# Supplementary material for: Real-time identification of epistatic interactions in SARS-CoV-2 from large genome collections
Source: Genome Biol. 2024 Aug 22;25:228. doi: 10.1186/s13059-024-03355-y (PMC11342480; doi:10.1186/s13059-024-03355-y)
Supplement: Supplementary file 2 — Additional file 2. Table S2: predicted interactions for the subsets with size 1,000. Columns are the same as those in Supplementary Table 1. [file 13059_2024_3355_MOESM2_ESM.tsv]

pos_source	pos_target	distance	outlier	mi	feature_position_source	gene_source	codon_source	feature_codon_source	feature_position_target	gene_target	codon_target	feature_codon_target	codon_distance	interaction	name
266	272	6	3	0.15064	1.0	ORF1ab	1.0	1.0	7.0	ORF1ab	1.0	3.0	2.0	same gene	1000
266	273	7	3	0.15064	1.0	ORF1ab	1.0	1.0	8.0	ORF1ab	2.0	3.0	2.0	same gene	1000
266	274	8	2	0.11145	1.0	ORF1ab	1.0	1.0	9.0	ORF1ab	3.0	3.0	2.0	same gene	1000
266	275	9	2	0.11145	1.0	ORF1ab	1.0	1.0	10.0	ORF1ab	1.0	4.0	3.0	same gene	1000
266	276	10	2	0.11145	1.0	ORF1ab	1.0	1.0	11.0	ORF1ab	2.0	4.0	3.0	same gene	1000
266	277	11	2	0.11145	1.0	ORF1ab	1.0	1.0	12.0	ORF1ab	3.0	4.0	3.0	same gene	1000
266	278	12	2	0.11145	1.0	ORF1ab	1.0	1.0	13.0	ORF1ab	1.0	5.0	4.0	same gene	1000
267	272	5	3	0.15064	2.0	ORF1ab	2.0	1.0	7.0	ORF1ab	1.0	3.0	2.0	same gene	1000
267	273	6	3	0.15064	2.0	ORF1ab	2.0	1.0	8.0	ORF1ab	2.0	3.0	2.0	same gene	1000
267	274	7	2	0.11145	2.0	ORF1ab	2.0	1.0	9.0	ORF1ab	3.0	3.0	2.0	same gene	1000
267	275	8	2	0.11145	2.0	ORF1ab	2.0	1.0	10.0	ORF1ab	1.0	4.0	3.0	same gene	1000
267	276	9	2	0.11145	2.0	ORF1ab	2.0	1.0	11.0	ORF1ab	2.0	4.0	3.0	same gene	1000
267	277	10	2	0.11145	2.0	ORF1ab	2.0	1.0	12.0	ORF1ab	3.0	4.0	3.0	same gene	1000
267	278	11	2	0.11145	2.0	ORF1ab	2.0	1.0	13.0	ORF1ab	1.0	5.0	4.0	same gene	1000
268	272	4	3	0.15064	3.0	ORF1ab	3.0	1.0	7.0	ORF1ab	1.0	3.0	2.0	same gene	1000
268	273	5	3	0.15064	3.0	ORF1ab	3.0	1.0	8.0	ORF1ab	2.0	3.0	2.0	same gene	1000
268	274	6	2	0.11145	3.0	ORF1ab	3.0	1.0	9.0	ORF1ab	3.0	3.0	2.0	same gene	1000
268	275	7	2	0.11145	3.0	ORF1ab	3.0	1.0	10.0	ORF1ab	1.0	4.0	3.0	same gene	1000
268	276	8	2	0.11145	3.0	ORF1ab	3.0	1.0	11.0	ORF1ab	2.0	4.0	3.0	same gene	1000
268	277	9	2	0.11145	3.0	ORF1ab	3.0	1.0	12.0	ORF1ab	3.0	4.0	3.0	same gene	1000
268	278	10	2	0.11145	3.0	ORF1ab	3.0	1.0	13.0	ORF1ab	1.0	5.0	4.0	same gene	1000
269	275	6	2	0.11145	4.0	ORF1ab	1.0	2.0	10.0	ORF1ab	1.0	4.0	2.0	same gene	1000
269	276	7	2	0.11145	4.0	ORF1ab	1.0	2.0	11.0	ORF1ab	2.0	4.0	2.0	same gene	1000
269	277	8	2	0.11145	4.0	ORF1ab	1.0	2.0	12.0	ORF1ab	3.0	4.0	2.0	same gene	1000
269	278	9	2	0.11145	4.0	ORF1ab	1.0	2.0	13.0	ORF1ab	1.0	5.0	3.0	same gene	1000
270	275	5	2	0.11145	5.0	ORF1ab	2.0	2.0	10.0	ORF1ab	1.0	4.0	2.0	same gene	1000
270	276	6	2	0.11145	5.0	ORF1ab	2.0	2.0	11.0	ORF1ab	2.0	4.0	2.0	same gene	1000
270	277	7	2	0.11145	5.0	ORF1ab	2.0	2.0	12.0	ORF1ab	3.0	4.0	2.0	same gene	1000
270	278	8	2	0.11145	5.0	ORF1ab	2.0	2.0	13.0	ORF1ab	1.0	5.0	3.0	same gene	1000
271	275	4	2	0.11145	6.0	ORF1ab	3.0	2.0	10.0	ORF1ab	1.0	4.0	2.0	same gene	1000
271	276	5	2	0.11145	6.0	ORF1ab	3.0	2.0	11.0	ORF1ab	2.0	4.0	2.0	same gene	1000
271	277	6	2	0.11145	6.0	ORF1ab	3.0	2.0	12.0	ORF1ab	3.0	4.0	2.0	same gene	1000
271	278	7	2	0.11145	6.0	ORF1ab	3.0	2.0	13.0	ORF1ab	1.0	5.0	3.0	same gene	1000
272	278	6	2	0.11145	7.0	ORF1ab	1.0	3.0	13.0	ORF1ab	1.0	5.0	2.0	same gene	1000
273	278	5	2	0.11145	8.0	ORF1ab	2.0	3.0	13.0	ORF1ab	1.0	5.0	2.0	same gene	1000
274	278	4	2	0.12781	9.0	ORF1ab	3.0	3.0	13.0	ORF1ab	1.0	5.0	2.0	same gene	1000
274	279	5	2	0.11914	9.0	ORF1ab	3.0	3.0	14.0	ORF1ab	2.0	5.0	2.0	same gene	1000
274	281	7	2	0.11914	9.0	ORF1ab	3.0	3.0	16.0	ORF1ab	1.0	6.0	3.0	same gene	1000
274	282	8	2	0.11914	9.0	ORF1ab	3.0	3.0	17.0	ORF1ab	2.0	6.0	3.0	same gene	1000
275	281	6	2	0.11914	10.0	ORF1ab	1.0	4.0	16.0	ORF1ab	1.0	6.0	2.0	same gene	1000
275	282	7	2	0.11914	10.0	ORF1ab	1.0	4.0	17.0	ORF1ab	2.0	6.0	2.0	same gene	1000
276	281	5	2	0.11914	11.0	ORF1ab	2.0	4.0	16.0	ORF1ab	1.0	6.0	2.0	same gene	1000
276	282	6	2	0.11914	11.0	ORF1ab	2.0	4.0	17.0	ORF1ab	2.0	6.0	2.0	same gene	1000
277	281	4	2	0.11914	12.0	ORF1ab	3.0	4.0	16.0	ORF1ab	1.0	6.0	2.0	same gene	1000
277	282	5	2	0.11914	12.0	ORF1ab	3.0	4.0	17.0	ORF1ab	2.0	6.0	2.0	same gene	1000
279	284	5	2	0.12288	14.0	ORF1ab	2.0	5.0	19.0	ORF1ab	1.0	7.0	2.0	same gene	1000
279	285	6	2	0.12288	14.0	ORF1ab	2.0	5.0	20.0	ORF1ab	2.0	7.0	2.0	same gene	1000
279	286	7	2	0.12288	14.0	ORF1ab	2.0	5.0	21.0	ORF1ab	3.0	7.0	2.0	same gene	1000
279	287	8	2	0.12288	14.0	ORF1ab	2.0	5.0	22.0	ORF1ab	1.0	8.0	3.0	same gene	1000
279	288	9	2	0.12288	14.0	ORF1ab	2.0	5.0	23.0	ORF1ab	2.0	8.0	3.0	same gene	1000
279	289	10	2	0.12288	14.0	ORF1ab	2.0	5.0	24.0	ORF1ab	3.0	8.0	3.0	same gene	1000
279	290	11	2	0.12288	14.0	ORF1ab	2.0	5.0	25.0	ORF1ab	1.0	9.0	4.0	same gene	1000
279	291	12	2	0.12288	14.0	ORF1ab	2.0	5.0	26.0	ORF1ab	2.0	9.0	4.0	same gene	1000
279	292	13	2	0.12288	14.0	ORF1ab	2.0	5.0	27.0	ORF1ab	3.0	9.0	4.0	same gene	1000
279	293	14	2	0.12288	14.0	ORF1ab	2.0	5.0	28.0	ORF1ab	1.0	10.0	5.0	same gene	1000
279	294	15	2	0.12288	14.0	ORF1ab	2.0	5.0	29.0	ORF1ab	2.0	10.0	5.0	same gene	1000
279	295	16	2	0.12288	14.0	ORF1ab	2.0	5.0	30.0	ORF1ab	3.0	10.0	5.0	same gene	1000
279	296	17	2	0.12288	14.0	ORF1ab	2.0	5.0	31.0	ORF1ab	1.0	11.0	6.0	same gene	1000
279	297	18	2	0.12288	14.0	ORF1ab	2.0	5.0	32.0	ORF1ab	2.0	11.0	6.0	same gene	1000
279	298	19	2	0.12288	14.0	ORF1ab	2.0	5.0	33.0	ORF1ab	3.0	11.0	6.0	same gene	1000
279	300	21	2	0.12288	14.0	ORF1ab	2.0	5.0	35.0	ORF1ab	2.0	12.0	7.0	same gene	1000
279	301	22	2	0.12288	14.0	ORF1ab	2.0	5.0	36.0	ORF1ab	3.0	12.0	7.0	same gene	1000
279	304	25	2	0.12288	14.0	ORF1ab	2.0	5.0	39.0	ORF1ab	3.0	13.0	8.0	same gene	1000
279	305	26	2	0.12288	14.0	ORF1ab	2.0	5.0	40.0	ORF1ab	1.0	14.0	9.0	same gene	1000
279	306	27	2	0.12288	14.0	ORF1ab	2.0	5.0	41.0	ORF1ab	2.0	14.0	9.0	same gene	1000
279	307	28	2	0.12288	14.0	ORF1ab	2.0	5.0	42.0	ORF1ab	3.0	14.0	9.0	same gene	1000
279	308	29	2	0.12288	14.0	ORF1ab	2.0	5.0	43.0	ORF1ab	1.0	15.0	10.0	same gene	1000
279	309	30	2	0.12288	14.0	ORF1ab	2.0	5.0	44.0	ORF1ab	2.0	15.0	10.0	same gene	1000
279	310	31	2	0.12288	14.0	ORF1ab	2.0	5.0	45.0	ORF1ab	3.0	15.0	10.0	same gene	1000
279	312	33	2	0.12288	14.0	ORF1ab	2.0	5.0	47.0	ORF1ab	2.0	16.0	11.0	same gene	1000
279	314	35	2	0.12288	14.0	ORF1ab	2.0	5.0	49.0	ORF1ab	1.0	17.0	12.0	same gene	1000
281	287	6	2	0.12288	16.0	ORF1ab	1.0	6.0	22.0	ORF1ab	1.0	8.0	2.0	same gene	1000
281	288	7	2	0.12288	16.0	ORF1ab	1.0	6.0	23.0	ORF1ab	2.0	8.0	2.0	same gene	1000
281	289	8	2	0.12288	16.0	ORF1ab	1.0	6.0	24.0	ORF1ab	3.0	8.0	2.0	same gene	1000
281	290	9	2	0.12288	16.0	ORF1ab	1.0	6.0	25.0	ORF1ab	1.0	9.0	3.0	same gene	1000
281	291	10	2	0.12288	16.0	ORF1ab	1.0	6.0	26.0	ORF1ab	2.0	9.0	3.0	same gene	1000
281	292	11	2	0.12288	16.0	ORF1ab	1.0	6.0	27.0	ORF1ab	3.0	9.0	3.0	same gene	1000
281	293	12	2	0.12288	16.0	ORF1ab	1.0	6.0	28.0	ORF1ab	1.0	10.0	4.0	same gene	1000
281	294	13	2	0.12288	16.0	ORF1ab	1.0	6.0	29.0	ORF1ab	2.0	10.0	4.0	same gene	1000
281	295	14	2	0.12288	16.0	ORF1ab	1.0	6.0	30.0	ORF1ab	3.0	10.0	4.0	same gene	1000
281	296	15	2	0.12288	16.0	ORF1ab	1.0	6.0	31.0	ORF1ab	1.0	11.0	5.0	same gene	1000
281	297	16	2	0.12288	16.0	ORF1ab	1.0	6.0	32.0	ORF1ab	2.0	11.0	5.0	same gene	1000
281	298	17	2	0.12288	16.0	ORF1ab	1.0	6.0	33.0	ORF1ab	3.0	11.0	5.0	same gene	1000
281	300	19	2	0.12288	16.0	ORF1ab	1.0	6.0	35.0	ORF1ab	2.0	12.0	6.0	same gene	1000
281	301	20	2	0.12288	16.0	ORF1ab	1.0	6.0	36.0	ORF1ab	3.0	12.0	6.0	same gene	1000
281	304	23	2	0.12288	16.0	ORF1ab	1.0	6.0	39.0	ORF1ab	3.0	13.0	7.0	same gene	1000
281	305	24	2	0.12288	16.0	ORF1ab	1.0	6.0	40.0	ORF1ab	1.0	14.0	8.0	same gene	1000
281	306	25	2	0.12288	16.0	ORF1ab	1.0	6.0	41.0	ORF1ab	2.0	14.0	8.0	same gene	1000
281	307	26	2	0.12288	16.0	ORF1ab	1.0	6.0	42.0	ORF1ab	3.0	14.0	8.0	same gene	1000
281	308	27	2	0.12288	16.0	ORF1ab	1.0	6.0	43.0	ORF1ab	1.0	15.0	9.0	same gene	1000
281	309	28	2	0.12288	16.0	ORF1ab	1.0	6.0	44.0	ORF1ab	2.0	15.0	9.0	same gene	1000
281	310	29	2	0.12288	16.0	ORF1ab	1.0	6.0	45.0	ORF1ab	3.0	15.0	9.0	same gene	1000
281	312	31	2	0.12288	16.0	ORF1ab	1.0	6.0	47.0	ORF1ab	2.0	16.0	10.0	same gene	1000
281	314	33	2	0.12288	16.0	ORF1ab	1.0	6.0	49.0	ORF1ab	1.0	17.0	11.0	same gene	1000
282	287	5	2	0.12288	17.0	ORF1ab	2.0	6.0	22.0	ORF1ab	1.0	8.0	2.0	same gene	1000
282	288	6	2	0.12288	17.0	ORF1ab	2.0	6.0	23.0	ORF1ab	2.0	8.0	2.0	same gene	1000
282	289	7	2	0.12288	17.0	ORF1ab	2.0	6.0	24.0	ORF1ab	3.0	8.0	2.0	same gene	1000
282	290	8	2	0.12288	17.0	ORF1ab	2.0	6.0	25.0	ORF1ab	1.0	9.0	3.0	same gene	1000
282	291	9	2	0.12288	17.0	ORF1ab	2.0	6.0	26.0	ORF1ab	2.0	9.0	3.0	same gene	1000
282	292	10	2	0.12288	17.0	ORF1ab	2.0	6.0	27.0	ORF1ab	3.0	9.0	3.0	same gene	1000
282	293	11	2	0.12288	17.0	ORF1ab	2.0	6.0	28.0	ORF1ab	1.0	10.0	4.0	same gene	1000
282	294	12	2	0.12288	17.0	ORF1ab	2.0	6.0	29.0	ORF1ab	2.0	10.0	4.0	same gene	1000
282	295	13	2	0.12288	17.0	ORF1ab	2.0	6.0	30.0	ORF1ab	3.0	10.0	4.0	same gene	1000
282	296	14	2	0.12288	17.0	ORF1ab	2.0	6.0	31.0	ORF1ab	1.0	11.0	5.0	same gene	1000
282	297	15	2	0.12288	17.0	ORF1ab	2.0	6.0	32.0	ORF1ab	2.0	11.0	5.0	same gene	1000
282	298	16	2	0.12288	17.0	ORF1ab	2.0	6.0	33.0	ORF1ab	3.0	11.0	5.0	same gene	1000
282	300	18	2	0.12288	17.0	ORF1ab	2.0	6.0	35.0	ORF1ab	2.0	12.0	6.0	same gene	1000
282	301	19	2	0.12288	17.0	ORF1ab	2.0	6.0	36.0	ORF1ab	3.0	12.0	6.0	same gene	1000
282	304	22	2	0.12288	17.0	ORF1ab	2.0	6.0	39.0	ORF1ab	3.0	13.0	7.0	same gene	1000
282	305	23	2	0.12288	17.0	ORF1ab	2.0	6.0	40.0	ORF1ab	1.0	14.0	8.0	same gene	1000
282	306	24	2	0.12288	17.0	ORF1ab	2.0	6.0	41.0	ORF1ab	2.0	14.0	8.0	same gene	1000
282	307	25	2	0.12288	17.0	ORF1ab	2.0	6.0	42.0	ORF1ab	3.0	14.0	8.0	same gene	1000
282	308	26	2	0.12288	17.0	ORF1ab	2.0	6.0	43.0	ORF1ab	1.0	15.0	9.0	same gene	1000
282	309	27	2	0.12288	17.0	ORF1ab	2.0	6.0	44.0	ORF1ab	2.0	15.0	9.0	same gene	1000
282	310	28	2	0.12288	17.0	ORF1ab	2.0	6.0	45.0	ORF1ab	3.0	15.0	9.0	same gene	1000
282	312	30	2	0.12288	17.0	ORF1ab	2.0	6.0	47.0	ORF1ab	2.0	16.0	10.0	same gene	1000
282	314	32	2	0.12288	17.0	ORF1ab	2.0	6.0	49.0	ORF1ab	1.0	17.0	11.0	same gene	1000
283	287	4	2	0.12334	18.0	ORF1ab	3.0	6.0	22.0	ORF1ab	1.0	8.0	2.0	same gene	1000
283	288	5	2	0.12334	18.0	ORF1ab	3.0	6.0	23.0	ORF1ab	2.0	8.0	2.0	same gene	1000
283	289	6	2	0.12334	18.0	ORF1ab	3.0	6.0	24.0	ORF1ab	3.0	8.0	2.0	same gene	1000
283	290	7	2	0.12334	18.0	ORF1ab	3.0	6.0	25.0	ORF1ab	1.0	9.0	3.0	same gene	1000
283	291	8	2	0.12334	18.0	ORF1ab	3.0	6.0	26.0	ORF1ab	2.0	9.0	3.0	same gene	1000
283	292	9	2	0.12334	18.0	ORF1ab	3.0	6.0	27.0	ORF1ab	3.0	9.0	3.0	same gene	1000
283	293	10	2	0.12334	18.0	ORF1ab	3.0	6.0	28.0	ORF1ab	1.0	10.0	4.0	same gene	1000
283	294	11	2	0.12334	18.0	ORF1ab	3.0	6.0	29.0	ORF1ab	2.0	10.0	4.0	same gene	1000
283	295	12	2	0.12334	18.0	ORF1ab	3.0	6.0	30.0	ORF1ab	3.0	10.0	4.0	same gene	1000
283	296	13	2	0.12334	18.0	ORF1ab	3.0	6.0	31.0	ORF1ab	1.0	11.0	5.0	same gene	1000
283	297	14	2	0.12334	18.0	ORF1ab	3.0	6.0	32.0	ORF1ab	2.0	11.0	5.0	same gene	1000
283	298	15	2	0.12334	18.0	ORF1ab	3.0	6.0	33.0	ORF1ab	3.0	11.0	5.0	same gene	1000
283	299	16	2	0.12269	18.0	ORF1ab	3.0	6.0	34.0	ORF1ab	1.0	12.0	6.0	same gene	1000
283	300	17	2	0.12334	18.0	ORF1ab	3.0	6.0	35.0	ORF1ab	2.0	12.0	6.0	same gene	1000
283	301	18	2	0.12334	18.0	ORF1ab	3.0	6.0	36.0	ORF1ab	3.0	12.0	6.0	same gene	1000
283	302	19	2	0.12243	18.0	ORF1ab	3.0	6.0	37.0	ORF1ab	1.0	13.0	7.0	same gene	1000
283	303	20	2	0.12241	18.0	ORF1ab	3.0	6.0	38.0	ORF1ab	2.0	13.0	7.0	same gene	1000
283	304	21	2	0.12334	18.0	ORF1ab	3.0	6.0	39.0	ORF1ab	3.0	13.0	7.0	same gene	1000
283	305	22	2	0.12334	18.0	ORF1ab	3.0	6.0	40.0	ORF1ab	1.0	14.0	8.0	same gene	1000
283	306	23	2	0.12334	18.0	ORF1ab	3.0	6.0	41.0	ORF1ab	2.0	14.0	8.0	same gene	1000
283	307	24	2	0.12334	18.0	ORF1ab	3.0	6.0	42.0	ORF1ab	3.0	14.0	8.0	same gene	1000
283	308	25	2	0.12334	18.0	ORF1ab	3.0	6.0	43.0	ORF1ab	1.0	15.0	9.0	same gene	1000
283	309	26	2	0.12334	18.0	ORF1ab	3.0	6.0	44.0	ORF1ab	2.0	15.0	9.0	same gene	1000
283	310	27	2	0.12334	18.0	ORF1ab	3.0	6.0	45.0	ORF1ab	3.0	15.0	9.0	same gene	1000
283	311	28	2	0.12263	18.0	ORF1ab	3.0	6.0	46.0	ORF1ab	1.0	16.0	10.0	same gene	1000
283	312	29	2	0.12334	18.0	ORF1ab	3.0	6.0	47.0	ORF1ab	2.0	16.0	10.0	same gene	1000
283	313	30	2	0.12251	18.0	ORF1ab	3.0	6.0	48.0	ORF1ab	3.0	16.0	10.0	same gene	1000
283	314	31	2	0.12334	18.0	ORF1ab	3.0	6.0	49.0	ORF1ab	1.0	17.0	11.0	same gene	1000
283	315	32	2	0.1123	18.0	ORF1ab	3.0	6.0	50.0	ORF1ab	2.0	17.0	11.0	same gene	1000
283	316	33	2	0.1123	18.0	ORF1ab	3.0	6.0	51.0	ORF1ab	3.0	17.0	11.0	same gene	1000
283	317	34	2	0.1123	18.0	ORF1ab	3.0	6.0	52.0	ORF1ab	1.0	18.0	12.0	same gene	1000
283	318	35	2	0.1123	18.0	ORF1ab	3.0	6.0	53.0	ORF1ab	2.0	18.0	12.0	same gene	1000
283	319	36	2	0.1123	18.0	ORF1ab	3.0	6.0	54.0	ORF1ab	3.0	18.0	12.0	same gene	1000
284	290	6	2	0.12334	19.0	ORF1ab	1.0	7.0	25.0	ORF1ab	1.0	9.0	2.0	same gene	1000
284	291	7	2	0.12334	19.0	ORF1ab	1.0	7.0	26.0	ORF1ab	2.0	9.0	2.0	same gene	1000
284	292	8	2	0.12334	19.0	ORF1ab	1.0	7.0	27.0	ORF1ab	3.0	9.0	2.0	same gene	1000
284	293	9	2	0.12334	19.0	ORF1ab	1.0	7.0	28.0	ORF1ab	1.0	10.0	3.0	same gene	1000
284	294	10	2	0.12334	19.0	ORF1ab	1.0	7.0	29.0	ORF1ab	2.0	10.0	3.0	same gene	1000
284	295	11	2	0.12334	19.0	ORF1ab	1.0	7.0	30.0	ORF1ab	3.0	10.0	3.0	same gene	1000
284	296	12	2	0.12334	19.0	ORF1ab	1.0	7.0	31.0	ORF1ab	1.0	11.0	4.0	same gene	1000
284	297	13	2	0.12334	19.0	ORF1ab	1.0	7.0	32.0	ORF1ab	2.0	11.0	4.0	same gene	1000
284	298	14	2	0.12334	19.0	ORF1ab	1.0	7.0	33.0	ORF1ab	3.0	11.0	4.0	same gene	1000
284	299	15	2	0.12269	19.0	ORF1ab	1.0	7.0	34.0	ORF1ab	1.0	12.0	5.0	same gene	1000
284	300	16	2	0.12334	19.0	ORF1ab	1.0	7.0	35.0	ORF1ab	2.0	12.0	5.0	same gene	1000
284	301	17	2	0.12334	19.0	ORF1ab	1.0	7.0	36.0	ORF1ab	3.0	12.0	5.0	same gene	1000
284	302	18	2	0.12243	19.0	ORF1ab	1.0	7.0	37.0	ORF1ab	1.0	13.0	6.0	same gene	1000
284	303	19	2	0.12241	19.0	ORF1ab	1.0	7.0	38.0	ORF1ab	2.0	13.0	6.0	same gene	1000
284	304	20	2	0.12334	19.0	ORF1ab	1.0	7.0	39.0	ORF1ab	3.0	13.0	6.0	same gene	1000
284	305	21	2	0.12334	19.0	ORF1ab	1.0	7.0	40.0	ORF1ab	1.0	14.0	7.0	same gene	1000
284	306	22	2	0.12334	19.0	ORF1ab	1.0	7.0	41.0	ORF1ab	2.0	14.0	7.0	same gene	1000
284	307	23	2	0.12334	19.0	ORF1ab	1.0	7.0	42.0	ORF1ab	3.0	14.0	7.0	same gene	1000
284	308	24	2	0.12334	19.0	ORF1ab	1.0	7.0	43.0	ORF1ab	1.0	15.0	8.0	same gene	1000
284	309	25	2	0.12334	19.0	ORF1ab	1.0	7.0	44.0	ORF1ab	2.0	15.0	8.0	same gene	1000
284	310	26	2	0.12334	19.0	ORF1ab	1.0	7.0	45.0	ORF1ab	3.0	15.0	8.0	same gene	1000
284	311	27	2	0.12263	19.0	ORF1ab	1.0	7.0	46.0	ORF1ab	1.0	16.0	9.0	same gene	1000
284	312	28	2	0.12334	19.0	ORF1ab	1.0	7.0	47.0	ORF1ab	2.0	16.0	9.0	same gene	1000
284	313	29	2	0.12251	19.0	ORF1ab	1.0	7.0	48.0	ORF1ab	3.0	16.0	9.0	same gene	1000
284	314	30	2	0.12334	19.0	ORF1ab	1.0	7.0	49.0	ORF1ab	1.0	17.0	10.0	same gene	1000
284	315	31	2	0.1123	19.0	ORF1ab	1.0	7.0	50.0	ORF1ab	2.0	17.0	10.0	same gene	1000
284	316	32	2	0.1123	19.0	ORF1ab	1.0	7.0	51.0	ORF1ab	3.0	17.0	10.0	same gene	1000
284	317	33	2	0.1123	19.0	ORF1ab	1.0	7.0	52.0	ORF1ab	1.0	18.0	11.0	same gene	1000
284	318	34	2	0.1123	19.0	ORF1ab	1.0	7.0	53.0	ORF1ab	2.0	18.0	11.0	same gene	1000
284	319	35	2	0.1123	19.0	ORF1ab	1.0	7.0	54.0	ORF1ab	3.0	18.0	11.0	same gene	1000
285	290	5	2	0.12334	20.0	ORF1ab	2.0	7.0	25.0	ORF1ab	1.0	9.0	2.0	same gene	1000
285	291	6	2	0.12334	20.0	ORF1ab	2.0	7.0	26.0	ORF1ab	2.0	9.0	2.0	same gene	1000
285	292	7	2	0.12334	20.0	ORF1ab	2.0	7.0	27.0	ORF1ab	3.0	9.0	2.0	same gene	1000
285	293	8	2	0.12334	20.0	ORF1ab	2.0	7.0	28.0	ORF1ab	1.0	10.0	3.0	same gene	1000
285	294	9	2	0.12334	20.0	ORF1ab	2.0	7.0	29.0	ORF1ab	2.0	10.0	3.0	same gene	1000
285	295	10	2	0.12334	20.0	ORF1ab	2.0	7.0	30.0	ORF1ab	3.0	10.0	3.0	same gene	1000
285	296	11	2	0.12334	20.0	ORF1ab	2.0	7.0	31.0	ORF1ab	1.0	11.0	4.0	same gene	1000
285	297	12	2	0.12334	20.0	ORF1ab	2.0	7.0	32.0	ORF1ab	2.0	11.0	4.0	same gene	1000
285	298	13	2	0.12334	20.0	ORF1ab	2.0	7.0	33.0	ORF1ab	3.0	11.0	4.0	same gene	1000
285	299	14	2	0.12269	20.0	ORF1ab	2.0	7.0	34.0	ORF1ab	1.0	12.0	5.0	same gene	1000
285	300	15	2	0.12334	20.0	ORF1ab	2.0	7.0	35.0	ORF1ab	2.0	12.0	5.0	same gene	1000
285	301	16	2	0.12334	20.0	ORF1ab	2.0	7.0	36.0	ORF1ab	3.0	12.0	5.0	same gene	1000
285	302	17	2	0.12243	20.0	ORF1ab	2.0	7.0	37.0	ORF1ab	1.0	13.0	6.0	same gene	1000
285	303	18	2	0.12241	20.0	ORF1ab	2.0	7.0	38.0	ORF1ab	2.0	13.0	6.0	same gene	1000
285	304	19	2	0.12334	20.0	ORF1ab	2.0	7.0	39.0	ORF1ab	3.0	13.0	6.0	same gene	1000
285	305	20	2	0.12334	20.0	ORF1ab	2.0	7.0	40.0	ORF1ab	1.0	14.0	7.0	same gene	1000
285	306	21	2	0.12334	20.0	ORF1ab	2.0	7.0	41.0	ORF1ab	2.0	14.0	7.0	same gene	1000
285	307	22	2	0.12334	20.0	ORF1ab	2.0	7.0	42.0	ORF1ab	3.0	14.0	7.0	same gene	1000
285	308	23	2	0.12334	20.0	ORF1ab	2.0	7.0	43.0	ORF1ab	1.0	15.0	8.0	same gene	1000
285	309	24	2	0.12334	20.0	ORF1ab	2.0	7.0	44.0	ORF1ab	2.0	15.0	8.0	same gene	1000
285	310	25	2	0.12334	20.0	ORF1ab	2.0	7.0	45.0	ORF1ab	3.0	15.0	8.0	same gene	1000
285	311	26	2	0.12263	20.0	ORF1ab	2.0	7.0	46.0	ORF1ab	1.0	16.0	9.0	same gene	1000
285	312	27	2	0.12334	20.0	ORF1ab	2.0	7.0	47.0	ORF1ab	2.0	16.0	9.0	same gene	1000
285	313	28	2	0.12251	20.0	ORF1ab	2.0	7.0	48.0	ORF1ab	3.0	16.0	9.0	same gene	1000
285	314	29	2	0.12334	20.0	ORF1ab	2.0	7.0	49.0	ORF1ab	1.0	17.0	10.0	same gene	1000
285	315	30	2	0.1123	20.0	ORF1ab	2.0	7.0	50.0	ORF1ab	2.0	17.0	10.0	same gene	1000
285	316	31	2	0.1123	20.0	ORF1ab	2.0	7.0	51.0	ORF1ab	3.0	17.0	10.0	same gene	1000
285	317	32	2	0.1123	20.0	ORF1ab	2.0	7.0	52.0	ORF1ab	1.0	18.0	11.0	same gene	1000
285	318	33	2	0.1123	20.0	ORF1ab	2.0	7.0	53.0	ORF1ab	2.0	18.0	11.0	same gene	1000
285	319	34	2	0.1123	20.0	ORF1ab	2.0	7.0	54.0	ORF1ab	3.0	18.0	11.0	same gene	1000
286	290	4	2	0.12334	21.0	ORF1ab	3.0	7.0	25.0	ORF1ab	1.0	9.0	2.0	same gene	1000
286	291	5	2	0.12334	21.0	ORF1ab	3.0	7.0	26.0	ORF1ab	2.0	9.0	2.0	same gene	1000
286	292	6	2	0.12334	21.0	ORF1ab	3.0	7.0	27.0	ORF1ab	3.0	9.0	2.0	same gene	1000
286	293	7	2	0.12334	21.0	ORF1ab	3.0	7.0	28.0	ORF1ab	1.0	10.0	3.0	same gene	1000
286	294	8	2	0.12334	21.0	ORF1ab	3.0	7.0	29.0	ORF1ab	2.0	10.0	3.0	same gene	1000
286	295	9	2	0.12334	21.0	ORF1ab	3.0	7.0	30.0	ORF1ab	3.0	10.0	3.0	same gene	1000
286	296	10	2	0.12334	21.0	ORF1ab	3.0	7.0	31.0	ORF1ab	1.0	11.0	4.0	same gene	1000
286	297	11	2	0.12334	21.0	ORF1ab	3.0	7.0	32.0	ORF1ab	2.0	11.0	4.0	same gene	1000
286	298	12	2	0.12334	21.0	ORF1ab	3.0	7.0	33.0	ORF1ab	3.0	11.0	4.0	same gene	1000
286	299	13	2	0.12269	21.0	ORF1ab	3.0	7.0	34.0	ORF1ab	1.0	12.0	5.0	same gene	1000
286	300	14	2	0.12334	21.0	ORF1ab	3.0	7.0	35.0	ORF1ab	2.0	12.0	5.0	same gene	1000
286	301	15	2	0.12334	21.0	ORF1ab	3.0	7.0	36.0	ORF1ab	3.0	12.0	5.0	same gene	1000
286	302	16	2	0.12243	21.0	ORF1ab	3.0	7.0	37.0	ORF1ab	1.0	13.0	6.0	same gene	1000
286	303	17	2	0.12241	21.0	ORF1ab	3.0	7.0	38.0	ORF1ab	2.0	13.0	6.0	same gene	1000
286	304	18	2	0.12334	21.0	ORF1ab	3.0	7.0	39.0	ORF1ab	3.0	13.0	6.0	same gene	1000
286	305	19	2	0.12334	21.0	ORF1ab	3.0	7.0	40.0	ORF1ab	1.0	14.0	7.0	same gene	1000
286	306	20	2	0.12334	21.0	ORF1ab	3.0	7.0	41.0	ORF1ab	2.0	14.0	7.0	same gene	1000
286	307	21	2	0.12334	21.0	ORF1ab	3.0	7.0	42.0	ORF1ab	3.0	14.0	7.0	same gene	1000
286	308	22	2	0.12334	21.0	ORF1ab	3.0	7.0	43.0	ORF1ab	1.0	15.0	8.0	same gene	1000
286	309	23	2	0.12334	21.0	ORF1ab	3.0	7.0	44.0	ORF1ab	2.0	15.0	8.0	same gene	1000
286	310	24	2	0.12334	21.0	ORF1ab	3.0	7.0	45.0	ORF1ab	3.0	15.0	8.0	same gene	1000
286	311	25	2	0.12263	21.0	ORF1ab	3.0	7.0	46.0	ORF1ab	1.0	16.0	9.0	same gene	1000
286	312	26	2	0.12334	21.0	ORF1ab	3.0	7.0	47.0	ORF1ab	2.0	16.0	9.0	same gene	1000
286	313	27	2	0.12251	21.0	ORF1ab	3.0	7.0	48.0	ORF1ab	3.0	16.0	9.0	same gene	1000
286	314	28	2	0.12334	21.0	ORF1ab	3.0	7.0	49.0	ORF1ab	1.0	17.0	10.0	same gene	1000
286	315	29	2	0.1123	21.0	ORF1ab	3.0	7.0	50.0	ORF1ab	2.0	17.0	10.0	same gene	1000
286	316	30	2	0.1123	21.0	ORF1ab	3.0	7.0	51.0	ORF1ab	3.0	17.0	10.0	same gene	1000
286	317	31	2	0.1123	21.0	ORF1ab	3.0	7.0	52.0	ORF1ab	1.0	18.0	11.0	same gene	1000
286	318	32	2	0.1123	21.0	ORF1ab	3.0	7.0	53.0	ORF1ab	2.0	18.0	11.0	same gene	1000
286	319	33	2	0.1123	21.0	ORF1ab	3.0	7.0	54.0	ORF1ab	3.0	18.0	11.0	same gene	1000
287	293	6	2	0.12334	22.0	ORF1ab	1.0	8.0	28.0	ORF1ab	1.0	10.0	2.0	same gene	1000
287	294	7	2	0.12334	22.0	ORF1ab	1.0	8.0	29.0	ORF1ab	2.0	10.0	2.0	same gene	1000
287	295	8	2	0.12334	22.0	ORF1ab	1.0	8.0	30.0	ORF1ab	3.0	10.0	2.0	same gene	1000
287	296	9	2	0.12334	22.0	ORF1ab	1.0	8.0	31.0	ORF1ab	1.0	11.0	3.0	same gene	1000
287	297	10	2	0.12334	22.0	ORF1ab	1.0	8.0	32.0	ORF1ab	2.0	11.0	3.0	same gene	1000
287	298	11	2	0.12334	22.0	ORF1ab	1.0	8.0	33.0	ORF1ab	3.0	11.0	3.0	same gene	1000
287	299	12	2	0.12269	22.0	ORF1ab	1.0	8.0	34.0	ORF1ab	1.0	12.0	4.0	same gene	1000
287	300	13	2	0.12334	22.0	ORF1ab	1.0	8.0	35.0	ORF1ab	2.0	12.0	4.0	same gene	1000
287	301	14	2	0.12334	22.0	ORF1ab	1.0	8.0	36.0	ORF1ab	3.0	12.0	4.0	same gene	1000
287	302	15	2	0.12243	22.0	ORF1ab	1.0	8.0	37.0	ORF1ab	1.0	13.0	5.0	same gene	1000
287	303	16	2	0.12241	22.0	ORF1ab	1.0	8.0	38.0	ORF1ab	2.0	13.0	5.0	same gene	1000
287	304	17	2	0.12334	22.0	ORF1ab	1.0	8.0	39.0	ORF1ab	3.0	13.0	5.0	same gene	1000
287	305	18	2	0.12334	22.0	ORF1ab	1.0	8.0	40.0	ORF1ab	1.0	14.0	6.0	same gene	1000
287	306	19	2	0.12334	22.0	ORF1ab	1.0	8.0	41.0	ORF1ab	2.0	14.0	6.0	same gene	1000
287	307	20	2	0.12334	22.0	ORF1ab	1.0	8.0	42.0	ORF1ab	3.0	14.0	6.0	same gene	1000
287	308	21	2	0.12334	22.0	ORF1ab	1.0	8.0	43.0	ORF1ab	1.0	15.0	7.0	same gene	1000
287	309	22	2	0.12334	22.0	ORF1ab	1.0	8.0	44.0	ORF1ab	2.0	15.0	7.0	same gene	1000
287	310	23	2	0.12334	22.0	ORF1ab	1.0	8.0	45.0	ORF1ab	3.0	15.0	7.0	same gene	1000
287	311	24	2	0.12263	22.0	ORF1ab	1.0	8.0	46.0	ORF1ab	1.0	16.0	8.0	same gene	1000
287	312	25	2	0.12334	22.0	ORF1ab	1.0	8.0	47.0	ORF1ab	2.0	16.0	8.0	same gene	1000
287	313	26	2	0.12251	22.0	ORF1ab	1.0	8.0	48.0	ORF1ab	3.0	16.0	8.0	same gene	1000
287	314	27	2	0.12334	22.0	ORF1ab	1.0	8.0	49.0	ORF1ab	1.0	17.0	9.0	same gene	1000
287	315	28	2	0.1123	22.0	ORF1ab	1.0	8.0	50.0	ORF1ab	2.0	17.0	9.0	same gene	1000
287	316	29	2	0.1123	22.0	ORF1ab	1.0	8.0	51.0	ORF1ab	3.0	17.0	9.0	same gene	1000
287	317	30	2	0.1123	22.0	ORF1ab	1.0	8.0	52.0	ORF1ab	1.0	18.0	10.0	same gene	1000
287	318	31	2	0.1123	22.0	ORF1ab	1.0	8.0	53.0	ORF1ab	2.0	18.0	10.0	same gene	1000
287	319	32	2	0.1123	22.0	ORF1ab	1.0	8.0	54.0	ORF1ab	3.0	18.0	10.0	same gene	1000
288	293	5	2	0.12334	23.0	ORF1ab	2.0	8.0	28.0	ORF1ab	1.0	10.0	2.0	same gene	1000
288	294	6	2	0.12334	23.0	ORF1ab	2.0	8.0	29.0	ORF1ab	2.0	10.0	2.0	same gene	1000
288	295	7	2	0.12334	23.0	ORF1ab	2.0	8.0	30.0	ORF1ab	3.0	10.0	2.0	same gene	1000
288	296	8	2	0.12334	23.0	ORF1ab	2.0	8.0	31.0	ORF1ab	1.0	11.0	3.0	same gene	1000
288	297	9	2	0.12334	23.0	ORF1ab	2.0	8.0	32.0	ORF1ab	2.0	11.0	3.0	same gene	1000
288	298	10	2	0.12334	23.0	ORF1ab	2.0	8.0	33.0	ORF1ab	3.0	11.0	3.0	same gene	1000
288	299	11	2	0.12269	23.0	ORF1ab	2.0	8.0	34.0	ORF1ab	1.0	12.0	4.0	same gene	1000
288	300	12	2	0.12334	23.0	ORF1ab	2.0	8.0	35.0	ORF1ab	2.0	12.0	4.0	same gene	1000
288	301	13	2	0.12334	23.0	ORF1ab	2.0	8.0	36.0	ORF1ab	3.0	12.0	4.0	same gene	1000
288	302	14	2	0.12243	23.0	ORF1ab	2.0	8.0	37.0	ORF1ab	1.0	13.0	5.0	same gene	1000
288	303	15	2	0.12241	23.0	ORF1ab	2.0	8.0	38.0	ORF1ab	2.0	13.0	5.0	same gene	1000
288	304	16	2	0.12334	23.0	ORF1ab	2.0	8.0	39.0	ORF1ab	3.0	13.0	5.0	same gene	1000
288	305	17	2	0.12334	23.0	ORF1ab	2.0	8.0	40.0	ORF1ab	1.0	14.0	6.0	same gene	1000
288	306	18	2	0.12334	23.0	ORF1ab	2.0	8.0	41.0	ORF1ab	2.0	14.0	6.0	same gene	1000
288	307	19	2	0.12334	23.0	ORF1ab	2.0	8.0	42.0	ORF1ab	3.0	14.0	6.0	same gene	1000
288	308	20	2	0.12334	23.0	ORF1ab	2.0	8.0	43.0	ORF1ab	1.0	15.0	7.0	same gene	1000
288	309	21	2	0.12334	23.0	ORF1ab	2.0	8.0	44.0	ORF1ab	2.0	15.0	7.0	same gene	1000
288	310	22	2	0.12334	23.0	ORF1ab	2.0	8.0	45.0	ORF1ab	3.0	15.0	7.0	same gene	1000
288	311	23	2	0.12263	23.0	ORF1ab	2.0	8.0	46.0	ORF1ab	1.0	16.0	8.0	same gene	1000
288	312	24	2	0.12334	23.0	ORF1ab	2.0	8.0	47.0	ORF1ab	2.0	16.0	8.0	same gene	1000
288	313	25	2	0.12251	23.0	ORF1ab	2.0	8.0	48.0	ORF1ab	3.0	16.0	8.0	same gene	1000
288	314	26	2	0.12334	23.0	ORF1ab	2.0	8.0	49.0	ORF1ab	1.0	17.0	9.0	same gene	1000
288	315	27	2	0.1123	23.0	ORF1ab	2.0	8.0	50.0	ORF1ab	2.0	17.0	9.0	same gene	1000
288	316	28	2	0.1123	23.0	ORF1ab	2.0	8.0	51.0	ORF1ab	3.0	17.0	9.0	same gene	1000
288	317	29	2	0.1123	23.0	ORF1ab	2.0	8.0	52.0	ORF1ab	1.0	18.0	10.0	same gene	1000
288	318	30	2	0.1123	23.0	ORF1ab	2.0	8.0	53.0	ORF1ab	2.0	18.0	10.0	same gene	1000
288	319	31	2	0.1123	23.0	ORF1ab	2.0	8.0	54.0	ORF1ab	3.0	18.0	10.0	same gene	1000
289	293	4	2	0.12334	24.0	ORF1ab	3.0	8.0	28.0	ORF1ab	1.0	10.0	2.0	same gene	1000
289	294	5	2	0.12334	24.0	ORF1ab	3.0	8.0	29.0	ORF1ab	2.0	10.0	2.0	same gene	1000
289	295	6	2	0.12334	24.0	ORF1ab	3.0	8.0	30.0	ORF1ab	3.0	10.0	2.0	same gene	1000
289	296	7	2	0.12334	24.0	ORF1ab	3.0	8.0	31.0	ORF1ab	1.0	11.0	3.0	same gene	1000
289	297	8	2	0.12334	24.0	ORF1ab	3.0	8.0	32.0	ORF1ab	2.0	11.0	3.0	same gene	1000
289	298	9	2	0.12334	24.0	ORF1ab	3.0	8.0	33.0	ORF1ab	3.0	11.0	3.0	same gene	1000
289	299	10	2	0.12269	24.0	ORF1ab	3.0	8.0	34.0	ORF1ab	1.0	12.0	4.0	same gene	1000
289	300	11	2	0.12334	24.0	ORF1ab	3.0	8.0	35.0	ORF1ab	2.0	12.0	4.0	same gene	1000
289	301	12	2	0.12334	24.0	ORF1ab	3.0	8.0	36.0	ORF1ab	3.0	12.0	4.0	same gene	1000
289	302	13	2	0.12243	24.0	ORF1ab	3.0	8.0	37.0	ORF1ab	1.0	13.0	5.0	same gene	1000
289	303	14	2	0.12241	24.0	ORF1ab	3.0	8.0	38.0	ORF1ab	2.0	13.0	5.0	same gene	1000
289	304	15	2	0.12334	24.0	ORF1ab	3.0	8.0	39.0	ORF1ab	3.0	13.0	5.0	same gene	1000
289	305	16	2	0.12334	24.0	ORF1ab	3.0	8.0	40.0	ORF1ab	1.0	14.0	6.0	same gene	1000
289	306	17	2	0.12334	24.0	ORF1ab	3.0	8.0	41.0	ORF1ab	2.0	14.0	6.0	same gene	1000
289	307	18	2	0.12334	24.0	ORF1ab	3.0	8.0	42.0	ORF1ab	3.0	14.0	6.0	same gene	1000
289	308	19	2	0.12334	24.0	ORF1ab	3.0	8.0	43.0	ORF1ab	1.0	15.0	7.0	same gene	1000
289	309	20	2	0.12334	24.0	ORF1ab	3.0	8.0	44.0	ORF1ab	2.0	15.0	7.0	same gene	1000
289	310	21	2	0.12334	24.0	ORF1ab	3.0	8.0	45.0	ORF1ab	3.0	15.0	7.0	same gene	1000
289	311	22	2	0.12263	24.0	ORF1ab	3.0	8.0	46.0	ORF1ab	1.0	16.0	8.0	same gene	1000
289	312	23	2	0.12334	24.0	ORF1ab	3.0	8.0	47.0	ORF1ab	2.0	16.0	8.0	same gene	1000
289	313	24	2	0.12251	24.0	ORF1ab	3.0	8.0	48.0	ORF1ab	3.0	16.0	8.0	same gene	1000
289	314	25	2	0.12334	24.0	ORF1ab	3.0	8.0	49.0	ORF1ab	1.0	17.0	9.0	same gene	1000
289	315	26	2	0.1123	24.0	ORF1ab	3.0	8.0	50.0	ORF1ab	2.0	17.0	9.0	same gene	1000
289	316	27	2	0.1123	24.0	ORF1ab	3.0	8.0	51.0	ORF1ab	3.0	17.0	9.0	same gene	1000
289	317	28	2	0.1123	24.0	ORF1ab	3.0	8.0	52.0	ORF1ab	1.0	18.0	10.0	same gene	1000
289	318	29	2	0.1123	24.0	ORF1ab	3.0	8.0	53.0	ORF1ab	2.0	18.0	10.0	same gene	1000
289	319	30	2	0.1123	24.0	ORF1ab	3.0	8.0	54.0	ORF1ab	3.0	18.0	10.0	same gene	1000
290	296	6	2	0.12334	25.0	ORF1ab	1.0	9.0	31.0	ORF1ab	1.0	11.0	2.0	same gene	1000
290	297	7	2	0.12334	25.0	ORF1ab	1.0	9.0	32.0	ORF1ab	2.0	11.0	2.0	same gene	1000
290	298	8	2	0.12334	25.0	ORF1ab	1.0	9.0	33.0	ORF1ab	3.0	11.0	2.0	same gene	1000
290	299	9	2	0.12269	25.0	ORF1ab	1.0	9.0	34.0	ORF1ab	1.0	12.0	3.0	same gene	1000
290	300	10	2	0.12334	25.0	ORF1ab	1.0	9.0	35.0	ORF1ab	2.0	12.0	3.0	same gene	1000
290	301	11	2	0.12334	25.0	ORF1ab	1.0	9.0	36.0	ORF1ab	3.0	12.0	3.0	same gene	1000
290	302	12	2	0.12243	25.0	ORF1ab	1.0	9.0	37.0	ORF1ab	1.0	13.0	4.0	same gene	1000
290	303	13	2	0.12241	25.0	ORF1ab	1.0	9.0	38.0	ORF1ab	2.0	13.0	4.0	same gene	1000
290	304	14	2	0.12334	25.0	ORF1ab	1.0	9.0	39.0	ORF1ab	3.0	13.0	4.0	same gene	1000
290	305	15	2	0.12334	25.0	ORF1ab	1.0	9.0	40.0	ORF1ab	1.0	14.0	5.0	same gene	1000
290	306	16	2	0.12334	25.0	ORF1ab	1.0	9.0	41.0	ORF1ab	2.0	14.0	5.0	same gene	1000
290	307	17	2	0.12334	25.0	ORF1ab	1.0	9.0	42.0	ORF1ab	3.0	14.0	5.0	same gene	1000
290	308	18	2	0.12334	25.0	ORF1ab	1.0	9.0	43.0	ORF1ab	1.0	15.0	6.0	same gene	1000
290	309	19	2	0.12334	25.0	ORF1ab	1.0	9.0	44.0	ORF1ab	2.0	15.0	6.0	same gene	1000
290	310	20	2	0.12334	25.0	ORF1ab	1.0	9.0	45.0	ORF1ab	3.0	15.0	6.0	same gene	1000
290	311	21	2	0.12263	25.0	ORF1ab	1.0	9.0	46.0	ORF1ab	1.0	16.0	7.0	same gene	1000
290	312	22	2	0.12334	25.0	ORF1ab	1.0	9.0	47.0	ORF1ab	2.0	16.0	7.0	same gene	1000
290	313	23	2	0.12251	25.0	ORF1ab	1.0	9.0	48.0	ORF1ab	3.0	16.0	7.0	same gene	1000
290	314	24	2	0.12334	25.0	ORF1ab	1.0	9.0	49.0	ORF1ab	1.0	17.0	8.0	same gene	1000
290	315	25	2	0.1123	25.0	ORF1ab	1.0	9.0	50.0	ORF1ab	2.0	17.0	8.0	same gene	1000
290	316	26	2	0.1123	25.0	ORF1ab	1.0	9.0	51.0	ORF1ab	3.0	17.0	8.0	same gene	1000
290	317	27	2	0.1123	25.0	ORF1ab	1.0	9.0	52.0	ORF1ab	1.0	18.0	9.0	same gene	1000
290	318	28	2	0.1123	25.0	ORF1ab	1.0	9.0	53.0	ORF1ab	2.0	18.0	9.0	same gene	1000
290	319	29	2	0.1123	25.0	ORF1ab	1.0	9.0	54.0	ORF1ab	3.0	18.0	9.0	same gene	1000
291	296	5	2	0.12334	26.0	ORF1ab	2.0	9.0	31.0	ORF1ab	1.0	11.0	2.0	same gene	1000
291	297	6	2	0.12334	26.0	ORF1ab	2.0	9.0	32.0	ORF1ab	2.0	11.0	2.0	same gene	1000
291	298	7	2	0.12334	26.0	ORF1ab	2.0	9.0	33.0	ORF1ab	3.0	11.0	2.0	same gene	1000
291	299	8	2	0.12269	26.0	ORF1ab	2.0	9.0	34.0	ORF1ab	1.0	12.0	3.0	same gene	1000
291	300	9	2	0.12334	26.0	ORF1ab	2.0	9.0	35.0	ORF1ab	2.0	12.0	3.0	same gene	1000
291	301	10	2	0.12334	26.0	ORF1ab	2.0	9.0	36.0	ORF1ab	3.0	12.0	3.0	same gene	1000
291	302	11	2	0.12243	26.0	ORF1ab	2.0	9.0	37.0	ORF1ab	1.0	13.0	4.0	same gene	1000
291	303	12	2	0.12241	26.0	ORF1ab	2.0	9.0	38.0	ORF1ab	2.0	13.0	4.0	same gene	1000
291	304	13	2	0.12334	26.0	ORF1ab	2.0	9.0	39.0	ORF1ab	3.0	13.0	4.0	same gene	1000
291	305	14	2	0.12334	26.0	ORF1ab	2.0	9.0	40.0	ORF1ab	1.0	14.0	5.0	same gene	1000
291	306	15	2	0.12334	26.0	ORF1ab	2.0	9.0	41.0	ORF1ab	2.0	14.0	5.0	same gene	1000
291	307	16	2	0.12334	26.0	ORF1ab	2.0	9.0	42.0	ORF1ab	3.0	14.0	5.0	same gene	1000
291	308	17	2	0.12334	26.0	ORF1ab	2.0	9.0	43.0	ORF1ab	1.0	15.0	6.0	same gene	1000
291	309	18	2	0.12334	26.0	ORF1ab	2.0	9.0	44.0	ORF1ab	2.0	15.0	6.0	same gene	1000
291	310	19	2	0.12334	26.0	ORF1ab	2.0	9.0	45.0	ORF1ab	3.0	15.0	6.0	same gene	1000
291	311	20	2	0.12263	26.0	ORF1ab	2.0	9.0	46.0	ORF1ab	1.0	16.0	7.0	same gene	1000
291	312	21	2	0.12334	26.0	ORF1ab	2.0	9.0	47.0	ORF1ab	2.0	16.0	7.0	same gene	1000
291	313	22	2	0.12251	26.0	ORF1ab	2.0	9.0	48.0	ORF1ab	3.0	16.0	7.0	same gene	1000
291	314	23	2	0.12334	26.0	ORF1ab	2.0	9.0	49.0	ORF1ab	1.0	17.0	8.0	same gene	1000
291	315	24	2	0.1123	26.0	ORF1ab	2.0	9.0	50.0	ORF1ab	2.0	17.0	8.0	same gene	1000
291	316	25	2	0.1123	26.0	ORF1ab	2.0	9.0	51.0	ORF1ab	3.0	17.0	8.0	same gene	1000
291	317	26	2	0.1123	26.0	ORF1ab	2.0	9.0	52.0	ORF1ab	1.0	18.0	9.0	same gene	1000
291	318	27	2	0.1123	26.0	ORF1ab	2.0	9.0	53.0	ORF1ab	2.0	18.0	9.0	same gene	1000
291	319	28	2	0.1123	26.0	ORF1ab	2.0	9.0	54.0	ORF1ab	3.0	18.0	9.0	same gene	1000
292	296	4	2	0.12334	27.0	ORF1ab	3.0	9.0	31.0	ORF1ab	1.0	11.0	2.0	same gene	1000
292	297	5	2	0.12334	27.0	ORF1ab	3.0	9.0	32.0	ORF1ab	2.0	11.0	2.0	same gene	1000
292	298	6	2	0.12334	27.0	ORF1ab	3.0	9.0	33.0	ORF1ab	3.0	11.0	2.0	same gene	1000
292	299	7	2	0.12269	27.0	ORF1ab	3.0	9.0	34.0	ORF1ab	1.0	12.0	3.0	same gene	1000
292	300	8	2	0.12334	27.0	ORF1ab	3.0	9.0	35.0	ORF1ab	2.0	12.0	3.0	same gene	1000
292	301	9	2	0.12334	27.0	ORF1ab	3.0	9.0	36.0	ORF1ab	3.0	12.0	3.0	same gene	1000
292	302	10	2	0.12243	27.0	ORF1ab	3.0	9.0	37.0	ORF1ab	1.0	13.0	4.0	same gene	1000
292	303	11	2	0.12241	27.0	ORF1ab	3.0	9.0	38.0	ORF1ab	2.0	13.0	4.0	same gene	1000
292	304	12	2	0.12334	27.0	ORF1ab	3.0	9.0	39.0	ORF1ab	3.0	13.0	4.0	same gene	1000
292	305	13	2	0.12334	27.0	ORF1ab	3.0	9.0	40.0	ORF1ab	1.0	14.0	5.0	same gene	1000
292	306	14	2	0.12334	27.0	ORF1ab	3.0	9.0	41.0	ORF1ab	2.0	14.0	5.0	same gene	1000
292	307	15	2	0.12334	27.0	ORF1ab	3.0	9.0	42.0	ORF1ab	3.0	14.0	5.0	same gene	1000
292	308	16	2	0.12334	27.0	ORF1ab	3.0	9.0	43.0	ORF1ab	1.0	15.0	6.0	same gene	1000
292	309	17	2	0.12334	27.0	ORF1ab	3.0	9.0	44.0	ORF1ab	2.0	15.0	6.0	same gene	1000
292	310	18	2	0.12334	27.0	ORF1ab	3.0	9.0	45.0	ORF1ab	3.0	15.0	6.0	same gene	1000
292	311	19	2	0.12263	27.0	ORF1ab	3.0	9.0	46.0	ORF1ab	1.0	16.0	7.0	same gene	1000
292	312	20	2	0.12334	27.0	ORF1ab	3.0	9.0	47.0	ORF1ab	2.0	16.0	7.0	same gene	1000
292	313	21	2	0.12251	27.0	ORF1ab	3.0	9.0	48.0	ORF1ab	3.0	16.0	7.0	same gene	1000
292	314	22	2	0.12334	27.0	ORF1ab	3.0	9.0	49.0	ORF1ab	1.0	17.0	8.0	same gene	1000
292	315	23	2	0.1123	27.0	ORF1ab	3.0	9.0	50.0	ORF1ab	2.0	17.0	8.0	same gene	1000
292	316	24	2	0.1123	27.0	ORF1ab	3.0	9.0	51.0	ORF1ab	3.0	17.0	8.0	same gene	1000
292	317	25	2	0.1123	27.0	ORF1ab	3.0	9.0	52.0	ORF1ab	1.0	18.0	9.0	same gene	1000
292	318	26	2	0.1123	27.0	ORF1ab	3.0	9.0	53.0	ORF1ab	2.0	18.0	9.0	same gene	1000
292	319	27	2	0.1123	27.0	ORF1ab	3.0	9.0	54.0	ORF1ab	3.0	18.0	9.0	same gene	1000
293	299	6	2	0.12269	28.0	ORF1ab	1.0	10.0	34.0	ORF1ab	1.0	12.0	2.0	same gene	1000
293	300	7	2	0.12334	28.0	ORF1ab	1.0	10.0	35.0	ORF1ab	2.0	12.0	2.0	same gene	1000
293	301	8	2	0.12334	28.0	ORF1ab	1.0	10.0	36.0	ORF1ab	3.0	12.0	2.0	same gene	1000
293	302	9	2	0.12243	28.0	ORF1ab	1.0	10.0	37.0	ORF1ab	1.0	13.0	3.0	same gene	1000
293	303	10	2	0.12241	28.0	ORF1ab	1.0	10.0	38.0	ORF1ab	2.0	13.0	3.0	same gene	1000
293	304	11	2	0.12334	28.0	ORF1ab	1.0	10.0	39.0	ORF1ab	3.0	13.0	3.0	same gene	1000
293	305	12	2	0.12334	28.0	ORF1ab	1.0	10.0	40.0	ORF1ab	1.0	14.0	4.0	same gene	1000
293	306	13	2	0.12334	28.0	ORF1ab	1.0	10.0	41.0	ORF1ab	2.0	14.0	4.0	same gene	1000
293	307	14	2	0.12334	28.0	ORF1ab	1.0	10.0	42.0	ORF1ab	3.0	14.0	4.0	same gene	1000
293	308	15	2	0.12334	28.0	ORF1ab	1.0	10.0	43.0	ORF1ab	1.0	15.0	5.0	same gene	1000
293	309	16	2	0.12334	28.0	ORF1ab	1.0	10.0	44.0	ORF1ab	2.0	15.0	5.0	same gene	1000
293	310	17	2	0.12334	28.0	ORF1ab	1.0	10.0	45.0	ORF1ab	3.0	15.0	5.0	same gene	1000
293	311	18	2	0.12263	28.0	ORF1ab	1.0	10.0	46.0	ORF1ab	1.0	16.0	6.0	same gene	1000
293	312	19	2	0.12334	28.0	ORF1ab	1.0	10.0	47.0	ORF1ab	2.0	16.0	6.0	same gene	1000
293	313	20	2	0.12251	28.0	ORF1ab	1.0	10.0	48.0	ORF1ab	3.0	16.0	6.0	same gene	1000
293	314	21	2	0.12334	28.0	ORF1ab	1.0	10.0	49.0	ORF1ab	1.0	17.0	7.0	same gene	1000
293	315	22	2	0.1123	28.0	ORF1ab	1.0	10.0	50.0	ORF1ab	2.0	17.0	7.0	same gene	1000
293	316	23	2	0.1123	28.0	ORF1ab	1.0	10.0	51.0	ORF1ab	3.0	17.0	7.0	same gene	1000
293	317	24	2	0.1123	28.0	ORF1ab	1.0	10.0	52.0	ORF1ab	1.0	18.0	8.0	same gene	1000
293	318	25	2	0.1123	28.0	ORF1ab	1.0	10.0	53.0	ORF1ab	2.0	18.0	8.0	same gene	1000
293	319	26	2	0.1123	28.0	ORF1ab	1.0	10.0	54.0	ORF1ab	3.0	18.0	8.0	same gene	1000
294	299	5	2	0.12269	29.0	ORF1ab	2.0	10.0	34.0	ORF1ab	1.0	12.0	2.0	same gene	1000
294	300	6	2	0.12334	29.0	ORF1ab	2.0	10.0	35.0	ORF1ab	2.0	12.0	2.0	same gene	1000
294	301	7	2	0.12334	29.0	ORF1ab	2.0	10.0	36.0	ORF1ab	3.0	12.0	2.0	same gene	1000
294	302	8	2	0.12243	29.0	ORF1ab	2.0	10.0	37.0	ORF1ab	1.0	13.0	3.0	same gene	1000
294	303	9	2	0.12241	29.0	ORF1ab	2.0	10.0	38.0	ORF1ab	2.0	13.0	3.0	same gene	1000
294	304	10	2	0.12334	29.0	ORF1ab	2.0	10.0	39.0	ORF1ab	3.0	13.0	3.0	same gene	1000
294	305	11	2	0.12334	29.0	ORF1ab	2.0	10.0	40.0	ORF1ab	1.0	14.0	4.0	same gene	1000
294	306	12	2	0.12334	29.0	ORF1ab	2.0	10.0	41.0	ORF1ab	2.0	14.0	4.0	same gene	1000
294	307	13	2	0.12334	29.0	ORF1ab	2.0	10.0	42.0	ORF1ab	3.0	14.0	4.0	same gene	1000
294	308	14	2	0.12334	29.0	ORF1ab	2.0	10.0	43.0	ORF1ab	1.0	15.0	5.0	same gene	1000
294	309	15	2	0.12334	29.0	ORF1ab	2.0	10.0	44.0	ORF1ab	2.0	15.0	5.0	same gene	1000
294	310	16	2	0.12334	29.0	ORF1ab	2.0	10.0	45.0	ORF1ab	3.0	15.0	5.0	same gene	1000
294	311	17	2	0.12263	29.0	ORF1ab	2.0	10.0	46.0	ORF1ab	1.0	16.0	6.0	same gene	1000
294	312	18	2	0.12334	29.0	ORF1ab	2.0	10.0	47.0	ORF1ab	2.0	16.0	6.0	same gene	1000
294	313	19	2	0.12251	29.0	ORF1ab	2.0	10.0	48.0	ORF1ab	3.0	16.0	6.0	same gene	1000
294	314	20	2	0.12334	29.0	ORF1ab	2.0	10.0	49.0	ORF1ab	1.0	17.0	7.0	same gene	1000
294	315	21	2	0.1123	29.0	ORF1ab	2.0	10.0	50.0	ORF1ab	2.0	17.0	7.0	same gene	1000
294	316	22	2	0.1123	29.0	ORF1ab	2.0	10.0	51.0	ORF1ab	3.0	17.0	7.0	same gene	1000
294	317	23	2	0.1123	29.0	ORF1ab	2.0	10.0	52.0	ORF1ab	1.0	18.0	8.0	same gene	1000
294	318	24	2	0.1123	29.0	ORF1ab	2.0	10.0	53.0	ORF1ab	2.0	18.0	8.0	same gene	1000
294	319	25	2	0.1123	29.0	ORF1ab	2.0	10.0	54.0	ORF1ab	3.0	18.0	8.0	same gene	1000
295	299	4	2	0.12269	30.0	ORF1ab	3.0	10.0	34.0	ORF1ab	1.0	12.0	2.0	same gene	1000
295	300	5	2	0.12334	30.0	ORF1ab	3.0	10.0	35.0	ORF1ab	2.0	12.0	2.0	same gene	1000
295	301	6	2	0.12334	30.0	ORF1ab	3.0	10.0	36.0	ORF1ab	3.0	12.0	2.0	same gene	1000
295	302	7	2	0.12243	30.0	ORF1ab	3.0	10.0	37.0	ORF1ab	1.0	13.0	3.0	same gene	1000
295	303	8	2	0.12241	30.0	ORF1ab	3.0	10.0	38.0	ORF1ab	2.0	13.0	3.0	same gene	1000
295	304	9	2	0.12334	30.0	ORF1ab	3.0	10.0	39.0	ORF1ab	3.0	13.0	3.0	same gene	1000
295	305	10	2	0.12334	30.0	ORF1ab	3.0	10.0	40.0	ORF1ab	1.0	14.0	4.0	same gene	1000
295	306	11	2	0.12334	30.0	ORF1ab	3.0	10.0	41.0	ORF1ab	2.0	14.0	4.0	same gene	1000
295	307	12	2	0.12334	30.0	ORF1ab	3.0	10.0	42.0	ORF1ab	3.0	14.0	4.0	same gene	1000
295	308	13	2	0.12334	30.0	ORF1ab	3.0	10.0	43.0	ORF1ab	1.0	15.0	5.0	same gene	1000
295	309	14	2	0.12334	30.0	ORF1ab	3.0	10.0	44.0	ORF1ab	2.0	15.0	5.0	same gene	1000
295	310	15	2	0.12334	30.0	ORF1ab	3.0	10.0	45.0	ORF1ab	3.0	15.0	5.0	same gene	1000
295	311	16	2	0.12263	30.0	ORF1ab	3.0	10.0	46.0	ORF1ab	1.0	16.0	6.0	same gene	1000
295	312	17	2	0.12334	30.0	ORF1ab	3.0	10.0	47.0	ORF1ab	2.0	16.0	6.0	same gene	1000
295	313	18	2	0.12251	30.0	ORF1ab	3.0	10.0	48.0	ORF1ab	3.0	16.0	6.0	same gene	1000
295	314	19	2	0.12334	30.0	ORF1ab	3.0	10.0	49.0	ORF1ab	1.0	17.0	7.0	same gene	1000
295	315	20	2	0.1123	30.0	ORF1ab	3.0	10.0	50.0	ORF1ab	2.0	17.0	7.0	same gene	1000
295	316	21	2	0.1123	30.0	ORF1ab	3.0	10.0	51.0	ORF1ab	3.0	17.0	7.0	same gene	1000
295	317	22	2	0.1123	30.0	ORF1ab	3.0	10.0	52.0	ORF1ab	1.0	18.0	8.0	same gene	1000
295	318	23	2	0.1123	30.0	ORF1ab	3.0	10.0	53.0	ORF1ab	2.0	18.0	8.0	same gene	1000
295	319	24	2	0.1123	30.0	ORF1ab	3.0	10.0	54.0	ORF1ab	3.0	18.0	8.0	same gene	1000
296	302	6	2	0.12243	31.0	ORF1ab	1.0	11.0	37.0	ORF1ab	1.0	13.0	2.0	same gene	1000
296	303	7	2	0.12241	31.0	ORF1ab	1.0	11.0	38.0	ORF1ab	2.0	13.0	2.0	same gene	1000
296	304	8	2	0.12334	31.0	ORF1ab	1.0	11.0	39.0	ORF1ab	3.0	13.0	2.0	same gene	1000
296	305	9	2	0.12334	31.0	ORF1ab	1.0	11.0	40.0	ORF1ab	1.0	14.0	3.0	same gene	1000
296	306	10	2	0.12334	31.0	ORF1ab	1.0	11.0	41.0	ORF1ab	2.0	14.0	3.0	same gene	1000
296	307	11	2	0.12334	31.0	ORF1ab	1.0	11.0	42.0	ORF1ab	3.0	14.0	3.0	same gene	1000
296	308	12	2	0.12334	31.0	ORF1ab	1.0	11.0	43.0	ORF1ab	1.0	15.0	4.0	same gene	1000
296	309	13	2	0.12334	31.0	ORF1ab	1.0	11.0	44.0	ORF1ab	2.0	15.0	4.0	same gene	1000
296	310	14	2	0.12334	31.0	ORF1ab	1.0	11.0	45.0	ORF1ab	3.0	15.0	4.0	same gene	1000
296	311	15	2	0.12263	31.0	ORF1ab	1.0	11.0	46.0	ORF1ab	1.0	16.0	5.0	same gene	1000
296	312	16	2	0.12334	31.0	ORF1ab	1.0	11.0	47.0	ORF1ab	2.0	16.0	5.0	same gene	1000
296	313	17	2	0.12251	31.0	ORF1ab	1.0	11.0	48.0	ORF1ab	3.0	16.0	5.0	same gene	1000
296	314	18	2	0.12334	31.0	ORF1ab	1.0	11.0	49.0	ORF1ab	1.0	17.0	6.0	same gene	1000
296	315	19	2	0.1123	31.0	ORF1ab	1.0	11.0	50.0	ORF1ab	2.0	17.0	6.0	same gene	1000
296	316	20	2	0.1123	31.0	ORF1ab	1.0	11.0	51.0	ORF1ab	3.0	17.0	6.0	same gene	1000
296	317	21	2	0.1123	31.0	ORF1ab	1.0	11.0	52.0	ORF1ab	1.0	18.0	7.0	same gene	1000
296	318	22	2	0.1123	31.0	ORF1ab	1.0	11.0	53.0	ORF1ab	2.0	18.0	7.0	same gene	1000
296	319	23	2	0.1123	31.0	ORF1ab	1.0	11.0	54.0	ORF1ab	3.0	18.0	7.0	same gene	1000
297	302	5	2	0.12243	32.0	ORF1ab	2.0	11.0	37.0	ORF1ab	1.0	13.0	2.0	same gene	1000
297	303	6	2	0.12241	32.0	ORF1ab	2.0	11.0	38.0	ORF1ab	2.0	13.0	2.0	same gene	1000
297	304	7	2	0.12334	32.0	ORF1ab	2.0	11.0	39.0	ORF1ab	3.0	13.0	2.0	same gene	1000
297	305	8	2	0.12334	32.0	ORF1ab	2.0	11.0	40.0	ORF1ab	1.0	14.0	3.0	same gene	1000
297	306	9	2	0.12334	32.0	ORF1ab	2.0	11.0	41.0	ORF1ab	2.0	14.0	3.0	same gene	1000
297	307	10	2	0.12334	32.0	ORF1ab	2.0	11.0	42.0	ORF1ab	3.0	14.0	3.0	same gene	1000
297	308	11	2	0.12334	32.0	ORF1ab	2.0	11.0	43.0	ORF1ab	1.0	15.0	4.0	same gene	1000
297	309	12	2	0.12334	32.0	ORF1ab	2.0	11.0	44.0	ORF1ab	2.0	15.0	4.0	same gene	1000
297	310	13	2	0.12334	32.0	ORF1ab	2.0	11.0	45.0	ORF1ab	3.0	15.0	4.0	same gene	1000
297	311	14	2	0.12263	32.0	ORF1ab	2.0	11.0	46.0	ORF1ab	1.0	16.0	5.0	same gene	1000
297	312	15	2	0.12334	32.0	ORF1ab	2.0	11.0	47.0	ORF1ab	2.0	16.0	5.0	same gene	1000
297	313	16	2	0.12251	32.0	ORF1ab	2.0	11.0	48.0	ORF1ab	3.0	16.0	5.0	same gene	1000
297	314	17	2	0.12334	32.0	ORF1ab	2.0	11.0	49.0	ORF1ab	1.0	17.0	6.0	same gene	1000
297	315	18	2	0.1123	32.0	ORF1ab	2.0	11.0	50.0	ORF1ab	2.0	17.0	6.0	same gene	1000
297	316	19	2	0.1123	32.0	ORF1ab	2.0	11.0	51.0	ORF1ab	3.0	17.0	6.0	same gene	1000
297	317	20	2	0.1123	32.0	ORF1ab	2.0	11.0	52.0	ORF1ab	1.0	18.0	7.0	same gene	1000
297	318	21	2	0.1123	32.0	ORF1ab	2.0	11.0	53.0	ORF1ab	2.0	18.0	7.0	same gene	1000
297	319	22	2	0.1123	32.0	ORF1ab	2.0	11.0	54.0	ORF1ab	3.0	18.0	7.0	same gene	1000
298	302	4	2	0.12243	33.0	ORF1ab	3.0	11.0	37.0	ORF1ab	1.0	13.0	2.0	same gene	1000
298	303	5	2	0.12241	33.0	ORF1ab	3.0	11.0	38.0	ORF1ab	2.0	13.0	2.0	same gene	1000
298	304	6	2	0.12334	33.0	ORF1ab	3.0	11.0	39.0	ORF1ab	3.0	13.0	2.0	same gene	1000
298	305	7	2	0.12334	33.0	ORF1ab	3.0	11.0	40.0	ORF1ab	1.0	14.0	3.0	same gene	1000
298	306	8	2	0.12334	33.0	ORF1ab	3.0	11.0	41.0	ORF1ab	2.0	14.0	3.0	same gene	1000
298	307	9	2	0.12334	33.0	ORF1ab	3.0	11.0	42.0	ORF1ab	3.0	14.0	3.0	same gene	1000
298	308	10	2	0.12334	33.0	ORF1ab	3.0	11.0	43.0	ORF1ab	1.0	15.0	4.0	same gene	1000
298	309	11	2	0.12334	33.0	ORF1ab	3.0	11.0	44.0	ORF1ab	2.0	15.0	4.0	same gene	1000
298	310	12	2	0.12334	33.0	ORF1ab	3.0	11.0	45.0	ORF1ab	3.0	15.0	4.0	same gene	1000
298	311	13	2	0.12263	33.0	ORF1ab	3.0	11.0	46.0	ORF1ab	1.0	16.0	5.0	same gene	1000
298	312	14	2	0.12334	33.0	ORF1ab	3.0	11.0	47.0	ORF1ab	2.0	16.0	5.0	same gene	1000
298	313	15	2	0.12251	33.0	ORF1ab	3.0	11.0	48.0	ORF1ab	3.0	16.0	5.0	same gene	1000
298	314	16	2	0.12334	33.0	ORF1ab	3.0	11.0	49.0	ORF1ab	1.0	17.0	6.0	same gene	1000
298	315	17	2	0.1123	33.0	ORF1ab	3.0	11.0	50.0	ORF1ab	2.0	17.0	6.0	same gene	1000
298	316	18	2	0.1123	33.0	ORF1ab	3.0	11.0	51.0	ORF1ab	3.0	17.0	6.0	same gene	1000
298	317	19	2	0.1123	33.0	ORF1ab	3.0	11.0	52.0	ORF1ab	1.0	18.0	7.0	same gene	1000
298	318	20	2	0.1123	33.0	ORF1ab	3.0	11.0	53.0	ORF1ab	2.0	18.0	7.0	same gene	1000
298	319	21	2	0.1123	33.0	ORF1ab	3.0	11.0	54.0	ORF1ab	3.0	18.0	7.0	same gene	1000
299	305	6	2	0.12269	34.0	ORF1ab	1.0	12.0	40.0	ORF1ab	1.0	14.0	2.0	same gene	1000
299	306	7	2	0.12269	34.0	ORF1ab	1.0	12.0	41.0	ORF1ab	2.0	14.0	2.0	same gene	1000
299	307	8	2	0.12269	34.0	ORF1ab	1.0	12.0	42.0	ORF1ab	3.0	14.0	2.0	same gene	1000
299	308	9	2	0.12269	34.0	ORF1ab	1.0	12.0	43.0	ORF1ab	1.0	15.0	3.0	same gene	1000
299	309	10	2	0.12269	34.0	ORF1ab	1.0	12.0	44.0	ORF1ab	2.0	15.0	3.0	same gene	1000
299	310	11	2	0.12269	34.0	ORF1ab	1.0	12.0	45.0	ORF1ab	3.0	15.0	3.0	same gene	1000
299	312	13	2	0.12269	34.0	ORF1ab	1.0	12.0	47.0	ORF1ab	2.0	16.0	4.0	same gene	1000
299	314	15	2	0.12269	34.0	ORF1ab	1.0	12.0	49.0	ORF1ab	1.0	17.0	5.0	same gene	1000
300	305	5	2	0.12334	35.0	ORF1ab	2.0	12.0	40.0	ORF1ab	1.0	14.0	2.0	same gene	1000
300	306	6	2	0.12334	35.0	ORF1ab	2.0	12.0	41.0	ORF1ab	2.0	14.0	2.0	same gene	1000
300	307	7	2	0.12334	35.0	ORF1ab	2.0	12.0	42.0	ORF1ab	3.0	14.0	2.0	same gene	1000
300	308	8	2	0.12334	35.0	ORF1ab	2.0	12.0	43.0	ORF1ab	1.0	15.0	3.0	same gene	1000
300	309	9	2	0.12334	35.0	ORF1ab	2.0	12.0	44.0	ORF1ab	2.0	15.0	3.0	same gene	1000
300	310	10	2	0.12334	35.0	ORF1ab	2.0	12.0	45.0	ORF1ab	3.0	15.0	3.0	same gene	1000
300	311	11	2	0.12263	35.0	ORF1ab	2.0	12.0	46.0	ORF1ab	1.0	16.0	4.0	same gene	1000
300	312	12	2	0.12334	35.0	ORF1ab	2.0	12.0	47.0	ORF1ab	2.0	16.0	4.0	same gene	1000
300	313	13	2	0.12251	35.0	ORF1ab	2.0	12.0	48.0	ORF1ab	3.0	16.0	4.0	same gene	1000
300	314	14	2	0.12334	35.0	ORF1ab	2.0	12.0	49.0	ORF1ab	1.0	17.0	5.0	same gene	1000
300	315	15	2	0.1123	35.0	ORF1ab	2.0	12.0	50.0	ORF1ab	2.0	17.0	5.0	same gene	1000
300	316	16	2	0.1123	35.0	ORF1ab	2.0	12.0	51.0	ORF1ab	3.0	17.0	5.0	same gene	1000
300	317	17	2	0.1123	35.0	ORF1ab	2.0	12.0	52.0	ORF1ab	1.0	18.0	6.0	same gene	1000
300	318	18	2	0.1123	35.0	ORF1ab	2.0	12.0	53.0	ORF1ab	2.0	18.0	6.0	same gene	1000
300	319	19	2	0.1123	35.0	ORF1ab	2.0	12.0	54.0	ORF1ab	3.0	18.0	6.0	same gene	1000
301	305	4	2	0.12334	36.0	ORF1ab	3.0	12.0	40.0	ORF1ab	1.0	14.0	2.0	same gene	1000
301	306	5	2	0.12334	36.0	ORF1ab	3.0	12.0	41.0	ORF1ab	2.0	14.0	2.0	same gene	1000
301	307	6	2	0.12334	36.0	ORF1ab	3.0	12.0	42.0	ORF1ab	3.0	14.0	2.0	same gene	1000
301	308	7	2	0.12334	36.0	ORF1ab	3.0	12.0	43.0	ORF1ab	1.0	15.0	3.0	same gene	1000
301	309	8	2	0.12334	36.0	ORF1ab	3.0	12.0	44.0	ORF1ab	2.0	15.0	3.0	same gene	1000
301	310	9	2	0.12334	36.0	ORF1ab	3.0	12.0	45.0	ORF1ab	3.0	15.0	3.0	same gene	1000
301	311	10	2	0.12263	36.0	ORF1ab	3.0	12.0	46.0	ORF1ab	1.0	16.0	4.0	same gene	1000
301	312	11	2	0.12334	36.0	ORF1ab	3.0	12.0	47.0	ORF1ab	2.0	16.0	4.0	same gene	1000
301	313	12	2	0.12251	36.0	ORF1ab	3.0	12.0	48.0	ORF1ab	3.0	16.0	4.0	same gene	1000
301	314	13	2	0.12334	36.0	ORF1ab	3.0	12.0	49.0	ORF1ab	1.0	17.0	5.0	same gene	1000
301	315	14	2	0.1123	36.0	ORF1ab	3.0	12.0	50.0	ORF1ab	2.0	17.0	5.0	same gene	1000
301	316	15	2	0.1123	36.0	ORF1ab	3.0	12.0	51.0	ORF1ab	3.0	17.0	5.0	same gene	1000
301	317	16	2	0.1123	36.0	ORF1ab	3.0	12.0	52.0	ORF1ab	1.0	18.0	6.0	same gene	1000
301	318	17	2	0.1123	36.0	ORF1ab	3.0	12.0	53.0	ORF1ab	2.0	18.0	6.0	same gene	1000
301	319	18	2	0.1123	36.0	ORF1ab	3.0	12.0	54.0	ORF1ab	3.0	18.0	6.0	same gene	1000
302	308	6	2	0.12243	37.0	ORF1ab	1.0	13.0	43.0	ORF1ab	1.0	15.0	2.0	same gene	1000
302	309	7	2	0.12243	37.0	ORF1ab	1.0	13.0	44.0	ORF1ab	2.0	15.0	2.0	same gene	1000
302	310	8	2	0.12243	37.0	ORF1ab	1.0	13.0	45.0	ORF1ab	3.0	15.0	2.0	same gene	1000
302	312	10	2	0.12243	37.0	ORF1ab	1.0	13.0	47.0	ORF1ab	2.0	16.0	3.0	same gene	1000
302	314	12	2	0.12243	37.0	ORF1ab	1.0	13.0	49.0	ORF1ab	1.0	17.0	4.0	same gene	1000
303	308	5	2	0.12241	38.0	ORF1ab	2.0	13.0	43.0	ORF1ab	1.0	15.0	2.0	same gene	1000
303	309	6	2	0.12241	38.0	ORF1ab	2.0	13.0	44.0	ORF1ab	2.0	15.0	2.0	same gene	1000
303	310	7	2	0.12241	38.0	ORF1ab	2.0	13.0	45.0	ORF1ab	3.0	15.0	2.0	same gene	1000
303	312	9	2	0.12241	38.0	ORF1ab	2.0	13.0	47.0	ORF1ab	2.0	16.0	3.0	same gene	1000
303	314	11	2	0.12241	38.0	ORF1ab	2.0	13.0	49.0	ORF1ab	1.0	17.0	4.0	same gene	1000
304	308	4	2	0.12334	39.0	ORF1ab	3.0	13.0	43.0	ORF1ab	1.0	15.0	2.0	same gene	1000
304	309	5	2	0.12334	39.0	ORF1ab	3.0	13.0	44.0	ORF1ab	2.0	15.0	2.0	same gene	1000
304	310	6	2	0.12334	39.0	ORF1ab	3.0	13.0	45.0	ORF1ab	3.0	15.0	2.0	same gene	1000
304	311	7	2	0.12263	39.0	ORF1ab	3.0	13.0	46.0	ORF1ab	1.0	16.0	3.0	same gene	1000
304	312	8	2	0.12334	39.0	ORF1ab	3.0	13.0	47.0	ORF1ab	2.0	16.0	3.0	same gene	1000
304	313	9	2	0.12251	39.0	ORF1ab	3.0	13.0	48.0	ORF1ab	3.0	16.0	3.0	same gene	1000
304	314	10	2	0.12334	39.0	ORF1ab	3.0	13.0	49.0	ORF1ab	1.0	17.0	4.0	same gene	1000
304	315	11	2	0.1123	39.0	ORF1ab	3.0	13.0	50.0	ORF1ab	2.0	17.0	4.0	same gene	1000
304	316	12	2	0.1123	39.0	ORF1ab	3.0	13.0	51.0	ORF1ab	3.0	17.0	4.0	same gene	1000
304	317	13	2	0.1123	39.0	ORF1ab	3.0	13.0	52.0	ORF1ab	1.0	18.0	5.0	same gene	1000
304	318	14	2	0.1123	39.0	ORF1ab	3.0	13.0	53.0	ORF1ab	2.0	18.0	5.0	same gene	1000
304	319	15	2	0.1123	39.0	ORF1ab	3.0	13.0	54.0	ORF1ab	3.0	18.0	5.0	same gene	1000
305	311	6	2	0.12263	40.0	ORF1ab	1.0	14.0	46.0	ORF1ab	1.0	16.0	2.0	same gene	1000
305	312	7	2	0.12334	40.0	ORF1ab	1.0	14.0	47.0	ORF1ab	2.0	16.0	2.0	same gene	1000
305	313	8	2	0.12251	40.0	ORF1ab	1.0	14.0	48.0	ORF1ab	3.0	16.0	2.0	same gene	1000
305	314	9	2	0.12334	40.0	ORF1ab	1.0	14.0	49.0	ORF1ab	1.0	17.0	3.0	same gene	1000
305	315	10	2	0.1123	40.0	ORF1ab	1.0	14.0	50.0	ORF1ab	2.0	17.0	3.0	same gene	1000
305	316	11	2	0.1123	40.0	ORF1ab	1.0	14.0	51.0	ORF1ab	3.0	17.0	3.0	same gene	1000
305	317	12	2	0.1123	40.0	ORF1ab	1.0	14.0	52.0	ORF1ab	1.0	18.0	4.0	same gene	1000
305	318	13	2	0.1123	40.0	ORF1ab	1.0	14.0	53.0	ORF1ab	2.0	18.0	4.0	same gene	1000
305	319	14	2	0.1123	40.0	ORF1ab	1.0	14.0	54.0	ORF1ab	3.0	18.0	4.0	same gene	1000
306	311	5	2	0.12263	41.0	ORF1ab	2.0	14.0	46.0	ORF1ab	1.0	16.0	2.0	same gene	1000
306	312	6	2	0.12334	41.0	ORF1ab	2.0	14.0	47.0	ORF1ab	2.0	16.0	2.0	same gene	1000
306	313	7	2	0.12251	41.0	ORF1ab	2.0	14.0	48.0	ORF1ab	3.0	16.0	2.0	same gene	1000
306	314	8	2	0.12334	41.0	ORF1ab	2.0	14.0	49.0	ORF1ab	1.0	17.0	3.0	same gene	1000
306	315	9	2	0.1123	41.0	ORF1ab	2.0	14.0	50.0	ORF1ab	2.0	17.0	3.0	same gene	1000
306	316	10	2	0.1123	41.0	ORF1ab	2.0	14.0	51.0	ORF1ab	3.0	17.0	3.0	same gene	1000
306	317	11	2	0.1123	41.0	ORF1ab	2.0	14.0	52.0	ORF1ab	1.0	18.0	4.0	same gene	1000
306	318	12	2	0.1123	41.0	ORF1ab	2.0	14.0	53.0	ORF1ab	2.0	18.0	4.0	same gene	1000
306	319	13	2	0.1123	41.0	ORF1ab	2.0	14.0	54.0	ORF1ab	3.0	18.0	4.0	same gene	1000
307	311	4	2	0.12263	42.0	ORF1ab	3.0	14.0	46.0	ORF1ab	1.0	16.0	2.0	same gene	1000
307	312	5	2	0.12334	42.0	ORF1ab	3.0	14.0	47.0	ORF1ab	2.0	16.0	2.0	same gene	1000
307	313	6	2	0.12251	42.0	ORF1ab	3.0	14.0	48.0	ORF1ab	3.0	16.0	2.0	same gene	1000
307	314	7	2	0.12334	42.0	ORF1ab	3.0	14.0	49.0	ORF1ab	1.0	17.0	3.0	same gene	1000
307	315	8	2	0.1123	42.0	ORF1ab	3.0	14.0	50.0	ORF1ab	2.0	17.0	3.0	same gene	1000
307	316	9	2	0.1123	42.0	ORF1ab	3.0	14.0	51.0	ORF1ab	3.0	17.0	3.0	same gene	1000
307	317	10	2	0.1123	42.0	ORF1ab	3.0	14.0	52.0	ORF1ab	1.0	18.0	4.0	same gene	1000
307	318	11	2	0.1123	42.0	ORF1ab	3.0	14.0	53.0	ORF1ab	2.0	18.0	4.0	same gene	1000
307	319	12	2	0.1123	42.0	ORF1ab	3.0	14.0	54.0	ORF1ab	3.0	18.0	4.0	same gene	1000
308	314	6	2	0.12334	43.0	ORF1ab	1.0	15.0	49.0	ORF1ab	1.0	17.0	2.0	same gene	1000
308	315	7	2	0.1123	43.0	ORF1ab	1.0	15.0	50.0	ORF1ab	2.0	17.0	2.0	same gene	1000
308	316	8	2	0.1123	43.0	ORF1ab	1.0	15.0	51.0	ORF1ab	3.0	17.0	2.0	same gene	1000
308	317	9	2	0.1123	43.0	ORF1ab	1.0	15.0	52.0	ORF1ab	1.0	18.0	3.0	same gene	1000
308	318	10	2	0.1123	43.0	ORF1ab	1.0	15.0	53.0	ORF1ab	2.0	18.0	3.0	same gene	1000
308	319	11	2	0.1123	43.0	ORF1ab	1.0	15.0	54.0	ORF1ab	3.0	18.0	3.0	same gene	1000
309	314	5	2	0.12334	44.0	ORF1ab	2.0	15.0	49.0	ORF1ab	1.0	17.0	2.0	same gene	1000
309	315	6	2	0.1123	44.0	ORF1ab	2.0	15.0	50.0	ORF1ab	2.0	17.0	2.0	same gene	1000
309	316	7	2	0.1123	44.0	ORF1ab	2.0	15.0	51.0	ORF1ab	3.0	17.0	2.0	same gene	1000
309	317	8	2	0.1123	44.0	ORF1ab	2.0	15.0	52.0	ORF1ab	1.0	18.0	3.0	same gene	1000
309	318	9	2	0.1123	44.0	ORF1ab	2.0	15.0	53.0	ORF1ab	2.0	18.0	3.0	same gene	1000
309	319	10	2	0.1123	44.0	ORF1ab	2.0	15.0	54.0	ORF1ab	3.0	18.0	3.0	same gene	1000
310	314	4	2	0.12334	45.0	ORF1ab	3.0	15.0	49.0	ORF1ab	1.0	17.0	2.0	same gene	1000
310	315	5	2	0.1123	45.0	ORF1ab	3.0	15.0	50.0	ORF1ab	2.0	17.0	2.0	same gene	1000
310	316	6	2	0.1123	45.0	ORF1ab	3.0	15.0	51.0	ORF1ab	3.0	17.0	2.0	same gene	1000
310	317	7	2	0.1123	45.0	ORF1ab	3.0	15.0	52.0	ORF1ab	1.0	18.0	3.0	same gene	1000
310	318	8	2	0.1123	45.0	ORF1ab	3.0	15.0	53.0	ORF1ab	2.0	18.0	3.0	same gene	1000
310	319	9	2	0.1123	45.0	ORF1ab	3.0	15.0	54.0	ORF1ab	3.0	18.0	3.0	same gene	1000
312	317	5	2	0.1123	47.0	ORF1ab	2.0	16.0	52.0	ORF1ab	1.0	18.0	2.0	same gene	1000
312	318	6	2	0.1123	47.0	ORF1ab	2.0	16.0	53.0	ORF1ab	2.0	18.0	2.0	same gene	1000
312	319	7	2	0.1123	47.0	ORF1ab	2.0	16.0	54.0	ORF1ab	3.0	18.0	2.0	same gene	1000
315	320	5	2	0.11291	50.0	ORF1ab	2.0	17.0	55.0	ORF1ab	1.0	19.0	2.0	same gene	1000
315	321	6	2	0.11291	50.0	ORF1ab	2.0	17.0	56.0	ORF1ab	2.0	19.0	2.0	same gene	1000
315	322	7	2	0.11291	50.0	ORF1ab	2.0	17.0	57.0	ORF1ab	3.0	19.0	2.0	same gene	1000
315	324	9	2	0.11291	50.0	ORF1ab	2.0	17.0	59.0	ORF1ab	2.0	20.0	3.0	same gene	1000
315	325	10	2	0.11291	50.0	ORF1ab	2.0	17.0	60.0	ORF1ab	3.0	20.0	3.0	same gene	1000
315	326	11	2	0.11291	50.0	ORF1ab	2.0	17.0	61.0	ORF1ab	1.0	21.0	4.0	same gene	1000
315	327	12	2	0.11291	50.0	ORF1ab	2.0	17.0	62.0	ORF1ab	2.0	21.0	4.0	same gene	1000
315	328	13	2	0.11291	50.0	ORF1ab	2.0	17.0	63.0	ORF1ab	3.0	21.0	4.0	same gene	1000
315	330	15	2	0.11291	50.0	ORF1ab	2.0	17.0	65.0	ORF1ab	2.0	22.0	5.0	same gene	1000
315	331	16	2	0.11291	50.0	ORF1ab	2.0	17.0	66.0	ORF1ab	3.0	22.0	5.0	same gene	1000
315	332	17	2	0.11291	50.0	ORF1ab	2.0	17.0	67.0	ORF1ab	1.0	23.0	6.0	same gene	1000
315	333	18	2	0.11291	50.0	ORF1ab	2.0	17.0	68.0	ORF1ab	2.0	23.0	6.0	same gene	1000
315	334	19	2	0.11291	50.0	ORF1ab	2.0	17.0	69.0	ORF1ab	3.0	23.0	6.0	same gene	1000
315	336	21	2	0.11291	50.0	ORF1ab	2.0	17.0	71.0	ORF1ab	2.0	24.0	7.0	same gene	1000
315	338	23	2	0.11291	50.0	ORF1ab	2.0	17.0	73.0	ORF1ab	1.0	25.0	8.0	same gene	1000
315	339	24	2	0.11291	50.0	ORF1ab	2.0	17.0	74.0	ORF1ab	2.0	25.0	8.0	same gene	1000
315	340	25	2	0.11291	50.0	ORF1ab	2.0	17.0	75.0	ORF1ab	3.0	25.0	8.0	same gene	1000
315	343	28	2	0.10436	50.0	ORF1ab	2.0	17.0	78.0	ORF1ab	3.0	26.0	9.0	same gene	1000
315	344	29	2	0.10436	50.0	ORF1ab	2.0	17.0	79.0	ORF1ab	1.0	27.0	10.0	same gene	1000
315	345	30	2	0.10436	50.0	ORF1ab	2.0	17.0	80.0	ORF1ab	2.0	27.0	10.0	same gene	1000
315	347	32	2	0.10436	50.0	ORF1ab	2.0	17.0	82.0	ORF1ab	1.0	28.0	11.0	same gene	1000
315	348	33	2	0.10436	50.0	ORF1ab	2.0	17.0	83.0	ORF1ab	2.0	28.0	11.0	same gene	1000
316	320	4	2	0.11291	51.0	ORF1ab	3.0	17.0	55.0	ORF1ab	1.0	19.0	2.0	same gene	1000
316	321	5	2	0.11291	51.0	ORF1ab	3.0	17.0	56.0	ORF1ab	2.0	19.0	2.0	same gene	1000
316	322	6	2	0.11291	51.0	ORF1ab	3.0	17.0	57.0	ORF1ab	3.0	19.0	2.0	same gene	1000
316	324	8	2	0.11291	51.0	ORF1ab	3.0	17.0	59.0	ORF1ab	2.0	20.0	3.0	same gene	1000
316	325	9	2	0.11291	51.0	ORF1ab	3.0	17.0	60.0	ORF1ab	3.0	20.0	3.0	same gene	1000
316	326	10	2	0.11291	51.0	ORF1ab	3.0	17.0	61.0	ORF1ab	1.0	21.0	4.0	same gene	1000
316	327	11	2	0.11291	51.0	ORF1ab	3.0	17.0	62.0	ORF1ab	2.0	21.0	4.0	same gene	1000
316	328	12	2	0.11291	51.0	ORF1ab	3.0	17.0	63.0	ORF1ab	3.0	21.0	4.0	same gene	1000
316	330	14	2	0.11291	51.0	ORF1ab	3.0	17.0	65.0	ORF1ab	2.0	22.0	5.0	same gene	1000
316	331	15	2	0.11291	51.0	ORF1ab	3.0	17.0	66.0	ORF1ab	3.0	22.0	5.0	same gene	1000
316	332	16	2	0.11291	51.0	ORF1ab	3.0	17.0	67.0	ORF1ab	1.0	23.0	6.0	same gene	1000
316	333	17	2	0.11291	51.0	ORF1ab	3.0	17.0	68.0	ORF1ab	2.0	23.0	6.0	same gene	1000
316	334	18	2	0.11291	51.0	ORF1ab	3.0	17.0	69.0	ORF1ab	3.0	23.0	6.0	same gene	1000
316	336	20	2	0.11291	51.0	ORF1ab	3.0	17.0	71.0	ORF1ab	2.0	24.0	7.0	same gene	1000
316	338	22	2	0.11291	51.0	ORF1ab	3.0	17.0	73.0	ORF1ab	1.0	25.0	8.0	same gene	1000
316	339	23	2	0.11291	51.0	ORF1ab	3.0	17.0	74.0	ORF1ab	2.0	25.0	8.0	same gene	1000
316	340	24	2	0.11291	51.0	ORF1ab	3.0	17.0	75.0	ORF1ab	3.0	25.0	8.0	same gene	1000
316	343	27	2	0.10436	51.0	ORF1ab	3.0	17.0	78.0	ORF1ab	3.0	26.0	9.0	same gene	1000
316	344	28	2	0.10436	51.0	ORF1ab	3.0	17.0	79.0	ORF1ab	1.0	27.0	10.0	same gene	1000
316	345	29	2	0.10436	51.0	ORF1ab	3.0	17.0	80.0	ORF1ab	2.0	27.0	10.0	same gene	1000
316	347	31	2	0.10436	51.0	ORF1ab	3.0	17.0	82.0	ORF1ab	1.0	28.0	11.0	same gene	1000
316	348	32	2	0.10436	51.0	ORF1ab	3.0	17.0	83.0	ORF1ab	2.0	28.0	11.0	same gene	1000
317	324	7	2	0.11291	52.0	ORF1ab	1.0	18.0	59.0	ORF1ab	2.0	20.0	2.0	same gene	1000
317	325	8	2	0.11291	52.0	ORF1ab	1.0	18.0	60.0	ORF1ab	3.0	20.0	2.0	same gene	1000
317	326	9	2	0.11291	52.0	ORF1ab	1.0	18.0	61.0	ORF1ab	1.0	21.0	3.0	same gene	1000
317	327	10	2	0.11291	52.0	ORF1ab	1.0	18.0	62.0	ORF1ab	2.0	21.0	3.0	same gene	1000
317	328	11	2	0.11291	52.0	ORF1ab	1.0	18.0	63.0	ORF1ab	3.0	21.0	3.0	same gene	1000
317	330	13	2	0.11291	52.0	ORF1ab	1.0	18.0	65.0	ORF1ab	2.0	22.0	4.0	same gene	1000
317	331	14	2	0.11291	52.0	ORF1ab	1.0	18.0	66.0	ORF1ab	3.0	22.0	4.0	same gene	1000
317	332	15	2	0.11291	52.0	ORF1ab	1.0	18.0	67.0	ORF1ab	1.0	23.0	5.0	same gene	1000
317	333	16	2	0.11291	52.0	ORF1ab	1.0	18.0	68.0	ORF1ab	2.0	23.0	5.0	same gene	1000
317	334	17	2	0.11291	52.0	ORF1ab	1.0	18.0	69.0	ORF1ab	3.0	23.0	5.0	same gene	1000
317	336	19	2	0.11291	52.0	ORF1ab	1.0	18.0	71.0	ORF1ab	2.0	24.0	6.0	same gene	1000
317	338	21	2	0.11291	52.0	ORF1ab	1.0	18.0	73.0	ORF1ab	1.0	25.0	7.0	same gene	1000
317	339	22	2	0.11291	52.0	ORF1ab	1.0	18.0	74.0	ORF1ab	2.0	25.0	7.0	same gene	1000
317	340	23	2	0.11291	52.0	ORF1ab	1.0	18.0	75.0	ORF1ab	3.0	25.0	7.0	same gene	1000
317	343	26	2	0.10436	52.0	ORF1ab	1.0	18.0	78.0	ORF1ab	3.0	26.0	8.0	same gene	1000
317	344	27	2	0.10436	52.0	ORF1ab	1.0	18.0	79.0	ORF1ab	1.0	27.0	9.0	same gene	1000
317	345	28	2	0.10436	52.0	ORF1ab	1.0	18.0	80.0	ORF1ab	2.0	27.0	9.0	same gene	1000
317	347	30	2	0.10436	52.0	ORF1ab	1.0	18.0	82.0	ORF1ab	1.0	28.0	10.0	same gene	1000
317	348	31	2	0.10436	52.0	ORF1ab	1.0	18.0	83.0	ORF1ab	2.0	28.0	10.0	same gene	1000
318	324	6	2	0.11291	53.0	ORF1ab	2.0	18.0	59.0	ORF1ab	2.0	20.0	2.0	same gene	1000
318	325	7	2	0.11291	53.0	ORF1ab	2.0	18.0	60.0	ORF1ab	3.0	20.0	2.0	same gene	1000
318	326	8	2	0.11291	53.0	ORF1ab	2.0	18.0	61.0	ORF1ab	1.0	21.0	3.0	same gene	1000
318	327	9	2	0.11291	53.0	ORF1ab	2.0	18.0	62.0	ORF1ab	2.0	21.0	3.0	same gene	1000
318	328	10	2	0.11291	53.0	ORF1ab	2.0	18.0	63.0	ORF1ab	3.0	21.0	3.0	same gene	1000
318	330	12	2	0.11291	53.0	ORF1ab	2.0	18.0	65.0	ORF1ab	2.0	22.0	4.0	same gene	1000
318	331	13	2	0.11291	53.0	ORF1ab	2.0	18.0	66.0	ORF1ab	3.0	22.0	4.0	same gene	1000
318	332	14	2	0.11291	53.0	ORF1ab	2.0	18.0	67.0	ORF1ab	1.0	23.0	5.0	same gene	1000
318	333	15	2	0.11291	53.0	ORF1ab	2.0	18.0	68.0	ORF1ab	2.0	23.0	5.0	same gene	1000
318	334	16	2	0.11291	53.0	ORF1ab	2.0	18.0	69.0	ORF1ab	3.0	23.0	5.0	same gene	1000
318	336	18	2	0.11291	53.0	ORF1ab	2.0	18.0	71.0	ORF1ab	2.0	24.0	6.0	same gene	1000
318	338	20	2	0.11291	53.0	ORF1ab	2.0	18.0	73.0	ORF1ab	1.0	25.0	7.0	same gene	1000
318	339	21	2	0.11291	53.0	ORF1ab	2.0	18.0	74.0	ORF1ab	2.0	25.0	7.0	same gene	1000
318	340	22	2	0.11291	53.0	ORF1ab	2.0	18.0	75.0	ORF1ab	3.0	25.0	7.0	same gene	1000
318	343	25	2	0.10436	53.0	ORF1ab	2.0	18.0	78.0	ORF1ab	3.0	26.0	8.0	same gene	1000
318	344	26	2	0.10436	53.0	ORF1ab	2.0	18.0	79.0	ORF1ab	1.0	27.0	9.0	same gene	1000
318	345	27	2	0.10436	53.0	ORF1ab	2.0	18.0	80.0	ORF1ab	2.0	27.0	9.0	same gene	1000
318	347	29	2	0.10436	53.0	ORF1ab	2.0	18.0	82.0	ORF1ab	1.0	28.0	10.0	same gene	1000
318	348	30	2	0.10436	53.0	ORF1ab	2.0	18.0	83.0	ORF1ab	2.0	28.0	10.0	same gene	1000
319	324	5	2	0.11291	54.0	ORF1ab	3.0	18.0	59.0	ORF1ab	2.0	20.0	2.0	same gene	1000
319	325	6	2	0.11291	54.0	ORF1ab	3.0	18.0	60.0	ORF1ab	3.0	20.0	2.0	same gene	1000
319	326	7	2	0.11291	54.0	ORF1ab	3.0	18.0	61.0	ORF1ab	1.0	21.0	3.0	same gene	1000
319	327	8	2	0.11291	54.0	ORF1ab	3.0	18.0	62.0	ORF1ab	2.0	21.0	3.0	same gene	1000
319	328	9	2	0.11291	54.0	ORF1ab	3.0	18.0	63.0	ORF1ab	3.0	21.0	3.0	same gene	1000
319	330	11	2	0.11291	54.0	ORF1ab	3.0	18.0	65.0	ORF1ab	2.0	22.0	4.0	same gene	1000
319	331	12	2	0.11291	54.0	ORF1ab	3.0	18.0	66.0	ORF1ab	3.0	22.0	4.0	same gene	1000
319	332	13	2	0.11291	54.0	ORF1ab	3.0	18.0	67.0	ORF1ab	1.0	23.0	5.0	same gene	1000
319	333	14	2	0.11291	54.0	ORF1ab	3.0	18.0	68.0	ORF1ab	2.0	23.0	5.0	same gene	1000
319	334	15	2	0.11291	54.0	ORF1ab	3.0	18.0	69.0	ORF1ab	3.0	23.0	5.0	same gene	1000
319	336	17	2	0.11291	54.0	ORF1ab	3.0	18.0	71.0	ORF1ab	2.0	24.0	6.0	same gene	1000
319	338	19	2	0.11291	54.0	ORF1ab	3.0	18.0	73.0	ORF1ab	1.0	25.0	7.0	same gene	1000
319	339	20	2	0.11291	54.0	ORF1ab	3.0	18.0	74.0	ORF1ab	2.0	25.0	7.0	same gene	1000
319	340	21	2	0.11291	54.0	ORF1ab	3.0	18.0	75.0	ORF1ab	3.0	25.0	7.0	same gene	1000
319	343	24	2	0.10436	54.0	ORF1ab	3.0	18.0	78.0	ORF1ab	3.0	26.0	8.0	same gene	1000
319	344	25	2	0.10436	54.0	ORF1ab	3.0	18.0	79.0	ORF1ab	1.0	27.0	9.0	same gene	1000
319	345	26	2	0.10436	54.0	ORF1ab	3.0	18.0	80.0	ORF1ab	2.0	27.0	9.0	same gene	1000
319	347	28	2	0.10436	54.0	ORF1ab	3.0	18.0	82.0	ORF1ab	1.0	28.0	10.0	same gene	1000
319	348	29	2	0.10436	54.0	ORF1ab	3.0	18.0	83.0	ORF1ab	2.0	28.0	10.0	same gene	1000
320	326	6	2	0.12257	55.0	ORF1ab	1.0	19.0	61.0	ORF1ab	1.0	21.0	2.0	same gene	1000
320	327	7	2	0.12257	55.0	ORF1ab	1.0	19.0	62.0	ORF1ab	2.0	21.0	2.0	same gene	1000
320	328	8	2	0.12257	55.0	ORF1ab	1.0	19.0	63.0	ORF1ab	3.0	21.0	2.0	same gene	1000
320	329	9	2	0.1219	55.0	ORF1ab	1.0	19.0	64.0	ORF1ab	1.0	22.0	3.0	same gene	1000
320	330	10	2	0.12257	55.0	ORF1ab	1.0	19.0	65.0	ORF1ab	2.0	22.0	3.0	same gene	1000
320	331	11	2	0.12257	55.0	ORF1ab	1.0	19.0	66.0	ORF1ab	3.0	22.0	3.0	same gene	1000
320	332	12	2	0.12257	55.0	ORF1ab	1.0	19.0	67.0	ORF1ab	1.0	23.0	4.0	same gene	1000
320	333	13	2	0.12257	55.0	ORF1ab	1.0	19.0	68.0	ORF1ab	2.0	23.0	4.0	same gene	1000
320	334	14	2	0.12257	55.0	ORF1ab	1.0	19.0	69.0	ORF1ab	3.0	23.0	4.0	same gene	1000
320	335	15	2	0.11739	55.0	ORF1ab	1.0	19.0	70.0	ORF1ab	1.0	24.0	5.0	same gene	1000
320	336	16	2	0.12257	55.0	ORF1ab	1.0	19.0	71.0	ORF1ab	2.0	24.0	5.0	same gene	1000
320	337	17	2	0.12135	55.0	ORF1ab	1.0	19.0	72.0	ORF1ab	3.0	24.0	5.0	same gene	1000
320	338	18	2	0.12257	55.0	ORF1ab	1.0	19.0	73.0	ORF1ab	1.0	25.0	6.0	same gene	1000
320	339	19	2	0.12257	55.0	ORF1ab	1.0	19.0	74.0	ORF1ab	2.0	25.0	6.0	same gene	1000
320	340	20	2	0.12257	55.0	ORF1ab	1.0	19.0	75.0	ORF1ab	3.0	25.0	6.0	same gene	1000
320	341	21	2	0.10914	55.0	ORF1ab	1.0	19.0	76.0	ORF1ab	1.0	26.0	7.0	same gene	1000
320	342	22	2	0.10914	55.0	ORF1ab	1.0	19.0	77.0	ORF1ab	2.0	26.0	7.0	same gene	1000
321	326	5	2	0.12257	56.0	ORF1ab	2.0	19.0	61.0	ORF1ab	1.0	21.0	2.0	same gene	1000
321	327	6	2	0.12257	56.0	ORF1ab	2.0	19.0	62.0	ORF1ab	2.0	21.0	2.0	same gene	1000
321	328	7	2	0.12257	56.0	ORF1ab	2.0	19.0	63.0	ORF1ab	3.0	21.0	2.0	same gene	1000
321	329	8	2	0.1219	56.0	ORF1ab	2.0	19.0	64.0	ORF1ab	1.0	22.0	3.0	same gene	1000
321	330	9	2	0.12257	56.0	ORF1ab	2.0	19.0	65.0	ORF1ab	2.0	22.0	3.0	same gene	1000
321	331	10	2	0.12257	56.0	ORF1ab	2.0	19.0	66.0	ORF1ab	3.0	22.0	3.0	same gene	1000
321	332	11	2	0.12257	56.0	ORF1ab	2.0	19.0	67.0	ORF1ab	1.0	23.0	4.0	same gene	1000
321	333	12	2	0.12257	56.0	ORF1ab	2.0	19.0	68.0	ORF1ab	2.0	23.0	4.0	same gene	1000
321	334	13	2	0.12257	56.0	ORF1ab	2.0	19.0	69.0	ORF1ab	3.0	23.0	4.0	same gene	1000
321	335	14	2	0.11739	56.0	ORF1ab	2.0	19.0	70.0	ORF1ab	1.0	24.0	5.0	same gene	1000
321	336	15	2	0.12257	56.0	ORF1ab	2.0	19.0	71.0	ORF1ab	2.0	24.0	5.0	same gene	1000
321	337	16	2	0.12135	56.0	ORF1ab	2.0	19.0	72.0	ORF1ab	3.0	24.0	5.0	same gene	1000
321	338	17	2	0.12257	56.0	ORF1ab	2.0	19.0	73.0	ORF1ab	1.0	25.0	6.0	same gene	1000
321	339	18	2	0.12257	56.0	ORF1ab	2.0	19.0	74.0	ORF1ab	2.0	25.0	6.0	same gene	1000
321	340	19	2	0.12257	56.0	ORF1ab	2.0	19.0	75.0	ORF1ab	3.0	25.0	6.0	same gene	1000
321	341	20	2	0.10914	56.0	ORF1ab	2.0	19.0	76.0	ORF1ab	1.0	26.0	7.0	same gene	1000
321	342	21	2	0.10914	56.0	ORF1ab	2.0	19.0	77.0	ORF1ab	2.0	26.0	7.0	same gene	1000
322	326	4	2	0.12257	57.0	ORF1ab	3.0	19.0	61.0	ORF1ab	1.0	21.0	2.0	same gene	1000
322	327	5	2	0.12257	57.0	ORF1ab	3.0	19.0	62.0	ORF1ab	2.0	21.0	2.0	same gene	1000
322	328	6	2	0.12257	57.0	ORF1ab	3.0	19.0	63.0	ORF1ab	3.0	21.0	2.0	same gene	1000
322	329	7	2	0.1219	57.0	ORF1ab	3.0	19.0	64.0	ORF1ab	1.0	22.0	3.0	same gene	1000
322	330	8	2	0.12257	57.0	ORF1ab	3.0	19.0	65.0	ORF1ab	2.0	22.0	3.0	same gene	1000
322	331	9	2	0.12257	57.0	ORF1ab	3.0	19.0	66.0	ORF1ab	3.0	22.0	3.0	same gene	1000
322	332	10	2	0.12257	57.0	ORF1ab	3.0	19.0	67.0	ORF1ab	1.0	23.0	4.0	same gene	1000
322	333	11	2	0.12257	57.0	ORF1ab	3.0	19.0	68.0	ORF1ab	2.0	23.0	4.0	same gene	1000
322	334	12	2	0.12257	57.0	ORF1ab	3.0	19.0	69.0	ORF1ab	3.0	23.0	4.0	same gene	1000
322	335	13	2	0.11739	57.0	ORF1ab	3.0	19.0	70.0	ORF1ab	1.0	24.0	5.0	same gene	1000
322	336	14	2	0.12257	57.0	ORF1ab	3.0	19.0	71.0	ORF1ab	2.0	24.0	5.0	same gene	1000
322	337	15	2	0.12135	57.0	ORF1ab	3.0	19.0	72.0	ORF1ab	3.0	24.0	5.0	same gene	1000
322	338	16	2	0.12257	57.0	ORF1ab	3.0	19.0	73.0	ORF1ab	1.0	25.0	6.0	same gene	1000
322	339	17	2	0.12257	57.0	ORF1ab	3.0	19.0	74.0	ORF1ab	2.0	25.0	6.0	same gene	1000
322	340	18	2	0.12257	57.0	ORF1ab	3.0	19.0	75.0	ORF1ab	3.0	25.0	6.0	same gene	1000
322	341	19	2	0.10914	57.0	ORF1ab	3.0	19.0	76.0	ORF1ab	1.0	26.0	7.0	same gene	1000
322	342	20	2	0.10914	57.0	ORF1ab	3.0	19.0	77.0	ORF1ab	2.0	26.0	7.0	same gene	1000
323	330	7	2	0.1207	58.0	ORF1ab	1.0	20.0	65.0	ORF1ab	2.0	22.0	2.0	same gene	1000
323	331	8	2	0.1207	58.0	ORF1ab	1.0	20.0	66.0	ORF1ab	3.0	22.0	2.0	same gene	1000
323	332	9	2	0.1207	58.0	ORF1ab	1.0	20.0	67.0	ORF1ab	1.0	23.0	3.0	same gene	1000
323	333	10	2	0.1207	58.0	ORF1ab	1.0	20.0	68.0	ORF1ab	2.0	23.0	3.0	same gene	1000
323	334	11	2	0.1207	58.0	ORF1ab	1.0	20.0	69.0	ORF1ab	3.0	23.0	3.0	same gene	1000
323	336	13	2	0.1207	58.0	ORF1ab	1.0	20.0	71.0	ORF1ab	2.0	24.0	4.0	same gene	1000
323	338	15	2	0.1207	58.0	ORF1ab	1.0	20.0	73.0	ORF1ab	1.0	25.0	5.0	same gene	1000
323	339	16	2	0.1207	58.0	ORF1ab	1.0	20.0	74.0	ORF1ab	2.0	25.0	5.0	same gene	1000
323	340	17	2	0.1207	58.0	ORF1ab	1.0	20.0	75.0	ORF1ab	3.0	25.0	5.0	same gene	1000
324	329	5	2	0.1219	59.0	ORF1ab	2.0	20.0	64.0	ORF1ab	1.0	22.0	2.0	same gene	1000
324	330	6	2	0.12257	59.0	ORF1ab	2.0	20.0	65.0	ORF1ab	2.0	22.0	2.0	same gene	1000
324	331	7	2	0.12257	59.0	ORF1ab	2.0	20.0	66.0	ORF1ab	3.0	22.0	2.0	same gene	1000
324	332	8	2	0.12257	59.0	ORF1ab	2.0	20.0	67.0	ORF1ab	1.0	23.0	3.0	same gene	1000
324	333	9	2	0.12257	59.0	ORF1ab	2.0	20.0	68.0	ORF1ab	2.0	23.0	3.0	same gene	1000
324	334	10	2	0.12257	59.0	ORF1ab	2.0	20.0	69.0	ORF1ab	3.0	23.0	3.0	same gene	1000
324	335	11	2	0.11739	59.0	ORF1ab	2.0	20.0	70.0	ORF1ab	1.0	24.0	4.0	same gene	1000
324	336	12	2	0.12257	59.0	ORF1ab	2.0	20.0	71.0	ORF1ab	2.0	24.0	4.0	same gene	1000
324	337	13	2	0.12135	59.0	ORF1ab	2.0	20.0	72.0	ORF1ab	3.0	24.0	4.0	same gene	1000
324	338	14	2	0.12257	59.0	ORF1ab	2.0	20.0	73.0	ORF1ab	1.0	25.0	5.0	same gene	1000
324	339	15	2	0.12257	59.0	ORF1ab	2.0	20.0	74.0	ORF1ab	2.0	25.0	5.0	same gene	1000
324	340	16	2	0.12257	59.0	ORF1ab	2.0	20.0	75.0	ORF1ab	3.0	25.0	5.0	same gene	1000
324	341	17	2	0.10914	59.0	ORF1ab	2.0	20.0	76.0	ORF1ab	1.0	26.0	6.0	same gene	1000
324	342	18	2	0.10914	59.0	ORF1ab	2.0	20.0	77.0	ORF1ab	2.0	26.0	6.0	same gene	1000
325	329	4	2	0.1219	60.0	ORF1ab	3.0	20.0	64.0	ORF1ab	1.0	22.0	2.0	same gene	1000
325	330	5	2	0.12257	60.0	ORF1ab	3.0	20.0	65.0	ORF1ab	2.0	22.0	2.0	same gene	1000
325	331	6	2	0.12257	60.0	ORF1ab	3.0	20.0	66.0	ORF1ab	3.0	22.0	2.0	same gene	1000
325	332	7	2	0.12257	60.0	ORF1ab	3.0	20.0	67.0	ORF1ab	1.0	23.0	3.0	same gene	1000
325	333	8	2	0.12257	60.0	ORF1ab	3.0	20.0	68.0	ORF1ab	2.0	23.0	3.0	same gene	1000
325	334	9	2	0.12257	60.0	ORF1ab	3.0	20.0	69.0	ORF1ab	3.0	23.0	3.0	same gene	1000
325	335	10	2	0.11739	60.0	ORF1ab	3.0	20.0	70.0	ORF1ab	1.0	24.0	4.0	same gene	1000
325	336	11	2	0.12257	60.0	ORF1ab	3.0	20.0	71.0	ORF1ab	2.0	24.0	4.0	same gene	1000
325	337	12	2	0.12135	60.0	ORF1ab	3.0	20.0	72.0	ORF1ab	3.0	24.0	4.0	same gene	1000
325	338	13	2	0.12257	60.0	ORF1ab	3.0	20.0	73.0	ORF1ab	1.0	25.0	5.0	same gene	1000
325	339	14	2	0.12257	60.0	ORF1ab	3.0	20.0	74.0	ORF1ab	2.0	25.0	5.0	same gene	1000
325	340	15	2	0.12257	60.0	ORF1ab	3.0	20.0	75.0	ORF1ab	3.0	25.0	5.0	same gene	1000
325	341	16	2	0.10914	60.0	ORF1ab	3.0	20.0	76.0	ORF1ab	1.0	26.0	6.0	same gene	1000
325	342	17	2	0.10914	60.0	ORF1ab	3.0	20.0	77.0	ORF1ab	2.0	26.0	6.0	same gene	1000
326	332	6	2	0.12257	61.0	ORF1ab	1.0	21.0	67.0	ORF1ab	1.0	23.0	2.0	same gene	1000
326	333	7	2	0.12257	61.0	ORF1ab	1.0	21.0	68.0	ORF1ab	2.0	23.0	2.0	same gene	1000
326	334	8	2	0.12257	61.0	ORF1ab	1.0	21.0	69.0	ORF1ab	3.0	23.0	2.0	same gene	1000
326	335	9	2	0.11739	61.0	ORF1ab	1.0	21.0	70.0	ORF1ab	1.0	24.0	3.0	same gene	1000
326	336	10	2	0.12257	61.0	ORF1ab	1.0	21.0	71.0	ORF1ab	2.0	24.0	3.0	same gene	1000
326	337	11	2	0.12135	61.0	ORF1ab	1.0	21.0	72.0	ORF1ab	3.0	24.0	3.0	same gene	1000
326	338	12	2	0.12257	61.0	ORF1ab	1.0	21.0	73.0	ORF1ab	1.0	25.0	4.0	same gene	1000
326	339	13	2	0.12257	61.0	ORF1ab	1.0	21.0	74.0	ORF1ab	2.0	25.0	4.0	same gene	1000
326	340	14	2	0.12257	61.0	ORF1ab	1.0	21.0	75.0	ORF1ab	3.0	25.0	4.0	same gene	1000
326	341	15	2	0.10914	61.0	ORF1ab	1.0	21.0	76.0	ORF1ab	1.0	26.0	5.0	same gene	1000
326	342	16	2	0.10914	61.0	ORF1ab	1.0	21.0	77.0	ORF1ab	2.0	26.0	5.0	same gene	1000
327	332	5	2	0.12257	62.0	ORF1ab	2.0	21.0	67.0	ORF1ab	1.0	23.0	2.0	same gene	1000
327	333	6	2	0.12257	62.0	ORF1ab	2.0	21.0	68.0	ORF1ab	2.0	23.0	2.0	same gene	1000
327	334	7	2	0.12257	62.0	ORF1ab	2.0	21.0	69.0	ORF1ab	3.0	23.0	2.0	same gene	1000
327	335	8	2	0.11739	62.0	ORF1ab	2.0	21.0	70.0	ORF1ab	1.0	24.0	3.0	same gene	1000
327	336	9	2	0.12257	62.0	ORF1ab	2.0	21.0	71.0	ORF1ab	2.0	24.0	3.0	same gene	1000
327	337	10	2	0.12135	62.0	ORF1ab	2.0	21.0	72.0	ORF1ab	3.0	24.0	3.0	same gene	1000
327	338	11	2	0.12257	62.0	ORF1ab	2.0	21.0	73.0	ORF1ab	1.0	25.0	4.0	same gene	1000
327	339	12	2	0.12257	62.0	ORF1ab	2.0	21.0	74.0	ORF1ab	2.0	25.0	4.0	same gene	1000
327	340	13	2	0.12257	62.0	ORF1ab	2.0	21.0	75.0	ORF1ab	3.0	25.0	4.0	same gene	1000
327	341	14	2	0.10914	62.0	ORF1ab	2.0	21.0	76.0	ORF1ab	1.0	26.0	5.0	same gene	1000
327	342	15	2	0.10914	62.0	ORF1ab	2.0	21.0	77.0	ORF1ab	2.0	26.0	5.0	same gene	1000
328	332	4	2	0.12257	63.0	ORF1ab	3.0	21.0	67.0	ORF1ab	1.0	23.0	2.0	same gene	1000
328	333	5	2	0.12257	63.0	ORF1ab	3.0	21.0	68.0	ORF1ab	2.0	23.0	2.0	same gene	1000
328	334	6	2	0.12257	63.0	ORF1ab	3.0	21.0	69.0	ORF1ab	3.0	23.0	2.0	same gene	1000
328	335	7	2	0.11739	63.0	ORF1ab	3.0	21.0	70.0	ORF1ab	1.0	24.0	3.0	same gene	1000
328	336	8	2	0.12257	63.0	ORF1ab	3.0	21.0	71.0	ORF1ab	2.0	24.0	3.0	same gene	1000
328	337	9	2	0.12135	63.0	ORF1ab	3.0	21.0	72.0	ORF1ab	3.0	24.0	3.0	same gene	1000
328	338	10	2	0.12257	63.0	ORF1ab	3.0	21.0	73.0	ORF1ab	1.0	25.0	4.0	same gene	1000
328	339	11	2	0.12257	63.0	ORF1ab	3.0	21.0	74.0	ORF1ab	2.0	25.0	4.0	same gene	1000
328	340	12	2	0.12257	63.0	ORF1ab	3.0	21.0	75.0	ORF1ab	3.0	25.0	4.0	same gene	1000
328	341	13	2	0.10914	63.0	ORF1ab	3.0	21.0	76.0	ORF1ab	1.0	26.0	5.0	same gene	1000
328	342	14	2	0.10914	63.0	ORF1ab	3.0	21.0	77.0	ORF1ab	2.0	26.0	5.0	same gene	1000
329	336	7	2	0.1219	64.0	ORF1ab	1.0	22.0	71.0	ORF1ab	2.0	24.0	2.0	same gene	1000
329	338	9	2	0.1219	64.0	ORF1ab	1.0	22.0	73.0	ORF1ab	1.0	25.0	3.0	same gene	1000
329	339	10	2	0.1219	64.0	ORF1ab	1.0	22.0	74.0	ORF1ab	2.0	25.0	3.0	same gene	1000
329	340	11	2	0.1219	64.0	ORF1ab	1.0	22.0	75.0	ORF1ab	3.0	25.0	3.0	same gene	1000
330	335	5	2	0.11739	65.0	ORF1ab	2.0	22.0	70.0	ORF1ab	1.0	24.0	2.0	same gene	1000
330	336	6	2	0.12257	65.0	ORF1ab	2.0	22.0	71.0	ORF1ab	2.0	24.0	2.0	same gene	1000
330	337	7	2	0.12135	65.0	ORF1ab	2.0	22.0	72.0	ORF1ab	3.0	24.0	2.0	same gene	1000
330	338	8	2	0.12257	65.0	ORF1ab	2.0	22.0	73.0	ORF1ab	1.0	25.0	3.0	same gene	1000
330	339	9	2	0.12257	65.0	ORF1ab	2.0	22.0	74.0	ORF1ab	2.0	25.0	3.0	same gene	1000
330	340	10	2	0.12257	65.0	ORF1ab	2.0	22.0	75.0	ORF1ab	3.0	25.0	3.0	same gene	1000
330	341	11	2	0.10914	65.0	ORF1ab	2.0	22.0	76.0	ORF1ab	1.0	26.0	4.0	same gene	1000
330	342	12	2	0.10914	65.0	ORF1ab	2.0	22.0	77.0	ORF1ab	2.0	26.0	4.0	same gene	1000
331	335	4	2	0.11739	66.0	ORF1ab	3.0	22.0	70.0	ORF1ab	1.0	24.0	2.0	same gene	1000
331	336	5	2	0.12257	66.0	ORF1ab	3.0	22.0	71.0	ORF1ab	2.0	24.0	2.0	same gene	1000
331	337	6	2	0.12135	66.0	ORF1ab	3.0	22.0	72.0	ORF1ab	3.0	24.0	2.0	same gene	1000
331	338	7	2	0.12257	66.0	ORF1ab	3.0	22.0	73.0	ORF1ab	1.0	25.0	3.0	same gene	1000
331	339	8	2	0.12257	66.0	ORF1ab	3.0	22.0	74.0	ORF1ab	2.0	25.0	3.0	same gene	1000
331	340	9	2	0.12257	66.0	ORF1ab	3.0	22.0	75.0	ORF1ab	3.0	25.0	3.0	same gene	1000
331	341	10	2	0.10914	66.0	ORF1ab	3.0	22.0	76.0	ORF1ab	1.0	26.0	4.0	same gene	1000
331	342	11	2	0.10914	66.0	ORF1ab	3.0	22.0	77.0	ORF1ab	2.0	26.0	4.0	same gene	1000
332	338	6	2	0.12257	67.0	ORF1ab	1.0	23.0	73.0	ORF1ab	1.0	25.0	2.0	same gene	1000
332	339	7	2	0.12257	67.0	ORF1ab	1.0	23.0	74.0	ORF1ab	2.0	25.0	2.0	same gene	1000
332	340	8	2	0.12257	67.0	ORF1ab	1.0	23.0	75.0	ORF1ab	3.0	25.0	2.0	same gene	1000
332	341	9	2	0.10914	67.0	ORF1ab	1.0	23.0	76.0	ORF1ab	1.0	26.0	3.0	same gene	1000
332	342	10	2	0.10914	67.0	ORF1ab	1.0	23.0	77.0	ORF1ab	2.0	26.0	3.0	same gene	1000
333	338	5	2	0.12257	68.0	ORF1ab	2.0	23.0	73.0	ORF1ab	1.0	25.0	2.0	same gene	1000
333	339	6	2	0.12257	68.0	ORF1ab	2.0	23.0	74.0	ORF1ab	2.0	25.0	2.0	same gene	1000
333	340	7	2	0.12257	68.0	ORF1ab	2.0	23.0	75.0	ORF1ab	3.0	25.0	2.0	same gene	1000
333	341	8	2	0.10914	68.0	ORF1ab	2.0	23.0	76.0	ORF1ab	1.0	26.0	3.0	same gene	1000
333	342	9	2	0.10914	68.0	ORF1ab	2.0	23.0	77.0	ORF1ab	2.0	26.0	3.0	same gene	1000
334	338	4	2	0.12257	69.0	ORF1ab	3.0	23.0	73.0	ORF1ab	1.0	25.0	2.0	same gene	1000
334	339	5	2	0.12257	69.0	ORF1ab	3.0	23.0	74.0	ORF1ab	2.0	25.0	2.0	same gene	1000
334	340	6	2	0.12257	69.0	ORF1ab	3.0	23.0	75.0	ORF1ab	3.0	25.0	2.0	same gene	1000
334	341	7	2	0.10914	69.0	ORF1ab	3.0	23.0	76.0	ORF1ab	1.0	26.0	3.0	same gene	1000
334	342	8	2	0.10914	69.0	ORF1ab	3.0	23.0	77.0	ORF1ab	2.0	26.0	3.0	same gene	1000
336	341	5	2	0.10914	71.0	ORF1ab	2.0	24.0	76.0	ORF1ab	1.0	26.0	2.0	same gene	1000
336	342	6	2	0.10914	71.0	ORF1ab	2.0	24.0	77.0	ORF1ab	2.0	26.0	2.0	same gene	1000
341	347	6	2	0.10595	76.0	ORF1ab	1.0	26.0	82.0	ORF1ab	1.0	28.0	2.0	same gene	1000
341	348	7	2	0.10595	76.0	ORF1ab	1.0	26.0	83.0	ORF1ab	2.0	28.0	2.0	same gene	1000
342	347	5	2	0.10595	77.0	ORF1ab	2.0	26.0	82.0	ORF1ab	1.0	28.0	2.0	same gene	1000
342	348	6	2	0.10595	77.0	ORF1ab	2.0	26.0	83.0	ORF1ab	2.0	28.0	2.0	same gene	1000
343	347	4	2	0.11073	78.0	ORF1ab	3.0	26.0	82.0	ORF1ab	1.0	28.0	2.0	same gene	1000
343	348	5	2	0.11073	78.0	ORF1ab	3.0	26.0	83.0	ORF1ab	2.0	28.0	2.0	same gene	1000
343	349	6	2	0.10476	78.0	ORF1ab	3.0	26.0	84.0	ORF1ab	3.0	28.0	2.0	same gene	1000
349	353	4	2	0.08184	84.0	ORF1ab	3.0	28.0	88.0	ORF1ab	1.0	30.0	2.0	same gene	1000
349	354	5	2	0.08184	84.0	ORF1ab	3.0	28.0	89.0	ORF1ab	2.0	30.0	2.0	same gene	1000
349	355	6	2	0.08184	84.0	ORF1ab	3.0	28.0	90.0	ORF1ab	3.0	30.0	2.0	same gene	1000
349	356	7	2	0.08184	84.0	ORF1ab	3.0	28.0	91.0	ORF1ab	1.0	31.0	3.0	same gene	1000
349	357	8	2	0.08184	84.0	ORF1ab	3.0	28.0	92.0	ORF1ab	2.0	31.0	3.0	same gene	1000
349	358	9	2	0.08184	84.0	ORF1ab	3.0	28.0	93.0	ORF1ab	3.0	31.0	3.0	same gene	1000
349	359	10	2	0.08184	84.0	ORF1ab	3.0	28.0	94.0	ORF1ab	1.0	32.0	4.0	same gene	1000
349	360	11	2	0.08184	84.0	ORF1ab	3.0	28.0	95.0	ORF1ab	2.0	32.0	4.0	same gene	1000
351	356	5	2	0.092	86.0	ORF1ab	2.0	29.0	91.0	ORF1ab	1.0	31.0	2.0	same gene	1000
351	357	6	2	0.092	86.0	ORF1ab	2.0	29.0	92.0	ORF1ab	2.0	31.0	2.0	same gene	1000
351	358	7	2	0.092	86.0	ORF1ab	2.0	29.0	93.0	ORF1ab	3.0	31.0	2.0	same gene	1000
351	359	8	2	0.092	86.0	ORF1ab	2.0	29.0	94.0	ORF1ab	1.0	32.0	3.0	same gene	1000
351	360	9	2	0.092	86.0	ORF1ab	2.0	29.0	95.0	ORF1ab	2.0	32.0	3.0	same gene	1000
351	361	10	2	0.08419	86.0	ORF1ab	2.0	29.0	96.0	ORF1ab	3.0	32.0	3.0	same gene	1000
351	362	11	2	0.08419	86.0	ORF1ab	2.0	29.0	97.0	ORF1ab	1.0	33.0	4.0	same gene	1000
352	356	4	2	0.092	87.0	ORF1ab	3.0	29.0	91.0	ORF1ab	1.0	31.0	2.0	same gene	1000
352	357	5	2	0.092	87.0	ORF1ab	3.0	29.0	92.0	ORF1ab	2.0	31.0	2.0	same gene	1000
352	358	6	2	0.092	87.0	ORF1ab	3.0	29.0	93.0	ORF1ab	3.0	31.0	2.0	same gene	1000
352	359	7	2	0.092	87.0	ORF1ab	3.0	29.0	94.0	ORF1ab	1.0	32.0	3.0	same gene	1000
352	360	8	2	0.092	87.0	ORF1ab	3.0	29.0	95.0	ORF1ab	2.0	32.0	3.0	same gene	1000
352	361	9	2	0.08419	87.0	ORF1ab	3.0	29.0	96.0	ORF1ab	3.0	32.0	3.0	same gene	1000
352	362	10	2	0.08419	87.0	ORF1ab	3.0	29.0	97.0	ORF1ab	1.0	33.0	4.0	same gene	1000
353	359	6	2	0.092	88.0	ORF1ab	1.0	30.0	94.0	ORF1ab	1.0	32.0	2.0	same gene	1000
353	360	7	2	0.092	88.0	ORF1ab	1.0	30.0	95.0	ORF1ab	2.0	32.0	2.0	same gene	1000
353	361	8	2	0.08419	88.0	ORF1ab	1.0	30.0	96.0	ORF1ab	3.0	32.0	2.0	same gene	1000
353	362	9	2	0.08419	88.0	ORF1ab	1.0	30.0	97.0	ORF1ab	1.0	33.0	3.0	same gene	1000
354	359	5	2	0.092	89.0	ORF1ab	2.0	30.0	94.0	ORF1ab	1.0	32.0	2.0	same gene	1000
354	360	6	2	0.092	89.0	ORF1ab	2.0	30.0	95.0	ORF1ab	2.0	32.0	2.0	same gene	1000
354	361	7	2	0.08419	89.0	ORF1ab	2.0	30.0	96.0	ORF1ab	3.0	32.0	2.0	same gene	1000
354	362	8	2	0.08419	89.0	ORF1ab	2.0	30.0	97.0	ORF1ab	1.0	33.0	3.0	same gene	1000
355	359	4	2	0.092	90.0	ORF1ab	3.0	30.0	94.0	ORF1ab	1.0	32.0	2.0	same gene	1000
355	360	5	2	0.092	90.0	ORF1ab	3.0	30.0	95.0	ORF1ab	2.0	32.0	2.0	same gene	1000
355	361	6	2	0.08419	90.0	ORF1ab	3.0	30.0	96.0	ORF1ab	3.0	32.0	2.0	same gene	1000
355	362	7	2	0.08419	90.0	ORF1ab	3.0	30.0	97.0	ORF1ab	1.0	33.0	3.0	same gene	1000
356	362	6	2	0.08419	91.0	ORF1ab	1.0	31.0	97.0	ORF1ab	1.0	33.0	2.0	same gene	1000
357	362	5	2	0.08419	92.0	ORF1ab	2.0	31.0	97.0	ORF1ab	1.0	33.0	2.0	same gene	1000
358	362	4	2	0.08419	93.0	ORF1ab	3.0	31.0	97.0	ORF1ab	1.0	33.0	2.0	same gene	1000
361	365	4	1	0.07254	96.0	ORF1ab	3.0	32.0	100.0	ORF1ab	1.0	34.0	2.0	same gene	1000
361	366	5	1	0.07254	96.0	ORF1ab	3.0	32.0	101.0	ORF1ab	2.0	34.0	2.0	same gene	1000
361	367	6	1	0.07254	96.0	ORF1ab	3.0	32.0	102.0	ORF1ab	3.0	34.0	2.0	same gene	1000
361	370	9	1	0.07254	96.0	ORF1ab	3.0	32.0	105.0	ORF1ab	3.0	35.0	3.0	same gene	1000
361	371	10	1	0.07254	96.0	ORF1ab	3.0	32.0	106.0	ORF1ab	1.0	36.0	4.0	same gene	1000
361	372	11	1	0.07254	96.0	ORF1ab	3.0	32.0	107.0	ORF1ab	2.0	36.0	4.0	same gene	1000
362	370	8	1	0.07254	97.0	ORF1ab	1.0	33.0	105.0	ORF1ab	3.0	35.0	2.0	same gene	1000
362	371	9	1	0.07254	97.0	ORF1ab	1.0	33.0	106.0	ORF1ab	1.0	36.0	3.0	same gene	1000
362	372	10	1	0.07254	97.0	ORF1ab	1.0	33.0	107.0	ORF1ab	2.0	36.0	3.0	same gene	1000
363	368	5	1	0.0779	98.0	ORF1ab	2.0	33.0	103.0	ORF1ab	1.0	35.0	2.0	same gene	1000
363	369	6	1	0.07838	98.0	ORF1ab	2.0	33.0	104.0	ORF1ab	2.0	35.0	2.0	same gene	1000
363	370	7	1	0.07874	98.0	ORF1ab	2.0	33.0	105.0	ORF1ab	3.0	35.0	2.0	same gene	1000
363	371	8	1	0.07874	98.0	ORF1ab	2.0	33.0	106.0	ORF1ab	1.0	36.0	3.0	same gene	1000
363	372	9	1	0.07874	98.0	ORF1ab	2.0	33.0	107.0	ORF1ab	2.0	36.0	3.0	same gene	1000
363	373	10	1	0.06647	98.0	ORF1ab	2.0	33.0	108.0	ORF1ab	3.0	36.0	3.0	same gene	1000
363	374	11	1	0.06647	98.0	ORF1ab	2.0	33.0	109.0	ORF1ab	1.0	37.0	4.0	same gene	1000
364	368	4	1	0.0779	99.0	ORF1ab	3.0	33.0	103.0	ORF1ab	1.0	35.0	2.0	same gene	1000
364	369	5	1	0.07838	99.0	ORF1ab	3.0	33.0	104.0	ORF1ab	2.0	35.0	2.0	same gene	1000
364	370	6	1	0.07874	99.0	ORF1ab	3.0	33.0	105.0	ORF1ab	3.0	35.0	2.0	same gene	1000
364	371	7	1	0.07874	99.0	ORF1ab	3.0	33.0	106.0	ORF1ab	1.0	36.0	3.0	same gene	1000
364	372	8	1	0.07874	99.0	ORF1ab	3.0	33.0	107.0	ORF1ab	2.0	36.0	3.0	same gene	1000
364	373	9	1	0.06647	99.0	ORF1ab	3.0	33.0	108.0	ORF1ab	3.0	36.0	3.0	same gene	1000
364	374	10	1	0.06647	99.0	ORF1ab	3.0	33.0	109.0	ORF1ab	1.0	37.0	4.0	same gene	1000
365	371	6	1	0.07874	100.0	ORF1ab	1.0	34.0	106.0	ORF1ab	1.0	36.0	2.0	same gene	1000
365	372	7	1	0.07874	100.0	ORF1ab	1.0	34.0	107.0	ORF1ab	2.0	36.0	2.0	same gene	1000
365	373	8	1	0.06647	100.0	ORF1ab	1.0	34.0	108.0	ORF1ab	3.0	36.0	2.0	same gene	1000
365	374	9	1	0.06647	100.0	ORF1ab	1.0	34.0	109.0	ORF1ab	1.0	37.0	3.0	same gene	1000
366	371	5	1	0.07874	101.0	ORF1ab	2.0	34.0	106.0	ORF1ab	1.0	36.0	2.0	same gene	1000
366	372	6	1	0.07874	101.0	ORF1ab	2.0	34.0	107.0	ORF1ab	2.0	36.0	2.0	same gene	1000
366	373	7	1	0.06647	101.0	ORF1ab	2.0	34.0	108.0	ORF1ab	3.0	36.0	2.0	same gene	1000
366	374	8	1	0.06647	101.0	ORF1ab	2.0	34.0	109.0	ORF1ab	1.0	37.0	3.0	same gene	1000
367	371	4	1	0.07874	102.0	ORF1ab	3.0	34.0	106.0	ORF1ab	1.0	36.0	2.0	same gene	1000
367	372	5	1	0.07874	102.0	ORF1ab	3.0	34.0	107.0	ORF1ab	2.0	36.0	2.0	same gene	1000
367	373	6	1	0.06647	102.0	ORF1ab	3.0	34.0	108.0	ORF1ab	3.0	36.0	2.0	same gene	1000
367	374	7	1	0.06647	102.0	ORF1ab	3.0	34.0	109.0	ORF1ab	1.0	37.0	3.0	same gene	1000
370	374	4	1	0.06647	105.0	ORF1ab	3.0	35.0	109.0	ORF1ab	1.0	37.0	2.0	same gene	1000
405	23031	22626	2	0.10098	140.0	ORF1ab	2.0	47.0	1469.0	S	2.0	490.0		different gene	1000
445	28932	28487	2	0.09931	180.0	ORF1ab	3.0	60.0	659.0	N	2.0	220.0		different gene	1000
517	521	4	3	0.17944	252.0	ORF1ab	3.0	84.0	256.0	ORF1ab	1.0	86.0	2.0	same gene	1000
517	522	5	3	0.17076	252.0	ORF1ab	3.0	84.0	257.0	ORF1ab	2.0	86.0	2.0	same gene	1000
569	11325	10756	1	0.06592	304.0	ORF1ab	1.0	102.0	11060.0	ORF1ab	2.0	3687.0	3585.0	same gene	1000
569	11337	10768	1	0.06592	304.0	ORF1ab	1.0	102.0	11072.0	ORF1ab	2.0	3691.0	3589.0	same gene	1000
569	16549	15980	1	0.06592	304.0	ORF1ab	1.0	102.0	3082.0	ORF1ab	1.0	1028.0	926.0	same gene	1000
569	24257	23688	1	0.06592	304.0	ORF1ab	1.0	102.0	2695.0	S	1.0	899.0		different gene	1000
569	5180	4611	1	0.06592	304.0	ORF1ab	1.0	102.0	4915.0	ORF1ab	1.0	1639.0	1537.0	same gene	1000
569	9929	9360	1	0.06592	304.0	ORF1ab	1.0	102.0	9664.0	ORF1ab	1.0	3222.0	3120.0	same gene	1000
670	2790	2120	4	0.54201	405.0	ORF1ab	3.0	135.0	2525.0	ORF1ab	2.0	842.0	707.0	same gene	1000
670	4184	3514	4	0.56179	405.0	ORF1ab	3.0	135.0	3919.0	ORF1ab	1.0	1307.0	1172.0	same gene	1000
680	686	6	2	0.08654	415.0	ORF1ab	1.0	139.0	421.0	ORF1ab	1.0	141.0	2.0	same gene	1000
680	687	7	2	0.08654	415.0	ORF1ab	1.0	139.0	422.0	ORF1ab	2.0	141.0	2.0	same gene	1000
680	688	8	2	0.08654	415.0	ORF1ab	1.0	139.0	423.0	ORF1ab	3.0	141.0	2.0	same gene	1000
680	689	9	2	0.08654	415.0	ORF1ab	1.0	139.0	424.0	ORF1ab	1.0	142.0	3.0	same gene	1000
680	690	10	2	0.08654	415.0	ORF1ab	1.0	139.0	425.0	ORF1ab	2.0	142.0	3.0	same gene	1000
680	691	11	2	0.08654	415.0	ORF1ab	1.0	139.0	426.0	ORF1ab	3.0	142.0	3.0	same gene	1000
680	693	13	2	0.08654	415.0	ORF1ab	1.0	139.0	428.0	ORF1ab	2.0	143.0	4.0	same gene	1000
680	694	14	2	0.08654	415.0	ORF1ab	1.0	139.0	429.0	ORF1ab	3.0	143.0	4.0	same gene	1000
680	695	15	2	0.08654	415.0	ORF1ab	1.0	139.0	430.0	ORF1ab	1.0	144.0	5.0	same gene	1000
680	696	16	2	0.08654	415.0	ORF1ab	1.0	139.0	431.0	ORF1ab	2.0	144.0	5.0	same gene	1000
680	697	17	2	0.08654	415.0	ORF1ab	1.0	139.0	432.0	ORF1ab	3.0	144.0	5.0	same gene	1000
680	698	18	2	0.08654	415.0	ORF1ab	1.0	139.0	433.0	ORF1ab	1.0	145.0	6.0	same gene	1000
680	699	19	2	0.08654	415.0	ORF1ab	1.0	139.0	434.0	ORF1ab	2.0	145.0	6.0	same gene	1000
680	700	20	2	0.08654	415.0	ORF1ab	1.0	139.0	435.0	ORF1ab	3.0	145.0	6.0	same gene	1000
681	686	5	2	0.0874	416.0	ORF1ab	2.0	139.0	421.0	ORF1ab	1.0	141.0	2.0	same gene	1000
681	687	6	2	0.0874	416.0	ORF1ab	2.0	139.0	422.0	ORF1ab	2.0	141.0	2.0	same gene	1000
681	688	7	2	0.0874	416.0	ORF1ab	2.0	139.0	423.0	ORF1ab	3.0	141.0	2.0	same gene	1000
681	689	8	2	0.0874	416.0	ORF1ab	2.0	139.0	424.0	ORF1ab	1.0	142.0	3.0	same gene	1000
681	690	9	2	0.0874	416.0	ORF1ab	2.0	139.0	425.0	ORF1ab	2.0	142.0	3.0	same gene	1000
681	691	10	2	0.0874	416.0	ORF1ab	2.0	139.0	426.0	ORF1ab	3.0	142.0	3.0	same gene	1000
681	692	11	2	0.08673	416.0	ORF1ab	2.0	139.0	427.0	ORF1ab	1.0	143.0	4.0	same gene	1000
681	693	12	2	0.0874	416.0	ORF1ab	2.0	139.0	428.0	ORF1ab	2.0	143.0	4.0	same gene	1000
681	694	13	2	0.0874	416.0	ORF1ab	2.0	139.0	429.0	ORF1ab	3.0	143.0	4.0	same gene	1000
681	695	14	2	0.0874	416.0	ORF1ab	2.0	139.0	430.0	ORF1ab	1.0	144.0	5.0	same gene	1000
681	696	15	2	0.0874	416.0	ORF1ab	2.0	139.0	431.0	ORF1ab	2.0	144.0	5.0	same gene	1000
681	697	16	2	0.0874	416.0	ORF1ab	2.0	139.0	432.0	ORF1ab	3.0	144.0	5.0	same gene	1000
681	698	17	2	0.0874	416.0	ORF1ab	2.0	139.0	433.0	ORF1ab	1.0	145.0	6.0	same gene	1000
681	699	18	2	0.0874	416.0	ORF1ab	2.0	139.0	434.0	ORF1ab	2.0	145.0	6.0	same gene	1000
681	700	19	2	0.0874	416.0	ORF1ab	2.0	139.0	435.0	ORF1ab	3.0	145.0	6.0	same gene	1000
682	686	4	2	0.0874	417.0	ORF1ab	3.0	139.0	421.0	ORF1ab	1.0	141.0	2.0	same gene	1000
682	687	5	2	0.0874	417.0	ORF1ab	3.0	139.0	422.0	ORF1ab	2.0	141.0	2.0	same gene	1000
682	688	6	2	0.0874	417.0	ORF1ab	3.0	139.0	423.0	ORF1ab	3.0	141.0	2.0	same gene	1000
682	689	7	2	0.0874	417.0	ORF1ab	3.0	139.0	424.0	ORF1ab	1.0	142.0	3.0	same gene	1000
682	690	8	2	0.0874	417.0	ORF1ab	3.0	139.0	425.0	ORF1ab	2.0	142.0	3.0	same gene	1000
682	691	9	2	0.0874	417.0	ORF1ab	3.0	139.0	426.0	ORF1ab	3.0	142.0	3.0	same gene	1000
682	692	10	2	0.08673	417.0	ORF1ab	3.0	139.0	427.0	ORF1ab	1.0	143.0	4.0	same gene	1000
682	693	11	2	0.0874	417.0	ORF1ab	3.0	139.0	428.0	ORF1ab	2.0	143.0	4.0	same gene	1000
682	694	12	2	0.0874	417.0	ORF1ab	3.0	139.0	429.0	ORF1ab	3.0	143.0	4.0	same gene	1000
682	695	13	2	0.0874	417.0	ORF1ab	3.0	139.0	430.0	ORF1ab	1.0	144.0	5.0	same gene	1000
682	696	14	2	0.0874	417.0	ORF1ab	3.0	139.0	431.0	ORF1ab	2.0	144.0	5.0	same gene	1000
682	697	15	2	0.0874	417.0	ORF1ab	3.0	139.0	432.0	ORF1ab	3.0	144.0	5.0	same gene	1000
682	698	16	2	0.0874	417.0	ORF1ab	3.0	139.0	433.0	ORF1ab	1.0	145.0	6.0	same gene	1000
682	699	17	2	0.0874	417.0	ORF1ab	3.0	139.0	434.0	ORF1ab	2.0	145.0	6.0	same gene	1000
682	700	18	2	0.0874	417.0	ORF1ab	3.0	139.0	435.0	ORF1ab	3.0	145.0	6.0	same gene	1000
683	689	6	2	0.08527	418.0	ORF1ab	1.0	140.0	424.0	ORF1ab	1.0	142.0	2.0	same gene	1000
683	690	7	2	0.08527	418.0	ORF1ab	1.0	140.0	425.0	ORF1ab	2.0	142.0	2.0	same gene	1000
683	691	8	2	0.08527	418.0	ORF1ab	1.0	140.0	426.0	ORF1ab	3.0	142.0	2.0	same gene	1000
683	693	10	2	0.08527	418.0	ORF1ab	1.0	140.0	428.0	ORF1ab	2.0	143.0	3.0	same gene	1000
683	694	11	2	0.08527	418.0	ORF1ab	1.0	140.0	429.0	ORF1ab	3.0	143.0	3.0	same gene	1000
683	695	12	2	0.08527	418.0	ORF1ab	1.0	140.0	430.0	ORF1ab	1.0	144.0	4.0	same gene	1000
683	696	13	2	0.08527	418.0	ORF1ab	1.0	140.0	431.0	ORF1ab	2.0	144.0	4.0	same gene	1000
683	697	14	2	0.08527	418.0	ORF1ab	1.0	140.0	432.0	ORF1ab	3.0	144.0	4.0	same gene	1000
683	698	15	2	0.08527	418.0	ORF1ab	1.0	140.0	433.0	ORF1ab	1.0	145.0	5.0	same gene	1000
683	699	16	2	0.08527	418.0	ORF1ab	1.0	140.0	434.0	ORF1ab	2.0	145.0	5.0	same gene	1000
683	700	17	2	0.08527	418.0	ORF1ab	1.0	140.0	435.0	ORF1ab	3.0	145.0	5.0	same gene	1000
684	689	5	2	0.0874	419.0	ORF1ab	2.0	140.0	424.0	ORF1ab	1.0	142.0	2.0	same gene	1000
684	690	6	2	0.0874	419.0	ORF1ab	2.0	140.0	425.0	ORF1ab	2.0	142.0	2.0	same gene	1000
684	691	7	2	0.0874	419.0	ORF1ab	2.0	140.0	426.0	ORF1ab	3.0	142.0	2.0	same gene	1000
684	692	8	2	0.08673	419.0	ORF1ab	2.0	140.0	427.0	ORF1ab	1.0	143.0	3.0	same gene	1000
684	693	9	2	0.0874	419.0	ORF1ab	2.0	140.0	428.0	ORF1ab	2.0	143.0	3.0	same gene	1000
684	694	10	2	0.0874	419.0	ORF1ab	2.0	140.0	429.0	ORF1ab	3.0	143.0	3.0	same gene	1000
684	695	11	2	0.0874	419.0	ORF1ab	2.0	140.0	430.0	ORF1ab	1.0	144.0	4.0	same gene	1000
684	696	12	2	0.0874	419.0	ORF1ab	2.0	140.0	431.0	ORF1ab	2.0	144.0	4.0	same gene	1000
684	697	13	2	0.0874	419.0	ORF1ab	2.0	140.0	432.0	ORF1ab	3.0	144.0	4.0	same gene	1000
684	698	14	2	0.0874	419.0	ORF1ab	2.0	140.0	433.0	ORF1ab	1.0	145.0	5.0	same gene	1000
684	699	15	2	0.0874	419.0	ORF1ab	2.0	140.0	434.0	ORF1ab	2.0	145.0	5.0	same gene	1000
684	700	16	2	0.0874	419.0	ORF1ab	2.0	140.0	435.0	ORF1ab	3.0	145.0	5.0	same gene	1000
685	689	4	2	0.08714	420.0	ORF1ab	3.0	140.0	424.0	ORF1ab	1.0	142.0	2.0	same gene	1000
685	690	5	2	0.08714	420.0	ORF1ab	3.0	140.0	425.0	ORF1ab	2.0	142.0	2.0	same gene	1000
685	691	6	2	0.08714	420.0	ORF1ab	3.0	140.0	426.0	ORF1ab	3.0	142.0	2.0	same gene	1000
685	693	8	2	0.08714	420.0	ORF1ab	3.0	140.0	428.0	ORF1ab	2.0	143.0	3.0	same gene	1000
685	694	9	2	0.08714	420.0	ORF1ab	3.0	140.0	429.0	ORF1ab	3.0	143.0	3.0	same gene	1000
685	695	10	2	0.08714	420.0	ORF1ab	3.0	140.0	430.0	ORF1ab	1.0	144.0	4.0	same gene	1000
685	696	11	2	0.08714	420.0	ORF1ab	3.0	140.0	431.0	ORF1ab	2.0	144.0	4.0	same gene	1000
685	697	12	2	0.08714	420.0	ORF1ab	3.0	140.0	432.0	ORF1ab	3.0	144.0	4.0	same gene	1000
685	698	13	2	0.08714	420.0	ORF1ab	3.0	140.0	433.0	ORF1ab	1.0	145.0	5.0	same gene	1000
685	699	14	2	0.08714	420.0	ORF1ab	3.0	140.0	434.0	ORF1ab	2.0	145.0	5.0	same gene	1000
685	700	15	2	0.08714	420.0	ORF1ab	3.0	140.0	435.0	ORF1ab	3.0	145.0	5.0	same gene	1000
686	692	6	2	0.08673	421.0	ORF1ab	1.0	141.0	427.0	ORF1ab	1.0	143.0	2.0	same gene	1000
686	693	7	2	0.0874	421.0	ORF1ab	1.0	141.0	428.0	ORF1ab	2.0	143.0	2.0	same gene	1000
686	694	8	2	0.0874	421.0	ORF1ab	1.0	141.0	429.0	ORF1ab	3.0	143.0	2.0	same gene	1000
686	695	9	2	0.0874	421.0	ORF1ab	1.0	141.0	430.0	ORF1ab	1.0	144.0	3.0	same gene	1000
686	696	10	2	0.0874	421.0	ORF1ab	1.0	141.0	431.0	ORF1ab	2.0	144.0	3.0	same gene	1000
686	697	11	2	0.0874	421.0	ORF1ab	1.0	141.0	432.0	ORF1ab	3.0	144.0	3.0	same gene	1000
686	698	12	2	0.0874	421.0	ORF1ab	1.0	141.0	433.0	ORF1ab	1.0	145.0	4.0	same gene	1000
686	699	13	2	0.0874	421.0	ORF1ab	1.0	141.0	434.0	ORF1ab	2.0	145.0	4.0	same gene	1000
686	700	14	2	0.0874	421.0	ORF1ab	1.0	141.0	435.0	ORF1ab	3.0	145.0	4.0	same gene	1000
687	692	5	2	0.08673	422.0	ORF1ab	2.0	141.0	427.0	ORF1ab	1.0	143.0	2.0	same gene	1000
687	693	6	2	0.0874	422.0	ORF1ab	2.0	141.0	428.0	ORF1ab	2.0	143.0	2.0	same gene	1000
687	694	7	2	0.0874	422.0	ORF1ab	2.0	141.0	429.0	ORF1ab	3.0	143.0	2.0	same gene	1000
687	695	8	2	0.0874	422.0	ORF1ab	2.0	141.0	430.0	ORF1ab	1.0	144.0	3.0	same gene	1000
687	696	9	2	0.0874	422.0	ORF1ab	2.0	141.0	431.0	ORF1ab	2.0	144.0	3.0	same gene	1000
687	697	10	2	0.0874	422.0	ORF1ab	2.0	141.0	432.0	ORF1ab	3.0	144.0	3.0	same gene	1000
687	698	11	2	0.0874	422.0	ORF1ab	2.0	141.0	433.0	ORF1ab	1.0	145.0	4.0	same gene	1000
687	699	12	2	0.0874	422.0	ORF1ab	2.0	141.0	434.0	ORF1ab	2.0	145.0	4.0	same gene	1000
687	700	13	2	0.0874	422.0	ORF1ab	2.0	141.0	435.0	ORF1ab	3.0	145.0	4.0	same gene	1000
688	692	4	2	0.08673	423.0	ORF1ab	3.0	141.0	427.0	ORF1ab	1.0	143.0	2.0	same gene	1000
688	693	5	2	0.0874	423.0	ORF1ab	3.0	141.0	428.0	ORF1ab	2.0	143.0	2.0	same gene	1000
688	694	6	2	0.0874	423.0	ORF1ab	3.0	141.0	429.0	ORF1ab	3.0	143.0	2.0	same gene	1000
688	695	7	2	0.0874	423.0	ORF1ab	3.0	141.0	430.0	ORF1ab	1.0	144.0	3.0	same gene	1000
688	696	8	2	0.0874	423.0	ORF1ab	3.0	141.0	431.0	ORF1ab	2.0	144.0	3.0	same gene	1000
688	697	9	2	0.0874	423.0	ORF1ab	3.0	141.0	432.0	ORF1ab	3.0	144.0	3.0	same gene	1000
688	698	10	2	0.0874	423.0	ORF1ab	3.0	141.0	433.0	ORF1ab	1.0	145.0	4.0	same gene	1000
688	699	11	2	0.0874	423.0	ORF1ab	3.0	141.0	434.0	ORF1ab	2.0	145.0	4.0	same gene	1000
688	700	12	2	0.0874	423.0	ORF1ab	3.0	141.0	435.0	ORF1ab	3.0	145.0	4.0	same gene	1000
689	695	6	2	0.0874	424.0	ORF1ab	1.0	142.0	430.0	ORF1ab	1.0	144.0	2.0	same gene	1000
689	696	7	2	0.0874	424.0	ORF1ab	1.0	142.0	431.0	ORF1ab	2.0	144.0	2.0	same gene	1000
689	697	8	2	0.0874	424.0	ORF1ab	1.0	142.0	432.0	ORF1ab	3.0	144.0	2.0	same gene	1000
689	698	9	2	0.0874	424.0	ORF1ab	1.0	142.0	433.0	ORF1ab	1.0	145.0	3.0	same gene	1000
689	699	10	2	0.0874	424.0	ORF1ab	1.0	142.0	434.0	ORF1ab	2.0	145.0	3.0	same gene	1000
689	700	11	2	0.0874	424.0	ORF1ab	1.0	142.0	435.0	ORF1ab	3.0	145.0	3.0	same gene	1000
690	695	5	2	0.0874	425.0	ORF1ab	2.0	142.0	430.0	ORF1ab	1.0	144.0	2.0	same gene	1000
690	696	6	2	0.0874	425.0	ORF1ab	2.0	142.0	431.0	ORF1ab	2.0	144.0	2.0	same gene	1000
690	697	7	2	0.0874	425.0	ORF1ab	2.0	142.0	432.0	ORF1ab	3.0	144.0	2.0	same gene	1000
690	698	8	2	0.0874	425.0	ORF1ab	2.0	142.0	433.0	ORF1ab	1.0	145.0	3.0	same gene	1000
690	699	9	2	0.0874	425.0	ORF1ab	2.0	142.0	434.0	ORF1ab	2.0	145.0	3.0	same gene	1000
690	700	10	2	0.0874	425.0	ORF1ab	2.0	142.0	435.0	ORF1ab	3.0	145.0	3.0	same gene	1000
691	695	4	2	0.0874	426.0	ORF1ab	3.0	142.0	430.0	ORF1ab	1.0	144.0	2.0	same gene	1000
691	696	5	2	0.0874	426.0	ORF1ab	3.0	142.0	431.0	ORF1ab	2.0	144.0	2.0	same gene	1000
691	697	6	2	0.0874	426.0	ORF1ab	3.0	142.0	432.0	ORF1ab	3.0	144.0	2.0	same gene	1000
691	698	7	2	0.0874	426.0	ORF1ab	3.0	142.0	433.0	ORF1ab	1.0	145.0	3.0	same gene	1000
691	699	8	2	0.0874	426.0	ORF1ab	3.0	142.0	434.0	ORF1ab	2.0	145.0	3.0	same gene	1000
691	700	9	2	0.0874	426.0	ORF1ab	3.0	142.0	435.0	ORF1ab	3.0	145.0	3.0	same gene	1000
692	698	6	2	0.08673	427.0	ORF1ab	1.0	143.0	433.0	ORF1ab	1.0	145.0	2.0	same gene	1000
692	699	7	2	0.08673	427.0	ORF1ab	1.0	143.0	434.0	ORF1ab	2.0	145.0	2.0	same gene	1000
692	700	8	2	0.08673	427.0	ORF1ab	1.0	143.0	435.0	ORF1ab	3.0	145.0	2.0	same gene	1000
693	698	5	2	0.0874	428.0	ORF1ab	2.0	143.0	433.0	ORF1ab	1.0	145.0	2.0	same gene	1000
693	699	6	2	0.0874	428.0	ORF1ab	2.0	143.0	434.0	ORF1ab	2.0	145.0	2.0	same gene	1000
693	700	7	2	0.0874	428.0	ORF1ab	2.0	143.0	435.0	ORF1ab	3.0	145.0	2.0	same gene	1000
694	698	4	2	0.0874	429.0	ORF1ab	3.0	143.0	433.0	ORF1ab	1.0	145.0	2.0	same gene	1000
694	699	5	2	0.0874	429.0	ORF1ab	3.0	143.0	434.0	ORF1ab	2.0	145.0	2.0	same gene	1000
694	700	6	2	0.0874	429.0	ORF1ab	3.0	143.0	435.0	ORF1ab	3.0	145.0	2.0	same gene	1000
733	12778	12045	1	0.05727	468.0	ORF1ab	3.0	156.0	12513.0	ORF1ab	3.0	4171.0	4015.0	same gene	1000
733	13860	13127	1	0.05727	468.0	ORF1ab	3.0	156.0	393.0	ORF1ab	3.0	131.0	25.0	same gene	1000
733	17259	16526	1	0.05727	468.0	ORF1ab	3.0	156.0	3792.0	ORF1ab	3.0	1264.0	1108.0	same gene	1000
733	21621	20888	1	0.05674	468.0	ORF1ab	3.0	156.0	59.0	S	2.0	20.0		different gene	1000
733	22132	21399	1	0.05674	468.0	ORF1ab	3.0	156.0	570.0	S	3.0	190.0		different gene	1000
733	24642	23909	1	0.05727	468.0	ORF1ab	3.0	156.0	3080.0	S	2.0	1027.0		different gene	1000
733	25088	24355	1	0.05664	468.0	ORF1ab	3.0	156.0	3526.0	S	1.0	1176.0		different gene	1000
733	26149	25416	1	0.05655	468.0	ORF1ab	3.0	156.0	757.0	ORF3a	1.0	253.0		different gene	1000
733	28167	27434	1	0.05654	468.0	ORF1ab	3.0	156.0	274.0	ORF8	1.0	92.0		different gene	1000
733	28512	27779	1	0.05617	468.0	ORF1ab	3.0	156.0	239.0	N	2.0	80.0		different gene	1000
733	3828	3095	1	0.05628	468.0	ORF1ab	3.0	156.0	3563.0	ORF1ab	2.0	1188.0	1032.0	same gene	1000
733	5648	4915	1	0.05664	468.0	ORF1ab	3.0	156.0	5383.0	ORF1ab	1.0	1795.0	1639.0	same gene	1000
733	6613	5880	1	0.05639	468.0	ORF1ab	3.0	156.0	6348.0	ORF1ab	3.0	2116.0	1960.0	same gene	1000
913	14676	13763	4	0.32238	648.0	ORF1ab	3.0	216.0	1209.0	ORF1ab	3.0	403.0	187.0	same gene	1000
913	15279	14366	4	0.32238	648.0	ORF1ab	3.0	216.0	1812.0	ORF1ab	3.0	604.0	388.0	same gene	1000
913	17615	16702	1	0.05394	648.0	ORF1ab	3.0	216.0	4148.0	ORF1ab	2.0	1383.0	1167.0	same gene	1000
913	24506	23593	4	0.32238	648.0	ORF1ab	3.0	216.0	2944.0	S	1.0	982.0		different gene	1000
913	24914	24001	4	0.32238	648.0	ORF1ab	3.0	216.0	3352.0	S	1.0	1118.0		different gene	1000
913	28977	28064	4	0.32238	648.0	ORF1ab	3.0	216.0	704.0	N	2.0	235.0		different gene	1000
913	3267	2354	4	0.32238	648.0	ORF1ab	3.0	216.0	3002.0	ORF1ab	2.0	1001.0	785.0	same gene	1000
913	5388	4475	4	0.32238	648.0	ORF1ab	3.0	216.0	5123.0	ORF1ab	2.0	1708.0	1492.0	same gene	1000
1059	21304	20245	1	0.06951	794.0	ORF1ab	2.0	265.0	7837.0	ORF1ab	1.0	2613.0	2348.0	same gene	1000
1059	23604	22545	1	0.08044	794.0	ORF1ab	2.0	265.0	2042.0	S	2.0	681.0		different gene	1000
1059	25563	24504	2	0.08968	794.0	ORF1ab	2.0	265.0	171.0	ORF3a	3.0	57.0		different gene	1000
1191	1267	76	1	0.07508	926.0	ORF1ab	2.0	309.0	1002.0	ORF1ab	3.0	334.0	25.0	same gene	1000
1627	26529	24902	2	0.11275	1362.0	ORF1ab	3.0	454.0	7.0	M	1.0	3.0		different gene	1000
1627	27038	25411	2	0.09423	1362.0	ORF1ab	3.0	454.0	516.0	M	3.0	172.0		different gene	1000
1627	28330	26703	2	0.13582	1362.0	ORF1ab	3.0	454.0	57.0	N	3.0	19.0		different gene	1000
1931	26529	24598	1	0.07176	1666.0	ORF1ab	1.0	556.0	7.0	M	1.0	3.0		different gene	1000
1931	28681	26750	2	0.11694	1666.0	ORF1ab	1.0	556.0	408.0	N	3.0	136.0		different gene	1000
2110	14120	12010	1	0.05783	1845.0	ORF1ab	3.0	615.0	653.0	ORF1ab	2.0	218.0	397.0	same gene	1000
2470	11277	8807	2	0.13365	2205.0	ORF1ab	3.0	735.0	11012.0	ORF1ab	2.0	3671.0	2936.0	same gene	1000
2470	11278	8808	2	0.13365	2205.0	ORF1ab	3.0	735.0	11013.0	ORF1ab	3.0	3671.0	2936.0	same gene	1000
2470	22599	20129	3	0.15523	2205.0	ORF1ab	3.0	735.0	1037.0	S	2.0	346.0		different gene	1000
2700	11451	8751	1	0.05972	2435.0	ORF1ab	2.0	812.0	11186.0	ORF1ab	2.0	3729.0	2917.0	same gene	1000
2700	12911	10211	1	0.05972	2435.0	ORF1ab	2.0	812.0	12646.0	ORF1ab	1.0	4216.0	3404.0	same gene	1000
2700	13057	10357	1	0.05901	2435.0	ORF1ab	2.0	812.0	12792.0	ORF1ab	3.0	4264.0	3452.0	same gene	1000
2700	14554	11854	1	0.05972	2435.0	ORF1ab	2.0	812.0	1087.0	ORF1ab	1.0	363.0	449.0	same gene	1000
2700	17491	14791	1	0.0592	2435.0	ORF1ab	2.0	812.0	4024.0	ORF1ab	1.0	1342.0	530.0	same gene	1000
2700	17707	15007	1	0.05912	2435.0	ORF1ab	2.0	812.0	4240.0	ORF1ab	1.0	1414.0	602.0	same gene	1000
2700	19035	16335	1	0.05972	2435.0	ORF1ab	2.0	812.0	5568.0	ORF1ab	3.0	1856.0	1044.0	same gene	1000
2700	20148	17448	1	0.05907	2435.0	ORF1ab	2.0	812.0	6681.0	ORF1ab	3.0	2227.0	1415.0	same gene	1000
2700	23311	20611	1	0.05935	2435.0	ORF1ab	2.0	812.0	1749.0	S	3.0	583.0		different gene	1000
2700	25609	22909	1	0.05972	2435.0	ORF1ab	2.0	812.0	217.0	ORF3a	1.0	73.0		different gene	1000
2700	26152	23452	1	0.05406	2435.0	ORF1ab	2.0	812.0	760.0	ORF3a	1.0	254.0		different gene	1000
2700	26492	23792	1	0.05947	2435.0	ORF1ab	2.0	812.0						different gene	1000
2700	28241	25541	1	0.05839	2435.0	ORF1ab	2.0	812.0	348.0	ORF8	3.0	116.0		different gene	1000
2700	28798	26098	1	0.05972	2435.0	ORF1ab	2.0	812.0	525.0	N	3.0	175.0		different gene	1000
2700	3428	728	1	0.05972	2435.0	ORF1ab	2.0	812.0	3163.0	ORF1ab	1.0	1055.0	243.0	same gene	1000
2700	4878	2178	1	0.05972	2435.0	ORF1ab	2.0	812.0	4613.0	ORF1ab	2.0	1538.0	726.0	same gene	1000
2700	8981	6281	1	0.05972	2435.0	ORF1ab	2.0	812.0	8716.0	ORF1ab	1.0	2906.0	2094.0	same gene	1000
2832	5386	2554	4	0.28974	2567.0	ORF1ab	2.0	856.0	5121.0	ORF1ab	3.0	1707.0	851.0	same gene	1000
2841	11325	8484	1	0.06056	2576.0	ORF1ab	2.0	859.0	11060.0	ORF1ab	2.0	3687.0	2828.0	same gene	1000
2841	11337	8496	1	0.06056	2576.0	ORF1ab	2.0	859.0	11072.0	ORF1ab	2.0	3691.0	2832.0	same gene	1000
2841	16549	13708	1	0.06056	2576.0	ORF1ab	2.0	859.0	3082.0	ORF1ab	1.0	1028.0	169.0	same gene	1000
2841	24257	21416	1	0.06056	2576.0	ORF1ab	2.0	859.0	2695.0	S	1.0	899.0		different gene	1000
2841	5180	2339	1	0.06056	2576.0	ORF1ab	2.0	859.0	4915.0	ORF1ab	1.0	1639.0	780.0	same gene	1000
2841	9929	7088	1	0.06056	2576.0	ORF1ab	2.0	859.0	9664.0	ORF1ab	1.0	3222.0	2363.0	same gene	1000
2954	11750	8796	2	0.11068	2689.0	ORF1ab	1.0	897.0	11485.0	ORF1ab	1.0	3829.0	2932.0	same gene	1000
2954	14257	11303	2	0.11591	2689.0	ORF1ab	1.0	897.0	790.0	ORF1ab	1.0	264.0	633.0	same gene	1000
2954	16935	13981	2	0.11985	2689.0	ORF1ab	1.0	897.0	3468.0	ORF1ab	3.0	1156.0	259.0	same gene	1000
2954	28681	25727	2	0.11706	2689.0	ORF1ab	1.0	897.0	408.0	N	3.0	136.0		different gene	1000
3096	26158	23062	1	0.05606	2831.0	ORF1ab	2.0	944.0	766.0	ORF3a	1.0	256.0		different gene	1000
3096	6358	3262	1	0.05653	2831.0	ORF1ab	2.0	944.0	6093.0	ORF1ab	3.0	2031.0	1087.0	same gene	1000
3267	14676	11409	4	0.32298	3002.0	ORF1ab	2.0	1001.0	1209.0	ORF1ab	3.0	403.0	598.0	same gene	1000
3267	15279	12012	4	0.32298	3002.0	ORF1ab	2.0	1001.0	1812.0	ORF1ab	3.0	604.0	397.0	same gene	1000
3267	16176	12909	4	0.30818	3002.0	ORF1ab	2.0	1001.0	2709.0	ORF1ab	3.0	903.0	98.0	same gene	1000
3267	23271	20004	4	0.32261	3002.0	ORF1ab	2.0	1001.0	1709.0	S	2.0	570.0		different gene	1000
3267	23709	20442	4	0.30684	3002.0	ORF1ab	2.0	1001.0	2147.0	S	2.0	716.0		different gene	1000
3267	24506	21239	4	0.32298	3002.0	ORF1ab	2.0	1001.0	2944.0	S	1.0	982.0		different gene	1000
3267	24914	21647	4	0.32298	3002.0	ORF1ab	2.0	1001.0	3352.0	S	1.0	1118.0		different gene	1000
3267	28111	24844	4	0.32225	3002.0	ORF1ab	2.0	1001.0	218.0	ORF8	2.0	73.0		different gene	1000
3267	28281	25014	4	0.32273	3002.0	ORF1ab	2.0	1001.0	8.0	N	2.0	3.0		different gene	1000
3267	28977	25710	4	0.32298	3002.0	ORF1ab	2.0	1001.0	704.0	N	2.0	235.0		different gene	1000
3267	5388	2121	4	0.32298	3002.0	ORF1ab	2.0	1001.0	5123.0	ORF1ab	2.0	1708.0	707.0	same gene	1000
3267	6954	3687	4	0.31558	3002.0	ORF1ab	2.0	1001.0	6689.0	ORF1ab	2.0	2230.0	1229.0	same gene	1000
3428	11451	8023	1	0.05972	3163.0	ORF1ab	1.0	1055.0	11186.0	ORF1ab	2.0	3729.0	2674.0	same gene	1000
3428	12911	9483	1	0.05972	3163.0	ORF1ab	1.0	1055.0	12646.0	ORF1ab	1.0	4216.0	3161.0	same gene	1000
3428	13057	9629	1	0.05901	3163.0	ORF1ab	1.0	1055.0	12792.0	ORF1ab	3.0	4264.0	3209.0	same gene	1000
3428	14554	11126	1	0.05972	3163.0	ORF1ab	1.0	1055.0	1087.0	ORF1ab	1.0	363.0	692.0	same gene	1000
3428	17491	14063	1	0.0592	3163.0	ORF1ab	1.0	1055.0	4024.0	ORF1ab	1.0	1342.0	287.0	same gene	1000
3428	17707	14279	1	0.05912	3163.0	ORF1ab	1.0	1055.0	4240.0	ORF1ab	1.0	1414.0	359.0	same gene	1000
3428	19035	15607	1	0.05972	3163.0	ORF1ab	1.0	1055.0	5568.0	ORF1ab	3.0	1856.0	801.0	same gene	1000
3428	20148	16720	1	0.05907	3163.0	ORF1ab	1.0	1055.0	6681.0	ORF1ab	3.0	2227.0	1172.0	same gene	1000
3428	23311	19883	1	0.05935	3163.0	ORF1ab	1.0	1055.0	1749.0	S	3.0	583.0		different gene	1000
3428	25609	22181	1	0.05972	3163.0	ORF1ab	1.0	1055.0	217.0	ORF3a	1.0	73.0		different gene	1000
3428	26152	22724	1	0.05406	3163.0	ORF1ab	1.0	1055.0	760.0	ORF3a	1.0	254.0		different gene	1000
3428	26492	23064	1	0.05947	3163.0	ORF1ab	1.0	1055.0						different gene	1000
3428	28241	24813	1	0.05839	3163.0	ORF1ab	1.0	1055.0	348.0	ORF8	3.0	116.0		different gene	1000
3428	28798	25370	1	0.05972	3163.0	ORF1ab	1.0	1055.0	525.0	N	3.0	175.0		different gene	1000
3428	4878	1450	1	0.05972	3163.0	ORF1ab	1.0	1055.0	4613.0	ORF1ab	2.0	1538.0	483.0	same gene	1000
3428	8981	5553	1	0.05972	3163.0	ORF1ab	1.0	1055.0	8716.0	ORF1ab	1.0	2906.0	1851.0	same gene	1000
3796	12444	8648	2	0.11443	3531.0	ORF1ab	3.0	1177.0	12179.0	ORF1ab	2.0	4060.0	2883.0	same gene	1000
3796	3927	131	2	0.13107	3531.0	ORF1ab	3.0	1177.0	3662.0	ORF1ab	2.0	1221.0	44.0	same gene	1000
3828	12778	8950	1	0.05628	3563.0	ORF1ab	2.0	1188.0	12513.0	ORF1ab	3.0	4171.0	2983.0	same gene	1000
3828	13860	10032	1	0.05628	3563.0	ORF1ab	2.0	1188.0	393.0	ORF1ab	3.0	131.0	1057.0	same gene	1000
3828	17259	13431	1	0.05628	3563.0	ORF1ab	2.0	1188.0	3792.0	ORF1ab	3.0	1264.0	76.0	same gene	1000
3828	22812	18984	1	0.06066	3563.0	ORF1ab	2.0	1188.0	1250.0	S	2.0	417.0		different gene	1000
3828	24642	20814	1	0.05628	3563.0	ORF1ab	2.0	1188.0	3080.0	S	2.0	1027.0		different gene	1000
3828	6319	2491	1	0.05968	3563.0	ORF1ab	2.0	1188.0	6054.0	ORF1ab	3.0	2018.0	830.0	same gene	1000
3857	20741	16884	1	0.08123	3592.0	ORF1ab	1.0	1198.0	7274.0	ORF1ab	2.0	2425.0	1227.0	same gene	1000
3857	22893	19036	1	0.06744	3592.0	ORF1ab	1.0	1198.0	1331.0	S	2.0	444.0		different gene	1000
3857	3927	70	2	0.08935	3592.0	ORF1ab	1.0	1198.0	3662.0	ORF1ab	2.0	1221.0	23.0	same gene	1000
3927	22190	18263	2	0.11738	3662.0	ORF1ab	2.0	1221.0	628.0	S	1.0	210.0		different gene	1000
4002	10097	6095	1	0.07054	3737.0	ORF1ab	2.0	1246.0	9832.0	ORF1ab	1.0	3278.0	2032.0	same gene	1000
4002	11325	7323	1	0.0604	3737.0	ORF1ab	2.0	1246.0	11060.0	ORF1ab	2.0	3687.0	2441.0	same gene	1000
4002	11337	7335	1	0.0604	3737.0	ORF1ab	2.0	1246.0	11072.0	ORF1ab	2.0	3691.0	2445.0	same gene	1000
4002	13536	9534	1	0.06182	3737.0	ORF1ab	2.0	1246.0	69.0	ORF1ab	3.0	23.0	1223.0	same gene	1000
4002	16549	12547	1	0.0604	3737.0	ORF1ab	2.0	1246.0	3082.0	ORF1ab	1.0	1028.0	218.0	same gene	1000
4002	23731	19729	1	0.07219	3737.0	ORF1ab	2.0	1246.0	2169.0	S	3.0	723.0		different gene	1000
4002	24257	20255	1	0.0604	3737.0	ORF1ab	2.0	1246.0	2695.0	S	1.0	899.0		different gene	1000
4002	5180	1178	1	0.0604	3737.0	ORF1ab	2.0	1246.0	4915.0	ORF1ab	1.0	1639.0	393.0	same gene	1000
4002	9929	5927	1	0.0604	3737.0	ORF1ab	2.0	1246.0	9664.0	ORF1ab	1.0	3222.0	1976.0	same gene	1000
4181	11332	7151	4	0.64868	3916.0	ORF1ab	1.0	1306.0	11067.0	ORF1ab	3.0	3689.0	2383.0	same gene	1000
4184	15714	11530	4	0.56459	3919.0	ORF1ab	1.0	1307.0	2247.0	ORF1ab	3.0	749.0	558.0	same gene	1000
4184	4321	137	4	0.54442	3919.0	ORF1ab	1.0	1307.0	4056.0	ORF1ab	3.0	1352.0	45.0	same gene	1000
4398	4403	5	2	0.08343	4133.0	ORF1ab	2.0	1378.0	4138.0	ORF1ab	1.0	1380.0	2.0	same gene	1000
4398	4404	6	2	0.08343	4133.0	ORF1ab	2.0	1378.0	4139.0	ORF1ab	2.0	1380.0	2.0	same gene	1000
4398	4405	7	2	0.08343	4133.0	ORF1ab	2.0	1378.0	4140.0	ORF1ab	3.0	1380.0	2.0	same gene	1000
4398	4406	8	2	0.08343	4133.0	ORF1ab	2.0	1378.0	4141.0	ORF1ab	1.0	1381.0	3.0	same gene	1000
4398	4407	9	2	0.08343	4133.0	ORF1ab	2.0	1378.0	4142.0	ORF1ab	2.0	1381.0	3.0	same gene	1000
4398	4408	10	2	0.08343	4133.0	ORF1ab	2.0	1378.0	4143.0	ORF1ab	3.0	1381.0	3.0	same gene	1000
4398	4409	11	2	0.08343	4133.0	ORF1ab	2.0	1378.0	4144.0	ORF1ab	1.0	1382.0	4.0	same gene	1000
4398	4410	12	2	0.08343	4133.0	ORF1ab	2.0	1378.0	4145.0	ORF1ab	2.0	1382.0	4.0	same gene	1000
4398	4411	13	2	0.08343	4133.0	ORF1ab	2.0	1378.0	4146.0	ORF1ab	3.0	1382.0	4.0	same gene	1000
4398	4412	14	2	0.08343	4133.0	ORF1ab	2.0	1378.0	4147.0	ORF1ab	1.0	1383.0	5.0	same gene	1000
4398	4413	15	2	0.08343	4133.0	ORF1ab	2.0	1378.0	4148.0	ORF1ab	2.0	1383.0	5.0	same gene	1000
4398	4414	16	2	0.08343	4133.0	ORF1ab	2.0	1378.0	4149.0	ORF1ab	3.0	1383.0	5.0	same gene	1000
4398	4415	17	2	0.08343	4133.0	ORF1ab	2.0	1378.0	4150.0	ORF1ab	1.0	1384.0	6.0	same gene	1000
4398	4416	18	2	0.08343	4133.0	ORF1ab	2.0	1378.0	4151.0	ORF1ab	2.0	1384.0	6.0	same gene	1000
4398	4417	19	2	0.08343	4133.0	ORF1ab	2.0	1378.0	4152.0	ORF1ab	3.0	1384.0	6.0	same gene	1000
4398	4418	20	2	0.08343	4133.0	ORF1ab	2.0	1378.0	4153.0	ORF1ab	1.0	1385.0	7.0	same gene	1000
4398	4419	21	2	0.08343	4133.0	ORF1ab	2.0	1378.0	4154.0	ORF1ab	2.0	1385.0	7.0	same gene	1000
4398	4420	22	2	0.08343	4133.0	ORF1ab	2.0	1378.0	4155.0	ORF1ab	3.0	1385.0	7.0	same gene	1000
4398	4421	23	2	0.08343	4133.0	ORF1ab	2.0	1378.0	4156.0	ORF1ab	1.0	1386.0	8.0	same gene	1000
4398	4422	24	2	0.08343	4133.0	ORF1ab	2.0	1378.0	4157.0	ORF1ab	2.0	1386.0	8.0	same gene	1000
4398	4424	26	1	0.07836	4133.0	ORF1ab	2.0	1378.0	4159.0	ORF1ab	1.0	1387.0	9.0	same gene	1000
4399	4403	4	2	0.08274	4134.0	ORF1ab	3.0	1378.0	4138.0	ORF1ab	1.0	1380.0	2.0	same gene	1000
4399	4404	5	2	0.08274	4134.0	ORF1ab	3.0	1378.0	4139.0	ORF1ab	2.0	1380.0	2.0	same gene	1000
4399	4405	6	2	0.08274	4134.0	ORF1ab	3.0	1378.0	4140.0	ORF1ab	3.0	1380.0	2.0	same gene	1000
4399	4406	7	2	0.08274	4134.0	ORF1ab	3.0	1378.0	4141.0	ORF1ab	1.0	1381.0	3.0	same gene	1000
4399	4407	8	2	0.08274	4134.0	ORF1ab	3.0	1378.0	4142.0	ORF1ab	2.0	1381.0	3.0	same gene	1000
4399	4408	9	2	0.08274	4134.0	ORF1ab	3.0	1378.0	4143.0	ORF1ab	3.0	1381.0	3.0	same gene	1000
4399	4409	10	2	0.08274	4134.0	ORF1ab	3.0	1378.0	4144.0	ORF1ab	1.0	1382.0	4.0	same gene	1000
4399	4410	11	2	0.08274	4134.0	ORF1ab	3.0	1378.0	4145.0	ORF1ab	2.0	1382.0	4.0	same gene	1000
4399	4411	12	2	0.08274	4134.0	ORF1ab	3.0	1378.0	4146.0	ORF1ab	3.0	1382.0	4.0	same gene	1000
4399	4412	13	2	0.08274	4134.0	ORF1ab	3.0	1378.0	4147.0	ORF1ab	1.0	1383.0	5.0	same gene	1000
4399	4413	14	2	0.08274	4134.0	ORF1ab	3.0	1378.0	4148.0	ORF1ab	2.0	1383.0	5.0	same gene	1000
4399	4414	15	2	0.08274	4134.0	ORF1ab	3.0	1378.0	4149.0	ORF1ab	3.0	1383.0	5.0	same gene	1000
4399	4415	16	2	0.08274	4134.0	ORF1ab	3.0	1378.0	4150.0	ORF1ab	1.0	1384.0	6.0	same gene	1000
4399	4416	17	2	0.08274	4134.0	ORF1ab	3.0	1378.0	4151.0	ORF1ab	2.0	1384.0	6.0	same gene	1000
4399	4417	18	2	0.08274	4134.0	ORF1ab	3.0	1378.0	4152.0	ORF1ab	3.0	1384.0	6.0	same gene	1000
4399	4418	19	2	0.08274	4134.0	ORF1ab	3.0	1378.0	4153.0	ORF1ab	1.0	1385.0	7.0	same gene	1000
4399	4419	20	2	0.08274	4134.0	ORF1ab	3.0	1378.0	4154.0	ORF1ab	2.0	1385.0	7.0	same gene	1000
4399	4420	21	2	0.08274	4134.0	ORF1ab	3.0	1378.0	4155.0	ORF1ab	3.0	1385.0	7.0	same gene	1000
4399	4421	22	2	0.08274	4134.0	ORF1ab	3.0	1378.0	4156.0	ORF1ab	1.0	1386.0	8.0	same gene	1000
4399	4422	23	2	0.08274	4134.0	ORF1ab	3.0	1378.0	4157.0	ORF1ab	2.0	1386.0	8.0	same gene	1000
4400	4406	6	2	0.08285	4135.0	ORF1ab	1.0	1379.0	4141.0	ORF1ab	1.0	1381.0	2.0	same gene	1000
4400	4407	7	2	0.08285	4135.0	ORF1ab	1.0	1379.0	4142.0	ORF1ab	2.0	1381.0	2.0	same gene	1000
4400	4408	8	2	0.08285	4135.0	ORF1ab	1.0	1379.0	4143.0	ORF1ab	3.0	1381.0	2.0	same gene	1000
4400	4409	9	2	0.08285	4135.0	ORF1ab	1.0	1379.0	4144.0	ORF1ab	1.0	1382.0	3.0	same gene	1000
4400	4410	10	2	0.08285	4135.0	ORF1ab	1.0	1379.0	4145.0	ORF1ab	2.0	1382.0	3.0	same gene	1000
4400	4411	11	2	0.08285	4135.0	ORF1ab	1.0	1379.0	4146.0	ORF1ab	3.0	1382.0	3.0	same gene	1000
4400	4412	12	2	0.08285	4135.0	ORF1ab	1.0	1379.0	4147.0	ORF1ab	1.0	1383.0	4.0	same gene	1000
4400	4413	13	2	0.08285	4135.0	ORF1ab	1.0	1379.0	4148.0	ORF1ab	2.0	1383.0	4.0	same gene	1000
4400	4414	14	2	0.08285	4135.0	ORF1ab	1.0	1379.0	4149.0	ORF1ab	3.0	1383.0	4.0	same gene	1000
4400	4415	15	2	0.08285	4135.0	ORF1ab	1.0	1379.0	4150.0	ORF1ab	1.0	1384.0	5.0	same gene	1000
4400	4416	16	2	0.08285	4135.0	ORF1ab	1.0	1379.0	4151.0	ORF1ab	2.0	1384.0	5.0	same gene	1000
4400	4417	17	2	0.08285	4135.0	ORF1ab	1.0	1379.0	4152.0	ORF1ab	3.0	1384.0	5.0	same gene	1000
4400	4418	18	2	0.08285	4135.0	ORF1ab	1.0	1379.0	4153.0	ORF1ab	1.0	1385.0	6.0	same gene	1000
4400	4419	19	2	0.08285	4135.0	ORF1ab	1.0	1379.0	4154.0	ORF1ab	2.0	1385.0	6.0	same gene	1000
4400	4420	20	2	0.08285	4135.0	ORF1ab	1.0	1379.0	4155.0	ORF1ab	3.0	1385.0	6.0	same gene	1000
4400	4421	21	2	0.08285	4135.0	ORF1ab	1.0	1379.0	4156.0	ORF1ab	1.0	1386.0	7.0	same gene	1000
4400	4422	22	2	0.08285	4135.0	ORF1ab	1.0	1379.0	4157.0	ORF1ab	2.0	1386.0	7.0	same gene	1000
4401	4406	5	2	0.08343	4136.0	ORF1ab	2.0	1379.0	4141.0	ORF1ab	1.0	1381.0	2.0	same gene	1000
4401	4407	6	2	0.08343	4136.0	ORF1ab	2.0	1379.0	4142.0	ORF1ab	2.0	1381.0	2.0	same gene	1000
4401	4408	7	2	0.08343	4136.0	ORF1ab	2.0	1379.0	4143.0	ORF1ab	3.0	1381.0	2.0	same gene	1000
4401	4409	8	2	0.08343	4136.0	ORF1ab	2.0	1379.0	4144.0	ORF1ab	1.0	1382.0	3.0	same gene	1000
4401	4410	9	2	0.08343	4136.0	ORF1ab	2.0	1379.0	4145.0	ORF1ab	2.0	1382.0	3.0	same gene	1000
4401	4411	10	2	0.08343	4136.0	ORF1ab	2.0	1379.0	4146.0	ORF1ab	3.0	1382.0	3.0	same gene	1000
4401	4412	11	2	0.08343	4136.0	ORF1ab	2.0	1379.0	4147.0	ORF1ab	1.0	1383.0	4.0	same gene	1000
4401	4413	12	2	0.08343	4136.0	ORF1ab	2.0	1379.0	4148.0	ORF1ab	2.0	1383.0	4.0	same gene	1000
4401	4414	13	2	0.08343	4136.0	ORF1ab	2.0	1379.0	4149.0	ORF1ab	3.0	1383.0	4.0	same gene	1000
4401	4415	14	2	0.08343	4136.0	ORF1ab	2.0	1379.0	4150.0	ORF1ab	1.0	1384.0	5.0	same gene	1000
4401	4416	15	2	0.08343	4136.0	ORF1ab	2.0	1379.0	4151.0	ORF1ab	2.0	1384.0	5.0	same gene	1000
4401	4417	16	2	0.08343	4136.0	ORF1ab	2.0	1379.0	4152.0	ORF1ab	3.0	1384.0	5.0	same gene	1000
4401	4418	17	2	0.08343	4136.0	ORF1ab	2.0	1379.0	4153.0	ORF1ab	1.0	1385.0	6.0	same gene	1000
4401	4419	18	2	0.08343	4136.0	ORF1ab	2.0	1379.0	4154.0	ORF1ab	2.0	1385.0	6.0	same gene	1000
4401	4420	19	2	0.08343	4136.0	ORF1ab	2.0	1379.0	4155.0	ORF1ab	3.0	1385.0	6.0	same gene	1000
4401	4421	20	2	0.08343	4136.0	ORF1ab	2.0	1379.0	4156.0	ORF1ab	1.0	1386.0	7.0	same gene	1000
4401	4422	21	2	0.08343	4136.0	ORF1ab	2.0	1379.0	4157.0	ORF1ab	2.0	1386.0	7.0	same gene	1000
4401	4424	23	1	0.07836	4136.0	ORF1ab	2.0	1379.0	4159.0	ORF1ab	1.0	1387.0	8.0	same gene	1000
4402	4406	4	2	0.08269	4137.0	ORF1ab	3.0	1379.0	4141.0	ORF1ab	1.0	1381.0	2.0	same gene	1000
4402	4407	5	2	0.08269	4137.0	ORF1ab	3.0	1379.0	4142.0	ORF1ab	2.0	1381.0	2.0	same gene	1000
4402	4408	6	2	0.08269	4137.0	ORF1ab	3.0	1379.0	4143.0	ORF1ab	3.0	1381.0	2.0	same gene	1000
4402	4409	7	2	0.08269	4137.0	ORF1ab	3.0	1379.0	4144.0	ORF1ab	1.0	1382.0	3.0	same gene	1000
4402	4410	8	2	0.08269	4137.0	ORF1ab	3.0	1379.0	4145.0	ORF1ab	2.0	1382.0	3.0	same gene	1000
4402	4411	9	2	0.08269	4137.0	ORF1ab	3.0	1379.0	4146.0	ORF1ab	3.0	1382.0	3.0	same gene	1000
4402	4412	10	2	0.08269	4137.0	ORF1ab	3.0	1379.0	4147.0	ORF1ab	1.0	1383.0	4.0	same gene	1000
4402	4413	11	2	0.08269	4137.0	ORF1ab	3.0	1379.0	4148.0	ORF1ab	2.0	1383.0	4.0	same gene	1000
4402	4414	12	2	0.08269	4137.0	ORF1ab	3.0	1379.0	4149.0	ORF1ab	3.0	1383.0	4.0	same gene	1000
4402	4415	13	2	0.08269	4137.0	ORF1ab	3.0	1379.0	4150.0	ORF1ab	1.0	1384.0	5.0	same gene	1000
4402	4416	14	2	0.08269	4137.0	ORF1ab	3.0	1379.0	4151.0	ORF1ab	2.0	1384.0	5.0	same gene	1000
4402	4417	15	2	0.08269	4137.0	ORF1ab	3.0	1379.0	4152.0	ORF1ab	3.0	1384.0	5.0	same gene	1000
4402	4418	16	2	0.08269	4137.0	ORF1ab	3.0	1379.0	4153.0	ORF1ab	1.0	1385.0	6.0	same gene	1000
4402	4419	17	2	0.08269	4137.0	ORF1ab	3.0	1379.0	4154.0	ORF1ab	2.0	1385.0	6.0	same gene	1000
4402	4420	18	2	0.08269	4137.0	ORF1ab	3.0	1379.0	4155.0	ORF1ab	3.0	1385.0	6.0	same gene	1000
4402	4421	19	2	0.08269	4137.0	ORF1ab	3.0	1379.0	4156.0	ORF1ab	1.0	1386.0	7.0	same gene	1000
4402	4422	20	2	0.08269	4137.0	ORF1ab	3.0	1379.0	4157.0	ORF1ab	2.0	1386.0	7.0	same gene	1000
4403	4409	6	2	0.08343	4138.0	ORF1ab	1.0	1380.0	4144.0	ORF1ab	1.0	1382.0	2.0	same gene	1000
4403	4410	7	2	0.08343	4138.0	ORF1ab	1.0	1380.0	4145.0	ORF1ab	2.0	1382.0	2.0	same gene	1000
4403	4411	8	2	0.08343	4138.0	ORF1ab	1.0	1380.0	4146.0	ORF1ab	3.0	1382.0	2.0	same gene	1000
4403	4412	9	2	0.08343	4138.0	ORF1ab	1.0	1380.0	4147.0	ORF1ab	1.0	1383.0	3.0	same gene	1000
4403	4413	10	2	0.08343	4138.0	ORF1ab	1.0	1380.0	4148.0	ORF1ab	2.0	1383.0	3.0	same gene	1000
4403	4414	11	2	0.08343	4138.0	ORF1ab	1.0	1380.0	4149.0	ORF1ab	3.0	1383.0	3.0	same gene	1000
4403	4415	12	2	0.08343	4138.0	ORF1ab	1.0	1380.0	4150.0	ORF1ab	1.0	1384.0	4.0	same gene	1000
4403	4416	13	2	0.08343	4138.0	ORF1ab	1.0	1380.0	4151.0	ORF1ab	2.0	1384.0	4.0	same gene	1000
4403	4417	14	2	0.08343	4138.0	ORF1ab	1.0	1380.0	4152.0	ORF1ab	3.0	1384.0	4.0	same gene	1000
4403	4418	15	2	0.08343	4138.0	ORF1ab	1.0	1380.0	4153.0	ORF1ab	1.0	1385.0	5.0	same gene	1000
4403	4419	16	2	0.08343	4138.0	ORF1ab	1.0	1380.0	4154.0	ORF1ab	2.0	1385.0	5.0	same gene	1000
4403	4420	17	2	0.08343	4138.0	ORF1ab	1.0	1380.0	4155.0	ORF1ab	3.0	1385.0	5.0	same gene	1000
4403	4421	18	2	0.08343	4138.0	ORF1ab	1.0	1380.0	4156.0	ORF1ab	1.0	1386.0	6.0	same gene	1000
4403	4422	19	2	0.08343	4138.0	ORF1ab	1.0	1380.0	4157.0	ORF1ab	2.0	1386.0	6.0	same gene	1000
4403	4424	21	1	0.07836	4138.0	ORF1ab	1.0	1380.0	4159.0	ORF1ab	1.0	1387.0	7.0	same gene	1000
4404	4409	5	2	0.08343	4139.0	ORF1ab	2.0	1380.0	4144.0	ORF1ab	1.0	1382.0	2.0	same gene	1000
4404	4410	6	2	0.08343	4139.0	ORF1ab	2.0	1380.0	4145.0	ORF1ab	2.0	1382.0	2.0	same gene	1000
4404	4411	7	2	0.08343	4139.0	ORF1ab	2.0	1380.0	4146.0	ORF1ab	3.0	1382.0	2.0	same gene	1000
4404	4412	8	2	0.08343	4139.0	ORF1ab	2.0	1380.0	4147.0	ORF1ab	1.0	1383.0	3.0	same gene	1000
4404	4413	9	2	0.08343	4139.0	ORF1ab	2.0	1380.0	4148.0	ORF1ab	2.0	1383.0	3.0	same gene	1000
4404	4414	10	2	0.08343	4139.0	ORF1ab	2.0	1380.0	4149.0	ORF1ab	3.0	1383.0	3.0	same gene	1000
4404	4415	11	2	0.08343	4139.0	ORF1ab	2.0	1380.0	4150.0	ORF1ab	1.0	1384.0	4.0	same gene	1000
4404	4416	12	2	0.08343	4139.0	ORF1ab	2.0	1380.0	4151.0	ORF1ab	2.0	1384.0	4.0	same gene	1000
4404	4417	13	2	0.08343	4139.0	ORF1ab	2.0	1380.0	4152.0	ORF1ab	3.0	1384.0	4.0	same gene	1000
4404	4418	14	2	0.08343	4139.0	ORF1ab	2.0	1380.0	4153.0	ORF1ab	1.0	1385.0	5.0	same gene	1000
4404	4419	15	2	0.08343	4139.0	ORF1ab	2.0	1380.0	4154.0	ORF1ab	2.0	1385.0	5.0	same gene	1000
4404	4420	16	2	0.08343	4139.0	ORF1ab	2.0	1380.0	4155.0	ORF1ab	3.0	1385.0	5.0	same gene	1000
4404	4421	17	2	0.08343	4139.0	ORF1ab	2.0	1380.0	4156.0	ORF1ab	1.0	1386.0	6.0	same gene	1000
4404	4422	18	2	0.08343	4139.0	ORF1ab	2.0	1380.0	4157.0	ORF1ab	2.0	1386.0	6.0	same gene	1000
4404	4424	20	1	0.07836	4139.0	ORF1ab	2.0	1380.0	4159.0	ORF1ab	1.0	1387.0	7.0	same gene	1000
4405	4409	4	2	0.08343	4140.0	ORF1ab	3.0	1380.0	4144.0	ORF1ab	1.0	1382.0	2.0	same gene	1000
4405	4410	5	2	0.08343	4140.0	ORF1ab	3.0	1380.0	4145.0	ORF1ab	2.0	1382.0	2.0	same gene	1000
4405	4411	6	2	0.08343	4140.0	ORF1ab	3.0	1380.0	4146.0	ORF1ab	3.0	1382.0	2.0	same gene	1000
4405	4412	7	2	0.08343	4140.0	ORF1ab	3.0	1380.0	4147.0	ORF1ab	1.0	1383.0	3.0	same gene	1000
4405	4413	8	2	0.08343	4140.0	ORF1ab	3.0	1380.0	4148.0	ORF1ab	2.0	1383.0	3.0	same gene	1000
4405	4414	9	2	0.08343	4140.0	ORF1ab	3.0	1380.0	4149.0	ORF1ab	3.0	1383.0	3.0	same gene	1000
4405	4415	10	2	0.08343	4140.0	ORF1ab	3.0	1380.0	4150.0	ORF1ab	1.0	1384.0	4.0	same gene	1000
4405	4416	11	2	0.08343	4140.0	ORF1ab	3.0	1380.0	4151.0	ORF1ab	2.0	1384.0	4.0	same gene	1000
4405	4417	12	2	0.08343	4140.0	ORF1ab	3.0	1380.0	4152.0	ORF1ab	3.0	1384.0	4.0	same gene	1000
4405	4418	13	2	0.08343	4140.0	ORF1ab	3.0	1380.0	4153.0	ORF1ab	1.0	1385.0	5.0	same gene	1000
4405	4419	14	2	0.08343	4140.0	ORF1ab	3.0	1380.0	4154.0	ORF1ab	2.0	1385.0	5.0	same gene	1000
4405	4420	15	2	0.08343	4140.0	ORF1ab	3.0	1380.0	4155.0	ORF1ab	3.0	1385.0	5.0	same gene	1000
4405	4421	16	2	0.08343	4140.0	ORF1ab	3.0	1380.0	4156.0	ORF1ab	1.0	1386.0	6.0	same gene	1000
4405	4422	17	2	0.08343	4140.0	ORF1ab	3.0	1380.0	4157.0	ORF1ab	2.0	1386.0	6.0	same gene	1000
4405	4424	19	1	0.07836	4140.0	ORF1ab	3.0	1380.0	4159.0	ORF1ab	1.0	1387.0	7.0	same gene	1000
4406	4412	6	2	0.08343	4141.0	ORF1ab	1.0	1381.0	4147.0	ORF1ab	1.0	1383.0	2.0	same gene	1000
4406	4413	7	2	0.08343	4141.0	ORF1ab	1.0	1381.0	4148.0	ORF1ab	2.0	1383.0	2.0	same gene	1000
4406	4414	8	2	0.08343	4141.0	ORF1ab	1.0	1381.0	4149.0	ORF1ab	3.0	1383.0	2.0	same gene	1000
4406	4415	9	2	0.08343	4141.0	ORF1ab	1.0	1381.0	4150.0	ORF1ab	1.0	1384.0	3.0	same gene	1000
4406	4416	10	2	0.08343	4141.0	ORF1ab	1.0	1381.0	4151.0	ORF1ab	2.0	1384.0	3.0	same gene	1000
4406	4417	11	2	0.08343	4141.0	ORF1ab	1.0	1381.0	4152.0	ORF1ab	3.0	1384.0	3.0	same gene	1000
4406	4418	12	2	0.08343	4141.0	ORF1ab	1.0	1381.0	4153.0	ORF1ab	1.0	1385.0	4.0	same gene	1000
4406	4419	13	2	0.08343	4141.0	ORF1ab	1.0	1381.0	4154.0	ORF1ab	2.0	1385.0	4.0	same gene	1000
4406	4420	14	2	0.08343	4141.0	ORF1ab	1.0	1381.0	4155.0	ORF1ab	3.0	1385.0	4.0	same gene	1000
4406	4421	15	2	0.08343	4141.0	ORF1ab	1.0	1381.0	4156.0	ORF1ab	1.0	1386.0	5.0	same gene	1000
4406	4422	16	2	0.08343	4141.0	ORF1ab	1.0	1381.0	4157.0	ORF1ab	2.0	1386.0	5.0	same gene	1000
4406	4424	18	1	0.07836	4141.0	ORF1ab	1.0	1381.0	4159.0	ORF1ab	1.0	1387.0	6.0	same gene	1000
4407	4412	5	2	0.08343	4142.0	ORF1ab	2.0	1381.0	4147.0	ORF1ab	1.0	1383.0	2.0	same gene	1000
4407	4413	6	2	0.08343	4142.0	ORF1ab	2.0	1381.0	4148.0	ORF1ab	2.0	1383.0	2.0	same gene	1000
4407	4414	7	2	0.08343	4142.0	ORF1ab	2.0	1381.0	4149.0	ORF1ab	3.0	1383.0	2.0	same gene	1000
4407	4415	8	2	0.08343	4142.0	ORF1ab	2.0	1381.0	4150.0	ORF1ab	1.0	1384.0	3.0	same gene	1000
4407	4416	9	2	0.08343	4142.0	ORF1ab	2.0	1381.0	4151.0	ORF1ab	2.0	1384.0	3.0	same gene	1000
4407	4417	10	2	0.08343	4142.0	ORF1ab	2.0	1381.0	4152.0	ORF1ab	3.0	1384.0	3.0	same gene	1000
4407	4418	11	2	0.08343	4142.0	ORF1ab	2.0	1381.0	4153.0	ORF1ab	1.0	1385.0	4.0	same gene	1000
4407	4419	12	2	0.08343	4142.0	ORF1ab	2.0	1381.0	4154.0	ORF1ab	2.0	1385.0	4.0	same gene	1000
4407	4420	13	2	0.08343	4142.0	ORF1ab	2.0	1381.0	4155.0	ORF1ab	3.0	1385.0	4.0	same gene	1000
4407	4421	14	2	0.08343	4142.0	ORF1ab	2.0	1381.0	4156.0	ORF1ab	1.0	1386.0	5.0	same gene	1000
4407	4422	15	2	0.08343	4142.0	ORF1ab	2.0	1381.0	4157.0	ORF1ab	2.0	1386.0	5.0	same gene	1000
4407	4424	17	1	0.07836	4142.0	ORF1ab	2.0	1381.0	4159.0	ORF1ab	1.0	1387.0	6.0	same gene	1000
4408	4412	4	2	0.08343	4143.0	ORF1ab	3.0	1381.0	4147.0	ORF1ab	1.0	1383.0	2.0	same gene	1000
4408	4413	5	2	0.08343	4143.0	ORF1ab	3.0	1381.0	4148.0	ORF1ab	2.0	1383.0	2.0	same gene	1000
4408	4414	6	2	0.08343	4143.0	ORF1ab	3.0	1381.0	4149.0	ORF1ab	3.0	1383.0	2.0	same gene	1000
4408	4415	7	2	0.08343	4143.0	ORF1ab	3.0	1381.0	4150.0	ORF1ab	1.0	1384.0	3.0	same gene	1000
4408	4416	8	2	0.08343	4143.0	ORF1ab	3.0	1381.0	4151.0	ORF1ab	2.0	1384.0	3.0	same gene	1000
4408	4417	9	2	0.08343	4143.0	ORF1ab	3.0	1381.0	4152.0	ORF1ab	3.0	1384.0	3.0	same gene	1000
4408	4418	10	2	0.08343	4143.0	ORF1ab	3.0	1381.0	4153.0	ORF1ab	1.0	1385.0	4.0	same gene	1000
4408	4419	11	2	0.08343	4143.0	ORF1ab	3.0	1381.0	4154.0	ORF1ab	2.0	1385.0	4.0	same gene	1000
4408	4420	12	2	0.08343	4143.0	ORF1ab	3.0	1381.0	4155.0	ORF1ab	3.0	1385.0	4.0	same gene	1000
4408	4421	13	2	0.08343	4143.0	ORF1ab	3.0	1381.0	4156.0	ORF1ab	1.0	1386.0	5.0	same gene	1000
4408	4422	14	2	0.08343	4143.0	ORF1ab	3.0	1381.0	4157.0	ORF1ab	2.0	1386.0	5.0	same gene	1000
4408	4424	16	1	0.07836	4143.0	ORF1ab	3.0	1381.0	4159.0	ORF1ab	1.0	1387.0	6.0	same gene	1000
4409	4415	6	2	0.08343	4144.0	ORF1ab	1.0	1382.0	4150.0	ORF1ab	1.0	1384.0	2.0	same gene	1000
4409	4416	7	2	0.08343	4144.0	ORF1ab	1.0	1382.0	4151.0	ORF1ab	2.0	1384.0	2.0	same gene	1000
4409	4417	8	2	0.08343	4144.0	ORF1ab	1.0	1382.0	4152.0	ORF1ab	3.0	1384.0	2.0	same gene	1000
4409	4418	9	2	0.08343	4144.0	ORF1ab	1.0	1382.0	4153.0	ORF1ab	1.0	1385.0	3.0	same gene	1000
4409	4419	10	2	0.08343	4144.0	ORF1ab	1.0	1382.0	4154.0	ORF1ab	2.0	1385.0	3.0	same gene	1000
4409	4420	11	2	0.08343	4144.0	ORF1ab	1.0	1382.0	4155.0	ORF1ab	3.0	1385.0	3.0	same gene	1000
4409	4421	12	2	0.08343	4144.0	ORF1ab	1.0	1382.0	4156.0	ORF1ab	1.0	1386.0	4.0	same gene	1000
4409	4422	13	2	0.08343	4144.0	ORF1ab	1.0	1382.0	4157.0	ORF1ab	2.0	1386.0	4.0	same gene	1000
4409	4424	15	1	0.07836	4144.0	ORF1ab	1.0	1382.0	4159.0	ORF1ab	1.0	1387.0	5.0	same gene	1000
4410	4415	5	2	0.08343	4145.0	ORF1ab	2.0	1382.0	4150.0	ORF1ab	1.0	1384.0	2.0	same gene	1000
4410	4416	6	2	0.08343	4145.0	ORF1ab	2.0	1382.0	4151.0	ORF1ab	2.0	1384.0	2.0	same gene	1000
4410	4417	7	2	0.08343	4145.0	ORF1ab	2.0	1382.0	4152.0	ORF1ab	3.0	1384.0	2.0	same gene	1000
4410	4418	8	2	0.08343	4145.0	ORF1ab	2.0	1382.0	4153.0	ORF1ab	1.0	1385.0	3.0	same gene	1000
4410	4419	9	2	0.08343	4145.0	ORF1ab	2.0	1382.0	4154.0	ORF1ab	2.0	1385.0	3.0	same gene	1000
4410	4420	10	2	0.08343	4145.0	ORF1ab	2.0	1382.0	4155.0	ORF1ab	3.0	1385.0	3.0	same gene	1000
4410	4421	11	2	0.08343	4145.0	ORF1ab	2.0	1382.0	4156.0	ORF1ab	1.0	1386.0	4.0	same gene	1000
4410	4422	12	2	0.08343	4145.0	ORF1ab	2.0	1382.0	4157.0	ORF1ab	2.0	1386.0	4.0	same gene	1000
4410	4424	14	1	0.07836	4145.0	ORF1ab	2.0	1382.0	4159.0	ORF1ab	1.0	1387.0	5.0	same gene	1000
4411	4415	4	2	0.08343	4146.0	ORF1ab	3.0	1382.0	4150.0	ORF1ab	1.0	1384.0	2.0	same gene	1000
4411	4416	5	2	0.08343	4146.0	ORF1ab	3.0	1382.0	4151.0	ORF1ab	2.0	1384.0	2.0	same gene	1000
4411	4417	6	2	0.08343	4146.0	ORF1ab	3.0	1382.0	4152.0	ORF1ab	3.0	1384.0	2.0	same gene	1000
4411	4418	7	2	0.08343	4146.0	ORF1ab	3.0	1382.0	4153.0	ORF1ab	1.0	1385.0	3.0	same gene	1000
4411	4419	8	2	0.08343	4146.0	ORF1ab	3.0	1382.0	4154.0	ORF1ab	2.0	1385.0	3.0	same gene	1000
4411	4420	9	2	0.08343	4146.0	ORF1ab	3.0	1382.0	4155.0	ORF1ab	3.0	1385.0	3.0	same gene	1000
4411	4421	10	2	0.08343	4146.0	ORF1ab	3.0	1382.0	4156.0	ORF1ab	1.0	1386.0	4.0	same gene	1000
4411	4422	11	2	0.08343	4146.0	ORF1ab	3.0	1382.0	4157.0	ORF1ab	2.0	1386.0	4.0	same gene	1000
4411	4424	13	1	0.07836	4146.0	ORF1ab	3.0	1382.0	4159.0	ORF1ab	1.0	1387.0	5.0	same gene	1000
4412	4418	6	2	0.08343	4147.0	ORF1ab	1.0	1383.0	4153.0	ORF1ab	1.0	1385.0	2.0	same gene	1000
4412	4419	7	2	0.08343	4147.0	ORF1ab	1.0	1383.0	4154.0	ORF1ab	2.0	1385.0	2.0	same gene	1000
4412	4420	8	2	0.08343	4147.0	ORF1ab	1.0	1383.0	4155.0	ORF1ab	3.0	1385.0	2.0	same gene	1000
4412	4421	9	2	0.08343	4147.0	ORF1ab	1.0	1383.0	4156.0	ORF1ab	1.0	1386.0	3.0	same gene	1000
4412	4422	10	2	0.08343	4147.0	ORF1ab	1.0	1383.0	4157.0	ORF1ab	2.0	1386.0	3.0	same gene	1000
4412	4424	12	1	0.07836	4147.0	ORF1ab	1.0	1383.0	4159.0	ORF1ab	1.0	1387.0	4.0	same gene	1000
4413	4418	5	2	0.08343	4148.0	ORF1ab	2.0	1383.0	4153.0	ORF1ab	1.0	1385.0	2.0	same gene	1000
4413	4419	6	2	0.08343	4148.0	ORF1ab	2.0	1383.0	4154.0	ORF1ab	2.0	1385.0	2.0	same gene	1000
4413	4420	7	2	0.08343	4148.0	ORF1ab	2.0	1383.0	4155.0	ORF1ab	3.0	1385.0	2.0	same gene	1000
4413	4421	8	2	0.08343	4148.0	ORF1ab	2.0	1383.0	4156.0	ORF1ab	1.0	1386.0	3.0	same gene	1000
4413	4422	9	2	0.08343	4148.0	ORF1ab	2.0	1383.0	4157.0	ORF1ab	2.0	1386.0	3.0	same gene	1000
4413	4424	11	1	0.07836	4148.0	ORF1ab	2.0	1383.0	4159.0	ORF1ab	1.0	1387.0	4.0	same gene	1000
4414	4418	4	2	0.08343	4149.0	ORF1ab	3.0	1383.0	4153.0	ORF1ab	1.0	1385.0	2.0	same gene	1000
4414	4419	5	2	0.08343	4149.0	ORF1ab	3.0	1383.0	4154.0	ORF1ab	2.0	1385.0	2.0	same gene	1000
4414	4420	6	2	0.08343	4149.0	ORF1ab	3.0	1383.0	4155.0	ORF1ab	3.0	1385.0	2.0	same gene	1000
4414	4421	7	2	0.08343	4149.0	ORF1ab	3.0	1383.0	4156.0	ORF1ab	1.0	1386.0	3.0	same gene	1000
4414	4422	8	2	0.08343	4149.0	ORF1ab	3.0	1383.0	4157.0	ORF1ab	2.0	1386.0	3.0	same gene	1000
4414	4424	10	1	0.07836	4149.0	ORF1ab	3.0	1383.0	4159.0	ORF1ab	1.0	1387.0	4.0	same gene	1000
4415	4421	6	2	0.08343	4150.0	ORF1ab	1.0	1384.0	4156.0	ORF1ab	1.0	1386.0	2.0	same gene	1000
4415	4422	7	2	0.08343	4150.0	ORF1ab	1.0	1384.0	4157.0	ORF1ab	2.0	1386.0	2.0	same gene	1000
4415	4424	9	1	0.07836	4150.0	ORF1ab	1.0	1384.0	4159.0	ORF1ab	1.0	1387.0	3.0	same gene	1000
4416	4421	5	2	0.08343	4151.0	ORF1ab	2.0	1384.0	4156.0	ORF1ab	1.0	1386.0	2.0	same gene	1000
4416	4422	6	2	0.08343	4151.0	ORF1ab	2.0	1384.0	4157.0	ORF1ab	2.0	1386.0	2.0	same gene	1000
4416	4424	8	1	0.07836	4151.0	ORF1ab	2.0	1384.0	4159.0	ORF1ab	1.0	1387.0	3.0	same gene	1000
4417	4421	4	2	0.08343	4152.0	ORF1ab	3.0	1384.0	4156.0	ORF1ab	1.0	1386.0	2.0	same gene	1000
4417	4422	5	2	0.08343	4152.0	ORF1ab	3.0	1384.0	4157.0	ORF1ab	2.0	1386.0	2.0	same gene	1000
4417	4424	7	1	0.07836	4152.0	ORF1ab	3.0	1384.0	4159.0	ORF1ab	1.0	1387.0	3.0	same gene	1000
4418	4424	6	1	0.07836	4153.0	ORF1ab	1.0	1385.0	4159.0	ORF1ab	1.0	1387.0	2.0	same gene	1000
4419	4424	5	1	0.07836	4154.0	ORF1ab	2.0	1385.0	4159.0	ORF1ab	1.0	1387.0	2.0	same gene	1000
4420	4424	4	1	0.07836	4155.0	ORF1ab	3.0	1385.0	4159.0	ORF1ab	1.0	1387.0	2.0	same gene	1000
4425	4430	5	1	0.05848	4160.0	ORF1ab	2.0	1387.0	4165.0	ORF1ab	1.0	1389.0	2.0	same gene	1000
4425	4431	6	1	0.05848	4160.0	ORF1ab	2.0	1387.0	4166.0	ORF1ab	2.0	1389.0	2.0	same gene	1000
4425	4432	7	1	0.05848	4160.0	ORF1ab	2.0	1387.0	4167.0	ORF1ab	3.0	1389.0	2.0	same gene	1000
4425	4433	8	1	0.05848	4160.0	ORF1ab	2.0	1387.0	4168.0	ORF1ab	1.0	1390.0	3.0	same gene	1000
4425	4434	9	1	0.05848	4160.0	ORF1ab	2.0	1387.0	4169.0	ORF1ab	2.0	1390.0	3.0	same gene	1000
4425	4435	10	1	0.05848	4160.0	ORF1ab	2.0	1387.0	4170.0	ORF1ab	3.0	1390.0	3.0	same gene	1000
4425	4437	12	1	0.05848	4160.0	ORF1ab	2.0	1387.0	4172.0	ORF1ab	2.0	1391.0	4.0	same gene	1000
4425	4438	13	1	0.05848	4160.0	ORF1ab	2.0	1387.0	4173.0	ORF1ab	3.0	1391.0	4.0	same gene	1000
4425	4439	14	1	0.05848	4160.0	ORF1ab	2.0	1387.0	4174.0	ORF1ab	1.0	1392.0	5.0	same gene	1000
4425	4440	15	1	0.05848	4160.0	ORF1ab	2.0	1387.0	4175.0	ORF1ab	2.0	1392.0	5.0	same gene	1000
4425	4441	16	1	0.05848	4160.0	ORF1ab	2.0	1387.0	4176.0	ORF1ab	3.0	1392.0	5.0	same gene	1000
4425	4442	17	1	0.05848	4160.0	ORF1ab	2.0	1387.0	4177.0	ORF1ab	1.0	1393.0	6.0	same gene	1000
4427	4433	6	1	0.05848	4162.0	ORF1ab	1.0	1388.0	4168.0	ORF1ab	1.0	1390.0	2.0	same gene	1000
4427	4434	7	1	0.05848	4162.0	ORF1ab	1.0	1388.0	4169.0	ORF1ab	2.0	1390.0	2.0	same gene	1000
4427	4435	8	1	0.05848	4162.0	ORF1ab	1.0	1388.0	4170.0	ORF1ab	3.0	1390.0	2.0	same gene	1000
4427	4437	10	1	0.05848	4162.0	ORF1ab	1.0	1388.0	4172.0	ORF1ab	2.0	1391.0	3.0	same gene	1000
4427	4438	11	1	0.05848	4162.0	ORF1ab	1.0	1388.0	4173.0	ORF1ab	3.0	1391.0	3.0	same gene	1000
4427	4439	12	1	0.05848	4162.0	ORF1ab	1.0	1388.0	4174.0	ORF1ab	1.0	1392.0	4.0	same gene	1000
4427	4440	13	1	0.05848	4162.0	ORF1ab	1.0	1388.0	4175.0	ORF1ab	2.0	1392.0	4.0	same gene	1000
4427	4441	14	1	0.05848	4162.0	ORF1ab	1.0	1388.0	4176.0	ORF1ab	3.0	1392.0	4.0	same gene	1000
4427	4442	15	1	0.05848	4162.0	ORF1ab	1.0	1388.0	4177.0	ORF1ab	1.0	1393.0	5.0	same gene	1000
4428	4433	5	1	0.06715	4163.0	ORF1ab	2.0	1388.0	4168.0	ORF1ab	1.0	1390.0	2.0	same gene	1000
4428	4434	6	1	0.06715	4163.0	ORF1ab	2.0	1388.0	4169.0	ORF1ab	2.0	1390.0	2.0	same gene	1000
4428	4435	7	1	0.06715	4163.0	ORF1ab	2.0	1388.0	4170.0	ORF1ab	3.0	1390.0	2.0	same gene	1000
4428	4436	8	1	0.06658	4163.0	ORF1ab	2.0	1388.0	4171.0	ORF1ab	1.0	1391.0	3.0	same gene	1000
4428	4437	9	1	0.06715	4163.0	ORF1ab	2.0	1388.0	4172.0	ORF1ab	2.0	1391.0	3.0	same gene	1000
4428	4438	10	1	0.06715	4163.0	ORF1ab	2.0	1388.0	4173.0	ORF1ab	3.0	1391.0	3.0	same gene	1000
4428	4439	11	1	0.06715	4163.0	ORF1ab	2.0	1388.0	4174.0	ORF1ab	1.0	1392.0	4.0	same gene	1000
4428	4440	12	1	0.06715	4163.0	ORF1ab	2.0	1388.0	4175.0	ORF1ab	2.0	1392.0	4.0	same gene	1000
4428	4441	13	1	0.06715	4163.0	ORF1ab	2.0	1388.0	4176.0	ORF1ab	3.0	1392.0	4.0	same gene	1000
4428	4442	14	1	0.06715	4163.0	ORF1ab	2.0	1388.0	4177.0	ORF1ab	1.0	1393.0	5.0	same gene	1000
4428	4443	15	1	0.06641	4163.0	ORF1ab	2.0	1388.0	4178.0	ORF1ab	2.0	1393.0	5.0	same gene	1000
4428	4445	17	1	0.06641	4163.0	ORF1ab	2.0	1388.0	4180.0	ORF1ab	1.0	1394.0	6.0	same gene	1000
4428	4446	18	1	0.06641	4163.0	ORF1ab	2.0	1388.0	4181.0	ORF1ab	2.0	1394.0	6.0	same gene	1000
4428	4447	19	1	0.06641	4163.0	ORF1ab	2.0	1388.0	4182.0	ORF1ab	3.0	1394.0	6.0	same gene	1000
4428	4449	21	1	0.06641	4163.0	ORF1ab	2.0	1388.0	4184.0	ORF1ab	2.0	1395.0	7.0	same gene	1000
4429	4433	4	1	0.06715	4164.0	ORF1ab	3.0	1388.0	4168.0	ORF1ab	1.0	1390.0	2.0	same gene	1000
4429	4434	5	1	0.06715	4164.0	ORF1ab	3.0	1388.0	4169.0	ORF1ab	2.0	1390.0	2.0	same gene	1000
4429	4435	6	1	0.06715	4164.0	ORF1ab	3.0	1388.0	4170.0	ORF1ab	3.0	1390.0	2.0	same gene	1000
4429	4436	7	1	0.06658	4164.0	ORF1ab	3.0	1388.0	4171.0	ORF1ab	1.0	1391.0	3.0	same gene	1000
4429	4437	8	1	0.06715	4164.0	ORF1ab	3.0	1388.0	4172.0	ORF1ab	2.0	1391.0	3.0	same gene	1000
4429	4438	9	1	0.06715	4164.0	ORF1ab	3.0	1388.0	4173.0	ORF1ab	3.0	1391.0	3.0	same gene	1000
4429	4439	10	1	0.06715	4164.0	ORF1ab	3.0	1388.0	4174.0	ORF1ab	1.0	1392.0	4.0	same gene	1000
4429	4440	11	1	0.06715	4164.0	ORF1ab	3.0	1388.0	4175.0	ORF1ab	2.0	1392.0	4.0	same gene	1000
4429	4441	12	1	0.06715	4164.0	ORF1ab	3.0	1388.0	4176.0	ORF1ab	3.0	1392.0	4.0	same gene	1000
4429	4442	13	1	0.06715	4164.0	ORF1ab	3.0	1388.0	4177.0	ORF1ab	1.0	1393.0	5.0	same gene	1000
4429	4443	14	1	0.06641	4164.0	ORF1ab	3.0	1388.0	4178.0	ORF1ab	2.0	1393.0	5.0	same gene	1000
4429	4445	16	1	0.06641	4164.0	ORF1ab	3.0	1388.0	4180.0	ORF1ab	1.0	1394.0	6.0	same gene	1000
4429	4446	17	1	0.06641	4164.0	ORF1ab	3.0	1388.0	4181.0	ORF1ab	2.0	1394.0	6.0	same gene	1000
4429	4447	18	1	0.06641	4164.0	ORF1ab	3.0	1388.0	4182.0	ORF1ab	3.0	1394.0	6.0	same gene	1000
4429	4449	20	1	0.06641	4164.0	ORF1ab	3.0	1388.0	4184.0	ORF1ab	2.0	1395.0	7.0	same gene	1000
4430	4436	6	1	0.06658	4165.0	ORF1ab	1.0	1389.0	4171.0	ORF1ab	1.0	1391.0	2.0	same gene	1000
4430	4437	7	1	0.06715	4165.0	ORF1ab	1.0	1389.0	4172.0	ORF1ab	2.0	1391.0	2.0	same gene	1000
4430	4438	8	1	0.06715	4165.0	ORF1ab	1.0	1389.0	4173.0	ORF1ab	3.0	1391.0	2.0	same gene	1000
4430	4439	9	1	0.06715	4165.0	ORF1ab	1.0	1389.0	4174.0	ORF1ab	1.0	1392.0	3.0	same gene	1000
4430	4440	10	1	0.06715	4165.0	ORF1ab	1.0	1389.0	4175.0	ORF1ab	2.0	1392.0	3.0	same gene	1000
4430	4441	11	1	0.06715	4165.0	ORF1ab	1.0	1389.0	4176.0	ORF1ab	3.0	1392.0	3.0	same gene	1000
4430	4442	12	1	0.06715	4165.0	ORF1ab	1.0	1389.0	4177.0	ORF1ab	1.0	1393.0	4.0	same gene	1000
4430	4443	13	1	0.06641	4165.0	ORF1ab	1.0	1389.0	4178.0	ORF1ab	2.0	1393.0	4.0	same gene	1000
4430	4445	15	1	0.06641	4165.0	ORF1ab	1.0	1389.0	4180.0	ORF1ab	1.0	1394.0	5.0	same gene	1000
4430	4446	16	1	0.06641	4165.0	ORF1ab	1.0	1389.0	4181.0	ORF1ab	2.0	1394.0	5.0	same gene	1000
4430	4447	17	1	0.06641	4165.0	ORF1ab	1.0	1389.0	4182.0	ORF1ab	3.0	1394.0	5.0	same gene	1000
4430	4449	19	1	0.06641	4165.0	ORF1ab	1.0	1389.0	4184.0	ORF1ab	2.0	1395.0	6.0	same gene	1000
4431	4436	5	1	0.06658	4166.0	ORF1ab	2.0	1389.0	4171.0	ORF1ab	1.0	1391.0	2.0	same gene	1000
4431	4437	6	1	0.06715	4166.0	ORF1ab	2.0	1389.0	4172.0	ORF1ab	2.0	1391.0	2.0	same gene	1000
4431	4438	7	1	0.06715	4166.0	ORF1ab	2.0	1389.0	4173.0	ORF1ab	3.0	1391.0	2.0	same gene	1000
4431	4439	8	1	0.06715	4166.0	ORF1ab	2.0	1389.0	4174.0	ORF1ab	1.0	1392.0	3.0	same gene	1000
4431	4440	9	1	0.06715	4166.0	ORF1ab	2.0	1389.0	4175.0	ORF1ab	2.0	1392.0	3.0	same gene	1000
4431	4441	10	1	0.06715	4166.0	ORF1ab	2.0	1389.0	4176.0	ORF1ab	3.0	1392.0	3.0	same gene	1000
4431	4442	11	1	0.06715	4166.0	ORF1ab	2.0	1389.0	4177.0	ORF1ab	1.0	1393.0	4.0	same gene	1000
4431	4443	12	1	0.06641	4166.0	ORF1ab	2.0	1389.0	4178.0	ORF1ab	2.0	1393.0	4.0	same gene	1000
4431	4445	14	1	0.06641	4166.0	ORF1ab	2.0	1389.0	4180.0	ORF1ab	1.0	1394.0	5.0	same gene	1000
4431	4446	15	1	0.06641	4166.0	ORF1ab	2.0	1389.0	4181.0	ORF1ab	2.0	1394.0	5.0	same gene	1000
4431	4447	16	1	0.06641	4166.0	ORF1ab	2.0	1389.0	4182.0	ORF1ab	3.0	1394.0	5.0	same gene	1000
4431	4449	18	1	0.06641	4166.0	ORF1ab	2.0	1389.0	4184.0	ORF1ab	2.0	1395.0	6.0	same gene	1000
4432	4436	4	1	0.06658	4167.0	ORF1ab	3.0	1389.0	4171.0	ORF1ab	1.0	1391.0	2.0	same gene	1000
4432	4437	5	1	0.06715	4167.0	ORF1ab	3.0	1389.0	4172.0	ORF1ab	2.0	1391.0	2.0	same gene	1000
4432	4438	6	1	0.06715	4167.0	ORF1ab	3.0	1389.0	4173.0	ORF1ab	3.0	1391.0	2.0	same gene	1000
4432	4439	7	1	0.06715	4167.0	ORF1ab	3.0	1389.0	4174.0	ORF1ab	1.0	1392.0	3.0	same gene	1000
4432	4440	8	1	0.06715	4167.0	ORF1ab	3.0	1389.0	4175.0	ORF1ab	2.0	1392.0	3.0	same gene	1000
4432	4441	9	1	0.06715	4167.0	ORF1ab	3.0	1389.0	4176.0	ORF1ab	3.0	1392.0	3.0	same gene	1000
4432	4442	10	1	0.06715	4167.0	ORF1ab	3.0	1389.0	4177.0	ORF1ab	1.0	1393.0	4.0	same gene	1000
4432	4443	11	1	0.06641	4167.0	ORF1ab	3.0	1389.0	4178.0	ORF1ab	2.0	1393.0	4.0	same gene	1000
4432	4445	13	1	0.06641	4167.0	ORF1ab	3.0	1389.0	4180.0	ORF1ab	1.0	1394.0	5.0	same gene	1000
4432	4446	14	1	0.06641	4167.0	ORF1ab	3.0	1389.0	4181.0	ORF1ab	2.0	1394.0	5.0	same gene	1000
4432	4447	15	1	0.06641	4167.0	ORF1ab	3.0	1389.0	4182.0	ORF1ab	3.0	1394.0	5.0	same gene	1000
4432	4449	17	1	0.06641	4167.0	ORF1ab	3.0	1389.0	4184.0	ORF1ab	2.0	1395.0	6.0	same gene	1000
4433	4439	6	1	0.06715	4168.0	ORF1ab	1.0	1390.0	4174.0	ORF1ab	1.0	1392.0	2.0	same gene	1000
4433	4440	7	1	0.06715	4168.0	ORF1ab	1.0	1390.0	4175.0	ORF1ab	2.0	1392.0	2.0	same gene	1000
4433	4441	8	1	0.06715	4168.0	ORF1ab	1.0	1390.0	4176.0	ORF1ab	3.0	1392.0	2.0	same gene	1000
4433	4442	9	1	0.06715	4168.0	ORF1ab	1.0	1390.0	4177.0	ORF1ab	1.0	1393.0	3.0	same gene	1000
4433	4443	10	1	0.06641	4168.0	ORF1ab	1.0	1390.0	4178.0	ORF1ab	2.0	1393.0	3.0	same gene	1000
4433	4445	12	1	0.06641	4168.0	ORF1ab	1.0	1390.0	4180.0	ORF1ab	1.0	1394.0	4.0	same gene	1000
4433	4446	13	1	0.06641	4168.0	ORF1ab	1.0	1390.0	4181.0	ORF1ab	2.0	1394.0	4.0	same gene	1000
4433	4447	14	1	0.06641	4168.0	ORF1ab	1.0	1390.0	4182.0	ORF1ab	3.0	1394.0	4.0	same gene	1000
4433	4449	16	1	0.06641	4168.0	ORF1ab	1.0	1390.0	4184.0	ORF1ab	2.0	1395.0	5.0	same gene	1000
4434	4439	5	1	0.06715	4169.0	ORF1ab	2.0	1390.0	4174.0	ORF1ab	1.0	1392.0	2.0	same gene	1000
4434	4440	6	1	0.06715	4169.0	ORF1ab	2.0	1390.0	4175.0	ORF1ab	2.0	1392.0	2.0	same gene	1000
4434	4441	7	1	0.06715	4169.0	ORF1ab	2.0	1390.0	4176.0	ORF1ab	3.0	1392.0	2.0	same gene	1000
4434	4442	8	1	0.06715	4169.0	ORF1ab	2.0	1390.0	4177.0	ORF1ab	1.0	1393.0	3.0	same gene	1000
4434	4443	9	1	0.06641	4169.0	ORF1ab	2.0	1390.0	4178.0	ORF1ab	2.0	1393.0	3.0	same gene	1000
4434	4445	11	1	0.06641	4169.0	ORF1ab	2.0	1390.0	4180.0	ORF1ab	1.0	1394.0	4.0	same gene	1000
4434	4446	12	1	0.06641	4169.0	ORF1ab	2.0	1390.0	4181.0	ORF1ab	2.0	1394.0	4.0	same gene	1000
4434	4447	13	1	0.06641	4169.0	ORF1ab	2.0	1390.0	4182.0	ORF1ab	3.0	1394.0	4.0	same gene	1000
4434	4449	15	1	0.06641	4169.0	ORF1ab	2.0	1390.0	4184.0	ORF1ab	2.0	1395.0	5.0	same gene	1000
4435	4439	4	1	0.06715	4170.0	ORF1ab	3.0	1390.0	4174.0	ORF1ab	1.0	1392.0	2.0	same gene	1000
4435	4440	5	1	0.06715	4170.0	ORF1ab	3.0	1390.0	4175.0	ORF1ab	2.0	1392.0	2.0	same gene	1000
4435	4441	6	1	0.06715	4170.0	ORF1ab	3.0	1390.0	4176.0	ORF1ab	3.0	1392.0	2.0	same gene	1000
4435	4442	7	1	0.06715	4170.0	ORF1ab	3.0	1390.0	4177.0	ORF1ab	1.0	1393.0	3.0	same gene	1000
4435	4443	8	1	0.06641	4170.0	ORF1ab	3.0	1390.0	4178.0	ORF1ab	2.0	1393.0	3.0	same gene	1000
4435	4445	10	1	0.06641	4170.0	ORF1ab	3.0	1390.0	4180.0	ORF1ab	1.0	1394.0	4.0	same gene	1000
4435	4446	11	1	0.06641	4170.0	ORF1ab	3.0	1390.0	4181.0	ORF1ab	2.0	1394.0	4.0	same gene	1000
4435	4447	12	1	0.06641	4170.0	ORF1ab	3.0	1390.0	4182.0	ORF1ab	3.0	1394.0	4.0	same gene	1000
4435	4449	14	1	0.06641	4170.0	ORF1ab	3.0	1390.0	4184.0	ORF1ab	2.0	1395.0	5.0	same gene	1000
4436	4442	6	1	0.06658	4171.0	ORF1ab	1.0	1391.0	4177.0	ORF1ab	1.0	1393.0	2.0	same gene	1000
4437	4442	5	1	0.06715	4172.0	ORF1ab	2.0	1391.0	4177.0	ORF1ab	1.0	1393.0	2.0	same gene	1000
4437	4443	6	1	0.06641	4172.0	ORF1ab	2.0	1391.0	4178.0	ORF1ab	2.0	1393.0	2.0	same gene	1000
4437	4445	8	1	0.06641	4172.0	ORF1ab	2.0	1391.0	4180.0	ORF1ab	1.0	1394.0	3.0	same gene	1000
4437	4446	9	1	0.06641	4172.0	ORF1ab	2.0	1391.0	4181.0	ORF1ab	2.0	1394.0	3.0	same gene	1000
4437	4447	10	1	0.06641	4172.0	ORF1ab	2.0	1391.0	4182.0	ORF1ab	3.0	1394.0	3.0	same gene	1000
4437	4449	12	1	0.06641	4172.0	ORF1ab	2.0	1391.0	4184.0	ORF1ab	2.0	1395.0	4.0	same gene	1000
4438	4442	4	1	0.06715	4173.0	ORF1ab	3.0	1391.0	4177.0	ORF1ab	1.0	1393.0	2.0	same gene	1000
4438	4443	5	1	0.06641	4173.0	ORF1ab	3.0	1391.0	4178.0	ORF1ab	2.0	1393.0	2.0	same gene	1000
4438	4445	7	1	0.06641	4173.0	ORF1ab	3.0	1391.0	4180.0	ORF1ab	1.0	1394.0	3.0	same gene	1000
4438	4446	8	1	0.06641	4173.0	ORF1ab	3.0	1391.0	4181.0	ORF1ab	2.0	1394.0	3.0	same gene	1000
4438	4447	9	1	0.06641	4173.0	ORF1ab	3.0	1391.0	4182.0	ORF1ab	3.0	1394.0	3.0	same gene	1000
4438	4449	11	1	0.06641	4173.0	ORF1ab	3.0	1391.0	4184.0	ORF1ab	2.0	1395.0	4.0	same gene	1000
4439	4445	6	1	0.06641	4174.0	ORF1ab	1.0	1392.0	4180.0	ORF1ab	1.0	1394.0	2.0	same gene	1000
4439	4446	7	1	0.06641	4174.0	ORF1ab	1.0	1392.0	4181.0	ORF1ab	2.0	1394.0	2.0	same gene	1000
4439	4447	8	1	0.06641	4174.0	ORF1ab	1.0	1392.0	4182.0	ORF1ab	3.0	1394.0	2.0	same gene	1000
4439	4449	10	1	0.06641	4174.0	ORF1ab	1.0	1392.0	4184.0	ORF1ab	2.0	1395.0	3.0	same gene	1000
4440	4445	5	1	0.06641	4175.0	ORF1ab	2.0	1392.0	4180.0	ORF1ab	1.0	1394.0	2.0	same gene	1000
4440	4446	6	1	0.06641	4175.0	ORF1ab	2.0	1392.0	4181.0	ORF1ab	2.0	1394.0	2.0	same gene	1000
4440	4447	7	1	0.06641	4175.0	ORF1ab	2.0	1392.0	4182.0	ORF1ab	3.0	1394.0	2.0	same gene	1000
4440	4449	9	1	0.06641	4175.0	ORF1ab	2.0	1392.0	4184.0	ORF1ab	2.0	1395.0	3.0	same gene	1000
4441	4445	4	1	0.06641	4176.0	ORF1ab	3.0	1392.0	4180.0	ORF1ab	1.0	1394.0	2.0	same gene	1000
4441	4446	5	1	0.06641	4176.0	ORF1ab	3.0	1392.0	4181.0	ORF1ab	2.0	1394.0	2.0	same gene	1000
4441	4447	6	1	0.06641	4176.0	ORF1ab	3.0	1392.0	4182.0	ORF1ab	3.0	1394.0	2.0	same gene	1000
4441	4449	8	1	0.06641	4176.0	ORF1ab	3.0	1392.0	4184.0	ORF1ab	2.0	1395.0	3.0	same gene	1000
4442	4449	7	1	0.06641	4177.0	ORF1ab	1.0	1393.0	4184.0	ORF1ab	2.0	1395.0	2.0	same gene	1000
4443	4448	5	1	0.0662	4178.0	ORF1ab	2.0	1393.0	4183.0	ORF1ab	1.0	1395.0	2.0	same gene	1000
4443	4449	6	1	0.06679	4178.0	ORF1ab	2.0	1393.0	4184.0	ORF1ab	2.0	1395.0	2.0	same gene	1000
4443	4450	7	1	0.06185	4178.0	ORF1ab	2.0	1393.0	4185.0	ORF1ab	3.0	1395.0	2.0	same gene	1000
4443	4451	8	1	0.06185	4178.0	ORF1ab	2.0	1393.0	4186.0	ORF1ab	1.0	1396.0	3.0	same gene	1000
4443	4452	9	1	0.06185	4178.0	ORF1ab	2.0	1393.0	4187.0	ORF1ab	2.0	1396.0	3.0	same gene	1000
4443	4453	10	1	0.06185	4178.0	ORF1ab	2.0	1393.0	4188.0	ORF1ab	3.0	1396.0	3.0	same gene	1000
4444	4449	5	1	0.06588	4179.0	ORF1ab	3.0	1393.0	4184.0	ORF1ab	2.0	1395.0	2.0	same gene	1000
4445	4451	6	1	0.06185	4180.0	ORF1ab	1.0	1394.0	4186.0	ORF1ab	1.0	1396.0	2.0	same gene	1000
4445	4452	7	1	0.06185	4180.0	ORF1ab	1.0	1394.0	4187.0	ORF1ab	2.0	1396.0	2.0	same gene	1000
4445	4453	8	1	0.06185	4180.0	ORF1ab	1.0	1394.0	4188.0	ORF1ab	3.0	1396.0	2.0	same gene	1000
4446	4451	5	1	0.06185	4181.0	ORF1ab	2.0	1394.0	4186.0	ORF1ab	1.0	1396.0	2.0	same gene	1000
4446	4452	6	1	0.06185	4181.0	ORF1ab	2.0	1394.0	4187.0	ORF1ab	2.0	1396.0	2.0	same gene	1000
4446	4453	7	1	0.06185	4181.0	ORF1ab	2.0	1394.0	4188.0	ORF1ab	3.0	1396.0	2.0	same gene	1000
4447	4451	4	1	0.06185	4182.0	ORF1ab	3.0	1394.0	4186.0	ORF1ab	1.0	1396.0	2.0	same gene	1000
4447	4452	5	1	0.06185	4182.0	ORF1ab	3.0	1394.0	4187.0	ORF1ab	2.0	1396.0	2.0	same gene	1000
4447	4453	6	1	0.06185	4182.0	ORF1ab	3.0	1394.0	4188.0	ORF1ab	3.0	1396.0	2.0	same gene	1000
4450	4454	4	1	0.05909	4185.0	ORF1ab	3.0	1395.0	4189.0	ORF1ab	1.0	1397.0	2.0	same gene	1000
4450	4457	7	1	0.05909	4185.0	ORF1ab	3.0	1395.0	4192.0	ORF1ab	1.0	1398.0	3.0	same gene	1000
4450	4458	8	1	0.05909	4185.0	ORF1ab	3.0	1395.0	4193.0	ORF1ab	2.0	1398.0	3.0	same gene	1000
4450	4459	9	1	0.05909	4185.0	ORF1ab	3.0	1395.0	4194.0	ORF1ab	3.0	1398.0	3.0	same gene	1000
4450	4460	10	1	0.05909	4185.0	ORF1ab	3.0	1395.0	4195.0	ORF1ab	1.0	1399.0	4.0	same gene	1000
4451	4457	6	1	0.05909	4186.0	ORF1ab	1.0	1396.0	4192.0	ORF1ab	1.0	1398.0	2.0	same gene	1000
4451	4458	7	1	0.05909	4186.0	ORF1ab	1.0	1396.0	4193.0	ORF1ab	2.0	1398.0	2.0	same gene	1000
4451	4459	8	1	0.05909	4186.0	ORF1ab	1.0	1396.0	4194.0	ORF1ab	3.0	1398.0	2.0	same gene	1000
4451	4460	9	1	0.05909	4186.0	ORF1ab	1.0	1396.0	4195.0	ORF1ab	1.0	1399.0	3.0	same gene	1000
4452	4457	5	1	0.05909	4187.0	ORF1ab	2.0	1396.0	4192.0	ORF1ab	1.0	1398.0	2.0	same gene	1000
4452	4458	6	1	0.05909	4187.0	ORF1ab	2.0	1396.0	4193.0	ORF1ab	2.0	1398.0	2.0	same gene	1000
4452	4459	7	1	0.05909	4187.0	ORF1ab	2.0	1396.0	4194.0	ORF1ab	3.0	1398.0	2.0	same gene	1000
4452	4460	8	1	0.05909	4187.0	ORF1ab	2.0	1396.0	4195.0	ORF1ab	1.0	1399.0	3.0	same gene	1000
4453	4457	4	1	0.05909	4188.0	ORF1ab	3.0	1396.0	4192.0	ORF1ab	1.0	1398.0	2.0	same gene	1000
4453	4458	5	1	0.05909	4188.0	ORF1ab	3.0	1396.0	4193.0	ORF1ab	2.0	1398.0	2.0	same gene	1000
4453	4459	6	1	0.05909	4188.0	ORF1ab	3.0	1396.0	4194.0	ORF1ab	3.0	1398.0	2.0	same gene	1000
4453	4460	7	1	0.05909	4188.0	ORF1ab	3.0	1396.0	4195.0	ORF1ab	1.0	1399.0	3.0	same gene	1000
4454	4460	6	1	0.06124	4189.0	ORF1ab	1.0	1397.0	4195.0	ORF1ab	1.0	1399.0	2.0	same gene	1000
4455	4460	5	1	0.06041	4190.0	ORF1ab	2.0	1397.0	4195.0	ORF1ab	1.0	1399.0	2.0	same gene	1000
4456	4460	4	1	0.06016	4191.0	ORF1ab	3.0	1397.0	4195.0	ORF1ab	1.0	1399.0	2.0	same gene	1000
4461	4466	5	1	0.05564	4196.0	ORF1ab	2.0	1399.0	4201.0	ORF1ab	1.0	1401.0	2.0	same gene	1000
4461	4467	6	1	0.05564	4196.0	ORF1ab	2.0	1399.0	4202.0	ORF1ab	2.0	1401.0	2.0	same gene	1000
4461	4468	7	1	0.05564	4196.0	ORF1ab	2.0	1399.0	4203.0	ORF1ab	3.0	1401.0	2.0	same gene	1000
4461	4469	8	1	0.05564	4196.0	ORF1ab	2.0	1399.0	4204.0	ORF1ab	1.0	1402.0	3.0	same gene	1000
4461	4470	9	1	0.05564	4196.0	ORF1ab	2.0	1399.0	4205.0	ORF1ab	2.0	1402.0	3.0	same gene	1000
4461	4471	10	1	0.05564	4196.0	ORF1ab	2.0	1399.0	4206.0	ORF1ab	3.0	1402.0	3.0	same gene	1000
4461	4472	11	1	0.05564	4196.0	ORF1ab	2.0	1399.0	4207.0	ORF1ab	1.0	1403.0	4.0	same gene	1000
4461	4473	12	1	0.05564	4196.0	ORF1ab	2.0	1399.0	4208.0	ORF1ab	2.0	1403.0	4.0	same gene	1000
4461	4474	13	1	0.05564	4196.0	ORF1ab	2.0	1399.0	4209.0	ORF1ab	3.0	1403.0	4.0	same gene	1000
4461	4475	14	1	0.05564	4196.0	ORF1ab	2.0	1399.0	4210.0	ORF1ab	1.0	1404.0	5.0	same gene	1000
4461	4476	15	1	0.05564	4196.0	ORF1ab	2.0	1399.0	4211.0	ORF1ab	2.0	1404.0	5.0	same gene	1000
4461	4477	16	1	0.05564	4196.0	ORF1ab	2.0	1399.0	4212.0	ORF1ab	3.0	1404.0	5.0	same gene	1000
4461	4478	17	1	0.05564	4196.0	ORF1ab	2.0	1399.0	4213.0	ORF1ab	1.0	1405.0	6.0	same gene	1000
4461	4479	18	1	0.05564	4196.0	ORF1ab	2.0	1399.0	4214.0	ORF1ab	2.0	1405.0	6.0	same gene	1000
4461	4480	19	1	0.05564	4196.0	ORF1ab	2.0	1399.0	4215.0	ORF1ab	3.0	1405.0	6.0	same gene	1000
4462	4466	4	1	0.05564	4197.0	ORF1ab	3.0	1399.0	4201.0	ORF1ab	1.0	1401.0	2.0	same gene	1000
4462	4467	5	1	0.05564	4197.0	ORF1ab	3.0	1399.0	4202.0	ORF1ab	2.0	1401.0	2.0	same gene	1000
4462	4468	6	1	0.05564	4197.0	ORF1ab	3.0	1399.0	4203.0	ORF1ab	3.0	1401.0	2.0	same gene	1000
4462	4469	7	1	0.05564	4197.0	ORF1ab	3.0	1399.0	4204.0	ORF1ab	1.0	1402.0	3.0	same gene	1000
4462	4470	8	1	0.05564	4197.0	ORF1ab	3.0	1399.0	4205.0	ORF1ab	2.0	1402.0	3.0	same gene	1000
4462	4471	9	1	0.05564	4197.0	ORF1ab	3.0	1399.0	4206.0	ORF1ab	3.0	1402.0	3.0	same gene	1000
4462	4472	10	1	0.05564	4197.0	ORF1ab	3.0	1399.0	4207.0	ORF1ab	1.0	1403.0	4.0	same gene	1000
4462	4473	11	1	0.05564	4197.0	ORF1ab	3.0	1399.0	4208.0	ORF1ab	2.0	1403.0	4.0	same gene	1000
4462	4474	12	1	0.05564	4197.0	ORF1ab	3.0	1399.0	4209.0	ORF1ab	3.0	1403.0	4.0	same gene	1000
4462	4475	13	1	0.05564	4197.0	ORF1ab	3.0	1399.0	4210.0	ORF1ab	1.0	1404.0	5.0	same gene	1000
4462	4476	14	1	0.05564	4197.0	ORF1ab	3.0	1399.0	4211.0	ORF1ab	2.0	1404.0	5.0	same gene	1000
4462	4477	15	1	0.05564	4197.0	ORF1ab	3.0	1399.0	4212.0	ORF1ab	3.0	1404.0	5.0	same gene	1000
4462	4478	16	1	0.05564	4197.0	ORF1ab	3.0	1399.0	4213.0	ORF1ab	1.0	1405.0	6.0	same gene	1000
4462	4479	17	1	0.05564	4197.0	ORF1ab	3.0	1399.0	4214.0	ORF1ab	2.0	1405.0	6.0	same gene	1000
4462	4480	18	1	0.05564	4197.0	ORF1ab	3.0	1399.0	4215.0	ORF1ab	3.0	1405.0	6.0	same gene	1000
4463	4469	6	1	0.05564	4198.0	ORF1ab	1.0	1400.0	4204.0	ORF1ab	1.0	1402.0	2.0	same gene	1000
4463	4470	7	1	0.05564	4198.0	ORF1ab	1.0	1400.0	4205.0	ORF1ab	2.0	1402.0	2.0	same gene	1000
4463	4471	8	1	0.05564	4198.0	ORF1ab	1.0	1400.0	4206.0	ORF1ab	3.0	1402.0	2.0	same gene	1000
4463	4472	9	1	0.05564	4198.0	ORF1ab	1.0	1400.0	4207.0	ORF1ab	1.0	1403.0	3.0	same gene	1000
4463	4473	10	1	0.05564	4198.0	ORF1ab	1.0	1400.0	4208.0	ORF1ab	2.0	1403.0	3.0	same gene	1000
4463	4474	11	1	0.05564	4198.0	ORF1ab	1.0	1400.0	4209.0	ORF1ab	3.0	1403.0	3.0	same gene	1000
4463	4475	12	1	0.05564	4198.0	ORF1ab	1.0	1400.0	4210.0	ORF1ab	1.0	1404.0	4.0	same gene	1000
4463	4476	13	1	0.05564	4198.0	ORF1ab	1.0	1400.0	4211.0	ORF1ab	2.0	1404.0	4.0	same gene	1000
4463	4477	14	1	0.05564	4198.0	ORF1ab	1.0	1400.0	4212.0	ORF1ab	3.0	1404.0	4.0	same gene	1000
4463	4478	15	1	0.05564	4198.0	ORF1ab	1.0	1400.0	4213.0	ORF1ab	1.0	1405.0	5.0	same gene	1000
4463	4479	16	1	0.05564	4198.0	ORF1ab	1.0	1400.0	4214.0	ORF1ab	2.0	1405.0	5.0	same gene	1000
4463	4480	17	1	0.05564	4198.0	ORF1ab	1.0	1400.0	4215.0	ORF1ab	3.0	1405.0	5.0	same gene	1000
4464	4469	5	1	0.05564	4199.0	ORF1ab	2.0	1400.0	4204.0	ORF1ab	1.0	1402.0	2.0	same gene	1000
4464	4470	6	1	0.05564	4199.0	ORF1ab	2.0	1400.0	4205.0	ORF1ab	2.0	1402.0	2.0	same gene	1000
4464	4471	7	1	0.05564	4199.0	ORF1ab	2.0	1400.0	4206.0	ORF1ab	3.0	1402.0	2.0	same gene	1000
4464	4472	8	1	0.05564	4199.0	ORF1ab	2.0	1400.0	4207.0	ORF1ab	1.0	1403.0	3.0	same gene	1000
4464	4473	9	1	0.05564	4199.0	ORF1ab	2.0	1400.0	4208.0	ORF1ab	2.0	1403.0	3.0	same gene	1000
4464	4474	10	1	0.05564	4199.0	ORF1ab	2.0	1400.0	4209.0	ORF1ab	3.0	1403.0	3.0	same gene	1000
4464	4475	11	1	0.05564	4199.0	ORF1ab	2.0	1400.0	4210.0	ORF1ab	1.0	1404.0	4.0	same gene	1000
4464	4476	12	1	0.05564	4199.0	ORF1ab	2.0	1400.0	4211.0	ORF1ab	2.0	1404.0	4.0	same gene	1000
4464	4477	13	1	0.05564	4199.0	ORF1ab	2.0	1400.0	4212.0	ORF1ab	3.0	1404.0	4.0	same gene	1000
4464	4478	14	1	0.05564	4199.0	ORF1ab	2.0	1400.0	4213.0	ORF1ab	1.0	1405.0	5.0	same gene	1000
4464	4479	15	1	0.05564	4199.0	ORF1ab	2.0	1400.0	4214.0	ORF1ab	2.0	1405.0	5.0	same gene	1000
4464	4480	16	1	0.05564	4199.0	ORF1ab	2.0	1400.0	4215.0	ORF1ab	3.0	1405.0	5.0	same gene	1000
4465	4469	4	1	0.05564	4200.0	ORF1ab	3.0	1400.0	4204.0	ORF1ab	1.0	1402.0	2.0	same gene	1000
4465	4470	5	1	0.05564	4200.0	ORF1ab	3.0	1400.0	4205.0	ORF1ab	2.0	1402.0	2.0	same gene	1000
4465	4471	6	1	0.05564	4200.0	ORF1ab	3.0	1400.0	4206.0	ORF1ab	3.0	1402.0	2.0	same gene	1000
4465	4472	7	1	0.05564	4200.0	ORF1ab	3.0	1400.0	4207.0	ORF1ab	1.0	1403.0	3.0	same gene	1000
4465	4473	8	1	0.05564	4200.0	ORF1ab	3.0	1400.0	4208.0	ORF1ab	2.0	1403.0	3.0	same gene	1000
4465	4474	9	1	0.05564	4200.0	ORF1ab	3.0	1400.0	4209.0	ORF1ab	3.0	1403.0	3.0	same gene	1000
4465	4475	10	1	0.05564	4200.0	ORF1ab	3.0	1400.0	4210.0	ORF1ab	1.0	1404.0	4.0	same gene	1000
4465	4476	11	1	0.05564	4200.0	ORF1ab	3.0	1400.0	4211.0	ORF1ab	2.0	1404.0	4.0	same gene	1000
4465	4477	12	1	0.05564	4200.0	ORF1ab	3.0	1400.0	4212.0	ORF1ab	3.0	1404.0	4.0	same gene	1000
4465	4478	13	1	0.05564	4200.0	ORF1ab	3.0	1400.0	4213.0	ORF1ab	1.0	1405.0	5.0	same gene	1000
4465	4479	14	1	0.05564	4200.0	ORF1ab	3.0	1400.0	4214.0	ORF1ab	2.0	1405.0	5.0	same gene	1000
4465	4480	15	1	0.05564	4200.0	ORF1ab	3.0	1400.0	4215.0	ORF1ab	3.0	1405.0	5.0	same gene	1000
4466	4472	6	1	0.05564	4201.0	ORF1ab	1.0	1401.0	4207.0	ORF1ab	1.0	1403.0	2.0	same gene	1000
4466	4473	7	1	0.05564	4201.0	ORF1ab	1.0	1401.0	4208.0	ORF1ab	2.0	1403.0	2.0	same gene	1000
4466	4474	8	1	0.05564	4201.0	ORF1ab	1.0	1401.0	4209.0	ORF1ab	3.0	1403.0	2.0	same gene	1000
4466	4475	9	1	0.05564	4201.0	ORF1ab	1.0	1401.0	4210.0	ORF1ab	1.0	1404.0	3.0	same gene	1000
4466	4476	10	1	0.05564	4201.0	ORF1ab	1.0	1401.0	4211.0	ORF1ab	2.0	1404.0	3.0	same gene	1000
4466	4477	11	1	0.05564	4201.0	ORF1ab	1.0	1401.0	4212.0	ORF1ab	3.0	1404.0	3.0	same gene	1000
4466	4478	12	1	0.05564	4201.0	ORF1ab	1.0	1401.0	4213.0	ORF1ab	1.0	1405.0	4.0	same gene	1000
4466	4479	13	1	0.05564	4201.0	ORF1ab	1.0	1401.0	4214.0	ORF1ab	2.0	1405.0	4.0	same gene	1000
4466	4480	14	1	0.05564	4201.0	ORF1ab	1.0	1401.0	4215.0	ORF1ab	3.0	1405.0	4.0	same gene	1000
4467	4472	5	1	0.05564	4202.0	ORF1ab	2.0	1401.0	4207.0	ORF1ab	1.0	1403.0	2.0	same gene	1000
4467	4473	6	1	0.05564	4202.0	ORF1ab	2.0	1401.0	4208.0	ORF1ab	2.0	1403.0	2.0	same gene	1000
4467	4474	7	1	0.05564	4202.0	ORF1ab	2.0	1401.0	4209.0	ORF1ab	3.0	1403.0	2.0	same gene	1000
4467	4475	8	1	0.05564	4202.0	ORF1ab	2.0	1401.0	4210.0	ORF1ab	1.0	1404.0	3.0	same gene	1000
4467	4476	9	1	0.05564	4202.0	ORF1ab	2.0	1401.0	4211.0	ORF1ab	2.0	1404.0	3.0	same gene	1000
4467	4477	10	1	0.05564	4202.0	ORF1ab	2.0	1401.0	4212.0	ORF1ab	3.0	1404.0	3.0	same gene	1000
4467	4478	11	1	0.05564	4202.0	ORF1ab	2.0	1401.0	4213.0	ORF1ab	1.0	1405.0	4.0	same gene	1000
4467	4479	12	1	0.05564	4202.0	ORF1ab	2.0	1401.0	4214.0	ORF1ab	2.0	1405.0	4.0	same gene	1000
4467	4480	13	1	0.05564	4202.0	ORF1ab	2.0	1401.0	4215.0	ORF1ab	3.0	1405.0	4.0	same gene	1000
4468	4472	4	1	0.05564	4203.0	ORF1ab	3.0	1401.0	4207.0	ORF1ab	1.0	1403.0	2.0	same gene	1000
4468	4473	5	1	0.05564	4203.0	ORF1ab	3.0	1401.0	4208.0	ORF1ab	2.0	1403.0	2.0	same gene	1000
4468	4474	6	1	0.05564	4203.0	ORF1ab	3.0	1401.0	4209.0	ORF1ab	3.0	1403.0	2.0	same gene	1000
4468	4475	7	1	0.05564	4203.0	ORF1ab	3.0	1401.0	4210.0	ORF1ab	1.0	1404.0	3.0	same gene	1000
4468	4476	8	1	0.05564	4203.0	ORF1ab	3.0	1401.0	4211.0	ORF1ab	2.0	1404.0	3.0	same gene	1000
4468	4477	9	1	0.05564	4203.0	ORF1ab	3.0	1401.0	4212.0	ORF1ab	3.0	1404.0	3.0	same gene	1000
4468	4478	10	1	0.05564	4203.0	ORF1ab	3.0	1401.0	4213.0	ORF1ab	1.0	1405.0	4.0	same gene	1000
4468	4479	11	1	0.05564	4203.0	ORF1ab	3.0	1401.0	4214.0	ORF1ab	2.0	1405.0	4.0	same gene	1000
4468	4480	12	1	0.05564	4203.0	ORF1ab	3.0	1401.0	4215.0	ORF1ab	3.0	1405.0	4.0	same gene	1000
4469	4475	6	1	0.05564	4204.0	ORF1ab	1.0	1402.0	4210.0	ORF1ab	1.0	1404.0	2.0	same gene	1000
4469	4476	7	1	0.05564	4204.0	ORF1ab	1.0	1402.0	4211.0	ORF1ab	2.0	1404.0	2.0	same gene	1000
4469	4477	8	1	0.05564	4204.0	ORF1ab	1.0	1402.0	4212.0	ORF1ab	3.0	1404.0	2.0	same gene	1000
4469	4478	9	1	0.05564	4204.0	ORF1ab	1.0	1402.0	4213.0	ORF1ab	1.0	1405.0	3.0	same gene	1000
4469	4479	10	1	0.05564	4204.0	ORF1ab	1.0	1402.0	4214.0	ORF1ab	2.0	1405.0	3.0	same gene	1000
4469	4480	11	1	0.05564	4204.0	ORF1ab	1.0	1402.0	4215.0	ORF1ab	3.0	1405.0	3.0	same gene	1000
4470	4475	5	1	0.05564	4205.0	ORF1ab	2.0	1402.0	4210.0	ORF1ab	1.0	1404.0	2.0	same gene	1000
4470	4476	6	1	0.05564	4205.0	ORF1ab	2.0	1402.0	4211.0	ORF1ab	2.0	1404.0	2.0	same gene	1000
4470	4477	7	1	0.05564	4205.0	ORF1ab	2.0	1402.0	4212.0	ORF1ab	3.0	1404.0	2.0	same gene	1000
4470	4478	8	1	0.05564	4205.0	ORF1ab	2.0	1402.0	4213.0	ORF1ab	1.0	1405.0	3.0	same gene	1000
4470	4479	9	1	0.05564	4205.0	ORF1ab	2.0	1402.0	4214.0	ORF1ab	2.0	1405.0	3.0	same gene	1000
4470	4480	10	1	0.05564	4205.0	ORF1ab	2.0	1402.0	4215.0	ORF1ab	3.0	1405.0	3.0	same gene	1000
4471	4475	4	1	0.05564	4206.0	ORF1ab	3.0	1402.0	4210.0	ORF1ab	1.0	1404.0	2.0	same gene	1000
4471	4476	5	1	0.05564	4206.0	ORF1ab	3.0	1402.0	4211.0	ORF1ab	2.0	1404.0	2.0	same gene	1000
4471	4477	6	1	0.05564	4206.0	ORF1ab	3.0	1402.0	4212.0	ORF1ab	3.0	1404.0	2.0	same gene	1000
4471	4478	7	1	0.05564	4206.0	ORF1ab	3.0	1402.0	4213.0	ORF1ab	1.0	1405.0	3.0	same gene	1000
4471	4479	8	1	0.05564	4206.0	ORF1ab	3.0	1402.0	4214.0	ORF1ab	2.0	1405.0	3.0	same gene	1000
4471	4480	9	1	0.05564	4206.0	ORF1ab	3.0	1402.0	4215.0	ORF1ab	3.0	1405.0	3.0	same gene	1000
4472	4478	6	1	0.05564	4207.0	ORF1ab	1.0	1403.0	4213.0	ORF1ab	1.0	1405.0	2.0	same gene	1000
4472	4479	7	1	0.05564	4207.0	ORF1ab	1.0	1403.0	4214.0	ORF1ab	2.0	1405.0	2.0	same gene	1000
4472	4480	8	1	0.05564	4207.0	ORF1ab	1.0	1403.0	4215.0	ORF1ab	3.0	1405.0	2.0	same gene	1000
4473	4478	5	1	0.05564	4208.0	ORF1ab	2.0	1403.0	4213.0	ORF1ab	1.0	1405.0	2.0	same gene	1000
4473	4479	6	1	0.05564	4208.0	ORF1ab	2.0	1403.0	4214.0	ORF1ab	2.0	1405.0	2.0	same gene	1000
4473	4480	7	1	0.05564	4208.0	ORF1ab	2.0	1403.0	4215.0	ORF1ab	3.0	1405.0	2.0	same gene	1000
4474	4478	4	1	0.05564	4209.0	ORF1ab	3.0	1403.0	4213.0	ORF1ab	1.0	1405.0	2.0	same gene	1000
4474	4479	5	1	0.05564	4209.0	ORF1ab	3.0	1403.0	4214.0	ORF1ab	2.0	1405.0	2.0	same gene	1000
4474	4480	6	1	0.05564	4209.0	ORF1ab	3.0	1403.0	4215.0	ORF1ab	3.0	1405.0	2.0	same gene	1000
4523	4529	6	1	0.05593	4258.0	ORF1ab	1.0	1420.0	4264.0	ORF1ab	1.0	1422.0	2.0	same gene	1000
4523	4530	7	1	0.05593	4258.0	ORF1ab	1.0	1420.0	4265.0	ORF1ab	2.0	1422.0	2.0	same gene	1000
4523	4531	8	1	0.05593	4258.0	ORF1ab	1.0	1420.0	4266.0	ORF1ab	3.0	1422.0	2.0	same gene	1000
4523	4532	9	1	0.05593	4258.0	ORF1ab	1.0	1420.0	4267.0	ORF1ab	1.0	1423.0	3.0	same gene	1000
4523	4533	10	1	0.05593	4258.0	ORF1ab	1.0	1420.0	4268.0	ORF1ab	2.0	1423.0	3.0	same gene	1000
4523	4534	11	1	0.05593	4258.0	ORF1ab	1.0	1420.0	4269.0	ORF1ab	3.0	1423.0	3.0	same gene	1000
4523	4535	12	1	0.05593	4258.0	ORF1ab	1.0	1420.0	4270.0	ORF1ab	1.0	1424.0	4.0	same gene	1000
4523	4536	13	1	0.05593	4258.0	ORF1ab	1.0	1420.0	4271.0	ORF1ab	2.0	1424.0	4.0	same gene	1000
4523	4537	14	1	0.05593	4258.0	ORF1ab	1.0	1420.0	4272.0	ORF1ab	3.0	1424.0	4.0	same gene	1000
4523	4538	15	1	0.05593	4258.0	ORF1ab	1.0	1420.0	4273.0	ORF1ab	1.0	1425.0	5.0	same gene	1000
4523	4539	16	1	0.05593	4258.0	ORF1ab	1.0	1420.0	4274.0	ORF1ab	2.0	1425.0	5.0	same gene	1000
4523	4540	17	1	0.05471	4258.0	ORF1ab	1.0	1420.0	4275.0	ORF1ab	3.0	1425.0	5.0	same gene	1000
4523	4541	18	1	0.05593	4258.0	ORF1ab	1.0	1420.0	4276.0	ORF1ab	1.0	1426.0	6.0	same gene	1000
4524	4529	5	1	0.05593	4259.0	ORF1ab	2.0	1420.0	4264.0	ORF1ab	1.0	1422.0	2.0	same gene	1000
4524	4530	6	1	0.05593	4259.0	ORF1ab	2.0	1420.0	4265.0	ORF1ab	2.0	1422.0	2.0	same gene	1000
4524	4531	7	1	0.05593	4259.0	ORF1ab	2.0	1420.0	4266.0	ORF1ab	3.0	1422.0	2.0	same gene	1000
4524	4532	8	1	0.05593	4259.0	ORF1ab	2.0	1420.0	4267.0	ORF1ab	1.0	1423.0	3.0	same gene	1000
4524	4533	9	1	0.05593	4259.0	ORF1ab	2.0	1420.0	4268.0	ORF1ab	2.0	1423.0	3.0	same gene	1000
4524	4534	10	1	0.05593	4259.0	ORF1ab	2.0	1420.0	4269.0	ORF1ab	3.0	1423.0	3.0	same gene	1000
4524	4535	11	1	0.05593	4259.0	ORF1ab	2.0	1420.0	4270.0	ORF1ab	1.0	1424.0	4.0	same gene	1000
4524	4536	12	1	0.05593	4259.0	ORF1ab	2.0	1420.0	4271.0	ORF1ab	2.0	1424.0	4.0	same gene	1000
4524	4537	13	1	0.05593	4259.0	ORF1ab	2.0	1420.0	4272.0	ORF1ab	3.0	1424.0	4.0	same gene	1000
4524	4538	14	1	0.05593	4259.0	ORF1ab	2.0	1420.0	4273.0	ORF1ab	1.0	1425.0	5.0	same gene	1000
4524	4539	15	1	0.05593	4259.0	ORF1ab	2.0	1420.0	4274.0	ORF1ab	2.0	1425.0	5.0	same gene	1000
4524	4540	16	1	0.05471	4259.0	ORF1ab	2.0	1420.0	4275.0	ORF1ab	3.0	1425.0	5.0	same gene	1000
4524	4541	17	1	0.05593	4259.0	ORF1ab	2.0	1420.0	4276.0	ORF1ab	1.0	1426.0	6.0	same gene	1000
4525	4529	4	1	0.05593	4260.0	ORF1ab	3.0	1420.0	4264.0	ORF1ab	1.0	1422.0	2.0	same gene	1000
4525	4530	5	1	0.05593	4260.0	ORF1ab	3.0	1420.0	4265.0	ORF1ab	2.0	1422.0	2.0	same gene	1000
4525	4531	6	1	0.05593	4260.0	ORF1ab	3.0	1420.0	4266.0	ORF1ab	3.0	1422.0	2.0	same gene	1000
4525	4532	7	1	0.05593	4260.0	ORF1ab	3.0	1420.0	4267.0	ORF1ab	1.0	1423.0	3.0	same gene	1000
4525	4533	8	1	0.05593	4260.0	ORF1ab	3.0	1420.0	4268.0	ORF1ab	2.0	1423.0	3.0	same gene	1000
4525	4534	9	1	0.05593	4260.0	ORF1ab	3.0	1420.0	4269.0	ORF1ab	3.0	1423.0	3.0	same gene	1000
4525	4535	10	1	0.05593	4260.0	ORF1ab	3.0	1420.0	4270.0	ORF1ab	1.0	1424.0	4.0	same gene	1000
4525	4536	11	1	0.05593	4260.0	ORF1ab	3.0	1420.0	4271.0	ORF1ab	2.0	1424.0	4.0	same gene	1000
4525	4537	12	1	0.05593	4260.0	ORF1ab	3.0	1420.0	4272.0	ORF1ab	3.0	1424.0	4.0	same gene	1000
4525	4538	13	1	0.05593	4260.0	ORF1ab	3.0	1420.0	4273.0	ORF1ab	1.0	1425.0	5.0	same gene	1000
4525	4539	14	1	0.05593	4260.0	ORF1ab	3.0	1420.0	4274.0	ORF1ab	2.0	1425.0	5.0	same gene	1000
4525	4540	15	1	0.05471	4260.0	ORF1ab	3.0	1420.0	4275.0	ORF1ab	3.0	1425.0	5.0	same gene	1000
4525	4541	16	1	0.05593	4260.0	ORF1ab	3.0	1420.0	4276.0	ORF1ab	1.0	1426.0	6.0	same gene	1000
4526	4532	6	1	0.05593	4261.0	ORF1ab	1.0	1421.0	4267.0	ORF1ab	1.0	1423.0	2.0	same gene	1000
4526	4533	7	1	0.05593	4261.0	ORF1ab	1.0	1421.0	4268.0	ORF1ab	2.0	1423.0	2.0	same gene	1000
4526	4534	8	1	0.05593	4261.0	ORF1ab	1.0	1421.0	4269.0	ORF1ab	3.0	1423.0	2.0	same gene	1000
4526	4535	9	1	0.05593	4261.0	ORF1ab	1.0	1421.0	4270.0	ORF1ab	1.0	1424.0	3.0	same gene	1000
4526	4536	10	1	0.05593	4261.0	ORF1ab	1.0	1421.0	4271.0	ORF1ab	2.0	1424.0	3.0	same gene	1000
4526	4537	11	1	0.05593	4261.0	ORF1ab	1.0	1421.0	4272.0	ORF1ab	3.0	1424.0	3.0	same gene	1000
4526	4538	12	1	0.05593	4261.0	ORF1ab	1.0	1421.0	4273.0	ORF1ab	1.0	1425.0	4.0	same gene	1000
4526	4539	13	1	0.05593	4261.0	ORF1ab	1.0	1421.0	4274.0	ORF1ab	2.0	1425.0	4.0	same gene	1000
4526	4540	14	1	0.05471	4261.0	ORF1ab	1.0	1421.0	4275.0	ORF1ab	3.0	1425.0	4.0	same gene	1000
4526	4541	15	1	0.05593	4261.0	ORF1ab	1.0	1421.0	4276.0	ORF1ab	1.0	1426.0	5.0	same gene	1000
4527	4532	5	1	0.05548	4262.0	ORF1ab	2.0	1421.0	4267.0	ORF1ab	1.0	1423.0	2.0	same gene	1000
4527	4533	6	1	0.05548	4262.0	ORF1ab	2.0	1421.0	4268.0	ORF1ab	2.0	1423.0	2.0	same gene	1000
4527	4534	7	1	0.05548	4262.0	ORF1ab	2.0	1421.0	4269.0	ORF1ab	3.0	1423.0	2.0	same gene	1000
4527	4535	8	1	0.05548	4262.0	ORF1ab	2.0	1421.0	4270.0	ORF1ab	1.0	1424.0	3.0	same gene	1000
4527	4536	9	1	0.05548	4262.0	ORF1ab	2.0	1421.0	4271.0	ORF1ab	2.0	1424.0	3.0	same gene	1000
4527	4537	10	1	0.05548	4262.0	ORF1ab	2.0	1421.0	4272.0	ORF1ab	3.0	1424.0	3.0	same gene	1000
4527	4538	11	1	0.05548	4262.0	ORF1ab	2.0	1421.0	4273.0	ORF1ab	1.0	1425.0	4.0	same gene	1000
4527	4539	12	1	0.05548	4262.0	ORF1ab	2.0	1421.0	4274.0	ORF1ab	2.0	1425.0	4.0	same gene	1000
4527	4541	14	1	0.05548	4262.0	ORF1ab	2.0	1421.0	4276.0	ORF1ab	1.0	1426.0	5.0	same gene	1000
4528	4532	4	1	0.0552	4263.0	ORF1ab	3.0	1421.0	4267.0	ORF1ab	1.0	1423.0	2.0	same gene	1000
4528	4533	5	1	0.0552	4263.0	ORF1ab	3.0	1421.0	4268.0	ORF1ab	2.0	1423.0	2.0	same gene	1000
4528	4534	6	1	0.0552	4263.0	ORF1ab	3.0	1421.0	4269.0	ORF1ab	3.0	1423.0	2.0	same gene	1000
4528	4535	7	1	0.0552	4263.0	ORF1ab	3.0	1421.0	4270.0	ORF1ab	1.0	1424.0	3.0	same gene	1000
4528	4536	8	1	0.0552	4263.0	ORF1ab	3.0	1421.0	4271.0	ORF1ab	2.0	1424.0	3.0	same gene	1000
4528	4537	9	1	0.0552	4263.0	ORF1ab	3.0	1421.0	4272.0	ORF1ab	3.0	1424.0	3.0	same gene	1000
4528	4538	10	1	0.0552	4263.0	ORF1ab	3.0	1421.0	4273.0	ORF1ab	1.0	1425.0	4.0	same gene	1000
4528	4539	11	1	0.0552	4263.0	ORF1ab	3.0	1421.0	4274.0	ORF1ab	2.0	1425.0	4.0	same gene	1000
4528	4541	13	1	0.0552	4263.0	ORF1ab	3.0	1421.0	4276.0	ORF1ab	1.0	1426.0	5.0	same gene	1000
4529	4535	6	1	0.05593	4264.0	ORF1ab	1.0	1422.0	4270.0	ORF1ab	1.0	1424.0	2.0	same gene	1000
4529	4536	7	1	0.05593	4264.0	ORF1ab	1.0	1422.0	4271.0	ORF1ab	2.0	1424.0	2.0	same gene	1000
4529	4537	8	1	0.05593	4264.0	ORF1ab	1.0	1422.0	4272.0	ORF1ab	3.0	1424.0	2.0	same gene	1000
4529	4538	9	1	0.05593	4264.0	ORF1ab	1.0	1422.0	4273.0	ORF1ab	1.0	1425.0	3.0	same gene	1000
4529	4539	10	1	0.05593	4264.0	ORF1ab	1.0	1422.0	4274.0	ORF1ab	2.0	1425.0	3.0	same gene	1000
4529	4540	11	1	0.05471	4264.0	ORF1ab	1.0	1422.0	4275.0	ORF1ab	3.0	1425.0	3.0	same gene	1000
4529	4541	12	1	0.05593	4264.0	ORF1ab	1.0	1422.0	4276.0	ORF1ab	1.0	1426.0	4.0	same gene	1000
4530	4535	5	1	0.05593	4265.0	ORF1ab	2.0	1422.0	4270.0	ORF1ab	1.0	1424.0	2.0	same gene	1000
4530	4536	6	1	0.05593	4265.0	ORF1ab	2.0	1422.0	4271.0	ORF1ab	2.0	1424.0	2.0	same gene	1000
4530	4537	7	1	0.05593	4265.0	ORF1ab	2.0	1422.0	4272.0	ORF1ab	3.0	1424.0	2.0	same gene	1000
4530	4538	8	1	0.05593	4265.0	ORF1ab	2.0	1422.0	4273.0	ORF1ab	1.0	1425.0	3.0	same gene	1000
4530	4539	9	1	0.05593	4265.0	ORF1ab	2.0	1422.0	4274.0	ORF1ab	2.0	1425.0	3.0	same gene	1000
4530	4540	10	1	0.05471	4265.0	ORF1ab	2.0	1422.0	4275.0	ORF1ab	3.0	1425.0	3.0	same gene	1000
4530	4541	11	1	0.05593	4265.0	ORF1ab	2.0	1422.0	4276.0	ORF1ab	1.0	1426.0	4.0	same gene	1000
4531	4535	4	1	0.05593	4266.0	ORF1ab	3.0	1422.0	4270.0	ORF1ab	1.0	1424.0	2.0	same gene	1000
4531	4536	5	1	0.05593	4266.0	ORF1ab	3.0	1422.0	4271.0	ORF1ab	2.0	1424.0	2.0	same gene	1000
4531	4537	6	1	0.05593	4266.0	ORF1ab	3.0	1422.0	4272.0	ORF1ab	3.0	1424.0	2.0	same gene	1000
4531	4538	7	1	0.05593	4266.0	ORF1ab	3.0	1422.0	4273.0	ORF1ab	1.0	1425.0	3.0	same gene	1000
4531	4539	8	1	0.05593	4266.0	ORF1ab	3.0	1422.0	4274.0	ORF1ab	2.0	1425.0	3.0	same gene	1000
4531	4540	9	1	0.05471	4266.0	ORF1ab	3.0	1422.0	4275.0	ORF1ab	3.0	1425.0	3.0	same gene	1000
4531	4541	10	1	0.05593	4266.0	ORF1ab	3.0	1422.0	4276.0	ORF1ab	1.0	1426.0	4.0	same gene	1000
4532	4538	6	1	0.05593	4267.0	ORF1ab	1.0	1423.0	4273.0	ORF1ab	1.0	1425.0	2.0	same gene	1000
4532	4539	7	1	0.05593	4267.0	ORF1ab	1.0	1423.0	4274.0	ORF1ab	2.0	1425.0	2.0	same gene	1000
4532	4540	8	1	0.05471	4267.0	ORF1ab	1.0	1423.0	4275.0	ORF1ab	3.0	1425.0	2.0	same gene	1000
4532	4541	9	1	0.05593	4267.0	ORF1ab	1.0	1423.0	4276.0	ORF1ab	1.0	1426.0	3.0	same gene	1000
4533	4538	5	1	0.05593	4268.0	ORF1ab	2.0	1423.0	4273.0	ORF1ab	1.0	1425.0	2.0	same gene	1000
4533	4539	6	1	0.05593	4268.0	ORF1ab	2.0	1423.0	4274.0	ORF1ab	2.0	1425.0	2.0	same gene	1000
4533	4540	7	1	0.05471	4268.0	ORF1ab	2.0	1423.0	4275.0	ORF1ab	3.0	1425.0	2.0	same gene	1000
4533	4541	8	1	0.05593	4268.0	ORF1ab	2.0	1423.0	4276.0	ORF1ab	1.0	1426.0	3.0	same gene	1000
4534	4538	4	1	0.05593	4269.0	ORF1ab	3.0	1423.0	4273.0	ORF1ab	1.0	1425.0	2.0	same gene	1000
4534	4539	5	1	0.05593	4269.0	ORF1ab	3.0	1423.0	4274.0	ORF1ab	2.0	1425.0	2.0	same gene	1000
4534	4540	6	1	0.05471	4269.0	ORF1ab	3.0	1423.0	4275.0	ORF1ab	3.0	1425.0	2.0	same gene	1000
4534	4541	7	1	0.05593	4269.0	ORF1ab	3.0	1423.0	4276.0	ORF1ab	1.0	1426.0	3.0	same gene	1000
4535	4541	6	1	0.05593	4270.0	ORF1ab	1.0	1424.0	4276.0	ORF1ab	1.0	1426.0	2.0	same gene	1000
4536	4541	5	1	0.05593	4271.0	ORF1ab	2.0	1424.0	4276.0	ORF1ab	1.0	1426.0	2.0	same gene	1000
4537	4541	4	1	0.05593	4272.0	ORF1ab	3.0	1424.0	4276.0	ORF1ab	1.0	1426.0	2.0	same gene	1000
4586	12444	7858	2	0.10785	4321.0	ORF1ab	1.0	1441.0	12179.0	ORF1ab	2.0	4060.0	2619.0	same gene	1000
4623	4628	5	1	0.05936	4358.0	ORF1ab	2.0	1453.0	4363.0	ORF1ab	1.0	1455.0	2.0	same gene	1000
4623	4629	6	1	0.05936	4358.0	ORF1ab	2.0	1453.0	4364.0	ORF1ab	2.0	1455.0	2.0	same gene	1000
4623	4630	7	1	0.05936	4358.0	ORF1ab	2.0	1453.0	4365.0	ORF1ab	3.0	1455.0	2.0	same gene	1000
4623	4632	9	1	0.05559	4358.0	ORF1ab	2.0	1453.0	4367.0	ORF1ab	2.0	1456.0	3.0	same gene	1000
4623	4633	10	1	0.05559	4358.0	ORF1ab	2.0	1453.0	4368.0	ORF1ab	3.0	1456.0	3.0	same gene	1000
4623	4634	11	1	0.05559	4358.0	ORF1ab	2.0	1453.0	4369.0	ORF1ab	1.0	1457.0	4.0	same gene	1000
4623	4635	12	1	0.05559	4358.0	ORF1ab	2.0	1453.0	4370.0	ORF1ab	2.0	1457.0	4.0	same gene	1000
4623	4636	13	1	0.05559	4358.0	ORF1ab	2.0	1453.0	4371.0	ORF1ab	3.0	1457.0	4.0	same gene	1000
4623	4637	14	1	0.05559	4358.0	ORF1ab	2.0	1453.0	4372.0	ORF1ab	1.0	1458.0	5.0	same gene	1000
4623	4638	15	1	0.05559	4358.0	ORF1ab	2.0	1453.0	4373.0	ORF1ab	2.0	1458.0	5.0	same gene	1000
4624	4628	4	1	0.05882	4359.0	ORF1ab	3.0	1453.0	4363.0	ORF1ab	1.0	1455.0	2.0	same gene	1000
4624	4629	5	1	0.05882	4359.0	ORF1ab	3.0	1453.0	4364.0	ORF1ab	2.0	1455.0	2.0	same gene	1000
4624	4630	6	1	0.05882	4359.0	ORF1ab	3.0	1453.0	4365.0	ORF1ab	3.0	1455.0	2.0	same gene	1000
4625	4632	7	1	0.05559	4360.0	ORF1ab	1.0	1454.0	4367.0	ORF1ab	2.0	1456.0	2.0	same gene	1000
4625	4633	8	1	0.05559	4360.0	ORF1ab	1.0	1454.0	4368.0	ORF1ab	3.0	1456.0	2.0	same gene	1000
4625	4634	9	1	0.05559	4360.0	ORF1ab	1.0	1454.0	4369.0	ORF1ab	1.0	1457.0	3.0	same gene	1000
4625	4635	10	1	0.05559	4360.0	ORF1ab	1.0	1454.0	4370.0	ORF1ab	2.0	1457.0	3.0	same gene	1000
4625	4636	11	1	0.05559	4360.0	ORF1ab	1.0	1454.0	4371.0	ORF1ab	3.0	1457.0	3.0	same gene	1000
4625	4637	12	1	0.05559	4360.0	ORF1ab	1.0	1454.0	4372.0	ORF1ab	1.0	1458.0	4.0	same gene	1000
4625	4638	13	1	0.05559	4360.0	ORF1ab	1.0	1454.0	4373.0	ORF1ab	2.0	1458.0	4.0	same gene	1000
4626	4632	6	1	0.05559	4361.0	ORF1ab	2.0	1454.0	4367.0	ORF1ab	2.0	1456.0	2.0	same gene	1000
4626	4633	7	1	0.05559	4361.0	ORF1ab	2.0	1454.0	4368.0	ORF1ab	3.0	1456.0	2.0	same gene	1000
4626	4634	8	1	0.05559	4361.0	ORF1ab	2.0	1454.0	4369.0	ORF1ab	1.0	1457.0	3.0	same gene	1000
4626	4635	9	1	0.05559	4361.0	ORF1ab	2.0	1454.0	4370.0	ORF1ab	2.0	1457.0	3.0	same gene	1000
4626	4636	10	1	0.05559	4361.0	ORF1ab	2.0	1454.0	4371.0	ORF1ab	3.0	1457.0	3.0	same gene	1000
4626	4637	11	1	0.05559	4361.0	ORF1ab	2.0	1454.0	4372.0	ORF1ab	1.0	1458.0	4.0	same gene	1000
4626	4638	12	1	0.05559	4361.0	ORF1ab	2.0	1454.0	4373.0	ORF1ab	2.0	1458.0	4.0	same gene	1000
4627	4632	5	1	0.05559	4362.0	ORF1ab	3.0	1454.0	4367.0	ORF1ab	2.0	1456.0	2.0	same gene	1000
4627	4633	6	1	0.05559	4362.0	ORF1ab	3.0	1454.0	4368.0	ORF1ab	3.0	1456.0	2.0	same gene	1000
4627	4634	7	1	0.05559	4362.0	ORF1ab	3.0	1454.0	4369.0	ORF1ab	1.0	1457.0	3.0	same gene	1000
4627	4635	8	1	0.05559	4362.0	ORF1ab	3.0	1454.0	4370.0	ORF1ab	2.0	1457.0	3.0	same gene	1000
4627	4636	9	1	0.05559	4362.0	ORF1ab	3.0	1454.0	4371.0	ORF1ab	3.0	1457.0	3.0	same gene	1000
4627	4637	10	1	0.05559	4362.0	ORF1ab	3.0	1454.0	4372.0	ORF1ab	1.0	1458.0	4.0	same gene	1000
4627	4638	11	1	0.05559	4362.0	ORF1ab	3.0	1454.0	4373.0	ORF1ab	2.0	1458.0	4.0	same gene	1000
4628	4634	6	1	0.05559	4363.0	ORF1ab	1.0	1455.0	4369.0	ORF1ab	1.0	1457.0	2.0	same gene	1000
4628	4635	7	1	0.05559	4363.0	ORF1ab	1.0	1455.0	4370.0	ORF1ab	2.0	1457.0	2.0	same gene	1000
4628	4636	8	1	0.05559	4363.0	ORF1ab	1.0	1455.0	4371.0	ORF1ab	3.0	1457.0	2.0	same gene	1000
4628	4637	9	1	0.05559	4363.0	ORF1ab	1.0	1455.0	4372.0	ORF1ab	1.0	1458.0	3.0	same gene	1000
4628	4638	10	1	0.05559	4363.0	ORF1ab	1.0	1455.0	4373.0	ORF1ab	2.0	1458.0	3.0	same gene	1000
4629	4634	5	1	0.05559	4364.0	ORF1ab	2.0	1455.0	4369.0	ORF1ab	1.0	1457.0	2.0	same gene	1000
4629	4635	6	1	0.05559	4364.0	ORF1ab	2.0	1455.0	4370.0	ORF1ab	2.0	1457.0	2.0	same gene	1000
4629	4636	7	1	0.05559	4364.0	ORF1ab	2.0	1455.0	4371.0	ORF1ab	3.0	1457.0	2.0	same gene	1000
4629	4637	8	1	0.05559	4364.0	ORF1ab	2.0	1455.0	4372.0	ORF1ab	1.0	1458.0	3.0	same gene	1000
4629	4638	9	1	0.05559	4364.0	ORF1ab	2.0	1455.0	4373.0	ORF1ab	2.0	1458.0	3.0	same gene	1000
4630	4634	4	1	0.05559	4365.0	ORF1ab	3.0	1455.0	4369.0	ORF1ab	1.0	1457.0	2.0	same gene	1000
4630	4635	5	1	0.05559	4365.0	ORF1ab	3.0	1455.0	4370.0	ORF1ab	2.0	1457.0	2.0	same gene	1000
4630	4636	6	1	0.05559	4365.0	ORF1ab	3.0	1455.0	4371.0	ORF1ab	3.0	1457.0	2.0	same gene	1000
4630	4637	7	1	0.05559	4365.0	ORF1ab	3.0	1455.0	4372.0	ORF1ab	1.0	1458.0	3.0	same gene	1000
4630	4638	8	1	0.05559	4365.0	ORF1ab	3.0	1455.0	4373.0	ORF1ab	2.0	1458.0	3.0	same gene	1000
4631	4637	6	1	0.06455	4366.0	ORF1ab	1.0	1456.0	4372.0	ORF1ab	1.0	1458.0	2.0	same gene	1000
4631	4638	7	1	0.06455	4366.0	ORF1ab	1.0	1456.0	4373.0	ORF1ab	2.0	1458.0	2.0	same gene	1000
4632	4637	5	1	0.06525	4367.0	ORF1ab	2.0	1456.0	4372.0	ORF1ab	1.0	1458.0	2.0	same gene	1000
4632	4638	6	1	0.06525	4367.0	ORF1ab	2.0	1456.0	4373.0	ORF1ab	2.0	1458.0	2.0	same gene	1000
4632	4639	7	1	0.0617	4367.0	ORF1ab	2.0	1456.0	4374.0	ORF1ab	3.0	1458.0	2.0	same gene	1000
4632	4641	9	1	0.0617	4367.0	ORF1ab	2.0	1456.0	4376.0	ORF1ab	2.0	1459.0	3.0	same gene	1000
4632	4642	10	1	0.0617	4367.0	ORF1ab	2.0	1456.0	4377.0	ORF1ab	3.0	1459.0	3.0	same gene	1000
4633	4637	4	1	0.06525	4368.0	ORF1ab	3.0	1456.0	4372.0	ORF1ab	1.0	1458.0	2.0	same gene	1000
4633	4638	5	1	0.06525	4368.0	ORF1ab	3.0	1456.0	4373.0	ORF1ab	2.0	1458.0	2.0	same gene	1000
4633	4639	6	1	0.0617	4368.0	ORF1ab	3.0	1456.0	4374.0	ORF1ab	3.0	1458.0	2.0	same gene	1000
4633	4641	8	1	0.0617	4368.0	ORF1ab	3.0	1456.0	4376.0	ORF1ab	2.0	1459.0	3.0	same gene	1000
4633	4642	9	1	0.0617	4368.0	ORF1ab	3.0	1456.0	4377.0	ORF1ab	3.0	1459.0	3.0	same gene	1000
4634	4641	7	1	0.0617	4369.0	ORF1ab	1.0	1457.0	4376.0	ORF1ab	2.0	1459.0	2.0	same gene	1000
4634	4642	8	1	0.0617	4369.0	ORF1ab	1.0	1457.0	4377.0	ORF1ab	3.0	1459.0	2.0	same gene	1000
4635	4641	6	1	0.0617	4370.0	ORF1ab	2.0	1457.0	4376.0	ORF1ab	2.0	1459.0	2.0	same gene	1000
4635	4642	7	1	0.0617	4370.0	ORF1ab	2.0	1457.0	4377.0	ORF1ab	3.0	1459.0	2.0	same gene	1000
4636	4641	5	1	0.0617	4371.0	ORF1ab	3.0	1457.0	4376.0	ORF1ab	2.0	1459.0	2.0	same gene	1000
4636	4642	6	1	0.0617	4371.0	ORF1ab	3.0	1457.0	4377.0	ORF1ab	3.0	1459.0	2.0	same gene	1000
4639	4643	4	1	0.06802	4374.0	ORF1ab	3.0	1458.0	4378.0	ORF1ab	1.0	1460.0	2.0	same gene	1000
4639	4644	5	1	0.06802	4374.0	ORF1ab	3.0	1458.0	4379.0	ORF1ab	2.0	1460.0	2.0	same gene	1000
4639	4645	6	1	0.06802	4374.0	ORF1ab	3.0	1458.0	4380.0	ORF1ab	3.0	1460.0	2.0	same gene	1000
4639	4646	7	1	0.06802	4374.0	ORF1ab	3.0	1458.0	4381.0	ORF1ab	1.0	1461.0	3.0	same gene	1000
4639	4647	8	1	0.06802	4374.0	ORF1ab	3.0	1458.0	4382.0	ORF1ab	2.0	1461.0	3.0	same gene	1000
4641	4646	5	1	0.06802	4376.0	ORF1ab	2.0	1459.0	4381.0	ORF1ab	1.0	1461.0	2.0	same gene	1000
4641	4647	6	1	0.06802	4376.0	ORF1ab	2.0	1459.0	4382.0	ORF1ab	2.0	1461.0	2.0	same gene	1000
4642	4646	4	1	0.06802	4377.0	ORF1ab	3.0	1459.0	4381.0	ORF1ab	1.0	1461.0	2.0	same gene	1000
4642	4647	5	1	0.06802	4377.0	ORF1ab	3.0	1459.0	4382.0	ORF1ab	2.0	1461.0	2.0	same gene	1000
4643	4649	6	1	0.06227	4378.0	ORF1ab	1.0	1460.0	4384.0	ORF1ab	1.0	1462.0	2.0	same gene	1000
4644	4649	5	1	0.06227	4379.0	ORF1ab	2.0	1460.0	4384.0	ORF1ab	1.0	1462.0	2.0	same gene	1000
4645	4649	4	1	0.06227	4380.0	ORF1ab	3.0	1460.0	4384.0	ORF1ab	1.0	1462.0	2.0	same gene	1000
4648	4652	4	1	0.06627	4383.0	ORF1ab	3.0	1461.0	4387.0	ORF1ab	1.0	1463.0	2.0	same gene	1000
4648	4653	5	1	0.06627	4383.0	ORF1ab	3.0	1461.0	4388.0	ORF1ab	2.0	1463.0	2.0	same gene	1000
4648	4654	6	1	0.06627	4383.0	ORF1ab	3.0	1461.0	4389.0	ORF1ab	3.0	1463.0	2.0	same gene	1000
4878	11451	6573	1	0.05972	4613.0	ORF1ab	2.0	1538.0	11186.0	ORF1ab	2.0	3729.0	2191.0	same gene	1000
4878	12911	8033	1	0.05972	4613.0	ORF1ab	2.0	1538.0	12646.0	ORF1ab	1.0	4216.0	2678.0	same gene	1000
4878	13057	8179	1	0.05901	4613.0	ORF1ab	2.0	1538.0	12792.0	ORF1ab	3.0	4264.0	2726.0	same gene	1000
4878	14554	9676	1	0.05972	4613.0	ORF1ab	2.0	1538.0	1087.0	ORF1ab	1.0	363.0	1175.0	same gene	1000
4878	17491	12613	1	0.0592	4613.0	ORF1ab	2.0	1538.0	4024.0	ORF1ab	1.0	1342.0	196.0	same gene	1000
4878	17707	12829	1	0.05912	4613.0	ORF1ab	2.0	1538.0	4240.0	ORF1ab	1.0	1414.0	124.0	same gene	1000
4878	19035	14157	1	0.05972	4613.0	ORF1ab	2.0	1538.0	5568.0	ORF1ab	3.0	1856.0	318.0	same gene	1000
4878	20148	15270	1	0.05907	4613.0	ORF1ab	2.0	1538.0	6681.0	ORF1ab	3.0	2227.0	689.0	same gene	1000
4878	23311	18433	1	0.05935	4613.0	ORF1ab	2.0	1538.0	1749.0	S	3.0	583.0		different gene	1000
4878	25609	20731	1	0.05972	4613.0	ORF1ab	2.0	1538.0	217.0	ORF3a	1.0	73.0		different gene	1000
4878	26152	21274	1	0.05406	4613.0	ORF1ab	2.0	1538.0	760.0	ORF3a	1.0	254.0		different gene	1000
4878	26492	21614	1	0.05947	4613.0	ORF1ab	2.0	1538.0						different gene	1000
4878	28241	23363	1	0.05839	4613.0	ORF1ab	2.0	1538.0	348.0	ORF8	3.0	116.0		different gene	1000
4878	28798	23920	1	0.05972	4613.0	ORF1ab	2.0	1538.0	525.0	N	3.0	175.0		different gene	1000
4878	8981	4103	1	0.05972	4613.0	ORF1ab	2.0	1538.0	8716.0	ORF1ab	1.0	2906.0	1368.0	same gene	1000
5180	11325	6145	1	0.06644	4915.0	ORF1ab	1.0	1639.0	11060.0	ORF1ab	2.0	3687.0	2048.0	same gene	1000
5180	11337	6157	1	0.06644	4915.0	ORF1ab	1.0	1639.0	11072.0	ORF1ab	2.0	3691.0	2052.0	same gene	1000
5180	16549	11369	1	0.06644	4915.0	ORF1ab	1.0	1639.0	3082.0	ORF1ab	1.0	1028.0	611.0	same gene	1000
5180	17766	12586	1	0.05759	4915.0	ORF1ab	1.0	1639.0	4299.0	ORF1ab	3.0	1433.0	206.0	same gene	1000
5180	21597	16417	1	0.05855	4915.0	ORF1ab	1.0	1639.0	35.0	S	2.0	12.0		different gene	1000
5180	22016	16836	1	0.05738	4915.0	ORF1ab	1.0	1639.0	454.0	S	1.0	152.0		different gene	1000
5180	22600	17420	1	0.0625	4915.0	ORF1ab	1.0	1639.0	1038.0	S	3.0	346.0		different gene	1000
5180	23593	18413	1	0.05667	4915.0	ORF1ab	1.0	1639.0	2031.0	S	3.0	677.0		different gene	1000
5180	24257	19077	1	0.06644	4915.0	ORF1ab	1.0	1639.0	2695.0	S	1.0	899.0		different gene	1000
5180	27882	22702	1	0.06529	4915.0	ORF1ab	1.0	1639.0	127.0	ORF7b	1.0	43.0		different gene	1000
5180	28908	23728	1	0.06562	4915.0	ORF1ab	1.0	1639.0	635.0	N	2.0	212.0		different gene	1000
5180	9203	4023	1	0.0545	4915.0	ORF1ab	1.0	1639.0	8938.0	ORF1ab	1.0	2980.0	1341.0	same gene	1000
5180	9929	4749	1	0.06644	4915.0	ORF1ab	1.0	1639.0	9664.0	ORF1ab	1.0	3222.0	1583.0	same gene	1000
5183	12444	7261	2	0.09904	4918.0	ORF1ab	1.0	1640.0	12179.0	ORF1ab	2.0	4060.0	2420.0	same gene	1000
5184	11418	6234	3	0.14962	4919.0	ORF1ab	2.0	1640.0	11153.0	ORF1ab	2.0	3718.0	2078.0	same gene	1000
5386	11537	6151	4	0.2907	5121.0	ORF1ab	3.0	1707.0	11272.0	ORF1ab	1.0	3758.0	2051.0	same gene	1000
5386	24503	19117	4	0.2907	5121.0	ORF1ab	3.0	1707.0	2941.0	S	1.0	981.0		different gene	1000
5386	8393	3007	4	0.2907	5121.0	ORF1ab	3.0	1707.0	8128.0	ORF1ab	1.0	2710.0	1003.0	same gene	1000
5388	14676	9288	4	0.32298	5123.0	ORF1ab	2.0	1708.0	1209.0	ORF1ab	3.0	403.0	1305.0	same gene	1000
5388	15279	9891	4	0.32298	5123.0	ORF1ab	2.0	1708.0	1812.0	ORF1ab	3.0	604.0	1104.0	same gene	1000
5388	16176	10788	4	0.30818	5123.0	ORF1ab	2.0	1708.0	2709.0	ORF1ab	3.0	903.0	805.0	same gene	1000
5388	23271	17883	4	0.32261	5123.0	ORF1ab	2.0	1708.0	1709.0	S	2.0	570.0		different gene	1000
5388	23709	18321	4	0.30684	5123.0	ORF1ab	2.0	1708.0	2147.0	S	2.0	716.0		different gene	1000
5388	24506	19118	4	0.32298	5123.0	ORF1ab	2.0	1708.0	2944.0	S	1.0	982.0		different gene	1000
5388	24914	19526	4	0.32298	5123.0	ORF1ab	2.0	1708.0	3352.0	S	1.0	1118.0		different gene	1000
5388	28111	22723	4	0.32225	5123.0	ORF1ab	2.0	1708.0	218.0	ORF8	2.0	73.0		different gene	1000
5388	28281	22893	4	0.32273	5123.0	ORF1ab	2.0	1708.0	8.0	N	2.0	3.0		different gene	1000
5388	28977	23589	4	0.32298	5123.0	ORF1ab	2.0	1708.0	704.0	N	2.0	235.0		different gene	1000
5388	6954	1566	4	0.31558	5123.0	ORF1ab	2.0	1708.0	6689.0	ORF1ab	2.0	2230.0	522.0	same gene	1000
5581	25703	20122	1	0.05875	5316.0	ORF1ab	3.0	1772.0	311.0	ORF3a	2.0	104.0		different gene	1000
5584	11418	5834	2	0.11273	5319.0	ORF1ab	3.0	1773.0	11153.0	ORF1ab	2.0	3718.0	1945.0	same gene	1000
5584	11514	5930	2	0.12089	5319.0	ORF1ab	3.0	1773.0	11249.0	ORF1ab	2.0	3750.0	1977.0	same gene	1000
5584	13019	7435	2	0.10605	5319.0	ORF1ab	3.0	1773.0	12754.0	ORF1ab	1.0	4252.0	2479.0	same gene	1000
5584	22227	16643	2	0.09399	5319.0	ORF1ab	3.0	1773.0	665.0	S	2.0	222.0		different gene	1000
5648	12778	7130	1	0.05664	5383.0	ORF1ab	1.0	1795.0	12513.0	ORF1ab	3.0	4171.0	2376.0	same gene	1000
5648	13860	8212	1	0.05664	5383.0	ORF1ab	1.0	1795.0	393.0	ORF1ab	3.0	131.0	1664.0	same gene	1000
5648	17259	11611	1	0.05664	5383.0	ORF1ab	1.0	1795.0	3792.0	ORF1ab	3.0	1264.0	531.0	same gene	1000
5648	24642	18994	1	0.05664	5383.0	ORF1ab	1.0	1795.0	3080.0	S	2.0	1027.0		different gene	1000
5986	6954	968	4	0.318	5721.0	ORF1ab	3.0	1907.0	6689.0	ORF1ab	2.0	2230.0	323.0	same gene	1000
6040	14014	7974	3	0.14078	5775.0	ORF1ab	3.0	1925.0	547.0	ORF1ab	1.0	183.0	1742.0	same gene	1000
6242	6248	6	2	0.11834	5977.0	ORF1ab	1.0	1993.0	5983.0	ORF1ab	1.0	1995.0	2.0	same gene	1000
6242	6249	7	2	0.11834	5977.0	ORF1ab	1.0	1993.0	5984.0	ORF1ab	2.0	1995.0	2.0	same gene	1000
6242	6250	8	2	0.11834	5977.0	ORF1ab	1.0	1993.0	5985.0	ORF1ab	3.0	1995.0	2.0	same gene	1000
6242	6251	9	2	0.11834	5977.0	ORF1ab	1.0	1993.0	5986.0	ORF1ab	1.0	1996.0	3.0	same gene	1000
6242	6252	10	2	0.11834	5977.0	ORF1ab	1.0	1993.0	5987.0	ORF1ab	2.0	1996.0	3.0	same gene	1000
6242	6253	11	2	0.11834	5977.0	ORF1ab	1.0	1993.0	5988.0	ORF1ab	3.0	1996.0	3.0	same gene	1000
6242	6254	12	2	0.11834	5977.0	ORF1ab	1.0	1993.0	5989.0	ORF1ab	1.0	1997.0	4.0	same gene	1000
6242	6256	14	2	0.10521	5977.0	ORF1ab	1.0	1993.0	5991.0	ORF1ab	3.0	1997.0	4.0	same gene	1000
6242	6257	15	2	0.10521	5977.0	ORF1ab	1.0	1993.0	5992.0	ORF1ab	1.0	1998.0	5.0	same gene	1000
6242	6258	16	2	0.10521	5977.0	ORF1ab	1.0	1993.0	5993.0	ORF1ab	2.0	1998.0	5.0	same gene	1000
6242	6259	17	2	0.10521	5977.0	ORF1ab	1.0	1993.0	5994.0	ORF1ab	3.0	1998.0	5.0	same gene	1000
6242	6260	18	2	0.10521	5977.0	ORF1ab	1.0	1993.0	5995.0	ORF1ab	1.0	1999.0	6.0	same gene	1000
6242	6261	19	2	0.10521	5977.0	ORF1ab	1.0	1993.0	5996.0	ORF1ab	2.0	1999.0	6.0	same gene	1000
6243	6248	5	2	0.11834	5978.0	ORF1ab	2.0	1993.0	5983.0	ORF1ab	1.0	1995.0	2.0	same gene	1000
[truncated: 65,045 more rows]
