# Supplementary material for: Real-time identification of epistatic interactions in SARS-CoV-2 from large genome collections
Source: Genome Biol. 2024 Aug 22;25:228. doi: 10.1186/s13059-024-03355-y (PMC11342480; doi:10.1186/s13059-024-03355-y)
Supplement: Supplementary file 8 — Additional file 8. Table S7: predicted interactions for the spike gene using the plmc implementation of the pseudolikelihood method; positions are relative to the first base of the spike codon, and all pairwise interactions are scored. [file 13059_2024_3355_MOESM8_ESM.zip]

Archive with 1 entries (1 files):
- supplementary_material_2.tsv
