# Supplementary material for: Real-time identification of epistatic interactions in SARS-CoV-2 from large genome collections
Source: Genome Biol. 2024 Aug 22;25:228. doi: 10.1186/s13059-024-03355-y (PMC11342480; doi:10.1186/s13059-024-03355-y)
Supplement: Supplementary file 9 — Additional file 9. Table S8: predicted interactions for the time subsets, from March 2020 until March 2023; columns are the same as those in Table S7. [file 13059_2024_3355_MOESM9_ESM.zip]

Archive with 37 entries (37 files):
- time_subset_2020-03.tsv
- time_subset_2020-04.tsv
- time_subset_2020-05.tsv
- time_subset_2020-06.tsv
- time_subset_2020-07.tsv
- time_subset_2020-08.tsv
- time_subset_2020-09.tsv
- time_subset_2020-10.tsv
- time_subset_2020-11.tsv
- time_subset_2020-12.tsv
- time_subset_2021-01.tsv
- time_subset_2021-02.tsv
- time_subset_2021-03.tsv
- time_subset_2021-04.tsv
- time_subset_2021-05.tsv
- time_subset_2021-06.tsv
- time_subset_2021-07.tsv
- time_subset_2021-08.tsv
- time_subset_2021-09.tsv
- time_subset_2021-10.tsv
- time_subset_2021-11.tsv
- time_subset_2021-12.tsv
- time_subset_2022-01.tsv
- time_subset_2022-02.tsv
- time_subset_2022-03.tsv
- time_subset_2022-04.tsv
- time_subset_2022-05.tsv
- time_subset_2022-06.tsv
- time_subset_2022-07.tsv
- time_subset_2022-08.tsv
- time_subset_2022-09.tsv
- time_subset_2022-10.tsv
- time_subset_2022-11.tsv
- time_subset_2022-12.tsv
- time_subset_2023-01.tsv
- time_subset_2023-02.tsv
- time_subset_2023-03.tsv
