# Supplementary material for: Real-time identification of epistatic interactions in SARS-CoV-2 from large genome collections
Source: Genome Biol. 2024 Aug 22;25:228. doi: 10.1186/s13059-024-03355-y (PMC11342480; doi:10.1186/s13059-024-03355-y)
Supplement: Supplementary file 9 — Additional file 9. Table S8: predicted interactions for the time subsets, from March 2020 until March 2023; columns are the same as those in Table S7. [file 13059_2024_3355_MOESM9_ESM.zip › time_subset_2020-03.tsv]

pos_source	pos_target	distance	outlier	mi	feature_position_source	gene_source	codon_source	feature_codon_source	feature_position_target	gene_target	codon_target	feature_codon_target	codon_distance	interaction	name	year	month
23403	3037	20366	4	0.66716	1841.0	S	2.0	614.0	2772.0	ORF1ab	3.0	924.0		different gene	2020-03	2020	3
3037	23403	20366	4	0.66716	2772.0	ORF1ab	3.0	924.0	1841.0	S	2.0	614.0		different gene	2020-03	2020	3
14408	23403	8995	4	0.65973	941.0	ORF1ab	2.0	314.0	1841.0	S	2.0	614.0		different gene	2020-03	2020	3
23403	14408	8995	4	0.65973	1841.0	S	2.0	614.0	941.0	ORF1ab	2.0	314.0		different gene	2020-03	2020	3
19367	19362	5	4	0.39378	5900.0	ORF1ab	2.0	1967.0	5895.0	ORF1ab	3.0	1965.0	2.0	same gene	2020-03	2020	3
19362	19367	5	4	0.39378	5895.0	ORF1ab	3.0	1965.0	5900.0	ORF1ab	2.0	1967.0	2.0	same gene	2020-03	2020	3
19362	19366	4	4	0.39273	5895.0	ORF1ab	3.0	1965.0	5899.0	ORF1ab	1.0	1967.0	2.0	same gene	2020-03	2020	3
19366	19362	4	4	0.39273	5899.0	ORF1ab	1.0	1967.0	5895.0	ORF1ab	3.0	1965.0	2.0	same gene	2020-03	2020	3
19370	19365	5	4	0.39113	5903.0	ORF1ab	2.0	1968.0	5898.0	ORF1ab	3.0	1966.0	2.0	same gene	2020-03	2020	3
19365	19370	5	4	0.39113	5898.0	ORF1ab	3.0	1966.0	5903.0	ORF1ab	2.0	1968.0	2.0	same gene	2020-03	2020	3
19394	19399	5	4	0.38575	5927.0	ORF1ab	2.0	1976.0	5932.0	ORF1ab	1.0	1978.0	2.0	same gene	2020-03	2020	3
19399	19394	5	4	0.38575	5932.0	ORF1ab	1.0	1978.0	5927.0	ORF1ab	2.0	1976.0	2.0	same gene	2020-03	2020	3
19361	19367	6	4	0.38453	5894.0	ORF1ab	2.0	1965.0	5900.0	ORF1ab	2.0	1967.0	2.0	same gene	2020-03	2020	3
19360	19367	7	4	0.38453	5893.0	ORF1ab	1.0	1965.0	5900.0	ORF1ab	2.0	1967.0	2.0	same gene	2020-03	2020	3
19367	19361	6	4	0.38453	5900.0	ORF1ab	2.0	1967.0	5894.0	ORF1ab	2.0	1965.0	2.0	same gene	2020-03	2020	3
19367	19360	7	4	0.38453	5900.0	ORF1ab	2.0	1967.0	5893.0	ORF1ab	1.0	1965.0	2.0	same gene	2020-03	2020	3
8782	28144	19362	4	0.38263	8517.0	ORF1ab	3.0	2839.0	251.0	ORF8	2.0	84.0		different gene	2020-03	2020	3
28144	8782	19362	4	0.38263	251.0	ORF8	2.0	84.0	8517.0	ORF1ab	3.0	2839.0		different gene	2020-03	2020	3
19324	19320	4	4	0.38208	5857.0	ORF1ab	1.0	1953.0	5853.0	ORF1ab	3.0	1951.0	2.0	same gene	2020-03	2020	3
19320	19324	4	4	0.38208	5853.0	ORF1ab	3.0	1951.0	5857.0	ORF1ab	1.0	1953.0	2.0	same gene	2020-03	2020	3
19326	19330	4	4	0.38144	5859.0	ORF1ab	3.0	1953.0	5863.0	ORF1ab	1.0	1955.0	2.0	same gene	2020-03	2020	3
19330	19326	4	4	0.38144	5863.0	ORF1ab	1.0	1955.0	5859.0	ORF1ab	3.0	1953.0	2.0	same gene	2020-03	2020	3
19380	19385	5	4	0.3813	5913.0	ORF1ab	3.0	1971.0	5918.0	ORF1ab	2.0	1973.0	2.0	same gene	2020-03	2020	3
19380	19384	4	4	0.3813	5913.0	ORF1ab	3.0	1971.0	5917.0	ORF1ab	1.0	1973.0	2.0	same gene	2020-03	2020	3
19384	19380	4	4	0.3813	5917.0	ORF1ab	1.0	1973.0	5913.0	ORF1ab	3.0	1971.0	2.0	same gene	2020-03	2020	3
19385	19380	5	4	0.3813	5918.0	ORF1ab	2.0	1973.0	5913.0	ORF1ab	3.0	1971.0	2.0	same gene	2020-03	2020	3
19325	19320	5	4	0.38099	5858.0	ORF1ab	2.0	1953.0	5853.0	ORF1ab	3.0	1951.0	2.0	same gene	2020-03	2020	3
19320	19325	5	4	0.38099	5853.0	ORF1ab	3.0	1951.0	5858.0	ORF1ab	2.0	1953.0	2.0	same gene	2020-03	2020	3
19334	19327	7	4	0.38071	5867.0	ORF1ab	2.0	1956.0	5860.0	ORF1ab	1.0	1954.0	2.0	same gene	2020-03	2020	3
19333	19327	6	4	0.38071	5866.0	ORF1ab	1.0	1956.0	5860.0	ORF1ab	1.0	1954.0	2.0	same gene	2020-03	2020	3
19326	19332	6	4	0.38071	5859.0	ORF1ab	3.0	1953.0	5865.0	ORF1ab	3.0	1955.0	2.0	same gene	2020-03	2020	3
19326	19333	7	4	0.38071	5859.0	ORF1ab	3.0	1953.0	5866.0	ORF1ab	1.0	1956.0	3.0	same gene	2020-03	2020	3
19326	19334	8	4	0.38071	5859.0	ORF1ab	3.0	1953.0	5867.0	ORF1ab	2.0	1956.0	3.0	same gene	2020-03	2020	3
19327	19333	6	4	0.38071	5860.0	ORF1ab	1.0	1954.0	5866.0	ORF1ab	1.0	1956.0	2.0	same gene	2020-03	2020	3
19327	19334	7	4	0.38071	5860.0	ORF1ab	1.0	1954.0	5867.0	ORF1ab	2.0	1956.0	2.0	same gene	2020-03	2020	3
19326	19331	5	4	0.38071	5859.0	ORF1ab	3.0	1953.0	5864.0	ORF1ab	2.0	1955.0	2.0	same gene	2020-03	2020	3
19331	19326	5	4	0.38071	5864.0	ORF1ab	2.0	1955.0	5859.0	ORF1ab	3.0	1953.0	2.0	same gene	2020-03	2020	3
19332	19326	6	4	0.38071	5865.0	ORF1ab	3.0	1955.0	5859.0	ORF1ab	3.0	1953.0	2.0	same gene	2020-03	2020	3
19333	19326	7	4	0.38071	5866.0	ORF1ab	1.0	1956.0	5859.0	ORF1ab	3.0	1953.0	3.0	same gene	2020-03	2020	3
19334	19326	8	4	0.38071	5867.0	ORF1ab	2.0	1956.0	5859.0	ORF1ab	3.0	1953.0	3.0	same gene	2020-03	2020	3
19319	19324	5	4	0.37996	5852.0	ORF1ab	2.0	1951.0	5857.0	ORF1ab	1.0	1953.0	2.0	same gene	2020-03	2020	3
19324	19319	5	4	0.37996	5857.0	ORF1ab	1.0	1953.0	5852.0	ORF1ab	2.0	1951.0	2.0	same gene	2020-03	2020	3
19355	19350	5	4	0.37936	5888.0	ORF1ab	2.0	1963.0	5883.0	ORF1ab	3.0	1961.0	2.0	same gene	2020-03	2020	3
19350	19355	5	4	0.37936	5883.0	ORF1ab	3.0	1961.0	5888.0	ORF1ab	2.0	1963.0	2.0	same gene	2020-03	2020	3
19350	19354	4	4	0.37936	5883.0	ORF1ab	3.0	1961.0	5887.0	ORF1ab	1.0	1963.0	2.0	same gene	2020-03	2020	3
19354	19350	4	4	0.37936	5887.0	ORF1ab	1.0	1963.0	5883.0	ORF1ab	3.0	1961.0	2.0	same gene	2020-03	2020	3
19330	19325	5	4	0.37849	5863.0	ORF1ab	1.0	1955.0	5858.0	ORF1ab	2.0	1953.0	2.0	same gene	2020-03	2020	3
19325	19330	5	4	0.37849	5858.0	ORF1ab	2.0	1953.0	5863.0	ORF1ab	1.0	1955.0	2.0	same gene	2020-03	2020	3
19306	19302	4	4	0.37799	5839.0	ORF1ab	1.0	1947.0	5835.0	ORF1ab	3.0	1945.0	2.0	same gene	2020-03	2020	3
19302	19306	4	4	0.37799	5835.0	ORF1ab	3.0	1945.0	5839.0	ORF1ab	1.0	1947.0	2.0	same gene	2020-03	2020	3
19394	19400	6	4	0.37795	5927.0	ORF1ab	2.0	1976.0	5933.0	ORF1ab	2.0	1978.0	2.0	same gene	2020-03	2020	3
19400	19394	6	4	0.37795	5933.0	ORF1ab	2.0	1978.0	5927.0	ORF1ab	2.0	1976.0	2.0	same gene	2020-03	2020	3
19296	19300	4	4	0.37669	5829.0	ORF1ab	3.0	1943.0	5833.0	ORF1ab	1.0	1945.0	2.0	same gene	2020-03	2020	3
19300	19296	4	4	0.37669	5833.0	ORF1ab	1.0	1945.0	5829.0	ORF1ab	3.0	1943.0	2.0	same gene	2020-03	2020	3
19312	19307	5	4	0.37445	5845.0	ORF1ab	1.0	1949.0	5840.0	ORF1ab	2.0	1947.0	2.0	same gene	2020-03	2020	3
19314	19308	6	4	0.37445	5847.0	ORF1ab	3.0	1949.0	5841.0	ORF1ab	3.0	1947.0	2.0	same gene	2020-03	2020	3
19312	19308	4	4	0.37445	5845.0	ORF1ab	1.0	1949.0	5841.0	ORF1ab	3.0	1947.0	2.0	same gene	2020-03	2020	3
19313	19308	5	4	0.37445	5846.0	ORF1ab	2.0	1949.0	5841.0	ORF1ab	3.0	1947.0	2.0	same gene	2020-03	2020	3
19314	19307	7	4	0.37445	5847.0	ORF1ab	3.0	1949.0	5840.0	ORF1ab	2.0	1947.0	2.0	same gene	2020-03	2020	3
19307	19312	5	4	0.37445	5840.0	ORF1ab	2.0	1947.0	5845.0	ORF1ab	1.0	1949.0	2.0	same gene	2020-03	2020	3
19307	19313	6	4	0.37445	5840.0	ORF1ab	2.0	1947.0	5846.0	ORF1ab	2.0	1949.0	2.0	same gene	2020-03	2020	3
19307	19314	7	4	0.37445	5840.0	ORF1ab	2.0	1947.0	5847.0	ORF1ab	3.0	1949.0	2.0	same gene	2020-03	2020	3
19308	19312	4	4	0.37445	5841.0	ORF1ab	3.0	1947.0	5845.0	ORF1ab	1.0	1949.0	2.0	same gene	2020-03	2020	3
19308	19313	5	4	0.37445	5841.0	ORF1ab	3.0	1947.0	5846.0	ORF1ab	2.0	1949.0	2.0	same gene	2020-03	2020	3
19308	19314	6	4	0.37445	5841.0	ORF1ab	3.0	1947.0	5847.0	ORF1ab	3.0	1949.0	2.0	same gene	2020-03	2020	3
19313	19307	6	4	0.37445	5846.0	ORF1ab	2.0	1949.0	5840.0	ORF1ab	2.0	1947.0	2.0	same gene	2020-03	2020	3
19309	19304	5	4	0.37432	5842.0	ORF1ab	1.0	1948.0	5837.0	ORF1ab	2.0	1946.0	2.0	same gene	2020-03	2020	3
19310	19304	6	4	0.37432	5843.0	ORF1ab	2.0	1948.0	5837.0	ORF1ab	2.0	1946.0	2.0	same gene	2020-03	2020	3
19311	19304	7	4	0.37432	5844.0	ORF1ab	3.0	1948.0	5837.0	ORF1ab	2.0	1946.0	2.0	same gene	2020-03	2020	3
19304	19311	7	4	0.37432	5837.0	ORF1ab	2.0	1946.0	5844.0	ORF1ab	3.0	1948.0	2.0	same gene	2020-03	2020	3
19304	19309	5	4	0.37432	5837.0	ORF1ab	2.0	1946.0	5842.0	ORF1ab	1.0	1948.0	2.0	same gene	2020-03	2020	3
19304	19310	6	4	0.37432	5837.0	ORF1ab	2.0	1946.0	5843.0	ORF1ab	2.0	1948.0	2.0	same gene	2020-03	2020	3
19540	19546	6	4	0.36906	6073.0	ORF1ab	1.0	2025.0	6079.0	ORF1ab	1.0	2027.0	2.0	same gene	2020-03	2020	3
19546	19540	6	4	0.36906	6079.0	ORF1ab	1.0	2027.0	6073.0	ORF1ab	1.0	2025.0	2.0	same gene	2020-03	2020	3
19539	19544	5	4	0.36899	6072.0	ORF1ab	3.0	2024.0	6077.0	ORF1ab	2.0	2026.0	2.0	same gene	2020-03	2020	3
19544	19539	5	4	0.36899	6077.0	ORF1ab	2.0	2026.0	6072.0	ORF1ab	3.0	2024.0	2.0	same gene	2020-03	2020	3
19420	19416	4	4	0.36601	5953.0	ORF1ab	1.0	1985.0	5949.0	ORF1ab	3.0	1983.0	2.0	same gene	2020-03	2020	3
19416	19420	4	4	0.36601	5949.0	ORF1ab	3.0	1983.0	5953.0	ORF1ab	1.0	1985.0	2.0	same gene	2020-03	2020	3
19464	19468	4	4	0.365	5997.0	ORF1ab	3.0	1999.0	6001.0	ORF1ab	1.0	2001.0	2.0	same gene	2020-03	2020	3
19468	19464	4	4	0.365	6001.0	ORF1ab	1.0	2001.0	5997.0	ORF1ab	3.0	1999.0	2.0	same gene	2020-03	2020	3
19473	19477	4	4	0.36324	6006.0	ORF1ab	3.0	2002.0	6010.0	ORF1ab	1.0	2004.0	2.0	same gene	2020-03	2020	3
19477	19473	4	4	0.36324	6010.0	ORF1ab	1.0	2004.0	6006.0	ORF1ab	3.0	2002.0	2.0	same gene	2020-03	2020	3
19511	19506	5	4	0.36233	6044.0	ORF1ab	2.0	2015.0	6039.0	ORF1ab	3.0	2013.0	2.0	same gene	2020-03	2020	3
19506	19511	5	4	0.36233	6039.0	ORF1ab	3.0	2013.0	6044.0	ORF1ab	2.0	2015.0	2.0	same gene	2020-03	2020	3
19506	19510	4	4	0.36233	6039.0	ORF1ab	3.0	2013.0	6043.0	ORF1ab	1.0	2015.0	2.0	same gene	2020-03	2020	3
19510	19506	4	4	0.36233	6043.0	ORF1ab	1.0	2015.0	6039.0	ORF1ab	3.0	2013.0	2.0	same gene	2020-03	2020	3
19505	19510	5	4	0.36207	6038.0	ORF1ab	2.0	2013.0	6043.0	ORF1ab	1.0	2015.0	2.0	same gene	2020-03	2020	3
19502	19510	8	4	0.36207	6035.0	ORF1ab	2.0	2012.0	6043.0	ORF1ab	1.0	2015.0	3.0	same gene	2020-03	2020	3
19502	19507	5	4	0.36207	6035.0	ORF1ab	2.0	2012.0	6040.0	ORF1ab	1.0	2014.0	2.0	same gene	2020-03	2020	3
19502	19511	9	4	0.36207	6035.0	ORF1ab	2.0	2012.0	6044.0	ORF1ab	2.0	2015.0	3.0	same gene	2020-03	2020	3
19504	19511	7	4	0.36207	6037.0	ORF1ab	1.0	2013.0	6044.0	ORF1ab	2.0	2015.0	2.0	same gene	2020-03	2020	3
19503	19507	4	4	0.36207	6036.0	ORF1ab	3.0	2012.0	6040.0	ORF1ab	1.0	2014.0	2.0	same gene	2020-03	2020	3
19503	19510	7	4	0.36207	6036.0	ORF1ab	3.0	2012.0	6043.0	ORF1ab	1.0	2015.0	3.0	same gene	2020-03	2020	3
19510	19504	6	4	0.36207	6043.0	ORF1ab	1.0	2015.0	6037.0	ORF1ab	1.0	2013.0	2.0	same gene	2020-03	2020	3
19511	19503	8	4	0.36207	6044.0	ORF1ab	2.0	2015.0	6036.0	ORF1ab	3.0	2012.0	3.0	same gene	2020-03	2020	3
19505	19511	6	4	0.36207	6038.0	ORF1ab	2.0	2013.0	6044.0	ORF1ab	2.0	2015.0	2.0	same gene	2020-03	2020	3
19510	19502	8	4	0.36207	6043.0	ORF1ab	1.0	2015.0	6035.0	ORF1ab	2.0	2012.0	3.0	same gene	2020-03	2020	3
19504	19510	6	4	0.36207	6037.0	ORF1ab	1.0	2013.0	6043.0	ORF1ab	1.0	2015.0	2.0	same gene	2020-03	2020	3
19511	19502	9	4	0.36207	6044.0	ORF1ab	2.0	2015.0	6035.0	ORF1ab	2.0	2012.0	3.0	same gene	2020-03	2020	3
19507	19502	5	4	0.36207	6040.0	ORF1ab	1.0	2014.0	6035.0	ORF1ab	2.0	2012.0	2.0	same gene	2020-03	2020	3
19507	19503	4	4	0.36207	6040.0	ORF1ab	1.0	2014.0	6036.0	ORF1ab	3.0	2012.0	2.0	same gene	2020-03	2020	3
19510	19503	7	4	0.36207	6043.0	ORF1ab	1.0	2015.0	6036.0	ORF1ab	3.0	2012.0	3.0	same gene	2020-03	2020	3
19511	19505	6	4	0.36207	6044.0	ORF1ab	2.0	2015.0	6038.0	ORF1ab	2.0	2013.0	2.0	same gene	2020-03	2020	3
19510	19505	5	4	0.36207	6043.0	ORF1ab	1.0	2015.0	6038.0	ORF1ab	2.0	2013.0	2.0	same gene	2020-03	2020	3
19511	19504	7	4	0.36207	6044.0	ORF1ab	2.0	2015.0	6037.0	ORF1ab	1.0	2013.0	2.0	same gene	2020-03	2020	3
19503	19511	8	4	0.36207	6036.0	ORF1ab	3.0	2012.0	6044.0	ORF1ab	2.0	2015.0	3.0	same gene	2020-03	2020	3
19467	19472	5	4	0.35487	6000.0	ORF1ab	3.0	2000.0	6005.0	ORF1ab	2.0	2002.0	2.0	same gene	2020-03	2020	3
19472	19467	5	4	0.35487	6005.0	ORF1ab	2.0	2002.0	6000.0	ORF1ab	3.0	2000.0	2.0	same gene	2020-03	2020	3
19466	19472	6	4	0.35487	5999.0	ORF1ab	2.0	2000.0	6005.0	ORF1ab	2.0	2002.0	2.0	same gene	2020-03	2020	3
19472	19466	6	4	0.35487	6005.0	ORF1ab	2.0	2002.0	5999.0	ORF1ab	2.0	2000.0	2.0	same gene	2020-03	2020	3
19515	19508	7	4	0.35427	6048.0	ORF1ab	3.0	2016.0	6041.0	ORF1ab	2.0	2014.0	2.0	same gene	2020-03	2020	3
19508	19515	7	4	0.35427	6041.0	ORF1ab	2.0	2014.0	6048.0	ORF1ab	3.0	2016.0	2.0	same gene	2020-03	2020	3
19512	19506	6	4	0.35367	6045.0	ORF1ab	3.0	2015.0	6039.0	ORF1ab	3.0	2013.0	2.0	same gene	2020-03	2020	3
19506	19512	6	4	0.35367	6039.0	ORF1ab	3.0	2013.0	6045.0	ORF1ab	3.0	2015.0	2.0	same gene	2020-03	2020	3
19487	19482	5	4	0.34609	6020.0	ORF1ab	2.0	2007.0	6015.0	ORF1ab	3.0	2005.0	2.0	same gene	2020-03	2020	3
19482	19486	4	4	0.34609	6015.0	ORF1ab	3.0	2005.0	6019.0	ORF1ab	1.0	2007.0	2.0	same gene	2020-03	2020	3
19486	19482	4	4	0.34609	6019.0	ORF1ab	1.0	2007.0	6015.0	ORF1ab	3.0	2005.0	2.0	same gene	2020-03	2020	3
19482	19487	5	4	0.34609	6015.0	ORF1ab	3.0	2005.0	6020.0	ORF1ab	2.0	2007.0	2.0	same gene	2020-03	2020	3
19392	19405	13	4	0.34107	5925.0	ORF1ab	3.0	1975.0	5938.0	ORF1ab	1.0	1980.0	5.0	same gene	2020-03	2020	3
19405	19392	13	4	0.34107	5938.0	ORF1ab	1.0	1980.0	5925.0	ORF1ab	3.0	1975.0	5.0	same gene	2020-03	2020	3
19272	19276	4	4	0.32822	5805.0	ORF1ab	3.0	1935.0	5809.0	ORF1ab	1.0	1937.0	2.0	same gene	2020-03	2020	3
19278	19272	6	4	0.32822	5811.0	ORF1ab	3.0	1937.0	5805.0	ORF1ab	3.0	1935.0	2.0	same gene	2020-03	2020	3
19272	19278	6	4	0.32822	5805.0	ORF1ab	3.0	1935.0	5811.0	ORF1ab	3.0	1937.0	2.0	same gene	2020-03	2020	3
19271	19278	7	4	0.32822	5804.0	ORF1ab	2.0	1935.0	5811.0	ORF1ab	3.0	1937.0	2.0	same gene	2020-03	2020	3
19271	19277	6	4	0.32822	5804.0	ORF1ab	2.0	1935.0	5810.0	ORF1ab	2.0	1937.0	2.0	same gene	2020-03	2020	3
19276	19271	5	4	0.32822	5809.0	ORF1ab	1.0	1937.0	5804.0	ORF1ab	2.0	1935.0	2.0	same gene	2020-03	2020	3
19277	19271	6	4	0.32822	5810.0	ORF1ab	2.0	1937.0	5804.0	ORF1ab	2.0	1935.0	2.0	same gene	2020-03	2020	3
19271	19276	5	4	0.32822	5804.0	ORF1ab	2.0	1935.0	5809.0	ORF1ab	1.0	1937.0	2.0	same gene	2020-03	2020	3
19278	19271	7	4	0.32822	5811.0	ORF1ab	3.0	1937.0	5804.0	ORF1ab	2.0	1935.0	2.0	same gene	2020-03	2020	3
19276	19272	4	4	0.32822	5809.0	ORF1ab	1.0	1937.0	5805.0	ORF1ab	3.0	1935.0	2.0	same gene	2020-03	2020	3
19277	19272	5	4	0.32822	5810.0	ORF1ab	2.0	1937.0	5805.0	ORF1ab	3.0	1935.0	2.0	same gene	2020-03	2020	3
19272	19277	5	4	0.32822	5805.0	ORF1ab	3.0	1935.0	5810.0	ORF1ab	2.0	1937.0	2.0	same gene	2020-03	2020	3
19274	19279	5	4	0.32821	5807.0	ORF1ab	2.0	1936.0	5812.0	ORF1ab	1.0	1938.0	2.0	same gene	2020-03	2020	3
19272	19279	7	4	0.32821	5805.0	ORF1ab	3.0	1935.0	5812.0	ORF1ab	1.0	1938.0	3.0	same gene	2020-03	2020	3
19271	19279	8	4	0.32821	5804.0	ORF1ab	2.0	1935.0	5812.0	ORF1ab	1.0	1938.0	3.0	same gene	2020-03	2020	3
19279	19271	8	4	0.32821	5812.0	ORF1ab	1.0	1938.0	5804.0	ORF1ab	2.0	1935.0	3.0	same gene	2020-03	2020	3
19279	19274	5	4	0.32821	5812.0	ORF1ab	1.0	1938.0	5807.0	ORF1ab	2.0	1936.0	2.0	same gene	2020-03	2020	3
19279	19275	4	4	0.32821	5812.0	ORF1ab	1.0	1938.0	5808.0	ORF1ab	3.0	1936.0	2.0	same gene	2020-03	2020	3
19279	19272	7	4	0.32821	5812.0	ORF1ab	1.0	1938.0	5805.0	ORF1ab	3.0	1935.0	3.0	same gene	2020-03	2020	3
19275	19279	4	4	0.32821	5808.0	ORF1ab	3.0	1936.0	5812.0	ORF1ab	1.0	1938.0	2.0	same gene	2020-03	2020	3
1059	25563	24504	4	0.32809	794.0	ORF1ab	2.0	265.0	171.0	ORF3a	3.0	57.0		different gene	2020-03	2020	3
25563	1059	24504	4	0.32809	171.0	ORF3a	3.0	57.0	794.0	ORF1ab	2.0	265.0		different gene	2020-03	2020	3
19278	19270	8	4	0.31662	5811.0	ORF1ab	3.0	1937.0	5803.0	ORF1ab	1.0	1935.0	2.0	same gene	2020-03	2020	3
19270	19278	8	4	0.31662	5803.0	ORF1ab	1.0	1935.0	5811.0	ORF1ab	3.0	1937.0	2.0	same gene	2020-03	2020	3
19270	19277	7	4	0.31662	5803.0	ORF1ab	1.0	1935.0	5810.0	ORF1ab	2.0	1937.0	2.0	same gene	2020-03	2020	3
19270	19276	6	4	0.31662	5803.0	ORF1ab	1.0	1935.0	5809.0	ORF1ab	1.0	1937.0	2.0	same gene	2020-03	2020	3
19276	19270	6	4	0.31662	5809.0	ORF1ab	1.0	1937.0	5803.0	ORF1ab	1.0	1935.0	2.0	same gene	2020-03	2020	3
19277	19270	7	4	0.31662	5810.0	ORF1ab	2.0	1937.0	5803.0	ORF1ab	1.0	1935.0	2.0	same gene	2020-03	2020	3
19473	19307	166	4	0.28091	6006.0	ORF1ab	3.0	2002.0	5840.0	ORF1ab	2.0	1947.0	55.0	same gene	2020-03	2020	3
19311	19473	162	4	0.28091	5844.0	ORF1ab	3.0	1948.0	6006.0	ORF1ab	3.0	2002.0	54.0	same gene	2020-03	2020	3
19310	19473	163	4	0.28091	5843.0	ORF1ab	2.0	1948.0	6006.0	ORF1ab	3.0	2002.0	54.0	same gene	2020-03	2020	3
19473	19311	162	4	0.28091	6006.0	ORF1ab	3.0	2002.0	5844.0	ORF1ab	3.0	1948.0	54.0	same gene	2020-03	2020	3
19473	19310	163	4	0.28091	6006.0	ORF1ab	3.0	2002.0	5843.0	ORF1ab	2.0	1948.0	54.0	same gene	2020-03	2020	3
19473	19309	164	4	0.28091	6006.0	ORF1ab	3.0	2002.0	5842.0	ORF1ab	1.0	1948.0	54.0	same gene	2020-03	2020	3
19473	19308	165	4	0.28091	6006.0	ORF1ab	3.0	2002.0	5841.0	ORF1ab	3.0	1947.0	55.0	same gene	2020-03	2020	3
19309	19473	164	4	0.28091	5842.0	ORF1ab	1.0	1948.0	6006.0	ORF1ab	3.0	2002.0	54.0	same gene	2020-03	2020	3
19307	19473	166	4	0.28091	5840.0	ORF1ab	2.0	1947.0	6006.0	ORF1ab	3.0	2002.0	55.0	same gene	2020-03	2020	3
19308	19473	165	4	0.28091	5841.0	ORF1ab	3.0	1947.0	6006.0	ORF1ab	3.0	2002.0	55.0	same gene	2020-03	2020	3
26144	14805	11339	4	0.27826	752.0	ORF3a	2.0	251.0	1338.0	ORF1ab	3.0	446.0		different gene	2020-03	2020	3
14805	26144	11339	4	0.27826	1338.0	ORF1ab	3.0	446.0	752.0	ORF3a	2.0	251.0		different gene	2020-03	2020	3
17747	17858	111	4	0.24878	4280.0	ORF1ab	2.0	1427.0	4391.0	ORF1ab	2.0	1464.0	37.0	same gene	2020-03	2020	3
17858	17747	111	4	0.24878	4391.0	ORF1ab	2.0	1464.0	4280.0	ORF1ab	2.0	1427.0	37.0	same gene	2020-03	2020	3
18060	17858	202	4	0.24713	4593.0	ORF1ab	3.0	1531.0	4391.0	ORF1ab	2.0	1464.0	67.0	same gene	2020-03	2020	3
17858	18060	202	4	0.24713	4391.0	ORF1ab	2.0	1464.0	4593.0	ORF1ab	3.0	1531.0	67.0	same gene	2020-03	2020	3
2480	2558	78	4	0.22277	2215.0	ORF1ab	1.0	739.0	2293.0	ORF1ab	1.0	765.0	26.0	same gene	2020-03	2020	3
2558	2480	78	4	0.22277	2293.0	ORF1ab	1.0	765.0	2215.0	ORF1ab	1.0	739.0	26.0	same gene	2020-03	2020	3
25563	14408	11155	4	0.19448	171.0	ORF3a	3.0	57.0	941.0	ORF1ab	2.0	314.0		different gene	2020-03	2020	3
14408	25563	11155	4	0.19448	941.0	ORF1ab	2.0	314.0	171.0	ORF3a	3.0	57.0		different gene	2020-03	2020	3
22404	22398	6	4	0.19346	842.0	S	2.0	281.0	836.0	S	2.0	279.0	2.0	same gene	2020-03	2020	3
22398	22404	6	4	0.19346	836.0	S	2.0	279.0	842.0	S	2.0	281.0	2.0	same gene	2020-03	2020	3
22398	22403	5	4	0.18808	836.0	S	2.0	279.0	841.0	S	1.0	281.0	2.0	same gene	2020-03	2020	3
22403	22398	5	4	0.18808	841.0	S	1.0	281.0	836.0	S	2.0	279.0	2.0	same gene	2020-03	2020	3
22393	22400	7	4	0.18742	831.0	S	3.0	277.0	838.0	S	1.0	280.0	3.0	same gene	2020-03	2020	3
22400	22393	7	4	0.18742	838.0	S	1.0	280.0	831.0	S	3.0	277.0	3.0	same gene	2020-03	2020	3
22399	22393	6	4	0.18742	837.0	S	3.0	279.0	831.0	S	3.0	277.0	2.0	same gene	2020-03	2020	3
22397	22393	4	4	0.18742	835.0	S	1.0	279.0	831.0	S	3.0	277.0	2.0	same gene	2020-03	2020	3
22393	22397	4	4	0.18742	831.0	S	3.0	277.0	835.0	S	1.0	279.0	2.0	same gene	2020-03	2020	3
22393	22399	6	4	0.18742	831.0	S	3.0	277.0	837.0	S	3.0	279.0	2.0	same gene	2020-03	2020	3
22403	22396	7	4	0.18587	841.0	S	1.0	281.0	834.0	S	3.0	278.0	3.0	same gene	2020-03	2020	3
22403	22395	8	4	0.18587	841.0	S	1.0	281.0	833.0	S	2.0	278.0	3.0	same gene	2020-03	2020	3
22401	22396	5	4	0.18587	839.0	S	2.0	280.0	834.0	S	3.0	278.0	2.0	same gene	2020-03	2020	3
22402	22396	6	4	0.18587	840.0	S	3.0	280.0	834.0	S	3.0	278.0	2.0	same gene	2020-03	2020	3
22402	22395	7	4	0.18587	840.0	S	3.0	280.0	833.0	S	2.0	278.0	2.0	same gene	2020-03	2020	3
22396	22403	7	4	0.18587	834.0	S	3.0	278.0	841.0	S	1.0	281.0	3.0	same gene	2020-03	2020	3
22395	22401	6	4	0.18587	833.0	S	2.0	278.0	839.0	S	2.0	280.0	2.0	same gene	2020-03	2020	3
22401	22395	6	4	0.18587	839.0	S	2.0	280.0	833.0	S	2.0	278.0	2.0	same gene	2020-03	2020	3
22395	22402	7	4	0.18587	833.0	S	2.0	278.0	840.0	S	3.0	280.0	2.0	same gene	2020-03	2020	3
22395	22403	8	4	0.18587	833.0	S	2.0	278.0	841.0	S	1.0	281.0	3.0	same gene	2020-03	2020	3
22396	22401	5	4	0.18587	834.0	S	3.0	278.0	839.0	S	2.0	280.0	2.0	same gene	2020-03	2020	3
22396	22402	6	4	0.18587	834.0	S	3.0	278.0	840.0	S	3.0	280.0	2.0	same gene	2020-03	2020	3
22515	22522	7	4	0.1839	953.0	S	2.0	318.0	960.0	S	3.0	320.0	2.0	same gene	2020-03	2020	3
22522	22515	7	4	0.1839	960.0	S	3.0	320.0	953.0	S	2.0	318.0	2.0	same gene	2020-03	2020	3
1611	1600	11	4	0.17316	1346.0	ORF1ab	2.0	449.0	1335.0	ORF1ab	3.0	445.0	4.0	same gene	2020-03	2020	3
1612	1600	12	4	0.17316	1347.0	ORF1ab	3.0	449.0	1335.0	ORF1ab	3.0	445.0	4.0	same gene	2020-03	2020	3
1610	1600	10	4	0.17316	1345.0	ORF1ab	1.0	449.0	1335.0	ORF1ab	3.0	445.0	4.0	same gene	2020-03	2020	3
1613	1600	13	4	0.17316	1348.0	ORF1ab	1.0	450.0	1335.0	ORF1ab	3.0	445.0	5.0	same gene	2020-03	2020	3
1607	1601	6	4	0.17316	1342.0	ORF1ab	1.0	448.0	1336.0	ORF1ab	1.0	446.0	2.0	same gene	2020-03	2020	3
1608	1601	7	4	0.17316	1343.0	ORF1ab	2.0	448.0	1336.0	ORF1ab	1.0	446.0	2.0	same gene	2020-03	2020	3
1609	1601	8	4	0.17316	1344.0	ORF1ab	3.0	448.0	1336.0	ORF1ab	1.0	446.0	2.0	same gene	2020-03	2020	3
1610	1601	9	4	0.17316	1345.0	ORF1ab	1.0	449.0	1336.0	ORF1ab	1.0	446.0	3.0	same gene	2020-03	2020	3
1611	1601	10	4	0.17316	1346.0	ORF1ab	2.0	449.0	1336.0	ORF1ab	1.0	446.0	3.0	same gene	2020-03	2020	3
1612	1601	11	4	0.17316	1347.0	ORF1ab	3.0	449.0	1336.0	ORF1ab	1.0	446.0	3.0	same gene	2020-03	2020	3
1613	1601	12	4	0.17316	1348.0	ORF1ab	1.0	450.0	1336.0	ORF1ab	1.0	446.0	4.0	same gene	2020-03	2020	3
1607	1602	5	4	0.17316	1342.0	ORF1ab	1.0	448.0	1337.0	ORF1ab	2.0	446.0	2.0	same gene	2020-03	2020	3
1608	1602	6	4	0.17316	1343.0	ORF1ab	2.0	448.0	1337.0	ORF1ab	2.0	446.0	2.0	same gene	2020-03	2020	3
1609	1602	7	4	0.17316	1344.0	ORF1ab	3.0	448.0	1337.0	ORF1ab	2.0	446.0	2.0	same gene	2020-03	2020	3
1610	1602	8	4	0.17316	1345.0	ORF1ab	1.0	449.0	1337.0	ORF1ab	2.0	446.0	3.0	same gene	2020-03	2020	3
1608	1600	8	4	0.17316	1343.0	ORF1ab	2.0	448.0	1335.0	ORF1ab	3.0	445.0	3.0	same gene	2020-03	2020	3
1611	1602	9	4	0.17316	1346.0	ORF1ab	2.0	449.0	1337.0	ORF1ab	2.0	446.0	3.0	same gene	2020-03	2020	3
1612	1602	10	4	0.17316	1347.0	ORF1ab	3.0	449.0	1337.0	ORF1ab	2.0	446.0	3.0	same gene	2020-03	2020	3
1613	1609	4	4	0.17316	1348.0	ORF1ab	1.0	450.0	1344.0	ORF1ab	3.0	448.0	2.0	same gene	2020-03	2020	3
1613	1608	5	4	0.17316	1348.0	ORF1ab	1.0	450.0	1343.0	ORF1ab	2.0	448.0	2.0	same gene	2020-03	2020	3
1613	1607	6	4	0.17316	1348.0	ORF1ab	1.0	450.0	1342.0	ORF1ab	1.0	448.0	2.0	same gene	2020-03	2020	3
1612	1606	6	4	0.17316	1347.0	ORF1ab	3.0	449.0	1341.0	ORF1ab	3.0	447.0	2.0	same gene	2020-03	2020	3
1611	1606	5	4	0.17316	1346.0	ORF1ab	2.0	449.0	1341.0	ORF1ab	3.0	447.0	2.0	same gene	2020-03	2020	3
1610	1606	4	4	0.17316	1345.0	ORF1ab	1.0	449.0	1341.0	ORF1ab	3.0	447.0	2.0	same gene	2020-03	2020	3
1613	1605	8	4	0.17316	1348.0	ORF1ab	1.0	450.0	1340.0	ORF1ab	2.0	447.0	3.0	same gene	2020-03	2020	3
1612	1605	7	4	0.17316	1347.0	ORF1ab	3.0	449.0	1340.0	ORF1ab	2.0	447.0	2.0	same gene	2020-03	2020	3
1611	1605	6	4	0.17316	1346.0	ORF1ab	2.0	449.0	1340.0	ORF1ab	2.0	447.0	2.0	same gene	2020-03	2020	3
1610	1605	5	4	0.17316	1345.0	ORF1ab	1.0	449.0	1340.0	ORF1ab	2.0	447.0	2.0	same gene	2020-03	2020	3
1613	1604	9	4	0.17316	1348.0	ORF1ab	1.0	450.0	1339.0	ORF1ab	1.0	447.0	3.0	same gene	2020-03	2020	3
1612	1604	8	4	0.17316	1347.0	ORF1ab	3.0	449.0	1339.0	ORF1ab	1.0	447.0	2.0	same gene	2020-03	2020	3
1611	1604	7	4	0.17316	1346.0	ORF1ab	2.0	449.0	1339.0	ORF1ab	1.0	447.0	2.0	same gene	2020-03	2020	3
1610	1604	6	4	0.17316	1345.0	ORF1ab	1.0	449.0	1339.0	ORF1ab	1.0	447.0	2.0	same gene	2020-03	2020	3
1613	1602	11	4	0.17316	1348.0	ORF1ab	1.0	450.0	1337.0	ORF1ab	2.0	446.0	4.0	same gene	2020-03	2020	3
1609	1600	9	4	0.17316	1344.0	ORF1ab	3.0	448.0	1335.0	ORF1ab	3.0	445.0	3.0	same gene	2020-03	2020	3
1613	1606	7	4	0.17316	1348.0	ORF1ab	1.0	450.0	1341.0	ORF1ab	3.0	447.0	3.0	same gene	2020-03	2020	3
1607	1600	7	4	0.17316	1342.0	ORF1ab	1.0	448.0	1335.0	ORF1ab	3.0	445.0	3.0	same gene	2020-03	2020	3
1605	1610	5	4	0.17316	1340.0	ORF1ab	2.0	447.0	1345.0	ORF1ab	1.0	449.0	2.0	same gene	2020-03	2020	3
1602	1612	10	4	0.17316	1337.0	ORF1ab	2.0	446.0	1347.0	ORF1ab	3.0	449.0	3.0	same gene	2020-03	2020	3
1602	1613	11	4	0.17316	1337.0	ORF1ab	2.0	446.0	1348.0	ORF1ab	1.0	450.0	4.0	same gene	2020-03	2020	3
1606	1600	6	4	0.17316	1341.0	ORF1ab	3.0	447.0	1335.0	ORF1ab	3.0	445.0	2.0	same gene	2020-03	2020	3
1604	1610	6	4	0.17316	1339.0	ORF1ab	1.0	447.0	1345.0	ORF1ab	1.0	449.0	2.0	same gene	2020-03	2020	3
1604	1611	7	4	0.17316	1339.0	ORF1ab	1.0	447.0	1346.0	ORF1ab	2.0	449.0	2.0	same gene	2020-03	2020	3
1604	1612	8	4	0.17316	1339.0	ORF1ab	1.0	447.0	1347.0	ORF1ab	3.0	449.0	2.0	same gene	2020-03	2020	3
1600	1611	11	4	0.17316	1335.0	ORF1ab	3.0	445.0	1346.0	ORF1ab	2.0	449.0	4.0	same gene	2020-03	2020	3
1605	1611	6	4	0.17316	1340.0	ORF1ab	2.0	447.0	1346.0	ORF1ab	2.0	449.0	2.0	same gene	2020-03	2020	3
1602	1610	8	4	0.17316	1337.0	ORF1ab	2.0	446.0	1345.0	ORF1ab	1.0	449.0	3.0	same gene	2020-03	2020	3
1605	1612	7	4	0.17316	1340.0	ORF1ab	2.0	447.0	1347.0	ORF1ab	3.0	449.0	2.0	same gene	2020-03	2020	3
1605	1613	8	4	0.17316	1340.0	ORF1ab	2.0	447.0	1348.0	ORF1ab	1.0	450.0	3.0	same gene	2020-03	2020	3
1606	1610	4	4	0.17316	1341.0	ORF1ab	3.0	447.0	1345.0	ORF1ab	1.0	449.0	2.0	same gene	2020-03	2020	3
1606	1611	5	4	0.17316	1341.0	ORF1ab	3.0	447.0	1346.0	ORF1ab	2.0	449.0	2.0	same gene	2020-03	2020	3
1606	1612	6	4	0.17316	1341.0	ORF1ab	3.0	447.0	1347.0	ORF1ab	3.0	449.0	2.0	same gene	2020-03	2020	3
1606	1613	7	4	0.17316	1341.0	ORF1ab	3.0	447.0	1348.0	ORF1ab	1.0	450.0	3.0	same gene	2020-03	2020	3
1607	1613	6	4	0.17316	1342.0	ORF1ab	1.0	448.0	1348.0	ORF1ab	1.0	450.0	2.0	same gene	2020-03	2020	3
1602	1611	9	4	0.17316	1337.0	ORF1ab	2.0	446.0	1346.0	ORF1ab	2.0	449.0	3.0	same gene	2020-03	2020	3
1602	1609	7	4	0.17316	1337.0	ORF1ab	2.0	446.0	1344.0	ORF1ab	3.0	448.0	2.0	same gene	2020-03	2020	3
1609	1613	4	4	0.17316	1344.0	ORF1ab	3.0	448.0	1348.0	ORF1ab	1.0	450.0	2.0	same gene	2020-03	2020	3
1600	1606	6	4	0.17316	1335.0	ORF1ab	3.0	445.0	1341.0	ORF1ab	3.0	447.0	2.0	same gene	2020-03	2020	3
1600	1613	13	4	0.17316	1335.0	ORF1ab	3.0	445.0	1348.0	ORF1ab	1.0	450.0	5.0	same gene	2020-03	2020	3
1601	1607	6	4	0.17316	1336.0	ORF1ab	1.0	446.0	1342.0	ORF1ab	1.0	448.0	2.0	same gene	2020-03	2020	3
1600	1610	10	4	0.17316	1335.0	ORF1ab	3.0	445.0	1345.0	ORF1ab	1.0	449.0	4.0	same gene	2020-03	2020	3
1600	1609	9	4	0.17316	1335.0	ORF1ab	3.0	445.0	1344.0	ORF1ab	3.0	448.0	3.0	same gene	2020-03	2020	3
1601	1608	7	4	0.17316	1336.0	ORF1ab	1.0	446.0	1343.0	ORF1ab	2.0	448.0	2.0	same gene	2020-03	2020	3
1600	1608	8	4	0.17316	1335.0	ORF1ab	3.0	445.0	1343.0	ORF1ab	2.0	448.0	3.0	same gene	2020-03	2020	3
1600	1607	7	4	0.17316	1335.0	ORF1ab	3.0	445.0	1342.0	ORF1ab	1.0	448.0	3.0	same gene	2020-03	2020	3
1600	1605	5	4	0.17316	1335.0	ORF1ab	3.0	445.0	1340.0	ORF1ab	2.0	447.0	2.0	same gene	2020-03	2020	3
1602	1608	6	4	0.17316	1337.0	ORF1ab	2.0	446.0	1343.0	ORF1ab	2.0	448.0	2.0	same gene	2020-03	2020	3
1600	1604	4	4	0.17316	1335.0	ORF1ab	3.0	445.0	1339.0	ORF1ab	1.0	447.0	2.0	same gene	2020-03	2020	3
1601	1609	8	4	0.17316	1336.0	ORF1ab	1.0	446.0	1344.0	ORF1ab	3.0	448.0	2.0	same gene	2020-03	2020	3
1601	1610	9	4	0.17316	1336.0	ORF1ab	1.0	446.0	1345.0	ORF1ab	1.0	449.0	3.0	same gene	2020-03	2020	3
1601	1611	10	4	0.17316	1336.0	ORF1ab	1.0	446.0	1346.0	ORF1ab	2.0	449.0	3.0	same gene	2020-03	2020	3
1601	1612	11	4	0.17316	1336.0	ORF1ab	1.0	446.0	1347.0	ORF1ab	3.0	449.0	3.0	same gene	2020-03	2020	3
1601	1613	12	4	0.17316	1336.0	ORF1ab	1.0	446.0	1348.0	ORF1ab	1.0	450.0	4.0	same gene	2020-03	2020	3
1602	1607	5	4	0.17316	1337.0	ORF1ab	2.0	446.0	1342.0	ORF1ab	1.0	448.0	2.0	same gene	2020-03	2020	3
1608	1613	5	4	0.17316	1343.0	ORF1ab	2.0	448.0	1348.0	ORF1ab	1.0	450.0	2.0	same gene	2020-03	2020	3
1604	1613	9	4	0.17316	1339.0	ORF1ab	1.0	447.0	1348.0	ORF1ab	1.0	450.0	3.0	same gene	2020-03	2020	3
1600	1612	12	4	0.17316	1335.0	ORF1ab	3.0	445.0	1347.0	ORF1ab	3.0	449.0	4.0	same gene	2020-03	2020	3
1605	1600	5	4	0.17316	1340.0	ORF1ab	2.0	447.0	1335.0	ORF1ab	3.0	445.0	2.0	same gene	2020-03	2020	3
1604	1600	4	4	0.17316	1339.0	ORF1ab	1.0	447.0	1335.0	ORF1ab	3.0	445.0	2.0	same gene	2020-03	2020	3
1607	1603	4	4	0.1722	1342.0	ORF1ab	1.0	448.0	1338.0	ORF1ab	3.0	446.0	2.0	same gene	2020-03	2020	3
1603	1612	9	4	0.1722	1338.0	ORF1ab	3.0	446.0	1347.0	ORF1ab	3.0	449.0	3.0	same gene	2020-03	2020	3
1603	1613	10	4	0.1722	1338.0	ORF1ab	3.0	446.0	1348.0	ORF1ab	1.0	450.0	4.0	same gene	2020-03	2020	3
1613	1603	10	4	0.1722	1348.0	ORF1ab	1.0	450.0	1338.0	ORF1ab	3.0	446.0	4.0	same gene	2020-03	2020	3
1603	1609	6	4	0.1722	1338.0	ORF1ab	3.0	446.0	1344.0	ORF1ab	3.0	448.0	2.0	same gene	2020-03	2020	3
1603	1608	5	4	0.1722	1338.0	ORF1ab	3.0	446.0	1343.0	ORF1ab	2.0	448.0	2.0	same gene	2020-03	2020	3
1612	1603	9	4	0.1722	1347.0	ORF1ab	3.0	449.0	1338.0	ORF1ab	3.0	446.0	3.0	same gene	2020-03	2020	3
1603	1607	4	4	0.1722	1338.0	ORF1ab	3.0	446.0	1342.0	ORF1ab	1.0	448.0	2.0	same gene	2020-03	2020	3
1611	1603	8	4	0.1722	1346.0	ORF1ab	2.0	449.0	1338.0	ORF1ab	3.0	446.0	3.0	same gene	2020-03	2020	3
1610	1603	7	4	0.1722	1345.0	ORF1ab	1.0	449.0	1338.0	ORF1ab	3.0	446.0	3.0	same gene	2020-03	2020	3
1609	1603	6	4	0.1722	1344.0	ORF1ab	3.0	448.0	1338.0	ORF1ab	3.0	446.0	2.0	same gene	2020-03	2020	3
1608	1603	5	4	0.1722	1343.0	ORF1ab	2.0	448.0	1338.0	ORF1ab	3.0	446.0	2.0	same gene	2020-03	2020	3
1603	1611	8	4	0.1722	1338.0	ORF1ab	3.0	446.0	1346.0	ORF1ab	2.0	449.0	3.0	same gene	2020-03	2020	3
1603	1610	7	4	0.1722	1338.0	ORF1ab	3.0	446.0	1345.0	ORF1ab	1.0	449.0	3.0	same gene	2020-03	2020	3
18060	8782	9278	4	0.1688	4593.0	ORF1ab	3.0	1531.0	8517.0	ORF1ab	3.0	2839.0	1308.0	same gene	2020-03	2020	3
8782	18060	9278	4	0.1688	8517.0	ORF1ab	3.0	2839.0	4593.0	ORF1ab	3.0	1531.0	1308.0	same gene	2020-03	2020	3
22408	22414	6	4	0.16646	846.0	S	3.0	282.0	852.0	S	3.0	284.0	2.0	same gene	2020-03	2020	3
22414	22408	6	4	0.16646	852.0	S	3.0	284.0	846.0	S	3.0	282.0	2.0	same gene	2020-03	2020	3
22505	22491	14	4	0.16328	943.0	S	1.0	315.0	929.0	S	2.0	310.0	5.0	same gene	2020-03	2020	3
22505	22492	13	4	0.16328	943.0	S	1.0	315.0	930.0	S	3.0	310.0	5.0	same gene	2020-03	2020	3
22492	22505	13	4	0.16328	930.0	S	3.0	310.0	943.0	S	1.0	315.0	5.0	same gene	2020-03	2020	3
22491	22505	14	4	0.16328	929.0	S	2.0	310.0	943.0	S	1.0	315.0	5.0	same gene	2020-03	2020	3
22500	22505	5	4	0.16313	938.0	S	2.0	313.0	943.0	S	1.0	315.0	2.0	same gene	2020-03	2020	3
22499	22505	6	4	0.16313	937.0	S	1.0	313.0	943.0	S	1.0	315.0	2.0	same gene	2020-03	2020	3
22498	22505	7	4	0.16313	936.0	S	3.0	312.0	943.0	S	1.0	315.0	3.0	same gene	2020-03	2020	3
22505	22499	6	4	0.16313	943.0	S	1.0	315.0	937.0	S	1.0	313.0	2.0	same gene	2020-03	2020	3
22505	22498	7	4	0.16313	943.0	S	1.0	315.0	936.0	S	3.0	312.0	3.0	same gene	2020-03	2020	3
22505	22500	5	4	0.16313	943.0	S	1.0	315.0	938.0	S	2.0	313.0	2.0	same gene	2020-03	2020	3
1607	1599	8	4	0.16279	1342.0	ORF1ab	1.0	448.0	1334.0	ORF1ab	2.0	445.0	3.0	same gene	2020-03	2020	3
1610	1599	11	4	0.16279	1345.0	ORF1ab	1.0	449.0	1334.0	ORF1ab	2.0	445.0	4.0	same gene	2020-03	2020	3
1599	1610	11	4	0.16279	1334.0	ORF1ab	2.0	445.0	1345.0	ORF1ab	1.0	449.0	4.0	same gene	2020-03	2020	3
1604	1599	5	4	0.16279	1339.0	ORF1ab	1.0	447.0	1334.0	ORF1ab	2.0	445.0	2.0	same gene	2020-03	2020	3
1605	1599	6	4	0.16279	1340.0	ORF1ab	2.0	447.0	1334.0	ORF1ab	2.0	445.0	2.0	same gene	2020-03	2020	3
1599	1609	10	4	0.16279	1334.0	ORF1ab	2.0	445.0	1344.0	ORF1ab	3.0	448.0	3.0	same gene	2020-03	2020	3
1606	1599	7	4	0.16279	1341.0	ORF1ab	3.0	447.0	1334.0	ORF1ab	2.0	445.0	2.0	same gene	2020-03	2020	3
1599	1613	14	4	0.16279	1334.0	ORF1ab	2.0	445.0	1348.0	ORF1ab	1.0	450.0	5.0	same gene	2020-03	2020	3
1599	1612	13	4	0.16279	1334.0	ORF1ab	2.0	445.0	1347.0	ORF1ab	3.0	449.0	4.0	same gene	2020-03	2020	3
1609	1599	10	4	0.16279	1344.0	ORF1ab	3.0	448.0	1334.0	ORF1ab	2.0	445.0	3.0	same gene	2020-03	2020	3
1608	1599	9	4	0.16279	1343.0	ORF1ab	2.0	448.0	1334.0	ORF1ab	2.0	445.0	3.0	same gene	2020-03	2020	3
1611	1599	12	4	0.16279	1346.0	ORF1ab	2.0	449.0	1334.0	ORF1ab	2.0	445.0	4.0	same gene	2020-03	2020	3
1612	1599	13	4	0.16279	1347.0	ORF1ab	3.0	449.0	1334.0	ORF1ab	2.0	445.0	4.0	same gene	2020-03	2020	3
1613	1599	14	4	0.16279	1348.0	ORF1ab	1.0	450.0	1334.0	ORF1ab	2.0	445.0	5.0	same gene	2020-03	2020	3
1599	1608	9	4	0.16279	1334.0	ORF1ab	2.0	445.0	1343.0	ORF1ab	2.0	448.0	3.0	same gene	2020-03	2020	3
1599	1607	8	4	0.16279	1334.0	ORF1ab	2.0	445.0	1342.0	ORF1ab	1.0	448.0	3.0	same gene	2020-03	2020	3
1599	1611	12	4	0.16279	1334.0	ORF1ab	2.0	445.0	1346.0	ORF1ab	2.0	449.0	4.0	same gene	2020-03	2020	3
1599	1606	7	4	0.16279	1334.0	ORF1ab	2.0	445.0	1341.0	ORF1ab	3.0	447.0	2.0	same gene	2020-03	2020	3
1599	1605	6	4	0.16279	1334.0	ORF1ab	2.0	445.0	1340.0	ORF1ab	2.0	447.0	2.0	same gene	2020-03	2020	3
1599	1604	5	4	0.16279	1334.0	ORF1ab	2.0	445.0	1339.0	ORF1ab	1.0	447.0	2.0	same gene	2020-03	2020	3
22495	22503	8	4	0.16168	933.0	S	3.0	311.0	941.0	S	2.0	314.0	3.0	same gene	2020-03	2020	3
22495	22502	7	4	0.16168	933.0	S	3.0	311.0	940.0	S	1.0	314.0	3.0	same gene	2020-03	2020	3
22502	22495	7	4	0.16168	940.0	S	1.0	314.0	933.0	S	3.0	311.0	3.0	same gene	2020-03	2020	3
22503	22495	8	4	0.16168	941.0	S	2.0	314.0	933.0	S	3.0	311.0	3.0	same gene	2020-03	2020	3
22465	22469	4	4	0.16097	903.0	S	3.0	301.0	907.0	S	1.0	303.0	2.0	same gene	2020-03	2020	3
22469	22465	4	4	0.16097	907.0	S	1.0	303.0	903.0	S	3.0	301.0	2.0	same gene	2020-03	2020	3
22448	22454	6	4	0.16067	886.0	S	1.0	296.0	892.0	S	1.0	298.0	2.0	same gene	2020-03	2020	3
22454	22448	6	4	0.16067	892.0	S	1.0	298.0	886.0	S	1.0	296.0	2.0	same gene	2020-03	2020	3
22452	22457	5	4	0.15722	890.0	S	2.0	297.0	895.0	S	1.0	299.0	2.0	same gene	2020-03	2020	3
22457	22452	5	4	0.15722	895.0	S	1.0	299.0	890.0	S	2.0	297.0	2.0	same gene	2020-03	2020	3
22483	22505	22	4	0.15267	921.0	S	3.0	307.0	943.0	S	1.0	315.0	8.0	same gene	2020-03	2020	3
22505	22482	23	4	0.15267	943.0	S	1.0	315.0	920.0	S	2.0	307.0	8.0	same gene	2020-03	2020	3
22482	22505	23	4	0.15267	920.0	S	2.0	307.0	943.0	S	1.0	315.0	8.0	same gene	2020-03	2020	3
22505	22483	22	4	0.15267	943.0	S	1.0	315.0	921.0	S	3.0	307.0	8.0	same gene	2020-03	2020	3
22504	22474	30	4	0.14903	942.0	S	3.0	314.0	912.0	S	3.0	304.0	10.0	same gene	2020-03	2020	3
22474	22504	30	4	0.14903	912.0	S	3.0	304.0	942.0	S	3.0	314.0	10.0	same gene	2020-03	2020	3
2558	14805	12247	4	0.14896	2293.0	ORF1ab	1.0	765.0	1338.0	ORF1ab	3.0	446.0	319.0	same gene	2020-03	2020	3
14805	2558	12247	4	0.14896	1338.0	ORF1ab	3.0	446.0	2293.0	ORF1ab	1.0	765.0	319.0	same gene	2020-03	2020	3
26144	23403	2741	4	0.1474	752.0	ORF3a	2.0	251.0	1841.0	S	2.0	614.0		different gene	2020-03	2020	3
23403	26144	2741	4	0.1474	1841.0	S	2.0	614.0	752.0	ORF3a	2.0	251.0		different gene	2020-03	2020	3
22504	22508	4	4	0.14618	942.0	S	3.0	314.0	946.0	S	1.0	316.0	2.0	same gene	2020-03	2020	3
22508	22504	4	4	0.14618	946.0	S	1.0	316.0	942.0	S	3.0	314.0	2.0	same gene	2020-03	2020	3
22340	22347	7	4	0.14607	778.0	S	1.0	260.0	785.0	S	2.0	262.0	2.0	same gene	2020-03	2020	3
22347	22340	7	4	0.14607	785.0	S	2.0	262.0	778.0	S	1.0	260.0	2.0	same gene	2020-03	2020	3
22339	22343	4	4	0.14443	777.0	S	3.0	259.0	781.0	S	1.0	261.0	2.0	same gene	2020-03	2020	3
22343	22339	4	4	0.14443	781.0	S	1.0	261.0	777.0	S	3.0	259.0	2.0	same gene	2020-03	2020	3
22438	22416	22	4	0.14329	876.0	S	3.0	292.0	854.0	S	2.0	285.0	7.0	same gene	2020-03	2020	3
22439	22416	23	4	0.14329	877.0	S	1.0	293.0	854.0	S	2.0	285.0	8.0	same gene	2020-03	2020	3
22416	22439	23	4	0.14329	854.0	S	2.0	285.0	877.0	S	1.0	293.0	8.0	same gene	2020-03	2020	3
22416	22438	22	4	0.14329	854.0	S	2.0	285.0	876.0	S	3.0	292.0	7.0	same gene	2020-03	2020	3
22512	22342	170	4	0.13493	950.0	S	2.0	317.0	780.0	S	3.0	260.0	57.0	same gene	2020-03	2020	3
22342	22512	170	4	0.13493	780.0	S	3.0	260.0	950.0	S	2.0	317.0	57.0	same gene	2020-03	2020	3
22507	22388	119	4	0.13044	945.0	S	3.0	315.0	826.0	S	1.0	276.0	39.0	same gene	2020-03	2020	3
22388	22507	119	4	0.13044	826.0	S	1.0	276.0	945.0	S	3.0	315.0	39.0	same gene	2020-03	2020	3
3037	28144	25107	4	0.12605	2772.0	ORF1ab	3.0	924.0	251.0	ORF8	2.0	84.0		different gene	2020-03	2020	3
28144	3037	25107	4	0.12605	251.0	ORF8	2.0	84.0	2772.0	ORF1ab	3.0	924.0		different gene	2020-03	2020	3
8782	14408	5626	4	0.12118	8517.0	ORF1ab	3.0	2839.0	941.0	ORF1ab	2.0	314.0	2525.0	same gene	2020-03	2020	3
14408	8782	5626	4	0.12118	941.0	ORF1ab	2.0	314.0	8517.0	ORF1ab	3.0	2839.0	2525.0	same gene	2020-03	2020	3
22522	22526	4	4	0.11747	960.0	S	3.0	320.0	964.0	S	1.0	322.0	2.0	same gene	2020-03	2020	3
22526	22522	4	4	0.11747	964.0	S	1.0	322.0	960.0	S	3.0	320.0	2.0	same gene	2020-03	2020	3
22513	22523	10	4	0.11651	951.0	S	3.0	317.0	961.0	S	1.0	321.0	4.0	same gene	2020-03	2020	3
22523	22513	10	4	0.11651	961.0	S	1.0	321.0	951.0	S	3.0	317.0	4.0	same gene	2020-03	2020	3
29672	29668	4	4	0.11415	115.0	ORF10	1.0	39.0	111.0	ORF10	3.0	37.0	2.0	same gene	2020-03	2020	3
29672	29667	5	4	0.11415	115.0	ORF10	1.0	39.0	110.0	ORF10	2.0	37.0	2.0	same gene	2020-03	2020	3
29667	29672	5	4	0.11415	110.0	ORF10	2.0	37.0	115.0	ORF10	1.0	39.0	2.0	same gene	2020-03	2020	3
29668	29672	4	4	0.11415	111.0	ORF10	3.0	37.0	115.0	ORF10	1.0	39.0	2.0	same gene	2020-03	2020	3
29672	29665	7	4	0.11331	115.0	ORF10	1.0	39.0	108.0	ORF10	3.0	36.0	3.0	same gene	2020-03	2020	3
29671	29665	6	4	0.11331	114.0	ORF10	3.0	38.0	108.0	ORF10	3.0	36.0	2.0	same gene	2020-03	2020	3
29670	29665	5	4	0.11331	113.0	ORF10	2.0	38.0	108.0	ORF10	3.0	36.0	2.0	same gene	2020-03	2020	3
29669	29665	4	4	0.11331	112.0	ORF10	1.0	38.0	108.0	ORF10	3.0	36.0	2.0	same gene	2020-03	2020	3
29665	29669	4	4	0.11331	108.0	ORF10	3.0	36.0	112.0	ORF10	1.0	38.0	2.0	same gene	2020-03	2020	3
29665	29670	5	4	0.11331	108.0	ORF10	3.0	36.0	113.0	ORF10	2.0	38.0	2.0	same gene	2020-03	2020	3
29665	29671	6	4	0.11331	108.0	ORF10	3.0	36.0	114.0	ORF10	3.0	38.0	2.0	same gene	2020-03	2020	3
29665	29672	7	4	0.11331	108.0	ORF10	3.0	36.0	115.0	ORF10	1.0	39.0	3.0	same gene	2020-03	2020	3
29673	29668	5	4	0.11154	116.0	ORF10	2.0	39.0	111.0	ORF10	3.0	37.0	2.0	same gene	2020-03	2020	3
29668	29673	5	4	0.11154	111.0	ORF10	3.0	37.0	116.0	ORF10	2.0	39.0	2.0	same gene	2020-03	2020	3
29667	29673	6	4	0.11154	110.0	ORF10	2.0	37.0	116.0	ORF10	2.0	39.0	2.0	same gene	2020-03	2020	3
29673	29667	6	4	0.11154	116.0	ORF10	2.0	39.0	110.0	ORF10	2.0	37.0	2.0	same gene	2020-03	2020	3
1397	28688	27291	4	0.11105	1132.0	ORF1ab	1.0	378.0	415.0	N	1.0	139.0		different gene	2020-03	2020	3
28688	1397	27291	4	0.11105	415.0	N	1.0	139.0	1132.0	ORF1ab	1.0	378.0		different gene	2020-03	2020	3
28077	26729	1348	3	0.10726	184.0	ORF8	1.0	62.0	207.0	M	3.0	69.0		different gene	2020-03	2020	3
26729	28077	1348	3	0.10726	207.0	M	3.0	69.0	184.0	ORF8	1.0	62.0		different gene	2020-03	2020	3
24034	26729	2695	3	0.1046	2472.0	S	3.0	824.0	207.0	M	3.0	69.0		different gene	2020-03	2020	3
26729	24034	2695	3	0.1046	207.0	M	3.0	69.0	2472.0	S	3.0	824.0		different gene	2020-03	2020	3
22523	22340	183	3	0.09863	961.0	S	1.0	321.0	778.0	S	1.0	260.0	61.0	same gene	2020-03	2020	3
22340	22523	183	3	0.09863	778.0	S	1.0	260.0	961.0	S	1.0	321.0	61.0	same gene	2020-03	2020	3
10097	23731	13634	3	0.09742	9832.0	ORF1ab	1.0	3278.0	2169.0	S	3.0	723.0		different gene	2020-03	2020	3
23731	10097	13634	3	0.09742	2169.0	S	3.0	723.0	9832.0	ORF1ab	1.0	3278.0		different gene	2020-03	2020	3
2891	1440	1451	3	0.09698	2626.0	ORF1ab	1.0	876.0	1175.0	ORF1ab	2.0	392.0	484.0	same gene	2020-03	2020	3
1440	2891	1451	3	0.09698	1175.0	ORF1ab	2.0	392.0	2626.0	ORF1ab	1.0	876.0	484.0	same gene	2020-03	2020	3
24975	24980	5	3	0.0961	3413.0	S	2.0	1138.0	3418.0	S	1.0	1140.0	2.0	same gene	2020-03	2020	3
24975	24981	6	3	0.0961	3413.0	S	2.0	1138.0	3419.0	S	2.0	1140.0	2.0	same gene	2020-03	2020	3
24975	24984	9	3	0.0961	3413.0	S	2.0	1138.0	3422.0	S	2.0	1141.0	3.0	same gene	2020-03	2020	3
24975	24986	11	3	0.0961	3413.0	S	2.0	1138.0	3424.0	S	1.0	1142.0	4.0	same gene	2020-03	2020	3
24975	24987	12	3	0.0961	3413.0	S	2.0	1138.0	3425.0	S	2.0	1142.0	4.0	same gene	2020-03	2020	3
24975	24988	13	3	0.0961	3413.0	S	2.0	1138.0	3426.0	S	3.0	1142.0	4.0	same gene	2020-03	2020	3
24980	24975	5	3	0.0961	3418.0	S	1.0	1140.0	3413.0	S	2.0	1138.0	2.0	same gene	2020-03	2020	3
24981	24975	6	3	0.0961	3419.0	S	2.0	1140.0	3413.0	S	2.0	1138.0	2.0	same gene	2020-03	2020	3
24976	24980	4	3	0.0961	3414.0	S	3.0	1138.0	3418.0	S	1.0	1140.0	2.0	same gene	2020-03	2020	3
24976	24981	5	3	0.0961	3414.0	S	3.0	1138.0	3419.0	S	2.0	1140.0	2.0	same gene	2020-03	2020	3
24976	24983	7	3	0.0961	3414.0	S	3.0	1138.0	3421.0	S	1.0	1141.0	3.0	same gene	2020-03	2020	3
24983	24975	8	3	0.0961	3421.0	S	1.0	1141.0	3413.0	S	2.0	1138.0	3.0	same gene	2020-03	2020	3
24976	24984	8	3	0.0961	3414.0	S	3.0	1138.0	3422.0	S	2.0	1141.0	3.0	same gene	2020-03	2020	3
24976	24986	10	3	0.0961	3414.0	S	3.0	1138.0	3424.0	S	1.0	1142.0	4.0	same gene	2020-03	2020	3
24984	24975	9	3	0.0961	3422.0	S	2.0	1141.0	3413.0	S	2.0	1138.0	3.0	same gene	2020-03	2020	3
24986	24975	11	3	0.0961	3424.0	S	1.0	1142.0	3413.0	S	2.0	1138.0	4.0	same gene	2020-03	2020	3
24976	24988	12	3	0.0961	3414.0	S	3.0	1138.0	3426.0	S	3.0	1142.0	4.0	same gene	2020-03	2020	3
24988	24978	10	3	0.0961	3426.0	S	3.0	1142.0	3416.0	S	2.0	1139.0	3.0	same gene	2020-03	2020	3
24988	24981	7	3	0.0961	3426.0	S	3.0	1142.0	3419.0	S	2.0	1140.0	2.0	same gene	2020-03	2020	3
24987	24981	6	3	0.0961	3425.0	S	2.0	1142.0	3419.0	S	2.0	1140.0	2.0	same gene	2020-03	2020	3
24986	24981	5	3	0.0961	3424.0	S	1.0	1142.0	3419.0	S	2.0	1140.0	2.0	same gene	2020-03	2020	3
24988	24980	8	3	0.0961	3426.0	S	3.0	1142.0	3418.0	S	1.0	1140.0	2.0	same gene	2020-03	2020	3
24987	24980	7	3	0.0961	3425.0	S	2.0	1142.0	3418.0	S	1.0	1140.0	2.0	same gene	2020-03	2020	3
24986	24980	6	3	0.0961	3424.0	S	1.0	1142.0	3418.0	S	1.0	1140.0	2.0	same gene	2020-03	2020	3
24988	24979	9	3	0.0961	3426.0	S	3.0	1142.0	3417.0	S	3.0	1139.0	3.0	same gene	2020-03	2020	3
24987	24979	8	3	0.0961	3425.0	S	2.0	1142.0	3417.0	S	3.0	1139.0	3.0	same gene	2020-03	2020	3
24986	24979	7	3	0.0961	3424.0	S	1.0	1142.0	3417.0	S	3.0	1139.0	3.0	same gene	2020-03	2020	3
24984	24979	5	3	0.0961	3422.0	S	2.0	1141.0	3417.0	S	3.0	1139.0	2.0	same gene	2020-03	2020	3
24983	24979	4	3	0.0961	3421.0	S	1.0	1141.0	3417.0	S	3.0	1139.0	2.0	same gene	2020-03	2020	3
24987	24978	9	3	0.0961	3425.0	S	2.0	1142.0	3416.0	S	2.0	1139.0	3.0	same gene	2020-03	2020	3
24987	24975	12	3	0.0961	3425.0	S	2.0	1142.0	3413.0	S	2.0	1138.0	4.0	same gene	2020-03	2020	3
24986	24978	8	3	0.0961	3424.0	S	1.0	1142.0	3416.0	S	2.0	1139.0	3.0	same gene	2020-03	2020	3
24984	24978	6	3	0.0961	3422.0	S	2.0	1141.0	3416.0	S	2.0	1139.0	2.0	same gene	2020-03	2020	3
24983	24978	5	3	0.0961	3421.0	S	1.0	1141.0	3416.0	S	2.0	1139.0	2.0	same gene	2020-03	2020	3
24988	24976	12	3	0.0961	3426.0	S	3.0	1142.0	3414.0	S	3.0	1138.0	4.0	same gene	2020-03	2020	3
24987	24976	11	3	0.0961	3425.0	S	2.0	1142.0	3414.0	S	3.0	1138.0	4.0	same gene	2020-03	2020	3
24986	24976	10	3	0.0961	3424.0	S	1.0	1142.0	3414.0	S	3.0	1138.0	4.0	same gene	2020-03	2020	3
24984	24976	8	3	0.0961	3422.0	S	2.0	1141.0	3414.0	S	3.0	1138.0	3.0	same gene	2020-03	2020	3
24983	24976	7	3	0.0961	3421.0	S	1.0	1141.0	3414.0	S	3.0	1138.0	3.0	same gene	2020-03	2020	3
24981	24976	5	3	0.0961	3419.0	S	2.0	1140.0	3414.0	S	3.0	1138.0	2.0	same gene	2020-03	2020	3
24980	24976	4	3	0.0961	3418.0	S	1.0	1140.0	3414.0	S	3.0	1138.0	2.0	same gene	2020-03	2020	3
24988	24975	13	3	0.0961	3426.0	S	3.0	1142.0	3413.0	S	2.0	1138.0	4.0	same gene	2020-03	2020	3
24976	24987	11	3	0.0961	3414.0	S	3.0	1138.0	3425.0	S	2.0	1142.0	4.0	same gene	2020-03	2020	3
24975	24983	8	3	0.0961	3413.0	S	2.0	1138.0	3421.0	S	1.0	1141.0	3.0	same gene	2020-03	2020	3
24980	24988	8	3	0.0961	3418.0	S	1.0	1140.0	3426.0	S	3.0	1142.0	2.0	same gene	2020-03	2020	3
24981	24986	5	3	0.0961	3419.0	S	2.0	1140.0	3424.0	S	1.0	1142.0	2.0	same gene	2020-03	2020	3
24980	24986	6	3	0.0961	3418.0	S	1.0	1140.0	3424.0	S	1.0	1142.0	2.0	same gene	2020-03	2020	3
24979	24988	9	3	0.0961	3417.0	S	3.0	1139.0	3426.0	S	3.0	1142.0	3.0	same gene	2020-03	2020	3
24979	24987	8	3	0.0961	3417.0	S	3.0	1139.0	3425.0	S	2.0	1142.0	3.0	same gene	2020-03	2020	3
24981	24987	6	3	0.0961	3419.0	S	2.0	1140.0	3425.0	S	2.0	1142.0	2.0	same gene	2020-03	2020	3
24979	24986	7	3	0.0961	3417.0	S	3.0	1139.0	3424.0	S	1.0	1142.0	3.0	same gene	2020-03	2020	3
24981	24988	7	3	0.0961	3419.0	S	2.0	1140.0	3426.0	S	3.0	1142.0	2.0	same gene	2020-03	2020	3
24979	24984	5	3	0.0961	3417.0	S	3.0	1139.0	3422.0	S	2.0	1141.0	2.0	same gene	2020-03	2020	3
24979	24983	4	3	0.0961	3417.0	S	3.0	1139.0	3421.0	S	1.0	1141.0	2.0	same gene	2020-03	2020	3
24978	24988	10	3	0.0961	3416.0	S	2.0	1139.0	3426.0	S	3.0	1142.0	3.0	same gene	2020-03	2020	3
24980	24987	7	3	0.0961	3418.0	S	1.0	1140.0	3425.0	S	2.0	1142.0	2.0	same gene	2020-03	2020	3
24978	24987	9	3	0.0961	3416.0	S	2.0	1139.0	3425.0	S	2.0	1142.0	3.0	same gene	2020-03	2020	3
24978	24986	8	3	0.0961	3416.0	S	2.0	1139.0	3424.0	S	1.0	1142.0	3.0	same gene	2020-03	2020	3
24978	24984	6	3	0.0961	3416.0	S	2.0	1139.0	3422.0	S	2.0	1141.0	2.0	same gene	2020-03	2020	3
24978	24983	5	3	0.0961	3416.0	S	2.0	1139.0	3421.0	S	1.0	1141.0	2.0	same gene	2020-03	2020	3
3037	28883	25846	3	0.09605	2772.0	ORF1ab	3.0	924.0	610.0	N	1.0	204.0		different gene	2020-03	2020	3
28883	3037	25846	3	0.09605	610.0	N	1.0	204.0	2772.0	ORF1ab	3.0	924.0		different gene	2020-03	2020	3
24987	24977	10	3	0.09571	3425.0	S	2.0	1142.0	3415.0	S	1.0	1139.0	3.0	same gene	2020-03	2020	3
24986	24977	9	3	0.09571	3424.0	S	1.0	1142.0	3415.0	S	1.0	1139.0	3.0	same gene	2020-03	2020	3
24984	24977	7	3	0.09571	3422.0	S	2.0	1141.0	3415.0	S	1.0	1139.0	2.0	same gene	2020-03	2020	3
24983	24977	6	3	0.09571	3421.0	S	1.0	1141.0	3415.0	S	1.0	1139.0	2.0	same gene	2020-03	2020	3
24988	24977	11	3	0.09571	3426.0	S	3.0	1142.0	3415.0	S	1.0	1139.0	3.0	same gene	2020-03	2020	3
24977	24988	11	3	0.09571	3415.0	S	1.0	1139.0	3426.0	S	3.0	1142.0	3.0	same gene	2020-03	2020	3
24977	24987	10	3	0.09571	3415.0	S	1.0	1139.0	3425.0	S	2.0	1142.0	3.0	same gene	2020-03	2020	3
24977	24986	9	3	0.09571	3415.0	S	1.0	1139.0	3424.0	S	1.0	1142.0	3.0	same gene	2020-03	2020	3
24977	24984	7	3	0.09571	3415.0	S	1.0	1139.0	3422.0	S	2.0	1141.0	2.0	same gene	2020-03	2020	3
24977	24983	6	3	0.09571	3415.0	S	1.0	1139.0	3421.0	S	1.0	1141.0	2.0	same gene	2020-03	2020	3
24985	24978	7	3	0.09562	3423.0	S	3.0	1141.0	3416.0	S	2.0	1139.0	2.0	same gene	2020-03	2020	3
24985	24975	10	3	0.09562	3423.0	S	3.0	1141.0	3413.0	S	2.0	1138.0	3.0	same gene	2020-03	2020	3
24985	24976	9	3	0.09562	3423.0	S	3.0	1141.0	3414.0	S	3.0	1138.0	3.0	same gene	2020-03	2020	3
24976	24985	9	3	0.09562	3414.0	S	3.0	1138.0	3423.0	S	3.0	1141.0	3.0	same gene	2020-03	2020	3
24978	24985	7	3	0.09562	3416.0	S	2.0	1139.0	3423.0	S	3.0	1141.0	2.0	same gene	2020-03	2020	3
24985	24979	6	3	0.09562	3423.0	S	3.0	1141.0	3417.0	S	3.0	1139.0	2.0	same gene	2020-03	2020	3
24979	24985	6	3	0.09562	3417.0	S	3.0	1139.0	3423.0	S	3.0	1141.0	2.0	same gene	2020-03	2020	3
24975	24985	10	3	0.09562	3413.0	S	2.0	1138.0	3423.0	S	3.0	1141.0	3.0	same gene	2020-03	2020	3
24976	24982	6	3	0.09504	3414.0	S	3.0	1138.0	3420.0	S	3.0	1140.0	2.0	same gene	2020-03	2020	3
24975	24982	7	3	0.09504	3413.0	S	2.0	1138.0	3420.0	S	3.0	1140.0	2.0	same gene	2020-03	2020	3
24986	24982	4	3	0.09504	3424.0	S	1.0	1142.0	3420.0	S	3.0	1140.0	2.0	same gene	2020-03	2020	3
24987	24982	5	3	0.09504	3425.0	S	2.0	1142.0	3420.0	S	3.0	1140.0	2.0	same gene	2020-03	2020	3
24988	24982	6	3	0.09504	3426.0	S	3.0	1142.0	3420.0	S	3.0	1140.0	2.0	same gene	2020-03	2020	3
24982	24976	6	3	0.09504	3420.0	S	3.0	1140.0	3414.0	S	3.0	1138.0	2.0	same gene	2020-03	2020	3
24982	24975	7	3	0.09504	3420.0	S	3.0	1140.0	3413.0	S	2.0	1138.0	2.0	same gene	2020-03	2020	3
24982	24988	6	3	0.09504	3420.0	S	3.0	1140.0	3426.0	S	3.0	1142.0	2.0	same gene	2020-03	2020	3
24982	24987	5	3	0.09504	3420.0	S	3.0	1140.0	3425.0	S	2.0	1142.0	2.0	same gene	2020-03	2020	3
24982	24986	4	3	0.09504	3420.0	S	3.0	1140.0	3424.0	S	1.0	1142.0	2.0	same gene	2020-03	2020	3
17247	14805	2442	3	0.08707	3780.0	ORF1ab	3.0	1260.0	1338.0	ORF1ab	3.0	446.0	814.0	same gene	2020-03	2020	3
14805	17247	2442	3	0.08707	1338.0	ORF1ab	3.0	446.0	3780.0	ORF1ab	3.0	1260.0	814.0	same gene	2020-03	2020	3
18736	490	18246	3	0.08281	5269.0	ORF1ab	1.0	1757.0	225.0	ORF1ab	3.0	75.0	1682.0	same gene	2020-03	2020	3
490	18736	18246	3	0.08281	225.0	ORF1ab	3.0	75.0	5269.0	ORF1ab	1.0	1757.0	1682.0	same gene	2020-03	2020	3
5295	5303	8	3	0.08055	5030.0	ORF1ab	2.0	1677.0	5038.0	ORF1ab	1.0	1680.0	3.0	same gene	2020-03	2020	3
5302	5295	7	3	0.08055	5037.0	ORF1ab	3.0	1679.0	5030.0	ORF1ab	2.0	1677.0	2.0	same gene	2020-03	2020	3
5296	5300	4	3	0.08055	5031.0	ORF1ab	3.0	1677.0	5035.0	ORF1ab	1.0	1679.0	2.0	same gene	2020-03	2020	3
5300	5294	6	3	0.08055	5035.0	ORF1ab	1.0	1679.0	5029.0	ORF1ab	1.0	1677.0	2.0	same gene	2020-03	2020	3
5295	5302	7	3	0.08055	5030.0	ORF1ab	2.0	1677.0	5037.0	ORF1ab	3.0	1679.0	2.0	same gene	2020-03	2020	3
5295	5300	5	3	0.08055	5030.0	ORF1ab	2.0	1677.0	5035.0	ORF1ab	1.0	1679.0	2.0	same gene	2020-03	2020	3
5294	5303	9	3	0.08055	5029.0	ORF1ab	1.0	1677.0	5038.0	ORF1ab	1.0	1680.0	3.0	same gene	2020-03	2020	3
5302	5294	8	3	0.08055	5037.0	ORF1ab	3.0	1679.0	5029.0	ORF1ab	1.0	1677.0	2.0	same gene	2020-03	2020	3
5303	5294	9	3	0.08055	5038.0	ORF1ab	1.0	1680.0	5029.0	ORF1ab	1.0	1677.0	3.0	same gene	2020-03	2020	3
5296	5303	7	3	0.08055	5031.0	ORF1ab	3.0	1677.0	5038.0	ORF1ab	1.0	1680.0	3.0	same gene	2020-03	2020	3
5294	5302	8	3	0.08055	5029.0	ORF1ab	1.0	1677.0	5037.0	ORF1ab	3.0	1679.0	2.0	same gene	2020-03	2020	3
5300	5295	5	3	0.08055	5035.0	ORF1ab	1.0	1679.0	5030.0	ORF1ab	2.0	1677.0	2.0	same gene	2020-03	2020	3
5303	5295	8	3	0.08055	5038.0	ORF1ab	1.0	1680.0	5030.0	ORF1ab	2.0	1677.0	3.0	same gene	2020-03	2020	3
5294	5300	6	3	0.08055	5029.0	ORF1ab	1.0	1677.0	5035.0	ORF1ab	1.0	1679.0	2.0	same gene	2020-03	2020	3
5296	5302	6	3	0.08055	5031.0	ORF1ab	3.0	1677.0	5037.0	ORF1ab	3.0	1679.0	2.0	same gene	2020-03	2020	3
5300	5296	4	3	0.08055	5035.0	ORF1ab	1.0	1679.0	5031.0	ORF1ab	3.0	1677.0	2.0	same gene	2020-03	2020	3
5302	5296	6	3	0.08055	5037.0	ORF1ab	3.0	1679.0	5031.0	ORF1ab	3.0	1677.0	2.0	same gene	2020-03	2020	3
5303	5296	7	3	0.08055	5038.0	ORF1ab	1.0	1680.0	5031.0	ORF1ab	3.0	1677.0	3.0	same gene	2020-03	2020	3
5303	5297	6	3	0.08055	5038.0	ORF1ab	1.0	1680.0	5032.0	ORF1ab	1.0	1678.0	2.0	same gene	2020-03	2020	3
5303	5298	5	3	0.08055	5038.0	ORF1ab	1.0	1680.0	5033.0	ORF1ab	2.0	1678.0	2.0	same gene	2020-03	2020	3
5303	5299	4	3	0.08055	5038.0	ORF1ab	1.0	1680.0	5034.0	ORF1ab	3.0	1678.0	2.0	same gene	2020-03	2020	3
5297	5303	6	3	0.08055	5032.0	ORF1ab	1.0	1678.0	5038.0	ORF1ab	1.0	1680.0	2.0	same gene	2020-03	2020	3
5298	5303	5	3	0.08055	5033.0	ORF1ab	2.0	1678.0	5038.0	ORF1ab	1.0	1680.0	2.0	same gene	2020-03	2020	3
5299	5303	4	3	0.08055	5034.0	ORF1ab	3.0	1678.0	5038.0	ORF1ab	1.0	1680.0	2.0	same gene	2020-03	2020	3
5303	5293	10	3	0.08054	5038.0	ORF1ab	1.0	1680.0	5028.0	ORF1ab	3.0	1676.0	4.0	same gene	2020-03	2020	3
5302	5293	9	3	0.08054	5037.0	ORF1ab	3.0	1679.0	5028.0	ORF1ab	3.0	1676.0	3.0	same gene	2020-03	2020	3
5292	5302	10	3	0.08054	5027.0	ORF1ab	2.0	1676.0	5037.0	ORF1ab	3.0	1679.0	3.0	same gene	2020-03	2020	3
5300	5293	7	3	0.08054	5035.0	ORF1ab	1.0	1679.0	5028.0	ORF1ab	3.0	1676.0	3.0	same gene	2020-03	2020	3
5299	5293	6	3	0.08054	5034.0	ORF1ab	3.0	1678.0	5028.0	ORF1ab	3.0	1676.0	2.0	same gene	2020-03	2020	3
5292	5299	7	3	0.08054	5027.0	ORF1ab	2.0	1676.0	5034.0	ORF1ab	3.0	1678.0	2.0	same gene	2020-03	2020	3
5293	5297	4	3	0.08054	5028.0	ORF1ab	3.0	1676.0	5032.0	ORF1ab	1.0	1678.0	2.0	same gene	2020-03	2020	3
5293	5298	5	3	0.08054	5028.0	ORF1ab	3.0	1676.0	5033.0	ORF1ab	2.0	1678.0	2.0	same gene	2020-03	2020	3
5293	5299	6	3	0.08054	5028.0	ORF1ab	3.0	1676.0	5034.0	ORF1ab	3.0	1678.0	2.0	same gene	2020-03	2020	3
5293	5300	7	3	0.08054	5028.0	ORF1ab	3.0	1676.0	5035.0	ORF1ab	1.0	1679.0	3.0	same gene	2020-03	2020	3
5293	5302	9	3	0.08054	5028.0	ORF1ab	3.0	1676.0	5037.0	ORF1ab	3.0	1679.0	3.0	same gene	2020-03	2020	3
5293	5303	10	3	0.08054	5028.0	ORF1ab	3.0	1676.0	5038.0	ORF1ab	1.0	1680.0	4.0	same gene	2020-03	2020	3
5292	5297	5	3	0.08054	5027.0	ORF1ab	2.0	1676.0	5032.0	ORF1ab	1.0	1678.0	2.0	same gene	2020-03	2020	3
5297	5292	5	3	0.08054	5032.0	ORF1ab	1.0	1678.0	5027.0	ORF1ab	2.0	1676.0	2.0	same gene	2020-03	2020	3
5298	5292	6	3	0.08054	5033.0	ORF1ab	2.0	1678.0	5027.0	ORF1ab	2.0	1676.0	2.0	same gene	2020-03	2020	3
5299	5292	7	3	0.08054	5034.0	ORF1ab	3.0	1678.0	5027.0	ORF1ab	2.0	1676.0	2.0	same gene	2020-03	2020	3
5300	5292	8	3	0.08054	5035.0	ORF1ab	1.0	1679.0	5027.0	ORF1ab	2.0	1676.0	3.0	same gene	2020-03	2020	3
5302	5292	10	3	0.08054	5037.0	ORF1ab	3.0	1679.0	5027.0	ORF1ab	2.0	1676.0	3.0	same gene	2020-03	2020	3
5303	5292	11	3	0.08054	5038.0	ORF1ab	1.0	1680.0	5027.0	ORF1ab	2.0	1676.0	4.0	same gene	2020-03	2020	3
5297	5293	4	3	0.08054	5032.0	ORF1ab	1.0	1678.0	5028.0	ORF1ab	3.0	1676.0	2.0	same gene	2020-03	2020	3
5298	5293	5	3	0.08054	5033.0	ORF1ab	2.0	1678.0	5028.0	ORF1ab	3.0	1676.0	2.0	same gene	2020-03	2020	3
5292	5303	11	3	0.08054	5027.0	ORF1ab	2.0	1676.0	5038.0	ORF1ab	1.0	1680.0	4.0	same gene	2020-03	2020	3
5292	5300	8	3	0.08054	5027.0	ORF1ab	2.0	1676.0	5035.0	ORF1ab	1.0	1679.0	3.0	same gene	2020-03	2020	3
5292	5298	6	3	0.08054	5027.0	ORF1ab	2.0	1676.0	5033.0	ORF1ab	2.0	1678.0	2.0	same gene	2020-03	2020	3
5301	5295	6	3	0.07993	5036.0	ORF1ab	2.0	1679.0	5030.0	ORF1ab	2.0	1677.0	2.0	same gene	2020-03	2020	3
5296	5301	5	3	0.07993	5031.0	ORF1ab	3.0	1677.0	5036.0	ORF1ab	2.0	1679.0	2.0	same gene	2020-03	2020	3
5294	5301	7	3	0.07993	5029.0	ORF1ab	1.0	1677.0	5036.0	ORF1ab	2.0	1679.0	2.0	same gene	2020-03	2020	3
5295	5301	6	3	0.07993	5030.0	ORF1ab	2.0	1677.0	5036.0	ORF1ab	2.0	1679.0	2.0	same gene	2020-03	2020	3
5301	5296	5	3	0.07993	5036.0	ORF1ab	2.0	1679.0	5031.0	ORF1ab	3.0	1677.0	2.0	same gene	2020-03	2020	3
5301	5294	7	3	0.07993	5036.0	ORF1ab	2.0	1679.0	5029.0	ORF1ab	1.0	1677.0	2.0	same gene	2020-03	2020	3
18736	3177	15559	3	0.07992	5269.0	ORF1ab	1.0	1757.0	2912.0	ORF1ab	2.0	971.0	786.0	same gene	2020-03	2020	3
3177	18736	15559	3	0.07992	2912.0	ORF1ab	2.0	971.0	5269.0	ORF1ab	1.0	1757.0	786.0	same gene	2020-03	2020	3
5298	5304	6	3	0.07924	5033.0	ORF1ab	2.0	1678.0	5039.0	ORF1ab	2.0	1680.0	2.0	same gene	2020-03	2020	3
5297	5304	7	3	0.07924	5032.0	ORF1ab	1.0	1678.0	5039.0	ORF1ab	2.0	1680.0	2.0	same gene	2020-03	2020	3
5296	5304	8	3	0.07924	5031.0	ORF1ab	3.0	1677.0	5039.0	ORF1ab	2.0	1680.0	3.0	same gene	2020-03	2020	3
5304	5299	5	3	0.07924	5039.0	ORF1ab	2.0	1680.0	5034.0	ORF1ab	3.0	1678.0	2.0	same gene	2020-03	2020	3
5304	5298	6	3	0.07924	5039.0	ORF1ab	2.0	1680.0	5033.0	ORF1ab	2.0	1678.0	2.0	same gene	2020-03	2020	3
5304	5297	7	3	0.07924	5039.0	ORF1ab	2.0	1680.0	5032.0	ORF1ab	1.0	1678.0	2.0	same gene	2020-03	2020	3
5304	5296	8	3	0.07924	5039.0	ORF1ab	2.0	1680.0	5031.0	ORF1ab	3.0	1677.0	3.0	same gene	2020-03	2020	3
5304	5295	9	3	0.07924	5039.0	ORF1ab	2.0	1680.0	5030.0	ORF1ab	2.0	1677.0	3.0	same gene	2020-03	2020	3
5299	5304	5	3	0.07924	5034.0	ORF1ab	3.0	1678.0	5039.0	ORF1ab	2.0	1680.0	2.0	same gene	2020-03	2020	3
5304	5294	10	3	0.07924	5039.0	ORF1ab	2.0	1680.0	5029.0	ORF1ab	1.0	1677.0	3.0	same gene	2020-03	2020	3
5295	5304	9	3	0.07924	5030.0	ORF1ab	2.0	1677.0	5039.0	ORF1ab	2.0	1680.0	3.0	same gene	2020-03	2020	3
5294	5304	10	3	0.07924	5029.0	ORF1ab	1.0	1677.0	5039.0	ORF1ab	2.0	1680.0	3.0	same gene	2020-03	2020	3
29651	29646	5	3	0.07892	94.0	ORF10	1.0	32.0	89.0	ORF10	2.0	30.0	2.0	same gene	2020-03	2020	3
29651	29647	4	3	0.07892	94.0	ORF10	1.0	32.0	90.0	ORF10	3.0	30.0	2.0	same gene	2020-03	2020	3
29651	29645	6	3	0.07892	94.0	ORF10	1.0	32.0	88.0	ORF10	1.0	30.0	2.0	same gene	2020-03	2020	3
29645	29651	6	3	0.07892	88.0	ORF10	1.0	30.0	94.0	ORF10	1.0	32.0	2.0	same gene	2020-03	2020	3
29647	29651	4	3	0.07892	90.0	ORF10	3.0	30.0	94.0	ORF10	1.0	32.0	2.0	same gene	2020-03	2020	3
29646	29651	5	3	0.07892	89.0	ORF10	2.0	30.0	94.0	ORF10	1.0	32.0	2.0	same gene	2020-03	2020	3
5305	5339	34	3	0.07884	5040.0	ORF1ab	3.0	1680.0	5074.0	ORF1ab	1.0	1692.0	12.0	same gene	2020-03	2020	3
5339	5305	34	3	0.07884	5074.0	ORF1ab	1.0	1692.0	5040.0	ORF1ab	3.0	1680.0	12.0	same gene	2020-03	2020	3
5314	5305	9	3	0.0778	5049.0	ORF1ab	3.0	1683.0	5040.0	ORF1ab	3.0	1680.0	3.0	same gene	2020-03	2020	3
5305	5314	9	3	0.0778	5040.0	ORF1ab	3.0	1680.0	5049.0	ORF1ab	3.0	1683.0	3.0	same gene	2020-03	2020	3
5321	5310	11	3	0.07751	5056.0	ORF1ab	1.0	1686.0	5045.0	ORF1ab	2.0	1682.0	4.0	same gene	2020-03	2020	3
5307	5321	14	3	0.07751	5042.0	ORF1ab	2.0	1681.0	5056.0	ORF1ab	1.0	1686.0	5.0	same gene	2020-03	2020	3
5316	5310	6	3	0.07751	5051.0	ORF1ab	2.0	1684.0	5045.0	ORF1ab	2.0	1682.0	2.0	same gene	2020-03	2020	3
5318	5310	8	3	0.07751	5053.0	ORF1ab	1.0	1685.0	5045.0	ORF1ab	2.0	1682.0	3.0	same gene	2020-03	2020	3
5319	5310	9	3	0.07751	5054.0	ORF1ab	2.0	1685.0	5045.0	ORF1ab	2.0	1682.0	3.0	same gene	2020-03	2020	3
5320	5310	10	3	0.07751	5055.0	ORF1ab	3.0	1685.0	5045.0	ORF1ab	2.0	1682.0	3.0	same gene	2020-03	2020	3
5316	5311	5	3	0.07751	5051.0	ORF1ab	2.0	1684.0	5046.0	ORF1ab	3.0	1682.0	2.0	same gene	2020-03	2020	3
5315	5311	4	3	0.07751	5050.0	ORF1ab	1.0	1684.0	5046.0	ORF1ab	3.0	1682.0	2.0	same gene	2020-03	2020	3
5318	5311	7	3	0.07751	5053.0	ORF1ab	1.0	1685.0	5046.0	ORF1ab	3.0	1682.0	3.0	same gene	2020-03	2020	3
5319	5311	8	3	0.07751	5054.0	ORF1ab	2.0	1685.0	5046.0	ORF1ab	3.0	1682.0	3.0	same gene	2020-03	2020	3
5307	5320	13	3	0.07751	5042.0	ORF1ab	2.0	1681.0	5055.0	ORF1ab	3.0	1685.0	4.0	same gene	2020-03	2020	3
5321	5311	10	3	0.07751	5056.0	ORF1ab	1.0	1686.0	5046.0	ORF1ab	3.0	1682.0	4.0	same gene	2020-03	2020	3
5308	5312	4	3	0.07751	5043.0	ORF1ab	3.0	1681.0	5047.0	ORF1ab	1.0	1683.0	2.0	same gene	2020-03	2020	3
5308	5313	5	3	0.07751	5043.0	ORF1ab	3.0	1681.0	5048.0	ORF1ab	2.0	1683.0	2.0	same gene	2020-03	2020	3
5308	5315	7	3	0.07751	5043.0	ORF1ab	3.0	1681.0	5050.0	ORF1ab	1.0	1684.0	3.0	same gene	2020-03	2020	3
5320	5311	9	3	0.07751	5055.0	ORF1ab	3.0	1685.0	5046.0	ORF1ab	3.0	1682.0	3.0	same gene	2020-03	2020	3
5307	5313	6	3	0.07751	5042.0	ORF1ab	2.0	1681.0	5048.0	ORF1ab	2.0	1683.0	2.0	same gene	2020-03	2020	3
5307	5319	12	3	0.07751	5042.0	ORF1ab	2.0	1681.0	5054.0	ORF1ab	2.0	1685.0	4.0	same gene	2020-03	2020	3
5307	5318	11	3	0.07751	5042.0	ORF1ab	2.0	1681.0	5053.0	ORF1ab	1.0	1685.0	4.0	same gene	2020-03	2020	3
5306	5312	6	3	0.07751	5041.0	ORF1ab	1.0	1681.0	5047.0	ORF1ab	1.0	1683.0	2.0	same gene	2020-03	2020	3
5306	5313	7	3	0.07751	5041.0	ORF1ab	1.0	1681.0	5048.0	ORF1ab	2.0	1683.0	2.0	same gene	2020-03	2020	3
5306	5315	9	3	0.07751	5041.0	ORF1ab	1.0	1681.0	5050.0	ORF1ab	1.0	1684.0	3.0	same gene	2020-03	2020	3
5306	5316	10	3	0.07751	5041.0	ORF1ab	1.0	1681.0	5051.0	ORF1ab	2.0	1684.0	3.0	same gene	2020-03	2020	3
5306	5318	12	3	0.07751	5041.0	ORF1ab	1.0	1681.0	5053.0	ORF1ab	1.0	1685.0	4.0	same gene	2020-03	2020	3
5306	5319	13	3	0.07751	5041.0	ORF1ab	1.0	1681.0	5054.0	ORF1ab	2.0	1685.0	4.0	same gene	2020-03	2020	3
5306	5320	14	3	0.07751	5041.0	ORF1ab	1.0	1681.0	5055.0	ORF1ab	3.0	1685.0	4.0	same gene	2020-03	2020	3
5306	5321	15	3	0.07751	5041.0	ORF1ab	1.0	1681.0	5056.0	ORF1ab	1.0	1686.0	5.0	same gene	2020-03	2020	3
5320	5309	11	3	0.07751	5055.0	ORF1ab	3.0	1685.0	5044.0	ORF1ab	1.0	1682.0	3.0	same gene	2020-03	2020	3
5321	5309	12	3	0.07751	5056.0	ORF1ab	1.0	1686.0	5044.0	ORF1ab	1.0	1682.0	4.0	same gene	2020-03	2020	3
5315	5310	5	3	0.07751	5050.0	ORF1ab	1.0	1684.0	5045.0	ORF1ab	2.0	1682.0	2.0	same gene	2020-03	2020	3
5307	5312	5	3	0.07751	5042.0	ORF1ab	2.0	1681.0	5047.0	ORF1ab	1.0	1683.0	2.0	same gene	2020-03	2020	3
5308	5318	10	3	0.07751	5043.0	ORF1ab	3.0	1681.0	5053.0	ORF1ab	1.0	1685.0	4.0	same gene	2020-03	2020	3
5307	5315	8	3	0.07751	5042.0	ORF1ab	2.0	1681.0	5050.0	ORF1ab	1.0	1684.0	3.0	same gene	2020-03	2020	3
5307	5316	9	3	0.07751	5042.0	ORF1ab	2.0	1681.0	5051.0	ORF1ab	2.0	1684.0	3.0	same gene	2020-03	2020	3
5308	5316	8	3	0.07751	5043.0	ORF1ab	3.0	1681.0	5051.0	ORF1ab	2.0	1684.0	3.0	same gene	2020-03	2020	3
5319	5312	7	3	0.07751	5054.0	ORF1ab	2.0	1685.0	5047.0	ORF1ab	1.0	1683.0	2.0	same gene	2020-03	2020	3
5308	5319	11	3	0.07751	5043.0	ORF1ab	3.0	1681.0	5054.0	ORF1ab	2.0	1685.0	4.0	same gene	2020-03	2020	3
5311	5321	10	3	0.07751	5046.0	ORF1ab	3.0	1682.0	5056.0	ORF1ab	1.0	1686.0	4.0	same gene	2020-03	2020	3
5321	5315	6	3	0.07751	5056.0	ORF1ab	1.0	1686.0	5050.0	ORF1ab	1.0	1684.0	2.0	same gene	2020-03	2020	3
5321	5316	5	3	0.07751	5056.0	ORF1ab	1.0	1686.0	5051.0	ORF1ab	2.0	1684.0	2.0	same gene	2020-03	2020	3
5311	5315	4	3	0.07751	5046.0	ORF1ab	3.0	1682.0	5050.0	ORF1ab	1.0	1684.0	2.0	same gene	2020-03	2020	3
5311	5316	5	3	0.07751	5046.0	ORF1ab	3.0	1682.0	5051.0	ORF1ab	2.0	1684.0	2.0	same gene	2020-03	2020	3
5311	5318	7	3	0.07751	5046.0	ORF1ab	3.0	1682.0	5053.0	ORF1ab	1.0	1685.0	3.0	same gene	2020-03	2020	3
5311	5319	8	3	0.07751	5046.0	ORF1ab	3.0	1682.0	5054.0	ORF1ab	2.0	1685.0	3.0	same gene	2020-03	2020	3
5311	5320	9	3	0.07751	5046.0	ORF1ab	3.0	1682.0	5055.0	ORF1ab	3.0	1685.0	3.0	same gene	2020-03	2020	3
5312	5318	6	3	0.07751	5047.0	ORF1ab	1.0	1683.0	5053.0	ORF1ab	1.0	1685.0	2.0	same gene	2020-03	2020	3
5310	5319	9	3	0.07751	5045.0	ORF1ab	2.0	1682.0	5054.0	ORF1ab	2.0	1685.0	3.0	same gene	2020-03	2020	3
5312	5319	7	3	0.07751	5047.0	ORF1ab	1.0	1683.0	5054.0	ORF1ab	2.0	1685.0	2.0	same gene	2020-03	2020	3
5312	5320	8	3	0.07751	5047.0	ORF1ab	1.0	1683.0	5055.0	ORF1ab	3.0	1685.0	2.0	same gene	2020-03	2020	3
5312	5321	9	3	0.07751	5047.0	ORF1ab	1.0	1683.0	5056.0	ORF1ab	1.0	1686.0	3.0	same gene	2020-03	2020	3
5313	5318	5	3	0.07751	5048.0	ORF1ab	2.0	1683.0	5053.0	ORF1ab	1.0	1685.0	2.0	same gene	2020-03	2020	3
5313	5319	6	3	0.07751	5048.0	ORF1ab	2.0	1683.0	5054.0	ORF1ab	2.0	1685.0	2.0	same gene	2020-03	2020	3
5313	5320	7	3	0.07751	5048.0	ORF1ab	2.0	1683.0	5055.0	ORF1ab	3.0	1685.0	2.0	same gene	2020-03	2020	3
5313	5321	8	3	0.07751	5048.0	ORF1ab	2.0	1683.0	5056.0	ORF1ab	1.0	1686.0	3.0	same gene	2020-03	2020	3
5310	5321	11	3	0.07751	5045.0	ORF1ab	2.0	1682.0	5056.0	ORF1ab	1.0	1686.0	4.0	same gene	2020-03	2020	3
5310	5318	8	3	0.07751	5045.0	ORF1ab	2.0	1682.0	5053.0	ORF1ab	1.0	1685.0	3.0	same gene	2020-03	2020	3
5308	5320	12	3	0.07751	5043.0	ORF1ab	3.0	1681.0	5055.0	ORF1ab	3.0	1685.0	4.0	same gene	2020-03	2020	3
5309	5318	9	3	0.07751	5044.0	ORF1ab	1.0	1682.0	5053.0	ORF1ab	1.0	1685.0	3.0	same gene	2020-03	2020	3
5308	5321	13	3	0.07751	5043.0	ORF1ab	3.0	1681.0	5056.0	ORF1ab	1.0	1686.0	5.0	same gene	2020-03	2020	3
5318	5312	6	3	0.07751	5053.0	ORF1ab	1.0	1685.0	5047.0	ORF1ab	1.0	1683.0	2.0	same gene	2020-03	2020	3
5316	5321	5	3	0.07751	5051.0	ORF1ab	2.0	1684.0	5056.0	ORF1ab	1.0	1686.0	2.0	same gene	2020-03	2020	3
5320	5312	8	3	0.07751	5055.0	ORF1ab	3.0	1685.0	5047.0	ORF1ab	1.0	1683.0	2.0	same gene	2020-03	2020	3
5321	5312	9	3	0.07751	5056.0	ORF1ab	1.0	1686.0	5047.0	ORF1ab	1.0	1683.0	3.0	same gene	2020-03	2020	3
5309	5315	6	3	0.07751	5044.0	ORF1ab	1.0	1682.0	5050.0	ORF1ab	1.0	1684.0	2.0	same gene	2020-03	2020	3
5309	5316	7	3	0.07751	5044.0	ORF1ab	1.0	1682.0	5051.0	ORF1ab	2.0	1684.0	2.0	same gene	2020-03	2020	3
5309	5319	10	3	0.07751	5044.0	ORF1ab	1.0	1682.0	5054.0	ORF1ab	2.0	1685.0	3.0	same gene	2020-03	2020	3
5310	5316	6	3	0.07751	5045.0	ORF1ab	2.0	1682.0	5051.0	ORF1ab	2.0	1684.0	2.0	same gene	2020-03	2020	3
5309	5320	11	3	0.07751	5044.0	ORF1ab	1.0	1682.0	5055.0	ORF1ab	3.0	1685.0	3.0	same gene	2020-03	2020	3
5309	5321	12	3	0.07751	5044.0	ORF1ab	1.0	1682.0	5056.0	ORF1ab	1.0	1686.0	4.0	same gene	2020-03	2020	3
5319	5313	6	3	0.07751	5054.0	ORF1ab	2.0	1685.0	5048.0	ORF1ab	2.0	1683.0	2.0	same gene	2020-03	2020	3
5320	5313	7	3	0.07751	5055.0	ORF1ab	3.0	1685.0	5048.0	ORF1ab	2.0	1683.0	2.0	same gene	2020-03	2020	3
5321	5313	8	3	0.07751	5056.0	ORF1ab	1.0	1686.0	5048.0	ORF1ab	2.0	1683.0	3.0	same gene	2020-03	2020	3
5310	5315	5	3	0.07751	5045.0	ORF1ab	2.0	1682.0	5050.0	ORF1ab	1.0	1684.0	2.0	same gene	2020-03	2020	3
5315	5321	6	3	0.07751	5050.0	ORF1ab	1.0	1684.0	5056.0	ORF1ab	1.0	1686.0	2.0	same gene	2020-03	2020	3
5318	5313	5	3	0.07751	5053.0	ORF1ab	1.0	1685.0	5048.0	ORF1ab	2.0	1683.0	2.0	same gene	2020-03	2020	3
5310	5320	10	3	0.07751	5045.0	ORF1ab	2.0	1682.0	5055.0	ORF1ab	3.0	1685.0	3.0	same gene	2020-03	2020	3
5321	5306	15	3	0.07751	5056.0	ORF1ab	1.0	1686.0	5041.0	ORF1ab	1.0	1681.0	5.0	same gene	2020-03	2020	3
5319	5309	10	3	0.07751	5054.0	ORF1ab	2.0	1685.0	5044.0	ORF1ab	1.0	1682.0	3.0	same gene	2020-03	2020	3
5319	5308	11	3	0.07751	5054.0	ORF1ab	2.0	1685.0	5043.0	ORF1ab	3.0	1681.0	4.0	same gene	2020-03	2020	3
5318	5308	10	3	0.07751	5053.0	ORF1ab	1.0	1685.0	5043.0	ORF1ab	3.0	1681.0	4.0	same gene	2020-03	2020	3
5316	5308	8	3	0.07751	5051.0	ORF1ab	2.0	1684.0	5043.0	ORF1ab	3.0	1681.0	3.0	same gene	2020-03	2020	3
5315	5308	7	3	0.07751	5050.0	ORF1ab	1.0	1684.0	5043.0	ORF1ab	3.0	1681.0	3.0	same gene	2020-03	2020	3
5313	5308	5	3	0.07751	5048.0	ORF1ab	2.0	1683.0	5043.0	ORF1ab	3.0	1681.0	2.0	same gene	2020-03	2020	3
5312	5308	4	3	0.07751	5047.0	ORF1ab	1.0	1683.0	5043.0	ORF1ab	3.0	1681.0	2.0	same gene	2020-03	2020	3
5312	5306	6	3	0.07751	5047.0	ORF1ab	1.0	1683.0	5041.0	ORF1ab	1.0	1681.0	2.0	same gene	2020-03	2020	3
5313	5306	7	3	0.07751	5048.0	ORF1ab	2.0	1683.0	5041.0	ORF1ab	1.0	1681.0	2.0	same gene	2020-03	2020	3
5315	5306	9	3	0.07751	5050.0	ORF1ab	1.0	1684.0	5041.0	ORF1ab	1.0	1681.0	3.0	same gene	2020-03	2020	3
5316	5306	10	3	0.07751	5051.0	ORF1ab	2.0	1684.0	5041.0	ORF1ab	1.0	1681.0	3.0	same gene	2020-03	2020	3
5315	5309	6	3	0.07751	5050.0	ORF1ab	1.0	1684.0	5044.0	ORF1ab	1.0	1682.0	2.0	same gene	2020-03	2020	3
5321	5308	13	3	0.07751	5056.0	ORF1ab	1.0	1686.0	5043.0	ORF1ab	3.0	1681.0	5.0	same gene	2020-03	2020	3
5318	5309	9	3	0.07751	5053.0	ORF1ab	1.0	1685.0	5044.0	ORF1ab	1.0	1682.0	3.0	same gene	2020-03	2020	3
5316	5309	7	3	0.07751	5051.0	ORF1ab	2.0	1684.0	5044.0	ORF1ab	1.0	1682.0	2.0	same gene	2020-03	2020	3
5320	5308	12	3	0.07751	5055.0	ORF1ab	3.0	1685.0	5043.0	ORF1ab	3.0	1681.0	4.0	same gene	2020-03	2020	3
5319	5306	13	3	0.07751	5054.0	ORF1ab	2.0	1685.0	5041.0	ORF1ab	1.0	1681.0	4.0	same gene	2020-03	2020	3
5321	5307	14	3	0.07751	5056.0	ORF1ab	1.0	1686.0	5042.0	ORF1ab	2.0	1681.0	5.0	same gene	2020-03	2020	3
5320	5307	13	3	0.07751	5055.0	ORF1ab	3.0	1685.0	5042.0	ORF1ab	2.0	1681.0	4.0	same gene	2020-03	2020	3
5319	5307	12	3	0.07751	5054.0	ORF1ab	2.0	1685.0	5042.0	ORF1ab	2.0	1681.0	4.0	same gene	2020-03	2020	3
5320	5306	14	3	0.07751	5055.0	ORF1ab	3.0	1685.0	5041.0	ORF1ab	1.0	1681.0	4.0	same gene	2020-03	2020	3
5318	5307	11	3	0.07751	5053.0	ORF1ab	1.0	1685.0	5042.0	ORF1ab	2.0	1681.0	4.0	same gene	2020-03	2020	3
5312	5307	5	3	0.07751	5047.0	ORF1ab	1.0	1683.0	5042.0	ORF1ab	2.0	1681.0	2.0	same gene	2020-03	2020	3
5313	5307	6	3	0.07751	5048.0	ORF1ab	2.0	1683.0	5042.0	ORF1ab	2.0	1681.0	2.0	same gene	2020-03	2020	3
5318	5306	12	3	0.07751	5053.0	ORF1ab	1.0	1685.0	5041.0	ORF1ab	1.0	1681.0	4.0	same gene	2020-03	2020	3
5316	5307	9	3	0.07751	5051.0	ORF1ab	2.0	1684.0	5042.0	ORF1ab	2.0	1681.0	3.0	same gene	2020-03	2020	3
5315	5307	8	3	0.07751	5050.0	ORF1ab	1.0	1684.0	5042.0	ORF1ab	2.0	1681.0	3.0	same gene	2020-03	2020	3
5307	5317	10	3	0.07646	5042.0	ORF1ab	2.0	1681.0	5052.0	ORF1ab	3.0	1684.0	3.0	same gene	2020-03	2020	3
5309	5317	8	3	0.07646	5044.0	ORF1ab	1.0	1682.0	5052.0	ORF1ab	3.0	1684.0	2.0	same gene	2020-03	2020	3
5317	5306	11	3	0.07646	5052.0	ORF1ab	3.0	1684.0	5041.0	ORF1ab	1.0	1681.0	3.0	same gene	2020-03	2020	3
5317	5310	7	3	0.07646	5052.0	ORF1ab	3.0	1684.0	5045.0	ORF1ab	2.0	1682.0	2.0	same gene	2020-03	2020	3
5317	5311	6	3	0.07646	5052.0	ORF1ab	3.0	1684.0	5046.0	ORF1ab	3.0	1682.0	2.0	same gene	2020-03	2020	3
5321	5317	4	3	0.07646	5056.0	ORF1ab	1.0	1686.0	5052.0	ORF1ab	3.0	1684.0	2.0	same gene	2020-03	2020	3
5317	5307	10	3	0.07646	5052.0	ORF1ab	3.0	1684.0	5042.0	ORF1ab	2.0	1681.0	3.0	same gene	2020-03	2020	3
5308	5317	9	3	0.07646	5043.0	ORF1ab	3.0	1681.0	5052.0	ORF1ab	3.0	1684.0	3.0	same gene	2020-03	2020	3
5310	5317	7	3	0.07646	5045.0	ORF1ab	2.0	1682.0	5052.0	ORF1ab	3.0	1684.0	2.0	same gene	2020-03	2020	3
5311	5317	6	3	0.07646	5046.0	ORF1ab	3.0	1682.0	5052.0	ORF1ab	3.0	1684.0	2.0	same gene	2020-03	2020	3
5317	5308	9	3	0.07646	5052.0	ORF1ab	3.0	1684.0	5043.0	ORF1ab	3.0	1681.0	3.0	same gene	2020-03	2020	3
5306	5317	11	3	0.07646	5041.0	ORF1ab	1.0	1681.0	5052.0	ORF1ab	3.0	1684.0	3.0	same gene	2020-03	2020	3
5317	5309	8	3	0.07646	5052.0	ORF1ab	3.0	1684.0	5044.0	ORF1ab	1.0	1682.0	2.0	same gene	2020-03	2020	3
5317	5321	4	3	0.07646	5052.0	ORF1ab	3.0	1684.0	5056.0	ORF1ab	1.0	1686.0	2.0	same gene	2020-03	2020	3
27964	1059	26905	3	0.07644	71.0	ORF8	2.0	24.0	794.0	ORF1ab	2.0	265.0		different gene	2020-03	2020	3
1059	27964	26905	3	0.07644	794.0	ORF1ab	2.0	265.0	71.0	ORF8	2.0	24.0		different gene	2020-03	2020	3
5320	5305	15	3	0.07611	5055.0	ORF1ab	3.0	1685.0	5040.0	ORF1ab	3.0	1680.0	5.0	same gene	2020-03	2020	3
5312	5305	7	3	0.07611	5047.0	ORF1ab	1.0	1683.0	5040.0	ORF1ab	3.0	1680.0	3.0	same gene	2020-03	2020	3
5311	5305	6	3	0.07611	5046.0	ORF1ab	3.0	1682.0	5040.0	ORF1ab	3.0	1680.0	2.0	same gene	2020-03	2020	3
5310	5305	5	3	0.07611	5045.0	ORF1ab	2.0	1682.0	5040.0	ORF1ab	3.0	1680.0	2.0	same gene	2020-03	2020	3
5309	5305	4	3	0.07611	5044.0	ORF1ab	1.0	1682.0	5040.0	ORF1ab	3.0	1680.0	2.0	same gene	2020-03	2020	3
5305	5321	16	3	0.07611	5040.0	ORF1ab	3.0	1680.0	5056.0	ORF1ab	1.0	1686.0	6.0	same gene	2020-03	2020	3
5319	5305	14	3	0.07611	5054.0	ORF1ab	2.0	1685.0	5040.0	ORF1ab	3.0	1680.0	5.0	same gene	2020-03	2020	3
5305	5320	15	3	0.07611	5040.0	ORF1ab	3.0	1680.0	5055.0	ORF1ab	3.0	1685.0	5.0	same gene	2020-03	2020	3
5305	5319	14	3	0.07611	5040.0	ORF1ab	3.0	1680.0	5054.0	ORF1ab	2.0	1685.0	5.0	same gene	2020-03	2020	3
5305	5318	13	3	0.07611	5040.0	ORF1ab	3.0	1680.0	5053.0	ORF1ab	1.0	1685.0	5.0	same gene	2020-03	2020	3
5305	5316	11	3	0.07611	5040.0	ORF1ab	3.0	1680.0	5051.0	ORF1ab	2.0	1684.0	4.0	same gene	2020-03	2020	3
5305	5315	10	3	0.07611	5040.0	ORF1ab	3.0	1680.0	5050.0	ORF1ab	1.0	1684.0	4.0	same gene	2020-03	2020	3
5305	5309	4	3	0.07611	5040.0	ORF1ab	3.0	1680.0	5044.0	ORF1ab	1.0	1682.0	2.0	same gene	2020-03	2020	3
5305	5313	8	3	0.07611	5040.0	ORF1ab	3.0	1680.0	5048.0	ORF1ab	2.0	1683.0	3.0	same gene	2020-03	2020	3
5305	5312	7	3	0.07611	5040.0	ORF1ab	3.0	1680.0	5047.0	ORF1ab	1.0	1683.0	3.0	same gene	2020-03	2020	3
5305	5311	6	3	0.07611	5040.0	ORF1ab	3.0	1680.0	5046.0	ORF1ab	3.0	1682.0	2.0	same gene	2020-03	2020	3
5305	5310	5	3	0.07611	5040.0	ORF1ab	3.0	1680.0	5045.0	ORF1ab	2.0	1682.0	2.0	same gene	2020-03	2020	3
5318	5305	13	3	0.07611	5053.0	ORF1ab	1.0	1685.0	5040.0	ORF1ab	3.0	1680.0	5.0	same gene	2020-03	2020	3
5316	5305	11	3	0.07611	5051.0	ORF1ab	2.0	1684.0	5040.0	ORF1ab	3.0	1680.0	4.0	same gene	2020-03	2020	3
5315	5305	10	3	0.07611	5050.0	ORF1ab	1.0	1684.0	5040.0	ORF1ab	3.0	1680.0	4.0	same gene	2020-03	2020	3
5313	5305	8	3	0.07611	5048.0	ORF1ab	2.0	1683.0	5040.0	ORF1ab	3.0	1680.0	3.0	same gene	2020-03	2020	3
5321	5305	16	3	0.07611	5056.0	ORF1ab	1.0	1686.0	5040.0	ORF1ab	3.0	1680.0	6.0	same gene	2020-03	2020	3
5332	5337	5	3	0.07557	5067.0	ORF1ab	3.0	1689.0	5072.0	ORF1ab	2.0	1691.0	2.0	same gene	2020-03	2020	3
5332	5336	4	3	0.07557	5067.0	ORF1ab	3.0	1689.0	5071.0	ORF1ab	1.0	1691.0	2.0	same gene	2020-03	2020	3
5336	5332	4	3	0.07557	5071.0	ORF1ab	1.0	1691.0	5067.0	ORF1ab	3.0	1689.0	2.0	same gene	2020-03	2020	3
5337	5332	5	3	0.07557	5072.0	ORF1ab	2.0	1691.0	5067.0	ORF1ab	3.0	1689.0	2.0	same gene	2020-03	2020	3
5325	5330	5	3	0.07439	5060.0	ORF1ab	2.0	1687.0	5065.0	ORF1ab	1.0	1689.0	2.0	same gene	2020-03	2020	3
5324	5330	6	3	0.07439	5059.0	ORF1ab	1.0	1687.0	5065.0	ORF1ab	1.0	1689.0	2.0	same gene	2020-03	2020	3
5323	5330	7	3	0.07439	5058.0	ORF1ab	3.0	1686.0	5065.0	ORF1ab	1.0	1689.0	3.0	same gene	2020-03	2020	3
5323	5329	6	3	0.07439	5058.0	ORF1ab	3.0	1686.0	5064.0	ORF1ab	3.0	1688.0	2.0	same gene	2020-03	2020	3
5323	5328	5	3	0.07439	5058.0	ORF1ab	3.0	1686.0	5063.0	ORF1ab	2.0	1688.0	2.0	same gene	2020-03	2020	3
5323	5327	4	3	0.07439	5058.0	ORF1ab	3.0	1686.0	5062.0	ORF1ab	1.0	1688.0	2.0	same gene	2020-03	2020	3
5326	5330	4	3	0.07439	5061.0	ORF1ab	3.0	1687.0	5065.0	ORF1ab	1.0	1689.0	2.0	same gene	2020-03	2020	3
5330	5323	7	3	0.07439	5065.0	ORF1ab	1.0	1689.0	5058.0	ORF1ab	3.0	1686.0	3.0	same gene	2020-03	2020	3
5329	5323	6	3	0.07439	5064.0	ORF1ab	3.0	1688.0	5058.0	ORF1ab	3.0	1686.0	2.0	same gene	2020-03	2020	3
5330	5326	4	3	0.07439	5065.0	ORF1ab	1.0	1689.0	5061.0	ORF1ab	3.0	1687.0	2.0	same gene	2020-03	2020	3
5322	5327	5	3	0.07439	5057.0	ORF1ab	2.0	1686.0	5062.0	ORF1ab	1.0	1688.0	2.0	same gene	2020-03	2020	3
5322	5328	6	3	0.07439	5057.0	ORF1ab	2.0	1686.0	5063.0	ORF1ab	2.0	1688.0	2.0	same gene	2020-03	2020	3
5322	5329	7	3	0.07439	5057.0	ORF1ab	2.0	1686.0	5064.0	ORF1ab	3.0	1688.0	2.0	same gene	2020-03	2020	3
5327	5322	5	3	0.07439	5062.0	ORF1ab	1.0	1688.0	5057.0	ORF1ab	2.0	1686.0	2.0	same gene	2020-03	2020	3
5328	5322	6	3	0.07439	5063.0	ORF1ab	2.0	1688.0	5057.0	ORF1ab	2.0	1686.0	2.0	same gene	2020-03	2020	3
5329	5322	7	3	0.07439	5064.0	ORF1ab	3.0	1688.0	5057.0	ORF1ab	2.0	1686.0	2.0	same gene	2020-03	2020	3
5330	5325	5	3	0.07439	5065.0	ORF1ab	1.0	1689.0	5060.0	ORF1ab	2.0	1687.0	2.0	same gene	2020-03	2020	3
5330	5324	6	3	0.07439	5065.0	ORF1ab	1.0	1689.0	5059.0	ORF1ab	1.0	1687.0	2.0	same gene	2020-03	2020	3
5322	5330	8	3	0.07439	5057.0	ORF1ab	2.0	1686.0	5065.0	ORF1ab	1.0	1689.0	3.0	same gene	2020-03	2020	3
5328	5323	5	3	0.07439	5063.0	ORF1ab	2.0	1688.0	5058.0	ORF1ab	3.0	1686.0	2.0	same gene	2020-03	2020	3
5327	5323	4	3	0.07439	5062.0	ORF1ab	1.0	1688.0	5058.0	ORF1ab	3.0	1686.0	2.0	same gene	2020-03	2020	3
5330	5322	8	3	0.07439	5065.0	ORF1ab	1.0	1689.0	5057.0	ORF1ab	2.0	1686.0	3.0	same gene	2020-03	2020	3
5305	5334	29	3	0.07347	5040.0	ORF1ab	3.0	1680.0	5069.0	ORF1ab	2.0	1690.0	10.0	same gene	2020-03	2020	3
5334	5305	29	3	0.07347	5069.0	ORF1ab	2.0	1690.0	5040.0	ORF1ab	3.0	1680.0	10.0	same gene	2020-03	2020	3
5305	5333	28	3	0.07347	5040.0	ORF1ab	3.0	1680.0	5068.0	ORF1ab	1.0	1690.0	10.0	same gene	2020-03	2020	3
5305	5337	32	3	0.07347	5040.0	ORF1ab	3.0	1680.0	5072.0	ORF1ab	2.0	1691.0	11.0	same gene	2020-03	2020	3
5333	5305	28	3	0.07347	5068.0	ORF1ab	1.0	1690.0	5040.0	ORF1ab	3.0	1680.0	10.0	same gene	2020-03	2020	3
5305	5335	30	3	0.07347	5040.0	ORF1ab	3.0	1680.0	5070.0	ORF1ab	3.0	1690.0	10.0	same gene	2020-03	2020	3
5335	5305	30	3	0.07347	5070.0	ORF1ab	3.0	1690.0	5040.0	ORF1ab	3.0	1680.0	10.0	same gene	2020-03	2020	3
5336	5305	31	3	0.07347	5071.0	ORF1ab	1.0	1691.0	5040.0	ORF1ab	3.0	1680.0	11.0	same gene	2020-03	2020	3
5337	5305	32	3	0.07347	5072.0	ORF1ab	2.0	1691.0	5040.0	ORF1ab	3.0	1680.0	11.0	same gene	2020-03	2020	3
5305	5336	31	3	0.07347	5040.0	ORF1ab	3.0	1680.0	5071.0	ORF1ab	1.0	1691.0	11.0	same gene	2020-03	2020	3
26729	18736	7993	3	0.07315	207.0	M	3.0	69.0	5269.0	ORF1ab	1.0	1757.0		different gene	2020-03	2020	3
18736	26729	7993	3	0.07315	5269.0	ORF1ab	1.0	1757.0	207.0	M	3.0	69.0		different gene	2020-03	2020	3
5336	5325	11	3	0.07301	5071.0	ORF1ab	1.0	1691.0	5060.0	ORF1ab	2.0	1687.0	4.0	same gene	2020-03	2020	3
5337	5325	12	3	0.07301	5072.0	ORF1ab	2.0	1691.0	5060.0	ORF1ab	2.0	1687.0	4.0	same gene	2020-03	2020	3
5333	5326	7	3	0.07301	5068.0	ORF1ab	1.0	1690.0	5061.0	ORF1ab	3.0	1687.0	3.0	same gene	2020-03	2020	3
5335	5325	10	3	0.07301	5070.0	ORF1ab	3.0	1690.0	5060.0	ORF1ab	2.0	1687.0	3.0	same gene	2020-03	2020	3
5334	5326	8	3	0.07301	5069.0	ORF1ab	2.0	1690.0	5061.0	ORF1ab	3.0	1687.0	3.0	same gene	2020-03	2020	3
5335	5326	9	3	0.07301	5070.0	ORF1ab	3.0	1690.0	5061.0	ORF1ab	3.0	1687.0	3.0	same gene	2020-03	2020	3
5336	5329	7	3	0.07301	5071.0	ORF1ab	1.0	1691.0	5064.0	ORF1ab	3.0	1688.0	3.0	same gene	2020-03	2020	3
5336	5326	10	3	0.07301	5071.0	ORF1ab	1.0	1691.0	5061.0	ORF1ab	3.0	1687.0	4.0	same gene	2020-03	2020	3
5334	5325	9	3	0.07301	5069.0	ORF1ab	2.0	1690.0	5060.0	ORF1ab	2.0	1687.0	3.0	same gene	2020-03	2020	3
5333	5327	6	3	0.07301	5068.0	ORF1ab	1.0	1690.0	5062.0	ORF1ab	1.0	1688.0	2.0	same gene	2020-03	2020	3
5334	5327	7	3	0.07301	5069.0	ORF1ab	2.0	1690.0	5062.0	ORF1ab	1.0	1688.0	2.0	same gene	2020-03	2020	3
5335	5327	8	3	0.07301	5070.0	ORF1ab	3.0	1690.0	5062.0	ORF1ab	1.0	1688.0	2.0	same gene	2020-03	2020	3
5336	5327	9	3	0.07301	5071.0	ORF1ab	1.0	1691.0	5062.0	ORF1ab	1.0	1688.0	3.0	same gene	2020-03	2020	3
5337	5327	10	3	0.07301	5072.0	ORF1ab	2.0	1691.0	5062.0	ORF1ab	1.0	1688.0	3.0	same gene	2020-03	2020	3
5337	5326	11	3	0.07301	5072.0	ORF1ab	2.0	1691.0	5061.0	ORF1ab	3.0	1687.0	4.0	same gene	2020-03	2020	3
5337	5324	13	3	0.07301	5072.0	ORF1ab	2.0	1691.0	5059.0	ORF1ab	1.0	1687.0	4.0	same gene	2020-03	2020	3
5333	5325	8	3	0.07301	5068.0	ORF1ab	1.0	1690.0	5060.0	ORF1ab	2.0	1687.0	3.0	same gene	2020-03	2020	3
5333	5323	10	3	0.07301	5068.0	ORF1ab	1.0	1690.0	5058.0	ORF1ab	3.0	1686.0	4.0	same gene	2020-03	2020	3
5334	5322	12	3	0.07301	5069.0	ORF1ab	2.0	1690.0	5057.0	ORF1ab	2.0	1686.0	4.0	same gene	2020-03	2020	3
5335	5322	13	3	0.07301	5070.0	ORF1ab	3.0	1690.0	5057.0	ORF1ab	2.0	1686.0	4.0	same gene	2020-03	2020	3
5336	5322	14	3	0.07301	5071.0	ORF1ab	1.0	1691.0	5057.0	ORF1ab	2.0	1686.0	5.0	same gene	2020-03	2020	3
5337	5322	15	3	0.07301	5072.0	ORF1ab	2.0	1691.0	5057.0	ORF1ab	2.0	1686.0	5.0	same gene	2020-03	2020	3
5324	5336	12	3	0.07301	5059.0	ORF1ab	1.0	1687.0	5071.0	ORF1ab	1.0	1691.0	4.0	same gene	2020-03	2020	3
5324	5337	13	3	0.07301	5059.0	ORF1ab	1.0	1687.0	5072.0	ORF1ab	2.0	1691.0	4.0	same gene	2020-03	2020	3
5325	5333	8	3	0.07301	5060.0	ORF1ab	2.0	1687.0	5068.0	ORF1ab	1.0	1690.0	3.0	same gene	2020-03	2020	3
5334	5323	11	3	0.07301	5069.0	ORF1ab	2.0	1690.0	5058.0	ORF1ab	3.0	1686.0	4.0	same gene	2020-03	2020	3
5334	5328	6	3	0.07301	5069.0	ORF1ab	2.0	1690.0	5063.0	ORF1ab	2.0	1688.0	2.0	same gene	2020-03	2020	3
5335	5323	12	3	0.07301	5070.0	ORF1ab	3.0	1690.0	5058.0	ORF1ab	3.0	1686.0	4.0	same gene	2020-03	2020	3
5336	5323	13	3	0.07301	5071.0	ORF1ab	1.0	1691.0	5058.0	ORF1ab	3.0	1686.0	5.0	same gene	2020-03	2020	3
5337	5323	14	3	0.07301	5072.0	ORF1ab	2.0	1691.0	5058.0	ORF1ab	3.0	1686.0	5.0	same gene	2020-03	2020	3
5333	5324	9	3	0.07301	5068.0	ORF1ab	1.0	1690.0	5059.0	ORF1ab	1.0	1687.0	3.0	same gene	2020-03	2020	3
5334	5324	10	3	0.07301	5069.0	ORF1ab	2.0	1690.0	5059.0	ORF1ab	1.0	1687.0	3.0	same gene	2020-03	2020	3
5335	5324	11	3	0.07301	5070.0	ORF1ab	3.0	1690.0	5059.0	ORF1ab	1.0	1687.0	3.0	same gene	2020-03	2020	3
5336	5324	12	3	0.07301	5071.0	ORF1ab	1.0	1691.0	5059.0	ORF1ab	1.0	1687.0	4.0	same gene	2020-03	2020	3
5333	5328	5	3	0.07301	5068.0	ORF1ab	1.0	1690.0	5063.0	ORF1ab	2.0	1688.0	2.0	same gene	2020-03	2020	3
5334	5329	5	3	0.07301	5069.0	ORF1ab	2.0	1690.0	5064.0	ORF1ab	3.0	1688.0	2.0	same gene	2020-03	2020	3
5335	5328	7	3	0.07301	5070.0	ORF1ab	3.0	1690.0	5063.0	ORF1ab	2.0	1688.0	2.0	same gene	2020-03	2020	3
5327	5336	9	3	0.07301	5062.0	ORF1ab	1.0	1688.0	5071.0	ORF1ab	1.0	1691.0	3.0	same gene	2020-03	2020	3
5328	5337	9	3	0.07301	5063.0	ORF1ab	2.0	1688.0	5072.0	ORF1ab	2.0	1691.0	3.0	same gene	2020-03	2020	3
5328	5336	8	3	0.07301	5063.0	ORF1ab	2.0	1688.0	5071.0	ORF1ab	1.0	1691.0	3.0	same gene	2020-03	2020	3
5328	5335	7	3	0.07301	5063.0	ORF1ab	2.0	1688.0	5070.0	ORF1ab	3.0	1690.0	2.0	same gene	2020-03	2020	3
5328	5334	6	3	0.07301	5063.0	ORF1ab	2.0	1688.0	5069.0	ORF1ab	2.0	1690.0	2.0	same gene	2020-03	2020	3
5328	5333	5	3	0.07301	5063.0	ORF1ab	2.0	1688.0	5068.0	ORF1ab	1.0	1690.0	2.0	same gene	2020-03	2020	3
5327	5337	10	3	0.07301	5062.0	ORF1ab	1.0	1688.0	5072.0	ORF1ab	2.0	1691.0	3.0	same gene	2020-03	2020	3
5327	5335	8	3	0.07301	5062.0	ORF1ab	1.0	1688.0	5070.0	ORF1ab	3.0	1690.0	2.0	same gene	2020-03	2020	3
5336	5328	8	3	0.07301	5071.0	ORF1ab	1.0	1691.0	5063.0	ORF1ab	2.0	1688.0	3.0	same gene	2020-03	2020	3
5327	5334	7	3	0.07301	5062.0	ORF1ab	1.0	1688.0	5069.0	ORF1ab	2.0	1690.0	2.0	same gene	2020-03	2020	3
5327	5333	6	3	0.07301	5062.0	ORF1ab	1.0	1688.0	5068.0	ORF1ab	1.0	1690.0	2.0	same gene	2020-03	2020	3
5326	5337	11	3	0.07301	5061.0	ORF1ab	3.0	1687.0	5072.0	ORF1ab	2.0	1691.0	4.0	same gene	2020-03	2020	3
5326	5336	10	3	0.07301	5061.0	ORF1ab	3.0	1687.0	5071.0	ORF1ab	1.0	1691.0	4.0	same gene	2020-03	2020	3
5326	5335	9	3	0.07301	5061.0	ORF1ab	3.0	1687.0	5070.0	ORF1ab	3.0	1690.0	3.0	same gene	2020-03	2020	3
5326	5334	8	3	0.07301	5061.0	ORF1ab	3.0	1687.0	5069.0	ORF1ab	2.0	1690.0	3.0	same gene	2020-03	2020	3
5329	5333	4	3	0.07301	5064.0	ORF1ab	3.0	1688.0	5068.0	ORF1ab	1.0	1690.0	2.0	same gene	2020-03	2020	3
5329	5334	5	3	0.07301	5064.0	ORF1ab	3.0	1688.0	5069.0	ORF1ab	2.0	1690.0	2.0	same gene	2020-03	2020	3
5329	5335	6	3	0.07301	5064.0	ORF1ab	3.0	1688.0	5070.0	ORF1ab	3.0	1690.0	2.0	same gene	2020-03	2020	3
5329	5336	7	3	0.07301	5064.0	ORF1ab	3.0	1688.0	5071.0	ORF1ab	1.0	1691.0	3.0	same gene	2020-03	2020	3
5329	5337	8	3	0.07301	5064.0	ORF1ab	3.0	1688.0	5072.0	ORF1ab	2.0	1691.0	3.0	same gene	2020-03	2020	3
5330	5336	6	3	0.07301	5065.0	ORF1ab	1.0	1689.0	5071.0	ORF1ab	1.0	1691.0	2.0	same gene	2020-03	2020	3
5330	5337	7	3	0.07301	5065.0	ORF1ab	1.0	1689.0	5072.0	ORF1ab	2.0	1691.0	2.0	same gene	2020-03	2020	3
5325	5336	11	3	0.07301	5060.0	ORF1ab	2.0	1687.0	5071.0	ORF1ab	1.0	1691.0	4.0	same gene	2020-03	2020	3
5325	5335	10	3	0.07301	5060.0	ORF1ab	2.0	1687.0	5070.0	ORF1ab	3.0	1690.0	3.0	same gene	2020-03	2020	3
5325	5334	9	3	0.07301	5060.0	ORF1ab	2.0	1687.0	5069.0	ORF1ab	2.0	1690.0	3.0	same gene	2020-03	2020	3
5337	5330	7	3	0.07301	5072.0	ORF1ab	2.0	1691.0	5065.0	ORF1ab	1.0	1689.0	2.0	same gene	2020-03	2020	3
5336	5330	6	3	0.07301	5071.0	ORF1ab	1.0	1691.0	5065.0	ORF1ab	1.0	1689.0	2.0	same gene	2020-03	2020	3
5337	5329	8	3	0.07301	5072.0	ORF1ab	2.0	1691.0	5064.0	ORF1ab	3.0	1688.0	3.0	same gene	2020-03	2020	3
5335	5329	6	3	0.07301	5070.0	ORF1ab	3.0	1690.0	5064.0	ORF1ab	3.0	1688.0	2.0	same gene	2020-03	2020	3
5324	5335	11	3	0.07301	5059.0	ORF1ab	1.0	1687.0	5070.0	ORF1ab	3.0	1690.0	3.0	same gene	2020-03	2020	3
5333	5329	4	3	0.07301	5068.0	ORF1ab	1.0	1690.0	5064.0	ORF1ab	3.0	1688.0	2.0	same gene	2020-03	2020	3
5337	5328	9	3	0.07301	5072.0	ORF1ab	2.0	1691.0	5063.0	ORF1ab	2.0	1688.0	3.0	same gene	2020-03	2020	3
5333	5322	11	3	0.07301	5068.0	ORF1ab	1.0	1690.0	5057.0	ORF1ab	2.0	1686.0	4.0	same gene	2020-03	2020	3
5324	5333	9	3	0.07301	5059.0	ORF1ab	1.0	1687.0	5068.0	ORF1ab	1.0	1690.0	3.0	same gene	2020-03	2020	3
5324	5334	10	3	0.07301	5059.0	ORF1ab	1.0	1687.0	5069.0	ORF1ab	2.0	1690.0	3.0	same gene	2020-03	2020	3
5323	5333	10	3	0.07301	5058.0	ORF1ab	3.0	1686.0	5068.0	ORF1ab	1.0	1690.0	4.0	same gene	2020-03	2020	3
5325	5337	12	3	0.07301	5060.0	ORF1ab	2.0	1687.0	5072.0	ORF1ab	2.0	1691.0	4.0	same gene	2020-03	2020	3
5322	5333	11	3	0.07301	5057.0	ORF1ab	2.0	1686.0	5068.0	ORF1ab	1.0	1690.0	4.0	same gene	2020-03	2020	3
5322	5334	12	3	0.07301	5057.0	ORF1ab	2.0	1686.0	5069.0	ORF1ab	2.0	1690.0	4.0	same gene	2020-03	2020	3
5322	5335	13	3	0.07301	5057.0	ORF1ab	2.0	1686.0	5070.0	ORF1ab	3.0	1690.0	4.0	same gene	2020-03	2020	3
5322	5336	14	3	0.07301	5057.0	ORF1ab	2.0	1686.0	5071.0	ORF1ab	1.0	1691.0	5.0	same gene	2020-03	2020	3
5322	5337	15	3	0.07301	5057.0	ORF1ab	2.0	1686.0	5072.0	ORF1ab	2.0	1691.0	5.0	same gene	2020-03	2020	3
5326	5333	7	3	0.07301	5061.0	ORF1ab	3.0	1687.0	5068.0	ORF1ab	1.0	1690.0	3.0	same gene	2020-03	2020	3
5323	5334	11	3	0.07301	5058.0	ORF1ab	3.0	1686.0	5069.0	ORF1ab	2.0	1690.0	4.0	same gene	2020-03	2020	3
5323	5337	14	3	0.07301	5058.0	ORF1ab	3.0	1686.0	5072.0	ORF1ab	2.0	1691.0	5.0	same gene	2020-03	2020	3
5323	5336	13	3	0.07301	5058.0	ORF1ab	3.0	1686.0	5071.0	ORF1ab	1.0	1691.0	5.0	same gene	2020-03	2020	3
5323	5335	12	3	0.07301	5058.0	ORF1ab	3.0	1686.0	5070.0	ORF1ab	3.0	1690.0	4.0	same gene	2020-03	2020	3
5316	5324	8	3	0.07191	5051.0	ORF1ab	2.0	1684.0	5059.0	ORF1ab	1.0	1687.0	3.0	same gene	2020-03	2020	3
5316	5326	10	3	0.07191	5051.0	ORF1ab	2.0	1684.0	5061.0	ORF1ab	3.0	1687.0	3.0	same gene	2020-03	2020	3
5316	5327	11	3	0.07191	5051.0	ORF1ab	2.0	1684.0	5062.0	ORF1ab	1.0	1688.0	4.0	same gene	2020-03	2020	3
5316	5328	12	3	0.07191	5051.0	ORF1ab	2.0	1684.0	5063.0	ORF1ab	2.0	1688.0	4.0	same gene	2020-03	2020	3
5316	5329	13	3	0.07191	5051.0	ORF1ab	2.0	1684.0	5064.0	ORF1ab	3.0	1688.0	4.0	same gene	2020-03	2020	3
5316	5330	14	3	0.07191	5051.0	ORF1ab	2.0	1684.0	5065.0	ORF1ab	1.0	1689.0	5.0	same gene	2020-03	2020	3
5328	5309	19	3	0.07191	5063.0	ORF1ab	2.0	1688.0	5044.0	ORF1ab	1.0	1682.0	6.0	same gene	2020-03	2020	3
5318	5324	6	3	0.07191	5053.0	ORF1ab	1.0	1685.0	5059.0	ORF1ab	1.0	1687.0	2.0	same gene	2020-03	2020	3
5318	5325	7	3	0.07191	5053.0	ORF1ab	1.0	1685.0	5060.0	ORF1ab	2.0	1687.0	2.0	same gene	2020-03	2020	3
5318	5326	8	3	0.07191	5053.0	ORF1ab	1.0	1685.0	5061.0	ORF1ab	3.0	1687.0	2.0	same gene	2020-03	2020	3
5318	5327	9	3	0.07191	5053.0	ORF1ab	1.0	1685.0	5062.0	ORF1ab	1.0	1688.0	3.0	same gene	2020-03	2020	3
5318	5328	10	3	0.07191	5053.0	ORF1ab	1.0	1685.0	5063.0	ORF1ab	2.0	1688.0	3.0	same gene	2020-03	2020	3
5318	5329	11	3	0.07191	5053.0	ORF1ab	1.0	1685.0	5064.0	ORF1ab	3.0	1688.0	3.0	same gene	2020-03	2020	3
5329	5307	22	3	0.07191	5064.0	ORF1ab	3.0	1688.0	5042.0	ORF1ab	2.0	1681.0	7.0	same gene	2020-03	2020	3
5318	5330	12	3	0.07191	5053.0	ORF1ab	1.0	1685.0	5065.0	ORF1ab	1.0	1689.0	4.0	same gene	2020-03	2020	3
5316	5325	9	3	0.07191	5051.0	ORF1ab	2.0	1684.0	5060.0	ORF1ab	2.0	1687.0	3.0	same gene	2020-03	2020	3
5315	5330	15	3	0.07191	5050.0	ORF1ab	1.0	1684.0	5065.0	ORF1ab	1.0	1689.0	5.0	same gene	2020-03	2020	3
5316	5323	7	3	0.07191	5051.0	ORF1ab	2.0	1684.0	5058.0	ORF1ab	3.0	1686.0	2.0	same gene	2020-03	2020	3
5316	5322	6	3	0.07191	5051.0	ORF1ab	2.0	1684.0	5057.0	ORF1ab	2.0	1686.0	2.0	same gene	2020-03	2020	3
5319	5324	5	3	0.07191	5054.0	ORF1ab	2.0	1685.0	5059.0	ORF1ab	1.0	1687.0	2.0	same gene	2020-03	2020	3
5315	5329	14	3	0.07191	5050.0	ORF1ab	1.0	1684.0	5064.0	ORF1ab	3.0	1688.0	4.0	same gene	2020-03	2020	3
5315	5328	13	3	0.07191	5050.0	ORF1ab	1.0	1684.0	5063.0	ORF1ab	2.0	1688.0	4.0	same gene	2020-03	2020	3
5315	5327	12	3	0.07191	5050.0	ORF1ab	1.0	1684.0	5062.0	ORF1ab	1.0	1688.0	4.0	same gene	2020-03	2020	3
5315	5326	11	3	0.07191	5050.0	ORF1ab	1.0	1684.0	5061.0	ORF1ab	3.0	1687.0	3.0	same gene	2020-03	2020	3
5315	5325	10	3	0.07191	5050.0	ORF1ab	1.0	1684.0	5060.0	ORF1ab	2.0	1687.0	3.0	same gene	2020-03	2020	3
5315	5324	9	3	0.07191	5050.0	ORF1ab	1.0	1684.0	5059.0	ORF1ab	1.0	1687.0	3.0	same gene	2020-03	2020	3
5315	5323	8	3	0.07191	5050.0	ORF1ab	1.0	1684.0	5058.0	ORF1ab	3.0	1686.0	2.0	same gene	2020-03	2020	3
5315	5322	7	3	0.07191	5050.0	ORF1ab	1.0	1684.0	5057.0	ORF1ab	2.0	1686.0	2.0	same gene	2020-03	2020	3
5313	5330	17	3	0.07191	5048.0	ORF1ab	2.0	1683.0	5065.0	ORF1ab	1.0	1689.0	6.0	same gene	2020-03	2020	3
5313	5329	16	3	0.07191	5048.0	ORF1ab	2.0	1683.0	5064.0	ORF1ab	3.0	1688.0	5.0	same gene	2020-03	2020	3
5313	5328	15	3	0.07191	5048.0	ORF1ab	2.0	1683.0	5063.0	ORF1ab	2.0	1688.0	5.0	same gene	2020-03	2020	3
5313	5327	14	3	0.07191	5048.0	ORF1ab	2.0	1683.0	5062.0	ORF1ab	1.0	1688.0	5.0	same gene	2020-03	2020	3
5330	5308	22	3	0.07191	5065.0	ORF1ab	1.0	1689.0	5043.0	ORF1ab	3.0	1681.0	8.0	same gene	2020-03	2020	3
5319	5327	8	3	0.07191	5054.0	ORF1ab	2.0	1685.0	5062.0	ORF1ab	1.0	1688.0	3.0	same gene	2020-03	2020	3
5319	5325	6	3	0.07191	5054.0	ORF1ab	2.0	1685.0	5060.0	ORF1ab	2.0	1687.0	2.0	same gene	2020-03	2020	3
5329	5308	21	3	0.07191	5064.0	ORF1ab	3.0	1688.0	5043.0	ORF1ab	3.0	1681.0	7.0	same gene	2020-03	2020	3
5324	5308	16	3	0.07191	5059.0	ORF1ab	1.0	1687.0	5043.0	ORF1ab	3.0	1681.0	6.0	same gene	2020-03	2020	3
5326	5309	17	3	0.07191	5061.0	ORF1ab	3.0	1687.0	5044.0	ORF1ab	1.0	1682.0	5.0	same gene	2020-03	2020	3
5325	5309	16	3	0.07191	5060.0	ORF1ab	2.0	1687.0	5044.0	ORF1ab	1.0	1682.0	5.0	same gene	2020-03	2020	3
5324	5309	15	3	0.07191	5059.0	ORF1ab	1.0	1687.0	5044.0	ORF1ab	1.0	1682.0	5.0	same gene	2020-03	2020	3
5323	5308	15	3	0.07191	5058.0	ORF1ab	3.0	1686.0	5043.0	ORF1ab	3.0	1681.0	5.0	same gene	2020-03	2020	3
5323	5309	14	3	0.07191	5058.0	ORF1ab	3.0	1686.0	5044.0	ORF1ab	1.0	1682.0	4.0	same gene	2020-03	2020	3
5322	5309	13	3	0.07191	5057.0	ORF1ab	2.0	1686.0	5044.0	ORF1ab	1.0	1682.0	4.0	same gene	2020-03	2020	3
5329	5309	20	3	0.07191	5064.0	ORF1ab	3.0	1688.0	5044.0	ORF1ab	1.0	1682.0	6.0	same gene	2020-03	2020	3
5322	5308	14	3	0.07191	5057.0	ORF1ab	2.0	1686.0	5043.0	ORF1ab	3.0	1681.0	5.0	same gene	2020-03	2020	3
5325	5308	17	3	0.07191	5060.0	ORF1ab	2.0	1687.0	5043.0	ORF1ab	3.0	1681.0	6.0	same gene	2020-03	2020	3
5326	5308	18	3	0.07191	5061.0	ORF1ab	3.0	1687.0	5043.0	ORF1ab	3.0	1681.0	6.0	same gene	2020-03	2020	3
5327	5308	19	3	0.07191	5062.0	ORF1ab	1.0	1688.0	5043.0	ORF1ab	3.0	1681.0	7.0	same gene	2020-03	2020	3
5330	5307	23	3	0.07191	5065.0	ORF1ab	1.0	1689.0	5042.0	ORF1ab	2.0	1681.0	8.0	same gene	2020-03	2020	3
5328	5308	20	3	0.07191	5063.0	ORF1ab	2.0	1688.0	5043.0	ORF1ab	3.0	1681.0	7.0	same gene	2020-03	2020	3
5321	5330	9	3	0.07191	5056.0	ORF1ab	1.0	1686.0	5065.0	ORF1ab	1.0	1689.0	3.0	same gene	2020-03	2020	3
5319	5326	7	3	0.07191	5054.0	ORF1ab	2.0	1685.0	5061.0	ORF1ab	3.0	1687.0	2.0	same gene	2020-03	2020	3
5321	5329	8	3	0.07191	5056.0	ORF1ab	1.0	1686.0	5064.0	ORF1ab	3.0	1688.0	2.0	same gene	2020-03	2020	3
5321	5328	7	3	0.07191	5056.0	ORF1ab	1.0	1686.0	5063.0	ORF1ab	2.0	1688.0	2.0	same gene	2020-03	2020	3
5321	5327	6	3	0.07191	5056.0	ORF1ab	1.0	1686.0	5062.0	ORF1ab	1.0	1688.0	2.0	same gene	2020-03	2020	3
5320	5330	10	3	0.07191	5055.0	ORF1ab	3.0	1685.0	5065.0	ORF1ab	1.0	1689.0	4.0	same gene	2020-03	2020	3
5320	5329	9	3	0.07191	5055.0	ORF1ab	3.0	1685.0	5064.0	ORF1ab	3.0	1688.0	3.0	same gene	2020-03	2020	3
5320	5328	8	3	0.07191	5055.0	ORF1ab	3.0	1685.0	5063.0	ORF1ab	2.0	1688.0	3.0	same gene	2020-03	2020	3
5320	5327	7	3	0.07191	5055.0	ORF1ab	3.0	1685.0	5062.0	ORF1ab	1.0	1688.0	3.0	same gene	2020-03	2020	3
5320	5326	6	3	0.07191	5055.0	ORF1ab	3.0	1685.0	5061.0	ORF1ab	3.0	1687.0	2.0	same gene	2020-03	2020	3
5320	5325	5	3	0.07191	5055.0	ORF1ab	3.0	1685.0	5060.0	ORF1ab	2.0	1687.0	2.0	same gene	2020-03	2020	3
5330	5309	21	3	0.07191	5065.0	ORF1ab	1.0	1689.0	5044.0	ORF1ab	1.0	1682.0	7.0	same gene	2020-03	2020	3
5319	5330	11	3	0.07191	5054.0	ORF1ab	2.0	1685.0	5065.0	ORF1ab	1.0	1689.0	4.0	same gene	2020-03	2020	3
5319	5329	10	3	0.07191	5054.0	ORF1ab	2.0	1685.0	5064.0	ORF1ab	3.0	1688.0	3.0	same gene	2020-03	2020	3
5319	5328	9	3	0.07191	5054.0	ORF1ab	2.0	1685.0	5063.0	ORF1ab	2.0	1688.0	3.0	same gene	2020-03	2020	3
5327	5309	18	3	0.07191	5062.0	ORF1ab	1.0	1688.0	5044.0	ORF1ab	1.0	1682.0	6.0	same gene	2020-03	2020	3
5320	5324	4	3	0.07191	5055.0	ORF1ab	3.0	1685.0	5059.0	ORF1ab	1.0	1687.0	2.0	same gene	2020-03	2020	3
5323	5312	11	3	0.07191	5058.0	ORF1ab	3.0	1686.0	5047.0	ORF1ab	1.0	1683.0	3.0	same gene	2020-03	2020	3
5322	5310	12	3	0.07191	5057.0	ORF1ab	2.0	1686.0	5045.0	ORF1ab	2.0	1682.0	4.0	same gene	2020-03	2020	3
5324	5311	13	3	0.07191	5059.0	ORF1ab	1.0	1687.0	5046.0	ORF1ab	3.0	1682.0	5.0	same gene	2020-03	2020	3
5329	5311	18	3	0.07191	5064.0	ORF1ab	3.0	1688.0	5046.0	ORF1ab	3.0	1682.0	6.0	same gene	2020-03	2020	3
5328	5311	17	3	0.07191	5063.0	ORF1ab	2.0	1688.0	5046.0	ORF1ab	3.0	1682.0	6.0	same gene	2020-03	2020	3
5327	5311	16	3	0.07191	5062.0	ORF1ab	1.0	1688.0	5046.0	ORF1ab	3.0	1682.0	6.0	same gene	2020-03	2020	3
5326	5311	15	3	0.07191	5061.0	ORF1ab	3.0	1687.0	5046.0	ORF1ab	3.0	1682.0	5.0	same gene	2020-03	2020	3
5313	5325	12	3	0.07191	5048.0	ORF1ab	2.0	1683.0	5060.0	ORF1ab	2.0	1687.0	4.0	same gene	2020-03	2020	3
5325	5311	14	3	0.07191	5060.0	ORF1ab	2.0	1687.0	5046.0	ORF1ab	3.0	1682.0	5.0	same gene	2020-03	2020	3
5328	5313	15	3	0.07191	5063.0	ORF1ab	2.0	1688.0	5048.0	ORF1ab	2.0	1683.0	5.0	same gene	2020-03	2020	3
5329	5313	16	3	0.07191	5064.0	ORF1ab	3.0	1688.0	5048.0	ORF1ab	2.0	1683.0	5.0	same gene	2020-03	2020	3
5330	5313	17	3	0.07191	5065.0	ORF1ab	1.0	1689.0	5048.0	ORF1ab	2.0	1683.0	6.0	same gene	2020-03	2020	3
5322	5315	7	3	0.07191	5057.0	ORF1ab	2.0	1686.0	5050.0	ORF1ab	1.0	1684.0	2.0	same gene	2020-03	2020	3
5327	5313	14	3	0.07191	5062.0	ORF1ab	1.0	1688.0	5048.0	ORF1ab	2.0	1683.0	5.0	same gene	2020-03	2020	3
5323	5315	8	3	0.07191	5058.0	ORF1ab	3.0	1686.0	5050.0	ORF1ab	1.0	1684.0	2.0	same gene	2020-03	2020	3
5324	5315	9	3	0.07191	5059.0	ORF1ab	1.0	1687.0	5050.0	ORF1ab	1.0	1684.0	3.0	same gene	2020-03	2020	3
5325	5315	10	3	0.07191	5060.0	ORF1ab	2.0	1687.0	5050.0	ORF1ab	1.0	1684.0	3.0	same gene	2020-03	2020	3
5326	5315	11	3	0.07191	5061.0	ORF1ab	3.0	1687.0	5050.0	ORF1ab	1.0	1684.0	3.0	same gene	2020-03	2020	3
5327	5315	12	3	0.07191	5062.0	ORF1ab	1.0	1688.0	5050.0	ORF1ab	1.0	1684.0	4.0	same gene	2020-03	2020	3
5328	5315	13	3	0.07191	5063.0	ORF1ab	2.0	1688.0	5050.0	ORF1ab	1.0	1684.0	4.0	same gene	2020-03	2020	3
5329	5315	14	3	0.07191	5064.0	ORF1ab	3.0	1688.0	5050.0	ORF1ab	1.0	1684.0	4.0	same gene	2020-03	2020	3
5330	5315	15	3	0.07191	5065.0	ORF1ab	1.0	1689.0	5050.0	ORF1ab	1.0	1684.0	5.0	same gene	2020-03	2020	3
5322	5316	6	3	0.07191	5057.0	ORF1ab	2.0	1686.0	5051.0	ORF1ab	2.0	1684.0	2.0	same gene	2020-03	2020	3
5322	5307	15	3	0.07191	5057.0	ORF1ab	2.0	1686.0	5042.0	ORF1ab	2.0	1681.0	5.0	same gene	2020-03	2020	3
5326	5313	13	3	0.07191	5061.0	ORF1ab	3.0	1687.0	5048.0	ORF1ab	2.0	1683.0	4.0	same gene	2020-03	2020	3
5324	5316	8	3	0.07191	5059.0	ORF1ab	1.0	1687.0	5051.0	ORF1ab	2.0	1684.0	3.0	same gene	2020-03	2020	3
5324	5306	18	3	0.07191	5059.0	ORF1ab	1.0	1687.0	5041.0	ORF1ab	1.0	1681.0	6.0	same gene	2020-03	2020	3
5325	5312	13	3	0.07191	5060.0	ORF1ab	2.0	1687.0	5047.0	ORF1ab	1.0	1683.0	4.0	same gene	2020-03	2020	3
5326	5312	14	3	0.07191	5061.0	ORF1ab	3.0	1687.0	5047.0	ORF1ab	1.0	1683.0	4.0	same gene	2020-03	2020	3
5327	5312	15	3	0.07191	5062.0	ORF1ab	1.0	1688.0	5047.0	ORF1ab	1.0	1683.0	5.0	same gene	2020-03	2020	3
5328	5312	16	3	0.07191	5063.0	ORF1ab	2.0	1688.0	5047.0	ORF1ab	1.0	1683.0	5.0	same gene	2020-03	2020	3
5328	5306	22	3	0.07191	5063.0	ORF1ab	2.0	1688.0	5041.0	ORF1ab	1.0	1681.0	7.0	same gene	2020-03	2020	3
5327	5306	21	3	0.07191	5062.0	ORF1ab	1.0	1688.0	5041.0	ORF1ab	1.0	1681.0	7.0	same gene	2020-03	2020	3
5322	5312	10	3	0.07191	5057.0	ORF1ab	2.0	1686.0	5047.0	ORF1ab	1.0	1683.0	3.0	same gene	2020-03	2020	3
5326	5306	20	3	0.07191	5061.0	ORF1ab	3.0	1687.0	5041.0	ORF1ab	1.0	1681.0	6.0	same gene	2020-03	2020	3
5325	5306	19	3	0.07191	5060.0	ORF1ab	2.0	1687.0	5041.0	ORF1ab	1.0	1681.0	6.0	same gene	2020-03	2020	3
5323	5306	17	3	0.07191	5058.0	ORF1ab	3.0	1686.0	5041.0	ORF1ab	1.0	1681.0	5.0	same gene	2020-03	2020	3
5325	5313	12	3	0.07191	5060.0	ORF1ab	2.0	1687.0	5048.0	ORF1ab	2.0	1683.0	4.0	same gene	2020-03	2020	3
5329	5312	17	3	0.07191	5064.0	ORF1ab	3.0	1688.0	5047.0	ORF1ab	1.0	1683.0	5.0	same gene	2020-03	2020	3
5330	5312	18	3	0.07191	5065.0	ORF1ab	1.0	1689.0	5047.0	ORF1ab	1.0	1683.0	6.0	same gene	2020-03	2020	3
5322	5306	16	3	0.07191	5057.0	ORF1ab	2.0	1686.0	5041.0	ORF1ab	1.0	1681.0	5.0	same gene	2020-03	2020	3
5329	5306	23	3	0.07191	5064.0	ORF1ab	3.0	1688.0	5041.0	ORF1ab	1.0	1681.0	7.0	same gene	2020-03	2020	3
5330	5306	24	3	0.07191	5065.0	ORF1ab	1.0	1689.0	5041.0	ORF1ab	1.0	1681.0	8.0	same gene	2020-03	2020	3
5330	5311	19	3	0.07191	5065.0	ORF1ab	1.0	1689.0	5046.0	ORF1ab	3.0	1682.0	7.0	same gene	2020-03	2020	3
5322	5313	9	3	0.07191	5057.0	ORF1ab	2.0	1686.0	5048.0	ORF1ab	2.0	1683.0	3.0	same gene	2020-03	2020	3
5323	5313	10	3	0.07191	5058.0	ORF1ab	3.0	1686.0	5048.0	ORF1ab	2.0	1683.0	3.0	same gene	2020-03	2020	3
5324	5313	11	3	0.07191	5059.0	ORF1ab	1.0	1687.0	5048.0	ORF1ab	2.0	1683.0	4.0	same gene	2020-03	2020	3
5323	5316	7	3	0.07191	5058.0	ORF1ab	3.0	1686.0	5051.0	ORF1ab	2.0	1684.0	2.0	same gene	2020-03	2020	3
5325	5316	9	3	0.07191	5060.0	ORF1ab	2.0	1687.0	5051.0	ORF1ab	2.0	1684.0	3.0	same gene	2020-03	2020	3
5323	5310	13	3	0.07191	5058.0	ORF1ab	3.0	1686.0	5045.0	ORF1ab	2.0	1682.0	4.0	same gene	2020-03	2020	3
5326	5307	19	3	0.07191	5061.0	ORF1ab	3.0	1687.0	5042.0	ORF1ab	2.0	1681.0	6.0	same gene	2020-03	2020	3
5330	5320	10	3	0.07191	5065.0	ORF1ab	1.0	1689.0	5055.0	ORF1ab	3.0	1685.0	4.0	same gene	2020-03	2020	3
5327	5321	6	3	0.07191	5062.0	ORF1ab	1.0	1688.0	5056.0	ORF1ab	1.0	1686.0	2.0	same gene	2020-03	2020	3
5328	5321	7	3	0.07191	5063.0	ORF1ab	2.0	1688.0	5056.0	ORF1ab	1.0	1686.0	2.0	same gene	2020-03	2020	3
5329	5321	8	3	0.07191	5064.0	ORF1ab	3.0	1688.0	5056.0	ORF1ab	1.0	1686.0	2.0	same gene	2020-03	2020	3
5330	5321	9	3	0.07191	5065.0	ORF1ab	1.0	1689.0	5056.0	ORF1ab	1.0	1686.0	3.0	same gene	2020-03	2020	3
5322	5311	11	3	0.07191	5057.0	ORF1ab	2.0	1686.0	5046.0	ORF1ab	3.0	1682.0	4.0	same gene	2020-03	2020	3
5323	5307	16	3	0.07191	5058.0	ORF1ab	3.0	1686.0	5042.0	ORF1ab	2.0	1681.0	5.0	same gene	2020-03	2020	3
5324	5307	17	3	0.07191	5059.0	ORF1ab	1.0	1687.0	5042.0	ORF1ab	2.0	1681.0	6.0	same gene	2020-03	2020	3
5325	5307	18	3	0.07191	5060.0	ORF1ab	2.0	1687.0	5042.0	ORF1ab	2.0	1681.0	6.0	same gene	2020-03	2020	3
5327	5307	20	3	0.07191	5062.0	ORF1ab	1.0	1688.0	5042.0	ORF1ab	2.0	1681.0	7.0	same gene	2020-03	2020	3
5327	5320	7	3	0.07191	5062.0	ORF1ab	1.0	1688.0	5055.0	ORF1ab	3.0	1685.0	3.0	same gene	2020-03	2020	3
5328	5307	21	3	0.07191	5063.0	ORF1ab	2.0	1688.0	5042.0	ORF1ab	2.0	1681.0	7.0	same gene	2020-03	2020	3
5330	5310	20	3	0.07191	5065.0	ORF1ab	1.0	1689.0	5045.0	ORF1ab	2.0	1682.0	7.0	same gene	2020-03	2020	3
5329	5310	19	3	0.07191	5064.0	ORF1ab	3.0	1688.0	5045.0	ORF1ab	2.0	1682.0	6.0	same gene	2020-03	2020	3
5328	5310	18	3	0.07191	5063.0	ORF1ab	2.0	1688.0	5045.0	ORF1ab	2.0	1682.0	6.0	same gene	2020-03	2020	3
5327	5310	17	3	0.07191	5062.0	ORF1ab	1.0	1688.0	5045.0	ORF1ab	2.0	1682.0	6.0	same gene	2020-03	2020	3
5324	5312	12	3	0.07191	5059.0	ORF1ab	1.0	1687.0	5047.0	ORF1ab	1.0	1683.0	4.0	same gene	2020-03	2020	3
5326	5310	16	3	0.07191	5061.0	ORF1ab	3.0	1687.0	5045.0	ORF1ab	2.0	1682.0	5.0	same gene	2020-03	2020	3
5325	5310	15	3	0.07191	5060.0	ORF1ab	2.0	1687.0	5045.0	ORF1ab	2.0	1682.0	5.0	same gene	2020-03	2020	3
5324	5310	14	3	0.07191	5059.0	ORF1ab	1.0	1687.0	5045.0	ORF1ab	2.0	1682.0	5.0	same gene	2020-03	2020	3
5328	5320	8	3	0.07191	5063.0	ORF1ab	2.0	1688.0	5055.0	ORF1ab	3.0	1685.0	3.0	same gene	2020-03	2020	3
5326	5320	6	3	0.07191	5061.0	ORF1ab	3.0	1687.0	5055.0	ORF1ab	3.0	1685.0	2.0	same gene	2020-03	2020	3
5326	5316	10	3	0.07191	5061.0	ORF1ab	3.0	1687.0	5051.0	ORF1ab	2.0	1684.0	3.0	same gene	2020-03	2020	3
5328	5318	10	3	0.07191	5063.0	ORF1ab	2.0	1688.0	5053.0	ORF1ab	1.0	1685.0	3.0	same gene	2020-03	2020	3
5327	5316	11	3	0.07191	5062.0	ORF1ab	1.0	1688.0	5051.0	ORF1ab	2.0	1684.0	4.0	same gene	2020-03	2020	3
5328	5316	12	3	0.07191	5063.0	ORF1ab	2.0	1688.0	5051.0	ORF1ab	2.0	1684.0	4.0	same gene	2020-03	2020	3
5329	5316	13	3	0.07191	5064.0	ORF1ab	3.0	1688.0	5051.0	ORF1ab	2.0	1684.0	4.0	same gene	2020-03	2020	3
5330	5316	14	3	0.07191	5065.0	ORF1ab	1.0	1689.0	5051.0	ORF1ab	2.0	1684.0	5.0	same gene	2020-03	2020	3
5323	5311	12	3	0.07191	5058.0	ORF1ab	3.0	1686.0	5046.0	ORF1ab	3.0	1682.0	4.0	same gene	2020-03	2020	3
5324	5318	6	3	0.07191	5059.0	ORF1ab	1.0	1687.0	5053.0	ORF1ab	1.0	1685.0	2.0	same gene	2020-03	2020	3
5325	5318	7	3	0.07191	5060.0	ORF1ab	2.0	1687.0	5053.0	ORF1ab	1.0	1685.0	2.0	same gene	2020-03	2020	3
5326	5318	8	3	0.07191	5061.0	ORF1ab	3.0	1687.0	5053.0	ORF1ab	1.0	1685.0	2.0	same gene	2020-03	2020	3
5327	5318	9	3	0.07191	5062.0	ORF1ab	1.0	1688.0	5053.0	ORF1ab	1.0	1685.0	3.0	same gene	2020-03	2020	3
5329	5318	11	3	0.07191	5064.0	ORF1ab	3.0	1688.0	5053.0	ORF1ab	1.0	1685.0	3.0	same gene	2020-03	2020	3
5325	5320	5	3	0.07191	5060.0	ORF1ab	2.0	1687.0	5055.0	ORF1ab	3.0	1685.0	2.0	same gene	2020-03	2020	3
5330	5318	12	3	0.07191	5065.0	ORF1ab	1.0	1689.0	5053.0	ORF1ab	1.0	1685.0	4.0	same gene	2020-03	2020	3
5324	5319	5	3	0.07191	5059.0	ORF1ab	1.0	1687.0	5054.0	ORF1ab	2.0	1685.0	2.0	same gene	2020-03	2020	3
5325	5319	6	3	0.07191	5060.0	ORF1ab	2.0	1687.0	5054.0	ORF1ab	2.0	1685.0	2.0	same gene	2020-03	2020	3
5326	5319	7	3	0.07191	5061.0	ORF1ab	3.0	1687.0	5054.0	ORF1ab	2.0	1685.0	2.0	same gene	2020-03	2020	3
5327	5319	8	3	0.07191	5062.0	ORF1ab	1.0	1688.0	5054.0	ORF1ab	2.0	1685.0	3.0	same gene	2020-03	2020	3
5328	5319	9	3	0.07191	5063.0	ORF1ab	2.0	1688.0	5054.0	ORF1ab	2.0	1685.0	3.0	same gene	2020-03	2020	3
5329	5319	10	3	0.07191	5064.0	ORF1ab	3.0	1688.0	5054.0	ORF1ab	2.0	1685.0	3.0	same gene	2020-03	2020	3
5330	5319	11	3	0.07191	5065.0	ORF1ab	1.0	1689.0	5054.0	ORF1ab	2.0	1685.0	4.0	same gene	2020-03	2020	3
5324	5320	4	3	0.07191	5059.0	ORF1ab	1.0	1687.0	5055.0	ORF1ab	3.0	1685.0	2.0	same gene	2020-03	2020	3
5313	5326	13	3	0.07191	5048.0	ORF1ab	2.0	1683.0	5061.0	ORF1ab	3.0	1687.0	4.0	same gene	2020-03	2020	3
5329	5320	9	3	0.07191	5064.0	ORF1ab	3.0	1688.0	5055.0	ORF1ab	3.0	1685.0	3.0	same gene	2020-03	2020	3
5310	5330	20	3	0.07191	5045.0	ORF1ab	2.0	1682.0	5065.0	ORF1ab	1.0	1689.0	7.0	same gene	2020-03	2020	3
5310	5327	17	3	0.07191	5045.0	ORF1ab	2.0	1682.0	5062.0	ORF1ab	1.0	1688.0	6.0	same gene	2020-03	2020	3
5308	5328	20	3	0.07191	5043.0	ORF1ab	3.0	1681.0	5063.0	ORF1ab	2.0	1688.0	7.0	same gene	2020-03	2020	3
5308	5329	21	3	0.07191	5043.0	ORF1ab	3.0	1681.0	5064.0	ORF1ab	3.0	1688.0	7.0	same gene	2020-03	2020	3
5308	5330	22	3	0.07191	5043.0	ORF1ab	3.0	1681.0	5065.0	ORF1ab	1.0	1689.0	8.0	same gene	2020-03	2020	3
5309	5322	13	3	0.07191	5044.0	ORF1ab	1.0	1682.0	5057.0	ORF1ab	2.0	1686.0	4.0	same gene	2020-03	2020	3
5309	5323	14	3	0.07191	5044.0	ORF1ab	1.0	1682.0	5058.0	ORF1ab	3.0	1686.0	4.0	same gene	2020-03	2020	3
5310	5323	13	3	0.07191	5045.0	ORF1ab	2.0	1682.0	5058.0	ORF1ab	3.0	1686.0	4.0	same gene	2020-03	2020	3
5310	5324	14	3	0.07191	5045.0	ORF1ab	2.0	1682.0	5059.0	ORF1ab	1.0	1687.0	5.0	same gene	2020-03	2020	3
5310	5325	15	3	0.07191	5045.0	ORF1ab	2.0	1682.0	5060.0	ORF1ab	2.0	1687.0	5.0	same gene	2020-03	2020	3
5310	5326	16	3	0.07191	5045.0	ORF1ab	2.0	1682.0	5061.0	ORF1ab	3.0	1687.0	5.0	same gene	2020-03	2020	3
5310	5328	18	3	0.07191	5045.0	ORF1ab	2.0	1682.0	5063.0	ORF1ab	2.0	1688.0	6.0	same gene	2020-03	2020	3
5311	5324	13	3	0.07191	5046.0	ORF1ab	3.0	1682.0	5059.0	ORF1ab	1.0	1687.0	5.0	same gene	2020-03	2020	3
5310	5329	19	3	0.07191	5045.0	ORF1ab	2.0	1682.0	5064.0	ORF1ab	3.0	1688.0	6.0	same gene	2020-03	2020	3
5309	5324	15	3	0.07191	5044.0	ORF1ab	1.0	1682.0	5059.0	ORF1ab	1.0	1687.0	5.0	same gene	2020-03	2020	3
5309	5325	16	3	0.07191	5044.0	ORF1ab	1.0	1682.0	5060.0	ORF1ab	2.0	1687.0	5.0	same gene	2020-03	2020	3
5309	5326	17	3	0.07191	5044.0	ORF1ab	1.0	1682.0	5061.0	ORF1ab	3.0	1687.0	5.0	same gene	2020-03	2020	3
5309	5327	18	3	0.07191	5044.0	ORF1ab	1.0	1682.0	5062.0	ORF1ab	1.0	1688.0	6.0	same gene	2020-03	2020	3
5309	5328	19	3	0.07191	5044.0	ORF1ab	1.0	1682.0	5063.0	ORF1ab	2.0	1688.0	6.0	same gene	2020-03	2020	3
5309	5329	20	3	0.07191	5044.0	ORF1ab	1.0	1682.0	5064.0	ORF1ab	3.0	1688.0	6.0	same gene	2020-03	2020	3
5309	5330	21	3	0.07191	5044.0	ORF1ab	1.0	1682.0	5065.0	ORF1ab	1.0	1689.0	7.0	same gene	2020-03	2020	3
5311	5322	11	3	0.07191	5046.0	ORF1ab	3.0	1682.0	5057.0	ORF1ab	2.0	1686.0	4.0	same gene	2020-03	2020	3
5308	5327	19	3	0.07191	5043.0	ORF1ab	3.0	1681.0	5062.0	ORF1ab	1.0	1688.0	7.0	same gene	2020-03	2020	3
5308	5326	18	3	0.07191	5043.0	ORF1ab	3.0	1681.0	5061.0	ORF1ab	3.0	1687.0	6.0	same gene	2020-03	2020	3
5308	5325	17	3	0.07191	5043.0	ORF1ab	3.0	1681.0	5060.0	ORF1ab	2.0	1687.0	6.0	same gene	2020-03	2020	3
5308	5324	16	3	0.07191	5043.0	ORF1ab	3.0	1681.0	5059.0	ORF1ab	1.0	1687.0	6.0	same gene	2020-03	2020	3
5306	5323	17	3	0.07191	5041.0	ORF1ab	1.0	1681.0	5058.0	ORF1ab	3.0	1686.0	5.0	same gene	2020-03	2020	3
5306	5324	18	3	0.07191	5041.0	ORF1ab	1.0	1681.0	5059.0	ORF1ab	1.0	1687.0	6.0	same gene	2020-03	2020	3
5306	5325	19	3	0.07191	5041.0	ORF1ab	1.0	1681.0	5060.0	ORF1ab	2.0	1687.0	6.0	same gene	2020-03	2020	3
5306	5326	20	3	0.07191	5041.0	ORF1ab	1.0	1681.0	5061.0	ORF1ab	3.0	1687.0	6.0	same gene	2020-03	2020	3
5306	5327	21	3	0.07191	5041.0	ORF1ab	1.0	1681.0	5062.0	ORF1ab	1.0	1688.0	7.0	same gene	2020-03	2020	3
5306	5328	22	3	0.07191	5041.0	ORF1ab	1.0	1681.0	5063.0	ORF1ab	2.0	1688.0	7.0	same gene	2020-03	2020	3
5306	5329	23	3	0.07191	5041.0	ORF1ab	1.0	1681.0	5064.0	ORF1ab	3.0	1688.0	7.0	same gene	2020-03	2020	3
5306	5330	24	3	0.07191	5041.0	ORF1ab	1.0	1681.0	5065.0	ORF1ab	1.0	1689.0	8.0	same gene	2020-03	2020	3
5307	5322	15	3	0.07191	5042.0	ORF1ab	2.0	1681.0	5057.0	ORF1ab	2.0	1686.0	5.0	same gene	2020-03	2020	3
5307	5323	16	3	0.07191	5042.0	ORF1ab	2.0	1681.0	5058.0	ORF1ab	3.0	1686.0	5.0	same gene	2020-03	2020	3
5307	5324	17	3	0.07191	5042.0	ORF1ab	2.0	1681.0	5059.0	ORF1ab	1.0	1687.0	6.0	same gene	2020-03	2020	3
5307	5325	18	3	0.07191	5042.0	ORF1ab	2.0	1681.0	5060.0	ORF1ab	2.0	1687.0	6.0	same gene	2020-03	2020	3
5307	5326	19	3	0.07191	5042.0	ORF1ab	2.0	1681.0	5061.0	ORF1ab	3.0	1687.0	6.0	same gene	2020-03	2020	3
5307	5327	20	3	0.07191	5042.0	ORF1ab	2.0	1681.0	5062.0	ORF1ab	1.0	1688.0	7.0	same gene	2020-03	2020	3
5307	5328	21	3	0.07191	5042.0	ORF1ab	2.0	1681.0	5063.0	ORF1ab	2.0	1688.0	7.0	same gene	2020-03	2020	3
5307	5329	22	3	0.07191	5042.0	ORF1ab	2.0	1681.0	5064.0	ORF1ab	3.0	1688.0	7.0	same gene	2020-03	2020	3
5307	5330	23	3	0.07191	5042.0	ORF1ab	2.0	1681.0	5065.0	ORF1ab	1.0	1689.0	8.0	same gene	2020-03	2020	3
5308	5322	14	3	0.07191	5043.0	ORF1ab	3.0	1681.0	5057.0	ORF1ab	2.0	1686.0	5.0	same gene	2020-03	2020	3
5308	5323	15	3	0.07191	5043.0	ORF1ab	3.0	1681.0	5058.0	ORF1ab	3.0	1686.0	5.0	same gene	2020-03	2020	3
5311	5323	12	3	0.07191	5046.0	ORF1ab	3.0	1682.0	5058.0	ORF1ab	3.0	1686.0	4.0	same gene	2020-03	2020	3
5311	5325	14	3	0.07191	5046.0	ORF1ab	3.0	1682.0	5060.0	ORF1ab	2.0	1687.0	5.0	same gene	2020-03	2020	3
5310	5322	12	3	0.07191	5045.0	ORF1ab	2.0	1682.0	5057.0	ORF1ab	2.0	1686.0	4.0	same gene	2020-03	2020	3
5313	5323	10	3	0.07191	5048.0	ORF1ab	2.0	1683.0	5058.0	ORF1ab	3.0	1686.0	3.0	same gene	2020-03	2020	3
5312	5330	18	3	0.07191	5047.0	ORF1ab	1.0	1683.0	5065.0	ORF1ab	1.0	1689.0	6.0	same gene	2020-03	2020	3
5312	5329	17	3	0.07191	5047.0	ORF1ab	1.0	1683.0	5064.0	ORF1ab	3.0	1688.0	5.0	same gene	2020-03	2020	3
5312	5328	16	3	0.07191	5047.0	ORF1ab	1.0	1683.0	5063.0	ORF1ab	2.0	1688.0	5.0	same gene	2020-03	2020	3
5312	5327	15	3	0.07191	5047.0	ORF1ab	1.0	1683.0	5062.0	ORF1ab	1.0	1688.0	5.0	same gene	2020-03	2020	3
5312	5326	14	3	0.07191	5047.0	ORF1ab	1.0	1683.0	5061.0	ORF1ab	3.0	1687.0	4.0	same gene	2020-03	2020	3
5312	5325	13	3	0.07191	5047.0	ORF1ab	1.0	1683.0	5060.0	ORF1ab	2.0	1687.0	4.0	same gene	2020-03	2020	3
5312	5324	12	3	0.07191	5047.0	ORF1ab	1.0	1683.0	5059.0	ORF1ab	1.0	1687.0	4.0	same gene	2020-03	2020	3
5312	5323	11	3	0.07191	5047.0	ORF1ab	1.0	1683.0	5058.0	ORF1ab	3.0	1686.0	3.0	same gene	2020-03	2020	3
5312	5322	10	3	0.07191	5047.0	ORF1ab	1.0	1683.0	5057.0	ORF1ab	2.0	1686.0	3.0	same gene	2020-03	2020	3
5311	5326	15	3	0.07191	5046.0	ORF1ab	3.0	1682.0	5061.0	ORF1ab	3.0	1687.0	5.0	same gene	2020-03	2020	3
5313	5322	9	3	0.07191	5048.0	ORF1ab	2.0	1683.0	5057.0	ORF1ab	2.0	1686.0	3.0	same gene	2020-03	2020	3
5306	5322	16	3	0.07191	5041.0	ORF1ab	1.0	1681.0	5057.0	ORF1ab	2.0	1686.0	5.0	same gene	2020-03	2020	3
5313	5324	11	3	0.07191	5048.0	ORF1ab	2.0	1683.0	5059.0	ORF1ab	1.0	1687.0	4.0	same gene	2020-03	2020	3
5311	5327	16	3	0.07191	5046.0	ORF1ab	3.0	1682.0	5062.0	ORF1ab	1.0	1688.0	6.0	same gene	2020-03	2020	3
5311	5328	17	3	0.07191	5046.0	ORF1ab	3.0	1682.0	5063.0	ORF1ab	2.0	1688.0	6.0	same gene	2020-03	2020	3
5311	5329	18	3	0.07191	5046.0	ORF1ab	3.0	1682.0	5064.0	ORF1ab	3.0	1688.0	6.0	same gene	2020-03	2020	3
5311	5330	19	3	0.07191	5046.0	ORF1ab	3.0	1682.0	5065.0	ORF1ab	1.0	1689.0	7.0	same gene	2020-03	2020	3
23124	23113	11	3	0.06753	1562.0	S	2.0	521.0	1551.0	S	3.0	517.0	4.0	same gene	2020-03	2020	3
23117	23113	4	3	0.06753	1555.0	S	1.0	519.0	1551.0	S	3.0	517.0	2.0	same gene	2020-03	2020	3
23118	23113	5	3	0.06753	1556.0	S	2.0	519.0	1551.0	S	3.0	517.0	2.0	same gene	2020-03	2020	3
23119	23113	6	3	0.06753	1557.0	S	3.0	519.0	1551.0	S	3.0	517.0	2.0	same gene	2020-03	2020	3
23121	23113	8	3	0.06753	1559.0	S	2.0	520.0	1551.0	S	3.0	517.0	3.0	same gene	2020-03	2020	3
23122	23113	9	3	0.06753	1560.0	S	3.0	520.0	1551.0	S	3.0	517.0	3.0	same gene	2020-03	2020	3
23125	23119	6	3	0.06753	1563.0	S	3.0	521.0	1557.0	S	3.0	519.0	2.0	same gene	2020-03	2020	3
23124	23119	5	3	0.06753	1562.0	S	2.0	521.0	1557.0	S	3.0	519.0	2.0	same gene	2020-03	2020	3
23123	23119	4	3	0.06753	1561.0	S	1.0	521.0	1557.0	S	3.0	519.0	2.0	same gene	2020-03	2020	3
23125	23118	7	3	0.06753	1563.0	S	3.0	521.0	1556.0	S	2.0	519.0	2.0	same gene	2020-03	2020	3
23124	23118	6	3	0.06753	1562.0	S	2.0	521.0	1556.0	S	2.0	519.0	2.0	same gene	2020-03	2020	3
23123	23118	5	3	0.06753	1561.0	S	1.0	521.0	1556.0	S	2.0	519.0	2.0	same gene	2020-03	2020	3
23125	23117	8	3	0.06753	1563.0	S	3.0	521.0	1555.0	S	1.0	519.0	2.0	same gene	2020-03	2020	3
23124	23117	7	3	0.06753	1562.0	S	2.0	521.0	1555.0	S	1.0	519.0	2.0	same gene	2020-03	2020	3
23123	23117	6	3	0.06753	1561.0	S	1.0	521.0	1555.0	S	1.0	519.0	2.0	same gene	2020-03	2020	3
23125	23116	9	3	0.06753	1563.0	S	3.0	521.0	1554.0	S	3.0	518.0	3.0	same gene	2020-03	2020	3
23124	23116	8	3	0.06753	1562.0	S	2.0	521.0	1554.0	S	3.0	518.0	3.0	same gene	2020-03	2020	3
23123	23116	7	3	0.06753	1561.0	S	1.0	521.0	1554.0	S	3.0	518.0	3.0	same gene	2020-03	2020	3
23123	23113	10	3	0.06753	1561.0	S	1.0	521.0	1551.0	S	3.0	517.0	4.0	same gene	2020-03	2020	3
23121	23116	5	3	0.06753	1559.0	S	2.0	520.0	1554.0	S	3.0	518.0	2.0	same gene	2020-03	2020	3
23125	23115	10	3	0.06753	1563.0	S	3.0	521.0	1553.0	S	2.0	518.0	3.0	same gene	2020-03	2020	3
23124	23115	9	3	0.06753	1562.0	S	2.0	521.0	1553.0	S	2.0	518.0	3.0	same gene	2020-03	2020	3
23123	23115	8	3	0.06753	1561.0	S	1.0	521.0	1553.0	S	2.0	518.0	3.0	same gene	2020-03	2020	3
23122	23115	7	3	0.06753	1560.0	S	3.0	520.0	1553.0	S	2.0	518.0	2.0	same gene	2020-03	2020	3
23121	23115	6	3	0.06753	1559.0	S	2.0	520.0	1553.0	S	2.0	518.0	2.0	same gene	2020-03	2020	3
23125	23113	12	3	0.06753	1563.0	S	3.0	521.0	1551.0	S	3.0	517.0	4.0	same gene	2020-03	2020	3
23122	23116	6	3	0.06753	1560.0	S	3.0	520.0	1554.0	S	3.0	518.0	2.0	same gene	2020-03	2020	3
23116	23121	5	3	0.06753	1554.0	S	3.0	518.0	1559.0	S	2.0	520.0	2.0	same gene	2020-03	2020	3
23116	23122	6	3	0.06753	1554.0	S	3.0	518.0	1560.0	S	3.0	520.0	2.0	same gene	2020-03	2020	3
23118	23123	5	3	0.06753	1556.0	S	2.0	519.0	1561.0	S	1.0	521.0	2.0	same gene	2020-03	2020	3
23116	23123	7	3	0.06753	1554.0	S	3.0	518.0	1561.0	S	1.0	521.0	3.0	same gene	2020-03	2020	3
23113	23125	12	3	0.06753	1551.0	S	3.0	517.0	1563.0	S	3.0	521.0	4.0	same gene	2020-03	2020	3
23117	23123	6	3	0.06753	1555.0	S	1.0	519.0	1561.0	S	1.0	521.0	2.0	same gene	2020-03	2020	3
23115	23125	10	3	0.06753	1553.0	S	2.0	518.0	1563.0	S	3.0	521.0	3.0	same gene	2020-03	2020	3
23115	23124	9	3	0.06753	1553.0	S	2.0	518.0	1562.0	S	2.0	521.0	3.0	same gene	2020-03	2020	3
23113	23121	8	3	0.06753	1551.0	S	3.0	517.0	1559.0	S	2.0	520.0	3.0	same gene	2020-03	2020	3
23115	23123	8	3	0.06753	1553.0	S	2.0	518.0	1561.0	S	1.0	521.0	3.0	same gene	2020-03	2020	3
23113	23122	9	3	0.06753	1551.0	S	3.0	517.0	1560.0	S	3.0	520.0	3.0	same gene	2020-03	2020	3
23113	23123	10	3	0.06753	1551.0	S	3.0	517.0	1561.0	S	1.0	521.0	4.0	same gene	2020-03	2020	3
23115	23122	7	3	0.06753	1553.0	S	2.0	518.0	1560.0	S	3.0	520.0	2.0	same gene	2020-03	2020	3
23117	23125	8	3	0.06753	1555.0	S	1.0	519.0	1563.0	S	3.0	521.0	2.0	same gene	2020-03	2020	3
23118	23124	6	3	0.06753	1556.0	S	2.0	519.0	1562.0	S	2.0	521.0	2.0	same gene	2020-03	2020	3
23119	23125	6	3	0.06753	1557.0	S	3.0	519.0	1563.0	S	3.0	521.0	2.0	same gene	2020-03	2020	3
23119	23124	5	3	0.06753	1557.0	S	3.0	519.0	1562.0	S	2.0	521.0	2.0	same gene	2020-03	2020	3
23118	23125	7	3	0.06753	1556.0	S	2.0	519.0	1563.0	S	3.0	521.0	2.0	same gene	2020-03	2020	3
23116	23124	8	3	0.06753	1554.0	S	3.0	518.0	1562.0	S	2.0	521.0	3.0	same gene	2020-03	2020	3
23113	23119	6	3	0.06753	1551.0	S	3.0	517.0	1557.0	S	3.0	519.0	2.0	same gene	2020-03	2020	3
23116	23125	9	3	0.06753	1554.0	S	3.0	518.0	1563.0	S	3.0	521.0	3.0	same gene	2020-03	2020	3
23115	23121	6	3	0.06753	1553.0	S	2.0	518.0	1559.0	S	2.0	520.0	2.0	same gene	2020-03	2020	3
23113	23118	5	3	0.06753	1551.0	S	3.0	517.0	1556.0	S	2.0	519.0	2.0	same gene	2020-03	2020	3
23119	23123	4	3	0.06753	1557.0	S	3.0	519.0	1561.0	S	1.0	521.0	2.0	same gene	2020-03	2020	3
23113	23117	4	3	0.06753	1551.0	S	3.0	517.0	1555.0	S	1.0	519.0	2.0	same gene	2020-03	2020	3
23113	23124	11	3	0.06753	1551.0	S	3.0	517.0	1562.0	S	2.0	521.0	4.0	same gene	2020-03	2020	3
23117	23124	7	3	0.06753	1555.0	S	1.0	519.0	1562.0	S	2.0	521.0	2.0	same gene	2020-03	2020	3
23113	23126	13	3	0.06752	1551.0	S	3.0	517.0	1564.0	S	1.0	522.0	5.0	same gene	2020-03	2020	3
23126	23116	10	3	0.06752	1564.0	S	1.0	522.0	1554.0	S	3.0	518.0	4.0	same gene	2020-03	2020	3
23126	23118	8	3	0.06752	1564.0	S	1.0	522.0	1556.0	S	2.0	519.0	3.0	same gene	2020-03	2020	3
23118	23126	8	3	0.06752	1556.0	S	2.0	519.0	1564.0	S	1.0	522.0	3.0	same gene	2020-03	2020	3
23116	23126	10	3	0.06752	1554.0	S	3.0	518.0	1564.0	S	1.0	522.0	4.0	same gene	2020-03	2020	3
23126	23119	7	3	0.06752	1564.0	S	1.0	522.0	1557.0	S	3.0	519.0	3.0	same gene	2020-03	2020	3
23122	23126	4	3	0.06752	1560.0	S	3.0	520.0	1564.0	S	1.0	522.0	2.0	same gene	2020-03	2020	3
23119	23126	7	3	0.06752	1557.0	S	3.0	519.0	1564.0	S	1.0	522.0	3.0	same gene	2020-03	2020	3
23126	23115	11	3	0.06752	1564.0	S	1.0	522.0	1553.0	S	2.0	518.0	4.0	same gene	2020-03	2020	3
23126	23121	5	3	0.06752	1564.0	S	1.0	522.0	1559.0	S	2.0	520.0	2.0	same gene	2020-03	2020	3
23126	23122	4	3	0.06752	1564.0	S	1.0	522.0	1560.0	S	3.0	520.0	2.0	same gene	2020-03	2020	3
23121	23126	5	3	0.06752	1559.0	S	2.0	520.0	1564.0	S	1.0	522.0	2.0	same gene	2020-03	2020	3
23126	23117	9	3	0.06752	1564.0	S	1.0	522.0	1555.0	S	1.0	519.0	3.0	same gene	2020-03	2020	3
23115	23126	11	3	0.06752	1553.0	S	2.0	518.0	1564.0	S	1.0	522.0	4.0	same gene	2020-03	2020	3
23126	23113	13	3	0.06752	1564.0	S	1.0	522.0	1551.0	S	3.0	517.0	5.0	same gene	2020-03	2020	3
23117	23126	9	3	0.06752	1555.0	S	1.0	519.0	1564.0	S	1.0	522.0	3.0	same gene	2020-03	2020	3
23116	23120	4	3	0.06713	1554.0	S	3.0	518.0	1558.0	S	1.0	520.0	2.0	same gene	2020-03	2020	3
23115	23120	5	3	0.06713	1553.0	S	2.0	518.0	1558.0	S	1.0	520.0	2.0	same gene	2020-03	2020	3
23120	23116	4	3	0.06713	1558.0	S	1.0	520.0	1554.0	S	3.0	518.0	2.0	same gene	2020-03	2020	3
23113	23120	7	3	0.06713	1551.0	S	3.0	517.0	1558.0	S	1.0	520.0	3.0	same gene	2020-03	2020	3
23120	23113	7	3	0.06713	1558.0	S	1.0	520.0	1551.0	S	3.0	517.0	3.0	same gene	2020-03	2020	3
23120	23126	6	3	0.06713	1558.0	S	1.0	520.0	1564.0	S	1.0	522.0	2.0	same gene	2020-03	2020	3
23126	23120	6	3	0.06713	1564.0	S	1.0	522.0	1558.0	S	1.0	520.0	2.0	same gene	2020-03	2020	3
23120	23115	5	3	0.06713	1558.0	S	1.0	520.0	1553.0	S	2.0	518.0	2.0	same gene	2020-03	2020	3
23114	23126	12	3	0.0669	1552.0	S	1.0	518.0	1564.0	S	1.0	522.0	4.0	same gene	2020-03	2020	3
23114	23125	11	3	0.0669	1552.0	S	1.0	518.0	1563.0	S	3.0	521.0	3.0	same gene	2020-03	2020	3
23126	23114	12	3	0.0669	1564.0	S	1.0	522.0	1552.0	S	1.0	518.0	4.0	same gene	2020-03	2020	3
23114	23121	7	3	0.0669	1552.0	S	1.0	518.0	1559.0	S	2.0	520.0	2.0	same gene	2020-03	2020	3
23114	23124	10	3	0.0669	1552.0	S	1.0	518.0	1562.0	S	2.0	521.0	3.0	same gene	2020-03	2020	3
23125	23114	11	3	0.0669	1563.0	S	3.0	521.0	1552.0	S	1.0	518.0	3.0	same gene	2020-03	2020	3
23124	23114	10	3	0.0669	1562.0	S	2.0	521.0	1552.0	S	1.0	518.0	3.0	same gene	2020-03	2020	3
23123	23114	9	3	0.0669	1561.0	S	1.0	521.0	1552.0	S	1.0	518.0	3.0	same gene	2020-03	2020	3
23122	23114	8	3	0.0669	1560.0	S	3.0	520.0	1552.0	S	1.0	518.0	2.0	same gene	2020-03	2020	3
23121	23114	7	3	0.0669	1559.0	S	2.0	520.0	1552.0	S	1.0	518.0	2.0	same gene	2020-03	2020	3
23114	23123	9	3	0.0669	1552.0	S	1.0	518.0	1561.0	S	1.0	521.0	3.0	same gene	2020-03	2020	3
23114	23122	8	3	0.0669	1552.0	S	1.0	518.0	1560.0	S	3.0	520.0	2.0	same gene	2020-03	2020	3
18424	28472	10048	3	0.06546	4957.0	ORF1ab	1.0	1653.0	199.0	N	1.0	67.0		different gene	2020-03	2020	3
28472	18424	10048	3	0.06546	199.0	N	1.0	67.0	4957.0	ORF1ab	1.0	1653.0		different gene	2020-03	2020	3
25907	18424	7483	3	0.06522	515.0	ORF3a	2.0	172.0	4957.0	ORF1ab	1.0	1653.0		different gene	2020-03	2020	3
18424	25907	7483	3	0.06522	4957.0	ORF1ab	1.0	1653.0	515.0	ORF3a	2.0	172.0		different gene	2020-03	2020	3
5331	5338	7	3	0.06518	5066.0	ORF1ab	2.0	1689.0	5073.0	ORF1ab	3.0	1691.0	2.0	same gene	2020-03	2020	3
5338	5331	7	3	0.06518	5073.0	ORF1ab	3.0	1691.0	5066.0	ORF1ab	2.0	1689.0	2.0	same gene	2020-03	2020	3
27964	10319	17645	3	0.06508	71.0	ORF8	2.0	24.0	10054.0	ORF1ab	1.0	3352.0		different gene	2020-03	2020	3
10319	27964	17645	3	0.06508	10054.0	ORF1ab	1.0	3352.0	71.0	ORF8	2.0	24.0		different gene	2020-03	2020	3
23125	23112	13	3	0.06469	1563.0	S	3.0	521.0	1550.0	S	2.0	517.0	4.0	same gene	2020-03	2020	3
23118	23112	6	3	0.06469	1556.0	S	2.0	519.0	1550.0	S	2.0	517.0	2.0	same gene	2020-03	2020	3
23119	23112	7	3	0.06469	1557.0	S	3.0	519.0	1550.0	S	2.0	517.0	2.0	same gene	2020-03	2020	3
23121	23112	9	3	0.06469	1559.0	S	2.0	520.0	1550.0	S	2.0	517.0	3.0	same gene	2020-03	2020	3
23123	23112	11	3	0.06469	1561.0	S	1.0	521.0	1550.0	S	2.0	517.0	4.0	same gene	2020-03	2020	3
23122	23112	10	3	0.06469	1560.0	S	3.0	520.0	1550.0	S	2.0	517.0	3.0	same gene	2020-03	2020	3
23124	23112	12	3	0.06469	1562.0	S	2.0	521.0	1550.0	S	2.0	517.0	4.0	same gene	2020-03	2020	3
23117	23112	5	3	0.06469	1555.0	S	1.0	519.0	1550.0	S	2.0	517.0	2.0	same gene	2020-03	2020	3
23112	23125	13	3	0.06469	1550.0	S	2.0	517.0	1563.0	S	3.0	521.0	4.0	same gene	2020-03	2020	3
23112	23119	7	3	0.06469	1550.0	S	2.0	517.0	1557.0	S	3.0	519.0	2.0	same gene	2020-03	2020	3
23112	23117	5	3	0.06469	1550.0	S	2.0	517.0	1555.0	S	1.0	519.0	2.0	same gene	2020-03	2020	3
23112	23118	6	3	0.06469	1550.0	S	2.0	517.0	1556.0	S	2.0	519.0	2.0	same gene	2020-03	2020	3
23112	23124	12	3	0.06469	1550.0	S	2.0	517.0	1562.0	S	2.0	521.0	4.0	same gene	2020-03	2020	3
23112	23121	9	3	0.06469	1550.0	S	2.0	517.0	1559.0	S	2.0	520.0	3.0	same gene	2020-03	2020	3
23112	23123	11	3	0.06469	1550.0	S	2.0	517.0	1561.0	S	1.0	521.0	4.0	same gene	2020-03	2020	3
23112	23122	10	3	0.06469	1550.0	S	2.0	517.0	1560.0	S	3.0	520.0	3.0	same gene	2020-03	2020	3
23111	23106	5	3	0.06451	1549.0	S	1.0	517.0	1544.0	S	2.0	515.0	2.0	same gene	2020-03	2020	3
23111	23107	4	3	0.06451	1549.0	S	1.0	517.0	1545.0	S	3.0	515.0	2.0	same gene	2020-03	2020	3
23107	23111	4	3	0.06451	1545.0	S	3.0	515.0	1549.0	S	1.0	517.0	2.0	same gene	2020-03	2020	3
23106	23111	5	3	0.06451	1544.0	S	2.0	515.0	1549.0	S	1.0	517.0	2.0	same gene	2020-03	2020	3
23111	23105	6	3	0.06451	1549.0	S	1.0	517.0	1543.0	S	1.0	515.0	2.0	same gene	2020-03	2020	3
23105	23111	6	3	0.06451	1543.0	S	1.0	515.0	1549.0	S	1.0	517.0	2.0	same gene	2020-03	2020	3
28338	15540	12798	3	0.06419	65.0	N	2.0	22.0	2073.0	ORF1ab	3.0	691.0		different gene	2020-03	2020	3
15540	28338	12798	3	0.06419	2073.0	ORF1ab	3.0	691.0	65.0	N	2.0	22.0		different gene	2020-03	2020	3
29649	29644	5	3	0.06407	92.0	ORF10	2.0	31.0	87.0	ORF10	3.0	29.0	2.0	same gene	2020-03	2020	3
29644	29649	5	3	0.06407	87.0	ORF10	3.0	29.0	92.0	ORF10	2.0	31.0	2.0	same gene	2020-03	2020	3
22324	22328	4	2	0.06331	762.0	S	3.0	254.0	766.0	S	1.0	256.0	2.0	same gene	2020-03	2020	3
22328	22324	4	2	0.06331	766.0	S	1.0	256.0	762.0	S	3.0	254.0	2.0	same gene	2020-03	2020	3
15540	13627	1913	2	0.06282	2073.0	ORF1ab	3.0	691.0	160.0	ORF1ab	1.0	54.0	637.0	same gene	2020-03	2020	3
13627	15540	1913	2	0.06282	160.0	ORF1ab	1.0	54.0	2073.0	ORF1ab	3.0	691.0	637.0	same gene	2020-03	2020	3
18424	21304	2880	2	0.06276	4957.0	ORF1ab	1.0	1653.0	7837.0	ORF1ab	1.0	2613.0	960.0	same gene	2020-03	2020	3
21304	18424	2880	2	0.06276	7837.0	ORF1ab	1.0	2613.0	4957.0	ORF1ab	1.0	1653.0	960.0	same gene	2020-03	2020	3
29642	29637	5	2	0.06262	85.0	ORF10	1.0	29.0	80.0	ORF10	2.0	27.0	2.0	same gene	2020-03	2020	3
29642	29638	4	2	0.06262	85.0	ORF10	1.0	29.0	81.0	ORF10	3.0	27.0	2.0	same gene	2020-03	2020	3
29637	29642	5	2	0.06262	80.0	ORF10	2.0	27.0	85.0	ORF10	1.0	29.0	2.0	same gene	2020-03	2020	3
29638	29642	4	2	0.06262	81.0	ORF10	3.0	27.0	85.0	ORF10	1.0	29.0	2.0	same gene	2020-03	2020	3
5321	5341	20	2	0.06221	5056.0	ORF1ab	1.0	1686.0	5076.0	ORF1ab	3.0	1692.0	6.0	same gene	2020-03	2020	3
5311	5341	30	2	0.06221	5046.0	ORF1ab	3.0	1682.0	5076.0	ORF1ab	3.0	1692.0	10.0	same gene	2020-03	2020	3
5315	5343	28	2	0.06221	5050.0	ORF1ab	1.0	1684.0	5078.0	ORF1ab	2.0	1693.0	9.0	same gene	2020-03	2020	3
5315	5342	27	2	0.06221	5050.0	ORF1ab	1.0	1684.0	5077.0	ORF1ab	1.0	1693.0	9.0	same gene	2020-03	2020	3
5342	5318	24	2	0.06221	5077.0	ORF1ab	1.0	1693.0	5053.0	ORF1ab	1.0	1685.0	8.0	same gene	2020-03	2020	3
5315	5341	26	2	0.06221	5050.0	ORF1ab	1.0	1684.0	5076.0	ORF1ab	3.0	1692.0	8.0	same gene	2020-03	2020	3
5341	5318	23	2	0.06221	5076.0	ORF1ab	3.0	1692.0	5053.0	ORF1ab	1.0	1685.0	7.0	same gene	2020-03	2020	3
5321	5342	21	2	0.06221	5056.0	ORF1ab	1.0	1686.0	5077.0	ORF1ab	1.0	1693.0	7.0	same gene	2020-03	2020	3
5320	5343	23	2	0.06221	5055.0	ORF1ab	3.0	1685.0	5078.0	ORF1ab	2.0	1693.0	8.0	same gene	2020-03	2020	3
5320	5342	22	2	0.06221	5055.0	ORF1ab	3.0	1685.0	5077.0	ORF1ab	1.0	1693.0	8.0	same gene	2020-03	2020	3
5321	5343	22	2	0.06221	5056.0	ORF1ab	1.0	1686.0	5078.0	ORF1ab	2.0	1693.0	7.0	same gene	2020-03	2020	3
5343	5316	27	2	0.06221	5078.0	ORF1ab	2.0	1693.0	5051.0	ORF1ab	2.0	1684.0	9.0	same gene	2020-03	2020	3
5343	5318	25	2	0.06221	5078.0	ORF1ab	2.0	1693.0	5053.0	ORF1ab	1.0	1685.0	8.0	same gene	2020-03	2020	3
5341	5319	22	2	0.06221	5076.0	ORF1ab	3.0	1692.0	5054.0	ORF1ab	2.0	1685.0	7.0	same gene	2020-03	2020	3
5320	5341	21	2	0.06221	5055.0	ORF1ab	3.0	1685.0	5076.0	ORF1ab	3.0	1692.0	7.0	same gene	2020-03	2020	3
5343	5320	23	2	0.06221	5078.0	ORF1ab	2.0	1693.0	5055.0	ORF1ab	3.0	1685.0	8.0	same gene	2020-03	2020	3
5318	5342	24	2	0.06221	5053.0	ORF1ab	1.0	1685.0	5077.0	ORF1ab	1.0	1693.0	8.0	same gene	2020-03	2020	3
5318	5343	25	2	0.06221	5053.0	ORF1ab	1.0	1685.0	5078.0	ORF1ab	2.0	1693.0	8.0	same gene	2020-03	2020	3
5343	5321	22	2	0.06221	5078.0	ORF1ab	2.0	1693.0	5056.0	ORF1ab	1.0	1686.0	7.0	same gene	2020-03	2020	3
5312	5343	31	2	0.06221	5047.0	ORF1ab	1.0	1683.0	5078.0	ORF1ab	2.0	1693.0	10.0	same gene	2020-03	2020	3
5342	5321	21	2	0.06221	5077.0	ORF1ab	1.0	1693.0	5056.0	ORF1ab	1.0	1686.0	7.0	same gene	2020-03	2020	3
5341	5321	20	2	0.06221	5076.0	ORF1ab	3.0	1692.0	5056.0	ORF1ab	1.0	1686.0	6.0	same gene	2020-03	2020	3
5319	5341	22	2	0.06221	5054.0	ORF1ab	2.0	1685.0	5076.0	ORF1ab	3.0	1692.0	7.0	same gene	2020-03	2020	3
5319	5342	23	2	0.06221	5054.0	ORF1ab	2.0	1685.0	5077.0	ORF1ab	1.0	1693.0	8.0	same gene	2020-03	2020	3
5319	5343	24	2	0.06221	5054.0	ORF1ab	2.0	1685.0	5078.0	ORF1ab	2.0	1693.0	8.0	same gene	2020-03	2020	3
5342	5320	22	2	0.06221	5077.0	ORF1ab	1.0	1693.0	5055.0	ORF1ab	3.0	1685.0	8.0	same gene	2020-03	2020	3
5316	5341	25	2	0.06221	5051.0	ORF1ab	2.0	1684.0	5076.0	ORF1ab	3.0	1692.0	8.0	same gene	2020-03	2020	3
5341	5320	21	2	0.06221	5076.0	ORF1ab	3.0	1692.0	5055.0	ORF1ab	3.0	1685.0	7.0	same gene	2020-03	2020	3
5312	5342	30	2	0.06221	5047.0	ORF1ab	1.0	1683.0	5077.0	ORF1ab	1.0	1693.0	10.0	same gene	2020-03	2020	3
5312	5341	29	2	0.06221	5047.0	ORF1ab	1.0	1683.0	5076.0	ORF1ab	3.0	1692.0	9.0	same gene	2020-03	2020	3
5311	5343	32	2	0.06221	5046.0	ORF1ab	3.0	1682.0	5078.0	ORF1ab	2.0	1693.0	11.0	same gene	2020-03	2020	3
5318	5341	23	2	0.06221	5053.0	ORF1ab	1.0	1685.0	5076.0	ORF1ab	3.0	1692.0	7.0	same gene	2020-03	2020	3
5343	5319	24	2	0.06221	5078.0	ORF1ab	2.0	1693.0	5054.0	ORF1ab	2.0	1685.0	8.0	same gene	2020-03	2020	3
5342	5319	23	2	0.06221	5077.0	ORF1ab	1.0	1693.0	5054.0	ORF1ab	2.0	1685.0	8.0	same gene	2020-03	2020	3
5316	5343	27	2	0.06221	5051.0	ORF1ab	2.0	1684.0	5078.0	ORF1ab	2.0	1693.0	9.0	same gene	2020-03	2020	3
5316	5342	26	2	0.06221	5051.0	ORF1ab	2.0	1684.0	5077.0	ORF1ab	1.0	1693.0	9.0	same gene	2020-03	2020	3
5311	5342	31	2	0.06221	5046.0	ORF1ab	3.0	1682.0	5077.0	ORF1ab	1.0	1693.0	11.0	same gene	2020-03	2020	3
5343	5306	37	2	0.06221	5078.0	ORF1ab	2.0	1693.0	5041.0	ORF1ab	1.0	1681.0	12.0	same gene	2020-03	2020	3
5343	5315	28	2	0.06221	5078.0	ORF1ab	2.0	1693.0	5050.0	ORF1ab	1.0	1684.0	9.0	same gene	2020-03	2020	3
5342	5315	27	2	0.06221	5077.0	ORF1ab	1.0	1693.0	5050.0	ORF1ab	1.0	1684.0	9.0	same gene	2020-03	2020	3
5307	5341	34	2	0.06221	5042.0	ORF1ab	2.0	1681.0	5076.0	ORF1ab	3.0	1692.0	11.0	same gene	2020-03	2020	3
5307	5342	35	2	0.06221	5042.0	ORF1ab	2.0	1681.0	5077.0	ORF1ab	1.0	1693.0	12.0	same gene	2020-03	2020	3
5307	5343	36	2	0.06221	5042.0	ORF1ab	2.0	1681.0	5078.0	ORF1ab	2.0	1693.0	12.0	same gene	2020-03	2020	3
5341	5311	30	2	0.06221	5076.0	ORF1ab	3.0	1692.0	5046.0	ORF1ab	3.0	1682.0	10.0	same gene	2020-03	2020	3
5342	5311	31	2	0.06221	5077.0	ORF1ab	1.0	1693.0	5046.0	ORF1ab	3.0	1682.0	11.0	same gene	2020-03	2020	3
5343	5311	32	2	0.06221	5078.0	ORF1ab	2.0	1693.0	5046.0	ORF1ab	3.0	1682.0	11.0	same gene	2020-03	2020	3
5308	5341	33	2	0.06221	5043.0	ORF1ab	3.0	1681.0	5076.0	ORF1ab	3.0	1692.0	11.0	same gene	2020-03	2020	3
5310	5342	32	2	0.06221	5045.0	ORF1ab	2.0	1682.0	5077.0	ORF1ab	1.0	1693.0	11.0	same gene	2020-03	2020	3
5308	5342	34	2	0.06221	5043.0	ORF1ab	3.0	1681.0	5077.0	ORF1ab	1.0	1693.0	12.0	same gene	2020-03	2020	3
5308	5343	35	2	0.06221	5043.0	ORF1ab	3.0	1681.0	5078.0	ORF1ab	2.0	1693.0	12.0	same gene	2020-03	2020	3
5341	5312	29	2	0.06221	5076.0	ORF1ab	3.0	1692.0	5047.0	ORF1ab	1.0	1683.0	9.0	same gene	2020-03	2020	3
5342	5312	30	2	0.06221	5077.0	ORF1ab	1.0	1693.0	5047.0	ORF1ab	1.0	1683.0	10.0	same gene	2020-03	2020	3
5343	5312	31	2	0.06221	5078.0	ORF1ab	2.0	1693.0	5047.0	ORF1ab	1.0	1683.0	10.0	same gene	2020-03	2020	3
5341	5316	25	2	0.06221	5076.0	ORF1ab	3.0	1692.0	5051.0	ORF1ab	2.0	1684.0	8.0	same gene	2020-03	2020	3
5343	5310	33	2	0.06221	5078.0	ORF1ab	2.0	1693.0	5045.0	ORF1ab	2.0	1682.0	11.0	same gene	2020-03	2020	3
5342	5310	32	2	0.06221	5077.0	ORF1ab	1.0	1693.0	5045.0	ORF1ab	2.0	1682.0	11.0	same gene	2020-03	2020	3
5341	5310	31	2	0.06221	5076.0	ORF1ab	3.0	1692.0	5045.0	ORF1ab	2.0	1682.0	10.0	same gene	2020-03	2020	3
5306	5343	37	2	0.06221	5041.0	ORF1ab	1.0	1681.0	5078.0	ORF1ab	2.0	1693.0	12.0	same gene	2020-03	2020	3
5343	5309	34	2	0.06221	5078.0	ORF1ab	2.0	1693.0	5044.0	ORF1ab	1.0	1682.0	11.0	same gene	2020-03	2020	3
5342	5309	33	2	0.06221	5077.0	ORF1ab	1.0	1693.0	5044.0	ORF1ab	1.0	1682.0	11.0	same gene	2020-03	2020	3
5341	5309	32	2	0.06221	5076.0	ORF1ab	3.0	1692.0	5044.0	ORF1ab	1.0	1682.0	10.0	same gene	2020-03	2020	3
5306	5342	36	2	0.06221	5041.0	ORF1ab	1.0	1681.0	5077.0	ORF1ab	1.0	1693.0	12.0	same gene	2020-03	2020	3
5306	5341	35	2	0.06221	5041.0	ORF1ab	1.0	1681.0	5076.0	ORF1ab	3.0	1692.0	11.0	same gene	2020-03	2020	3
5341	5306	35	2	0.06221	5076.0	ORF1ab	3.0	1692.0	5041.0	ORF1ab	1.0	1681.0	11.0	same gene	2020-03	2020	3
5342	5306	36	2	0.06221	5077.0	ORF1ab	1.0	1693.0	5041.0	ORF1ab	1.0	1681.0	12.0	same gene	2020-03	2020	3
5343	5308	35	2	0.06221	5078.0	ORF1ab	2.0	1693.0	5043.0	ORF1ab	3.0	1681.0	12.0	same gene	2020-03	2020	3
5342	5308	34	2	0.06221	5077.0	ORF1ab	1.0	1693.0	5043.0	ORF1ab	3.0	1681.0	12.0	same gene	2020-03	2020	3
5341	5308	33	2	0.06221	5076.0	ORF1ab	3.0	1692.0	5043.0	ORF1ab	3.0	1681.0	11.0	same gene	2020-03	2020	3
5343	5307	36	2	0.06221	5078.0	ORF1ab	2.0	1693.0	5042.0	ORF1ab	2.0	1681.0	12.0	same gene	2020-03	2020	3
5342	5307	35	2	0.06221	5077.0	ORF1ab	1.0	1693.0	5042.0	ORF1ab	2.0	1681.0	12.0	same gene	2020-03	2020	3
5341	5307	34	2	0.06221	5076.0	ORF1ab	3.0	1692.0	5042.0	ORF1ab	2.0	1681.0	11.0	same gene	2020-03	2020	3
5310	5341	31	2	0.06221	5045.0	ORF1ab	2.0	1682.0	5076.0	ORF1ab	3.0	1692.0	10.0	same gene	2020-03	2020	3
5342	5316	26	2	0.06221	5077.0	ORF1ab	1.0	1693.0	5051.0	ORF1ab	2.0	1684.0	9.0	same gene	2020-03	2020	3
5309	5342	33	2	0.06221	5044.0	ORF1ab	1.0	1682.0	5077.0	ORF1ab	1.0	1693.0	11.0	same gene	2020-03	2020	3
5341	5315	26	2	0.06221	5076.0	ORF1ab	3.0	1692.0	5050.0	ORF1ab	1.0	1684.0	8.0	same gene	2020-03	2020	3
5313	5341	28	2	0.06221	5048.0	ORF1ab	2.0	1683.0	5076.0	ORF1ab	3.0	1692.0	9.0	same gene	2020-03	2020	3
5309	5341	32	2	0.06221	5044.0	ORF1ab	1.0	1682.0	5076.0	ORF1ab	3.0	1692.0	10.0	same gene	2020-03	2020	3
5343	5313	30	2	0.06221	5078.0	ORF1ab	2.0	1693.0	5048.0	ORF1ab	2.0	1683.0	10.0	same gene	2020-03	2020	3
5313	5342	29	2	0.06221	5048.0	ORF1ab	2.0	1683.0	5077.0	ORF1ab	1.0	1693.0	10.0	same gene	2020-03	2020	3
5313	5343	30	2	0.06221	5048.0	ORF1ab	2.0	1683.0	5078.0	ORF1ab	2.0	1693.0	10.0	same gene	2020-03	2020	3
5310	5343	33	2	0.06221	5045.0	ORF1ab	2.0	1682.0	5078.0	ORF1ab	2.0	1693.0	11.0	same gene	2020-03	2020	3
5342	5313	29	2	0.06221	5077.0	ORF1ab	1.0	1693.0	5048.0	ORF1ab	2.0	1683.0	10.0	same gene	2020-03	2020	3
5309	5343	34	2	0.06221	5044.0	ORF1ab	1.0	1682.0	5078.0	ORF1ab	2.0	1693.0	11.0	same gene	2020-03	2020	3
5341	5313	28	2	0.06221	5076.0	ORF1ab	3.0	1692.0	5048.0	ORF1ab	2.0	1683.0	9.0	same gene	2020-03	2020	3
23084	23078	6	2	0.06148	1522.0	S	1.0	508.0	1516.0	S	1.0	506.0	2.0	same gene	2020-03	2020	3
23081	23076	5	2	0.06148	1519.0	S	1.0	507.0	1514.0	S	2.0	505.0	2.0	same gene	2020-03	2020	3
23076	23084	8	2	0.06148	1514.0	S	2.0	505.0	1522.0	S	1.0	508.0	3.0	same gene	2020-03	2020	3
23084	23080	4	2	0.06148	1522.0	S	1.0	508.0	1518.0	S	3.0	506.0	2.0	same gene	2020-03	2020	3
23076	23083	7	2	0.06148	1514.0	S	2.0	505.0	1521.0	S	3.0	507.0	2.0	same gene	2020-03	2020	3
23079	23084	5	2	0.06148	1517.0	S	2.0	506.0	1522.0	S	1.0	508.0	2.0	same gene	2020-03	2020	3
23080	23084	4	2	0.06148	1518.0	S	3.0	506.0	1522.0	S	1.0	508.0	2.0	same gene	2020-03	2020	3
23076	23082	6	2	0.06148	1514.0	S	2.0	505.0	1520.0	S	2.0	507.0	2.0	same gene	2020-03	2020	3
23082	23076	6	2	0.06148	1520.0	S	2.0	507.0	1514.0	S	2.0	505.0	2.0	same gene	2020-03	2020	3
23077	23083	6	2	0.06148	1515.0	S	3.0	505.0	1521.0	S	3.0	507.0	2.0	same gene	2020-03	2020	3
23077	23084	7	2	0.06148	1515.0	S	3.0	505.0	1522.0	S	1.0	508.0	3.0	same gene	2020-03	2020	3
23077	23082	5	2	0.06148	1515.0	S	3.0	505.0	1520.0	S	2.0	507.0	2.0	same gene	2020-03	2020	3
23077	23081	4	2	0.06148	1515.0	S	3.0	505.0	1519.0	S	1.0	507.0	2.0	same gene	2020-03	2020	3
23083	23076	7	2	0.06148	1521.0	S	3.0	507.0	1514.0	S	2.0	505.0	2.0	same gene	2020-03	2020	3
23084	23076	8	2	0.06148	1522.0	S	1.0	508.0	1514.0	S	2.0	505.0	3.0	same gene	2020-03	2020	3
23078	23084	6	2	0.06148	1516.0	S	1.0	506.0	1522.0	S	1.0	508.0	2.0	same gene	2020-03	2020	3
23084	23077	7	2	0.06148	1522.0	S	1.0	508.0	1515.0	S	3.0	505.0	3.0	same gene	2020-03	2020	3
23083	23077	6	2	0.06148	1521.0	S	3.0	507.0	1515.0	S	3.0	505.0	2.0	same gene	2020-03	2020	3
23082	23077	5	2	0.06148	1520.0	S	2.0	507.0	1515.0	S	3.0	505.0	2.0	same gene	2020-03	2020	3
23081	23077	4	2	0.06148	1519.0	S	1.0	507.0	1515.0	S	3.0	505.0	2.0	same gene	2020-03	2020	3
23084	23079	5	2	0.06148	1522.0	S	1.0	508.0	1517.0	S	2.0	506.0	2.0	same gene	2020-03	2020	3
23076	23081	5	2	0.06148	1514.0	S	2.0	505.0	1519.0	S	1.0	507.0	2.0	same gene	2020-03	2020	3
23075	23082	7	2	0.06138	1513.0	S	1.0	505.0	1520.0	S	2.0	507.0	2.0	same gene	2020-03	2020	3
23075	23083	8	2	0.06138	1513.0	S	1.0	505.0	1521.0	S	3.0	507.0	2.0	same gene	2020-03	2020	3
23075	23081	6	2	0.06138	1513.0	S	1.0	505.0	1519.0	S	1.0	507.0	2.0	same gene	2020-03	2020	3
23083	23075	8	2	0.06138	1521.0	S	3.0	507.0	1513.0	S	1.0	505.0	2.0	same gene	2020-03	2020	3
23075	23084	9	2	0.06138	1513.0	S	1.0	505.0	1522.0	S	1.0	508.0	3.0	same gene	2020-03	2020	3
23081	23075	6	2	0.06138	1519.0	S	1.0	507.0	1513.0	S	1.0	505.0	2.0	same gene	2020-03	2020	3
23082	23075	7	2	0.06138	1520.0	S	2.0	507.0	1513.0	S	1.0	505.0	2.0	same gene	2020-03	2020	3
23084	23075	9	2	0.06138	1522.0	S	1.0	508.0	1513.0	S	1.0	505.0	3.0	same gene	2020-03	2020	3
18424	28869	10445	2	0.06107	4957.0	ORF1ab	1.0	1653.0	596.0	N	2.0	199.0		different gene	2020-03	2020	3
28869	18424	10445	2	0.06107	596.0	N	2.0	199.0	4957.0	ORF1ab	1.0	1653.0		different gene	2020-03	2020	3
5331	5341	10	2	0.06094	5066.0	ORF1ab	2.0	1689.0	5076.0	ORF1ab	3.0	1692.0	3.0	same gene	2020-03	2020	3
5331	5343	12	2	0.06094	5066.0	ORF1ab	2.0	1689.0	5078.0	ORF1ab	2.0	1693.0	4.0	same gene	2020-03	2020	3
5341	5331	10	2	0.06094	5076.0	ORF1ab	3.0	1692.0	5066.0	ORF1ab	2.0	1689.0	3.0	same gene	2020-03	2020	3
5342	5331	11	2	0.06094	5077.0	ORF1ab	1.0	1693.0	5066.0	ORF1ab	2.0	1689.0	4.0	same gene	2020-03	2020	3
5331	5342	11	2	0.06094	5066.0	ORF1ab	2.0	1689.0	5077.0	ORF1ab	1.0	1693.0	4.0	same gene	2020-03	2020	3
5343	5331	12	2	0.06094	5078.0	ORF1ab	2.0	1693.0	5066.0	ORF1ab	2.0	1689.0	4.0	same gene	2020-03	2020	3
23112	23107	5	2	0.06087	1550.0	S	2.0	517.0	1545.0	S	3.0	515.0	2.0	same gene	2020-03	2020	3
23112	23106	6	2	0.06087	1550.0	S	2.0	517.0	1544.0	S	2.0	515.0	2.0	same gene	2020-03	2020	3
23106	23112	6	2	0.06087	1544.0	S	2.0	515.0	1550.0	S	2.0	517.0	2.0	same gene	2020-03	2020	3
23112	23105	7	2	0.06087	1550.0	S	2.0	517.0	1543.0	S	1.0	515.0	2.0	same gene	2020-03	2020	3
23107	23112	5	2	0.06087	1545.0	S	3.0	515.0	1550.0	S	2.0	517.0	2.0	same gene	2020-03	2020	3
23105	23112	7	2	0.06087	1543.0	S	1.0	515.0	1550.0	S	2.0	517.0	2.0	same gene	2020-03	2020	3
5331	5336	5	2	0.06066	5066.0	ORF1ab	2.0	1689.0	5071.0	ORF1ab	1.0	1691.0	2.0	same gene	2020-03	2020	3
5331	5337	6	2	0.06066	5066.0	ORF1ab	2.0	1689.0	5072.0	ORF1ab	2.0	1691.0	2.0	same gene	2020-03	2020	3
5336	5331	5	2	0.06066	5071.0	ORF1ab	1.0	1691.0	5066.0	ORF1ab	2.0	1689.0	2.0	same gene	2020-03	2020	3
5337	5331	6	2	0.06066	5072.0	ORF1ab	2.0	1691.0	5066.0	ORF1ab	2.0	1689.0	2.0	same gene	2020-03	2020	3
23104	23110	6	2	0.06058	1542.0	S	3.0	514.0	1548.0	S	3.0	516.0	2.0	same gene	2020-03	2020	3
23082	23102	20	2	0.06058	1520.0	S	2.0	507.0	1540.0	S	1.0	514.0	7.0	same gene	2020-03	2020	3
23082	23099	17	2	0.06058	1520.0	S	2.0	507.0	1537.0	S	1.0	513.0	6.0	same gene	2020-03	2020	3
23110	23104	6	2	0.06058	1548.0	S	3.0	516.0	1542.0	S	3.0	514.0	2.0	same gene	2020-03	2020	3
23104	23111	7	2	0.06058	1542.0	S	3.0	514.0	1549.0	S	1.0	517.0	3.0	same gene	2020-03	2020	3
23109	23104	5	2	0.06058	1547.0	S	2.0	516.0	1542.0	S	3.0	514.0	2.0	same gene	2020-03	2020	3
23108	23104	4	2	0.06058	1546.0	S	1.0	516.0	1542.0	S	3.0	514.0	2.0	same gene	2020-03	2020	3
23104	23109	5	2	0.06058	1542.0	S	3.0	514.0	1547.0	S	2.0	516.0	2.0	same gene	2020-03	2020	3
23083	23103	20	2	0.06058	1521.0	S	3.0	507.0	1541.0	S	2.0	514.0	7.0	same gene	2020-03	2020	3
23104	23108	4	2	0.06058	1542.0	S	3.0	514.0	1546.0	S	1.0	516.0	2.0	same gene	2020-03	2020	3
23082	23103	21	2	0.06058	1520.0	S	2.0	507.0	1541.0	S	2.0	514.0	7.0	same gene	2020-03	2020	3
23081	23103	22	2	0.06058	1519.0	S	1.0	507.0	1541.0	S	2.0	514.0	7.0	same gene	2020-03	2020	3
23081	23102	21	2	0.06058	1519.0	S	1.0	507.0	1540.0	S	1.0	514.0	7.0	same gene	2020-03	2020	3
23081	23099	18	2	0.06058	1519.0	S	1.0	507.0	1537.0	S	1.0	513.0	6.0	same gene	2020-03	2020	3
23084	23102	18	2	0.06058	1522.0	S	1.0	508.0	1540.0	S	1.0	514.0	6.0	same gene	2020-03	2020	3
23084	23099	15	2	0.06058	1522.0	S	1.0	508.0	1537.0	S	1.0	513.0	5.0	same gene	2020-03	2020	3
23083	23099	16	2	0.06058	1521.0	S	3.0	507.0	1537.0	S	1.0	513.0	6.0	same gene	2020-03	2020	3
23083	23102	19	2	0.06058	1521.0	S	3.0	507.0	1540.0	S	1.0	514.0	7.0	same gene	2020-03	2020	3
23084	23103	19	2	0.06058	1522.0	S	1.0	508.0	1541.0	S	2.0	514.0	6.0	same gene	2020-03	2020	3
23111	23104	7	2	0.06058	1549.0	S	1.0	517.0	1542.0	S	3.0	514.0	3.0	same gene	2020-03	2020	3
23078	23102	24	2	0.06058	1516.0	S	1.0	506.0	1540.0	S	1.0	514.0	8.0	same gene	2020-03	2020	3
23102	23077	25	2	0.06058	1540.0	S	1.0	514.0	1515.0	S	3.0	505.0	9.0	same gene	2020-03	2020	3
23077	23103	26	2	0.06058	1515.0	S	3.0	505.0	1541.0	S	2.0	514.0	9.0	same gene	2020-03	2020	3
23103	23078	25	2	0.06058	1541.0	S	2.0	514.0	1516.0	S	1.0	506.0	8.0	same gene	2020-03	2020	3
23102	23078	24	2	0.06058	1540.0	S	1.0	514.0	1516.0	S	1.0	506.0	8.0	same gene	2020-03	2020	3
23099	23078	21	2	0.06058	1537.0	S	1.0	513.0	1516.0	S	1.0	506.0	7.0	same gene	2020-03	2020	3
23077	23102	25	2	0.06058	1515.0	S	3.0	505.0	1540.0	S	1.0	514.0	9.0	same gene	2020-03	2020	3
23077	23099	22	2	0.06058	1515.0	S	3.0	505.0	1537.0	S	1.0	513.0	8.0	same gene	2020-03	2020	3
23103	23077	26	2	0.06058	1541.0	S	2.0	514.0	1515.0	S	3.0	505.0	9.0	same gene	2020-03	2020	3
23099	23077	22	2	0.06058	1537.0	S	1.0	513.0	1515.0	S	3.0	505.0	8.0	same gene	2020-03	2020	3
23103	23084	19	2	0.06058	1541.0	S	2.0	514.0	1522.0	S	1.0	508.0	6.0	same gene	2020-03	2020	3
23076	23103	27	2	0.06058	1514.0	S	2.0	505.0	1541.0	S	2.0	514.0	9.0	same gene	2020-03	2020	3
23076	23102	26	2	0.06058	1514.0	S	2.0	505.0	1540.0	S	1.0	514.0	9.0	same gene	2020-03	2020	3
23076	23099	23	2	0.06058	1514.0	S	2.0	505.0	1537.0	S	1.0	513.0	8.0	same gene	2020-03	2020	3
23103	23076	27	2	0.06058	1541.0	S	2.0	514.0	1514.0	S	2.0	505.0	9.0	same gene	2020-03	2020	3
23102	23076	26	2	0.06058	1540.0	S	1.0	514.0	1514.0	S	2.0	505.0	9.0	same gene	2020-03	2020	3
23099	23076	23	2	0.06058	1537.0	S	1.0	513.0	1514.0	S	2.0	505.0	8.0	same gene	2020-03	2020	3
23099	23084	15	2	0.06058	1537.0	S	1.0	513.0	1522.0	S	1.0	508.0	5.0	same gene	2020-03	2020	3
23099	23079	20	2	0.06058	1537.0	S	1.0	513.0	1517.0	S	2.0	506.0	7.0	same gene	2020-03	2020	3
23103	23079	24	2	0.06058	1541.0	S	2.0	514.0	1517.0	S	2.0	506.0	8.0	same gene	2020-03	2020	3
23078	23099	21	2	0.06058	1516.0	S	1.0	506.0	1537.0	S	1.0	513.0	7.0	same gene	2020-03	2020	3
23078	23103	25	2	0.06058	1516.0	S	1.0	506.0	1541.0	S	2.0	514.0	8.0	same gene	2020-03	2020	3
23103	23082	21	2	0.06058	1541.0	S	2.0	514.0	1520.0	S	2.0	507.0	7.0	same gene	2020-03	2020	3
23102	23082	20	2	0.06058	1540.0	S	1.0	514.0	1520.0	S	2.0	507.0	7.0	same gene	2020-03	2020	3
23099	23082	17	2	0.06058	1537.0	S	1.0	513.0	1520.0	S	2.0	507.0	6.0	same gene	2020-03	2020	3
23080	23103	23	2	0.06058	1518.0	S	3.0	506.0	1541.0	S	2.0	514.0	8.0	same gene	2020-03	2020	3
23080	23102	22	2	0.06058	1518.0	S	3.0	506.0	1540.0	S	1.0	514.0	8.0	same gene	2020-03	2020	3
23080	23099	19	2	0.06058	1518.0	S	3.0	506.0	1537.0	S	1.0	513.0	7.0	same gene	2020-03	2020	3
23103	23081	22	2	0.06058	1541.0	S	2.0	514.0	1519.0	S	1.0	507.0	7.0	same gene	2020-03	2020	3
23102	23081	21	2	0.06058	1540.0	S	1.0	514.0	1519.0	S	1.0	507.0	7.0	same gene	2020-03	2020	3
23099	23081	18	2	0.06058	1537.0	S	1.0	513.0	1519.0	S	1.0	507.0	6.0	same gene	2020-03	2020	3
23079	23103	24	2	0.06058	1517.0	S	2.0	506.0	1541.0	S	2.0	514.0	8.0	same gene	2020-03	2020	3
23079	23102	23	2	0.06058	1517.0	S	2.0	506.0	1540.0	S	1.0	514.0	8.0	same gene	2020-03	2020	3
23079	23099	20	2	0.06058	1517.0	S	2.0	506.0	1537.0	S	1.0	513.0	7.0	same gene	2020-03	2020	3
23103	23080	23	2	0.06058	1541.0	S	2.0	514.0	1518.0	S	3.0	506.0	8.0	same gene	2020-03	2020	3
23102	23080	22	2	0.06058	1540.0	S	1.0	514.0	1518.0	S	3.0	506.0	8.0	same gene	2020-03	2020	3
23099	23080	19	2	0.06058	1537.0	S	1.0	513.0	1518.0	S	3.0	506.0	7.0	same gene	2020-03	2020	3
23102	23084	18	2	0.06058	1540.0	S	1.0	514.0	1522.0	S	1.0	508.0	6.0	same gene	2020-03	2020	3
23102	23079	23	2	0.06058	1540.0	S	1.0	514.0	1517.0	S	2.0	506.0	8.0	same gene	2020-03	2020	3
23102	23083	19	2	0.06058	1540.0	S	1.0	514.0	1521.0	S	3.0	507.0	7.0	same gene	2020-03	2020	3
23103	23083	20	2	0.06058	1541.0	S	2.0	514.0	1521.0	S	3.0	507.0	7.0	same gene	2020-03	2020	3
23099	23083	16	2	0.06058	1537.0	S	1.0	513.0	1521.0	S	3.0	507.0	6.0	same gene	2020-03	2020	3
23135	23085	50	2	0.05953	1573.0	S	1.0	525.0	1523.0	S	2.0	508.0	17.0	same gene	2020-03	2020	3
23135	23087	48	2	0.05953	1573.0	S	1.0	525.0	1525.0	S	1.0	509.0	16.0	same gene	2020-03	2020	3
23087	23135	48	2	0.05953	1525.0	S	1.0	509.0	1573.0	S	1.0	525.0	16.0	same gene	2020-03	2020	3
23085	23135	50	2	0.05953	1523.0	S	2.0	508.0	1573.0	S	1.0	525.0	17.0	same gene	2020-03	2020	3
22525	22531	6	2	0.05947	963.0	S	3.0	321.0	969.0	S	3.0	323.0	2.0	same gene	2020-03	2020	3
22531	22525	6	2	0.05947	969.0	S	3.0	323.0	963.0	S	3.0	321.0	2.0	same gene	2020-03	2020	3
5346	5373	27	2	0.05935	5081.0	ORF1ab	2.0	1694.0	5108.0	ORF1ab	2.0	1703.0	9.0	same gene	2020-03	2020	3
5349	5373	24	2	0.05935	5084.0	ORF1ab	2.0	1695.0	5108.0	ORF1ab	2.0	1703.0	8.0	same gene	2020-03	2020	3
5344	5349	5	2	0.05935	5079.0	ORF1ab	3.0	1693.0	5084.0	ORF1ab	2.0	1695.0	2.0	same gene	2020-03	2020	3
5373	5349	24	2	0.05935	5108.0	ORF1ab	2.0	1703.0	5084.0	ORF1ab	2.0	1695.0	8.0	same gene	2020-03	2020	3
5350	5373	23	2	0.05935	5085.0	ORF1ab	3.0	1695.0	5108.0	ORF1ab	2.0	1703.0	8.0	same gene	2020-03	2020	3
5373	5347	26	2	0.05935	5108.0	ORF1ab	2.0	1703.0	5082.0	ORF1ab	3.0	1694.0	9.0	same gene	2020-03	2020	3
5356	5345	11	2	0.05935	5091.0	ORF1ab	3.0	1697.0	5080.0	ORF1ab	1.0	1694.0	3.0	same gene	2020-03	2020	3
5356	5346	10	2	0.05935	5091.0	ORF1ab	3.0	1697.0	5081.0	ORF1ab	2.0	1694.0	3.0	same gene	2020-03	2020	3
5373	5345	28	2	0.05935	5108.0	ORF1ab	2.0	1703.0	5080.0	ORF1ab	1.0	1694.0	9.0	same gene	2020-03	2020	3
5344	5350	6	2	0.05935	5079.0	ORF1ab	3.0	1693.0	5085.0	ORF1ab	3.0	1695.0	2.0	same gene	2020-03	2020	3
5344	5373	29	2	0.05935	5079.0	ORF1ab	3.0	1693.0	5108.0	ORF1ab	2.0	1703.0	10.0	same gene	2020-03	2020	3
5347	5356	9	2	0.05935	5082.0	ORF1ab	3.0	1694.0	5091.0	ORF1ab	3.0	1697.0	3.0	same gene	2020-03	2020	3
5344	5356	12	2	0.05935	5079.0	ORF1ab	3.0	1693.0	5091.0	ORF1ab	3.0	1697.0	4.0	same gene	2020-03	2020	3
5373	5346	27	2	0.05935	5108.0	ORF1ab	2.0	1703.0	5081.0	ORF1ab	2.0	1694.0	9.0	same gene	2020-03	2020	3
5373	5350	23	2	0.05935	5108.0	ORF1ab	2.0	1703.0	5085.0	ORF1ab	3.0	1695.0	8.0	same gene	2020-03	2020	3
5356	5349	7	2	0.05935	5091.0	ORF1ab	3.0	1697.0	5084.0	ORF1ab	2.0	1695.0	2.0	same gene	2020-03	2020	3
5356	5347	9	2	0.05935	5091.0	ORF1ab	3.0	1697.0	5082.0	ORF1ab	3.0	1694.0	3.0	same gene	2020-03	2020	3
5373	5356	17	2	0.05935	5108.0	ORF1ab	2.0	1703.0	5091.0	ORF1ab	3.0	1697.0	6.0	same gene	2020-03	2020	3
5345	5373	28	2	0.05935	5080.0	ORF1ab	1.0	1694.0	5108.0	ORF1ab	2.0	1703.0	9.0	same gene	2020-03	2020	3
5346	5356	10	2	0.05935	5081.0	ORF1ab	2.0	1694.0	5091.0	ORF1ab	3.0	1697.0	3.0	same gene	2020-03	2020	3
5349	5344	5	2	0.05935	5084.0	ORF1ab	2.0	1695.0	5079.0	ORF1ab	3.0	1693.0	2.0	same gene	2020-03	2020	3
5347	5373	26	2	0.05935	5082.0	ORF1ab	3.0	1694.0	5108.0	ORF1ab	2.0	1703.0	9.0	same gene	2020-03	2020	3
5373	5344	29	2	0.05935	5108.0	ORF1ab	2.0	1703.0	5079.0	ORF1ab	3.0	1693.0	10.0	same gene	2020-03	2020	3
5356	5344	12	2	0.05935	5091.0	ORF1ab	3.0	1697.0	5079.0	ORF1ab	3.0	1693.0	4.0	same gene	2020-03	2020	3
5356	5350	6	2	0.05935	5091.0	ORF1ab	3.0	1697.0	5085.0	ORF1ab	3.0	1695.0	2.0	same gene	2020-03	2020	3
5349	5356	7	2	0.05935	5084.0	ORF1ab	2.0	1695.0	5091.0	ORF1ab	3.0	1697.0	2.0	same gene	2020-03	2020	3
5345	5356	11	2	0.05935	5080.0	ORF1ab	1.0	1694.0	5091.0	ORF1ab	3.0	1697.0	3.0	same gene	2020-03	2020	3
5350	5344	6	2	0.05935	5085.0	ORF1ab	3.0	1695.0	5079.0	ORF1ab	3.0	1693.0	2.0	same gene	2020-03	2020	3
5356	5373	17	2	0.05935	5091.0	ORF1ab	3.0	1697.0	5108.0	ORF1ab	2.0	1703.0	6.0	same gene	2020-03	2020	3
5350	5356	6	2	0.05935	5085.0	ORF1ab	3.0	1695.0	5091.0	ORF1ab	3.0	1697.0	2.0	same gene	2020-03	2020	3
23082	23108	26	2	0.05933	1520.0	S	2.0	507.0	1546.0	S	1.0	516.0	9.0	same gene	2020-03	2020	3
23083	23105	22	2	0.05933	1521.0	S	3.0	507.0	1543.0	S	1.0	515.0	8.0	same gene	2020-03	2020	3
23083	23106	23	2	0.05933	1521.0	S	3.0	507.0	1544.0	S	2.0	515.0	8.0	same gene	2020-03	2020	3
23078	23110	32	2	0.05933	1516.0	S	1.0	506.0	1548.0	S	3.0	516.0	10.0	same gene	2020-03	2020	3
23082	23109	27	2	0.05933	1520.0	S	2.0	507.0	1547.0	S	2.0	516.0	9.0	same gene	2020-03	2020	3
23078	23111	33	2	0.05933	1516.0	S	1.0	506.0	1549.0	S	1.0	517.0	11.0	same gene	2020-03	2020	3
23082	23110	28	2	0.05933	1520.0	S	2.0	507.0	1548.0	S	3.0	516.0	9.0	same gene	2020-03	2020	3
23082	23111	29	2	0.05933	1520.0	S	2.0	507.0	1549.0	S	1.0	517.0	10.0	same gene	2020-03	2020	3
23105	23084	21	2	0.05933	1543.0	S	1.0	515.0	1522.0	S	1.0	508.0	7.0	same gene	2020-03	2020	3
23082	23107	25	2	0.05933	1520.0	S	2.0	507.0	1545.0	S	3.0	515.0	8.0	same gene	2020-03	2020	3
23082	23106	24	2	0.05933	1520.0	S	2.0	507.0	1544.0	S	2.0	515.0	8.0	same gene	2020-03	2020	3
23080	23111	31	2	0.05933	1518.0	S	3.0	506.0	1549.0	S	1.0	517.0	11.0	same gene	2020-03	2020	3
23108	23082	26	2	0.05933	1546.0	S	1.0	516.0	1520.0	S	2.0	507.0	9.0	same gene	2020-03	2020	3
23081	23105	24	2	0.05933	1519.0	S	1.0	507.0	1543.0	S	1.0	515.0	8.0	same gene	2020-03	2020	3
23080	23106	26	2	0.05933	1518.0	S	3.0	506.0	1544.0	S	2.0	515.0	9.0	same gene	2020-03	2020	3
23081	23107	26	2	0.05933	1519.0	S	1.0	507.0	1545.0	S	3.0	515.0	8.0	same gene	2020-03	2020	3
23081	23108	27	2	0.05933	1519.0	S	1.0	507.0	1546.0	S	1.0	516.0	9.0	same gene	2020-03	2020	3
23081	23109	28	2	0.05933	1519.0	S	1.0	507.0	1547.0	S	2.0	516.0	9.0	same gene	2020-03	2020	3
23081	23110	29	2	0.05933	1519.0	S	1.0	507.0	1548.0	S	3.0	516.0	9.0	same gene	2020-03	2020	3
23081	23111	30	2	0.05933	1519.0	S	1.0	507.0	1549.0	S	1.0	517.0	10.0	same gene	2020-03	2020	3
23078	23105	27	2	0.05933	1516.0	S	1.0	506.0	1543.0	S	1.0	515.0	9.0	same gene	2020-03	2020	3
23078	23106	28	2	0.05933	1516.0	S	1.0	506.0	1544.0	S	2.0	515.0	9.0	same gene	2020-03	2020	3
23078	23107	29	2	0.05933	1516.0	S	1.0	506.0	1545.0	S	3.0	515.0	9.0	same gene	2020-03	2020	3
23078	23108	30	2	0.05933	1516.0	S	1.0	506.0	1546.0	S	1.0	516.0	10.0	same gene	2020-03	2020	3
23078	23109	31	2	0.05933	1516.0	S	1.0	506.0	1547.0	S	2.0	516.0	10.0	same gene	2020-03	2020	3
23082	23105	23	2	0.05933	1520.0	S	2.0	507.0	1543.0	S	1.0	515.0	8.0	same gene	2020-03	2020	3
23083	23107	24	2	0.05933	1521.0	S	3.0	507.0	1545.0	S	3.0	515.0	8.0	same gene	2020-03	2020	3
23084	23105	21	2	0.05933	1522.0	S	1.0	508.0	1543.0	S	1.0	515.0	7.0	same gene	2020-03	2020	3
23083	23108	25	2	0.05933	1521.0	S	3.0	507.0	1546.0	S	1.0	516.0	9.0	same gene	2020-03	2020	3
23105	23083	22	2	0.05933	1543.0	S	1.0	515.0	1521.0	S	3.0	507.0	8.0	same gene	2020-03	2020	3
23106	23081	25	2	0.05933	1544.0	S	2.0	515.0	1519.0	S	1.0	507.0	8.0	same gene	2020-03	2020	3
23107	23081	26	2	0.05933	1545.0	S	3.0	515.0	1519.0	S	1.0	507.0	8.0	same gene	2020-03	2020	3
23108	23081	27	2	0.05933	1546.0	S	1.0	516.0	1519.0	S	1.0	507.0	9.0	same gene	2020-03	2020	3
23109	23081	28	2	0.05933	1547.0	S	2.0	516.0	1519.0	S	1.0	507.0	9.0	same gene	2020-03	2020	3
23110	23081	29	2	0.05933	1548.0	S	3.0	516.0	1519.0	S	1.0	507.0	9.0	same gene	2020-03	2020	3
23111	23081	30	2	0.05933	1549.0	S	1.0	517.0	1519.0	S	1.0	507.0	10.0	same gene	2020-03	2020	3
23079	23108	29	2	0.05933	1517.0	S	2.0	506.0	1546.0	S	1.0	516.0	10.0	same gene	2020-03	2020	3
23079	23109	30	2	0.05933	1517.0	S	2.0	506.0	1547.0	S	2.0	516.0	10.0	same gene	2020-03	2020	3
23079	23110	31	2	0.05933	1517.0	S	2.0	506.0	1548.0	S	3.0	516.0	10.0	same gene	2020-03	2020	3
23079	23111	32	2	0.05933	1517.0	S	2.0	506.0	1549.0	S	1.0	517.0	11.0	same gene	2020-03	2020	3
23106	23083	23	2	0.05933	1544.0	S	2.0	515.0	1521.0	S	3.0	507.0	8.0	same gene	2020-03	2020	3
23107	23083	24	2	0.05933	1545.0	S	3.0	515.0	1521.0	S	3.0	507.0	8.0	same gene	2020-03	2020	3
23108	23083	25	2	0.05933	1546.0	S	1.0	516.0	1521.0	S	3.0	507.0	9.0	same gene	2020-03	2020	3
23109	23083	26	2	0.05933	1547.0	S	2.0	516.0	1521.0	S	3.0	507.0	9.0	same gene	2020-03	2020	3
23110	23083	27	2	0.05933	1548.0	S	3.0	516.0	1521.0	S	3.0	507.0	9.0	same gene	2020-03	2020	3
23111	23083	28	2	0.05933	1549.0	S	1.0	517.0	1521.0	S	3.0	507.0	10.0	same gene	2020-03	2020	3
23105	23082	23	2	0.05933	1543.0	S	1.0	515.0	1520.0	S	2.0	507.0	8.0	same gene	2020-03	2020	3
23105	23081	24	2	0.05933	1543.0	S	1.0	515.0	1519.0	S	1.0	507.0	8.0	same gene	2020-03	2020	3
23079	23107	28	2	0.05933	1517.0	S	2.0	506.0	1545.0	S	3.0	515.0	9.0	same gene	2020-03	2020	3
23105	23080	25	2	0.05933	1543.0	S	1.0	515.0	1518.0	S	3.0	506.0	9.0	same gene	2020-03	2020	3
23079	23106	27	2	0.05933	1517.0	S	2.0	506.0	1544.0	S	2.0	515.0	9.0	same gene	2020-03	2020	3
23106	23080	26	2	0.05933	1544.0	S	2.0	515.0	1518.0	S	3.0	506.0	9.0	same gene	2020-03	2020	3
23083	23109	26	2	0.05933	1521.0	S	3.0	507.0	1547.0	S	2.0	516.0	9.0	same gene	2020-03	2020	3
23083	23110	27	2	0.05933	1521.0	S	3.0	507.0	1548.0	S	3.0	516.0	9.0	same gene	2020-03	2020	3
23083	23111	28	2	0.05933	1521.0	S	3.0	507.0	1549.0	S	1.0	517.0	10.0	same gene	2020-03	2020	3
23107	23080	27	2	0.05933	1545.0	S	3.0	515.0	1518.0	S	3.0	506.0	9.0	same gene	2020-03	2020	3
23108	23080	28	2	0.05933	1546.0	S	1.0	516.0	1518.0	S	3.0	506.0	10.0	same gene	2020-03	2020	3
23109	23080	29	2	0.05933	1547.0	S	2.0	516.0	1518.0	S	3.0	506.0	10.0	same gene	2020-03	2020	3
23110	23079	31	2	0.05933	1548.0	S	3.0	516.0	1517.0	S	2.0	506.0	10.0	same gene	2020-03	2020	3
23084	23106	22	2	0.05933	1522.0	S	1.0	508.0	1544.0	S	2.0	515.0	7.0	same gene	2020-03	2020	3
23084	23107	23	2	0.05933	1522.0	S	1.0	508.0	1545.0	S	3.0	515.0	7.0	same gene	2020-03	2020	3
23084	23108	24	2	0.05933	1522.0	S	1.0	508.0	1546.0	S	1.0	516.0	8.0	same gene	2020-03	2020	3
23084	23109	25	2	0.05933	1522.0	S	1.0	508.0	1547.0	S	2.0	516.0	8.0	same gene	2020-03	2020	3
23084	23110	26	2	0.05933	1522.0	S	1.0	508.0	1548.0	S	3.0	516.0	8.0	same gene	2020-03	2020	3
23084	23111	27	2	0.05933	1522.0	S	1.0	508.0	1549.0	S	1.0	517.0	9.0	same gene	2020-03	2020	3
23110	23080	30	2	0.05933	1548.0	S	3.0	516.0	1518.0	S	3.0	506.0	10.0	same gene	2020-03	2020	3
23111	23080	31	2	0.05933	1549.0	S	1.0	517.0	1518.0	S	3.0	506.0	11.0	same gene	2020-03	2020	3
23079	23105	26	2	0.05933	1517.0	S	2.0	506.0	1543.0	S	1.0	515.0	9.0	same gene	2020-03	2020	3
23111	23079	32	2	0.05933	1549.0	S	1.0	517.0	1517.0	S	2.0	506.0	11.0	same gene	2020-03	2020	3
23081	23106	25	2	0.05933	1519.0	S	1.0	507.0	1544.0	S	2.0	515.0	8.0	same gene	2020-03	2020	3
23106	23082	24	2	0.05933	1544.0	S	2.0	515.0	1520.0	S	2.0	507.0	8.0	same gene	2020-03	2020	3
23110	23084	26	2	0.05933	1548.0	S	3.0	516.0	1522.0	S	1.0	508.0	8.0	same gene	2020-03	2020	3
23107	23084	23	2	0.05933	1545.0	S	3.0	515.0	1522.0	S	1.0	508.0	7.0	same gene	2020-03	2020	3
23105	23076	29	2	0.05933	1543.0	S	1.0	515.0	1514.0	S	2.0	505.0	10.0	same gene	2020-03	2020	3
23106	23076	30	2	0.05933	1544.0	S	2.0	515.0	1514.0	S	2.0	505.0	10.0	same gene	2020-03	2020	3
23105	23078	27	2	0.05933	1543.0	S	1.0	515.0	1516.0	S	1.0	506.0	9.0	same gene	2020-03	2020	3
23107	23076	31	2	0.05933	1545.0	S	3.0	515.0	1514.0	S	2.0	505.0	10.0	same gene	2020-03	2020	3
23108	23076	32	2	0.05933	1546.0	S	1.0	516.0	1514.0	S	2.0	505.0	11.0	same gene	2020-03	2020	3
23109	23076	33	2	0.05933	1547.0	S	2.0	516.0	1514.0	S	2.0	505.0	11.0	same gene	2020-03	2020	3
23110	23076	34	2	0.05933	1548.0	S	3.0	516.0	1514.0	S	2.0	505.0	11.0	same gene	2020-03	2020	3
23111	23076	35	2	0.05933	1549.0	S	1.0	517.0	1514.0	S	2.0	505.0	12.0	same gene	2020-03	2020	3
23080	23109	29	2	0.05933	1518.0	S	3.0	506.0	1547.0	S	2.0	516.0	10.0	same gene	2020-03	2020	3
23108	23084	24	2	0.05933	1546.0	S	1.0	516.0	1522.0	S	1.0	508.0	8.0	same gene	2020-03	2020	3
23109	23084	25	2	0.05933	1547.0	S	2.0	516.0	1522.0	S	1.0	508.0	8.0	same gene	2020-03	2020	3
23076	23105	29	2	0.05933	1514.0	S	2.0	505.0	1543.0	S	1.0	515.0	10.0	same gene	2020-03	2020	3
23106	23078	28	2	0.05933	1544.0	S	2.0	515.0	1516.0	S	1.0	506.0	9.0	same gene	2020-03	2020	3
23076	23111	35	2	0.05933	1514.0	S	2.0	505.0	1549.0	S	1.0	517.0	12.0	same gene	2020-03	2020	3
23076	23110	34	2	0.05933	1514.0	S	2.0	505.0	1548.0	S	3.0	516.0	11.0	same gene	2020-03	2020	3
23111	23077	34	2	0.05933	1549.0	S	1.0	517.0	1515.0	S	3.0	505.0	12.0	same gene	2020-03	2020	3
23076	23106	30	2	0.05933	1514.0	S	2.0	505.0	1544.0	S	2.0	515.0	10.0	same gene	2020-03	2020	3
23110	23077	33	2	0.05933	1548.0	S	3.0	516.0	1515.0	S	3.0	505.0	11.0	same gene	2020-03	2020	3
23109	23077	32	2	0.05933	1547.0	S	2.0	516.0	1515.0	S	3.0	505.0	11.0	same gene	2020-03	2020	3
23108	23077	31	2	0.05933	1546.0	S	1.0	516.0	1515.0	S	3.0	505.0	11.0	same gene	2020-03	2020	3
23107	23077	30	2	0.05933	1545.0	S	3.0	515.0	1515.0	S	3.0	505.0	10.0	same gene	2020-03	2020	3
23106	23077	29	2	0.05933	1544.0	S	2.0	515.0	1515.0	S	3.0	505.0	10.0	same gene	2020-03	2020	3
23105	23077	28	2	0.05933	1543.0	S	1.0	515.0	1515.0	S	3.0	505.0	10.0	same gene	2020-03	2020	3
23076	23107	31	2	0.05933	1514.0	S	2.0	505.0	1545.0	S	3.0	515.0	10.0	same gene	2020-03	2020	3
23111	23084	27	2	0.05933	1549.0	S	1.0	517.0	1522.0	S	1.0	508.0	9.0	same gene	2020-03	2020	3
23076	23109	33	2	0.05933	1514.0	S	2.0	505.0	1547.0	S	2.0	516.0	11.0	same gene	2020-03	2020	3
23106	23084	22	2	0.05933	1544.0	S	2.0	515.0	1522.0	S	1.0	508.0	7.0	same gene	2020-03	2020	3
23107	23078	29	2	0.05933	1545.0	S	3.0	515.0	1516.0	S	1.0	506.0	9.0	same gene	2020-03	2020	3
23109	23082	27	2	0.05933	1547.0	S	2.0	516.0	1520.0	S	2.0	507.0	9.0	same gene	2020-03	2020	3
23080	23107	27	2	0.05933	1518.0	S	3.0	506.0	1545.0	S	3.0	515.0	9.0	same gene	2020-03	2020	3
23080	23105	25	2	0.05933	1518.0	S	3.0	506.0	1543.0	S	1.0	515.0	9.0	same gene	2020-03	2020	3
23109	23079	30	2	0.05933	1547.0	S	2.0	516.0	1517.0	S	2.0	506.0	10.0	same gene	2020-03	2020	3
23108	23079	29	2	0.05933	1546.0	S	1.0	516.0	1517.0	S	2.0	506.0	10.0	same gene	2020-03	2020	3
23107	23079	28	2	0.05933	1545.0	S	3.0	515.0	1517.0	S	2.0	506.0	9.0	same gene	2020-03	2020	3
23106	23079	27	2	0.05933	1544.0	S	2.0	515.0	1517.0	S	2.0	506.0	9.0	same gene	2020-03	2020	3
23105	23079	26	2	0.05933	1543.0	S	1.0	515.0	1517.0	S	2.0	506.0	9.0	same gene	2020-03	2020	3
23080	23110	30	2	0.05933	1518.0	S	3.0	506.0	1548.0	S	3.0	516.0	10.0	same gene	2020-03	2020	3
23107	23082	25	2	0.05933	1545.0	S	3.0	515.0	1520.0	S	2.0	507.0	8.0	same gene	2020-03	2020	3
23080	23108	28	2	0.05933	1518.0	S	3.0	506.0	1546.0	S	1.0	516.0	10.0	same gene	2020-03	2020	3
23111	23082	29	2	0.05933	1549.0	S	1.0	517.0	1520.0	S	2.0	507.0	10.0	same gene	2020-03	2020	3
23108	23078	30	2	0.05933	1546.0	S	1.0	516.0	1516.0	S	1.0	506.0	10.0	same gene	2020-03	2020	3
23110	23082	28	2	0.05933	1548.0	S	3.0	516.0	1520.0	S	2.0	507.0	9.0	same gene	2020-03	2020	3
23077	23107	30	2	0.05933	1515.0	S	3.0	505.0	1545.0	S	3.0	515.0	10.0	same gene	2020-03	2020	3
23077	23111	34	2	0.05933	1515.0	S	3.0	505.0	1549.0	S	1.0	517.0	12.0	same gene	2020-03	2020	3
23109	23078	31	2	0.05933	1547.0	S	2.0	516.0	1516.0	S	1.0	506.0	10.0	same gene	2020-03	2020	3
23110	23078	32	2	0.05933	1548.0	S	3.0	516.0	1516.0	S	1.0	506.0	10.0	same gene	2020-03	2020	3
23111	23078	33	2	0.05933	1549.0	S	1.0	517.0	1516.0	S	1.0	506.0	11.0	same gene	2020-03	2020	3
23077	23105	28	2	0.05933	1515.0	S	3.0	505.0	1543.0	S	1.0	515.0	10.0	same gene	2020-03	2020	3
23077	23106	29	2	0.05933	1515.0	S	3.0	505.0	1544.0	S	2.0	515.0	10.0	same gene	2020-03	2020	3
23076	23108	32	2	0.05933	1514.0	S	2.0	505.0	1546.0	S	1.0	516.0	11.0	same gene	2020-03	2020	3
23077	23108	31	2	0.05933	1515.0	S	3.0	505.0	1546.0	S	1.0	516.0	11.0	same gene	2020-03	2020	3
23077	23109	32	2	0.05933	1515.0	S	3.0	505.0	1547.0	S	2.0	516.0	11.0	same gene	2020-03	2020	3
23077	23110	33	2	0.05933	1515.0	S	3.0	505.0	1548.0	S	3.0	516.0	11.0	same gene	2020-03	2020	3
23078	23127	49	2	0.05898	1516.0	S	1.0	506.0	1565.0	S	2.0	522.0	16.0	same gene	2020-03	2020	3
23127	23080	47	2	0.05898	1565.0	S	2.0	522.0	1518.0	S	3.0	506.0	16.0	same gene	2020-03	2020	3
23127	23081	46	2	0.05898	1565.0	S	2.0	522.0	1519.0	S	1.0	507.0	15.0	same gene	2020-03	2020	3
23127	23083	44	2	0.05898	1565.0	S	2.0	522.0	1521.0	S	3.0	507.0	15.0	same gene	2020-03	2020	3
23084	23127	43	2	0.05898	1522.0	S	1.0	508.0	1565.0	S	2.0	522.0	14.0	same gene	2020-03	2020	3
23079	23127	48	2	0.05898	1517.0	S	2.0	506.0	1565.0	S	2.0	522.0	16.0	same gene	2020-03	2020	3
23127	23076	51	2	0.05898	1565.0	S	2.0	522.0	1514.0	S	2.0	505.0	17.0	same gene	2020-03	2020	3
23081	23127	46	2	0.05898	1519.0	S	1.0	507.0	1565.0	S	2.0	522.0	15.0	same gene	2020-03	2020	3
23082	23127	45	2	0.05898	1520.0	S	2.0	507.0	1565.0	S	2.0	522.0	15.0	same gene	2020-03	2020	3
23127	23084	43	2	0.05898	1565.0	S	2.0	522.0	1522.0	S	1.0	508.0	14.0	same gene	2020-03	2020	3
23083	23127	44	2	0.05898	1521.0	S	3.0	507.0	1565.0	S	2.0	522.0	15.0	same gene	2020-03	2020	3
23076	23127	51	2	0.05898	1514.0	S	2.0	505.0	1565.0	S	2.0	522.0	17.0	same gene	2020-03	2020	3
23080	23127	47	2	0.05898	1518.0	S	3.0	506.0	1565.0	S	2.0	522.0	16.0	same gene	2020-03	2020	3
23127	23082	45	2	0.05898	1565.0	S	2.0	522.0	1520.0	S	2.0	507.0	15.0	same gene	2020-03	2020	3
23127	23079	48	2	0.05898	1565.0	S	2.0	522.0	1517.0	S	2.0	506.0	16.0	same gene	2020-03	2020	3
23077	23127	50	2	0.05898	1515.0	S	3.0	505.0	1565.0	S	2.0	522.0	17.0	same gene	2020-03	2020	3
23127	23078	49	2	0.05898	1565.0	S	2.0	522.0	1516.0	S	1.0	506.0	16.0	same gene	2020-03	2020	3
23127	23077	50	2	0.05898	1565.0	S	2.0	522.0	1515.0	S	3.0	505.0	17.0	same gene	2020-03	2020	3
26735	18877	7858	2	0.05869	213.0	M	3.0	71.0	5410.0	ORF1ab	1.0	1804.0		different gene	2020-03	2020	3
18877	26735	7858	2	0.05869	5410.0	ORF1ab	1.0	1804.0	213.0	M	3.0	71.0		different gene	2020-03	2020	3
5373	5348	25	2	0.05855	5108.0	ORF1ab	2.0	1703.0	5083.0	ORF1ab	1.0	1695.0	8.0	same gene	2020-03	2020	3
5356	5348	8	2	0.05855	5091.0	ORF1ab	3.0	1697.0	5083.0	ORF1ab	1.0	1695.0	2.0	same gene	2020-03	2020	3
5344	5348	4	2	0.05855	5079.0	ORF1ab	3.0	1693.0	5083.0	ORF1ab	1.0	1695.0	2.0	same gene	2020-03	2020	3
5348	5373	25	2	0.05855	5083.0	ORF1ab	1.0	1695.0	5108.0	ORF1ab	2.0	1703.0	8.0	same gene	2020-03	2020	3
5348	5356	8	2	0.05855	5083.0	ORF1ab	1.0	1695.0	5091.0	ORF1ab	3.0	1697.0	2.0	same gene	2020-03	2020	3
23141	23137	4	2	0.05855	1579.0	S	1.0	527.0	1575.0	S	3.0	525.0	2.0	same gene	2020-03	2020	3
23136	23141	5	2	0.05855	1574.0	S	2.0	525.0	1579.0	S	1.0	527.0	2.0	same gene	2020-03	2020	3
23137	23141	4	2	0.05855	1575.0	S	3.0	525.0	1579.0	S	1.0	527.0	2.0	same gene	2020-03	2020	3
23141	23136	5	2	0.05855	1579.0	S	1.0	527.0	1574.0	S	2.0	525.0	2.0	same gene	2020-03	2020	3
5348	5344	4	2	0.05855	5083.0	ORF1ab	1.0	1695.0	5079.0	ORF1ab	3.0	1693.0	2.0	same gene	2020-03	2020	3
23085	23080	5	2	0.05854	1523.0	S	2.0	508.0	1518.0	S	3.0	506.0	2.0	same gene	2020-03	2020	3
23080	23087	7	2	0.05854	1518.0	S	3.0	506.0	1525.0	S	1.0	509.0	3.0	same gene	2020-03	2020	3
23080	23085	5	2	0.05854	1518.0	S	3.0	506.0	1523.0	S	2.0	508.0	2.0	same gene	2020-03	2020	3
23082	23087	5	2	0.05854	1520.0	S	2.0	507.0	1525.0	S	1.0	509.0	2.0	same gene	2020-03	2020	3
23085	23079	6	2	0.05854	1523.0	S	2.0	508.0	1517.0	S	2.0	506.0	2.0	same gene	2020-03	2020	3
23087	23082	5	2	0.05854	1525.0	S	1.0	509.0	1520.0	S	2.0	507.0	2.0	same gene	2020-03	2020	3
23085	23076	9	2	0.05854	1523.0	S	2.0	508.0	1514.0	S	2.0	505.0	3.0	same gene	2020-03	2020	3
23087	23076	11	2	0.05854	1525.0	S	1.0	509.0	1514.0	S	2.0	505.0	4.0	same gene	2020-03	2020	3
23087	23079	8	2	0.05854	1525.0	S	1.0	509.0	1517.0	S	2.0	506.0	3.0	same gene	2020-03	2020	3
23078	23087	9	2	0.05854	1516.0	S	1.0	506.0	1525.0	S	1.0	509.0	3.0	same gene	2020-03	2020	3
23078	23085	7	2	0.05854	1516.0	S	1.0	506.0	1523.0	S	2.0	508.0	2.0	same gene	2020-03	2020	3
23085	23077	8	2	0.05854	1523.0	S	2.0	508.0	1515.0	S	3.0	505.0	3.0	same gene	2020-03	2020	3
23087	23081	6	2	0.05854	1525.0	S	1.0	509.0	1519.0	S	1.0	507.0	2.0	same gene	2020-03	2020	3
23087	23077	10	2	0.05854	1525.0	S	1.0	509.0	1515.0	S	3.0	505.0	4.0	same gene	2020-03	2020	3
23077	23085	8	2	0.05854	1515.0	S	3.0	505.0	1523.0	S	2.0	508.0	3.0	same gene	2020-03	2020	3
23077	23087	10	2	0.05854	1515.0	S	3.0	505.0	1525.0	S	1.0	509.0	4.0	same gene	2020-03	2020	3
23076	23087	11	2	0.05854	1514.0	S	2.0	505.0	1525.0	S	1.0	509.0	4.0	same gene	2020-03	2020	3
23076	23085	9	2	0.05854	1514.0	S	2.0	505.0	1523.0	S	2.0	508.0	3.0	same gene	2020-03	2020	3
23079	23085	6	2	0.05854	1517.0	S	2.0	506.0	1523.0	S	2.0	508.0	2.0	same gene	2020-03	2020	3
23079	23087	8	2	0.05854	1517.0	S	2.0	506.0	1525.0	S	1.0	509.0	3.0	same gene	2020-03	2020	3
23087	23083	4	2	0.05854	1525.0	S	1.0	509.0	1521.0	S	3.0	507.0	2.0	same gene	2020-03	2020	3
23085	23078	7	2	0.05854	1523.0	S	2.0	508.0	1516.0	S	1.0	506.0	2.0	same gene	2020-03	2020	3
23087	23078	9	2	0.05854	1525.0	S	1.0	509.0	1516.0	S	1.0	506.0	3.0	same gene	2020-03	2020	3
23081	23087	6	2	0.05854	1519.0	S	1.0	507.0	1525.0	S	1.0	509.0	2.0	same gene	2020-03	2020	3
23087	23080	7	2	0.05854	1525.0	S	1.0	509.0	1518.0	S	3.0	506.0	3.0	same gene	2020-03	2020	3
23083	23087	4	2	0.05854	1521.0	S	3.0	507.0	1525.0	S	1.0	509.0	2.0	same gene	2020-03	2020	3
23142	23149	7	2	0.05822	1580.0	S	2.0	527.0	1587.0	S	3.0	529.0	2.0	same gene	2020-03	2020	3
23143	23148	5	2	0.05822	1581.0	S	3.0	527.0	1586.0	S	2.0	529.0	2.0	same gene	2020-03	2020	3
23143	23149	6	2	0.05822	1581.0	S	3.0	527.0	1587.0	S	3.0	529.0	2.0	same gene	2020-03	2020	3
23147	23142	5	2	0.05822	1585.0	S	1.0	529.0	1580.0	S	2.0	527.0	2.0	same gene	2020-03	2020	3
23148	23142	6	2	0.05822	1586.0	S	2.0	529.0	1580.0	S	2.0	527.0	2.0	same gene	2020-03	2020	3
23149	23142	7	2	0.05822	1587.0	S	3.0	529.0	1580.0	S	2.0	527.0	2.0	same gene	2020-03	2020	3
23142	23148	6	2	0.05822	1580.0	S	2.0	527.0	1586.0	S	2.0	529.0	2.0	same gene	2020-03	2020	3
23142	23147	5	2	0.05822	1580.0	S	2.0	527.0	1585.0	S	1.0	529.0	2.0	same gene	2020-03	2020	3
23147	23143	4	2	0.05822	1585.0	S	1.0	529.0	1581.0	S	3.0	527.0	2.0	same gene	2020-03	2020	3
23148	23143	5	2	0.05822	1586.0	S	2.0	529.0	1581.0	S	3.0	527.0	2.0	same gene	2020-03	2020	3
23149	23143	6	2	0.05822	1587.0	S	3.0	529.0	1581.0	S	3.0	527.0	2.0	same gene	2020-03	2020	3
23143	23147	4	2	0.05822	1581.0	S	3.0	527.0	1585.0	S	1.0	529.0	2.0	same gene	2020-03	2020	3
23146	23138	8	2	0.05793	1584.0	S	3.0	528.0	1576.0	S	1.0	526.0	2.0	same gene	2020-03	2020	3
23145	23138	7	2	0.05793	1583.0	S	2.0	528.0	1576.0	S	1.0	526.0	2.0	same gene	2020-03	2020	3
23149	23138	11	2	0.05793	1587.0	S	3.0	529.0	1576.0	S	1.0	526.0	3.0	same gene	2020-03	2020	3
23149	23137	12	2	0.05793	1587.0	S	3.0	529.0	1575.0	S	3.0	525.0	4.0	same gene	2020-03	2020	3
23148	23137	11	2	0.05793	1586.0	S	2.0	529.0	1575.0	S	3.0	525.0	4.0	same gene	2020-03	2020	3
23147	23137	10	2	0.05793	1585.0	S	1.0	529.0	1575.0	S	3.0	525.0	4.0	same gene	2020-03	2020	3
23147	23138	9	2	0.05793	1585.0	S	1.0	529.0	1576.0	S	1.0	526.0	3.0	same gene	2020-03	2020	3
23146	23137	9	2	0.05793	1584.0	S	3.0	528.0	1575.0	S	3.0	525.0	3.0	same gene	2020-03	2020	3
23145	23137	8	2	0.05793	1583.0	S	2.0	528.0	1575.0	S	3.0	525.0	3.0	same gene	2020-03	2020	3
23143	23137	6	2	0.05793	1581.0	S	3.0	527.0	1575.0	S	3.0	525.0	2.0	same gene	2020-03	2020	3
23142	23137	5	2	0.05793	1580.0	S	2.0	527.0	1575.0	S	3.0	525.0	2.0	same gene	2020-03	2020	3
23149	23136	13	2	0.05793	1587.0	S	3.0	529.0	1574.0	S	2.0	525.0	4.0	same gene	2020-03	2020	3
23148	23136	12	2	0.05793	1586.0	S	2.0	529.0	1574.0	S	2.0	525.0	4.0	same gene	2020-03	2020	3
23147	23136	11	2	0.05793	1585.0	S	1.0	529.0	1574.0	S	2.0	525.0	4.0	same gene	2020-03	2020	3
23148	23138	10	2	0.05793	1586.0	S	2.0	529.0	1576.0	S	1.0	526.0	3.0	same gene	2020-03	2020	3
23146	23136	10	2	0.05793	1584.0	S	3.0	528.0	1574.0	S	2.0	525.0	3.0	same gene	2020-03	2020	3
23145	23139	6	2	0.05793	1583.0	S	2.0	528.0	1577.0	S	2.0	526.0	2.0	same gene	2020-03	2020	3
23149	23141	8	2	0.05793	1587.0	S	3.0	529.0	1579.0	S	1.0	527.0	2.0	same gene	2020-03	2020	3
23145	23136	9	2	0.05793	1583.0	S	2.0	528.0	1574.0	S	2.0	525.0	3.0	same gene	2020-03	2020	3
23142	23136	6	2	0.05793	1580.0	S	2.0	527.0	1574.0	S	2.0	525.0	2.0	same gene	2020-03	2020	3
23146	23139	7	2	0.05793	1584.0	S	3.0	528.0	1577.0	S	2.0	526.0	2.0	same gene	2020-03	2020	3
23147	23139	8	2	0.05793	1585.0	S	1.0	529.0	1577.0	S	2.0	526.0	3.0	same gene	2020-03	2020	3
23148	23139	9	2	0.05793	1586.0	S	2.0	529.0	1577.0	S	2.0	526.0	3.0	same gene	2020-03	2020	3
23149	23139	10	2	0.05793	1587.0	S	3.0	529.0	1577.0	S	2.0	526.0	3.0	same gene	2020-03	2020	3
23145	23140	5	2	0.05793	1583.0	S	2.0	528.0	1578.0	S	3.0	526.0	2.0	same gene	2020-03	2020	3
23146	23140	6	2	0.05793	1584.0	S	3.0	528.0	1578.0	S	3.0	526.0	2.0	same gene	2020-03	2020	3
23147	23140	7	2	0.05793	1585.0	S	1.0	529.0	1578.0	S	3.0	526.0	3.0	same gene	2020-03	2020	3
23148	23140	8	2	0.05793	1586.0	S	2.0	529.0	1578.0	S	3.0	526.0	3.0	same gene	2020-03	2020	3
23149	23140	9	2	0.05793	1587.0	S	3.0	529.0	1578.0	S	3.0	526.0	3.0	same gene	2020-03	2020	3
23147	23141	6	2	0.05793	1585.0	S	1.0	529.0	1579.0	S	1.0	527.0	2.0	same gene	2020-03	2020	3
23148	23141	7	2	0.05793	1586.0	S	2.0	529.0	1579.0	S	1.0	527.0	2.0	same gene	2020-03	2020	3
23143	23136	7	2	0.05793	1581.0	S	3.0	527.0	1574.0	S	2.0	525.0	2.0	same gene	2020-03	2020	3
23140	23146	6	2	0.05793	1578.0	S	3.0	526.0	1584.0	S	3.0	528.0	2.0	same gene	2020-03	2020	3
23140	23149	9	2	0.05793	1578.0	S	3.0	526.0	1587.0	S	3.0	529.0	3.0	same gene	2020-03	2020	3
23138	23146	8	2	0.05793	1576.0	S	1.0	526.0	1584.0	S	3.0	528.0	2.0	same gene	2020-03	2020	3
23141	23149	8	2	0.05793	1579.0	S	1.0	527.0	1587.0	S	3.0	529.0	2.0	same gene	2020-03	2020	3
23141	23148	7	2	0.05793	1579.0	S	1.0	527.0	1586.0	S	2.0	529.0	2.0	same gene	2020-03	2020	3
23141	23147	6	2	0.05793	1579.0	S	1.0	527.0	1585.0	S	1.0	529.0	2.0	same gene	2020-03	2020	3
23140	23148	8	2	0.05793	1578.0	S	3.0	526.0	1586.0	S	2.0	529.0	3.0	same gene	2020-03	2020	3
23140	23147	7	2	0.05793	1578.0	S	3.0	526.0	1585.0	S	1.0	529.0	3.0	same gene	2020-03	2020	3
23140	23145	5	2	0.05793	1578.0	S	3.0	526.0	1583.0	S	2.0	528.0	2.0	same gene	2020-03	2020	3
23139	23149	10	2	0.05793	1577.0	S	2.0	526.0	1587.0	S	3.0	529.0	3.0	same gene	2020-03	2020	3
23139	23148	9	2	0.05793	1577.0	S	2.0	526.0	1586.0	S	2.0	529.0	3.0	same gene	2020-03	2020	3
23139	23147	8	2	0.05793	1577.0	S	2.0	526.0	1585.0	S	1.0	529.0	3.0	same gene	2020-03	2020	3
23139	23145	6	2	0.05793	1577.0	S	2.0	526.0	1583.0	S	2.0	528.0	2.0	same gene	2020-03	2020	3
23138	23149	11	2	0.05793	1576.0	S	1.0	526.0	1587.0	S	3.0	529.0	3.0	same gene	2020-03	2020	3
23138	23148	10	2	0.05793	1576.0	S	1.0	526.0	1586.0	S	2.0	529.0	3.0	same gene	2020-03	2020	3
23138	23147	9	2	0.05793	1576.0	S	1.0	526.0	1585.0	S	1.0	529.0	3.0	same gene	2020-03	2020	3
23139	23146	7	2	0.05793	1577.0	S	2.0	526.0	1584.0	S	3.0	528.0	2.0	same gene	2020-03	2020	3
23138	23145	7	2	0.05793	1576.0	S	1.0	526.0	1583.0	S	2.0	528.0	2.0	same gene	2020-03	2020	3
23137	23142	5	2	0.05793	1575.0	S	3.0	525.0	1580.0	S	2.0	527.0	2.0	same gene	2020-03	2020	3
23136	23143	7	2	0.05793	1574.0	S	2.0	525.0	1581.0	S	3.0	527.0	2.0	same gene	2020-03	2020	3
23136	23145	9	2	0.05793	1574.0	S	2.0	525.0	1583.0	S	2.0	528.0	3.0	same gene	2020-03	2020	3
23137	23149	12	2	0.05793	1575.0	S	3.0	525.0	1587.0	S	3.0	529.0	4.0	same gene	2020-03	2020	3
23136	23147	11	2	0.05793	1574.0	S	2.0	525.0	1585.0	S	1.0	529.0	4.0	same gene	2020-03	2020	3
23136	23148	12	2	0.05793	1574.0	S	2.0	525.0	1586.0	S	2.0	529.0	4.0	same gene	2020-03	2020	3
23136	23149	13	2	0.05793	1574.0	S	2.0	525.0	1587.0	S	3.0	529.0	4.0	same gene	2020-03	2020	3
23136	23146	10	2	0.05793	1574.0	S	2.0	525.0	1584.0	S	3.0	528.0	3.0	same gene	2020-03	2020	3
23137	23143	6	2	0.05793	1575.0	S	3.0	525.0	1581.0	S	3.0	527.0	2.0	same gene	2020-03	2020	3
23137	23147	10	2	0.05793	1575.0	S	3.0	525.0	1585.0	S	1.0	529.0	4.0	same gene	2020-03	2020	3
23137	23145	8	2	0.05793	1575.0	S	3.0	525.0	1583.0	S	2.0	528.0	3.0	same gene	2020-03	2020	3
23137	23148	11	2	0.05793	1575.0	S	3.0	525.0	1586.0	S	2.0	529.0	4.0	same gene	2020-03	2020	3
23136	23142	6	2	0.05793	1574.0	S	2.0	525.0	1580.0	S	2.0	527.0	2.0	same gene	2020-03	2020	3
23137	23146	9	2	0.05793	1575.0	S	3.0	525.0	1584.0	S	3.0	528.0	3.0	same gene	2020-03	2020	3
23077	23119	42	2	0.05776	1515.0	S	3.0	505.0	1557.0	S	3.0	519.0	14.0	same gene	2020-03	2020	3
23077	23118	41	2	0.05776	1515.0	S	3.0	505.0	1556.0	S	2.0	519.0	14.0	same gene	2020-03	2020	3
23077	23117	40	2	0.05776	1515.0	S	3.0	505.0	1555.0	S	1.0	519.0	14.0	same gene	2020-03	2020	3
23117	23078	39	2	0.05776	1555.0	S	1.0	519.0	1516.0	S	1.0	506.0	13.0	same gene	2020-03	2020	3
23077	23115	38	2	0.05776	1515.0	S	3.0	505.0	1553.0	S	2.0	518.0	13.0	same gene	2020-03	2020	3
23077	23113	36	2	0.05776	1515.0	S	3.0	505.0	1551.0	S	3.0	517.0	12.0	same gene	2020-03	2020	3
23123	23078	45	2	0.05776	1561.0	S	1.0	521.0	1516.0	S	1.0	506.0	15.0	same gene	2020-03	2020	3
23122	23078	44	2	0.05776	1560.0	S	3.0	520.0	1516.0	S	1.0	506.0	14.0	same gene	2020-03	2020	3
23121	23078	43	2	0.05776	1559.0	S	2.0	520.0	1516.0	S	1.0	506.0	14.0	same gene	2020-03	2020	3
23119	23078	41	2	0.05776	1557.0	S	3.0	519.0	1516.0	S	1.0	506.0	13.0	same gene	2020-03	2020	3
23118	23078	40	2	0.05776	1556.0	S	2.0	519.0	1516.0	S	1.0	506.0	13.0	same gene	2020-03	2020	3
23077	23116	39	2	0.05776	1515.0	S	3.0	505.0	1554.0	S	3.0	518.0	13.0	same gene	2020-03	2020	3
23121	23083	38	2	0.05776	1559.0	S	2.0	520.0	1521.0	S	3.0	507.0	13.0	same gene	2020-03	2020	3
23116	23078	38	2	0.05776	1554.0	S	3.0	518.0	1516.0	S	1.0	506.0	12.0	same gene	2020-03	2020	3
23115	23078	37	2	0.05776	1553.0	S	2.0	518.0	1516.0	S	1.0	506.0	12.0	same gene	2020-03	2020	3
23113	23078	35	2	0.05776	1551.0	S	3.0	517.0	1516.0	S	1.0	506.0	11.0	same gene	2020-03	2020	3
23126	23077	49	2	0.05776	1564.0	S	1.0	522.0	1515.0	S	3.0	505.0	17.0	same gene	2020-03	2020	3
23125	23077	48	2	0.05776	1563.0	S	3.0	521.0	1515.0	S	3.0	505.0	16.0	same gene	2020-03	2020	3
23124	23077	47	2	0.05776	1562.0	S	2.0	521.0	1515.0	S	3.0	505.0	16.0	same gene	2020-03	2020	3
23123	23077	46	2	0.05776	1561.0	S	1.0	521.0	1515.0	S	3.0	505.0	16.0	same gene	2020-03	2020	3
23122	23077	45	2	0.05776	1560.0	S	3.0	520.0	1515.0	S	3.0	505.0	15.0	same gene	2020-03	2020	3
23121	23077	44	2	0.05776	1559.0	S	2.0	520.0	1515.0	S	3.0	505.0	15.0	same gene	2020-03	2020	3
23119	23077	42	2	0.05776	1557.0	S	3.0	519.0	1515.0	S	3.0	505.0	14.0	same gene	2020-03	2020	3
23118	23077	41	2	0.05776	1556.0	S	2.0	519.0	1515.0	S	3.0	505.0	14.0	same gene	2020-03	2020	3
23081	23113	32	2	0.05776	1519.0	S	1.0	507.0	1551.0	S	3.0	517.0	10.0	same gene	2020-03	2020	3
23077	23121	44	2	0.05776	1515.0	S	3.0	505.0	1559.0	S	2.0	520.0	15.0	same gene	2020-03	2020	3
23077	23125	48	2	0.05776	1515.0	S	3.0	505.0	1563.0	S	3.0	521.0	16.0	same gene	2020-03	2020	3
23081	23115	34	2	0.05776	1519.0	S	1.0	507.0	1553.0	S	2.0	518.0	11.0	same gene	2020-03	2020	3
23081	23116	35	2	0.05776	1519.0	S	1.0	507.0	1554.0	S	3.0	518.0	11.0	same gene	2020-03	2020	3
23119	23079	40	2	0.05776	1557.0	S	3.0	519.0	1517.0	S	2.0	506.0	13.0	same gene	2020-03	2020	3
23118	23079	39	2	0.05776	1556.0	S	2.0	519.0	1517.0	S	2.0	506.0	13.0	same gene	2020-03	2020	3
23117	23079	38	2	0.05776	1555.0	S	1.0	519.0	1517.0	S	2.0	506.0	13.0	same gene	2020-03	2020	3
23116	23079	37	2	0.05776	1554.0	S	3.0	518.0	1517.0	S	2.0	506.0	12.0	same gene	2020-03	2020	3
23115	23079	36	2	0.05776	1553.0	S	2.0	518.0	1517.0	S	2.0	506.0	12.0	same gene	2020-03	2020	3
23113	23079	34	2	0.05776	1551.0	S	3.0	517.0	1517.0	S	2.0	506.0	11.0	same gene	2020-03	2020	3
23126	23078	48	2	0.05776	1564.0	S	1.0	522.0	1516.0	S	1.0	506.0	16.0	same gene	2020-03	2020	3
23125	23078	47	2	0.05776	1563.0	S	3.0	521.0	1516.0	S	1.0	506.0	15.0	same gene	2020-03	2020	3
23124	23078	46	2	0.05776	1562.0	S	2.0	521.0	1516.0	S	1.0	506.0	15.0	same gene	2020-03	2020	3
23077	23126	49	2	0.05776	1515.0	S	3.0	505.0	1564.0	S	1.0	522.0	17.0	same gene	2020-03	2020	3
23076	23126	50	2	0.05776	1514.0	S	2.0	505.0	1564.0	S	1.0	522.0	17.0	same gene	2020-03	2020	3
23081	23126	45	2	0.05776	1519.0	S	1.0	507.0	1564.0	S	1.0	522.0	15.0	same gene	2020-03	2020	3
23077	23124	47	2	0.05776	1515.0	S	3.0	505.0	1562.0	S	2.0	521.0	16.0	same gene	2020-03	2020	3
23077	23123	46	2	0.05776	1515.0	S	3.0	505.0	1561.0	S	1.0	521.0	16.0	same gene	2020-03	2020	3
23077	23122	45	2	0.05776	1515.0	S	3.0	505.0	1560.0	S	3.0	520.0	15.0	same gene	2020-03	2020	3
23081	23125	44	2	0.05776	1519.0	S	1.0	507.0	1563.0	S	3.0	521.0	14.0	same gene	2020-03	2020	3
23081	23124	43	2	0.05776	1519.0	S	1.0	507.0	1562.0	S	2.0	521.0	14.0	same gene	2020-03	2020	3
23081	23123	42	2	0.05776	1519.0	S	1.0	507.0	1561.0	S	1.0	521.0	14.0	same gene	2020-03	2020	3
23081	23122	41	2	0.05776	1519.0	S	1.0	507.0	1560.0	S	3.0	520.0	13.0	same gene	2020-03	2020	3
23081	23121	40	2	0.05776	1519.0	S	1.0	507.0	1559.0	S	2.0	520.0	13.0	same gene	2020-03	2020	3
23081	23119	38	2	0.05776	1519.0	S	1.0	507.0	1557.0	S	3.0	519.0	12.0	same gene	2020-03	2020	3
23081	23118	37	2	0.05776	1519.0	S	1.0	507.0	1556.0	S	2.0	519.0	12.0	same gene	2020-03	2020	3
23081	23117	36	2	0.05776	1519.0	S	1.0	507.0	1555.0	S	1.0	519.0	12.0	same gene	2020-03	2020	3
23117	23077	40	2	0.05776	1555.0	S	1.0	519.0	1515.0	S	3.0	505.0	14.0	same gene	2020-03	2020	3
23113	23077	36	2	0.05776	1551.0	S	3.0	517.0	1515.0	S	3.0	505.0	12.0	same gene	2020-03	2020	3
23076	23125	49	2	0.05776	1514.0	S	2.0	505.0	1563.0	S	3.0	521.0	16.0	same gene	2020-03	2020	3
23126	23083	43	2	0.05776	1564.0	S	1.0	522.0	1521.0	S	3.0	507.0	15.0	same gene	2020-03	2020	3
23121	23076	45	2	0.05776	1559.0	S	2.0	520.0	1514.0	S	2.0	505.0	15.0	same gene	2020-03	2020	3
23119	23076	43	2	0.05776	1557.0	S	3.0	519.0	1514.0	S	2.0	505.0	14.0	same gene	2020-03	2020	3
23118	23076	42	2	0.05776	1556.0	S	2.0	519.0	1514.0	S	2.0	505.0	14.0	same gene	2020-03	2020	3
23117	23076	41	2	0.05776	1555.0	S	1.0	519.0	1514.0	S	2.0	505.0	14.0	same gene	2020-03	2020	3
23116	23076	40	2	0.05776	1554.0	S	3.0	518.0	1514.0	S	2.0	505.0	13.0	same gene	2020-03	2020	3
23115	23076	39	2	0.05776	1553.0	S	2.0	518.0	1514.0	S	2.0	505.0	13.0	same gene	2020-03	2020	3
23113	23076	37	2	0.05776	1551.0	S	3.0	517.0	1514.0	S	2.0	505.0	12.0	same gene	2020-03	2020	3
23122	23083	39	2	0.05776	1560.0	S	3.0	520.0	1521.0	S	3.0	507.0	13.0	same gene	2020-03	2020	3
23123	23083	40	2	0.05776	1561.0	S	1.0	521.0	1521.0	S	3.0	507.0	14.0	same gene	2020-03	2020	3
23124	23083	41	2	0.05776	1562.0	S	2.0	521.0	1521.0	S	3.0	507.0	14.0	same gene	2020-03	2020	3
23125	23083	42	2	0.05776	1563.0	S	3.0	521.0	1521.0	S	3.0	507.0	14.0	same gene	2020-03	2020	3
23113	23084	29	2	0.05776	1551.0	S	3.0	517.0	1522.0	S	1.0	508.0	9.0	same gene	2020-03	2020	3
23076	23124	48	2	0.05776	1514.0	S	2.0	505.0	1562.0	S	2.0	521.0	16.0	same gene	2020-03	2020	3
23115	23084	31	2	0.05776	1553.0	S	2.0	518.0	1522.0	S	1.0	508.0	10.0	same gene	2020-03	2020	3
23116	23084	32	2	0.05776	1554.0	S	3.0	518.0	1522.0	S	1.0	508.0	10.0	same gene	2020-03	2020	3
23117	23084	33	2	0.05776	1555.0	S	1.0	519.0	1522.0	S	1.0	508.0	11.0	same gene	2020-03	2020	3
23118	23084	34	2	0.05776	1556.0	S	2.0	519.0	1522.0	S	1.0	508.0	11.0	same gene	2020-03	2020	3
23119	23084	35	2	0.05776	1557.0	S	3.0	519.0	1522.0	S	1.0	508.0	11.0	same gene	2020-03	2020	3
23121	23084	37	2	0.05776	1559.0	S	2.0	520.0	1522.0	S	1.0	508.0	12.0	same gene	2020-03	2020	3
23122	23084	38	2	0.05776	1560.0	S	3.0	520.0	1522.0	S	1.0	508.0	12.0	same gene	2020-03	2020	3
23123	23084	39	2	0.05776	1561.0	S	1.0	521.0	1522.0	S	1.0	508.0	13.0	same gene	2020-03	2020	3
23124	23084	40	2	0.05776	1562.0	S	2.0	521.0	1522.0	S	1.0	508.0	13.0	same gene	2020-03	2020	3
23125	23084	41	2	0.05776	1563.0	S	3.0	521.0	1522.0	S	1.0	508.0	13.0	same gene	2020-03	2020	3
23126	23084	42	2	0.05776	1564.0	S	1.0	522.0	1522.0	S	1.0	508.0	14.0	same gene	2020-03	2020	3
23080	23116	36	2	0.05776	1518.0	S	3.0	506.0	1554.0	S	3.0	518.0	12.0	same gene	2020-03	2020	3
23080	23117	37	2	0.05776	1518.0	S	3.0	506.0	1555.0	S	1.0	519.0	13.0	same gene	2020-03	2020	3
23080	23118	38	2	0.05776	1518.0	S	3.0	506.0	1556.0	S	2.0	519.0	13.0	same gene	2020-03	2020	3
23080	23119	39	2	0.05776	1518.0	S	3.0	506.0	1557.0	S	3.0	519.0	13.0	same gene	2020-03	2020	3
23116	23077	39	2	0.05776	1554.0	S	3.0	518.0	1515.0	S	3.0	505.0	13.0	same gene	2020-03	2020	3
23076	23123	47	2	0.05776	1514.0	S	2.0	505.0	1561.0	S	1.0	521.0	16.0	same gene	2020-03	2020	3
23076	23122	46	2	0.05776	1514.0	S	2.0	505.0	1560.0	S	3.0	520.0	15.0	same gene	2020-03	2020	3
23076	23121	45	2	0.05776	1514.0	S	2.0	505.0	1559.0	S	2.0	520.0	15.0	same gene	2020-03	2020	3
23076	23119	43	2	0.05776	1514.0	S	2.0	505.0	1557.0	S	3.0	519.0	14.0	same gene	2020-03	2020	3
23076	23118	42	2	0.05776	1514.0	S	2.0	505.0	1556.0	S	2.0	519.0	14.0	same gene	2020-03	2020	3
23076	23117	41	2	0.05776	1514.0	S	2.0	505.0	1555.0	S	1.0	519.0	14.0	same gene	2020-03	2020	3
23076	23116	40	2	0.05776	1514.0	S	2.0	505.0	1554.0	S	3.0	518.0	13.0	same gene	2020-03	2020	3
23076	23115	39	2	0.05776	1514.0	S	2.0	505.0	1553.0	S	2.0	518.0	13.0	same gene	2020-03	2020	3
23076	23113	37	2	0.05776	1514.0	S	2.0	505.0	1551.0	S	3.0	517.0	12.0	same gene	2020-03	2020	3
23115	23077	38	2	0.05776	1553.0	S	2.0	518.0	1515.0	S	3.0	505.0	13.0	same gene	2020-03	2020	3
23080	23126	46	2	0.05776	1518.0	S	3.0	506.0	1564.0	S	1.0	522.0	16.0	same gene	2020-03	2020	3
23080	23125	45	2	0.05776	1518.0	S	3.0	506.0	1563.0	S	3.0	521.0	15.0	same gene	2020-03	2020	3
23082	23113	31	2	0.05776	1520.0	S	2.0	507.0	1551.0	S	3.0	517.0	10.0	same gene	2020-03	2020	3
23126	23076	50	2	0.05776	1564.0	S	1.0	522.0	1514.0	S	2.0	505.0	17.0	same gene	2020-03	2020	3
23125	23076	49	2	0.05776	1563.0	S	3.0	521.0	1514.0	S	2.0	505.0	16.0	same gene	2020-03	2020	3
23124	23076	48	2	0.05776	1562.0	S	2.0	521.0	1514.0	S	2.0	505.0	16.0	same gene	2020-03	2020	3
23080	23124	44	2	0.05776	1518.0	S	3.0	506.0	1562.0	S	2.0	521.0	15.0	same gene	2020-03	2020	3
23080	23123	43	2	0.05776	1518.0	S	3.0	506.0	1561.0	S	1.0	521.0	15.0	same gene	2020-03	2020	3
23123	23076	47	2	0.05776	1561.0	S	1.0	521.0	1514.0	S	2.0	505.0	16.0	same gene	2020-03	2020	3
23080	23122	42	2	0.05776	1518.0	S	3.0	506.0	1560.0	S	3.0	520.0	14.0	same gene	2020-03	2020	3
23080	23121	41	2	0.05776	1518.0	S	3.0	506.0	1559.0	S	2.0	520.0	14.0	same gene	2020-03	2020	3
23122	23076	46	2	0.05776	1560.0	S	3.0	520.0	1514.0	S	2.0	505.0	15.0	same gene	2020-03	2020	3
23121	23079	42	2	0.05776	1559.0	S	2.0	520.0	1517.0	S	2.0	506.0	14.0	same gene	2020-03	2020	3
23125	23079	46	2	0.05776	1563.0	S	3.0	521.0	1517.0	S	2.0	506.0	15.0	same gene	2020-03	2020	3
23082	23115	33	2	0.05776	1520.0	S	2.0	507.0	1553.0	S	2.0	518.0	11.0	same gene	2020-03	2020	3
23079	23113	34	2	0.05776	1517.0	S	2.0	506.0	1551.0	S	3.0	517.0	11.0	same gene	2020-03	2020	3
23079	23126	47	2	0.05776	1517.0	S	2.0	506.0	1564.0	S	1.0	522.0	16.0	same gene	2020-03	2020	3
23079	23125	46	2	0.05776	1517.0	S	2.0	506.0	1563.0	S	3.0	521.0	15.0	same gene	2020-03	2020	3
23079	23124	45	2	0.05776	1517.0	S	2.0	506.0	1562.0	S	2.0	521.0	15.0	same gene	2020-03	2020	3
23079	23123	44	2	0.05776	1517.0	S	2.0	506.0	1561.0	S	1.0	521.0	15.0	same gene	2020-03	2020	3
23079	23122	43	2	0.05776	1517.0	S	2.0	506.0	1560.0	S	3.0	520.0	14.0	same gene	2020-03	2020	3
23079	23121	42	2	0.05776	1517.0	S	2.0	506.0	1559.0	S	2.0	520.0	14.0	same gene	2020-03	2020	3
23079	23119	40	2	0.05776	1517.0	S	2.0	506.0	1557.0	S	3.0	519.0	13.0	same gene	2020-03	2020	3
23079	23118	39	2	0.05776	1517.0	S	2.0	506.0	1556.0	S	2.0	519.0	13.0	same gene	2020-03	2020	3
23079	23117	38	2	0.05776	1517.0	S	2.0	506.0	1555.0	S	1.0	519.0	13.0	same gene	2020-03	2020	3
23079	23116	37	2	0.05776	1517.0	S	2.0	506.0	1554.0	S	3.0	518.0	12.0	same gene	2020-03	2020	3
23079	23115	36	2	0.05776	1517.0	S	2.0	506.0	1553.0	S	2.0	518.0	12.0	same gene	2020-03	2020	3
23117	23081	36	2	0.05776	1555.0	S	1.0	519.0	1519.0	S	1.0	507.0	12.0	same gene	2020-03	2020	3
23082	23116	34	2	0.05776	1520.0	S	2.0	507.0	1554.0	S	3.0	518.0	11.0	same gene	2020-03	2020	3
23116	23081	35	2	0.05776	1554.0	S	3.0	518.0	1519.0	S	1.0	507.0	11.0	same gene	2020-03	2020	3
23115	23081	34	2	0.05776	1553.0	S	2.0	518.0	1519.0	S	1.0	507.0	11.0	same gene	2020-03	2020	3
23113	23081	32	2	0.05776	1551.0	S	3.0	517.0	1519.0	S	1.0	507.0	10.0	same gene	2020-03	2020	3
23126	23080	46	2	0.05776	1564.0	S	1.0	522.0	1518.0	S	3.0	506.0	16.0	same gene	2020-03	2020	3
23084	23126	42	2	0.05776	1522.0	S	1.0	508.0	1564.0	S	1.0	522.0	14.0	same gene	2020-03	2020	3
23084	23125	41	2	0.05776	1522.0	S	1.0	508.0	1563.0	S	3.0	521.0	13.0	same gene	2020-03	2020	3
23084	23124	40	2	0.05776	1522.0	S	1.0	508.0	1562.0	S	2.0	521.0	13.0	same gene	2020-03	2020	3
23084	23123	39	2	0.05776	1522.0	S	1.0	508.0	1561.0	S	1.0	521.0	13.0	same gene	2020-03	2020	3
23084	23122	38	2	0.05776	1522.0	S	1.0	508.0	1560.0	S	3.0	520.0	12.0	same gene	2020-03	2020	3
23084	23121	37	2	0.05776	1522.0	S	1.0	508.0	1559.0	S	2.0	520.0	12.0	same gene	2020-03	2020	3
23084	23119	35	2	0.05776	1522.0	S	1.0	508.0	1557.0	S	3.0	519.0	11.0	same gene	2020-03	2020	3
23118	23081	37	2	0.05776	1556.0	S	2.0	519.0	1519.0	S	1.0	507.0	12.0	same gene	2020-03	2020	3
23119	23081	38	2	0.05776	1557.0	S	3.0	519.0	1519.0	S	1.0	507.0	12.0	same gene	2020-03	2020	3
23121	23081	40	2	0.05776	1559.0	S	2.0	520.0	1519.0	S	1.0	507.0	13.0	same gene	2020-03	2020	3
23122	23081	41	2	0.05776	1560.0	S	3.0	520.0	1519.0	S	1.0	507.0	13.0	same gene	2020-03	2020	3
23118	23083	35	2	0.05776	1556.0	S	2.0	519.0	1521.0	S	3.0	507.0	12.0	same gene	2020-03	2020	3
23117	23083	34	2	0.05776	1555.0	S	1.0	519.0	1521.0	S	3.0	507.0	12.0	same gene	2020-03	2020	3
23116	23083	33	2	0.05776	1554.0	S	3.0	518.0	1521.0	S	3.0	507.0	11.0	same gene	2020-03	2020	3
23115	23083	32	2	0.05776	1553.0	S	2.0	518.0	1521.0	S	3.0	507.0	11.0	same gene	2020-03	2020	3
23113	23083	30	2	0.05776	1551.0	S	3.0	517.0	1521.0	S	3.0	507.0	10.0	same gene	2020-03	2020	3
23126	23082	44	2	0.05776	1564.0	S	1.0	522.0	1520.0	S	2.0	507.0	15.0	same gene	2020-03	2020	3
23125	23082	43	2	0.05776	1563.0	S	3.0	521.0	1520.0	S	2.0	507.0	14.0	same gene	2020-03	2020	3
23124	23082	42	2	0.05776	1562.0	S	2.0	521.0	1520.0	S	2.0	507.0	14.0	same gene	2020-03	2020	3
23123	23082	41	2	0.05776	1561.0	S	1.0	521.0	1520.0	S	2.0	507.0	14.0	same gene	2020-03	2020	3
23080	23115	35	2	0.05776	1518.0	S	3.0	506.0	1553.0	S	2.0	518.0	12.0	same gene	2020-03	2020	3
23080	23113	33	2	0.05776	1518.0	S	3.0	506.0	1551.0	S	3.0	517.0	11.0	same gene	2020-03	2020	3
23122	23082	40	2	0.05776	1560.0	S	3.0	520.0	1520.0	S	2.0	507.0	13.0	same gene	2020-03	2020	3
23121	23082	39	2	0.05776	1559.0	S	2.0	520.0	1520.0	S	2.0	507.0	13.0	same gene	2020-03	2020	3
23119	23082	37	2	0.05776	1557.0	S	3.0	519.0	1520.0	S	2.0	507.0	12.0	same gene	2020-03	2020	3
23118	23082	36	2	0.05776	1556.0	S	2.0	519.0	1520.0	S	2.0	507.0	12.0	same gene	2020-03	2020	3
23117	23082	35	2	0.05776	1555.0	S	1.0	519.0	1520.0	S	2.0	507.0	12.0	same gene	2020-03	2020	3
23116	23082	34	2	0.05776	1554.0	S	3.0	518.0	1520.0	S	2.0	507.0	11.0	same gene	2020-03	2020	3
23115	23082	33	2	0.05776	1553.0	S	2.0	518.0	1520.0	S	2.0	507.0	11.0	same gene	2020-03	2020	3
23113	23082	31	2	0.05776	1551.0	S	3.0	517.0	1520.0	S	2.0	507.0	10.0	same gene	2020-03	2020	3
23126	23081	45	2	0.05776	1564.0	S	1.0	522.0	1519.0	S	1.0	507.0	15.0	same gene	2020-03	2020	3
23125	23081	44	2	0.05776	1563.0	S	3.0	521.0	1519.0	S	1.0	507.0	14.0	same gene	2020-03	2020	3
23124	23081	43	2	0.05776	1562.0	S	2.0	521.0	1519.0	S	1.0	507.0	14.0	same gene	2020-03	2020	3
23123	23081	42	2	0.05776	1561.0	S	1.0	521.0	1519.0	S	1.0	507.0	14.0	same gene	2020-03	2020	3
23084	23118	34	2	0.05776	1522.0	S	1.0	508.0	1556.0	S	2.0	519.0	11.0	same gene	2020-03	2020	3
23084	23117	33	2	0.05776	1522.0	S	1.0	508.0	1555.0	S	1.0	519.0	11.0	same gene	2020-03	2020	3
23084	23116	32	2	0.05776	1522.0	S	1.0	508.0	1554.0	S	3.0	518.0	10.0	same gene	2020-03	2020	3
23126	23079	47	2	0.05776	1564.0	S	1.0	522.0	1517.0	S	2.0	506.0	16.0	same gene	2020-03	2020	3
23083	23113	30	2	0.05776	1521.0	S	3.0	507.0	1551.0	S	3.0	517.0	10.0	same gene	2020-03	2020	3
23078	23123	45	2	0.05776	1516.0	S	1.0	506.0	1561.0	S	1.0	521.0	15.0	same gene	2020-03	2020	3
23078	23122	44	2	0.05776	1516.0	S	1.0	506.0	1560.0	S	3.0	520.0	14.0	same gene	2020-03	2020	3
23078	23121	43	2	0.05776	1516.0	S	1.0	506.0	1559.0	S	2.0	520.0	14.0	same gene	2020-03	2020	3
23113	23080	33	2	0.05776	1551.0	S	3.0	517.0	1518.0	S	3.0	506.0	11.0	same gene	2020-03	2020	3
23078	23119	41	2	0.05776	1516.0	S	1.0	506.0	1557.0	S	3.0	519.0	13.0	same gene	2020-03	2020	3
23078	23118	40	2	0.05776	1516.0	S	1.0	506.0	1556.0	S	2.0	519.0	13.0	same gene	2020-03	2020	3
23078	23117	39	2	0.05776	1516.0	S	1.0	506.0	1555.0	S	1.0	519.0	13.0	same gene	2020-03	2020	3
23078	23116	38	2	0.05776	1516.0	S	1.0	506.0	1554.0	S	3.0	518.0	12.0	same gene	2020-03	2020	3
23078	23115	37	2	0.05776	1516.0	S	1.0	506.0	1553.0	S	2.0	518.0	12.0	same gene	2020-03	2020	3
23078	23113	35	2	0.05776	1516.0	S	1.0	506.0	1551.0	S	3.0	517.0	11.0	same gene	2020-03	2020	3
23082	23126	44	2	0.05776	1520.0	S	2.0	507.0	1564.0	S	1.0	522.0	15.0	same gene	2020-03	2020	3
23084	23115	31	2	0.05776	1522.0	S	1.0	508.0	1553.0	S	2.0	518.0	10.0	same gene	2020-03	2020	3
23082	23125	43	2	0.05776	1520.0	S	2.0	507.0	1563.0	S	3.0	521.0	14.0	same gene	2020-03	2020	3
23082	23124	42	2	0.05776	1520.0	S	2.0	507.0	1562.0	S	2.0	521.0	14.0	same gene	2020-03	2020	3
23082	23123	41	2	0.05776	1520.0	S	2.0	507.0	1561.0	S	1.0	521.0	14.0	same gene	2020-03	2020	3
23082	23122	40	2	0.05776	1520.0	S	2.0	507.0	1560.0	S	3.0	520.0	13.0	same gene	2020-03	2020	3
23082	23121	39	2	0.05776	1520.0	S	2.0	507.0	1559.0	S	2.0	520.0	13.0	same gene	2020-03	2020	3
23082	23119	37	2	0.05776	1520.0	S	2.0	507.0	1557.0	S	3.0	519.0	12.0	same gene	2020-03	2020	3
23124	23079	45	2	0.05776	1562.0	S	2.0	521.0	1517.0	S	2.0	506.0	15.0	same gene	2020-03	2020	3
23123	23079	44	2	0.05776	1561.0	S	1.0	521.0	1517.0	S	2.0	506.0	15.0	same gene	2020-03	2020	3
23122	23079	43	2	0.05776	1560.0	S	3.0	520.0	1517.0	S	2.0	506.0	14.0	same gene	2020-03	2020	3
23082	23118	36	2	0.05776	1520.0	S	2.0	507.0	1556.0	S	2.0	519.0	12.0	same gene	2020-03	2020	3
23082	23117	35	2	0.05776	1520.0	S	2.0	507.0	1555.0	S	1.0	519.0	12.0	same gene	2020-03	2020	3
23083	23115	32	2	0.05776	1521.0	S	3.0	507.0	1553.0	S	2.0	518.0	11.0	same gene	2020-03	2020	3
23083	23116	33	2	0.05776	1521.0	S	3.0	507.0	1554.0	S	3.0	518.0	11.0	same gene	2020-03	2020	3
23083	23117	34	2	0.05776	1521.0	S	3.0	507.0	1555.0	S	1.0	519.0	12.0	same gene	2020-03	2020	3
23083	23118	35	2	0.05776	1521.0	S	3.0	507.0	1556.0	S	2.0	519.0	12.0	same gene	2020-03	2020	3
23084	23113	29	2	0.05776	1522.0	S	1.0	508.0	1551.0	S	3.0	517.0	9.0	same gene	2020-03	2020	3
23125	23080	45	2	0.05776	1563.0	S	3.0	521.0	1518.0	S	3.0	506.0	15.0	same gene	2020-03	2020	3
23124	23080	44	2	0.05776	1562.0	S	2.0	521.0	1518.0	S	3.0	506.0	15.0	same gene	2020-03	2020	3
23119	23083	36	2	0.05776	1557.0	S	3.0	519.0	1521.0	S	3.0	507.0	12.0	same gene	2020-03	2020	3
23123	23080	43	2	0.05776	1561.0	S	1.0	521.0	1518.0	S	3.0	506.0	15.0	same gene	2020-03	2020	3
23122	23080	42	2	0.05776	1560.0	S	3.0	520.0	1518.0	S	3.0	506.0	14.0	same gene	2020-03	2020	3
23121	23080	41	2	0.05776	1559.0	S	2.0	520.0	1518.0	S	3.0	506.0	14.0	same gene	2020-03	2020	3
23119	23080	39	2	0.05776	1557.0	S	3.0	519.0	1518.0	S	3.0	506.0	13.0	same gene	2020-03	2020	3
23118	23080	38	2	0.05776	1556.0	S	2.0	519.0	1518.0	S	3.0	506.0	13.0	same gene	2020-03	2020	3
23117	23080	37	2	0.05776	1555.0	S	1.0	519.0	1518.0	S	3.0	506.0	13.0	same gene	2020-03	2020	3
23116	23080	36	2	0.05776	1554.0	S	3.0	518.0	1518.0	S	3.0	506.0	12.0	same gene	2020-03	2020	3
23115	23080	35	2	0.05776	1553.0	S	2.0	518.0	1518.0	S	3.0	506.0	12.0	same gene	2020-03	2020	3
23078	23126	48	2	0.05776	1516.0	S	1.0	506.0	1564.0	S	1.0	522.0	16.0	same gene	2020-03	2020	3
23078	23125	47	2	0.05776	1516.0	S	1.0	506.0	1563.0	S	3.0	521.0	15.0	same gene	2020-03	2020	3
23078	23124	46	2	0.05776	1516.0	S	1.0	506.0	1562.0	S	2.0	521.0	15.0	same gene	2020-03	2020	3
23083	23126	43	2	0.05776	1521.0	S	3.0	507.0	1564.0	S	1.0	522.0	15.0	same gene	2020-03	2020	3
23083	23125	42	2	0.05776	1521.0	S	3.0	507.0	1563.0	S	3.0	521.0	14.0	same gene	2020-03	2020	3
23083	23124	41	2	0.05776	1521.0	S	3.0	507.0	1562.0	S	2.0	521.0	14.0	same gene	2020-03	2020	3
23083	23123	40	2	0.05776	1521.0	S	3.0	507.0	1561.0	S	1.0	521.0	14.0	same gene	2020-03	2020	3
23083	23122	39	2	0.05776	1521.0	S	3.0	507.0	1560.0	S	3.0	520.0	13.0	same gene	2020-03	2020	3
23083	23121	38	2	0.05776	1521.0	S	3.0	507.0	1559.0	S	2.0	520.0	13.0	same gene	2020-03	2020	3
23083	23119	36	2	0.05776	1521.0	S	3.0	507.0	1557.0	S	3.0	519.0	12.0	same gene	2020-03	2020	3
22534	22538	4	2	0.05739	972.0	S	3.0	324.0	976.0	S	1.0	326.0	2.0	same gene	2020-03	2020	3
22538	22534	4	2	0.05739	976.0	S	1.0	326.0	972.0	S	3.0	324.0	2.0	same gene	2020-03	2020	3
23141	23135	6	2	0.05734	1579.0	S	1.0	527.0	1573.0	S	1.0	525.0	2.0	same gene	2020-03	2020	3
23135	23141	6	2	0.05734	1573.0	S	1.0	525.0	1579.0	S	1.0	527.0	2.0	same gene	2020-03	2020	3
23143	23085	58	2	0.05701	1581.0	S	3.0	527.0	1523.0	S	2.0	508.0	19.0	same gene	2020-03	2020	3
23148	23085	63	2	0.05701	1586.0	S	2.0	529.0	1523.0	S	2.0	508.0	21.0	same gene	2020-03	2020	3
23087	23149	62	2	0.05701	1525.0	S	1.0	509.0	1587.0	S	3.0	529.0	20.0	same gene	2020-03	2020	3
23087	23148	61	2	0.05701	1525.0	S	1.0	509.0	1586.0	S	2.0	529.0	20.0	same gene	2020-03	2020	3
23087	23147	60	2	0.05701	1525.0	S	1.0	509.0	1585.0	S	1.0	529.0	20.0	same gene	2020-03	2020	3
23087	23146	59	2	0.05701	1525.0	S	1.0	509.0	1584.0	S	3.0	528.0	19.0	same gene	2020-03	2020	3
23087	23145	58	2	0.05701	1525.0	S	1.0	509.0	1583.0	S	2.0	528.0	19.0	same gene	2020-03	2020	3
23087	23143	56	2	0.05701	1525.0	S	1.0	509.0	1581.0	S	3.0	527.0	18.0	same gene	2020-03	2020	3
23087	23142	55	2	0.05701	1525.0	S	1.0	509.0	1580.0	S	2.0	527.0	18.0	same gene	2020-03	2020	3
23085	23148	63	2	0.05701	1523.0	S	2.0	508.0	1586.0	S	2.0	529.0	21.0	same gene	2020-03	2020	3
23085	23147	62	2	0.05701	1523.0	S	2.0	508.0	1585.0	S	1.0	529.0	21.0	same gene	2020-03	2020	3
23085	23146	61	2	0.05701	1523.0	S	2.0	508.0	1584.0	S	3.0	528.0	20.0	same gene	2020-03	2020	3
23146	23085	61	2	0.05701	1584.0	S	3.0	528.0	1523.0	S	2.0	508.0	20.0	same gene	2020-03	2020	3
23085	23145	60	2	0.05701	1523.0	S	2.0	508.0	1583.0	S	2.0	528.0	20.0	same gene	2020-03	2020	3
23085	23143	58	2	0.05701	1523.0	S	2.0	508.0	1581.0	S	3.0	527.0	19.0	same gene	2020-03	2020	3
23085	23142	57	2	0.05701	1523.0	S	2.0	508.0	1580.0	S	2.0	527.0	19.0	same gene	2020-03	2020	3
23145	23085	60	2	0.05701	1583.0	S	2.0	528.0	1523.0	S	2.0	508.0	20.0	same gene	2020-03	2020	3
23147	23085	62	2	0.05701	1585.0	S	1.0	529.0	1523.0	S	2.0	508.0	21.0	same gene	2020-03	2020	3
23085	23149	64	2	0.05701	1523.0	S	2.0	508.0	1587.0	S	3.0	529.0	21.0	same gene	2020-03	2020	3
23142	23085	57	2	0.05701	1580.0	S	2.0	527.0	1523.0	S	2.0	508.0	19.0	same gene	2020-03	2020	3
23149	23085	64	2	0.05701	1587.0	S	3.0	529.0	1523.0	S	2.0	508.0	21.0	same gene	2020-03	2020	3
23149	23087	62	2	0.05701	1587.0	S	3.0	529.0	1525.0	S	1.0	509.0	20.0	same gene	2020-03	2020	3
23148	23087	61	2	0.05701	1586.0	S	2.0	529.0	1525.0	S	1.0	509.0	20.0	same gene	2020-03	2020	3
23147	23087	60	2	0.05701	1585.0	S	1.0	529.0	1525.0	S	1.0	509.0	20.0	same gene	2020-03	2020	3
23145	23087	58	2	0.05701	1583.0	S	2.0	528.0	1525.0	S	1.0	509.0	19.0	same gene	2020-03	2020	3
23143	23087	56	2	0.05701	1581.0	S	3.0	527.0	1525.0	S	1.0	509.0	18.0	same gene	2020-03	2020	3
23142	23087	55	2	0.05701	1580.0	S	2.0	527.0	1525.0	S	1.0	509.0	18.0	same gene	2020-03	2020	3
23146	23087	59	2	0.05701	1584.0	S	3.0	528.0	1525.0	S	1.0	509.0	19.0	same gene	2020-03	2020	3
19598	19592	6	2	0.05675	6131.0	ORF1ab	2.0	2044.0	6125.0	ORF1ab	2.0	2042.0	2.0	same gene	2020-03	2020	3
19592	19598	6	2	0.05675	6125.0	ORF1ab	2.0	2042.0	6131.0	ORF1ab	2.0	2044.0	2.0	same gene	2020-03	2020	3
22959	22954	5	2	0.05529	1397.0	S	2.0	466.0	1392.0	S	3.0	464.0	2.0	same gene	2020-03	2020	3
22954	22959	5	2	0.05529	1392.0	S	3.0	464.0	1397.0	S	2.0	466.0	2.0	same gene	2020-03	2020	3
22954	22958	4	2	0.05529	1392.0	S	3.0	464.0	1396.0	S	1.0	466.0	2.0	same gene	2020-03	2020	3
22953	22959	6	2	0.05529	1391.0	S	2.0	464.0	1397.0	S	2.0	466.0	2.0	same gene	2020-03	2020	3
22953	22958	5	2	0.05529	1391.0	S	2.0	464.0	1396.0	S	1.0	466.0	2.0	same gene	2020-03	2020	3
22958	22953	5	2	0.05529	1396.0	S	1.0	466.0	1391.0	S	2.0	464.0	2.0	same gene	2020-03	2020	3
22959	22953	6	2	0.05529	1397.0	S	2.0	466.0	1391.0	S	2.0	464.0	2.0	same gene	2020-03	2020	3
22958	22954	4	2	0.05529	1396.0	S	1.0	466.0	1392.0	S	3.0	464.0	2.0	same gene	2020-03	2020	3
29464	29470	6	2	0.05503	1191.0	N	3.0	397.0	1197.0	N	3.0	399.0	2.0	same gene	2020-03	2020	3
29464	29468	4	2	0.05503	1191.0	N	3.0	397.0	1195.0	N	1.0	399.0	2.0	same gene	2020-03	2020	3
29468	29464	4	2	0.05503	1195.0	N	1.0	399.0	1191.0	N	3.0	397.0	2.0	same gene	2020-03	2020	3
29469	29464	5	2	0.05503	1196.0	N	2.0	399.0	1191.0	N	3.0	397.0	2.0	same gene	2020-03	2020	3
29470	29464	6	2	0.05503	1197.0	N	3.0	399.0	1191.0	N	3.0	397.0	2.0	same gene	2020-03	2020	3
29464	29469	5	2	0.05503	1191.0	N	3.0	397.0	1196.0	N	2.0	399.0	2.0	same gene	2020-03	2020	3
5358	5370	12	2	0.05502	5093.0	ORF1ab	2.0	1698.0	5105.0	ORF1ab	2.0	1702.0	4.0	same gene	2020-03	2020	3
5359	5378	19	2	0.05502	5094.0	ORF1ab	3.0	1698.0	5113.0	ORF1ab	1.0	1705.0	7.0	same gene	2020-03	2020	3
5359	5381	22	2	0.05502	5094.0	ORF1ab	3.0	1698.0	5116.0	ORF1ab	1.0	1706.0	8.0	same gene	2020-03	2020	3
5359	5382	23	2	0.05502	5094.0	ORF1ab	3.0	1698.0	5117.0	ORF1ab	2.0	1706.0	8.0	same gene	2020-03	2020	3
5359	5384	25	2	0.05502	5094.0	ORF1ab	3.0	1698.0	5119.0	ORF1ab	1.0	1707.0	9.0	same gene	2020-03	2020	3
5359	5380	21	2	0.05502	5094.0	ORF1ab	3.0	1698.0	5115.0	ORF1ab	3.0	1705.0	7.0	same gene	2020-03	2020	3
5359	5379	20	2	0.05502	5094.0	ORF1ab	3.0	1698.0	5114.0	ORF1ab	2.0	1705.0	7.0	same gene	2020-03	2020	3
5359	5383	24	2	0.05502	5094.0	ORF1ab	3.0	1698.0	5118.0	ORF1ab	3.0	1706.0	8.0	same gene	2020-03	2020	3
5360	5366	6	2	0.05502	5095.0	ORF1ab	1.0	1699.0	5101.0	ORF1ab	1.0	1701.0	2.0	same gene	2020-03	2020	3
5360	5374	14	2	0.05502	5095.0	ORF1ab	1.0	1699.0	5109.0	ORF1ab	3.0	1703.0	4.0	same gene	2020-03	2020	3
5359	5385	26	2	0.05502	5094.0	ORF1ab	3.0	1698.0	5120.0	ORF1ab	2.0	1707.0	9.0	same gene	2020-03	2020	3
5359	5386	27	2	0.05502	5094.0	ORF1ab	3.0	1698.0	5121.0	ORF1ab	3.0	1707.0	9.0	same gene	2020-03	2020	3
5359	5387	28	2	0.05502	5094.0	ORF1ab	3.0	1698.0	5122.0	ORF1ab	1.0	1708.0	10.0	same gene	2020-03	2020	3
5360	5371	11	2	0.05502	5095.0	ORF1ab	1.0	1699.0	5106.0	ORF1ab	3.0	1702.0	3.0	same gene	2020-03	2020	3
5360	5370	10	2	0.05502	5095.0	ORF1ab	1.0	1699.0	5105.0	ORF1ab	2.0	1702.0	3.0	same gene	2020-03	2020	3
5359	5376	17	2	0.05502	5094.0	ORF1ab	3.0	1698.0	5111.0	ORF1ab	2.0	1704.0	6.0	same gene	2020-03	2020	3
5360	5369	9	2	0.05502	5095.0	ORF1ab	1.0	1699.0	5104.0	ORF1ab	1.0	1702.0	3.0	same gene	2020-03	2020	3
5360	5368	8	2	0.05502	5095.0	ORF1ab	1.0	1699.0	5103.0	ORF1ab	3.0	1701.0	2.0	same gene	2020-03	2020	3
5360	5367	7	2	0.05502	5095.0	ORF1ab	1.0	1699.0	5102.0	ORF1ab	2.0	1701.0	2.0	same gene	2020-03	2020	3
5359	5388	29	2	0.05502	5094.0	ORF1ab	3.0	1698.0	5123.0	ORF1ab	2.0	1708.0	10.0	same gene	2020-03	2020	3
5359	5389	30	2	0.05502	5094.0	ORF1ab	3.0	1698.0	5124.0	ORF1ab	3.0	1708.0	10.0	same gene	2020-03	2020	3
5359	5377	18	2	0.05502	5094.0	ORF1ab	3.0	1698.0	5112.0	ORF1ab	3.0	1704.0	6.0	same gene	2020-03	2020	3
5358	5378	20	2	0.05502	5093.0	ORF1ab	2.0	1698.0	5113.0	ORF1ab	1.0	1705.0	7.0	same gene	2020-03	2020	3
5359	5375	16	2	0.05502	5094.0	ORF1ab	3.0	1698.0	5110.0	ORF1ab	1.0	1704.0	6.0	same gene	2020-03	2020	3
5359	5374	15	2	0.05502	5094.0	ORF1ab	3.0	1698.0	5109.0	ORF1ab	3.0	1703.0	5.0	same gene	2020-03	2020	3
5358	5380	22	2	0.05502	5093.0	ORF1ab	2.0	1698.0	5115.0	ORF1ab	3.0	1705.0	7.0	same gene	2020-03	2020	3
5358	5381	23	2	0.05502	5093.0	ORF1ab	2.0	1698.0	5116.0	ORF1ab	1.0	1706.0	8.0	same gene	2020-03	2020	3
5358	5382	24	2	0.05502	5093.0	ORF1ab	2.0	1698.0	5117.0	ORF1ab	2.0	1706.0	8.0	same gene	2020-03	2020	3
5358	5383	25	2	0.05502	5093.0	ORF1ab	2.0	1698.0	5118.0	ORF1ab	3.0	1706.0	8.0	same gene	2020-03	2020	3
5358	5384	26	2	0.05502	5093.0	ORF1ab	2.0	1698.0	5119.0	ORF1ab	1.0	1707.0	9.0	same gene	2020-03	2020	3
5358	5385	27	2	0.05502	5093.0	ORF1ab	2.0	1698.0	5120.0	ORF1ab	2.0	1707.0	9.0	same gene	2020-03	2020	3
5358	5386	28	2	0.05502	5093.0	ORF1ab	2.0	1698.0	5121.0	ORF1ab	3.0	1707.0	9.0	same gene	2020-03	2020	3
5358	5387	29	2	0.05502	5093.0	ORF1ab	2.0	1698.0	5122.0	ORF1ab	1.0	1708.0	10.0	same gene	2020-03	2020	3
5358	5377	19	2	0.05502	5093.0	ORF1ab	2.0	1698.0	5112.0	ORF1ab	3.0	1704.0	6.0	same gene	2020-03	2020	3
5358	5388	30	2	0.05502	5093.0	ORF1ab	2.0	1698.0	5123.0	ORF1ab	2.0	1708.0	10.0	same gene	2020-03	2020	3
5358	5376	18	2	0.05502	5093.0	ORF1ab	2.0	1698.0	5111.0	ORF1ab	2.0	1704.0	6.0	same gene	2020-03	2020	3
5358	5389	31	2	0.05502	5093.0	ORF1ab	2.0	1698.0	5124.0	ORF1ab	3.0	1708.0	10.0	same gene	2020-03	2020	3
5359	5364	5	2	0.05502	5094.0	ORF1ab	3.0	1698.0	5099.0	ORF1ab	2.0	1700.0	2.0	same gene	2020-03	2020	3
5359	5366	7	2	0.05502	5094.0	ORF1ab	3.0	1698.0	5101.0	ORF1ab	1.0	1701.0	3.0	same gene	2020-03	2020	3
5360	5375	15	2	0.05502	5095.0	ORF1ab	1.0	1699.0	5110.0	ORF1ab	1.0	1704.0	5.0	same gene	2020-03	2020	3
5358	5375	17	2	0.05502	5093.0	ORF1ab	2.0	1698.0	5110.0	ORF1ab	1.0	1704.0	6.0	same gene	2020-03	2020	3
5359	5367	8	2	0.05502	5094.0	ORF1ab	3.0	1698.0	5102.0	ORF1ab	2.0	1701.0	3.0	same gene	2020-03	2020	3
5358	5374	16	2	0.05502	5093.0	ORF1ab	2.0	1698.0	5109.0	ORF1ab	3.0	1703.0	5.0	same gene	2020-03	2020	3
5358	5371	13	2	0.05502	5093.0	ORF1ab	2.0	1698.0	5106.0	ORF1ab	3.0	1702.0	4.0	same gene	2020-03	2020	3
5358	5379	21	2	0.05502	5093.0	ORF1ab	2.0	1698.0	5114.0	ORF1ab	2.0	1705.0	7.0	same gene	2020-03	2020	3
5359	5369	10	2	0.05502	5094.0	ORF1ab	3.0	1698.0	5104.0	ORF1ab	1.0	1702.0	4.0	same gene	2020-03	2020	3
5359	5370	11	2	0.05502	5094.0	ORF1ab	3.0	1698.0	5105.0	ORF1ab	2.0	1702.0	4.0	same gene	2020-03	2020	3
5359	5371	12	2	0.05502	5094.0	ORF1ab	3.0	1698.0	5106.0	ORF1ab	3.0	1702.0	4.0	same gene	2020-03	2020	3
5359	5368	9	2	0.05502	5094.0	ORF1ab	3.0	1698.0	5103.0	ORF1ab	3.0	1701.0	3.0	same gene	2020-03	2020	3
5351	5367	16	2	0.05502	5086.0	ORF1ab	1.0	1696.0	5102.0	ORF1ab	2.0	1701.0	5.0	same gene	2020-03	2020	3
5360	5376	16	2	0.05502	5095.0	ORF1ab	1.0	1699.0	5111.0	ORF1ab	2.0	1704.0	5.0	same gene	2020-03	2020	3
5361	5384	23	2	0.05502	5096.0	ORF1ab	2.0	1699.0	5119.0	ORF1ab	1.0	1707.0	8.0	same gene	2020-03	2020	3
5361	5386	25	2	0.05502	5096.0	ORF1ab	2.0	1699.0	5121.0	ORF1ab	3.0	1707.0	8.0	same gene	2020-03	2020	3
5366	5377	11	2	0.05502	5101.0	ORF1ab	1.0	1701.0	5112.0	ORF1ab	3.0	1704.0	3.0	same gene	2020-03	2020	3
5366	5376	10	2	0.05502	5101.0	ORF1ab	1.0	1701.0	5111.0	ORF1ab	2.0	1704.0	3.0	same gene	2020-03	2020	3
5366	5375	9	2	0.05502	5101.0	ORF1ab	1.0	1701.0	5110.0	ORF1ab	1.0	1704.0	3.0	same gene	2020-03	2020	3
5366	5374	8	2	0.05502	5101.0	ORF1ab	1.0	1701.0	5109.0	ORF1ab	3.0	1703.0	2.0	same gene	2020-03	2020	3
5364	5389	25	2	0.05502	5099.0	ORF1ab	2.0	1700.0	5124.0	ORF1ab	3.0	1708.0	8.0	same gene	2020-03	2020	3
5364	5388	24	2	0.05502	5099.0	ORF1ab	2.0	1700.0	5123.0	ORF1ab	2.0	1708.0	8.0	same gene	2020-03	2020	3
[truncated: 77,587 more rows]
