# Supplementary material for: Real-time identification of epistatic interactions in SARS-CoV-2 from large genome collections
Source: Genome Biol. 2024 Aug 22;25:228. doi: 10.1186/s13059-024-03355-y (PMC11342480; doi:10.1186/s13059-024-03355-y)
Supplement: Supplementary file 9 — Additional file 9. Table S8: predicted interactions for the time subsets, from March 2020 until March 2023; columns are the same as those in Table S7. [file 13059_2024_3355_MOESM9_ESM.zip › time_subset_2020-04.tsv]

pos_source	pos_target	distance	outlier	mi	feature_position_source	gene_source	codon_source	feature_codon_source	feature_position_target	gene_target	codon_target	feature_codon_target	codon_distance	interaction	name	year	month
23403	14408	8995	4	0.56313	1841.0	S	2.0	614.0	941.0	ORF1ab	2.0	314.0		different gene	2020-04	2020	4
14408	23403	8995	4	0.56313	941.0	ORF1ab	2.0	314.0	1841.0	S	2.0	614.0		different gene	2020-04	2020	4
3037	23403	20366	4	0.56264	2772.0	ORF1ab	3.0	924.0	1841.0	S	2.0	614.0		different gene	2020-04	2020	4
23403	3037	20366	4	0.56264	1841.0	S	2.0	614.0	2772.0	ORF1ab	3.0	924.0		different gene	2020-04	2020	4
19304	19310	6	4	0.42922	5837.0	ORF1ab	2.0	1946.0	5843.0	ORF1ab	2.0	1948.0	2.0	same gene	2020-04	2020	4
19309	19304	5	4	0.42922	5842.0	ORF1ab	1.0	1948.0	5837.0	ORF1ab	2.0	1946.0	2.0	same gene	2020-04	2020	4
19310	19304	6	4	0.42922	5843.0	ORF1ab	2.0	1948.0	5837.0	ORF1ab	2.0	1946.0	2.0	same gene	2020-04	2020	4
19309	19305	4	4	0.42922	5842.0	ORF1ab	1.0	1948.0	5838.0	ORF1ab	3.0	1946.0	2.0	same gene	2020-04	2020	4
19310	19305	5	4	0.42922	5843.0	ORF1ab	2.0	1948.0	5838.0	ORF1ab	3.0	1946.0	2.0	same gene	2020-04	2020	4
19305	19310	5	4	0.42922	5838.0	ORF1ab	3.0	1946.0	5843.0	ORF1ab	2.0	1948.0	2.0	same gene	2020-04	2020	4
19305	19309	4	4	0.42922	5838.0	ORF1ab	3.0	1946.0	5842.0	ORF1ab	1.0	1948.0	2.0	same gene	2020-04	2020	4
19304	19309	5	4	0.42922	5837.0	ORF1ab	2.0	1946.0	5842.0	ORF1ab	1.0	1948.0	2.0	same gene	2020-04	2020	4
19296	19300	4	4	0.42815	5829.0	ORF1ab	3.0	1943.0	5833.0	ORF1ab	1.0	1945.0	2.0	same gene	2020-04	2020	4
19300	19296	4	4	0.42815	5833.0	ORF1ab	1.0	1945.0	5829.0	ORF1ab	3.0	1943.0	2.0	same gene	2020-04	2020	4
19544	19539	5	4	0.42552	6077.0	ORF1ab	2.0	2026.0	6072.0	ORF1ab	3.0	2024.0	2.0	same gene	2020-04	2020	4
19539	19544	5	4	0.42552	6072.0	ORF1ab	3.0	2024.0	6077.0	ORF1ab	2.0	2026.0	2.0	same gene	2020-04	2020	4
19329	19333	4	4	0.42524	5862.0	ORF1ab	3.0	1954.0	5866.0	ORF1ab	1.0	1956.0	2.0	same gene	2020-04	2020	4
19333	19329	4	4	0.42524	5866.0	ORF1ab	1.0	1956.0	5862.0	ORF1ab	3.0	1954.0	2.0	same gene	2020-04	2020	4
19540	19546	6	4	0.42476	6073.0	ORF1ab	1.0	2025.0	6079.0	ORF1ab	1.0	2027.0	2.0	same gene	2020-04	2020	4
19546	19540	6	4	0.42476	6079.0	ORF1ab	1.0	2027.0	6073.0	ORF1ab	1.0	2025.0	2.0	same gene	2020-04	2020	4
19358	19367	9	4	0.42459	5891.0	ORF1ab	2.0	1964.0	5900.0	ORF1ab	2.0	1967.0	3.0	same gene	2020-04	2020	4
19367	19358	9	4	0.42459	5900.0	ORF1ab	2.0	1967.0	5891.0	ORF1ab	2.0	1964.0	3.0	same gene	2020-04	2020	4
19506	19510	4	4	0.42218	6039.0	ORF1ab	3.0	2013.0	6043.0	ORF1ab	1.0	2015.0	2.0	same gene	2020-04	2020	4
19506	19511	5	4	0.42218	6039.0	ORF1ab	3.0	2013.0	6044.0	ORF1ab	2.0	2015.0	2.0	same gene	2020-04	2020	4
19510	19506	4	4	0.42218	6043.0	ORF1ab	1.0	2015.0	6039.0	ORF1ab	3.0	2013.0	2.0	same gene	2020-04	2020	4
19511	19506	5	4	0.42218	6044.0	ORF1ab	2.0	2015.0	6039.0	ORF1ab	3.0	2013.0	2.0	same gene	2020-04	2020	4
19523	19528	5	4	0.42128	6056.0	ORF1ab	2.0	2019.0	6061.0	ORF1ab	1.0	2021.0	2.0	same gene	2020-04	2020	4
19528	19523	5	4	0.42128	6061.0	ORF1ab	1.0	2021.0	6056.0	ORF1ab	2.0	2019.0	2.0	same gene	2020-04	2020	4
19511	19502	9	4	0.42059	6044.0	ORF1ab	2.0	2015.0	6035.0	ORF1ab	2.0	2012.0	3.0	same gene	2020-04	2020	4
19510	19502	8	4	0.42059	6043.0	ORF1ab	1.0	2015.0	6035.0	ORF1ab	2.0	2012.0	3.0	same gene	2020-04	2020	4
19502	19507	5	4	0.42059	6035.0	ORF1ab	2.0	2012.0	6040.0	ORF1ab	1.0	2014.0	2.0	same gene	2020-04	2020	4
19502	19510	8	4	0.42059	6035.0	ORF1ab	2.0	2012.0	6043.0	ORF1ab	1.0	2015.0	3.0	same gene	2020-04	2020	4
19502	19511	9	4	0.42059	6035.0	ORF1ab	2.0	2012.0	6044.0	ORF1ab	2.0	2015.0	3.0	same gene	2020-04	2020	4
19507	19502	5	4	0.42059	6040.0	ORF1ab	1.0	2014.0	6035.0	ORF1ab	2.0	2012.0	2.0	same gene	2020-04	2020	4
19416	19420	4	4	0.41746	5949.0	ORF1ab	3.0	1983.0	5953.0	ORF1ab	1.0	1985.0	2.0	same gene	2020-04	2020	4
19420	19416	4	4	0.41746	5953.0	ORF1ab	1.0	1985.0	5949.0	ORF1ab	3.0	1983.0	2.0	same gene	2020-04	2020	4
19512	19506	6	4	0.41645	6045.0	ORF1ab	3.0	2015.0	6039.0	ORF1ab	3.0	2013.0	2.0	same gene	2020-04	2020	4
19506	19512	6	4	0.41645	6039.0	ORF1ab	3.0	2013.0	6045.0	ORF1ab	3.0	2015.0	2.0	same gene	2020-04	2020	4
19508	19516	8	4	0.41644	6041.0	ORF1ab	2.0	2014.0	6049.0	ORF1ab	1.0	2017.0	3.0	same gene	2020-04	2020	4
19516	19508	8	4	0.41644	6049.0	ORF1ab	1.0	2017.0	6041.0	ORF1ab	2.0	2014.0	3.0	same gene	2020-04	2020	4
19477	19473	4	4	0.41532	6010.0	ORF1ab	1.0	2004.0	6006.0	ORF1ab	3.0	2002.0	2.0	same gene	2020-04	2020	4
19473	19477	4	4	0.41532	6006.0	ORF1ab	3.0	2002.0	6010.0	ORF1ab	1.0	2004.0	2.0	same gene	2020-04	2020	4
19489	19485	4	4	0.40919	6022.0	ORF1ab	1.0	2008.0	6018.0	ORF1ab	3.0	2006.0	2.0	same gene	2020-04	2020	4
19485	19489	4	4	0.40919	6018.0	ORF1ab	3.0	2006.0	6022.0	ORF1ab	1.0	2008.0	2.0	same gene	2020-04	2020	4
19272	19276	4	4	0.35418	5805.0	ORF1ab	3.0	1935.0	5809.0	ORF1ab	1.0	1937.0	2.0	same gene	2020-04	2020	4
19276	19272	4	4	0.35418	5809.0	ORF1ab	1.0	1937.0	5805.0	ORF1ab	3.0	1935.0	2.0	same gene	2020-04	2020	4
19271	19276	5	4	0.35418	5804.0	ORF1ab	2.0	1935.0	5809.0	ORF1ab	1.0	1937.0	2.0	same gene	2020-04	2020	4
19276	19271	5	4	0.35418	5809.0	ORF1ab	1.0	1937.0	5804.0	ORF1ab	2.0	1935.0	2.0	same gene	2020-04	2020	4
19272	19278	6	4	0.35123	5805.0	ORF1ab	3.0	1935.0	5811.0	ORF1ab	3.0	1937.0	2.0	same gene	2020-04	2020	4
19278	19272	6	4	0.35123	5811.0	ORF1ab	3.0	1937.0	5805.0	ORF1ab	3.0	1935.0	2.0	same gene	2020-04	2020	4
19277	19271	6	4	0.35123	5810.0	ORF1ab	2.0	1937.0	5804.0	ORF1ab	2.0	1935.0	2.0	same gene	2020-04	2020	4
19278	19271	7	4	0.35123	5811.0	ORF1ab	3.0	1937.0	5804.0	ORF1ab	2.0	1935.0	2.0	same gene	2020-04	2020	4
19277	19272	5	4	0.35123	5810.0	ORF1ab	2.0	1937.0	5805.0	ORF1ab	3.0	1935.0	2.0	same gene	2020-04	2020	4
19272	19277	5	4	0.35123	5805.0	ORF1ab	3.0	1935.0	5810.0	ORF1ab	2.0	1937.0	2.0	same gene	2020-04	2020	4
19271	19277	6	4	0.35123	5804.0	ORF1ab	2.0	1935.0	5810.0	ORF1ab	2.0	1937.0	2.0	same gene	2020-04	2020	4
19271	19278	7	4	0.35123	5804.0	ORF1ab	2.0	1935.0	5811.0	ORF1ab	3.0	1937.0	2.0	same gene	2020-04	2020	4
19270	19276	6	4	0.34032	5803.0	ORF1ab	1.0	1935.0	5809.0	ORF1ab	1.0	1937.0	2.0	same gene	2020-04	2020	4
19276	19270	6	4	0.34032	5809.0	ORF1ab	1.0	1937.0	5803.0	ORF1ab	1.0	1935.0	2.0	same gene	2020-04	2020	4
1059	25563	24504	4	0.33523	794.0	ORF1ab	2.0	265.0	171.0	ORF3a	3.0	57.0		different gene	2020-04	2020	4
25563	1059	24504	4	0.33523	171.0	ORF3a	3.0	57.0	794.0	ORF1ab	2.0	265.0		different gene	2020-04	2020	4
8782	28144	19362	4	0.27092	8517.0	ORF1ab	3.0	2839.0	251.0	ORF8	2.0	84.0		different gene	2020-04	2020	4
28144	8782	19362	4	0.27092	251.0	ORF8	2.0	84.0	8517.0	ORF1ab	3.0	2839.0		different gene	2020-04	2020	4
14805	26144	11339	4	0.24517	1338.0	ORF1ab	3.0	446.0	752.0	ORF3a	2.0	251.0		different gene	2020-04	2020	4
26144	14805	11339	4	0.24517	752.0	ORF3a	2.0	251.0	1338.0	ORF1ab	3.0	446.0		different gene	2020-04	2020	4
19281	19567	286	4	0.22493	5814.0	ORF1ab	3.0	1938.0	6100.0	ORF1ab	1.0	2034.0	96.0	same gene	2020-04	2020	4
19567	19281	286	4	0.22493	6100.0	ORF1ab	1.0	2034.0	5814.0	ORF1ab	3.0	1938.0	96.0	same gene	2020-04	2020	4
19568	19279	289	4	0.22277	6101.0	ORF1ab	2.0	2034.0	5812.0	ORF1ab	1.0	1938.0	96.0	same gene	2020-04	2020	4
19279	19568	289	4	0.22277	5812.0	ORF1ab	1.0	1938.0	6101.0	ORF1ab	2.0	2034.0	96.0	same gene	2020-04	2020	4
17858	18060	202	4	0.17963	4391.0	ORF1ab	2.0	1464.0	4593.0	ORF1ab	3.0	1531.0	67.0	same gene	2020-04	2020	4
18060	17858	202	4	0.17963	4593.0	ORF1ab	3.0	1531.0	4391.0	ORF1ab	2.0	1464.0	67.0	same gene	2020-04	2020	4
17858	17747	111	4	0.17915	4391.0	ORF1ab	2.0	1464.0	4280.0	ORF1ab	2.0	1427.0	37.0	same gene	2020-04	2020	4
17747	17858	111	4	0.17915	4280.0	ORF1ab	2.0	1427.0	4391.0	ORF1ab	2.0	1464.0	37.0	same gene	2020-04	2020	4
24981	24987	6	4	0.17549	3419.0	S	2.0	1140.0	3425.0	S	2.0	1142.0	2.0	same gene	2020-04	2020	4
24983	24975	8	4	0.17549	3421.0	S	1.0	1141.0	3413.0	S	2.0	1138.0	3.0	same gene	2020-04	2020	4
24984	24976	8	4	0.17549	3422.0	S	2.0	1141.0	3414.0	S	3.0	1138.0	3.0	same gene	2020-04	2020	4
24983	24976	7	4	0.17549	3421.0	S	1.0	1141.0	3414.0	S	3.0	1138.0	3.0	same gene	2020-04	2020	4
24981	24976	5	4	0.17549	3419.0	S	2.0	1140.0	3414.0	S	3.0	1138.0	2.0	same gene	2020-04	2020	4
24980	24976	4	4	0.17549	3418.0	S	1.0	1140.0	3414.0	S	3.0	1138.0	2.0	same gene	2020-04	2020	4
24987	24975	12	4	0.17549	3425.0	S	2.0	1142.0	3413.0	S	2.0	1138.0	4.0	same gene	2020-04	2020	4
24986	24975	11	4	0.17549	3424.0	S	1.0	1142.0	3413.0	S	2.0	1138.0	4.0	same gene	2020-04	2020	4
24984	24975	9	4	0.17549	3422.0	S	2.0	1141.0	3413.0	S	2.0	1138.0	3.0	same gene	2020-04	2020	4
24981	24975	6	4	0.17549	3419.0	S	2.0	1140.0	3413.0	S	2.0	1138.0	2.0	same gene	2020-04	2020	4
24981	24986	5	4	0.17549	3419.0	S	2.0	1140.0	3424.0	S	1.0	1142.0	2.0	same gene	2020-04	2020	4
24979	24983	4	4	0.17549	3417.0	S	3.0	1139.0	3421.0	S	1.0	1141.0	2.0	same gene	2020-04	2020	4
24987	24976	11	4	0.17549	3425.0	S	2.0	1142.0	3414.0	S	3.0	1138.0	4.0	same gene	2020-04	2020	4
24979	24984	5	4	0.17549	3417.0	S	3.0	1139.0	3422.0	S	2.0	1141.0	2.0	same gene	2020-04	2020	4
24979	24986	7	4	0.17549	3417.0	S	3.0	1139.0	3424.0	S	1.0	1142.0	3.0	same gene	2020-04	2020	4
24979	24987	8	4	0.17549	3417.0	S	3.0	1139.0	3425.0	S	2.0	1142.0	3.0	same gene	2020-04	2020	4
24980	24986	6	4	0.17549	3418.0	S	1.0	1140.0	3424.0	S	1.0	1142.0	2.0	same gene	2020-04	2020	4
24980	24987	7	4	0.17549	3418.0	S	1.0	1140.0	3425.0	S	2.0	1142.0	2.0	same gene	2020-04	2020	4
24986	24976	10	4	0.17549	3424.0	S	1.0	1142.0	3414.0	S	3.0	1138.0	4.0	same gene	2020-04	2020	4
24980	24975	5	4	0.17549	3418.0	S	1.0	1140.0	3413.0	S	2.0	1138.0	2.0	same gene	2020-04	2020	4
24986	24979	7	4	0.17549	3424.0	S	1.0	1142.0	3417.0	S	3.0	1139.0	3.0	same gene	2020-04	2020	4
24975	24984	9	4	0.17549	3413.0	S	2.0	1138.0	3422.0	S	2.0	1141.0	3.0	same gene	2020-04	2020	4
24976	24987	11	4	0.17549	3414.0	S	3.0	1138.0	3425.0	S	2.0	1142.0	4.0	same gene	2020-04	2020	4
24975	24986	11	4	0.17549	3413.0	S	2.0	1138.0	3424.0	S	1.0	1142.0	4.0	same gene	2020-04	2020	4
24987	24980	7	4	0.17549	3425.0	S	2.0	1142.0	3418.0	S	1.0	1140.0	2.0	same gene	2020-04	2020	4
24975	24987	12	4	0.17549	3413.0	S	2.0	1138.0	3425.0	S	2.0	1142.0	4.0	same gene	2020-04	2020	4
24976	24980	4	4	0.17549	3414.0	S	3.0	1138.0	3418.0	S	1.0	1140.0	2.0	same gene	2020-04	2020	4
24986	24981	5	4	0.17549	3424.0	S	1.0	1142.0	3419.0	S	2.0	1140.0	2.0	same gene	2020-04	2020	4
24987	24981	6	4	0.17549	3425.0	S	2.0	1142.0	3419.0	S	2.0	1140.0	2.0	same gene	2020-04	2020	4
24976	24981	5	4	0.17549	3414.0	S	3.0	1138.0	3419.0	S	2.0	1140.0	2.0	same gene	2020-04	2020	4
24976	24983	7	4	0.17549	3414.0	S	3.0	1138.0	3421.0	S	1.0	1141.0	3.0	same gene	2020-04	2020	4
24976	24984	8	4	0.17549	3414.0	S	3.0	1138.0	3422.0	S	2.0	1141.0	3.0	same gene	2020-04	2020	4
24976	24986	10	4	0.17549	3414.0	S	3.0	1138.0	3424.0	S	1.0	1142.0	4.0	same gene	2020-04	2020	4
24978	24987	9	4	0.17549	3416.0	S	2.0	1139.0	3425.0	S	2.0	1142.0	3.0	same gene	2020-04	2020	4
24978	24986	8	4	0.17549	3416.0	S	2.0	1139.0	3424.0	S	1.0	1142.0	3.0	same gene	2020-04	2020	4
24978	24984	6	4	0.17549	3416.0	S	2.0	1139.0	3422.0	S	2.0	1141.0	2.0	same gene	2020-04	2020	4
24978	24983	5	4	0.17549	3416.0	S	2.0	1139.0	3421.0	S	1.0	1141.0	2.0	same gene	2020-04	2020	4
24987	24979	8	4	0.17549	3425.0	S	2.0	1142.0	3417.0	S	3.0	1139.0	3.0	same gene	2020-04	2020	4
24986	24980	6	4	0.17549	3424.0	S	1.0	1142.0	3418.0	S	1.0	1140.0	2.0	same gene	2020-04	2020	4
24975	24980	5	4	0.17549	3413.0	S	2.0	1138.0	3418.0	S	1.0	1140.0	2.0	same gene	2020-04	2020	4
24983	24979	4	4	0.17549	3421.0	S	1.0	1141.0	3417.0	S	3.0	1139.0	2.0	same gene	2020-04	2020	4
24975	24983	8	4	0.17549	3413.0	S	2.0	1138.0	3421.0	S	1.0	1141.0	3.0	same gene	2020-04	2020	4
24987	24978	9	4	0.17549	3425.0	S	2.0	1142.0	3416.0	S	2.0	1139.0	3.0	same gene	2020-04	2020	4
24986	24978	8	4	0.17549	3424.0	S	1.0	1142.0	3416.0	S	2.0	1139.0	3.0	same gene	2020-04	2020	4
24975	24981	6	4	0.17549	3413.0	S	2.0	1138.0	3419.0	S	2.0	1140.0	2.0	same gene	2020-04	2020	4
24984	24979	5	4	0.17549	3422.0	S	2.0	1141.0	3417.0	S	3.0	1139.0	2.0	same gene	2020-04	2020	4
24984	24978	6	4	0.17549	3422.0	S	2.0	1141.0	3416.0	S	2.0	1139.0	2.0	same gene	2020-04	2020	4
24983	24978	5	4	0.17549	3421.0	S	1.0	1141.0	3416.0	S	2.0	1139.0	2.0	same gene	2020-04	2020	4
24983	24977	6	4	0.17531	3421.0	S	1.0	1141.0	3415.0	S	1.0	1139.0	2.0	same gene	2020-04	2020	4
24977	24984	7	4	0.17531	3415.0	S	1.0	1139.0	3422.0	S	2.0	1141.0	2.0	same gene	2020-04	2020	4
24977	24986	9	4	0.17531	3415.0	S	1.0	1139.0	3424.0	S	1.0	1142.0	3.0	same gene	2020-04	2020	4
24977	24987	10	4	0.17531	3415.0	S	1.0	1139.0	3425.0	S	2.0	1142.0	3.0	same gene	2020-04	2020	4
24984	24977	7	4	0.17531	3422.0	S	2.0	1141.0	3415.0	S	1.0	1139.0	2.0	same gene	2020-04	2020	4
24986	24977	9	4	0.17531	3424.0	S	1.0	1142.0	3415.0	S	1.0	1139.0	3.0	same gene	2020-04	2020	4
24987	24977	10	4	0.17531	3425.0	S	2.0	1142.0	3415.0	S	1.0	1139.0	3.0	same gene	2020-04	2020	4
24977	24983	6	4	0.17531	3415.0	S	1.0	1139.0	3421.0	S	1.0	1141.0	2.0	same gene	2020-04	2020	4
24976	24985	9	4	0.17527	3414.0	S	3.0	1138.0	3423.0	S	3.0	1141.0	3.0	same gene	2020-04	2020	4
24985	24978	7	4	0.17527	3423.0	S	3.0	1141.0	3416.0	S	2.0	1139.0	2.0	same gene	2020-04	2020	4
24978	24985	7	4	0.17527	3416.0	S	2.0	1139.0	3423.0	S	3.0	1141.0	2.0	same gene	2020-04	2020	4
24985	24976	9	4	0.17527	3423.0	S	3.0	1141.0	3414.0	S	3.0	1138.0	3.0	same gene	2020-04	2020	4
24985	24975	10	4	0.17527	3423.0	S	3.0	1141.0	3413.0	S	2.0	1138.0	3.0	same gene	2020-04	2020	4
24975	24985	10	4	0.17527	3413.0	S	2.0	1138.0	3423.0	S	3.0	1141.0	3.0	same gene	2020-04	2020	4
24979	24985	6	4	0.17527	3417.0	S	3.0	1139.0	3423.0	S	3.0	1141.0	2.0	same gene	2020-04	2020	4
24985	24979	6	4	0.17527	3423.0	S	3.0	1141.0	3417.0	S	3.0	1139.0	2.0	same gene	2020-04	2020	4
24976	24982	6	4	0.17461	3414.0	S	3.0	1138.0	3420.0	S	3.0	1140.0	2.0	same gene	2020-04	2020	4
24975	24982	7	4	0.17461	3413.0	S	2.0	1138.0	3420.0	S	3.0	1140.0	2.0	same gene	2020-04	2020	4
24982	24987	5	4	0.17461	3420.0	S	3.0	1140.0	3425.0	S	2.0	1142.0	2.0	same gene	2020-04	2020	4
24986	24982	4	4	0.17461	3424.0	S	1.0	1142.0	3420.0	S	3.0	1140.0	2.0	same gene	2020-04	2020	4
24982	24976	6	4	0.17461	3420.0	S	3.0	1140.0	3414.0	S	3.0	1138.0	2.0	same gene	2020-04	2020	4
24982	24986	4	4	0.17461	3420.0	S	3.0	1140.0	3424.0	S	1.0	1142.0	2.0	same gene	2020-04	2020	4
24982	24975	7	4	0.17461	3420.0	S	3.0	1140.0	3413.0	S	2.0	1138.0	2.0	same gene	2020-04	2020	4
24987	24982	5	4	0.17461	3425.0	S	2.0	1142.0	3420.0	S	3.0	1140.0	2.0	same gene	2020-04	2020	4
24976	24988	12	4	0.17353	3414.0	S	3.0	1138.0	3426.0	S	3.0	1142.0	4.0	same gene	2020-04	2020	4
24988	24979	9	4	0.17353	3426.0	S	3.0	1142.0	3417.0	S	3.0	1139.0	3.0	same gene	2020-04	2020	4
24988	24975	13	4	0.17353	3426.0	S	3.0	1142.0	3413.0	S	2.0	1138.0	4.0	same gene	2020-04	2020	4
24988	24978	10	4	0.17353	3426.0	S	3.0	1142.0	3416.0	S	2.0	1139.0	3.0	same gene	2020-04	2020	4
24978	24988	10	4	0.17353	3416.0	S	2.0	1139.0	3426.0	S	3.0	1142.0	3.0	same gene	2020-04	2020	4
24988	24980	8	4	0.17353	3426.0	S	3.0	1142.0	3418.0	S	1.0	1140.0	2.0	same gene	2020-04	2020	4
24979	24988	9	4	0.17353	3417.0	S	3.0	1139.0	3426.0	S	3.0	1142.0	3.0	same gene	2020-04	2020	4
24975	24988	13	4	0.17353	3413.0	S	2.0	1138.0	3426.0	S	3.0	1142.0	4.0	same gene	2020-04	2020	4
24980	24988	8	4	0.17353	3418.0	S	1.0	1140.0	3426.0	S	3.0	1142.0	2.0	same gene	2020-04	2020	4
24981	24988	7	4	0.17353	3419.0	S	2.0	1140.0	3426.0	S	3.0	1142.0	2.0	same gene	2020-04	2020	4
24988	24981	7	4	0.17353	3426.0	S	3.0	1142.0	3419.0	S	2.0	1140.0	2.0	same gene	2020-04	2020	4
24988	24976	12	4	0.17353	3426.0	S	3.0	1142.0	3414.0	S	3.0	1138.0	4.0	same gene	2020-04	2020	4
2558	2480	78	4	0.16746	2293.0	ORF1ab	1.0	765.0	2215.0	ORF1ab	1.0	739.0	26.0	same gene	2020-04	2020	4
2480	2558	78	4	0.16746	2215.0	ORF1ab	1.0	739.0	2293.0	ORF1ab	1.0	765.0	26.0	same gene	2020-04	2020	4
22398	22404	6	4	0.14658	836.0	S	2.0	279.0	842.0	S	2.0	281.0	2.0	same gene	2020-04	2020	4
22404	22398	6	4	0.14658	842.0	S	2.0	281.0	836.0	S	2.0	279.0	2.0	same gene	2020-04	2020	4
22515	22522	7	4	0.14629	953.0	S	2.0	318.0	960.0	S	3.0	320.0	2.0	same gene	2020-04	2020	4
22522	22515	7	4	0.14629	960.0	S	3.0	320.0	953.0	S	2.0	318.0	2.0	same gene	2020-04	2020	4
14408	26144	11736	4	0.14625	941.0	ORF1ab	2.0	314.0	752.0	ORF3a	2.0	251.0		different gene	2020-04	2020	4
26144	14408	11736	4	0.14625	752.0	ORF3a	2.0	251.0	941.0	ORF1ab	2.0	314.0		different gene	2020-04	2020	4
22400	22396	4	4	0.14428	838.0	S	1.0	280.0	834.0	S	3.0	278.0	2.0	same gene	2020-04	2020	4
22396	22400	4	4	0.14428	834.0	S	3.0	278.0	838.0	S	1.0	280.0	2.0	same gene	2020-04	2020	4
1609	1602	7	4	0.14425	1344.0	ORF1ab	3.0	448.0	1337.0	ORF1ab	2.0	446.0	2.0	same gene	2020-04	2020	4
1608	1602	6	4	0.14425	1343.0	ORF1ab	2.0	448.0	1337.0	ORF1ab	2.0	446.0	2.0	same gene	2020-04	2020	4
1602	1608	6	4	0.14425	1337.0	ORF1ab	2.0	446.0	1343.0	ORF1ab	2.0	448.0	2.0	same gene	2020-04	2020	4
1607	1602	5	4	0.14425	1342.0	ORF1ab	1.0	448.0	1337.0	ORF1ab	2.0	446.0	2.0	same gene	2020-04	2020	4
1602	1607	5	4	0.14425	1337.0	ORF1ab	2.0	446.0	1342.0	ORF1ab	1.0	448.0	2.0	same gene	2020-04	2020	4
1602	1609	7	4	0.14425	1337.0	ORF1ab	2.0	446.0	1344.0	ORF1ab	3.0	448.0	2.0	same gene	2020-04	2020	4
1609	1603	6	4	0.14383	1344.0	ORF1ab	3.0	448.0	1338.0	ORF1ab	3.0	446.0	2.0	same gene	2020-04	2020	4
1603	1607	4	4	0.14383	1338.0	ORF1ab	3.0	446.0	1342.0	ORF1ab	1.0	448.0	2.0	same gene	2020-04	2020	4
1603	1608	5	4	0.14383	1338.0	ORF1ab	3.0	446.0	1343.0	ORF1ab	2.0	448.0	2.0	same gene	2020-04	2020	4
1603	1609	6	4	0.14383	1338.0	ORF1ab	3.0	446.0	1344.0	ORF1ab	3.0	448.0	2.0	same gene	2020-04	2020	4
1607	1603	4	4	0.14383	1342.0	ORF1ab	1.0	448.0	1338.0	ORF1ab	3.0	446.0	2.0	same gene	2020-04	2020	4
1608	1603	5	4	0.14383	1343.0	ORF1ab	2.0	448.0	1338.0	ORF1ab	3.0	446.0	2.0	same gene	2020-04	2020	4
1604	1600	4	4	0.14281	1339.0	ORF1ab	1.0	447.0	1335.0	ORF1ab	3.0	445.0	2.0	same gene	2020-04	2020	4
1609	1600	9	4	0.14281	1344.0	ORF1ab	3.0	448.0	1335.0	ORF1ab	3.0	445.0	3.0	same gene	2020-04	2020	4
1600	1605	5	4	0.14281	1335.0	ORF1ab	3.0	445.0	1340.0	ORF1ab	2.0	447.0	2.0	same gene	2020-04	2020	4
1600	1606	6	4	0.14281	1335.0	ORF1ab	3.0	445.0	1341.0	ORF1ab	3.0	447.0	2.0	same gene	2020-04	2020	4
1600	1607	7	4	0.14281	1335.0	ORF1ab	3.0	445.0	1342.0	ORF1ab	1.0	448.0	3.0	same gene	2020-04	2020	4
1600	1608	8	4	0.14281	1335.0	ORF1ab	3.0	445.0	1343.0	ORF1ab	2.0	448.0	3.0	same gene	2020-04	2020	4
1600	1609	9	4	0.14281	1335.0	ORF1ab	3.0	445.0	1344.0	ORF1ab	3.0	448.0	3.0	same gene	2020-04	2020	4
1601	1607	6	4	0.14281	1336.0	ORF1ab	1.0	446.0	1342.0	ORF1ab	1.0	448.0	2.0	same gene	2020-04	2020	4
1601	1608	7	4	0.14281	1336.0	ORF1ab	1.0	446.0	1343.0	ORF1ab	2.0	448.0	2.0	same gene	2020-04	2020	4
1601	1609	8	4	0.14281	1336.0	ORF1ab	1.0	446.0	1344.0	ORF1ab	3.0	448.0	2.0	same gene	2020-04	2020	4
1609	1601	8	4	0.14281	1344.0	ORF1ab	3.0	448.0	1336.0	ORF1ab	1.0	446.0	2.0	same gene	2020-04	2020	4
1608	1601	7	4	0.14281	1343.0	ORF1ab	2.0	448.0	1336.0	ORF1ab	1.0	446.0	2.0	same gene	2020-04	2020	4
1607	1601	6	4	0.14281	1342.0	ORF1ab	1.0	448.0	1336.0	ORF1ab	1.0	446.0	2.0	same gene	2020-04	2020	4
1600	1604	4	4	0.14281	1335.0	ORF1ab	3.0	445.0	1339.0	ORF1ab	1.0	447.0	2.0	same gene	2020-04	2020	4
1608	1600	8	4	0.14281	1343.0	ORF1ab	2.0	448.0	1335.0	ORF1ab	3.0	445.0	3.0	same gene	2020-04	2020	4
1607	1600	7	4	0.14281	1342.0	ORF1ab	1.0	448.0	1335.0	ORF1ab	3.0	445.0	3.0	same gene	2020-04	2020	4
1606	1600	6	4	0.14281	1341.0	ORF1ab	3.0	447.0	1335.0	ORF1ab	3.0	445.0	2.0	same gene	2020-04	2020	4
1605	1600	5	4	0.14281	1340.0	ORF1ab	2.0	447.0	1335.0	ORF1ab	3.0	445.0	2.0	same gene	2020-04	2020	4
1606	1612	6	4	0.13973	1341.0	ORF1ab	3.0	447.0	1347.0	ORF1ab	3.0	449.0	2.0	same gene	2020-04	2020	4
1612	1602	10	4	0.13973	1347.0	ORF1ab	3.0	449.0	1337.0	ORF1ab	2.0	446.0	3.0	same gene	2020-04	2020	4
1611	1604	7	4	0.13973	1346.0	ORF1ab	2.0	449.0	1339.0	ORF1ab	1.0	447.0	2.0	same gene	2020-04	2020	4
1612	1604	8	4	0.13973	1347.0	ORF1ab	3.0	449.0	1339.0	ORF1ab	1.0	447.0	2.0	same gene	2020-04	2020	4
1610	1605	5	4	0.13973	1345.0	ORF1ab	1.0	449.0	1340.0	ORF1ab	2.0	447.0	2.0	same gene	2020-04	2020	4
1611	1605	6	4	0.13973	1346.0	ORF1ab	2.0	449.0	1340.0	ORF1ab	2.0	447.0	2.0	same gene	2020-04	2020	4
1612	1605	7	4	0.13973	1347.0	ORF1ab	3.0	449.0	1340.0	ORF1ab	2.0	447.0	2.0	same gene	2020-04	2020	4
1610	1606	4	4	0.13973	1345.0	ORF1ab	1.0	449.0	1341.0	ORF1ab	3.0	447.0	2.0	same gene	2020-04	2020	4
1612	1606	6	4	0.13973	1347.0	ORF1ab	3.0	449.0	1341.0	ORF1ab	3.0	447.0	2.0	same gene	2020-04	2020	4
1611	1602	9	4	0.13973	1346.0	ORF1ab	2.0	449.0	1337.0	ORF1ab	2.0	446.0	3.0	same gene	2020-04	2020	4
1610	1602	8	4	0.13973	1345.0	ORF1ab	1.0	449.0	1337.0	ORF1ab	2.0	446.0	3.0	same gene	2020-04	2020	4
1602	1611	9	4	0.13973	1337.0	ORF1ab	2.0	446.0	1346.0	ORF1ab	2.0	449.0	3.0	same gene	2020-04	2020	4
1602	1610	8	4	0.13973	1337.0	ORF1ab	2.0	446.0	1345.0	ORF1ab	1.0	449.0	3.0	same gene	2020-04	2020	4
1606	1611	5	4	0.13973	1341.0	ORF1ab	3.0	447.0	1346.0	ORF1ab	2.0	449.0	2.0	same gene	2020-04	2020	4
1602	1612	10	4	0.13973	1337.0	ORF1ab	2.0	446.0	1347.0	ORF1ab	3.0	449.0	3.0	same gene	2020-04	2020	4
1604	1610	6	4	0.13973	1339.0	ORF1ab	1.0	447.0	1345.0	ORF1ab	1.0	449.0	2.0	same gene	2020-04	2020	4
1604	1611	7	4	0.13973	1339.0	ORF1ab	1.0	447.0	1346.0	ORF1ab	2.0	449.0	2.0	same gene	2020-04	2020	4
1610	1604	6	4	0.13973	1345.0	ORF1ab	1.0	449.0	1339.0	ORF1ab	1.0	447.0	2.0	same gene	2020-04	2020	4
1605	1610	5	4	0.13973	1340.0	ORF1ab	2.0	447.0	1345.0	ORF1ab	1.0	449.0	2.0	same gene	2020-04	2020	4
1605	1611	6	4	0.13973	1340.0	ORF1ab	2.0	447.0	1346.0	ORF1ab	2.0	449.0	2.0	same gene	2020-04	2020	4
1605	1612	7	4	0.13973	1340.0	ORF1ab	2.0	447.0	1347.0	ORF1ab	3.0	449.0	2.0	same gene	2020-04	2020	4
1606	1610	4	4	0.13973	1341.0	ORF1ab	3.0	447.0	1345.0	ORF1ab	1.0	449.0	2.0	same gene	2020-04	2020	4
1604	1612	8	4	0.13973	1339.0	ORF1ab	1.0	447.0	1347.0	ORF1ab	3.0	449.0	2.0	same gene	2020-04	2020	4
1611	1606	5	4	0.13973	1346.0	ORF1ab	2.0	449.0	1341.0	ORF1ab	3.0	447.0	2.0	same gene	2020-04	2020	4
22340	22347	7	4	0.13354	778.0	S	1.0	260.0	785.0	S	2.0	262.0	2.0	same gene	2020-04	2020	4
22347	22340	7	4	0.13354	785.0	S	2.0	262.0	778.0	S	1.0	260.0	2.0	same gene	2020-04	2020	4
22499	22505	6	4	0.13197	937.0	S	1.0	313.0	943.0	S	1.0	315.0	2.0	same gene	2020-04	2020	4
22505	22498	7	4	0.13197	943.0	S	1.0	315.0	936.0	S	3.0	312.0	3.0	same gene	2020-04	2020	4
22505	22499	6	4	0.13197	943.0	S	1.0	315.0	937.0	S	1.0	313.0	2.0	same gene	2020-04	2020	4
22505	22500	5	4	0.13197	943.0	S	1.0	315.0	938.0	S	2.0	313.0	2.0	same gene	2020-04	2020	4
22500	22505	5	4	0.13197	938.0	S	2.0	313.0	943.0	S	1.0	315.0	2.0	same gene	2020-04	2020	4
22498	22505	7	4	0.13197	936.0	S	3.0	312.0	943.0	S	1.0	315.0	3.0	same gene	2020-04	2020	4
22498	22492	6	4	0.13188	936.0	S	3.0	312.0	930.0	S	3.0	310.0	2.0	same gene	2020-04	2020	4
22499	22492	7	4	0.13188	937.0	S	1.0	313.0	930.0	S	3.0	310.0	3.0	same gene	2020-04	2020	4
22500	22492	8	4	0.13188	938.0	S	2.0	313.0	930.0	S	3.0	310.0	3.0	same gene	2020-04	2020	4
22492	22500	8	4	0.13188	930.0	S	3.0	310.0	938.0	S	2.0	313.0	3.0	same gene	2020-04	2020	4
22492	22499	7	4	0.13188	930.0	S	3.0	310.0	937.0	S	1.0	313.0	3.0	same gene	2020-04	2020	4
22492	22498	6	4	0.13188	930.0	S	3.0	310.0	936.0	S	3.0	312.0	2.0	same gene	2020-04	2020	4
17858	8782	9076	4	0.13156	4391.0	ORF1ab	2.0	1464.0	8517.0	ORF1ab	3.0	2839.0	1375.0	same gene	2020-04	2020	4
8782	17858	9076	4	0.13156	8517.0	ORF1ab	3.0	2839.0	4391.0	ORF1ab	2.0	1464.0	1375.0	same gene	2020-04	2020	4
22454	22449	5	4	0.12948	892.0	S	1.0	298.0	887.0	S	2.0	296.0	2.0	same gene	2020-04	2020	4
22449	22454	5	4	0.12948	887.0	S	2.0	296.0	892.0	S	1.0	298.0	2.0	same gene	2020-04	2020	4
22454	22448	6	4	0.12948	892.0	S	1.0	298.0	886.0	S	1.0	296.0	2.0	same gene	2020-04	2020	4
22448	22454	6	4	0.12948	886.0	S	1.0	296.0	892.0	S	1.0	298.0	2.0	same gene	2020-04	2020	4
23731	10097	13634	4	0.12517	2169.0	S	3.0	723.0	9832.0	ORF1ab	1.0	3278.0		different gene	2020-04	2020	4
10097	23731	13634	4	0.12517	9832.0	ORF1ab	1.0	3278.0	2169.0	S	3.0	723.0		different gene	2020-04	2020	4
22476	22470	6	4	0.12126	914.0	S	2.0	305.0	908.0	S	2.0	303.0	2.0	same gene	2020-04	2020	4
22470	22476	6	4	0.12126	908.0	S	2.0	303.0	914.0	S	2.0	305.0	2.0	same gene	2020-04	2020	4
22473	22449	24	4	0.12018	911.0	S	2.0	304.0	887.0	S	2.0	296.0	8.0	same gene	2020-04	2020	4
22473	22448	25	4	0.12018	911.0	S	2.0	304.0	886.0	S	1.0	296.0	8.0	same gene	2020-04	2020	4
22448	22473	25	4	0.12018	886.0	S	1.0	296.0	911.0	S	2.0	304.0	8.0	same gene	2020-04	2020	4
22449	22473	24	4	0.12018	887.0	S	2.0	296.0	911.0	S	2.0	304.0	8.0	same gene	2020-04	2020	4
14408	25563	11155	4	0.11785	941.0	ORF1ab	2.0	314.0	171.0	ORF3a	3.0	57.0		different gene	2020-04	2020	4
25563	14408	11155	4	0.11785	171.0	ORF3a	3.0	57.0	941.0	ORF1ab	2.0	314.0		different gene	2020-04	2020	4
28144	3037	25107	4	0.11452	251.0	ORF8	2.0	84.0	2772.0	ORF1ab	3.0	924.0		different gene	2020-04	2020	4
3037	28144	25107	4	0.11452	2772.0	ORF1ab	3.0	924.0	251.0	ORF8	2.0	84.0		different gene	2020-04	2020	4
2558	14805	12247	4	0.11045	2293.0	ORF1ab	1.0	765.0	1338.0	ORF1ab	3.0	446.0	319.0	same gene	2020-04	2020	4
14805	2558	12247	4	0.11045	1338.0	ORF1ab	3.0	446.0	2293.0	ORF1ab	1.0	765.0	319.0	same gene	2020-04	2020	4
22514	22349	165	3	0.10193	952.0	S	1.0	318.0	787.0	S	1.0	263.0	55.0	same gene	2020-04	2020	4
22349	22514	165	3	0.10193	787.0	S	1.0	263.0	952.0	S	1.0	318.0	55.0	same gene	2020-04	2020	4
28883	25563	3320	3	0.09977	610.0	N	1.0	204.0	171.0	ORF3a	3.0	57.0		different gene	2020-04	2020	4
25563	28883	3320	3	0.09977	171.0	ORF3a	3.0	57.0	610.0	N	1.0	204.0		different gene	2020-04	2020	4
22508	22393	115	3	0.09925	946.0	S	1.0	316.0	831.0	S	3.0	277.0	39.0	same gene	2020-04	2020	4
22393	22508	115	3	0.09925	831.0	S	3.0	277.0	946.0	S	1.0	316.0	39.0	same gene	2020-04	2020	4
29667	29672	5	3	0.0992	110.0	ORF10	2.0	37.0	115.0	ORF10	1.0	39.0	2.0	same gene	2020-04	2020	4
29672	29667	5	3	0.0992	115.0	ORF10	1.0	39.0	110.0	ORF10	2.0	37.0	2.0	same gene	2020-04	2020	4
29670	29665	5	3	0.09891	113.0	ORF10	2.0	38.0	108.0	ORF10	3.0	36.0	2.0	same gene	2020-04	2020	4
29669	29665	4	3	0.09891	112.0	ORF10	1.0	38.0	108.0	ORF10	3.0	36.0	2.0	same gene	2020-04	2020	4
29665	29669	4	3	0.09891	108.0	ORF10	3.0	36.0	112.0	ORF10	1.0	38.0	2.0	same gene	2020-04	2020	4
29665	29670	5	3	0.09891	108.0	ORF10	3.0	36.0	113.0	ORF10	2.0	38.0	2.0	same gene	2020-04	2020	4
29671	29665	6	3	0.09891	114.0	ORF10	3.0	38.0	108.0	ORF10	3.0	36.0	2.0	same gene	2020-04	2020	4
29665	29671	6	3	0.09891	108.0	ORF10	3.0	36.0	114.0	ORF10	3.0	38.0	2.0	same gene	2020-04	2020	4
29665	29672	7	3	0.09891	108.0	ORF10	3.0	36.0	115.0	ORF10	1.0	39.0	3.0	same gene	2020-04	2020	4
29672	29665	7	3	0.09891	115.0	ORF10	1.0	39.0	108.0	ORF10	3.0	36.0	3.0	same gene	2020-04	2020	4
29667	29673	6	3	0.09791	110.0	ORF10	2.0	37.0	116.0	ORF10	2.0	39.0	2.0	same gene	2020-04	2020	4
29673	29667	6	3	0.09791	116.0	ORF10	2.0	39.0	110.0	ORF10	2.0	37.0	2.0	same gene	2020-04	2020	4
29668	29672	4	3	0.097	111.0	ORF10	3.0	37.0	115.0	ORF10	1.0	39.0	2.0	same gene	2020-04	2020	4
29672	29668	4	3	0.097	115.0	ORF10	1.0	39.0	111.0	ORF10	3.0	37.0	2.0	same gene	2020-04	2020	4
16255	16251	4	3	0.08779	2788.0	ORF1ab	1.0	930.0	2784.0	ORF1ab	3.0	928.0	2.0	same gene	2020-04	2020	4
16261	16253	8	3	0.08779	2794.0	ORF1ab	1.0	932.0	2786.0	ORF1ab	2.0	929.0	3.0	same gene	2020-04	2020	4
16255	16249	6	3	0.08779	2788.0	ORF1ab	1.0	930.0	2782.0	ORF1ab	1.0	928.0	2.0	same gene	2020-04	2020	4
16256	16249	7	3	0.08779	2789.0	ORF1ab	2.0	930.0	2782.0	ORF1ab	1.0	928.0	2.0	same gene	2020-04	2020	4
16257	16249	8	3	0.08779	2790.0	ORF1ab	3.0	930.0	2782.0	ORF1ab	1.0	928.0	2.0	same gene	2020-04	2020	4
16258	16249	9	3	0.08779	2791.0	ORF1ab	1.0	931.0	2782.0	ORF1ab	1.0	928.0	3.0	same gene	2020-04	2020	4
16259	16249	10	3	0.08779	2792.0	ORF1ab	2.0	931.0	2782.0	ORF1ab	1.0	928.0	3.0	same gene	2020-04	2020	4
16261	16249	12	3	0.08779	2794.0	ORF1ab	1.0	932.0	2782.0	ORF1ab	1.0	928.0	4.0	same gene	2020-04	2020	4
16262	16249	13	3	0.08779	2795.0	ORF1ab	2.0	932.0	2782.0	ORF1ab	1.0	928.0	4.0	same gene	2020-04	2020	4
16262	16257	5	3	0.08779	2795.0	ORF1ab	2.0	932.0	2790.0	ORF1ab	3.0	930.0	2.0	same gene	2020-04	2020	4
16255	16250	5	3	0.08779	2788.0	ORF1ab	1.0	930.0	2783.0	ORF1ab	2.0	928.0	2.0	same gene	2020-04	2020	4
16261	16257	4	3	0.08779	2794.0	ORF1ab	1.0	932.0	2790.0	ORF1ab	3.0	930.0	2.0	same gene	2020-04	2020	4
16262	16253	9	3	0.08779	2795.0	ORF1ab	2.0	932.0	2786.0	ORF1ab	2.0	929.0	3.0	same gene	2020-04	2020	4
16256	16250	6	3	0.08779	2789.0	ORF1ab	2.0	930.0	2783.0	ORF1ab	2.0	928.0	2.0	same gene	2020-04	2020	4
16257	16250	7	3	0.08779	2790.0	ORF1ab	3.0	930.0	2783.0	ORF1ab	2.0	928.0	2.0	same gene	2020-04	2020	4
16259	16253	6	3	0.08779	2792.0	ORF1ab	2.0	931.0	2786.0	ORF1ab	2.0	929.0	2.0	same gene	2020-04	2020	4
16256	16251	5	3	0.08779	2789.0	ORF1ab	2.0	930.0	2784.0	ORF1ab	3.0	928.0	2.0	same gene	2020-04	2020	4
16249	16256	7	3	0.08779	2782.0	ORF1ab	1.0	928.0	2789.0	ORF1ab	2.0	930.0	2.0	same gene	2020-04	2020	4
16262	16250	12	3	0.08779	2795.0	ORF1ab	2.0	932.0	2783.0	ORF1ab	2.0	928.0	4.0	same gene	2020-04	2020	4
16262	16252	10	3	0.08779	2795.0	ORF1ab	2.0	932.0	2785.0	ORF1ab	1.0	929.0	3.0	same gene	2020-04	2020	4
16261	16252	9	3	0.08779	2794.0	ORF1ab	1.0	932.0	2785.0	ORF1ab	1.0	929.0	3.0	same gene	2020-04	2020	4
16259	16252	7	3	0.08779	2792.0	ORF1ab	2.0	931.0	2785.0	ORF1ab	1.0	929.0	2.0	same gene	2020-04	2020	4
16258	16252	6	3	0.08779	2791.0	ORF1ab	1.0	931.0	2785.0	ORF1ab	1.0	929.0	2.0	same gene	2020-04	2020	4
16259	16250	9	3	0.08779	2792.0	ORF1ab	2.0	931.0	2783.0	ORF1ab	2.0	928.0	3.0	same gene	2020-04	2020	4
16261	16250	11	3	0.08779	2794.0	ORF1ab	1.0	932.0	2783.0	ORF1ab	2.0	928.0	4.0	same gene	2020-04	2020	4
16262	16251	11	3	0.08779	2795.0	ORF1ab	2.0	932.0	2784.0	ORF1ab	3.0	928.0	4.0	same gene	2020-04	2020	4
16261	16251	10	3	0.08779	2794.0	ORF1ab	1.0	932.0	2784.0	ORF1ab	3.0	928.0	4.0	same gene	2020-04	2020	4
16259	16251	8	3	0.08779	2792.0	ORF1ab	2.0	931.0	2784.0	ORF1ab	3.0	928.0	3.0	same gene	2020-04	2020	4
16258	16251	7	3	0.08779	2791.0	ORF1ab	1.0	931.0	2784.0	ORF1ab	3.0	928.0	3.0	same gene	2020-04	2020	4
16257	16251	6	3	0.08779	2790.0	ORF1ab	3.0	930.0	2784.0	ORF1ab	3.0	928.0	2.0	same gene	2020-04	2020	4
16258	16250	8	3	0.08779	2791.0	ORF1ab	1.0	931.0	2783.0	ORF1ab	2.0	928.0	3.0	same gene	2020-04	2020	4
16249	16255	6	3	0.08779	2782.0	ORF1ab	1.0	928.0	2788.0	ORF1ab	1.0	930.0	2.0	same gene	2020-04	2020	4
16258	16254	4	3	0.08779	2791.0	ORF1ab	1.0	931.0	2787.0	ORF1ab	3.0	929.0	2.0	same gene	2020-04	2020	4
16262	16254	8	3	0.08779	2795.0	ORF1ab	2.0	932.0	2787.0	ORF1ab	3.0	929.0	3.0	same gene	2020-04	2020	4
16251	16257	6	3	0.08779	2784.0	ORF1ab	3.0	928.0	2790.0	ORF1ab	3.0	930.0	2.0	same gene	2020-04	2020	4
16251	16258	7	3	0.08779	2784.0	ORF1ab	3.0	928.0	2791.0	ORF1ab	1.0	931.0	3.0	same gene	2020-04	2020	4
16251	16259	8	3	0.08779	2784.0	ORF1ab	3.0	928.0	2792.0	ORF1ab	2.0	931.0	3.0	same gene	2020-04	2020	4
16251	16261	10	3	0.08779	2784.0	ORF1ab	3.0	928.0	2794.0	ORF1ab	1.0	932.0	4.0	same gene	2020-04	2020	4
16251	16262	11	3	0.08779	2784.0	ORF1ab	3.0	928.0	2795.0	ORF1ab	2.0	932.0	4.0	same gene	2020-04	2020	4
16252	16258	6	3	0.08779	2785.0	ORF1ab	1.0	929.0	2791.0	ORF1ab	1.0	931.0	2.0	same gene	2020-04	2020	4
16261	16254	7	3	0.08779	2794.0	ORF1ab	1.0	932.0	2787.0	ORF1ab	3.0	929.0	3.0	same gene	2020-04	2020	4
16251	16255	4	3	0.08779	2784.0	ORF1ab	3.0	928.0	2788.0	ORF1ab	1.0	930.0	2.0	same gene	2020-04	2020	4
16259	16254	5	3	0.08779	2792.0	ORF1ab	2.0	931.0	2787.0	ORF1ab	3.0	929.0	2.0	same gene	2020-04	2020	4
16252	16259	7	3	0.08779	2785.0	ORF1ab	1.0	929.0	2792.0	ORF1ab	2.0	931.0	2.0	same gene	2020-04	2020	4
16252	16261	9	3	0.08779	2785.0	ORF1ab	1.0	929.0	2794.0	ORF1ab	1.0	932.0	3.0	same gene	2020-04	2020	4
16252	16262	10	3	0.08779	2785.0	ORF1ab	1.0	929.0	2795.0	ORF1ab	2.0	932.0	3.0	same gene	2020-04	2020	4
16253	16258	5	3	0.08779	2786.0	ORF1ab	2.0	929.0	2791.0	ORF1ab	1.0	931.0	2.0	same gene	2020-04	2020	4
16253	16259	6	3	0.08779	2786.0	ORF1ab	2.0	929.0	2792.0	ORF1ab	2.0	931.0	2.0	same gene	2020-04	2020	4
16251	16256	5	3	0.08779	2784.0	ORF1ab	3.0	928.0	2789.0	ORF1ab	2.0	930.0	2.0	same gene	2020-04	2020	4
16250	16262	12	3	0.08779	2783.0	ORF1ab	2.0	928.0	2795.0	ORF1ab	2.0	932.0	4.0	same gene	2020-04	2020	4
16253	16262	9	3	0.08779	2786.0	ORF1ab	2.0	929.0	2795.0	ORF1ab	2.0	932.0	3.0	same gene	2020-04	2020	4
16249	16262	13	3	0.08779	2782.0	ORF1ab	1.0	928.0	2795.0	ORF1ab	2.0	932.0	4.0	same gene	2020-04	2020	4
16249	16257	8	3	0.08779	2782.0	ORF1ab	1.0	928.0	2790.0	ORF1ab	3.0	930.0	2.0	same gene	2020-04	2020	4
16249	16258	9	3	0.08779	2782.0	ORF1ab	1.0	928.0	2791.0	ORF1ab	1.0	931.0	3.0	same gene	2020-04	2020	4
16249	16259	10	3	0.08779	2782.0	ORF1ab	1.0	928.0	2792.0	ORF1ab	2.0	931.0	3.0	same gene	2020-04	2020	4
16262	16256	6	3	0.08779	2795.0	ORF1ab	2.0	932.0	2789.0	ORF1ab	2.0	930.0	2.0	same gene	2020-04	2020	4
16261	16256	5	3	0.08779	2794.0	ORF1ab	1.0	932.0	2789.0	ORF1ab	2.0	930.0	2.0	same gene	2020-04	2020	4
16249	16261	12	3	0.08779	2782.0	ORF1ab	1.0	928.0	2794.0	ORF1ab	1.0	932.0	4.0	same gene	2020-04	2020	4
16250	16255	5	3	0.08779	2783.0	ORF1ab	2.0	928.0	2788.0	ORF1ab	1.0	930.0	2.0	same gene	2020-04	2020	4
16261	16255	6	3	0.08779	2794.0	ORF1ab	1.0	932.0	2788.0	ORF1ab	1.0	930.0	2.0	same gene	2020-04	2020	4
16250	16256	6	3	0.08779	2783.0	ORF1ab	2.0	928.0	2789.0	ORF1ab	2.0	930.0	2.0	same gene	2020-04	2020	4
16250	16257	7	3	0.08779	2783.0	ORF1ab	2.0	928.0	2790.0	ORF1ab	3.0	930.0	2.0	same gene	2020-04	2020	4
16250	16258	8	3	0.08779	2783.0	ORF1ab	2.0	928.0	2791.0	ORF1ab	1.0	931.0	3.0	same gene	2020-04	2020	4
16250	16259	9	3	0.08779	2783.0	ORF1ab	2.0	928.0	2792.0	ORF1ab	2.0	931.0	3.0	same gene	2020-04	2020	4
16250	16261	11	3	0.08779	2783.0	ORF1ab	2.0	928.0	2794.0	ORF1ab	1.0	932.0	4.0	same gene	2020-04	2020	4
16262	16255	7	3	0.08779	2795.0	ORF1ab	2.0	932.0	2788.0	ORF1ab	1.0	930.0	2.0	same gene	2020-04	2020	4
16253	16261	8	3	0.08779	2786.0	ORF1ab	2.0	929.0	2794.0	ORF1ab	1.0	932.0	3.0	same gene	2020-04	2020	4
16258	16253	5	3	0.08779	2791.0	ORF1ab	1.0	931.0	2786.0	ORF1ab	2.0	929.0	2.0	same gene	2020-04	2020	4
16255	16261	6	3	0.08779	2788.0	ORF1ab	1.0	930.0	2794.0	ORF1ab	1.0	932.0	2.0	same gene	2020-04	2020	4
16256	16262	6	3	0.08779	2789.0	ORF1ab	2.0	930.0	2795.0	ORF1ab	2.0	932.0	2.0	same gene	2020-04	2020	4
16254	16262	8	3	0.08779	2787.0	ORF1ab	3.0	929.0	2795.0	ORF1ab	2.0	932.0	3.0	same gene	2020-04	2020	4
16254	16258	4	3	0.08779	2787.0	ORF1ab	3.0	929.0	2791.0	ORF1ab	1.0	931.0	2.0	same gene	2020-04	2020	4
16255	16262	7	3	0.08779	2788.0	ORF1ab	1.0	930.0	2795.0	ORF1ab	2.0	932.0	2.0	same gene	2020-04	2020	4
16256	16261	5	3	0.08779	2789.0	ORF1ab	2.0	930.0	2794.0	ORF1ab	1.0	932.0	2.0	same gene	2020-04	2020	4
16254	16261	7	3	0.08779	2787.0	ORF1ab	3.0	929.0	2794.0	ORF1ab	1.0	932.0	3.0	same gene	2020-04	2020	4
16257	16261	4	3	0.08779	2790.0	ORF1ab	3.0	930.0	2794.0	ORF1ab	1.0	932.0	2.0	same gene	2020-04	2020	4
16254	16259	5	3	0.08779	2787.0	ORF1ab	3.0	929.0	2792.0	ORF1ab	2.0	931.0	2.0	same gene	2020-04	2020	4
16257	16262	5	3	0.08779	2790.0	ORF1ab	3.0	930.0	2795.0	ORF1ab	2.0	932.0	2.0	same gene	2020-04	2020	4
16260	16250	10	3	0.08382	2793.0	ORF1ab	3.0	931.0	2783.0	ORF1ab	2.0	928.0	3.0	same gene	2020-04	2020	4
16250	16260	10	3	0.08382	2783.0	ORF1ab	2.0	928.0	2793.0	ORF1ab	3.0	931.0	3.0	same gene	2020-04	2020	4
16249	16260	11	3	0.08382	2782.0	ORF1ab	1.0	928.0	2793.0	ORF1ab	3.0	931.0	3.0	same gene	2020-04	2020	4
16260	16253	7	3	0.08382	2793.0	ORF1ab	3.0	931.0	2786.0	ORF1ab	2.0	929.0	2.0	same gene	2020-04	2020	4
16260	16252	8	3	0.08382	2793.0	ORF1ab	3.0	931.0	2785.0	ORF1ab	1.0	929.0	2.0	same gene	2020-04	2020	4
16251	16260	9	3	0.08382	2784.0	ORF1ab	3.0	928.0	2793.0	ORF1ab	3.0	931.0	3.0	same gene	2020-04	2020	4
16260	16249	11	3	0.08382	2793.0	ORF1ab	3.0	931.0	2782.0	ORF1ab	1.0	928.0	3.0	same gene	2020-04	2020	4
16260	16251	9	3	0.08382	2793.0	ORF1ab	3.0	931.0	2784.0	ORF1ab	3.0	928.0	3.0	same gene	2020-04	2020	4
16254	16260	6	3	0.08382	2787.0	ORF1ab	3.0	929.0	2793.0	ORF1ab	3.0	931.0	2.0	same gene	2020-04	2020	4
16260	16254	6	3	0.08382	2793.0	ORF1ab	3.0	931.0	2787.0	ORF1ab	3.0	929.0	2.0	same gene	2020-04	2020	4
16253	16260	7	3	0.08382	2786.0	ORF1ab	2.0	929.0	2793.0	ORF1ab	3.0	931.0	2.0	same gene	2020-04	2020	4
16252	16260	8	3	0.08382	2785.0	ORF1ab	1.0	929.0	2793.0	ORF1ab	3.0	931.0	2.0	same gene	2020-04	2020	4
14805	17247	2442	3	0.07622	1338.0	ORF1ab	3.0	446.0	3780.0	ORF1ab	3.0	1260.0	814.0	same gene	2020-04	2020	4
17247	14805	2442	3	0.07622	3780.0	ORF1ab	3.0	1260.0	1338.0	ORF1ab	3.0	446.0	814.0	same gene	2020-04	2020	4
1440	2891	1451	3	0.07462	1175.0	ORF1ab	2.0	392.0	2626.0	ORF1ab	1.0	876.0	484.0	same gene	2020-04	2020	4
2891	1440	1451	3	0.07462	2626.0	ORF1ab	1.0	876.0	1175.0	ORF1ab	2.0	392.0	484.0	same gene	2020-04	2020	4
22328	22324	4	3	0.06723	766.0	S	1.0	256.0	762.0	S	3.0	254.0	2.0	same gene	2020-04	2020	4
22324	22328	4	3	0.06723	762.0	S	3.0	254.0	766.0	S	1.0	256.0	2.0	same gene	2020-04	2020	4
28688	1397	27291	3	0.06585	415.0	N	1.0	139.0	1132.0	ORF1ab	1.0	378.0		different gene	2020-04	2020	4
1397	28688	27291	3	0.06585	1132.0	ORF1ab	1.0	378.0	415.0	N	1.0	139.0		different gene	2020-04	2020	4
13862	28836	14974	3	0.06394	395.0	ORF1ab	2.0	132.0	563.0	N	2.0	188.0		different gene	2020-04	2020	4
28836	13862	14974	3	0.06394	563.0	N	2.0	188.0	395.0	ORF1ab	2.0	132.0		different gene	2020-04	2020	4
26729	28077	1348	3	0.06345	207.0	M	3.0	69.0	184.0	ORF8	1.0	62.0		different gene	2020-04	2020	4
28077	26729	1348	3	0.06345	184.0	ORF8	1.0	62.0	207.0	M	3.0	69.0		different gene	2020-04	2020	4
24034	28077	4043	2	0.06018	2472.0	S	3.0	824.0	184.0	ORF8	1.0	62.0		different gene	2020-04	2020	4
28077	24034	4043	2	0.06018	184.0	ORF8	1.0	62.0	2472.0	S	3.0	824.0		different gene	2020-04	2020	4
22538	22534	4	2	0.05968	976.0	S	1.0	326.0	972.0	S	3.0	324.0	2.0	same gene	2020-04	2020	4
22534	22538	4	2	0.05968	972.0	S	3.0	324.0	976.0	S	1.0	326.0	2.0	same gene	2020-04	2020	4
22538	22533	5	2	0.05853	976.0	S	1.0	326.0	971.0	S	2.0	324.0	2.0	same gene	2020-04	2020	4
22533	22538	5	2	0.05853	971.0	S	2.0	324.0	976.0	S	1.0	326.0	2.0	same gene	2020-04	2020	4
22548	22542	6	2	0.05841	986.0	S	2.0	329.0	980.0	S	2.0	327.0	2.0	same gene	2020-04	2020	4
22541	22547	6	2	0.05841	979.0	S	1.0	327.0	985.0	S	1.0	329.0	2.0	same gene	2020-04	2020	4
22541	22548	7	2	0.05841	979.0	S	1.0	327.0	986.0	S	2.0	329.0	2.0	same gene	2020-04	2020	4
22542	22547	5	2	0.05841	980.0	S	2.0	327.0	985.0	S	1.0	329.0	2.0	same gene	2020-04	2020	4
22547	22543	4	2	0.05841	985.0	S	1.0	329.0	981.0	S	3.0	327.0	2.0	same gene	2020-04	2020	4
22543	22547	4	2	0.05841	981.0	S	3.0	327.0	985.0	S	1.0	329.0	2.0	same gene	2020-04	2020	4
22543	22548	5	2	0.05841	981.0	S	3.0	327.0	986.0	S	2.0	329.0	2.0	same gene	2020-04	2020	4
22548	22541	7	2	0.05841	986.0	S	2.0	329.0	979.0	S	1.0	327.0	2.0	same gene	2020-04	2020	4
22547	22542	5	2	0.05841	985.0	S	1.0	329.0	980.0	S	2.0	327.0	2.0	same gene	2020-04	2020	4
22548	22543	5	2	0.05841	986.0	S	2.0	329.0	981.0	S	3.0	327.0	2.0	same gene	2020-04	2020	4
22542	22548	6	2	0.05841	980.0	S	2.0	327.0	986.0	S	2.0	329.0	2.0	same gene	2020-04	2020	4
22547	22541	6	2	0.05841	985.0	S	1.0	329.0	979.0	S	1.0	327.0	2.0	same gene	2020-04	2020	4
22540	22545	5	2	0.05833	978.0	S	3.0	326.0	983.0	S	2.0	328.0	2.0	same gene	2020-04	2020	4
22545	22540	5	2	0.05833	983.0	S	2.0	328.0	978.0	S	3.0	326.0	2.0	same gene	2020-04	2020	4
22544	22540	4	2	0.05833	982.0	S	1.0	328.0	978.0	S	3.0	326.0	2.0	same gene	2020-04	2020	4
22540	22544	4	2	0.05833	978.0	S	3.0	326.0	982.0	S	1.0	328.0	2.0	same gene	2020-04	2020	4
22540	22547	7	2	0.05833	978.0	S	3.0	326.0	985.0	S	1.0	329.0	3.0	same gene	2020-04	2020	4
22540	22548	8	2	0.05833	978.0	S	3.0	326.0	986.0	S	2.0	329.0	3.0	same gene	2020-04	2020	4
22548	22540	8	2	0.05833	986.0	S	2.0	329.0	978.0	S	3.0	326.0	3.0	same gene	2020-04	2020	4
22547	22540	7	2	0.05833	985.0	S	1.0	329.0	978.0	S	3.0	326.0	3.0	same gene	2020-04	2020	4
1059	27964	26905	2	0.05712	794.0	ORF1ab	2.0	265.0	71.0	ORF8	2.0	24.0		different gene	2020-04	2020	4
27964	1059	26905	2	0.05712	71.0	ORF8	2.0	24.0	794.0	ORF1ab	2.0	265.0		different gene	2020-04	2020	4
22539	22534	5	2	0.05655	977.0	S	2.0	326.0	972.0	S	3.0	324.0	2.0	same gene	2020-04	2020	4
22534	22539	5	2	0.05655	972.0	S	3.0	324.0	977.0	S	2.0	326.0	2.0	same gene	2020-04	2020	4
8371	2416	5955	2	0.05616	8106.0	ORF1ab	3.0	2702.0	2151.0	ORF1ab	3.0	717.0	1985.0	same gene	2020-04	2020	4
2416	8371	5955	2	0.05616	2151.0	ORF1ab	3.0	717.0	8106.0	ORF1ab	3.0	2702.0	1985.0	same gene	2020-04	2020	4
22538	22532	6	2	0.0561	976.0	S	1.0	326.0	970.0	S	1.0	324.0	2.0	same gene	2020-04	2020	4
22532	22538	6	2	0.0561	970.0	S	1.0	324.0	976.0	S	1.0	326.0	2.0	same gene	2020-04	2020	4
490	18736	18246	2	0.05464	225.0	ORF1ab	3.0	75.0	5269.0	ORF1ab	1.0	1757.0	1682.0	same gene	2020-04	2020	4
18736	490	18246	2	0.05464	5269.0	ORF1ab	1.0	1757.0	225.0	ORF1ab	3.0	75.0	1682.0	same gene	2020-04	2020	4
29651	29646	5	2	0.0526	94.0	ORF10	1.0	32.0	89.0	ORF10	2.0	30.0	2.0	same gene	2020-04	2020	4
29651	29647	4	2	0.0526	94.0	ORF10	1.0	32.0	90.0	ORF10	3.0	30.0	2.0	same gene	2020-04	2020	4
29646	29651	5	2	0.0526	89.0	ORF10	2.0	30.0	94.0	ORF10	1.0	32.0	2.0	same gene	2020-04	2020	4
29647	29651	4	2	0.0526	90.0	ORF10	3.0	30.0	94.0	ORF10	1.0	32.0	2.0	same gene	2020-04	2020	4
3177	18736	15559	2	0.0524	2912.0	ORF1ab	2.0	971.0	5269.0	ORF1ab	1.0	1757.0	786.0	same gene	2020-04	2020	4
18736	3177	15559	2	0.0524	5269.0	ORF1ab	1.0	1757.0	2912.0	ORF1ab	2.0	971.0	786.0	same gene	2020-04	2020	4
29365	29372	7	2	0.0518	1092.0	N	3.0	364.0	1099.0	N	1.0	367.0	3.0	same gene	2020-04	2020	4
29372	29365	7	2	0.0518	1099.0	N	1.0	367.0	1092.0	N	3.0	364.0	3.0	same gene	2020-04	2020	4
24979	16258	8721	2	0.05042	3417.0	S	3.0	1139.0	2791.0	ORF1ab	1.0	931.0		different gene	2020-04	2020	4
16256	24980	8724	2	0.05042	2789.0	ORF1ab	2.0	930.0	3418.0	S	1.0	1140.0		different gene	2020-04	2020	4
16255	24984	8729	2	0.05042	2788.0	ORF1ab	1.0	930.0	3422.0	S	2.0	1141.0		different gene	2020-04	2020	4
16255	24986	8731	2	0.05042	2788.0	ORF1ab	1.0	930.0	3424.0	S	1.0	1142.0		different gene	2020-04	2020	4
16255	24987	8732	2	0.05042	2788.0	ORF1ab	1.0	930.0	3425.0	S	2.0	1142.0		different gene	2020-04	2020	4
24975	16259	8716	2	0.05042	3413.0	S	2.0	1138.0	2792.0	ORF1ab	2.0	931.0		different gene	2020-04	2020	4
24976	16259	8717	2	0.05042	3414.0	S	3.0	1138.0	2792.0	ORF1ab	2.0	931.0		different gene	2020-04	2020	4
16256	24975	8719	2	0.05042	2789.0	ORF1ab	2.0	930.0	3413.0	S	2.0	1138.0		different gene	2020-04	2020	4
16256	24976	8720	2	0.05042	2789.0	ORF1ab	2.0	930.0	3414.0	S	3.0	1138.0		different gene	2020-04	2020	4
16256	24978	8722	2	0.05042	2789.0	ORF1ab	2.0	930.0	3416.0	S	2.0	1139.0		different gene	2020-04	2020	4
16256	24979	8723	2	0.05042	2789.0	ORF1ab	2.0	930.0	3417.0	S	3.0	1139.0		different gene	2020-04	2020	4
16256	24981	8725	2	0.05042	2789.0	ORF1ab	2.0	930.0	3419.0	S	2.0	1140.0		different gene	2020-04	2020	4
24980	16258	8722	2	0.05042	3418.0	S	1.0	1140.0	2791.0	ORF1ab	1.0	931.0		different gene	2020-04	2020	4
16256	24983	8727	2	0.05042	2789.0	ORF1ab	2.0	930.0	3421.0	S	1.0	1141.0		different gene	2020-04	2020	4
16256	24984	8728	2	0.05042	2789.0	ORF1ab	2.0	930.0	3422.0	S	2.0	1141.0		different gene	2020-04	2020	4
16256	24986	8730	2	0.05042	2789.0	ORF1ab	2.0	930.0	3424.0	S	1.0	1142.0		different gene	2020-04	2020	4
16256	24987	8731	2	0.05042	2789.0	ORF1ab	2.0	930.0	3425.0	S	2.0	1142.0		different gene	2020-04	2020	4
24978	16259	8719	2	0.05042	3416.0	S	2.0	1139.0	2792.0	ORF1ab	2.0	931.0		different gene	2020-04	2020	4
24979	16259	8720	2	0.05042	3417.0	S	3.0	1139.0	2792.0	ORF1ab	2.0	931.0		different gene	2020-04	2020	4
16257	24975	8718	2	0.05042	2790.0	ORF1ab	3.0	930.0	3413.0	S	2.0	1138.0		different gene	2020-04	2020	4
16257	24976	8719	2	0.05042	2790.0	ORF1ab	3.0	930.0	3414.0	S	3.0	1138.0		different gene	2020-04	2020	4
16257	24978	8721	2	0.05042	2790.0	ORF1ab	3.0	930.0	3416.0	S	2.0	1139.0		different gene	2020-04	2020	4
16255	24983	8728	2	0.05042	2788.0	ORF1ab	1.0	930.0	3421.0	S	1.0	1141.0		different gene	2020-04	2020	4
16255	24981	8726	2	0.05042	2788.0	ORF1ab	1.0	930.0	3419.0	S	2.0	1140.0		different gene	2020-04	2020	4
16257	24980	8723	2	0.05042	2790.0	ORF1ab	3.0	930.0	3418.0	S	1.0	1140.0		different gene	2020-04	2020	4
16255	24980	8725	2	0.05042	2788.0	ORF1ab	1.0	930.0	3418.0	S	1.0	1140.0		different gene	2020-04	2020	4
24981	16258	8723	2	0.05042	3419.0	S	2.0	1140.0	2791.0	ORF1ab	1.0	931.0		different gene	2020-04	2020	4
24983	16258	8725	2	0.05042	3421.0	S	1.0	1141.0	2791.0	ORF1ab	1.0	931.0		different gene	2020-04	2020	4
24984	16258	8726	2	0.05042	3422.0	S	2.0	1141.0	2791.0	ORF1ab	1.0	931.0		different gene	2020-04	2020	4
16254	24975	8721	2	0.05042	2787.0	ORF1ab	3.0	929.0	3413.0	S	2.0	1138.0		different gene	2020-04	2020	4
16254	24976	8722	2	0.05042	2787.0	ORF1ab	3.0	929.0	3414.0	S	3.0	1138.0		different gene	2020-04	2020	4
16254	24978	8724	2	0.05042	2787.0	ORF1ab	3.0	929.0	3416.0	S	2.0	1139.0		different gene	2020-04	2020	4
16254	24979	8725	2	0.05042	2787.0	ORF1ab	3.0	929.0	3417.0	S	3.0	1139.0		different gene	2020-04	2020	4
16254	24980	8726	2	0.05042	2787.0	ORF1ab	3.0	929.0	3418.0	S	1.0	1140.0		different gene	2020-04	2020	4
16254	24981	8727	2	0.05042	2787.0	ORF1ab	3.0	929.0	3419.0	S	2.0	1140.0		different gene	2020-04	2020	4
16254	24983	8729	2	0.05042	2787.0	ORF1ab	3.0	929.0	3421.0	S	1.0	1141.0		different gene	2020-04	2020	4
16254	24984	8730	2	0.05042	2787.0	ORF1ab	3.0	929.0	3422.0	S	2.0	1141.0		different gene	2020-04	2020	4
16254	24986	8732	2	0.05042	2787.0	ORF1ab	3.0	929.0	3424.0	S	1.0	1142.0		different gene	2020-04	2020	4
16254	24987	8733	2	0.05042	2787.0	ORF1ab	3.0	929.0	3425.0	S	2.0	1142.0		different gene	2020-04	2020	4
24986	16258	8728	2	0.05042	3424.0	S	1.0	1142.0	2791.0	ORF1ab	1.0	931.0		different gene	2020-04	2020	4
24987	16258	8729	2	0.05042	3425.0	S	2.0	1142.0	2791.0	ORF1ab	1.0	931.0		different gene	2020-04	2020	4
16255	24975	8720	2	0.05042	2788.0	ORF1ab	1.0	930.0	3413.0	S	2.0	1138.0		different gene	2020-04	2020	4
16255	24976	8721	2	0.05042	2788.0	ORF1ab	1.0	930.0	3414.0	S	3.0	1138.0		different gene	2020-04	2020	4
16255	24978	8723	2	0.05042	2788.0	ORF1ab	1.0	930.0	3416.0	S	2.0	1139.0		different gene	2020-04	2020	4
16255	24979	8724	2	0.05042	2788.0	ORF1ab	1.0	930.0	3417.0	S	3.0	1139.0		different gene	2020-04	2020	4
16257	24979	8722	2	0.05042	2790.0	ORF1ab	3.0	930.0	3417.0	S	3.0	1139.0		different gene	2020-04	2020	4
24978	16249	8729	2	0.05042	3416.0	S	2.0	1139.0	2782.0	ORF1ab	1.0	928.0		different gene	2020-04	2020	4
16253	24986	8733	2	0.05042	2786.0	ORF1ab	2.0	929.0	3424.0	S	1.0	1142.0		different gene	2020-04	2020	4
16261	24987	8726	2	0.05042	2794.0	ORF1ab	1.0	932.0	3425.0	S	2.0	1142.0		different gene	2020-04	2020	4
16261	24975	8714	2	0.05042	2794.0	ORF1ab	1.0	932.0	3413.0	S	2.0	1138.0		different gene	2020-04	2020	4
16261	24976	8715	2	0.05042	2794.0	ORF1ab	1.0	932.0	3414.0	S	3.0	1138.0		different gene	2020-04	2020	4
16261	24978	8717	2	0.05042	2794.0	ORF1ab	1.0	932.0	3416.0	S	2.0	1139.0		different gene	2020-04	2020	4
16261	24979	8718	2	0.05042	2794.0	ORF1ab	1.0	932.0	3417.0	S	3.0	1139.0		different gene	2020-04	2020	4
16261	24980	8719	2	0.05042	2794.0	ORF1ab	1.0	932.0	3418.0	S	1.0	1140.0		different gene	2020-04	2020	4
16261	24981	8720	2	0.05042	2794.0	ORF1ab	1.0	932.0	3419.0	S	2.0	1140.0		different gene	2020-04	2020	4
16261	24983	8722	2	0.05042	2794.0	ORF1ab	1.0	932.0	3421.0	S	1.0	1141.0		different gene	2020-04	2020	4
16261	24984	8723	2	0.05042	2794.0	ORF1ab	1.0	932.0	3422.0	S	2.0	1141.0		different gene	2020-04	2020	4
16261	24986	8725	2	0.05042	2794.0	ORF1ab	1.0	932.0	3424.0	S	1.0	1142.0		different gene	2020-04	2020	4
16262	24975	8713	2	0.05042	2795.0	ORF1ab	2.0	932.0	3413.0	S	2.0	1138.0		different gene	2020-04	2020	4
16259	24986	8727	2	0.05042	2792.0	ORF1ab	2.0	931.0	3424.0	S	1.0	1142.0		different gene	2020-04	2020	4
16262	24976	8714	2	0.05042	2795.0	ORF1ab	2.0	932.0	3414.0	S	3.0	1138.0		different gene	2020-04	2020	4
16262	24978	8716	2	0.05042	2795.0	ORF1ab	2.0	932.0	3416.0	S	2.0	1139.0		different gene	2020-04	2020	4
16262	24979	8717	2	0.05042	2795.0	ORF1ab	2.0	932.0	3417.0	S	3.0	1139.0		different gene	2020-04	2020	4
16262	24980	8718	2	0.05042	2795.0	ORF1ab	2.0	932.0	3418.0	S	1.0	1140.0		different gene	2020-04	2020	4
16262	24981	8719	2	0.05042	2795.0	ORF1ab	2.0	932.0	3419.0	S	2.0	1140.0		different gene	2020-04	2020	4
16262	24983	8721	2	0.05042	2795.0	ORF1ab	2.0	932.0	3421.0	S	1.0	1141.0		different gene	2020-04	2020	4
16262	24984	8722	2	0.05042	2795.0	ORF1ab	2.0	932.0	3422.0	S	2.0	1141.0		different gene	2020-04	2020	4
16262	24986	8724	2	0.05042	2795.0	ORF1ab	2.0	932.0	3424.0	S	1.0	1142.0		different gene	2020-04	2020	4
16262	24987	8725	2	0.05042	2795.0	ORF1ab	2.0	932.0	3425.0	S	2.0	1142.0		different gene	2020-04	2020	4
16259	24987	8728	2	0.05042	2792.0	ORF1ab	2.0	931.0	3425.0	S	2.0	1142.0		different gene	2020-04	2020	4
16259	24984	8725	2	0.05042	2792.0	ORF1ab	2.0	931.0	3422.0	S	2.0	1141.0		different gene	2020-04	2020	4
16257	24981	8724	2	0.05042	2790.0	ORF1ab	3.0	930.0	3419.0	S	2.0	1140.0		different gene	2020-04	2020	4
16258	24981	8723	2	0.05042	2791.0	ORF1ab	1.0	931.0	3419.0	S	2.0	1140.0		different gene	2020-04	2020	4
16257	24983	8726	2	0.05042	2790.0	ORF1ab	3.0	930.0	3421.0	S	1.0	1141.0		different gene	2020-04	2020	4
16257	24984	8727	2	0.05042	2790.0	ORF1ab	3.0	930.0	3422.0	S	2.0	1141.0		different gene	2020-04	2020	4
16257	24986	8729	2	0.05042	2790.0	ORF1ab	3.0	930.0	3424.0	S	1.0	1142.0		different gene	2020-04	2020	4
16257	24987	8730	2	0.05042	2790.0	ORF1ab	3.0	930.0	3425.0	S	2.0	1142.0		different gene	2020-04	2020	4
16258	24975	8717	2	0.05042	2791.0	ORF1ab	1.0	931.0	3413.0	S	2.0	1138.0		different gene	2020-04	2020	4
16258	24976	8718	2	0.05042	2791.0	ORF1ab	1.0	931.0	3414.0	S	3.0	1138.0		different gene	2020-04	2020	4
16258	24978	8720	2	0.05042	2791.0	ORF1ab	1.0	931.0	3416.0	S	2.0	1139.0		different gene	2020-04	2020	4
16258	24979	8721	2	0.05042	2791.0	ORF1ab	1.0	931.0	3417.0	S	3.0	1139.0		different gene	2020-04	2020	4
16258	24980	8722	2	0.05042	2791.0	ORF1ab	1.0	931.0	3418.0	S	1.0	1140.0		different gene	2020-04	2020	4
16258	24983	8725	2	0.05042	2791.0	ORF1ab	1.0	931.0	3421.0	S	1.0	1141.0		different gene	2020-04	2020	4
16259	24983	8724	2	0.05042	2792.0	ORF1ab	2.0	931.0	3421.0	S	1.0	1141.0		different gene	2020-04	2020	4
16258	24984	8726	2	0.05042	2791.0	ORF1ab	1.0	931.0	3422.0	S	2.0	1141.0		different gene	2020-04	2020	4
16258	24986	8728	2	0.05042	2791.0	ORF1ab	1.0	931.0	3424.0	S	1.0	1142.0		different gene	2020-04	2020	4
16258	24987	8729	2	0.05042	2791.0	ORF1ab	1.0	931.0	3425.0	S	2.0	1142.0		different gene	2020-04	2020	4
16259	24975	8716	2	0.05042	2792.0	ORF1ab	2.0	931.0	3413.0	S	2.0	1138.0		different gene	2020-04	2020	4
16259	24976	8717	2	0.05042	2792.0	ORF1ab	2.0	931.0	3414.0	S	3.0	1138.0		different gene	2020-04	2020	4
16259	24978	8719	2	0.05042	2792.0	ORF1ab	2.0	931.0	3416.0	S	2.0	1139.0		different gene	2020-04	2020	4
16259	24979	8720	2	0.05042	2792.0	ORF1ab	2.0	931.0	3417.0	S	3.0	1139.0		different gene	2020-04	2020	4
16259	24980	8721	2	0.05042	2792.0	ORF1ab	2.0	931.0	3418.0	S	1.0	1140.0		different gene	2020-04	2020	4
16259	24981	8722	2	0.05042	2792.0	ORF1ab	2.0	931.0	3419.0	S	2.0	1140.0		different gene	2020-04	2020	4
16253	24987	8734	2	0.05042	2786.0	ORF1ab	2.0	929.0	3425.0	S	2.0	1142.0		different gene	2020-04	2020	4
16253	24984	8731	2	0.05042	2786.0	ORF1ab	2.0	929.0	3422.0	S	2.0	1141.0		different gene	2020-04	2020	4
24979	16249	8730	2	0.05042	3417.0	S	3.0	1139.0	2782.0	ORF1ab	1.0	928.0		different gene	2020-04	2020	4
24979	16255	8724	2	0.05042	3417.0	S	3.0	1139.0	2788.0	ORF1ab	1.0	930.0		different gene	2020-04	2020	4
16249	24980	8731	2	0.05042	2782.0	ORF1ab	1.0	928.0	3418.0	S	1.0	1140.0		different gene	2020-04	2020	4
16249	24981	8732	2	0.05042	2782.0	ORF1ab	1.0	928.0	3419.0	S	2.0	1140.0		different gene	2020-04	2020	4
16249	24983	8734	2	0.05042	2782.0	ORF1ab	1.0	928.0	3421.0	S	1.0	1141.0		different gene	2020-04	2020	4
16249	24984	8735	2	0.05042	2782.0	ORF1ab	1.0	928.0	3422.0	S	2.0	1141.0		different gene	2020-04	2020	4
16249	24986	8737	2	0.05042	2782.0	ORF1ab	1.0	928.0	3424.0	S	1.0	1142.0		different gene	2020-04	2020	4
16249	24987	8738	2	0.05042	2782.0	ORF1ab	1.0	928.0	3425.0	S	2.0	1142.0		different gene	2020-04	2020	4
24983	16255	8728	2	0.05042	3421.0	S	1.0	1141.0	2788.0	ORF1ab	1.0	930.0		different gene	2020-04	2020	4
24981	16255	8726	2	0.05042	3419.0	S	2.0	1140.0	2788.0	ORF1ab	1.0	930.0		different gene	2020-04	2020	4
24980	16255	8725	2	0.05042	3418.0	S	1.0	1140.0	2788.0	ORF1ab	1.0	930.0		different gene	2020-04	2020	4
24978	16255	8723	2	0.05042	3416.0	S	2.0	1139.0	2788.0	ORF1ab	1.0	930.0		different gene	2020-04	2020	4
16249	24978	8729	2	0.05042	2782.0	ORF1ab	1.0	928.0	3416.0	S	2.0	1139.0		different gene	2020-04	2020	4
24976	16255	8721	2	0.05042	3414.0	S	3.0	1138.0	2788.0	ORF1ab	1.0	930.0		different gene	2020-04	2020	4
24975	16255	8720	2	0.05042	3413.0	S	2.0	1138.0	2788.0	ORF1ab	1.0	930.0		different gene	2020-04	2020	4
24987	16254	8733	2	0.05042	3425.0	S	2.0	1142.0	2787.0	ORF1ab	3.0	929.0		different gene	2020-04	2020	4
16250	24975	8725	2	0.05042	2783.0	ORF1ab	2.0	928.0	3413.0	S	2.0	1138.0		different gene	2020-04	2020	4
16250	24976	8726	2	0.05042	2783.0	ORF1ab	2.0	928.0	3414.0	S	3.0	1138.0		different gene	2020-04	2020	4
16250	24978	8728	2	0.05042	2783.0	ORF1ab	2.0	928.0	3416.0	S	2.0	1139.0		different gene	2020-04	2020	4
16250	24979	8729	2	0.05042	2783.0	ORF1ab	2.0	928.0	3417.0	S	3.0	1139.0		different gene	2020-04	2020	4
16250	24980	8730	2	0.05042	2783.0	ORF1ab	2.0	928.0	3418.0	S	1.0	1140.0		different gene	2020-04	2020	4
16250	24981	8731	2	0.05042	2783.0	ORF1ab	2.0	928.0	3419.0	S	2.0	1140.0		different gene	2020-04	2020	4
16249	24979	8730	2	0.05042	2782.0	ORF1ab	1.0	928.0	3417.0	S	3.0	1139.0		different gene	2020-04	2020	4
16249	24976	8727	2	0.05042	2782.0	ORF1ab	1.0	928.0	3414.0	S	3.0	1138.0		different gene	2020-04	2020	4
16250	24984	8734	2	0.05042	2783.0	ORF1ab	2.0	928.0	3422.0	S	2.0	1141.0		different gene	2020-04	2020	4
24984	16256	8728	2	0.05042	3422.0	S	2.0	1141.0	2789.0	ORF1ab	2.0	930.0		different gene	2020-04	2020	4
24981	16257	8724	2	0.05042	3419.0	S	2.0	1140.0	2790.0	ORF1ab	3.0	930.0		different gene	2020-04	2020	4
24980	16257	8723	2	0.05042	3418.0	S	1.0	1140.0	2790.0	ORF1ab	3.0	930.0		different gene	2020-04	2020	4
24979	16257	8722	2	0.05042	3417.0	S	3.0	1139.0	2790.0	ORF1ab	3.0	930.0		different gene	2020-04	2020	4
24987	16261	8726	2	0.05042	3425.0	S	2.0	1142.0	2794.0	ORF1ab	1.0	932.0		different gene	2020-04	2020	4
24978	16257	8721	2	0.05042	3416.0	S	2.0	1139.0	2790.0	ORF1ab	3.0	930.0		different gene	2020-04	2020	4
24976	16257	8719	2	0.05042	3414.0	S	3.0	1138.0	2790.0	ORF1ab	3.0	930.0		different gene	2020-04	2020	4
24975	16257	8718	2	0.05042	3413.0	S	2.0	1138.0	2790.0	ORF1ab	3.0	930.0		different gene	2020-04	2020	4
24987	16256	8731	2	0.05042	3425.0	S	2.0	1142.0	2789.0	ORF1ab	2.0	930.0		different gene	2020-04	2020	4
24986	16256	8730	2	0.05042	3424.0	S	1.0	1142.0	2789.0	ORF1ab	2.0	930.0		different gene	2020-04	2020	4
24983	16256	8727	2	0.05042	3421.0	S	1.0	1141.0	2789.0	ORF1ab	2.0	930.0		different gene	2020-04	2020	4
16249	24975	8726	2	0.05042	2782.0	ORF1ab	1.0	928.0	3413.0	S	2.0	1138.0		different gene	2020-04	2020	4
24981	16256	8725	2	0.05042	3419.0	S	2.0	1140.0	2789.0	ORF1ab	2.0	930.0		different gene	2020-04	2020	4
24980	16256	8724	2	0.05042	3418.0	S	1.0	1140.0	2789.0	ORF1ab	2.0	930.0		different gene	2020-04	2020	4
24979	16256	8723	2	0.05042	3417.0	S	3.0	1139.0	2789.0	ORF1ab	2.0	930.0		different gene	2020-04	2020	4
24978	16256	8722	2	0.05042	3416.0	S	2.0	1139.0	2789.0	ORF1ab	2.0	930.0		different gene	2020-04	2020	4
24976	16256	8720	2	0.05042	3414.0	S	3.0	1138.0	2789.0	ORF1ab	2.0	930.0		different gene	2020-04	2020	4
24975	16256	8719	2	0.05042	3413.0	S	2.0	1138.0	2789.0	ORF1ab	2.0	930.0		different gene	2020-04	2020	4
24987	16255	8732	2	0.05042	3425.0	S	2.0	1142.0	2788.0	ORF1ab	1.0	930.0		different gene	2020-04	2020	4
24986	16255	8731	2	0.05042	3424.0	S	1.0	1142.0	2788.0	ORF1ab	1.0	930.0		different gene	2020-04	2020	4
24984	16255	8729	2	0.05042	3422.0	S	2.0	1141.0	2788.0	ORF1ab	1.0	930.0		different gene	2020-04	2020	4
16250	24983	8733	2	0.05042	2783.0	ORF1ab	2.0	928.0	3421.0	S	1.0	1141.0		different gene	2020-04	2020	4
16250	24986	8736	2	0.05042	2783.0	ORF1ab	2.0	928.0	3424.0	S	1.0	1142.0		different gene	2020-04	2020	4
16253	24983	8730	2	0.05042	2786.0	ORF1ab	2.0	929.0	3421.0	S	1.0	1141.0		different gene	2020-04	2020	4
24986	16257	8729	2	0.05042	3424.0	S	1.0	1142.0	2790.0	ORF1ab	3.0	930.0		different gene	2020-04	2020	4
16252	24976	8724	2	0.05042	2785.0	ORF1ab	1.0	929.0	3414.0	S	3.0	1138.0		different gene	2020-04	2020	4
16252	24978	8726	2	0.05042	2785.0	ORF1ab	1.0	929.0	3416.0	S	2.0	1139.0		different gene	2020-04	2020	4
16252	24979	8727	2	0.05042	2785.0	ORF1ab	1.0	929.0	3417.0	S	3.0	1139.0		different gene	2020-04	2020	4
16252	24980	8728	2	0.05042	2785.0	ORF1ab	1.0	929.0	3418.0	S	1.0	1140.0		different gene	2020-04	2020	4
16252	24981	8729	2	0.05042	2785.0	ORF1ab	1.0	929.0	3419.0	S	2.0	1140.0		different gene	2020-04	2020	4
16252	24983	8731	2	0.05042	2785.0	ORF1ab	1.0	929.0	3421.0	S	1.0	1141.0		different gene	2020-04	2020	4
16252	24984	8732	2	0.05042	2785.0	ORF1ab	1.0	929.0	3422.0	S	2.0	1141.0		different gene	2020-04	2020	4
16252	24986	8734	2	0.05042	2785.0	ORF1ab	1.0	929.0	3424.0	S	1.0	1142.0		different gene	2020-04	2020	4
16252	24987	8735	2	0.05042	2785.0	ORF1ab	1.0	929.0	3425.0	S	2.0	1142.0		different gene	2020-04	2020	4
24987	16257	8730	2	0.05042	3425.0	S	2.0	1142.0	2790.0	ORF1ab	3.0	930.0		different gene	2020-04	2020	4
24986	16253	8733	2	0.05042	3424.0	S	1.0	1142.0	2786.0	ORF1ab	2.0	929.0		different gene	2020-04	2020	4
24975	16258	8717	2	0.05042	3413.0	S	2.0	1138.0	2791.0	ORF1ab	1.0	931.0		different gene	2020-04	2020	4
24976	16258	8718	2	0.05042	3414.0	S	3.0	1138.0	2791.0	ORF1ab	1.0	931.0		different gene	2020-04	2020	4
24978	16258	8720	2	0.05042	3416.0	S	2.0	1139.0	2791.0	ORF1ab	1.0	931.0		different gene	2020-04	2020	4
16253	24975	8722	2	0.05042	2786.0	ORF1ab	2.0	929.0	3413.0	S	2.0	1138.0		different gene	2020-04	2020	4
16253	24976	8723	2	0.05042	2786.0	ORF1ab	2.0	929.0	3414.0	S	3.0	1138.0		different gene	2020-04	2020	4
16253	24978	8725	2	0.05042	2786.0	ORF1ab	2.0	929.0	3416.0	S	2.0	1139.0		different gene	2020-04	2020	4
16253	24979	8726	2	0.05042	2786.0	ORF1ab	2.0	929.0	3417.0	S	3.0	1139.0		different gene	2020-04	2020	4
16253	24980	8727	2	0.05042	2786.0	ORF1ab	2.0	929.0	3418.0	S	1.0	1140.0		different gene	2020-04	2020	4
16253	24981	8728	2	0.05042	2786.0	ORF1ab	2.0	929.0	3419.0	S	2.0	1140.0		different gene	2020-04	2020	4
16252	24975	8723	2	0.05042	2785.0	ORF1ab	1.0	929.0	3413.0	S	2.0	1138.0		different gene	2020-04	2020	4
24987	16253	8734	2	0.05042	3425.0	S	2.0	1142.0	2786.0	ORF1ab	2.0	929.0		different gene	2020-04	2020	4
16250	24987	8737	2	0.05042	2783.0	ORF1ab	2.0	928.0	3425.0	S	2.0	1142.0		different gene	2020-04	2020	4
16251	24976	8725	2	0.05042	2784.0	ORF1ab	3.0	928.0	3414.0	S	3.0	1138.0		different gene	2020-04	2020	4
24986	16254	8732	2	0.05042	3424.0	S	1.0	1142.0	2787.0	ORF1ab	3.0	929.0		different gene	2020-04	2020	4
24984	16254	8730	2	0.05042	3422.0	S	2.0	1141.0	2787.0	ORF1ab	3.0	929.0		different gene	2020-04	2020	4
24983	16254	8729	2	0.05042	3421.0	S	1.0	1141.0	2787.0	ORF1ab	3.0	929.0		different gene	2020-04	2020	4
24981	16254	8727	2	0.05042	3419.0	S	2.0	1140.0	2787.0	ORF1ab	3.0	929.0		different gene	2020-04	2020	4
24980	16254	8726	2	0.05042	3418.0	S	1.0	1140.0	2787.0	ORF1ab	3.0	929.0		different gene	2020-04	2020	4
24979	16254	8725	2	0.05042	3417.0	S	3.0	1139.0	2787.0	ORF1ab	3.0	929.0		different gene	2020-04	2020	4
24978	16254	8724	2	0.05042	3416.0	S	2.0	1139.0	2787.0	ORF1ab	3.0	929.0		different gene	2020-04	2020	4
24976	16254	8722	2	0.05042	3414.0	S	3.0	1138.0	2787.0	ORF1ab	3.0	929.0		different gene	2020-04	2020	4
16251	24975	8724	2	0.05042	2784.0	ORF1ab	3.0	928.0	3413.0	S	2.0	1138.0		different gene	2020-04	2020	4
16251	24978	8727	2	0.05042	2784.0	ORF1ab	3.0	928.0	3416.0	S	2.0	1139.0		different gene	2020-04	2020	4
24986	16261	8725	2	0.05042	3424.0	S	1.0	1142.0	2794.0	ORF1ab	1.0	932.0		different gene	2020-04	2020	4
16251	24979	8728	2	0.05042	2784.0	ORF1ab	3.0	928.0	3417.0	S	3.0	1139.0		different gene	2020-04	2020	4
16251	24980	8729	2	0.05042	2784.0	ORF1ab	3.0	928.0	3418.0	S	1.0	1140.0		different gene	2020-04	2020	4
16251	24981	8730	2	0.05042	2784.0	ORF1ab	3.0	928.0	3419.0	S	2.0	1140.0		different gene	2020-04	2020	4
16251	24983	8732	2	0.05042	2784.0	ORF1ab	3.0	928.0	3421.0	S	1.0	1141.0		different gene	2020-04	2020	4
16251	24984	8733	2	0.05042	2784.0	ORF1ab	3.0	928.0	3422.0	S	2.0	1141.0		different gene	2020-04	2020	4
16251	24986	8735	2	0.05042	2784.0	ORF1ab	3.0	928.0	3424.0	S	1.0	1142.0		different gene	2020-04	2020	4
16251	24987	8736	2	0.05042	2784.0	ORF1ab	3.0	928.0	3425.0	S	2.0	1142.0		different gene	2020-04	2020	4
24975	16254	8721	2	0.05042	3413.0	S	2.0	1138.0	2787.0	ORF1ab	3.0	929.0		different gene	2020-04	2020	4
24984	16257	8727	2	0.05042	3422.0	S	2.0	1141.0	2790.0	ORF1ab	3.0	930.0		different gene	2020-04	2020	4
24980	16259	8721	2	0.05042	3418.0	S	1.0	1140.0	2792.0	ORF1ab	2.0	931.0		different gene	2020-04	2020	4
24981	16259	8722	2	0.05042	3419.0	S	2.0	1140.0	2792.0	ORF1ab	2.0	931.0		different gene	2020-04	2020	4
24983	16251	8732	2	0.05042	3421.0	S	1.0	1141.0	2784.0	ORF1ab	3.0	928.0		different gene	2020-04	2020	4
24981	16253	8728	2	0.05042	3419.0	S	2.0	1140.0	2786.0	ORF1ab	2.0	929.0		different gene	2020-04	2020	4
24976	16253	8723	2	0.05042	3414.0	S	3.0	1138.0	2786.0	ORF1ab	2.0	929.0		different gene	2020-04	2020	4
24978	16262	8716	2	0.05042	3416.0	S	2.0	1139.0	2795.0	ORF1ab	2.0	932.0		different gene	2020-04	2020	4
24981	16251	8730	2	0.05042	3419.0	S	2.0	1140.0	2784.0	ORF1ab	3.0	928.0		different gene	2020-04	2020	4
24978	16253	8725	2	0.05042	3416.0	S	2.0	1139.0	2786.0	ORF1ab	2.0	929.0		different gene	2020-04	2020	4
24979	16253	8726	2	0.05042	3417.0	S	3.0	1139.0	2786.0	ORF1ab	2.0	929.0		different gene	2020-04	2020	4
24980	16253	8727	2	0.05042	3418.0	S	1.0	1140.0	2786.0	ORF1ab	2.0	929.0		different gene	2020-04	2020	4
24983	16253	8730	2	0.05042	3421.0	S	1.0	1141.0	2786.0	ORF1ab	2.0	929.0		different gene	2020-04	2020	4
24979	16262	8717	2	0.05042	3417.0	S	3.0	1139.0	2795.0	ORF1ab	2.0	932.0		different gene	2020-04	2020	4
24984	16253	8731	2	0.05042	3422.0	S	2.0	1141.0	2786.0	ORF1ab	2.0	929.0		different gene	2020-04	2020	4
24980	16261	8719	2	0.05042	3418.0	S	1.0	1140.0	2794.0	ORF1ab	1.0	932.0		different gene	2020-04	2020	4
24979	16261	8718	2	0.05042	3417.0	S	3.0	1139.0	2794.0	ORF1ab	1.0	932.0		different gene	2020-04	2020	4
24978	16261	8717	2	0.05042	3416.0	S	2.0	1139.0	2794.0	ORF1ab	1.0	932.0		different gene	2020-04	2020	4
24976	16261	8715	2	0.05042	3414.0	S	3.0	1138.0	2794.0	ORF1ab	1.0	932.0		different gene	2020-04	2020	4
24975	16261	8714	2	0.05042	3413.0	S	2.0	1138.0	2794.0	ORF1ab	1.0	932.0		different gene	2020-04	2020	4
24975	16253	8722	2	0.05042	3413.0	S	2.0	1138.0	2786.0	ORF1ab	2.0	929.0		different gene	2020-04	2020	4
24980	16262	8718	2	0.05042	3418.0	S	1.0	1140.0	2795.0	ORF1ab	2.0	932.0		different gene	2020-04	2020	4
24978	16252	8726	2	0.05042	3416.0	S	2.0	1139.0	2785.0	ORF1ab	1.0	929.0		different gene	2020-04	2020	4
24980	16252	8728	2	0.05042	3418.0	S	1.0	1140.0	2785.0	ORF1ab	1.0	929.0		different gene	2020-04	2020	4
24975	16252	8723	2	0.05042	3413.0	S	2.0	1138.0	2785.0	ORF1ab	1.0	929.0		different gene	2020-04	2020	4
24987	16251	8736	2	0.05042	3425.0	S	2.0	1142.0	2784.0	ORF1ab	3.0	928.0		different gene	2020-04	2020	4
24986	16251	8735	2	0.05042	3424.0	S	1.0	1142.0	2784.0	ORF1ab	3.0	928.0		different gene	2020-04	2020	4
24984	16251	8733	2	0.05042	3422.0	S	2.0	1141.0	2784.0	ORF1ab	3.0	928.0		different gene	2020-04	2020	4
24975	16262	8713	2	0.05042	3413.0	S	2.0	1138.0	2795.0	ORF1ab	2.0	932.0		different gene	2020-04	2020	4
24979	16252	8727	2	0.05042	3417.0	S	3.0	1139.0	2785.0	ORF1ab	1.0	929.0		different gene	2020-04	2020	4
24981	16252	8729	2	0.05042	3419.0	S	2.0	1140.0	2785.0	ORF1ab	1.0	929.0		different gene	2020-04	2020	4
24981	16262	8719	2	0.05042	3419.0	S	2.0	1140.0	2795.0	ORF1ab	2.0	932.0		different gene	2020-04	2020	4
24983	16252	8731	2	0.05042	3421.0	S	1.0	1141.0	2785.0	ORF1ab	1.0	929.0		different gene	2020-04	2020	4
24984	16252	8732	2	0.05042	3422.0	S	2.0	1141.0	2785.0	ORF1ab	1.0	929.0		different gene	2020-04	2020	4
24986	16252	8734	2	0.05042	3424.0	S	1.0	1142.0	2785.0	ORF1ab	1.0	929.0		different gene	2020-04	2020	4
24987	16252	8735	2	0.05042	3425.0	S	2.0	1142.0	2785.0	ORF1ab	1.0	929.0		different gene	2020-04	2020	4
24984	16262	8722	2	0.05042	3422.0	S	2.0	1141.0	2795.0	ORF1ab	2.0	932.0		different gene	2020-04	2020	4
24983	16262	8721	2	0.05042	3421.0	S	1.0	1141.0	2795.0	ORF1ab	2.0	932.0		different gene	2020-04	2020	4
24983	16257	8726	2	0.05042	3421.0	S	1.0	1141.0	2790.0	ORF1ab	3.0	930.0		different gene	2020-04	2020	4
24986	16262	8724	2	0.05042	3424.0	S	1.0	1142.0	2795.0	ORF1ab	2.0	932.0		different gene	2020-04	2020	4
24987	16259	8728	2	0.05042	3425.0	S	2.0	1142.0	2792.0	ORF1ab	2.0	931.0		different gene	2020-04	2020	4
24975	16250	8725	2	0.05042	3413.0	S	2.0	1138.0	2783.0	ORF1ab	2.0	928.0		different gene	2020-04	2020	4
24980	16250	8730	2	0.05042	3418.0	S	1.0	1140.0	2783.0	ORF1ab	2.0	928.0		different gene	2020-04	2020	4
24975	16249	8726	2	0.05042	3413.0	S	2.0	1138.0	2782.0	ORF1ab	1.0	928.0		different gene	2020-04	2020	4
24979	16250	8729	2	0.05042	3417.0	S	3.0	1139.0	2783.0	ORF1ab	2.0	928.0		different gene	2020-04	2020	4
24976	16249	8727	2	0.05042	3414.0	S	3.0	1138.0	2782.0	ORF1ab	1.0	928.0		different gene	2020-04	2020	4
24978	16250	8728	2	0.05042	3416.0	S	2.0	1139.0	2783.0	ORF1ab	2.0	928.0		different gene	2020-04	2020	4
24976	16250	8726	2	0.05042	3414.0	S	3.0	1138.0	2783.0	ORF1ab	2.0	928.0		different gene	2020-04	2020	4
24987	16249	8738	2	0.05042	3425.0	S	2.0	1142.0	2782.0	ORF1ab	1.0	928.0		different gene	2020-04	2020	4
24986	16259	8727	2	0.05042	3424.0	S	1.0	1142.0	2792.0	ORF1ab	2.0	931.0		different gene	2020-04	2020	4
24986	16249	8737	2	0.05042	3424.0	S	1.0	1142.0	2782.0	ORF1ab	1.0	928.0		different gene	2020-04	2020	4
24976	16262	8714	2	0.05042	3414.0	S	3.0	1138.0	2795.0	ORF1ab	2.0	932.0		different gene	2020-04	2020	4
24984	16249	8735	2	0.05042	3422.0	S	2.0	1141.0	2782.0	ORF1ab	1.0	928.0		different gene	2020-04	2020	4
24983	16249	8734	2	0.05042	3421.0	S	1.0	1141.0	2782.0	ORF1ab	1.0	928.0		different gene	2020-04	2020	4
24981	16249	8732	2	0.05042	3419.0	S	2.0	1140.0	2782.0	ORF1ab	1.0	928.0		different gene	2020-04	2020	4
24980	16249	8731	2	0.05042	3418.0	S	1.0	1140.0	2782.0	ORF1ab	1.0	928.0		different gene	2020-04	2020	4
24981	16250	8731	2	0.05042	3419.0	S	2.0	1140.0	2783.0	ORF1ab	2.0	928.0		different gene	2020-04	2020	4
24983	16250	8733	2	0.05042	3421.0	S	1.0	1141.0	2783.0	ORF1ab	2.0	928.0		different gene	2020-04	2020	4
24984	16250	8734	2	0.05042	3422.0	S	2.0	1141.0	2783.0	ORF1ab	2.0	928.0		different gene	2020-04	2020	4
24986	16250	8736	2	0.05042	3424.0	S	1.0	1142.0	2783.0	ORF1ab	2.0	928.0		different gene	2020-04	2020	4
24987	16250	8737	2	0.05042	3425.0	S	2.0	1142.0	2783.0	ORF1ab	2.0	928.0		different gene	2020-04	2020	4
24975	16251	8724	2	0.05042	3413.0	S	2.0	1138.0	2784.0	ORF1ab	3.0	928.0		different gene	2020-04	2020	4
24981	16261	8720	2	0.05042	3419.0	S	2.0	1140.0	2794.0	ORF1ab	1.0	932.0		different gene	2020-04	2020	4
24983	16261	8722	2	0.05042	3421.0	S	1.0	1141.0	2794.0	ORF1ab	1.0	932.0		different gene	2020-04	2020	4
24976	16251	8725	2	0.05042	3414.0	S	3.0	1138.0	2784.0	ORF1ab	3.0	928.0		different gene	2020-04	2020	4
24978	16251	8727	2	0.05042	3416.0	S	2.0	1139.0	2784.0	ORF1ab	3.0	928.0		different gene	2020-04	2020	4
24984	16261	8723	2	0.05042	3422.0	S	2.0	1141.0	2794.0	ORF1ab	1.0	932.0		different gene	2020-04	2020	4
24979	16251	8728	2	0.05042	3417.0	S	3.0	1139.0	2784.0	ORF1ab	3.0	928.0		different gene	2020-04	2020	4
24980	16251	8729	2	0.05042	3418.0	S	1.0	1140.0	2784.0	ORF1ab	3.0	928.0		different gene	2020-04	2020	4
24987	16262	8725	2	0.05042	3425.0	S	2.0	1142.0	2795.0	ORF1ab	2.0	932.0		different gene	2020-04	2020	4
24983	16259	8724	2	0.05042	3421.0	S	1.0	1141.0	2792.0	ORF1ab	2.0	931.0		different gene	2020-04	2020	4
24984	16259	8725	2	0.05042	3422.0	S	2.0	1141.0	2792.0	ORF1ab	2.0	931.0		different gene	2020-04	2020	4
24976	16252	8724	2	0.05042	3414.0	S	3.0	1138.0	2785.0	ORF1ab	1.0	929.0		different gene	2020-04	2020	4
26729	18736	7993	2	0.0502	207.0	M	3.0	69.0	5269.0	ORF1ab	1.0	1757.0		different gene	2020-04	2020	4
18736	26729	7993	2	0.0502	5269.0	ORF1ab	1.0	1757.0	207.0	M	3.0	69.0		different gene	2020-04	2020	4
22539	22322	217	2	0.04973	977.0	S	2.0	326.0	760.0	S	1.0	254.0	72.0	same gene	2020-04	2020	4
22322	22539	217	2	0.04973	760.0	S	1.0	254.0	977.0	S	2.0	326.0	72.0	same gene	2020-04	2020	4
22533	22323	210	2	0.04964	971.0	S	2.0	324.0	761.0	S	2.0	254.0	70.0	same gene	2020-04	2020	4
22323	22533	210	2	0.04964	761.0	S	2.0	254.0	971.0	S	2.0	324.0	70.0	same gene	2020-04	2020	4
29356	29360	4	2	0.04959	1083.0	N	3.0	361.0	1087.0	N	1.0	363.0	2.0	same gene	2020-04	2020	4
29357	29351	6	2	0.04959	1084.0	N	1.0	362.0	1078.0	N	1.0	360.0	2.0	same gene	2020-04	2020	4
29351	29359	8	2	0.04959	1078.0	N	1.0	360.0	1086.0	N	3.0	362.0	2.0	same gene	2020-04	2020	4
29351	29360	9	2	0.04959	1078.0	N	1.0	360.0	1087.0	N	1.0	363.0	3.0	same gene	2020-04	2020	4
29360	29354	6	2	0.04959	1087.0	N	1.0	363.0	1081.0	N	1.0	361.0	2.0	same gene	2020-04	2020	4
29354	29360	6	2	0.04959	1081.0	N	1.0	361.0	1087.0	N	1.0	363.0	2.0	same gene	2020-04	2020	4
29362	29356	6	2	0.04959	1089.0	N	3.0	363.0	1083.0	N	3.0	361.0	2.0	same gene	2020-04	2020	4
29351	29362	11	2	0.04959	1078.0	N	1.0	360.0	1089.0	N	3.0	363.0	3.0	same gene	2020-04	2020	4
29360	29356	4	2	0.04959	1087.0	N	1.0	363.0	1083.0	N	3.0	361.0	2.0	same gene	2020-04	2020	4
29356	29362	6	2	0.04959	1083.0	N	3.0	361.0	1089.0	N	3.0	363.0	2.0	same gene	2020-04	2020	4
29351	29358	7	2	0.04959	1078.0	N	1.0	360.0	1085.0	N	2.0	362.0	2.0	same gene	2020-04	2020	4
29362	29354	8	2	0.04959	1089.0	N	3.0	363.0	1081.0	N	1.0	361.0	2.0	same gene	2020-04	2020	4
29351	29357	6	2	0.04959	1078.0	N	1.0	360.0	1084.0	N	1.0	362.0	2.0	same gene	2020-04	2020	4
29358	29351	7	2	0.04959	1085.0	N	2.0	362.0	1078.0	N	1.0	360.0	2.0	same gene	2020-04	2020	4
29357	29352	5	2	0.04959	1084.0	N	1.0	362.0	1079.0	N	2.0	360.0	2.0	same gene	2020-04	2020	4
29352	29362	10	2	0.04959	1079.0	N	2.0	360.0	1089.0	N	3.0	363.0	3.0	same gene	2020-04	2020	4
29352	29360	8	2	0.04959	1079.0	N	2.0	360.0	1087.0	N	1.0	363.0	3.0	same gene	2020-04	2020	4
29362	29352	10	2	0.04959	1089.0	N	3.0	363.0	1079.0	N	2.0	360.0	3.0	same gene	2020-04	2020	4
29352	29359	7	2	0.04959	1079.0	N	2.0	360.0	1086.0	N	3.0	362.0	2.0	same gene	2020-04	2020	4
29360	29352	8	2	0.04959	1087.0	N	1.0	363.0	1079.0	N	2.0	360.0	3.0	same gene	2020-04	2020	4
29359	29352	7	2	0.04959	1086.0	N	3.0	362.0	1079.0	N	2.0	360.0	2.0	same gene	2020-04	2020	4
29359	29351	8	2	0.04959	1086.0	N	3.0	362.0	1078.0	N	1.0	360.0	2.0	same gene	2020-04	2020	4
29358	29352	6	2	0.04959	1085.0	N	2.0	362.0	1079.0	N	2.0	360.0	2.0	same gene	2020-04	2020	4
29352	29358	6	2	0.04959	1079.0	N	2.0	360.0	1085.0	N	2.0	362.0	2.0	same gene	2020-04	2020	4
29352	29357	5	2	0.04959	1079.0	N	2.0	360.0	1084.0	N	1.0	362.0	2.0	same gene	2020-04	2020	4
29362	29351	11	2	0.04959	1089.0	N	3.0	363.0	1078.0	N	1.0	360.0	3.0	same gene	2020-04	2020	4
29354	29362	8	2	0.04959	1081.0	N	1.0	361.0	1089.0	N	3.0	363.0	2.0	same gene	2020-04	2020	4
29360	29351	9	2	0.04959	1087.0	N	1.0	363.0	1078.0	N	1.0	360.0	3.0	same gene	2020-04	2020	4
29362	29355	7	2	0.0493	1089.0	N	3.0	363.0	1082.0	N	2.0	361.0	2.0	same gene	2020-04	2020	4
29360	29355	5	2	0.0493	1087.0	N	1.0	363.0	1082.0	N	2.0	361.0	2.0	same gene	2020-04	2020	4
29355	29362	7	2	0.0493	1082.0	N	2.0	361.0	1089.0	N	3.0	363.0	2.0	same gene	2020-04	2020	4
29355	29360	5	2	0.0493	1082.0	N	2.0	361.0	1087.0	N	1.0	363.0	2.0	same gene	2020-04	2020	4
29354	29363	9	2	0.04928	1081.0	N	1.0	361.0	1090.0	N	1.0	364.0	3.0	same gene	2020-04	2020	4
29351	29363	12	2	0.04928	1078.0	N	1.0	360.0	1090.0	N	1.0	364.0	4.0	same gene	2020-04	2020	4
29363	29356	7	2	0.04928	1090.0	N	1.0	364.0	1083.0	N	3.0	361.0	3.0	same gene	2020-04	2020	4
29363	29359	4	2	0.04928	1090.0	N	1.0	364.0	1086.0	N	3.0	362.0	2.0	same gene	2020-04	2020	4
29363	29358	5	2	0.04928	1090.0	N	1.0	364.0	1085.0	N	2.0	362.0	2.0	same gene	2020-04	2020	4
29363	29357	6	2	0.04928	1090.0	N	1.0	364.0	1084.0	N	1.0	362.0	2.0	same gene	2020-04	2020	4
29363	29354	9	2	0.04928	1090.0	N	1.0	364.0	1081.0	N	1.0	361.0	3.0	same gene	2020-04	2020	4
29356	29363	7	2	0.04928	1083.0	N	3.0	361.0	1090.0	N	1.0	364.0	3.0	same gene	2020-04	2020	4
29363	29351	12	2	0.04928	1090.0	N	1.0	364.0	1078.0	N	1.0	360.0	4.0	same gene	2020-04	2020	4
29357	29363	6	2	0.04928	1084.0	N	1.0	362.0	1090.0	N	1.0	364.0	2.0	same gene	2020-04	2020	4
29358	29363	5	2	0.04928	1085.0	N	2.0	362.0	1090.0	N	1.0	364.0	2.0	same gene	2020-04	2020	4
29363	29352	11	2	0.04928	1090.0	N	1.0	364.0	1079.0	N	2.0	360.0	4.0	same gene	2020-04	2020	4
29359	29363	4	2	0.04928	1086.0	N	3.0	362.0	1090.0	N	1.0	364.0	2.0	same gene	2020-04	2020	4
29352	29363	11	2	0.04928	1079.0	N	2.0	360.0	1090.0	N	1.0	364.0	4.0	same gene	2020-04	2020	4
29356	29361	5	2	0.04926	1083.0	N	3.0	361.0	1088.0	N	2.0	363.0	2.0	same gene	2020-04	2020	4
29354	29361	7	2	0.04926	1081.0	N	1.0	361.0	1088.0	N	2.0	363.0	2.0	same gene	2020-04	2020	4
29361	29354	7	2	0.04926	1088.0	N	2.0	363.0	1081.0	N	1.0	361.0	2.0	same gene	2020-04	2020	4
29352	29361	9	2	0.04926	1079.0	N	2.0	360.0	1088.0	N	2.0	363.0	3.0	same gene	2020-04	2020	4
29361	29351	10	2	0.04926	1088.0	N	2.0	363.0	1078.0	N	1.0	360.0	3.0	same gene	2020-04	2020	4
29351	29361	10	2	0.04926	1078.0	N	1.0	360.0	1088.0	N	2.0	363.0	3.0	same gene	2020-04	2020	4
29361	29352	9	2	0.04926	1088.0	N	2.0	363.0	1079.0	N	2.0	360.0	3.0	same gene	2020-04	2020	4
29361	29356	5	2	0.04926	1088.0	N	2.0	363.0	1083.0	N	3.0	361.0	2.0	same gene	2020-04	2020	4
278	274	4	2	0.04874	13.0	ORF1ab	1.0	5.0	9.0	ORF1ab	3.0	3.0	2.0	same gene	2020-04	2020	4
274	278	4	2	0.04874	9.0	ORF1ab	3.0	3.0	13.0	ORF1ab	1.0	5.0	2.0	same gene	2020-04	2020	4
286	279	7	2	0.04836	21.0	ORF1ab	3.0	7.0	14.0	ORF1ab	2.0	5.0	2.0	same gene	2020-04	2020	4
285	279	6	2	0.04836	20.0	ORF1ab	2.0	7.0	14.0	ORF1ab	2.0	5.0	2.0	same gene	2020-04	2020	4
286	280	6	2	0.04836	21.0	ORF1ab	3.0	7.0	15.0	ORF1ab	3.0	5.0	2.0	same gene	2020-04	2020	4
285	280	5	2	0.04836	20.0	ORF1ab	2.0	7.0	15.0	ORF1ab	3.0	5.0	2.0	same gene	2020-04	2020	4
280	286	6	2	0.04836	15.0	ORF1ab	3.0	5.0	21.0	ORF1ab	3.0	7.0	2.0	same gene	2020-04	2020	4
280	285	5	2	0.04836	15.0	ORF1ab	3.0	5.0	20.0	ORF1ab	2.0	7.0	2.0	same gene	2020-04	2020	4
279	286	7	2	0.04836	14.0	ORF1ab	2.0	5.0	21.0	ORF1ab	3.0	7.0	2.0	same gene	2020-04	2020	4
279	285	6	2	0.04836	14.0	ORF1ab	2.0	5.0	20.0	ORF1ab	2.0	7.0	2.0	same gene	2020-04	2020	4
29381	29389	8	2	0.04826	1108.0	N	1.0	370.0	1116.0	N	3.0	372.0	2.0	same gene	2020-04	2020	4
29381	29387	6	2	0.04826	1108.0	N	1.0	370.0	1114.0	N	1.0	372.0	2.0	same gene	2020-04	2020	4
29383	29387	4	2	0.04826	1110.0	N	3.0	370.0	1114.0	N	1.0	372.0	2.0	same gene	2020-04	2020	4
29383	29389	6	2	0.04826	1110.0	N	3.0	370.0	1116.0	N	3.0	372.0	2.0	same gene	2020-04	2020	4
29387	29379	8	2	0.04826	1114.0	N	1.0	372.0	1106.0	N	2.0	369.0	3.0	same gene	2020-04	2020	4
29385	29379	6	2	0.04826	1112.0	N	2.0	371.0	1106.0	N	2.0	369.0	2.0	same gene	2020-04	2020	4
29386	29379	7	2	0.04826	1113.0	N	3.0	371.0	1106.0	N	2.0	369.0	2.0	same gene	2020-04	2020	4
29389	29379	10	2	0.04826	1116.0	N	3.0	372.0	1106.0	N	2.0	369.0	3.0	same gene	2020-04	2020	4
29385	29380	5	2	0.04826	1112.0	N	2.0	371.0	1107.0	N	3.0	369.0	2.0	same gene	2020-04	2020	4
29386	29380	6	2	0.04826	1113.0	N	3.0	371.0	1107.0	N	3.0	369.0	2.0	same gene	2020-04	2020	4
29380	29389	9	2	0.04826	1107.0	N	3.0	369.0	1116.0	N	3.0	372.0	3.0	same gene	2020-04	2020	4
29387	29380	7	2	0.04826	1114.0	N	1.0	372.0	1107.0	N	3.0	369.0	3.0	same gene	2020-04	2020	4
29380	29387	7	2	0.04826	1107.0	N	3.0	369.0	1114.0	N	1.0	372.0	3.0	same gene	2020-04	2020	4
29380	29386	6	2	0.04826	1107.0	N	3.0	369.0	1113.0	N	3.0	371.0	2.0	same gene	2020-04	2020	4
29380	29385	5	2	0.04826	1107.0	N	3.0	369.0	1112.0	N	2.0	371.0	2.0	same gene	2020-04	2020	4
29379	29389	10	2	0.04826	1106.0	N	2.0	369.0	1116.0	N	3.0	372.0	3.0	same gene	2020-04	2020	4
29379	29387	8	2	0.04826	1106.0	N	2.0	369.0	1114.0	N	1.0	372.0	3.0	same gene	2020-04	2020	4
29379	29386	7	2	0.04826	1106.0	N	2.0	369.0	1113.0	N	3.0	371.0	2.0	same gene	2020-04	2020	4
29379	29385	6	2	0.04826	1106.0	N	2.0	369.0	1112.0	N	2.0	371.0	2.0	same gene	2020-04	2020	4
29389	29380	9	2	0.04826	1116.0	N	3.0	372.0	1107.0	N	3.0	369.0	3.0	same gene	2020-04	2020	4
29387	29381	6	2	0.04826	1114.0	N	1.0	372.0	1108.0	N	1.0	370.0	2.0	same gene	2020-04	2020	4
29389	29381	8	2	0.04826	1116.0	N	3.0	372.0	1108.0	N	1.0	370.0	2.0	same gene	2020-04	2020	4
29387	29383	4	2	0.04826	1114.0	N	1.0	372.0	1110.0	N	3.0	370.0	2.0	same gene	2020-04	2020	4
29389	29383	6	2	0.04826	1116.0	N	3.0	372.0	1110.0	N	3.0	370.0	2.0	same gene	2020-04	2020	4
13536	4002	9534	2	0.04825	69.0	ORF1ab	3.0	23.0	3737.0	ORF1ab	2.0	1246.0	1223.0	same gene	2020-04	2020	4
4002	13536	9534	2	0.04825	3737.0	ORF1ab	2.0	1246.0	69.0	ORF1ab	3.0	23.0	1223.0	same gene	2020-04	2020	4
29388	29383	5	2	0.04823	1115.0	N	2.0	372.0	1110.0	N	3.0	370.0	2.0	same gene	2020-04	2020	4
29388	29380	8	2	0.04823	1115.0	N	2.0	372.0	1107.0	N	3.0	369.0	3.0	same gene	2020-04	2020	4
29352	29364	12	2	0.04823	1079.0	N	2.0	360.0	1091.0	N	2.0	364.0	4.0	same gene	2020-04	2020	4
29364	29352	12	2	0.04823	1091.0	N	2.0	364.0	1079.0	N	2.0	360.0	4.0	same gene	2020-04	2020	4
29358	29364	6	2	0.04823	1085.0	N	2.0	362.0	1091.0	N	2.0	364.0	2.0	same gene	2020-04	2020	4
29351	29364	13	2	0.04823	1078.0	N	1.0	360.0	1091.0	N	2.0	364.0	4.0	same gene	2020-04	2020	4
29354	29364	10	2	0.04823	1081.0	N	1.0	361.0	1091.0	N	2.0	364.0	3.0	same gene	2020-04	2020	4
29364	29358	6	2	0.04823	1091.0	N	2.0	364.0	1085.0	N	2.0	362.0	2.0	same gene	2020-04	2020	4
29364	29357	7	2	0.04823	1091.0	N	2.0	364.0	1084.0	N	1.0	362.0	2.0	same gene	2020-04	2020	4
29364	29356	8	2	0.04823	1091.0	N	2.0	364.0	1083.0	N	3.0	361.0	3.0	same gene	2020-04	2020	4
29364	29354	10	2	0.04823	1091.0	N	2.0	364.0	1081.0	N	1.0	361.0	3.0	same gene	2020-04	2020	4
29356	29364	8	2	0.04823	1083.0	N	3.0	361.0	1091.0	N	2.0	364.0	3.0	same gene	2020-04	2020	4
29364	29351	13	2	0.04823	1091.0	N	2.0	364.0	1078.0	N	1.0	360.0	4.0	same gene	2020-04	2020	4
29357	29364	7	2	0.04823	1084.0	N	1.0	362.0	1091.0	N	2.0	364.0	2.0	same gene	2020-04	2020	4
29388	29381	7	2	0.04823	1115.0	N	2.0	372.0	1108.0	N	1.0	370.0	2.0	same gene	2020-04	2020	4
29359	29364	5	2	0.04823	1086.0	N	3.0	362.0	1091.0	N	2.0	364.0	2.0	same gene	2020-04	2020	4
29379	29388	9	2	0.04823	1106.0	N	2.0	369.0	1115.0	N	2.0	372.0	3.0	same gene	2020-04	2020	4
29380	29388	8	2	0.04823	1107.0	N	3.0	369.0	1115.0	N	2.0	372.0	3.0	same gene	2020-04	2020	4
29381	29388	7	2	0.04823	1108.0	N	1.0	370.0	1115.0	N	2.0	372.0	2.0	same gene	2020-04	2020	4
29383	29388	5	2	0.04823	1110.0	N	3.0	370.0	1115.0	N	2.0	372.0	2.0	same gene	2020-04	2020	4
29364	29359	5	2	0.04823	1091.0	N	2.0	364.0	1086.0	N	3.0	362.0	2.0	same gene	2020-04	2020	4
29388	29379	9	2	0.04823	1115.0	N	2.0	372.0	1106.0	N	2.0	369.0	3.0	same gene	2020-04	2020	4
272	268	4	2	0.04792	7.0	ORF1ab	1.0	3.0	3.0	ORF1ab	3.0	1.0	2.0	same gene	2020-04	2020	4
267	273	6	2	0.04792	2.0	ORF1ab	2.0	1.0	8.0	ORF1ab	2.0	3.0	2.0	same gene	2020-04	2020	4
273	268	5	2	0.04792	8.0	ORF1ab	2.0	3.0	3.0	ORF1ab	3.0	1.0	2.0	same gene	2020-04	2020	4
273	267	6	2	0.04792	8.0	ORF1ab	2.0	3.0	2.0	ORF1ab	2.0	1.0	2.0	same gene	2020-04	2020	4
267	272	5	2	0.04792	2.0	ORF1ab	2.0	1.0	7.0	ORF1ab	1.0	3.0	2.0	same gene	2020-04	2020	4
272	267	5	2	0.04792	7.0	ORF1ab	1.0	3.0	2.0	ORF1ab	2.0	1.0	2.0	same gene	2020-04	2020	4
268	272	4	2	0.04792	3.0	ORF1ab	3.0	1.0	7.0	ORF1ab	1.0	3.0	2.0	same gene	2020-04	2020	4
268	273	5	2	0.04792	3.0	ORF1ab	3.0	1.0	8.0	ORF1ab	2.0	3.0	2.0	same gene	2020-04	2020	4
29352	29365	13	2	0.0478	1079.0	N	2.0	360.0	1092.0	N	3.0	364.0	4.0	same gene	2020-04	2020	4
29384	29380	4	2	0.0478	1111.0	N	1.0	371.0	1107.0	N	3.0	369.0	2.0	same gene	2020-04	2020	4
29354	29365	11	2	0.0478	1081.0	N	1.0	361.0	1092.0	N	3.0	364.0	3.0	same gene	2020-04	2020	4
29379	29384	5	2	0.0478	1106.0	N	2.0	369.0	1111.0	N	1.0	371.0	2.0	same gene	2020-04	2020	4
29380	29384	4	2	0.0478	1107.0	N	3.0	369.0	1111.0	N	1.0	371.0	2.0	same gene	2020-04	2020	4
29356	29365	9	2	0.0478	1083.0	N	3.0	361.0	1092.0	N	3.0	364.0	3.0	same gene	2020-04	2020	4
29365	29351	14	2	0.0478	1092.0	N	3.0	364.0	1078.0	N	1.0	360.0	4.0	same gene	2020-04	2020	4
29357	29365	8	2	0.0478	1084.0	N	1.0	362.0	1092.0	N	3.0	364.0	2.0	same gene	2020-04	2020	4
29365	29359	6	2	0.0478	1092.0	N	3.0	364.0	1086.0	N	3.0	362.0	2.0	same gene	2020-04	2020	4
29358	29365	7	2	0.0478	1085.0	N	2.0	362.0	1092.0	N	3.0	364.0	2.0	same gene	2020-04	2020	4
29351	29365	14	2	0.0478	1078.0	N	1.0	360.0	1092.0	N	3.0	364.0	4.0	same gene	2020-04	2020	4
29365	29352	13	2	0.0478	1092.0	N	3.0	364.0	1079.0	N	2.0	360.0	4.0	same gene	2020-04	2020	4
29365	29358	7	2	0.0478	1092.0	N	3.0	364.0	1085.0	N	2.0	362.0	2.0	same gene	2020-04	2020	4
29365	29357	8	2	0.0478	1092.0	N	3.0	364.0	1084.0	N	1.0	362.0	2.0	same gene	2020-04	2020	4
29365	29356	9	2	0.0478	1092.0	N	3.0	364.0	1083.0	N	3.0	361.0	3.0	same gene	2020-04	2020	4
29365	29354	11	2	0.0478	1092.0	N	3.0	364.0	1081.0	N	1.0	361.0	3.0	same gene	2020-04	2020	4
29359	29365	6	2	0.0478	1086.0	N	3.0	362.0	1092.0	N	3.0	364.0	2.0	same gene	2020-04	2020	4
29384	29379	5	2	0.0478	1111.0	N	1.0	371.0	1106.0	N	2.0	369.0	2.0	same gene	2020-04	2020	4
281	276	5	2	0.04779	16.0	ORF1ab	1.0	6.0	11.0	ORF1ab	2.0	4.0	2.0	same gene	2020-04	2020	4
281	275	6	2	0.04779	16.0	ORF1ab	1.0	6.0	10.0	ORF1ab	1.0	4.0	2.0	same gene	2020-04	2020	4
281	277	4	2	0.04779	16.0	ORF1ab	1.0	6.0	12.0	ORF1ab	3.0	4.0	2.0	same gene	2020-04	2020	4
275	281	6	2	0.04779	10.0	ORF1ab	1.0	4.0	16.0	ORF1ab	1.0	6.0	2.0	same gene	2020-04	2020	4
277	281	4	2	0.04779	12.0	ORF1ab	3.0	4.0	16.0	ORF1ab	1.0	6.0	2.0	same gene	2020-04	2020	4
276	281	5	2	0.04779	11.0	ORF1ab	2.0	4.0	16.0	ORF1ab	1.0	6.0	2.0	same gene	2020-04	2020	4
29353	29358	5	2	0.04775	1080.0	N	3.0	360.0	1085.0	N	2.0	362.0	2.0	same gene	2020-04	2020	4
29362	29353	9	2	0.04775	1089.0	N	3.0	363.0	1080.0	N	3.0	360.0	3.0	same gene	2020-04	2020	4
29357	29353	4	2	0.04775	1084.0	N	1.0	362.0	1080.0	N	3.0	360.0	2.0	same gene	2020-04	2020	4
29353	29357	4	2	0.04775	1080.0	N	3.0	360.0	1084.0	N	1.0	362.0	2.0	same gene	2020-04	2020	4
29360	29353	7	2	0.04775	1087.0	N	1.0	363.0	1080.0	N	3.0	360.0	3.0	same gene	2020-04	2020	4
29359	29353	6	2	0.04775	1086.0	N	3.0	362.0	1080.0	N	3.0	360.0	2.0	same gene	2020-04	2020	4
29353	29362	9	2	0.04775	1080.0	N	3.0	360.0	1089.0	N	3.0	363.0	3.0	same gene	2020-04	2020	4
29353	29359	6	2	0.04775	1080.0	N	3.0	360.0	1086.0	N	3.0	362.0	2.0	same gene	2020-04	2020	4
29358	29353	5	2	0.04775	1085.0	N	2.0	362.0	1080.0	N	3.0	360.0	2.0	same gene	2020-04	2020	4
29353	29360	7	2	0.04775	1080.0	N	3.0	360.0	1087.0	N	1.0	363.0	3.0	same gene	2020-04	2020	4
29469	29464	5	2	0.04757	1196.0	N	2.0	399.0	1191.0	N	3.0	397.0	2.0	same gene	2020-04	2020	4
29464	29469	5	2	0.04757	1191.0	N	3.0	397.0	1196.0	N	2.0	399.0	2.0	same gene	2020-04	2020	4
29470	29464	6	2	0.04757	1197.0	N	3.0	399.0	1191.0	N	3.0	397.0	2.0	same gene	2020-04	2020	4
29464	29470	6	2	0.04757	1191.0	N	3.0	397.0	1197.0	N	3.0	399.0	2.0	same gene	2020-04	2020	4
29387	29373	14	2	0.04753	1114.0	N	1.0	372.0	1100.0	N	2.0	367.0	5.0	same gene	2020-04	2020	4
29376	29387	11	2	0.04753	1103.0	N	2.0	368.0	1114.0	N	1.0	372.0	4.0	same gene	2020-04	2020	4
29375	29387	12	2	0.04753	1102.0	N	1.0	368.0	1114.0	N	1.0	372.0	4.0	same gene	2020-04	2020	4
29389	29373	16	2	0.04753	1116.0	N	3.0	372.0	1100.0	N	2.0	367.0	5.0	same gene	2020-04	2020	4
29375	29389	14	2	0.04753	1102.0	N	1.0	368.0	1116.0	N	3.0	372.0	4.0	same gene	2020-04	2020	4
29376	29386	10	2	0.04753	1103.0	N	2.0	368.0	1113.0	N	3.0	371.0	3.0	same gene	2020-04	2020	4
29376	29381	5	2	0.04753	1103.0	N	2.0	368.0	1108.0	N	1.0	370.0	2.0	same gene	2020-04	2020	4
29376	29385	9	2	0.04753	1103.0	N	2.0	368.0	1112.0	N	2.0	371.0	3.0	same gene	2020-04	2020	4
29375	29385	10	2	0.04753	1102.0	N	1.0	368.0	1112.0	N	2.0	371.0	3.0	same gene	2020-04	2020	4
29376	29383	7	2	0.04753	1103.0	N	2.0	368.0	1110.0	N	3.0	370.0	2.0	same gene	2020-04	2020	4
29375	29386	11	2	0.04753	1102.0	N	1.0	368.0	1113.0	N	3.0	371.0	3.0	same gene	2020-04	2020	4
29373	29383	10	2	0.04753	1100.0	N	2.0	367.0	1110.0	N	3.0	370.0	3.0	same gene	2020-04	2020	4
29375	29383	8	2	0.04753	1102.0	N	1.0	368.0	1110.0	N	3.0	370.0	2.0	same gene	2020-04	2020	4
29375	29381	6	2	0.04753	1102.0	N	1.0	368.0	1108.0	N	1.0	370.0	2.0	same gene	2020-04	2020	4
29381	29376	5	2	0.04753	1108.0	N	1.0	370.0	1103.0	N	2.0	368.0	2.0	same gene	2020-04	2020	4
29383	29376	7	2	0.04753	1110.0	N	3.0	370.0	1103.0	N	2.0	368.0	2.0	same gene	2020-04	2020	4
29385	29376	9	2	0.04753	1112.0	N	2.0	371.0	1103.0	N	2.0	368.0	3.0	same gene	2020-04	2020	4
29386	29376	10	2	0.04753	1113.0	N	3.0	371.0	1103.0	N	2.0	368.0	3.0	same gene	2020-04	2020	4
29387	29376	11	2	0.04753	1114.0	N	1.0	372.0	1103.0	N	2.0	368.0	4.0	same gene	2020-04	2020	4
29389	29376	13	2	0.04753	1116.0	N	3.0	372.0	1103.0	N	2.0	368.0	4.0	same gene	2020-04	2020	4
29386	29375	11	2	0.04753	1113.0	N	3.0	371.0	1102.0	N	1.0	368.0	3.0	same gene	2020-04	2020	4
29385	29375	10	2	0.04753	1112.0	N	2.0	371.0	1102.0	N	1.0	368.0	3.0	same gene	2020-04	2020	4
29383	29375	8	2	0.04753	1110.0	N	3.0	370.0	1102.0	N	1.0	368.0	2.0	same gene	2020-04	2020	4
29373	29379	6	2	0.04753	1100.0	N	2.0	367.0	1106.0	N	2.0	369.0	2.0	same gene	2020-04	2020	4
29373	29380	7	2	0.04753	1100.0	N	2.0	367.0	1107.0	N	3.0	369.0	2.0	same gene	2020-04	2020	4
29373	29381	8	2	0.04753	1100.0	N	2.0	367.0	1108.0	N	1.0	370.0	3.0	same gene	2020-04	2020	4
29381	29375	6	2	0.04753	1108.0	N	1.0	370.0	1102.0	N	1.0	368.0	2.0	same gene	2020-04	2020	4
29373	29385	12	2	0.04753	1100.0	N	2.0	367.0	1112.0	N	2.0	371.0	4.0	same gene	2020-04	2020	4
29373	29386	13	2	0.04753	1100.0	N	2.0	367.0	1113.0	N	3.0	371.0	4.0	same gene	2020-04	2020	4
29373	29387	14	2	0.04753	1100.0	N	2.0	367.0	1114.0	N	1.0	372.0	5.0	same gene	2020-04	2020	4
29373	29389	16	2	0.04753	1100.0	N	2.0	367.0	1116.0	N	3.0	372.0	5.0	same gene	2020-04	2020	4
29387	29375	12	2	0.04753	1114.0	N	1.0	372.0	1102.0	N	1.0	368.0	4.0	same gene	2020-04	2020	4
29389	29375	14	2	0.04753	1116.0	N	3.0	372.0	1102.0	N	1.0	368.0	4.0	same gene	2020-04	2020	4
29380	29373	7	2	0.04753	1107.0	N	3.0	369.0	1100.0	N	2.0	367.0	2.0	same gene	2020-04	2020	4
29381	29373	8	2	0.04753	1108.0	N	1.0	370.0	1100.0	N	2.0	367.0	3.0	same gene	2020-04	2020	4
29383	29373	10	2	0.04753	1110.0	N	3.0	370.0	1100.0	N	2.0	367.0	3.0	same gene	2020-04	2020	4
29385	29373	12	2	0.04753	1112.0	N	2.0	371.0	1100.0	N	2.0	367.0	4.0	same gene	2020-04	2020	4
29376	29389	13	2	0.04753	1103.0	N	2.0	368.0	1116.0	N	3.0	372.0	4.0	same gene	2020-04	2020	4
29386	29373	13	2	0.04753	1113.0	N	3.0	371.0	1100.0	N	2.0	367.0	4.0	same gene	2020-04	2020	4
29379	29373	6	2	0.04753	1106.0	N	2.0	369.0	1100.0	N	2.0	367.0	2.0	same gene	2020-04	2020	4
278	273	5	2	0.04749	13.0	ORF1ab	1.0	5.0	8.0	ORF1ab	2.0	3.0	2.0	same gene	2020-04	2020	4
29484	29479	5	2	0.04749	1211.0	N	2.0	404.0	1206.0	N	3.0	402.0	2.0	same gene	2020-04	2020	4
29477	29483	6	2	0.04749	1204.0	N	1.0	402.0	1210.0	N	1.0	404.0	2.0	same gene	2020-04	2020	4
29477	29484	7	2	0.04749	1204.0	N	1.0	402.0	1211.0	N	2.0	404.0	2.0	same gene	2020-04	2020	4
29479	29483	4	2	0.04749	1206.0	N	3.0	402.0	1210.0	N	1.0	404.0	2.0	same gene	2020-04	2020	4
29479	29484	5	2	0.04749	1206.0	N	3.0	402.0	1211.0	N	2.0	404.0	2.0	same gene	2020-04	2020	4
29484	29477	7	2	0.04749	1211.0	N	2.0	404.0	1204.0	N	1.0	402.0	2.0	same gene	2020-04	2020	4
278	272	6	2	0.04749	13.0	ORF1ab	1.0	5.0	7.0	ORF1ab	1.0	3.0	2.0	same gene	2020-04	2020	4
273	278	5	2	0.04749	8.0	ORF1ab	2.0	3.0	13.0	ORF1ab	1.0	5.0	2.0	same gene	2020-04	2020	4
29483	29479	4	2	0.04749	1210.0	N	1.0	404.0	1206.0	N	3.0	402.0	2.0	same gene	2020-04	2020	4
29483	29477	6	2	0.04749	1210.0	N	1.0	404.0	1204.0	N	1.0	402.0	2.0	same gene	2020-04	2020	4
272	278	6	2	0.04749	7.0	ORF1ab	1.0	3.0	13.0	ORF1ab	1.0	5.0	2.0	same gene	2020-04	2020	4
29484	29478	6	2	0.04747	1211.0	N	2.0	404.0	1205.0	N	2.0	402.0	2.0	same gene	2020-04	2020	4
29483	29478	5	2	0.04747	1210.0	N	1.0	404.0	1205.0	N	2.0	402.0	2.0	same gene	2020-04	2020	4
29478	29484	6	2	0.04747	1205.0	N	2.0	402.0	1211.0	N	2.0	404.0	2.0	same gene	2020-04	2020	4
29478	29483	5	2	0.04747	1205.0	N	2.0	402.0	1210.0	N	1.0	404.0	2.0	same gene	2020-04	2020	4
2416	25563	23147	2	0.04742	2151.0	ORF1ab	3.0	717.0	171.0	ORF3a	3.0	57.0		different gene	2020-04	2020	4
25563	2416	23147	2	0.04742	171.0	ORF3a	3.0	57.0	2151.0	ORF1ab	3.0	717.0		different gene	2020-04	2020	4
29378	29385	7	2	0.04739	1105.0	N	1.0	369.0	1112.0	N	2.0	371.0	2.0	same gene	2020-04	2020	4
29378	29386	8	2	0.04739	1105.0	N	1.0	369.0	1113.0	N	3.0	371.0	2.0	same gene	2020-04	2020	4
29386	29378	8	2	0.04739	1113.0	N	3.0	371.0	1105.0	N	1.0	369.0	2.0	same gene	2020-04	2020	4
29387	29378	9	2	0.04739	1114.0	N	1.0	372.0	1105.0	N	1.0	369.0	3.0	same gene	2020-04	2020	4
29389	29378	11	2	0.04739	1116.0	N	3.0	372.0	1105.0	N	1.0	369.0	3.0	same gene	2020-04	2020	4
29378	29389	11	2	0.04739	1105.0	N	1.0	369.0	1116.0	N	3.0	372.0	3.0	same gene	2020-04	2020	4
29378	29387	9	2	0.04739	1105.0	N	1.0	369.0	1114.0	N	1.0	372.0	3.0	same gene	2020-04	2020	4
29385	29378	7	2	0.04739	1112.0	N	2.0	371.0	1105.0	N	1.0	369.0	2.0	same gene	2020-04	2020	4
29476	29480	4	2	0.04734	1203.0	N	3.0	401.0	1207.0	N	1.0	403.0	2.0	same gene	2020-04	2020	4
29476	29483	7	2	0.04734	1203.0	N	3.0	401.0	1210.0	N	1.0	404.0	3.0	same gene	2020-04	2020	4
29476	29482	6	2	0.04734	1203.0	N	3.0	401.0	1209.0	N	3.0	403.0	2.0	same gene	2020-04	2020	4
29476	29481	5	2	0.04734	1203.0	N	3.0	401.0	1208.0	N	2.0	403.0	2.0	same gene	2020-04	2020	4
29476	29484	8	2	0.04734	1203.0	N	3.0	401.0	1211.0	N	2.0	404.0	3.0	same gene	2020-04	2020	4
29484	29476	8	2	0.04734	1211.0	N	2.0	404.0	1203.0	N	3.0	401.0	3.0	same gene	2020-04	2020	4
29483	29476	7	2	0.04734	1210.0	N	1.0	404.0	1203.0	N	3.0	401.0	3.0	same gene	2020-04	2020	4
29482	29476	6	2	0.04734	1209.0	N	3.0	403.0	1203.0	N	3.0	401.0	2.0	same gene	2020-04	2020	4
29481	29476	5	2	0.04734	1208.0	N	2.0	403.0	1203.0	N	3.0	401.0	2.0	same gene	2020-04	2020	4
29480	29476	4	2	0.04734	1207.0	N	1.0	403.0	1203.0	N	3.0	401.0	2.0	same gene	2020-04	2020	4
28580	10097	18483	2	0.04703	307.0	N	1.0	103.0	9832.0	ORF1ab	1.0	3278.0		different gene	2020-04	2020	4
10097	28580	18483	2	0.04703	9832.0	ORF1ab	1.0	3278.0	307.0	N	1.0	103.0		different gene	2020-04	2020	4
29475	29483	8	2	0.04695	1202.0	N	2.0	401.0	1210.0	N	1.0	404.0	3.0	same gene	2020-04	2020	4
29481	29475	6	2	0.04695	1208.0	N	2.0	403.0	1202.0	N	2.0	401.0	2.0	same gene	2020-04	2020	4
29483	29475	8	2	0.04695	1210.0	N	1.0	404.0	1202.0	N	2.0	401.0	3.0	same gene	2020-04	2020	4
29475	29480	5	2	0.04695	1202.0	N	2.0	401.0	1207.0	N	1.0	403.0	2.0	same gene	2020-04	2020	4
29475	29481	6	2	0.04695	1202.0	N	2.0	401.0	1208.0	N	2.0	403.0	2.0	same gene	2020-04	2020	4
29475	29482	7	2	0.04695	1202.0	N	2.0	401.0	1209.0	N	3.0	403.0	2.0	same gene	2020-04	2020	4
29482	29475	7	2	0.04695	1209.0	N	3.0	403.0	1202.0	N	2.0	401.0	2.0	same gene	2020-04	2020	4
29484	29475	9	2	0.04695	1211.0	N	2.0	404.0	1202.0	N	2.0	401.0	3.0	same gene	2020-04	2020	4
29475	29484	9	2	0.04695	1202.0	N	2.0	401.0	1211.0	N	2.0	404.0	3.0	same gene	2020-04	2020	4
29480	29475	5	2	0.04695	1207.0	N	1.0	403.0	1202.0	N	2.0	401.0	2.0	same gene	2020-04	2020	4
29461	29465	4	2	0.04691	1188.0	N	3.0	396.0	1192.0	N	1.0	398.0	2.0	same gene	2020-04	2020	4
29465	29461	4	2	0.04691	1192.0	N	1.0	398.0	1188.0	N	3.0	396.0	2.0	same gene	2020-04	2020	4
10798	13862	3064	2	0.04682	10533.0	ORF1ab	3.0	3511.0	395.0	ORF1ab	2.0	132.0	3379.0	same gene	2020-04	2020	4
13862	10798	3064	2	0.04682	395.0	ORF1ab	2.0	132.0	10533.0	ORF1ab	3.0	3511.0	3379.0	same gene	2020-04	2020	4
29455	29459	4	2	0.0467	1182.0	N	3.0	394.0	1186.0	N	1.0	396.0	2.0	same gene	2020-04	2020	4
29455	29460	5	2	0.0467	1182.0	N	3.0	394.0	1187.0	N	2.0	396.0	2.0	same gene	2020-04	2020	4
29460	29455	5	2	0.0467	1187.0	N	2.0	396.0	1182.0	N	3.0	394.0	2.0	same gene	2020-04	2020	4
29459	29455	4	2	0.0467	1186.0	N	1.0	396.0	1182.0	N	3.0	394.0	2.0	same gene	2020-04	2020	4
29382	29387	5	2	0.04648	1109.0	N	2.0	370.0	1114.0	N	1.0	372.0	2.0	same gene	2020-04	2020	4
29382	29389	7	2	0.04648	1109.0	N	2.0	370.0	1116.0	N	3.0	372.0	2.0	same gene	2020-04	2020	4
29389	29382	7	2	0.04648	1116.0	N	3.0	372.0	1109.0	N	2.0	370.0	2.0	same gene	2020-04	2020	4
29387	29382	5	2	0.04648	1114.0	N	1.0	372.0	1109.0	N	2.0	370.0	2.0	same gene	2020-04	2020	4
29474	29481	7	2	0.04607	1201.0	N	1.0	401.0	1208.0	N	2.0	403.0	2.0	same gene	2020-04	2020	4
29480	29474	6	2	0.04607	1207.0	N	1.0	403.0	1201.0	N	1.0	401.0	2.0	same gene	2020-04	2020	4
29481	29474	7	2	0.04607	1208.0	N	2.0	403.0	1201.0	N	1.0	401.0	2.0	same gene	2020-04	2020	4
29482	29474	8	2	0.04607	1209.0	N	3.0	403.0	1201.0	N	1.0	401.0	2.0	same gene	2020-04	2020	4
29483	29474	9	2	0.04607	1210.0	N	1.0	404.0	1201.0	N	1.0	401.0	3.0	same gene	2020-04	2020	4
29474	29482	8	2	0.04607	1201.0	N	1.0	401.0	1209.0	N	3.0	403.0	2.0	same gene	2020-04	2020	4
29484	29474	10	2	0.04607	1211.0	N	2.0	404.0	1201.0	N	1.0	401.0	3.0	same gene	2020-04	2020	4
29474	29484	10	2	0.04607	1201.0	N	1.0	401.0	1211.0	N	2.0	404.0	3.0	same gene	2020-04	2020	4
29474	29483	9	2	0.04607	1201.0	N	1.0	401.0	1210.0	N	1.0	404.0	3.0	same gene	2020-04	2020	4
29474	29480	6	2	0.04607	1201.0	N	1.0	401.0	1207.0	N	1.0	403.0	2.0	same gene	2020-04	2020	4
16289	25429	9140	2	0.04584	2822.0	ORF1ab	2.0	941.0	37.0	ORF3a	1.0	13.0		different gene	2020-04	2020	4
25429	16289	9140	2	0.04584	37.0	ORF3a	1.0	13.0	2822.0	ORF1ab	2.0	941.0		different gene	2020-04	2020	4
287	283	4	2	0.04573	22.0	ORF1ab	1.0	8.0	18.0	ORF1ab	3.0	6.0	2.0	same gene	2020-04	2020	4
288	283	5	2	0.04573	23.0	ORF1ab	2.0	8.0	18.0	ORF1ab	3.0	6.0	2.0	same gene	2020-04	2020	4
289	283	6	2	0.04573	24.0	ORF1ab	3.0	8.0	18.0	ORF1ab	3.0	6.0	2.0	same gene	2020-04	2020	4
290	286	4	2	0.04573	25.0	ORF1ab	1.0	9.0	21.0	ORF1ab	3.0	7.0	2.0	same gene	2020-04	2020	4
290	283	7	2	0.04573	25.0	ORF1ab	1.0	9.0	18.0	ORF1ab	3.0	6.0	3.0	same gene	2020-04	2020	4
290	285	5	2	0.04573	25.0	ORF1ab	1.0	9.0	20.0	ORF1ab	2.0	7.0	2.0	same gene	2020-04	2020	4
285	290	5	2	0.04573	20.0	ORF1ab	2.0	7.0	25.0	ORF1ab	1.0	9.0	2.0	same gene	2020-04	2020	4
283	290	7	2	0.04573	18.0	ORF1ab	3.0	6.0	25.0	ORF1ab	1.0	9.0	3.0	same gene	2020-04	2020	4
283	287	4	2	0.04573	18.0	ORF1ab	3.0	6.0	22.0	ORF1ab	1.0	8.0	2.0	same gene	2020-04	2020	4
286	290	4	2	0.04573	21.0	ORF1ab	3.0	7.0	25.0	ORF1ab	1.0	9.0	2.0	same gene	2020-04	2020	4
283	289	6	2	0.04573	18.0	ORF1ab	3.0	6.0	24.0	ORF1ab	3.0	8.0	2.0	same gene	2020-04	2020	4
283	288	5	2	0.04573	18.0	ORF1ab	3.0	6.0	23.0	ORF1ab	2.0	8.0	2.0	same gene	2020-04	2020	4
29448	29453	5	2	0.04563	1175.0	N	2.0	392.0	1180.0	N	1.0	394.0	2.0	same gene	2020-04	2020	4
29448	29454	6	2	0.04563	1175.0	N	2.0	392.0	1181.0	N	2.0	394.0	2.0	same gene	2020-04	2020	4
29447	29453	6	2	0.04563	1174.0	N	1.0	392.0	1180.0	N	1.0	394.0	2.0	same gene	2020-04	2020	4
29447	29454	7	2	0.04563	1174.0	N	1.0	392.0	1181.0	N	2.0	394.0	2.0	same gene	2020-04	2020	4
29453	29448	5	2	0.04563	1180.0	N	1.0	394.0	1175.0	N	2.0	392.0	2.0	same gene	2020-04	2020	4
29454	29448	6	2	0.04563	1181.0	N	2.0	394.0	1175.0	N	2.0	392.0	2.0	same gene	2020-04	2020	4
29453	29447	6	2	0.04563	1180.0	N	1.0	394.0	1174.0	N	1.0	392.0	2.0	same gene	2020-04	2020	4
29454	29447	7	2	0.04563	1181.0	N	2.0	394.0	1174.0	N	1.0	392.0	2.0	same gene	2020-04	2020	4
29452	29458	6	2	0.04554	1179.0	N	3.0	393.0	1185.0	N	3.0	395.0	2.0	same gene	2020-04	2020	4
29453	29459	6	2	0.04554	1180.0	N	1.0	394.0	1186.0	N	1.0	396.0	2.0	same gene	2020-04	2020	4
29454	29459	5	2	0.04554	1181.0	N	2.0	394.0	1186.0	N	1.0	396.0	2.0	same gene	2020-04	2020	4
29454	29460	6	2	0.04554	1181.0	N	2.0	394.0	1187.0	N	2.0	396.0	2.0	same gene	2020-04	2020	4
29453	29460	7	2	0.04554	1180.0	N	1.0	394.0	1187.0	N	2.0	396.0	2.0	same gene	2020-04	2020	4
29459	29452	7	2	0.04554	1186.0	N	1.0	396.0	1179.0	N	3.0	393.0	3.0	same gene	2020-04	2020	4
29459	29454	5	2	0.04554	1186.0	N	1.0	396.0	1181.0	N	2.0	394.0	2.0	same gene	2020-04	2020	4
29458	29452	6	2	0.04554	1185.0	N	3.0	395.0	1179.0	N	3.0	393.0	2.0	same gene	2020-04	2020	4
29452	29457	5	2	0.04554	1179.0	N	3.0	393.0	1184.0	N	2.0	395.0	2.0	same gene	2020-04	2020	4
29460	29453	7	2	0.04554	1187.0	N	2.0	396.0	1180.0	N	1.0	394.0	2.0	same gene	2020-04	2020	4
29459	29453	6	2	0.04554	1186.0	N	1.0	396.0	1180.0	N	1.0	394.0	2.0	same gene	2020-04	2020	4
29452	29460	8	2	0.04554	1179.0	N	3.0	393.0	1187.0	N	2.0	396.0	3.0	same gene	2020-04	2020	4
29460	29452	8	2	0.04554	1187.0	N	2.0	396.0	1179.0	N	3.0	393.0	3.0	same gene	2020-04	2020	4
29460	29454	6	2	0.04554	1187.0	N	2.0	396.0	1181.0	N	2.0	394.0	2.0	same gene	2020-04	2020	4
29452	29459	7	2	0.04554	1179.0	N	3.0	393.0	1186.0	N	1.0	396.0	3.0	same gene	2020-04	2020	4
29457	29452	5	2	0.04554	1184.0	N	2.0	395.0	1179.0	N	3.0	393.0	2.0	same gene	2020-04	2020	4
29461	29455	6	2	0.04545	1188.0	N	3.0	396.0	1182.0	N	3.0	394.0	2.0	same gene	2020-04	2020	4
29455	29461	6	2	0.04545	1182.0	N	3.0	394.0	1188.0	N	3.0	396.0	2.0	same gene	2020-04	2020	4
23118	23124	6	2	0.0454	1556.0	S	2.0	519.0	1562.0	S	2.0	521.0	2.0	same gene	2020-04	2020	4
23118	23123	5	2	0.0454	1556.0	S	2.0	519.0	1561.0	S	1.0	521.0	2.0	same gene	2020-04	2020	4
23117	23126	9	2	0.0454	1555.0	S	1.0	519.0	1564.0	S	1.0	522.0	3.0	same gene	2020-04	2020	4
23117	23124	7	2	0.0454	1555.0	S	1.0	519.0	1562.0	S	2.0	521.0	2.0	same gene	2020-04	2020	4
23117	23123	6	2	0.0454	1555.0	S	1.0	519.0	1561.0	S	1.0	521.0	2.0	same gene	2020-04	2020	4
23116	23126	10	2	0.0454	1554.0	S	3.0	518.0	1564.0	S	1.0	522.0	4.0	same gene	2020-04	2020	4
23116	23125	9	2	0.0454	1554.0	S	3.0	518.0	1563.0	S	3.0	521.0	3.0	same gene	2020-04	2020	4
23118	23125	7	2	0.0454	1556.0	S	2.0	519.0	1563.0	S	3.0	521.0	2.0	same gene	2020-04	2020	4
23118	23126	8	2	0.0454	1556.0	S	2.0	519.0	1564.0	S	1.0	522.0	3.0	same gene	2020-04	2020	4
23117	23125	8	2	0.0454	1555.0	S	1.0	519.0	1563.0	S	3.0	521.0	2.0	same gene	2020-04	2020	4
23121	23126	5	2	0.0454	1559.0	S	2.0	520.0	1564.0	S	1.0	522.0	2.0	same gene	2020-04	2020	4
23119	23123	4	2	0.0454	1557.0	S	3.0	519.0	1561.0	S	1.0	521.0	2.0	same gene	2020-04	2020	4
23117	23113	4	2	0.0454	1555.0	S	1.0	519.0	1551.0	S	3.0	517.0	2.0	same gene	2020-04	2020	4
23125	23113	12	2	0.0454	1563.0	S	3.0	521.0	1551.0	S	3.0	517.0	4.0	same gene	2020-04	2020	4
23124	23113	11	2	0.0454	1562.0	S	2.0	521.0	1551.0	S	3.0	517.0	4.0	same gene	2020-04	2020	4
23123	23113	10	2	0.0454	1561.0	S	1.0	521.0	1551.0	S	3.0	517.0	4.0	same gene	2020-04	2020	4
23121	23113	8	2	0.0454	1559.0	S	2.0	520.0	1551.0	S	3.0	517.0	3.0	same gene	2020-04	2020	4
23119	23113	6	2	0.0454	1557.0	S	3.0	519.0	1551.0	S	3.0	517.0	2.0	same gene	2020-04	2020	4
23118	23113	5	2	0.0454	1556.0	S	2.0	519.0	1551.0	S	3.0	517.0	2.0	same gene	2020-04	2020	4
23121	23115	6	2	0.0454	1559.0	S	2.0	520.0	1553.0	S	2.0	518.0	2.0	same gene	2020-04	2020	4
23119	23124	5	2	0.0454	1557.0	S	3.0	519.0	1562.0	S	2.0	521.0	2.0	same gene	2020-04	2020	4
23123	23115	8	2	0.0454	1561.0	S	1.0	521.0	1553.0	S	2.0	518.0	3.0	same gene	2020-04	2020	4
23116	23123	7	2	0.0454	1554.0	S	3.0	518.0	1561.0	S	1.0	521.0	3.0	same gene	2020-04	2020	4
23124	23115	9	2	0.0454	1562.0	S	2.0	521.0	1553.0	S	2.0	518.0	3.0	same gene	2020-04	2020	4
23125	23115	10	2	0.0454	1563.0	S	3.0	521.0	1553.0	S	2.0	518.0	3.0	same gene	2020-04	2020	4
23119	23126	7	2	0.0454	1557.0	S	3.0	519.0	1564.0	S	1.0	522.0	3.0	same gene	2020-04	2020	4
23119	23125	6	2	0.0454	1557.0	S	3.0	519.0	1563.0	S	3.0	521.0	2.0	same gene	2020-04	2020	4
23116	23124	8	2	0.0454	1554.0	S	3.0	518.0	1562.0	S	2.0	521.0	3.0	same gene	2020-04	2020	4
23126	23113	13	2	0.0454	1564.0	S	1.0	522.0	1551.0	S	3.0	517.0	5.0	same gene	2020-04	2020	4
23116	23121	5	2	0.0454	1554.0	S	3.0	518.0	1559.0	S	2.0	520.0	2.0	same gene	2020-04	2020	4
23123	23118	5	2	0.0454	1561.0	S	1.0	521.0	1556.0	S	2.0	519.0	2.0	same gene	2020-04	2020	4
23123	23116	7	2	0.0454	1561.0	S	1.0	521.0	1554.0	S	3.0	518.0	3.0	same gene	2020-04	2020	4
23124	23116	8	2	0.0454	1562.0	S	2.0	521.0	1554.0	S	3.0	518.0	3.0	same gene	2020-04	2020	4
23125	23116	9	2	0.0454	1563.0	S	3.0	521.0	1554.0	S	3.0	518.0	3.0	same gene	2020-04	2020	4
23126	23116	10	2	0.0454	1564.0	S	1.0	522.0	1554.0	S	3.0	518.0	4.0	same gene	2020-04	2020	4
23123	23117	6	2	0.0454	1561.0	S	1.0	521.0	1555.0	S	1.0	519.0	2.0	same gene	2020-04	2020	4
23125	23117	8	2	0.0454	1563.0	S	3.0	521.0	1555.0	S	1.0	519.0	2.0	same gene	2020-04	2020	4
23126	23117	9	2	0.0454	1564.0	S	1.0	522.0	1555.0	S	1.0	519.0	3.0	same gene	2020-04	2020	4
23124	23118	6	2	0.0454	1562.0	S	2.0	521.0	1556.0	S	2.0	519.0	2.0	same gene	2020-04	2020	4
23113	23118	5	2	0.0454	1551.0	S	3.0	517.0	1556.0	S	2.0	519.0	2.0	same gene	2020-04	2020	4
23125	23118	7	2	0.0454	1563.0	S	3.0	521.0	1556.0	S	2.0	519.0	2.0	same gene	2020-04	2020	4
23126	23118	8	2	0.0454	1564.0	S	1.0	522.0	1556.0	S	2.0	519.0	3.0	same gene	2020-04	2020	4
23123	23119	4	2	0.0454	1561.0	S	1.0	521.0	1557.0	S	3.0	519.0	2.0	same gene	2020-04	2020	4
23124	23119	5	2	0.0454	1562.0	S	2.0	521.0	1557.0	S	3.0	519.0	2.0	same gene	2020-04	2020	4
23125	23119	6	2	0.0454	1563.0	S	3.0	521.0	1557.0	S	3.0	519.0	2.0	same gene	2020-04	2020	4
23126	23119	7	2	0.0454	1564.0	S	1.0	522.0	1557.0	S	3.0	519.0	3.0	same gene	2020-04	2020	4
23126	23121	5	2	0.0454	1564.0	S	1.0	522.0	1559.0	S	2.0	520.0	2.0	same gene	2020-04	2020	4
23113	23117	4	2	0.0454	1551.0	S	3.0	517.0	1555.0	S	1.0	519.0	2.0	same gene	2020-04	2020	4
23124	23117	7	2	0.0454	1562.0	S	2.0	521.0	1555.0	S	1.0	519.0	2.0	same gene	2020-04	2020	4
23121	23116	5	2	0.0454	1559.0	S	2.0	520.0	1554.0	S	3.0	518.0	2.0	same gene	2020-04	2020	4
23115	23121	6	2	0.0454	1553.0	S	2.0	518.0	1559.0	S	2.0	520.0	2.0	same gene	2020-04	2020	4
23115	23126	11	2	0.0454	1553.0	S	2.0	518.0	1564.0	S	1.0	522.0	4.0	same gene	2020-04	2020	4
23113	23121	8	2	0.0454	1551.0	S	3.0	517.0	1559.0	S	2.0	520.0	3.0	same gene	2020-04	2020	4
23113	23123	10	2	0.0454	1551.0	S	3.0	517.0	1561.0	S	1.0	521.0	4.0	same gene	2020-04	2020	4
23113	23124	11	2	0.0454	1551.0	S	3.0	517.0	1562.0	S	2.0	521.0	4.0	same gene	2020-04	2020	4
23113	23125	12	2	0.0454	1551.0	S	3.0	517.0	1563.0	S	3.0	521.0	4.0	same gene	2020-04	2020	4
23113	23126	13	2	0.0454	1551.0	S	3.0	517.0	1564.0	S	1.0	522.0	5.0	same gene	2020-04	2020	4
23126	23115	11	2	0.0454	1564.0	S	1.0	522.0	1553.0	S	2.0	518.0	4.0	same gene	2020-04	2020	4
23113	23119	6	2	0.0454	1551.0	S	3.0	517.0	1557.0	S	3.0	519.0	2.0	same gene	2020-04	2020	4
23115	23125	10	2	0.0454	1553.0	S	2.0	518.0	1563.0	S	3.0	521.0	3.0	same gene	2020-04	2020	4
23115	23124	9	2	0.0454	1553.0	S	2.0	518.0	1562.0	S	2.0	521.0	3.0	same gene	2020-04	2020	4
23115	23123	8	2	0.0454	1553.0	S	2.0	518.0	1561.0	S	1.0	521.0	3.0	same gene	2020-04	2020	4
23115	23120	5	2	0.04522	1553.0	S	2.0	518.0	1558.0	S	1.0	520.0	2.0	same gene	2020-04	2020	4
23120	23126	6	2	0.04522	1558.0	S	1.0	520.0	1564.0	S	1.0	522.0	2.0	same gene	2020-04	2020	4
23120	23113	7	2	0.04522	1558.0	S	1.0	520.0	1551.0	S	3.0	517.0	3.0	same gene	2020-04	2020	4
23126	23120	6	2	0.04522	1564.0	S	1.0	522.0	1558.0	S	1.0	520.0	2.0	same gene	2020-04	2020	4
23120	23115	5	2	0.04522	1558.0	S	1.0	520.0	1553.0	S	2.0	518.0	2.0	same gene	2020-04	2020	4
23116	23120	4	2	0.04522	1554.0	S	3.0	518.0	1558.0	S	1.0	520.0	2.0	same gene	2020-04	2020	4
23120	23116	4	2	0.04522	1558.0	S	1.0	520.0	1554.0	S	3.0	518.0	2.0	same gene	2020-04	2020	4
23113	23120	7	2	0.04522	1551.0	S	3.0	517.0	1558.0	S	1.0	520.0	3.0	same gene	2020-04	2020	4
29365	29371	6	2	0.0452	1092.0	N	3.0	364.0	1098.0	N	3.0	366.0	2.0	same gene	2020-04	2020	4
29365	29369	4	2	0.0452	1092.0	N	3.0	364.0	1096.0	N	1.0	366.0	2.0	same gene	2020-04	2020	4
29371	29365	6	2	0.0452	1098.0	N	3.0	366.0	1092.0	N	3.0	364.0	2.0	same gene	2020-04	2020	4
29369	29365	4	2	0.0452	1096.0	N	1.0	366.0	1092.0	N	3.0	364.0	2.0	same gene	2020-04	2020	4
5293	5300	7	2	0.04491	5028.0	ORF1ab	3.0	1676.0	5035.0	ORF1ab	1.0	1679.0	3.0	same gene	2020-04	2020	4
5293	5299	6	2	0.04491	5028.0	ORF1ab	3.0	1676.0	5034.0	ORF1ab	3.0	1678.0	2.0	same gene	2020-04	2020	4
5292	5302	10	2	0.04491	5027.0	ORF1ab	2.0	1676.0	5037.0	ORF1ab	3.0	1679.0	3.0	same gene	2020-04	2020	4
5292	5299	7	2	0.04491	5027.0	ORF1ab	2.0	1676.0	5034.0	ORF1ab	3.0	1678.0	2.0	same gene	2020-04	2020	4
5293	5298	5	2	0.04491	5028.0	ORF1ab	3.0	1676.0	5033.0	ORF1ab	2.0	1678.0	2.0	same gene	2020-04	2020	4
5292	5298	6	2	0.04491	5027.0	ORF1ab	2.0	1676.0	5033.0	ORF1ab	2.0	1678.0	2.0	same gene	2020-04	2020	4
5293	5297	4	2	0.04491	5028.0	ORF1ab	3.0	1676.0	5032.0	ORF1ab	1.0	1678.0	2.0	same gene	2020-04	2020	4
5292	5297	5	2	0.04491	5027.0	ORF1ab	2.0	1676.0	5032.0	ORF1ab	1.0	1678.0	2.0	same gene	2020-04	2020	4
5293	5302	9	2	0.04491	5028.0	ORF1ab	3.0	1676.0	5037.0	ORF1ab	3.0	1679.0	3.0	same gene	2020-04	2020	4
5292	5303	11	2	0.04491	5027.0	ORF1ab	2.0	1676.0	5038.0	ORF1ab	1.0	1680.0	4.0	same gene	2020-04	2020	4
5292	5300	8	2	0.04491	5027.0	ORF1ab	2.0	1676.0	5035.0	ORF1ab	1.0	1679.0	3.0	same gene	2020-04	2020	4
5303	5294	9	2	0.04491	5038.0	ORF1ab	1.0	1680.0	5029.0	ORF1ab	1.0	1677.0	3.0	same gene	2020-04	2020	4
5294	5303	9	2	0.04491	5029.0	ORF1ab	1.0	1677.0	5038.0	ORF1ab	1.0	1680.0	3.0	same gene	2020-04	2020	4
5297	5303	6	2	0.04491	5032.0	ORF1ab	1.0	1678.0	5038.0	ORF1ab	1.0	1680.0	2.0	same gene	2020-04	2020	4
5303	5292	11	2	0.04491	5038.0	ORF1ab	1.0	1680.0	5027.0	ORF1ab	2.0	1676.0	4.0	same gene	2020-04	2020	4
5295	5300	5	2	0.04491	5030.0	ORF1ab	2.0	1677.0	5035.0	ORF1ab	1.0	1679.0	2.0	same gene	2020-04	2020	4
5295	5302	7	2	0.04491	5030.0	ORF1ab	2.0	1677.0	5037.0	ORF1ab	3.0	1679.0	2.0	same gene	2020-04	2020	4
5295	5303	8	2	0.04491	5030.0	ORF1ab	2.0	1677.0	5038.0	ORF1ab	1.0	1680.0	3.0	same gene	2020-04	2020	4
5296	5300	4	2	0.04491	5031.0	ORF1ab	3.0	1677.0	5035.0	ORF1ab	1.0	1679.0	2.0	same gene	2020-04	2020	4
5296	5302	6	2	0.04491	5031.0	ORF1ab	3.0	1677.0	5037.0	ORF1ab	3.0	1679.0	2.0	same gene	2020-04	2020	4
5297	5293	4	2	0.04491	5032.0	ORF1ab	1.0	1678.0	5028.0	ORF1ab	3.0	1676.0	2.0	same gene	2020-04	2020	4
5298	5293	5	2	0.04491	5033.0	ORF1ab	2.0	1678.0	5028.0	ORF1ab	3.0	1676.0	2.0	same gene	2020-04	2020	4
5296	5303	7	2	0.04491	5031.0	ORF1ab	3.0	1677.0	5038.0	ORF1ab	1.0	1680.0	3.0	same gene	2020-04	2020	4
5298	5303	5	2	0.04491	5033.0	ORF1ab	2.0	1678.0	5038.0	ORF1ab	1.0	1680.0	2.0	same gene	2020-04	2020	4
5293	5303	10	2	0.04491	5028.0	ORF1ab	3.0	1676.0	5038.0	ORF1ab	1.0	1680.0	4.0	same gene	2020-04	2020	4
5299	5303	4	2	0.04491	5034.0	ORF1ab	3.0	1678.0	5038.0	ORF1ab	1.0	1680.0	2.0	same gene	2020-04	2020	4
5299	5293	6	2	0.04491	5034.0	ORF1ab	3.0	1678.0	5028.0	ORF1ab	3.0	1676.0	2.0	same gene	2020-04	2020	4
5300	5293	7	2	0.04491	5035.0	ORF1ab	1.0	1679.0	5028.0	ORF1ab	3.0	1676.0	3.0	same gene	2020-04	2020	4
5302	5293	9	2	0.04491	5037.0	ORF1ab	3.0	1679.0	5028.0	ORF1ab	3.0	1676.0	3.0	same gene	2020-04	2020	4
5303	5293	10	2	0.04491	5038.0	ORF1ab	1.0	1680.0	5028.0	ORF1ab	3.0	1676.0	4.0	same gene	2020-04	2020	4
5300	5294	6	2	0.04491	5035.0	ORF1ab	1.0	1679.0	5029.0	ORF1ab	1.0	1677.0	2.0	same gene	2020-04	2020	4
5300	5296	4	2	0.04491	5035.0	ORF1ab	1.0	1679.0	5031.0	ORF1ab	3.0	1677.0	2.0	same gene	2020-04	2020	4
5303	5295	8	2	0.04491	5038.0	ORF1ab	1.0	1680.0	5030.0	ORF1ab	2.0	1677.0	3.0	same gene	2020-04	2020	4
5302	5295	7	2	0.04491	5037.0	ORF1ab	3.0	1679.0	5030.0	ORF1ab	2.0	1677.0	2.0	same gene	2020-04	2020	4
5302	5296	6	2	0.04491	5037.0	ORF1ab	3.0	1679.0	5031.0	ORF1ab	3.0	1677.0	2.0	same gene	2020-04	2020	4
5300	5295	5	2	0.04491	5035.0	ORF1ab	1.0	1679.0	5030.0	ORF1ab	2.0	1677.0	2.0	same gene	2020-04	2020	4
5303	5296	7	2	0.04491	5038.0	ORF1ab	1.0	1680.0	5031.0	ORF1ab	3.0	1677.0	3.0	same gene	2020-04	2020	4
5302	5294	8	2	0.04491	5037.0	ORF1ab	3.0	1679.0	5029.0	ORF1ab	1.0	1677.0	2.0	same gene	2020-04	2020	4
5303	5297	6	2	0.04491	5038.0	ORF1ab	1.0	1680.0	5032.0	ORF1ab	1.0	1678.0	2.0	same gene	2020-04	2020	4
5302	5292	10	2	0.04491	5037.0	ORF1ab	3.0	1679.0	5027.0	ORF1ab	2.0	1676.0	3.0	same gene	2020-04	2020	4
5300	5292	8	2	0.04491	5035.0	ORF1ab	1.0	1679.0	5027.0	ORF1ab	2.0	1676.0	3.0	same gene	2020-04	2020	4
5299	5292	7	2	0.04491	5034.0	ORF1ab	3.0	1678.0	5027.0	ORF1ab	2.0	1676.0	2.0	same gene	2020-04	2020	4
5303	5298	5	2	0.04491	5038.0	ORF1ab	1.0	1680.0	5033.0	ORF1ab	2.0	1678.0	2.0	same gene	2020-04	2020	4
5303	5299	4	2	0.04491	5038.0	ORF1ab	1.0	1680.0	5034.0	ORF1ab	3.0	1678.0	2.0	same gene	2020-04	2020	4
5298	5292	6	2	0.04491	5033.0	ORF1ab	2.0	1678.0	5027.0	ORF1ab	2.0	1676.0	2.0	same gene	2020-04	2020	4
5297	5292	5	2	0.04491	5032.0	ORF1ab	1.0	1678.0	5027.0	ORF1ab	2.0	1676.0	2.0	same gene	2020-04	2020	4
5294	5302	8	2	0.04491	5029.0	ORF1ab	1.0	1677.0	5037.0	ORF1ab	3.0	1679.0	2.0	same gene	2020-04	2020	4
5294	5300	6	2	0.04491	5029.0	ORF1ab	1.0	1677.0	5035.0	ORF1ab	1.0	1679.0	2.0	same gene	2020-04	2020	4
21360	21370	10	2	0.04467	7893.0	ORF1ab	3.0	2631.0	7903.0	ORF1ab	1.0	2635.0	4.0	same gene	2020-04	2020	4
21360	21366	6	2	0.04467	7893.0	ORF1ab	3.0	2631.0	7899.0	ORF1ab	3.0	2633.0	2.0	same gene	2020-04	2020	4
21362	21367	5	2	0.04467	7895.0	ORF1ab	2.0	2632.0	7900.0	ORF1ab	1.0	2634.0	2.0	same gene	2020-04	2020	4
21360	21368	8	2	0.04467	7893.0	ORF1ab	3.0	2631.0	7901.0	ORF1ab	2.0	2634.0	3.0	same gene	2020-04	2020	4
21361	21367	6	2	0.04467	7894.0	ORF1ab	1.0	2632.0	7900.0	ORF1ab	1.0	2634.0	2.0	same gene	2020-04	2020	4
21362	21368	6	2	0.04467	7895.0	ORF1ab	2.0	2632.0	7901.0	ORF1ab	2.0	2634.0	2.0	same gene	2020-04	2020	4
21362	21370	8	2	0.04467	7895.0	ORF1ab	2.0	2632.0	7903.0	ORF1ab	1.0	2635.0	3.0	same gene	2020-04	2020	4
21366	21370	4	2	0.04467	7899.0	ORF1ab	3.0	2633.0	7903.0	ORF1ab	1.0	2635.0	2.0	same gene	2020-04	2020	4
21361	21370	9	2	0.04467	7894.0	ORF1ab	1.0	2632.0	7903.0	ORF1ab	1.0	2635.0	3.0	same gene	2020-04	2020	4
21360	21367	7	2	0.04467	7893.0	ORF1ab	3.0	2631.0	7900.0	ORF1ab	1.0	2634.0	3.0	same gene	2020-04	2020	4
21361	21368	7	2	0.04467	7894.0	ORF1ab	1.0	2632.0	7901.0	ORF1ab	2.0	2634.0	2.0	same gene	2020-04	2020	4
21367	21360	7	2	0.04467	7900.0	ORF1ab	1.0	2634.0	7893.0	ORF1ab	3.0	2631.0	3.0	same gene	2020-04	2020	4
21367	21362	5	2	0.04467	7900.0	ORF1ab	1.0	2634.0	7895.0	ORF1ab	2.0	2632.0	2.0	same gene	2020-04	2020	4
21370	21362	8	2	0.04467	7903.0	ORF1ab	1.0	2635.0	7895.0	ORF1ab	2.0	2632.0	3.0	same gene	2020-04	2020	4
21370	21361	9	2	0.04467	7903.0	ORF1ab	1.0	2635.0	7894.0	ORF1ab	1.0	2632.0	3.0	same gene	2020-04	2020	4
21368	21361	7	2	0.04467	7901.0	ORF1ab	2.0	2634.0	7894.0	ORF1ab	1.0	2632.0	2.0	same gene	2020-04	2020	4
21367	21361	6	2	0.04467	7900.0	ORF1ab	1.0	2634.0	7894.0	ORF1ab	1.0	2632.0	2.0	same gene	2020-04	2020	4
21370	21360	10	2	0.04467	7903.0	ORF1ab	1.0	2635.0	7893.0	ORF1ab	3.0	2631.0	4.0	same gene	2020-04	2020	4
21368	21360	8	2	0.04467	7901.0	ORF1ab	2.0	2634.0	7893.0	ORF1ab	3.0	2631.0	3.0	same gene	2020-04	2020	4
21368	21362	6	2	0.04467	7901.0	ORF1ab	2.0	2634.0	7895.0	ORF1ab	2.0	2632.0	2.0	same gene	2020-04	2020	4
21366	21360	6	2	0.04467	7899.0	ORF1ab	3.0	2633.0	7893.0	ORF1ab	3.0	2631.0	2.0	same gene	2020-04	2020	4
21370	21366	4	2	0.04467	7903.0	ORF1ab	1.0	2635.0	7899.0	ORF1ab	3.0	2633.0	2.0	same gene	2020-04	2020	4
5294	5301	7	2	0.04462	5029.0	ORF1ab	1.0	1677.0	5036.0	ORF1ab	2.0	1679.0	2.0	same gene	2020-04	2020	4
5293	5301	8	2	0.04462	5028.0	ORF1ab	3.0	1676.0	5036.0	ORF1ab	2.0	1679.0	3.0	same gene	2020-04	2020	4
5292	5301	9	2	0.04462	5027.0	ORF1ab	2.0	1676.0	5036.0	ORF1ab	2.0	1679.0	3.0	same gene	2020-04	2020	4
5301	5295	6	2	0.04462	5036.0	ORF1ab	2.0	1679.0	5030.0	ORF1ab	2.0	1677.0	2.0	same gene	2020-04	2020	4
5301	5294	7	2	0.04462	5036.0	ORF1ab	2.0	1679.0	5029.0	ORF1ab	1.0	1677.0	2.0	same gene	2020-04	2020	4
5296	5301	5	2	0.04462	5031.0	ORF1ab	3.0	1677.0	5036.0	ORF1ab	2.0	1679.0	2.0	same gene	2020-04	2020	4
5301	5293	8	2	0.04462	5036.0	ORF1ab	2.0	1679.0	5028.0	ORF1ab	3.0	1676.0	3.0	same gene	2020-04	2020	4
5295	5301	6	2	0.04462	5030.0	ORF1ab	2.0	1677.0	5036.0	ORF1ab	2.0	1679.0	2.0	same gene	2020-04	2020	4
5301	5296	5	2	0.04462	5036.0	ORF1ab	2.0	1679.0	5031.0	ORF1ab	3.0	1677.0	2.0	same gene	2020-04	2020	4
5301	5292	9	2	0.04462	5036.0	ORF1ab	2.0	1679.0	5027.0	ORF1ab	2.0	1676.0	3.0	same gene	2020-04	2020	4
29437	29441	4	2	0.0444	1164.0	N	3.0	388.0	1168.0	N	1.0	390.0	2.0	same gene	2020-04	2020	4
29441	29437	4	2	0.0444	1168.0	N	1.0	390.0	1164.0	N	3.0	388.0	2.0	same gene	2020-04	2020	4
29367	29375	8	2	0.04436	1094.0	N	2.0	365.0	1102.0	N	1.0	368.0	3.0	same gene	2020-04	2020	4
29367	29377	10	2	0.04436	1094.0	N	2.0	365.0	1104.0	N	3.0	368.0	3.0	same gene	2020-04	2020	4
29366	29375	9	2	0.04436	1093.0	N	1.0	365.0	1102.0	N	1.0	368.0	3.0	same gene	2020-04	2020	4
29366	29373	7	2	0.04436	1093.0	N	1.0	365.0	1100.0	N	2.0	367.0	2.0	same gene	2020-04	2020	4
29371	29376	5	2	0.04436	1098.0	N	3.0	366.0	1103.0	N	2.0	368.0	2.0	same gene	2020-04	2020	4
29377	29368	9	2	0.04436	1104.0	N	3.0	368.0	1095.0	N	3.0	365.0	3.0	same gene	2020-04	2020	4
29375	29369	6	2	0.04436	1102.0	N	1.0	368.0	1096.0	N	1.0	366.0	2.0	same gene	2020-04	2020	4
29373	29366	7	2	0.04436	1100.0	N	2.0	367.0	1093.0	N	1.0	365.0	2.0	same gene	2020-04	2020	4
29376	29369	7	2	0.04436	1103.0	N	2.0	368.0	1096.0	N	1.0	366.0	2.0	same gene	2020-04	2020	4
29377	29369	8	2	0.04436	1104.0	N	3.0	368.0	1096.0	N	1.0	366.0	2.0	same gene	2020-04	2020	4
29375	29371	4	2	0.04436	1102.0	N	1.0	368.0	1098.0	N	3.0	366.0	2.0	same gene	2020-04	2020	4
29376	29371	5	2	0.04436	1103.0	N	2.0	368.0	1098.0	N	3.0	366.0	2.0	same gene	2020-04	2020	4
29377	29371	6	2	0.04436	1104.0	N	3.0	368.0	1098.0	N	3.0	366.0	2.0	same gene	2020-04	2020	4
29371	29377	6	2	0.04436	1098.0	N	3.0	366.0	1104.0	N	3.0	368.0	2.0	same gene	2020-04	2020	4
29376	29368	8	2	0.04436	1103.0	N	2.0	368.0	1095.0	N	3.0	365.0	3.0	same gene	2020-04	2020	4
29368	29373	5	2	0.04436	1095.0	N	3.0	365.0	1100.0	N	2.0	367.0	2.0	same gene	2020-04	2020	4
29368	29375	7	2	0.04436	1095.0	N	3.0	365.0	1102.0	N	1.0	368.0	3.0	same gene	2020-04	2020	4
29368	29376	8	2	0.04436	1095.0	N	3.0	365.0	1103.0	N	2.0	368.0	3.0	same gene	2020-04	2020	4
29371	29375	4	2	0.04436	1098.0	N	3.0	366.0	1102.0	N	1.0	368.0	2.0	same gene	2020-04	2020	4
29375	29366	9	2	0.04436	1102.0	N	1.0	368.0	1093.0	N	1.0	365.0	3.0	same gene	2020-04	2020	4
29369	29377	8	2	0.04436	1096.0	N	1.0	366.0	1104.0	N	3.0	368.0	2.0	same gene	2020-04	2020	4
29369	29376	7	2	0.04436	1096.0	N	1.0	366.0	1103.0	N	2.0	368.0	2.0	same gene	2020-04	2020	4
29375	29367	8	2	0.04436	1102.0	N	1.0	368.0	1094.0	N	2.0	365.0	3.0	same gene	2020-04	2020	4
29376	29367	9	2	0.04436	1103.0	N	2.0	368.0	1094.0	N	2.0	365.0	3.0	same gene	2020-04	2020	4
29369	29375	6	2	0.04436	1096.0	N	1.0	366.0	1102.0	N	1.0	368.0	2.0	same gene	2020-04	2020	4
29373	29367	6	2	0.04436	1100.0	N	2.0	367.0	1094.0	N	2.0	365.0	2.0	same gene	2020-04	2020	4
29377	29367	10	2	0.04436	1104.0	N	3.0	368.0	1094.0	N	2.0	365.0	3.0	same gene	2020-04	2020	4
29373	29368	5	2	0.04436	1100.0	N	2.0	367.0	1095.0	N	3.0	365.0	2.0	same gene	2020-04	2020	4
29375	29368	7	2	0.04436	1102.0	N	1.0	368.0	1095.0	N	3.0	365.0	3.0	same gene	2020-04	2020	4
29366	29376	10	2	0.04436	1093.0	N	1.0	365.0	1103.0	N	2.0	368.0	3.0	same gene	2020-04	2020	4
29377	29366	11	2	0.04436	1104.0	N	3.0	368.0	1093.0	N	1.0	365.0	3.0	same gene	2020-04	2020	4
29366	29377	11	2	0.04436	1093.0	N	1.0	365.0	1104.0	N	3.0	368.0	3.0	same gene	2020-04	2020	4
29368	29377	9	2	0.04436	1095.0	N	3.0	365.0	1104.0	N	3.0	368.0	3.0	same gene	2020-04	2020	4
29367	29373	6	2	0.04436	1094.0	N	2.0	365.0	1100.0	N	2.0	367.0	2.0	same gene	2020-04	2020	4
29376	29366	10	2	0.04436	1103.0	N	2.0	368.0	1093.0	N	1.0	365.0	3.0	same gene	2020-04	2020	4
29367	29376	9	2	0.04436	1094.0	N	2.0	365.0	1103.0	N	2.0	368.0	3.0	same gene	2020-04	2020	4
21361	21369	8	2	0.04433	7894.0	ORF1ab	1.0	2632.0	7902.0	ORF1ab	3.0	2634.0	2.0	same gene	2020-04	2020	4
21369	21362	7	2	0.04433	7902.0	ORF1ab	3.0	2634.0	7895.0	ORF1ab	2.0	2632.0	2.0	same gene	2020-04	2020	4
21369	21361	8	2	0.04433	7902.0	ORF1ab	3.0	2634.0	7894.0	ORF1ab	1.0	2632.0	2.0	same gene	2020-04	2020	4
21360	21369	9	2	0.04433	7893.0	ORF1ab	3.0	2631.0	7902.0	ORF1ab	3.0	2634.0	3.0	same gene	2020-04	2020	4
21362	21369	7	2	0.04433	7895.0	ORF1ab	2.0	2632.0	7902.0	ORF1ab	3.0	2634.0	2.0	same gene	2020-04	2020	4
21369	21360	9	2	0.04433	7902.0	ORF1ab	3.0	2634.0	7893.0	ORF1ab	3.0	2631.0	3.0	same gene	2020-04	2020	4
5304	5295	9	2	0.04429	5039.0	ORF1ab	2.0	1680.0	5030.0	ORF1ab	2.0	1677.0	3.0	same gene	2020-04	2020	4
5304	5298	6	2	0.04429	5039.0	ORF1ab	2.0	1680.0	5033.0	ORF1ab	2.0	1678.0	2.0	same gene	2020-04	2020	4
5296	5304	8	2	0.04429	5031.0	ORF1ab	3.0	1677.0	5039.0	ORF1ab	2.0	1680.0	3.0	same gene	2020-04	2020	4
5294	5304	10	2	0.04429	5029.0	ORF1ab	1.0	1677.0	5039.0	ORF1ab	2.0	1680.0	3.0	same gene	2020-04	2020	4
5297	5304	7	2	0.04429	5032.0	ORF1ab	1.0	1678.0	5039.0	ORF1ab	2.0	1680.0	2.0	same gene	2020-04	2020	4
5304	5292	12	2	0.04429	5039.0	ORF1ab	2.0	1680.0	5027.0	ORF1ab	2.0	1676.0	4.0	same gene	2020-04	2020	4
5298	5304	6	2	0.04429	5033.0	ORF1ab	2.0	1678.0	5039.0	ORF1ab	2.0	1680.0	2.0	same gene	2020-04	2020	4
5304	5296	8	2	0.04429	5039.0	ORF1ab	2.0	1680.0	5031.0	ORF1ab	3.0	1677.0	3.0	same gene	2020-04	2020	4
5304	5297	7	2	0.04429	5039.0	ORF1ab	2.0	1680.0	5032.0	ORF1ab	1.0	1678.0	2.0	same gene	2020-04	2020	4
5292	5304	12	2	0.04429	5027.0	ORF1ab	2.0	1676.0	5039.0	ORF1ab	2.0	1680.0	4.0	same gene	2020-04	2020	4
5299	5304	5	2	0.04429	5034.0	ORF1ab	3.0	1678.0	5039.0	ORF1ab	2.0	1680.0	2.0	same gene	2020-04	2020	4
5304	5293	11	2	0.04429	5039.0	ORF1ab	2.0	1680.0	5028.0	ORF1ab	3.0	1676.0	4.0	same gene	2020-04	2020	4
5304	5299	5	2	0.04429	5039.0	ORF1ab	2.0	1680.0	5034.0	ORF1ab	3.0	1678.0	2.0	same gene	2020-04	2020	4
5293	5304	11	2	0.04429	5028.0	ORF1ab	3.0	1676.0	5039.0	ORF1ab	2.0	1680.0	4.0	same gene	2020-04	2020	4
5304	5294	10	2	0.04429	5039.0	ORF1ab	2.0	1680.0	5029.0	ORF1ab	1.0	1677.0	3.0	same gene	2020-04	2020	4
5295	5304	9	2	0.04429	5030.0	ORF1ab	2.0	1677.0	5039.0	ORF1ab	2.0	1680.0	3.0	same gene	2020-04	2020	4
287	295	8	2	0.04425	22.0	ORF1ab	1.0	8.0	30.0	ORF1ab	3.0	10.0	2.0	same gene	2020-04	2020	4
287	294	7	2	0.04425	22.0	ORF1ab	1.0	8.0	29.0	ORF1ab	2.0	10.0	2.0	same gene	2020-04	2020	4
287	293	6	2	0.04425	22.0	ORF1ab	1.0	8.0	28.0	ORF1ab	1.0	10.0	2.0	same gene	2020-04	2020	4
288	294	6	2	0.04425	23.0	ORF1ab	2.0	8.0	29.0	ORF1ab	2.0	10.0	2.0	same gene	2020-04	2020	4
293	288	5	2	0.04425	28.0	ORF1ab	1.0	10.0	23.0	ORF1ab	2.0	8.0	2.0	same gene	2020-04	2020	4
288	295	7	2	0.04425	23.0	ORF1ab	2.0	8.0	30.0	ORF1ab	3.0	10.0	2.0	same gene	2020-04	2020	4
289	293	4	2	0.04425	24.0	ORF1ab	3.0	8.0	28.0	ORF1ab	1.0	10.0	2.0	same gene	2020-04	2020	4
289	294	5	2	0.04425	24.0	ORF1ab	3.0	8.0	29.0	ORF1ab	2.0	10.0	2.0	same gene	2020-04	2020	4
289	295	6	2	0.04425	24.0	ORF1ab	3.0	8.0	30.0	ORF1ab	3.0	10.0	2.0	same gene	2020-04	2020	4
288	293	5	2	0.04425	23.0	ORF1ab	2.0	8.0	28.0	ORF1ab	1.0	10.0	2.0	same gene	2020-04	2020	4
294	288	6	2	0.04425	29.0	ORF1ab	2.0	10.0	23.0	ORF1ab	2.0	8.0	2.0	same gene	2020-04	2020	4
295	289	6	2	0.04425	30.0	ORF1ab	3.0	10.0	24.0	ORF1ab	3.0	8.0	2.0	same gene	2020-04	2020	4
294	287	7	2	0.04425	29.0	ORF1ab	2.0	10.0	22.0	ORF1ab	1.0	8.0	2.0	same gene	2020-04	2020	4
294	289	5	2	0.04425	29.0	ORF1ab	2.0	10.0	24.0	ORF1ab	3.0	8.0	2.0	same gene	2020-04	2020	4
293	289	4	2	0.04425	28.0	ORF1ab	1.0	10.0	24.0	ORF1ab	3.0	8.0	2.0	same gene	2020-04	2020	4
295	288	7	2	0.04425	30.0	ORF1ab	3.0	10.0	23.0	ORF1ab	2.0	8.0	2.0	same gene	2020-04	2020	4
295	287	8	2	0.04425	30.0	ORF1ab	3.0	10.0	22.0	ORF1ab	1.0	8.0	2.0	same gene	2020-04	2020	4
293	287	6	2	0.04425	28.0	ORF1ab	1.0	10.0	22.0	ORF1ab	1.0	8.0	2.0	same gene	2020-04	2020	4
23112	23124	12	2	0.04401	1550.0	S	2.0	517.0	1562.0	S	2.0	521.0	4.0	same gene	2020-04	2020	4
23117	23112	5	2	0.04401	1555.0	S	1.0	519.0	1550.0	S	2.0	517.0	2.0	same gene	2020-04	2020	4
23118	23112	6	2	0.04401	1556.0	S	2.0	519.0	1550.0	S	2.0	517.0	2.0	same gene	2020-04	2020	4
23119	23112	7	2	0.04401	1557.0	S	3.0	519.0	1550.0	S	2.0	517.0	2.0	same gene	2020-04	2020	4
23123	23112	11	2	0.04401	1561.0	S	1.0	521.0	1550.0	S	2.0	517.0	4.0	same gene	2020-04	2020	4
23112	23123	11	2	0.04401	1550.0	S	2.0	517.0	1561.0	S	1.0	521.0	4.0	same gene	2020-04	2020	4
23124	23112	12	2	0.04401	1562.0	S	2.0	521.0	1550.0	S	2.0	517.0	4.0	same gene	2020-04	2020	4
23125	23112	13	2	0.04401	1563.0	S	3.0	521.0	1550.0	S	2.0	517.0	4.0	same gene	2020-04	2020	4
23126	23112	14	2	0.04401	1564.0	S	1.0	522.0	1550.0	S	2.0	517.0	5.0	same gene	2020-04	2020	4
23112	23126	14	2	0.04401	1550.0	S	2.0	517.0	1564.0	S	1.0	522.0	5.0	same gene	2020-04	2020	4
23112	23125	13	2	0.04401	1550.0	S	2.0	517.0	1563.0	S	3.0	521.0	4.0	same gene	2020-04	2020	4
23112	23117	5	2	0.04401	1550.0	S	2.0	517.0	1555.0	S	1.0	519.0	2.0	same gene	2020-04	2020	4
23112	23118	6	2	0.04401	1550.0	S	2.0	517.0	1556.0	S	2.0	519.0	2.0	same gene	2020-04	2020	4
23112	23119	7	2	0.04401	1550.0	S	2.0	517.0	1557.0	S	3.0	519.0	2.0	same gene	2020-04	2020	4
23112	23121	9	2	0.04401	1550.0	S	2.0	517.0	1559.0	S	2.0	520.0	3.0	same gene	2020-04	2020	4
23121	23112	9	2	0.04401	1559.0	S	2.0	520.0	1550.0	S	2.0	517.0	3.0	same gene	2020-04	2020	4
28338	15540	12798	2	0.04397	65.0	N	2.0	22.0	2073.0	ORF1ab	3.0	691.0		different gene	2020-04	2020	4
15540	28338	12798	2	0.04397	2073.0	ORF1ab	3.0	691.0	65.0	N	2.0	22.0		different gene	2020-04	2020	4
29450	29446	4	2	0.04375	1177.0	N	1.0	393.0	1173.0	N	3.0	391.0	2.0	same gene	2020-04	2020	4
29450	29444	6	2	0.04375	1177.0	N	1.0	393.0	1171.0	N	1.0	391.0	2.0	same gene	2020-04	2020	4
29446	29450	4	2	0.04375	1173.0	N	3.0	391.0	1177.0	N	1.0	393.0	2.0	same gene	2020-04	2020	4
29444	29450	6	2	0.04375	1171.0	N	1.0	391.0	1177.0	N	1.0	393.0	2.0	same gene	2020-04	2020	4
5297	5291	6	2	0.04353	5032.0	ORF1ab	1.0	1678.0	5026.0	ORF1ab	1.0	1676.0	2.0	same gene	2020-04	2020	4
5302	5291	11	2	0.04353	5037.0	ORF1ab	3.0	1679.0	5026.0	ORF1ab	1.0	1676.0	3.0	same gene	2020-04	2020	4
5300	5291	9	2	0.04353	5035.0	ORF1ab	1.0	1679.0	5026.0	ORF1ab	1.0	1676.0	3.0	same gene	2020-04	2020	4
5291	5297	6	2	0.04353	5026.0	ORF1ab	1.0	1676.0	5032.0	ORF1ab	1.0	1678.0	2.0	same gene	2020-04	2020	4
5291	5298	7	2	0.04353	5026.0	ORF1ab	1.0	1676.0	5033.0	ORF1ab	2.0	1678.0	2.0	same gene	2020-04	2020	4
5291	5299	8	2	0.04353	5026.0	ORF1ab	1.0	1676.0	5034.0	ORF1ab	3.0	1678.0	2.0	same gene	2020-04	2020	4
5291	5300	9	2	0.04353	5026.0	ORF1ab	1.0	1676.0	5035.0	ORF1ab	1.0	1679.0	3.0	same gene	2020-04	2020	4
5298	5291	7	2	0.04353	5033.0	ORF1ab	2.0	1678.0	5026.0	ORF1ab	1.0	1676.0	2.0	same gene	2020-04	2020	4
5291	5302	11	2	0.04353	5026.0	ORF1ab	1.0	1676.0	5037.0	ORF1ab	3.0	1679.0	3.0	same gene	2020-04	2020	4
5291	5303	12	2	0.04353	5026.0	ORF1ab	1.0	1676.0	5038.0	ORF1ab	1.0	1680.0	4.0	same gene	2020-04	2020	4
5303	5291	12	2	0.04353	5038.0	ORF1ab	1.0	1680.0	5026.0	ORF1ab	1.0	1676.0	4.0	same gene	2020-04	2020	4
5299	5291	8	2	0.04353	5034.0	ORF1ab	3.0	1678.0	5026.0	ORF1ab	1.0	1676.0	2.0	same gene	2020-04	2020	4
21367	21363	4	2	0.04338	7900.0	ORF1ab	1.0	2634.0	7896.0	ORF1ab	3.0	2632.0	2.0	same gene	2020-04	2020	4
21368	21363	5	2	0.04338	7901.0	ORF1ab	2.0	2634.0	7896.0	ORF1ab	3.0	2632.0	2.0	same gene	2020-04	2020	4
21370	21363	7	2	0.04338	7903.0	ORF1ab	1.0	2635.0	7896.0	ORF1ab	3.0	2632.0	3.0	same gene	2020-04	2020	4
21363	21367	4	2	0.04338	7896.0	ORF1ab	3.0	2632.0	7900.0	ORF1ab	1.0	2634.0	2.0	same gene	2020-04	2020	4
21363	21368	5	2	0.04338	7896.0	ORF1ab	3.0	2632.0	7901.0	ORF1ab	2.0	2634.0	2.0	same gene	2020-04	2020	4
21363	21370	7	2	0.04338	7896.0	ORF1ab	3.0	2632.0	7903.0	ORF1ab	1.0	2635.0	3.0	same gene	2020-04	2020	4
21370	21365	5	2	0.04335	7903.0	ORF1ab	1.0	2635.0	7898.0	ORF1ab	2.0	2633.0	2.0	same gene	2020-04	2020	4
21365	21370	5	2	0.04335	7898.0	ORF1ab	2.0	2633.0	7903.0	ORF1ab	1.0	2635.0	2.0	same gene	2020-04	2020	4
21365	21360	5	2	0.04335	7898.0	ORF1ab	2.0	2633.0	7893.0	ORF1ab	3.0	2631.0	2.0	same gene	2020-04	2020	4
21360	21365	5	2	0.04335	7893.0	ORF1ab	3.0	2631.0	7898.0	ORF1ab	2.0	2633.0	2.0	same gene	2020-04	2020	4
23105	23111	6	2	0.04328	1543.0	S	1.0	515.0	1549.0	S	1.0	517.0	2.0	same gene	2020-04	2020	4
23111	23105	6	2	0.04328	1549.0	S	1.0	517.0	1543.0	S	1.0	515.0	2.0	same gene	2020-04	2020	4
23111	23107	4	2	0.04328	1549.0	S	1.0	517.0	1545.0	S	3.0	515.0	2.0	same gene	2020-04	2020	4
23106	23111	5	2	0.04328	1544.0	S	2.0	515.0	1549.0	S	1.0	517.0	2.0	same gene	2020-04	2020	4
23107	23111	4	2	0.04328	1545.0	S	3.0	515.0	1549.0	S	1.0	517.0	2.0	same gene	2020-04	2020	4
23111	23106	5	2	0.04328	1549.0	S	1.0	517.0	1544.0	S	2.0	515.0	2.0	same gene	2020-04	2020	4
23099	23106	7	2	0.04325	1537.0	S	1.0	513.0	1544.0	S	2.0	515.0	2.0	same gene	2020-04	2020	4
23099	23107	8	2	0.04325	1537.0	S	1.0	513.0	1545.0	S	3.0	515.0	2.0	same gene	2020-04	2020	4
23107	23099	8	2	0.04325	1545.0	S	3.0	515.0	1537.0	S	1.0	513.0	2.0	same gene	2020-04	2020	4
23106	23099	7	2	0.04325	1544.0	S	2.0	515.0	1537.0	S	1.0	513.0	2.0	same gene	2020-04	2020	4
23099	23105	6	2	0.04325	1537.0	S	1.0	513.0	1543.0	S	1.0	515.0	2.0	same gene	2020-04	2020	4
23105	23099	6	2	0.04325	1543.0	S	1.0	515.0	1537.0	S	1.0	513.0	2.0	same gene	2020-04	2020	4
29390	29397	7	2	0.0432	1117.0	N	1.0	373.0	1124.0	N	2.0	375.0	2.0	same gene	2020-04	2020	4
29390	29398	8	2	0.0432	1117.0	N	1.0	373.0	1125.0	N	3.0	375.0	2.0	same gene	2020-04	2020	4
29390	29396	6	2	0.0432	1117.0	N	1.0	373.0	1123.0	N	1.0	375.0	2.0	same gene	2020-04	2020	4
29400	29391	9	2	0.0432	1127.0	N	2.0	376.0	1118.0	N	2.0	373.0	3.0	same gene	2020-04	2020	4
29390	29400	10	2	0.0432	1117.0	N	1.0	373.0	1127.0	N	2.0	376.0	3.0	same gene	2020-04	2020	4
29390	29401	11	2	0.0432	1117.0	N	1.0	373.0	1128.0	N	3.0	376.0	3.0	same gene	2020-04	2020	4
29391	29396	5	2	0.0432	1118.0	N	2.0	373.0	1123.0	N	1.0	375.0	2.0	same gene	2020-04	2020	4
29391	29397	6	2	0.0432	1118.0	N	2.0	373.0	1124.0	N	2.0	375.0	2.0	same gene	2020-04	2020	4
29391	29398	7	2	0.0432	1118.0	N	2.0	373.0	1125.0	N	3.0	375.0	2.0	same gene	2020-04	2020	4
29391	29400	9	2	0.0432	1118.0	N	2.0	373.0	1127.0	N	2.0	376.0	3.0	same gene	2020-04	2020	4
29393	29400	7	2	0.0432	1120.0	N	1.0	374.0	1127.0	N	2.0	376.0	2.0	same gene	2020-04	2020	4
29393	29401	8	2	0.0432	1120.0	N	1.0	374.0	1128.0	N	3.0	376.0	2.0	same gene	2020-04	2020	4
29394	29400	6	2	0.0432	1121.0	N	2.0	374.0	1127.0	N	2.0	376.0	2.0	same gene	2020-04	2020	4
29394	29401	7	2	0.0432	1121.0	N	2.0	374.0	1128.0	N	3.0	376.0	2.0	same gene	2020-04	2020	4
29391	29401	10	2	0.0432	1118.0	N	2.0	373.0	1128.0	N	3.0	376.0	3.0	same gene	2020-04	2020	4
29400	29393	7	2	0.0432	1127.0	N	2.0	376.0	1120.0	N	1.0	374.0	2.0	same gene	2020-04	2020	4
29401	29391	10	2	0.0432	1128.0	N	3.0	376.0	1118.0	N	2.0	373.0	3.0	same gene	2020-04	2020	4
29400	29390	10	2	0.0432	1127.0	N	2.0	376.0	1117.0	N	1.0	373.0	3.0	same gene	2020-04	2020	4
29397	29391	6	2	0.0432	1124.0	N	2.0	375.0	1118.0	N	2.0	373.0	2.0	same gene	2020-04	2020	4
29398	29391	7	2	0.0432	1125.0	N	3.0	375.0	1118.0	N	2.0	373.0	2.0	same gene	2020-04	2020	4
29396	29391	5	2	0.0432	1123.0	N	1.0	375.0	1118.0	N	2.0	373.0	2.0	same gene	2020-04	2020	4
29401	29394	7	2	0.0432	1128.0	N	3.0	376.0	1121.0	N	2.0	374.0	2.0	same gene	2020-04	2020	4
29400	29394	6	2	0.0432	1127.0	N	2.0	376.0	1121.0	N	2.0	374.0	2.0	same gene	2020-04	2020	4
29396	29390	6	2	0.0432	1123.0	N	1.0	375.0	1117.0	N	1.0	373.0	2.0	same gene	2020-04	2020	4
29401	29393	8	2	0.0432	1128.0	N	3.0	376.0	1120.0	N	1.0	374.0	2.0	same gene	2020-04	2020	4
29397	29390	7	2	0.0432	1124.0	N	2.0	375.0	1117.0	N	1.0	373.0	2.0	same gene	2020-04	2020	4
29398	29390	8	2	0.0432	1125.0	N	3.0	375.0	1117.0	N	1.0	373.0	2.0	same gene	2020-04	2020	4
29401	29390	11	2	0.0432	1128.0	N	3.0	376.0	1117.0	N	1.0	373.0	3.0	same gene	2020-04	2020	4
29441	29436	5	2	0.04312	1168.0	N	1.0	390.0	1163.0	N	2.0	388.0	2.0	same gene	2020-04	2020	4
29436	29441	5	2	0.04312	1163.0	N	2.0	388.0	1168.0	N	1.0	390.0	2.0	same gene	2020-04	2020	4
29431	29435	4	2	0.04309	1158.0	N	3.0	386.0	1162.0	N	1.0	388.0	2.0	same gene	2020-04	2020	4
29435	29431	4	2	0.04309	1162.0	N	1.0	388.0	1158.0	N	3.0	386.0	2.0	same gene	2020-04	2020	4
28338	13627	14711	2	0.04287	65.0	N	2.0	22.0	160.0	ORF1ab	1.0	54.0		different gene	2020-04	2020	4
13627	28338	14711	2	0.04287	160.0	ORF1ab	1.0	54.0	65.0	N	2.0	22.0		different gene	2020-04	2020	4
29430	29424	6	2	0.04286	1157.0	N	2.0	386.0	1151.0	N	2.0	384.0	2.0	same gene	2020-04	2020	4
29424	29430	6	2	0.04286	1151.0	N	2.0	384.0	1157.0	N	2.0	386.0	2.0	same gene	2020-04	2020	4
29430	29423	7	2	0.04286	1157.0	N	2.0	386.0	1150.0	N	1.0	384.0	2.0	same gene	2020-04	2020	4
29423	29430	7	2	0.04286	1150.0	N	1.0	384.0	1157.0	N	2.0	386.0	2.0	same gene	2020-04	2020	4
21364	21370	6	2	0.04285	7897.0	ORF1ab	1.0	2633.0	7903.0	ORF1ab	1.0	2635.0	2.0	same gene	2020-04	2020	4
23114	23123	9	2	0.04285	1552.0	S	1.0	518.0	1561.0	S	1.0	521.0	3.0	same gene	2020-04	2020	4
23126	23114	12	2	0.04285	1564.0	S	1.0	522.0	1552.0	S	1.0	518.0	4.0	same gene	2020-04	2020	4
23125	23114	11	2	0.04285	1563.0	S	3.0	521.0	1552.0	S	1.0	518.0	3.0	same gene	2020-04	2020	4
23124	23114	10	2	0.04285	1562.0	S	2.0	521.0	1552.0	S	1.0	518.0	3.0	same gene	2020-04	2020	4
23114	23121	7	2	0.04285	1552.0	S	1.0	518.0	1559.0	S	2.0	520.0	2.0	same gene	2020-04	2020	4
23123	23114	9	2	0.04285	1561.0	S	1.0	521.0	1552.0	S	1.0	518.0	3.0	same gene	2020-04	2020	4
23121	23114	7	2	0.04285	1559.0	S	2.0	520.0	1552.0	S	1.0	518.0	2.0	same gene	2020-04	2020	4
21370	21364	6	2	0.04285	7903.0	ORF1ab	1.0	2635.0	7897.0	ORF1ab	1.0	2633.0	2.0	same gene	2020-04	2020	4
21360	21364	4	2	0.04285	7893.0	ORF1ab	3.0	2631.0	7897.0	ORF1ab	1.0	2633.0	2.0	same gene	2020-04	2020	4
23114	23124	10	2	0.04285	1552.0	S	1.0	518.0	1562.0	S	2.0	521.0	3.0	same gene	2020-04	2020	4
23114	23125	11	2	0.04285	1552.0	S	1.0	518.0	1563.0	S	3.0	521.0	3.0	same gene	2020-04	2020	4
21364	21360	4	2	0.04285	7897.0	ORF1ab	1.0	2633.0	7893.0	ORF1ab	3.0	2631.0	2.0	same gene	2020-04	2020	4
23114	23126	12	2	0.04285	1552.0	S	1.0	518.0	1564.0	S	1.0	522.0	4.0	same gene	2020-04	2020	4
18998	29540	10542	2	0.04284	5531.0	ORF1ab	2.0	1844.0						different gene	2020-04	2020	4
29540	18998	10542	2	0.04284					5531.0	ORF1ab	2.0	1844.0		different gene	2020-04	2020	4
29437	29448	11	2	0.04283	1164.0	N	3.0	388.0	1175.0	N	2.0	392.0	4.0	same gene	2020-04	2020	4
29437	29450	13	2	0.04283	1164.0	N	3.0	388.0	1177.0	N	1.0	393.0	5.0	same gene	2020-04	2020	4
29438	29450	12	2	0.04283	1165.0	N	1.0	389.0	1177.0	N	1.0	393.0	4.0	same gene	2020-04	2020	4
29450	29441	9	2	0.04283	1177.0	N	1.0	393.0	1168.0	N	1.0	390.0	3.0	same gene	2020-04	2020	4
29448	29441	7	2	0.04283	1175.0	N	2.0	392.0	1168.0	N	1.0	390.0	2.0	same gene	2020-04	2020	4
29447	29441	6	2	0.04283	1174.0	N	1.0	392.0	1168.0	N	1.0	390.0	2.0	same gene	2020-04	2020	4
29450	29439	11	2	0.04283	1177.0	N	1.0	393.0	1166.0	N	2.0	389.0	4.0	same gene	2020-04	2020	4
29448	29439	9	2	0.04283	1175.0	N	2.0	392.0	1166.0	N	2.0	389.0	3.0	same gene	2020-04	2020	4
29447	29439	8	2	0.04283	1174.0	N	1.0	392.0	1166.0	N	2.0	389.0	3.0	same gene	2020-04	2020	4
29450	29438	12	2	0.04283	1177.0	N	1.0	393.0	1165.0	N	1.0	389.0	4.0	same gene	2020-04	2020	4
29448	29438	10	2	0.04283	1175.0	N	2.0	392.0	1165.0	N	1.0	389.0	3.0	same gene	2020-04	2020	4
29447	29438	9	2	0.04283	1174.0	N	1.0	392.0	1165.0	N	1.0	389.0	3.0	same gene	2020-04	2020	4
29450	29437	13	2	0.04283	1177.0	N	1.0	393.0	1164.0	N	3.0	388.0	5.0	same gene	2020-04	2020	4
29448	29437	11	2	0.04283	1175.0	N	2.0	392.0	1164.0	N	3.0	388.0	4.0	same gene	2020-04	2020	4
29447	29437	10	2	0.04283	1174.0	N	1.0	392.0	1164.0	N	3.0	388.0	4.0	same gene	2020-04	2020	4
29438	29447	9	2	0.04283	1165.0	N	1.0	389.0	1174.0	N	1.0	392.0	3.0	same gene	2020-04	2020	4
29438	29448	10	2	0.04283	1165.0	N	1.0	389.0	1175.0	N	2.0	392.0	3.0	same gene	2020-04	2020	4
29437	29447	10	2	0.04283	1164.0	N	3.0	388.0	1174.0	N	1.0	392.0	4.0	same gene	2020-04	2020	4
29439	29447	8	2	0.04283	1166.0	N	2.0	389.0	1174.0	N	1.0	392.0	3.0	same gene	2020-04	2020	4
29439	29450	11	2	0.04283	1166.0	N	2.0	389.0	1177.0	N	1.0	393.0	4.0	same gene	2020-04	2020	4
29441	29447	6	2	0.04283	1168.0	N	1.0	390.0	1174.0	N	1.0	392.0	2.0	same gene	2020-04	2020	4
29441	29448	7	2	0.04283	1168.0	N	1.0	390.0	1175.0	N	2.0	392.0	2.0	same gene	2020-04	2020	4
29441	29450	9	2	0.04283	1168.0	N	1.0	390.0	1177.0	N	1.0	393.0	3.0	same gene	2020-04	2020	4
29439	29448	9	2	0.04283	1166.0	N	2.0	389.0	1175.0	N	2.0	392.0	3.0	same gene	2020-04	2020	4
29398	29392	6	2	0.04282	1125.0	N	3.0	375.0	1119.0	N	3.0	373.0	2.0	same gene	2020-04	2020	4
29392	29400	8	2	0.04282	1119.0	N	3.0	373.0	1127.0	N	2.0	376.0	3.0	same gene	2020-04	2020	4
29392	29401	9	2	0.04282	1119.0	N	3.0	373.0	1128.0	N	3.0	376.0	3.0	same gene	2020-04	2020	4
29392	29396	4	2	0.04282	1119.0	N	3.0	373.0	1123.0	N	1.0	375.0	2.0	same gene	2020-04	2020	4
29396	29392	4	2	0.04282	1123.0	N	1.0	375.0	1119.0	N	3.0	373.0	2.0	same gene	2020-04	2020	4
29397	29392	5	2	0.04282	1124.0	N	2.0	375.0	1119.0	N	3.0	373.0	2.0	same gene	2020-04	2020	4
29400	29392	8	2	0.04282	1127.0	N	2.0	376.0	1119.0	N	3.0	373.0	3.0	same gene	2020-04	2020	4
29401	29392	9	2	0.04282	1128.0	N	3.0	376.0	1119.0	N	3.0	373.0	3.0	same gene	2020-04	2020	4
29392	29397	5	2	0.04282	1119.0	N	3.0	373.0	1124.0	N	2.0	375.0	2.0	same gene	2020-04	2020	4
29392	29398	6	2	0.04282	1119.0	N	3.0	373.0	1125.0	N	3.0	375.0	2.0	same gene	2020-04	2020	4
25563	18877	6686	2	0.04277	171.0	ORF3a	3.0	57.0	5410.0	ORF1ab	1.0	1804.0		different gene	2020-04	2020	4
18877	25563	6686	2	0.04277	5410.0	ORF1ab	1.0	1804.0	171.0	ORF3a	3.0	57.0		different gene	2020-04	2020	4
29390	29399	9	2	0.0427	1117.0	N	1.0	373.0	1126.0	N	1.0	376.0	3.0	same gene	2020-04	2020	4
29399	29393	6	2	0.0427	1126.0	N	1.0	376.0	1120.0	N	1.0	374.0	2.0	same gene	2020-04	2020	4
29399	29391	8	2	0.0427	1126.0	N	1.0	376.0	1118.0	N	2.0	373.0	3.0	same gene	2020-04	2020	4
29391	29399	8	2	0.0427	1118.0	N	2.0	373.0	1126.0	N	1.0	376.0	3.0	same gene	2020-04	2020	4
29399	29394	5	2	0.0427	1126.0	N	1.0	376.0	1121.0	N	2.0	374.0	2.0	same gene	2020-04	2020	4
29399	29390	9	2	0.0427	1126.0	N	1.0	376.0	1117.0	N	1.0	373.0	3.0	same gene	2020-04	2020	4
29393	29399	6	2	0.0427	1120.0	N	1.0	374.0	1126.0	N	1.0	376.0	2.0	same gene	2020-04	2020	4
29394	29399	5	2	0.0427	1121.0	N	2.0	374.0	1126.0	N	1.0	376.0	2.0	same gene	2020-04	2020	4
29402	29396	6	2	0.04259	1129.0	N	1.0	377.0	1123.0	N	1.0	375.0	2.0	same gene	2020-04	2020	4
29391	29402	11	2	0.04259	1118.0	N	2.0	373.0	1129.0	N	1.0	377.0	4.0	same gene	2020-04	2020	4
29397	29402	5	2	0.04259	1124.0	N	2.0	375.0	1129.0	N	1.0	377.0	2.0	same gene	2020-04	2020	4
29402	29398	4	2	0.04259	1129.0	N	1.0	377.0	1125.0	N	3.0	375.0	2.0	same gene	2020-04	2020	4
29398	29402	4	2	0.04259	1125.0	N	3.0	375.0	1129.0	N	1.0	377.0	2.0	same gene	2020-04	2020	4
29394	29402	8	2	0.04259	1121.0	N	2.0	374.0	1129.0	N	1.0	377.0	3.0	same gene	2020-04	2020	4
29402	29397	5	2	0.04259	1129.0	N	1.0	377.0	1124.0	N	2.0	375.0	2.0	same gene	2020-04	2020	4
29390	29402	12	2	0.04259	1117.0	N	1.0	373.0	1129.0	N	1.0	377.0	4.0	same gene	2020-04	2020	4
29393	29402	9	2	0.04259	1120.0	N	1.0	374.0	1129.0	N	1.0	377.0	3.0	same gene	2020-04	2020	4
29402	29394	8	2	0.04259	1129.0	N	1.0	377.0	1121.0	N	2.0	374.0	3.0	same gene	2020-04	2020	4
29402	29393	9	2	0.04259	1129.0	N	1.0	377.0	1120.0	N	1.0	374.0	3.0	same gene	2020-04	2020	4
29402	29391	11	2	0.04259	1129.0	N	1.0	377.0	1118.0	N	2.0	373.0	4.0	same gene	2020-04	2020	4
29402	29390	12	2	0.04259	1129.0	N	1.0	377.0	1117.0	N	1.0	373.0	4.0	same gene	2020-04	2020	4
29396	29402	6	2	0.04259	1123.0	N	1.0	375.0	1129.0	N	1.0	377.0	2.0	same gene	2020-04	2020	4
29429	29424	5	2	0.04248	1156.0	N	1.0	386.0	1151.0	N	2.0	384.0	2.0	same gene	2020-04	2020	4
29429	29423	6	2	0.04248	1156.0	N	1.0	386.0	1150.0	N	1.0	384.0	2.0	same gene	2020-04	2020	4
29423	29429	6	2	0.04248	1150.0	N	1.0	384.0	1156.0	N	1.0	386.0	2.0	same gene	2020-04	2020	4
29424	29429	5	2	0.04248	1151.0	N	2.0	384.0	1156.0	N	1.0	386.0	2.0	same gene	2020-04	2020	4
29433	29423	10	2	0.04247	1160.0	N	2.0	387.0	1150.0	N	1.0	384.0	3.0	same gene	2020-04	2020	4
29431	29424	7	2	0.04247	1158.0	N	3.0	386.0	1151.0	N	2.0	384.0	2.0	same gene	2020-04	2020	4
29432	29423	9	2	0.04247	1159.0	N	1.0	387.0	1150.0	N	1.0	384.0	3.0	same gene	2020-04	2020	4
29432	29424	8	2	0.04247	1159.0	N	1.0	387.0	1151.0	N	2.0	384.0	3.0	same gene	2020-04	2020	4
29433	29424	9	2	0.04247	1160.0	N	2.0	387.0	1151.0	N	2.0	384.0	3.0	same gene	2020-04	2020	4
29432	29426	6	2	0.04247	1159.0	N	1.0	387.0	1153.0	N	1.0	385.0	2.0	same gene	2020-04	2020	4
29433	29426	7	2	0.04247	1160.0	N	2.0	387.0	1153.0	N	1.0	385.0	2.0	same gene	2020-04	2020	4
29432	29428	4	2	0.04247	1159.0	N	1.0	387.0	1155.0	N	3.0	385.0	2.0	same gene	2020-04	2020	4
29433	29428	5	2	0.04247	1160.0	N	2.0	387.0	1155.0	N	3.0	385.0	2.0	same gene	2020-04	2020	4
29431	29423	8	2	0.04247	1158.0	N	3.0	386.0	1150.0	N	1.0	384.0	2.0	same gene	2020-04	2020	4
29423	29431	8	2	0.04247	1150.0	N	1.0	384.0	1158.0	N	3.0	386.0	2.0	same gene	2020-04	2020	4
29424	29433	9	2	0.04247	1151.0	N	2.0	384.0	1160.0	N	2.0	387.0	3.0	same gene	2020-04	2020	4
29426	29432	6	2	0.04247	1153.0	N	1.0	385.0	1159.0	N	1.0	387.0	2.0	same gene	2020-04	2020	4
29423	29433	10	2	0.04247	1150.0	N	1.0	384.0	1160.0	N	2.0	387.0	3.0	same gene	2020-04	2020	4
29423	29432	9	2	0.04247	1150.0	N	1.0	384.0	1159.0	N	1.0	387.0	3.0	same gene	2020-04	2020	4
29424	29431	7	2	0.04247	1151.0	N	2.0	384.0	1158.0	N	3.0	386.0	2.0	same gene	2020-04	2020	4
29426	29433	7	2	0.04247	1153.0	N	1.0	385.0	1160.0	N	2.0	387.0	2.0	same gene	2020-04	2020	4
29428	29432	4	2	0.04247	1155.0	N	3.0	385.0	1159.0	N	1.0	387.0	2.0	same gene	2020-04	2020	4
29424	29432	8	2	0.04247	1151.0	N	2.0	384.0	1159.0	N	1.0	387.0	3.0	same gene	2020-04	2020	4
29428	29433	5	2	0.04247	1155.0	N	3.0	385.0	1160.0	N	2.0	387.0	2.0	same gene	2020-04	2020	4
29428	29422	6	2	0.04241	1155.0	N	3.0	385.0	1149.0	N	3.0	383.0	2.0	same gene	2020-04	2020	4
29430	29422	8	2	0.04241	1157.0	N	2.0	386.0	1149.0	N	3.0	383.0	3.0	same gene	2020-04	2020	4
29426	29422	4	2	0.04241	1153.0	N	1.0	385.0	1149.0	N	3.0	383.0	2.0	same gene	2020-04	2020	4
29422	29430	8	2	0.04241	1149.0	N	3.0	383.0	1157.0	N	2.0	386.0	3.0	same gene	2020-04	2020	4
29422	29428	6	2	0.04241	1149.0	N	3.0	383.0	1155.0	N	3.0	385.0	2.0	same gene	2020-04	2020	4
29422	29426	4	2	0.04241	1149.0	N	3.0	383.0	1153.0	N	1.0	385.0	2.0	same gene	2020-04	2020	4
29428	29420	8	2	0.04235	1155.0	N	3.0	385.0	1147.0	N	1.0	383.0	2.0	same gene	2020-04	2020	4
29426	29420	6	2	0.04235	1153.0	N	1.0	385.0	1147.0	N	1.0	383.0	2.0	same gene	2020-04	2020	4
29430	29420	10	2	0.04235	1157.0	N	2.0	386.0	1147.0	N	1.0	383.0	3.0	same gene	2020-04	2020	4
29420	29426	6	2	0.04235	1147.0	N	1.0	383.0	1153.0	N	1.0	385.0	2.0	same gene	2020-04	2020	4
29420	29428	8	2	0.04235	1147.0	N	1.0	383.0	1155.0	N	3.0	385.0	2.0	same gene	2020-04	2020	4
29420	29430	10	2	0.04235	1147.0	N	1.0	383.0	1157.0	N	2.0	386.0	3.0	same gene	2020-04	2020	4
29400	29395	5	2	0.04208	1127.0	N	2.0	376.0	1122.0	N	3.0	374.0	2.0	same gene	2020-04	2020	4
29401	29395	6	2	0.04208	1128.0	N	3.0	376.0	1122.0	N	3.0	374.0	2.0	same gene	2020-04	2020	4
29395	29401	6	2	0.04208	1122.0	N	3.0	374.0	1128.0	N	3.0	376.0	2.0	same gene	2020-04	2020	4
29395	29400	5	2	0.04208	1122.0	N	3.0	374.0	1127.0	N	2.0	376.0	2.0	same gene	2020-04	2020	4
27693	27698	5	2	0.0419	300.0	ORF7a	3.0	100.0	305.0	ORF7a	2.0	102.0	2.0	same gene	2020-04	2020	4
27698	27693	5	2	0.0419	305.0	ORF7a	2.0	102.0	300.0	ORF7a	3.0	100.0	2.0	same gene	2020-04	2020	4
27693	27699	6	2	0.0419	300.0	ORF7a	3.0	100.0	306.0	ORF7a	3.0	102.0	2.0	same gene	2020-04	2020	4
27693	27697	4	2	0.0419	300.0	ORF7a	3.0	100.0	304.0	ORF7a	1.0	102.0	2.0	same gene	2020-04	2020	4
27697	27693	4	2	0.0419	304.0	ORF7a	1.0	102.0	300.0	ORF7a	3.0	100.0	2.0	same gene	2020-04	2020	4
27699	27693	6	2	0.0419	306.0	ORF7a	3.0	102.0	300.0	ORF7a	3.0	100.0	2.0	same gene	2020-04	2020	4
29421	29426	5	2	0.04182	1148.0	N	2.0	383.0	1153.0	N	1.0	385.0	2.0	same gene	2020-04	2020	4
29421	29428	7	2	0.04182	1148.0	N	2.0	383.0	1155.0	N	3.0	385.0	2.0	same gene	2020-04	2020	4
29421	29430	9	2	0.04182	1148.0	N	2.0	383.0	1157.0	N	2.0	386.0	3.0	same gene	2020-04	2020	4
29426	29421	5	2	0.04182	1153.0	N	1.0	385.0	1148.0	N	2.0	383.0	2.0	same gene	2020-04	2020	4
29430	29421	9	2	0.04182	1157.0	N	2.0	386.0	1148.0	N	2.0	383.0	3.0	same gene	2020-04	2020	4
29428	29421	7	2	0.04182	1155.0	N	3.0	385.0	1148.0	N	2.0	383.0	2.0	same gene	2020-04	2020	4
9223	1515	7708	2	0.04172	8958.0	ORF1ab	3.0	2986.0	1250.0	ORF1ab	2.0	417.0	2569.0	same gene	2020-04	2020	4
1515	9223	7708	2	0.04172	1250.0	ORF1ab	2.0	417.0	8958.0	ORF1ab	3.0	2986.0	2569.0	same gene	2020-04	2020	4
27537	27528	9	2	0.04145	144.0	ORF7a	3.0	48.0	135.0	ORF7a	3.0	45.0	3.0	same gene	2020-04	2020	4
27530	27537	7	2	0.04145	137.0	ORF7a	2.0	46.0	144.0	ORF7a	3.0	48.0	2.0	same gene	2020-04	2020	4
27531	27535	4	2	0.04145	138.0	ORF7a	3.0	46.0	142.0	ORF7a	1.0	48.0	2.0	same gene	2020-04	2020	4
27531	27536	5	2	0.04145	138.0	ORF7a	3.0	46.0	143.0	ORF7a	2.0	48.0	2.0	same gene	2020-04	2020	4
27528	27534	6	2	0.04145	135.0	ORF7a	3.0	45.0	141.0	ORF7a	3.0	47.0	2.0	same gene	2020-04	2020	4
27535	27529	6	2	0.04145	142.0	ORF7a	1.0	48.0	136.0	ORF7a	1.0	46.0	2.0	same gene	2020-04	2020	4
27531	27537	6	2	0.04145	138.0	ORF7a	3.0	46.0	144.0	ORF7a	3.0	48.0	2.0	same gene	2020-04	2020	4
27535	27530	5	2	0.04145	142.0	ORF7a	1.0	48.0	137.0	ORF7a	2.0	46.0	2.0	same gene	2020-04	2020	4
27537	27529	8	2	0.04145	144.0	ORF7a	3.0	48.0	136.0	ORF7a	1.0	46.0	2.0	same gene	2020-04	2020	4
27535	27528	7	2	0.04145	142.0	ORF7a	1.0	48.0	135.0	ORF7a	3.0	45.0	3.0	same gene	2020-04	2020	4
27536	27528	8	2	0.04145	143.0	ORF7a	2.0	48.0	135.0	ORF7a	3.0	45.0	3.0	same gene	2020-04	2020	4
27536	27529	7	2	0.04145	143.0	ORF7a	2.0	48.0	136.0	ORF7a	1.0	46.0	2.0	same gene	2020-04	2020	4
27536	27530	6	2	0.04145	143.0	ORF7a	2.0	48.0	137.0	ORF7a	2.0	46.0	2.0	same gene	2020-04	2020	4
27528	27535	7	2	0.04145	135.0	ORF7a	3.0	45.0	142.0	ORF7a	1.0	48.0	3.0	same gene	2020-04	2020	4
27529	27536	7	2	0.04145	136.0	ORF7a	1.0	46.0	143.0	ORF7a	2.0	48.0	2.0	same gene	2020-04	2020	4
27528	27536	8	2	0.04145	135.0	ORF7a	3.0	45.0	143.0	ORF7a	2.0	48.0	3.0	same gene	2020-04	2020	4
27534	27528	6	2	0.04145	141.0	ORF7a	3.0	47.0	135.0	ORF7a	3.0	45.0	2.0	same gene	2020-04	2020	4
27528	27537	9	2	0.04145	135.0	ORF7a	3.0	45.0	144.0	ORF7a	3.0	48.0	3.0	same gene	2020-04	2020	4
27529	27535	6	2	0.04145	136.0	ORF7a	1.0	46.0	142.0	ORF7a	1.0	48.0	2.0	same gene	2020-04	2020	4
27537	27530	7	2	0.04145	144.0	ORF7a	3.0	48.0	137.0	ORF7a	2.0	46.0	2.0	same gene	2020-04	2020	4
27535	27531	4	2	0.04145	142.0	ORF7a	1.0	48.0	138.0	ORF7a	3.0	46.0	2.0	same gene	2020-04	2020	4
27536	27531	5	2	0.04145	143.0	ORF7a	2.0	48.0	138.0	ORF7a	3.0	46.0	2.0	same gene	2020-04	2020	4
27537	27531	6	2	0.04145	144.0	ORF7a	3.0	48.0	138.0	ORF7a	3.0	46.0	2.0	same gene	2020-04	2020	4
27529	27537	8	2	0.04145	136.0	ORF7a	1.0	46.0	144.0	ORF7a	3.0	48.0	2.0	same gene	2020-04	2020	4
27530	27535	5	2	0.04145	137.0	ORF7a	2.0	46.0	142.0	ORF7a	1.0	48.0	2.0	same gene	2020-04	2020	4
27530	27536	6	2	0.04145	137.0	ORF7a	2.0	46.0	143.0	ORF7a	2.0	48.0	2.0	same gene	2020-04	2020	4
27528	27533	5	2	0.04145	135.0	ORF7a	3.0	45.0	140.0	ORF7a	2.0	47.0	2.0	same gene	2020-04	2020	4
27533	27528	5	2	0.04145	140.0	ORF7a	2.0	47.0	135.0	ORF7a	3.0	45.0	2.0	same gene	2020-04	2020	4
29442	29437	5	2	0.0414	1169.0	N	2.0	390.0	1164.0	N	3.0	388.0	2.0	same gene	2020-04	2020	4
29437	29442	5	2	0.0414	1164.0	N	3.0	388.0	1169.0	N	2.0	390.0	2.0	same gene	2020-04	2020	4
21372	21360	12	2	0.04132	7905.0	ORF1ab	3.0	2635.0	7893.0	ORF1ab	3.0	2631.0	4.0	same gene	2020-04	2020	4
21372	21361	11	2	0.04132	7905.0	ORF1ab	3.0	2635.0	7894.0	ORF1ab	1.0	2632.0	3.0	same gene	2020-04	2020	4
21372	21362	10	2	0.04132	7905.0	ORF1ab	3.0	2635.0	7895.0	ORF1ab	2.0	2632.0	3.0	same gene	2020-04	2020	4
21372	21366	6	2	0.04132	7905.0	ORF1ab	3.0	2635.0	7899.0	ORF1ab	3.0	2633.0	2.0	same gene	2020-04	2020	4
21361	21372	11	2	0.04132	7894.0	ORF1ab	1.0	2632.0	7905.0	ORF1ab	3.0	2635.0	3.0	same gene	2020-04	2020	4
21360	21372	12	2	0.04132	7893.0	ORF1ab	3.0	2631.0	7905.0	ORF1ab	3.0	2635.0	4.0	same gene	2020-04	2020	4
21366	21372	6	2	0.04132	7899.0	ORF1ab	3.0	2633.0	7905.0	ORF1ab	3.0	2635.0	2.0	same gene	2020-04	2020	4
21362	21372	10	2	0.04132	7895.0	ORF1ab	2.0	2632.0	7905.0	ORF1ab	3.0	2635.0	3.0	same gene	2020-04	2020	4
5339	5305	34	2	0.04127	5074.0	ORF1ab	1.0	1692.0	5040.0	ORF1ab	3.0	1680.0	12.0	same gene	2020-04	2020	4
5305	5339	34	2	0.04127	5040.0	ORF1ab	3.0	1680.0	5074.0	ORF1ab	1.0	1692.0	12.0	same gene	2020-04	2020	4
11916	18998	7082	2	0.04122	11651.0	ORF1ab	2.0	3884.0	5531.0	ORF1ab	2.0	1844.0	2040.0	same gene	2020-04	2020	4
18998	11916	7082	2	0.04122	5531.0	ORF1ab	2.0	1844.0	11651.0	ORF1ab	2.0	3884.0	2040.0	same gene	2020-04	2020	4
23101	23094	7	2	0.04111	1539.0	S	3.0	513.0	1532.0	S	2.0	511.0	2.0	same gene	2020-04	2020	4
23095	23101	6	2	0.04111	1533.0	S	3.0	511.0	1539.0	S	3.0	513.0	2.0	same gene	2020-04	2020	4
23100	23094	6	2	0.04111	1538.0	S	2.0	513.0	1532.0	S	2.0	511.0	2.0	same gene	2020-04	2020	4
23095	23100	5	2	0.04111	1533.0	S	3.0	511.0	1538.0	S	2.0	513.0	2.0	same gene	2020-04	2020	4
23094	23100	6	2	0.04111	1532.0	S	2.0	511.0	1538.0	S	2.0	513.0	2.0	same gene	2020-04	2020	4
23100	23095	5	2	0.04111	1538.0	S	2.0	513.0	1533.0	S	3.0	511.0	2.0	same gene	2020-04	2020	4
23101	23095	6	2	0.04111	1539.0	S	3.0	513.0	1533.0	S	3.0	511.0	2.0	same gene	2020-04	2020	4
23094	23101	7	2	0.04111	1532.0	S	2.0	511.0	1539.0	S	3.0	513.0	2.0	same gene	2020-04	2020	4
10097	28883	18786	2	0.04095	9832.0	ORF1ab	1.0	3278.0	610.0	N	1.0	204.0		different gene	2020-04	2020	4
28883	10097	18786	2	0.04095	610.0	N	1.0	204.0	9832.0	ORF1ab	1.0	3278.0		different gene	2020-04	2020	4
5314	5305	9	2	0.04078	5049.0	ORF1ab	3.0	1683.0	5040.0	ORF1ab	3.0	1680.0	3.0	same gene	2020-04	2020	4
5305	5314	9	2	0.04078	5040.0	ORF1ab	3.0	1680.0	5049.0	ORF1ab	3.0	1683.0	3.0	same gene	2020-04	2020	4
23109	23127	18	2	0.04062	1547.0	S	2.0	516.0	1565.0	S	2.0	522.0	6.0	same gene	2020-04	2020	4
23127	23110	17	2	0.04062	1565.0	S	2.0	522.0	1548.0	S	3.0	516.0	6.0	same gene	2020-04	2020	4
23127	23109	18	2	0.04062	1565.0	S	2.0	522.0	1547.0	S	2.0	516.0	6.0	same gene	2020-04	2020	4
23127	23108	19	2	0.04062	1565.0	S	2.0	522.0	1546.0	S	1.0	516.0	6.0	same gene	2020-04	2020	4
23127	23111	16	2	0.04062	1565.0	S	2.0	522.0	1549.0	S	1.0	517.0	5.0	same gene	2020-04	2020	4
23108	23127	19	2	0.04062	1546.0	S	1.0	516.0	1565.0	S	2.0	522.0	6.0	same gene	2020-04	2020	4
23111	23127	16	2	0.04062	1549.0	S	1.0	517.0	1565.0	S	2.0	522.0	5.0	same gene	2020-04	2020	4
23110	23127	17	2	0.04062	1548.0	S	3.0	516.0	1565.0	S	2.0	522.0	6.0	same gene	2020-04	2020	4
318	311	7	2	0.04058	53.0	ORF1ab	2.0	18.0	46.0	ORF1ab	1.0	16.0	2.0	same gene	2020-04	2020	4
311	318	7	2	0.04058	46.0	ORF1ab	1.0	16.0	53.0	ORF1ab	2.0	18.0	2.0	same gene	2020-04	2020	4
5311	5320	9	2	0.0405	5046.0	ORF1ab	3.0	1682.0	5055.0	ORF1ab	3.0	1685.0	3.0	same gene	2020-04	2020	4
5319	5306	13	2	0.0405	5054.0	ORF1ab	2.0	1685.0	5041.0	ORF1ab	1.0	1681.0	4.0	same gene	2020-04	2020	4
5311	5319	8	2	0.0405	5046.0	ORF1ab	3.0	1682.0	5054.0	ORF1ab	2.0	1685.0	3.0	same gene	2020-04	2020	4
5320	5312	8	2	0.0405	5055.0	ORF1ab	3.0	1685.0	5047.0	ORF1ab	1.0	1683.0	2.0	same gene	2020-04	2020	4
5318	5306	12	2	0.0405	5053.0	ORF1ab	1.0	1685.0	5041.0	ORF1ab	1.0	1681.0	4.0	same gene	2020-04	2020	4
5321	5315	6	2	0.0405	5056.0	ORF1ab	1.0	1686.0	5050.0	ORF1ab	1.0	1684.0	2.0	same gene	2020-04	2020	4
5321	5312	9	2	0.0405	5056.0	ORF1ab	1.0	1686.0	5047.0	ORF1ab	1.0	1683.0	3.0	same gene	2020-04	2020	4
5308	5312	4	2	0.0405	5043.0	ORF1ab	3.0	1681.0	5047.0	ORF1ab	1.0	1683.0	2.0	same gene	2020-04	2020	4
5320	5306	14	2	0.0405	5055.0	ORF1ab	3.0	1685.0	5041.0	ORF1ab	1.0	1681.0	4.0	same gene	2020-04	2020	4
5312	5321	9	2	0.0405	5047.0	ORF1ab	1.0	1683.0	5056.0	ORF1ab	1.0	1686.0	3.0	same gene	2020-04	2020	4
5321	5306	15	2	0.0405	5056.0	ORF1ab	1.0	1686.0	5041.0	ORF1ab	1.0	1681.0	5.0	same gene	2020-04	2020	4
5315	5306	9	2	0.0405	5050.0	ORF1ab	1.0	1684.0	5041.0	ORF1ab	1.0	1681.0	3.0	same gene	2020-04	2020	4
5321	5313	8	2	0.0405	5056.0	ORF1ab	1.0	1686.0	5048.0	ORF1ab	2.0	1683.0	3.0	same gene	2020-04	2020	4
5320	5313	7	2	0.0405	5055.0	ORF1ab	3.0	1685.0	5048.0	ORF1ab	2.0	1683.0	2.0	same gene	2020-04	2020	4
5319	5312	7	2	0.0405	5054.0	ORF1ab	2.0	1685.0	5047.0	ORF1ab	1.0	1683.0	2.0	same gene	2020-04	2020	4
5319	5313	6	2	0.0405	5054.0	ORF1ab	2.0	1685.0	5048.0	ORF1ab	2.0	1683.0	2.0	same gene	2020-04	2020	4
5318	5313	5	2	0.0405	5053.0	ORF1ab	1.0	1685.0	5048.0	ORF1ab	2.0	1683.0	2.0	same gene	2020-04	2020	4
5311	5321	10	2	0.0405	5046.0	ORF1ab	3.0	1682.0	5056.0	ORF1ab	1.0	1686.0	4.0	same gene	2020-04	2020	4
5316	5306	10	2	0.0405	5051.0	ORF1ab	2.0	1684.0	5041.0	ORF1ab	1.0	1681.0	3.0	same gene	2020-04	2020	4
5307	5316	9	2	0.0405	5042.0	ORF1ab	2.0	1681.0	5051.0	ORF1ab	2.0	1684.0	3.0	same gene	2020-04	2020	4
5307	5321	14	2	0.0405	5042.0	ORF1ab	2.0	1681.0	5056.0	ORF1ab	1.0	1686.0	5.0	same gene	2020-04	2020	4
5313	5306	7	2	0.0405	5048.0	ORF1ab	2.0	1683.0	5041.0	ORF1ab	1.0	1681.0	2.0	same gene	2020-04	2020	4
5315	5321	6	2	0.0405	5050.0	ORF1ab	1.0	1684.0	5056.0	ORF1ab	1.0	1686.0	2.0	same gene	2020-04	2020	4
5306	5312	6	2	0.0405	5041.0	ORF1ab	1.0	1681.0	5047.0	ORF1ab	1.0	1683.0	2.0	same gene	2020-04	2020	4
5306	5313	7	2	0.0405	5041.0	ORF1ab	1.0	1681.0	5048.0	ORF1ab	2.0	1683.0	2.0	same gene	2020-04	2020	4
5313	5307	6	2	0.0405	5048.0	ORF1ab	2.0	1683.0	5042.0	ORF1ab	2.0	1681.0	2.0	same gene	2020-04	2020	4
5306	5315	9	2	0.0405	5041.0	ORF1ab	1.0	1681.0	5050.0	ORF1ab	1.0	1684.0	3.0	same gene	2020-04	2020	4
5306	5316	10	2	0.0405	5041.0	ORF1ab	1.0	1681.0	5051.0	ORF1ab	2.0	1684.0	3.0	same gene	2020-04	2020	4
5313	5321	8	2	0.0405	5048.0	ORF1ab	2.0	1683.0	5056.0	ORF1ab	1.0	1686.0	3.0	same gene	2020-04	2020	4
5313	5320	7	2	0.0405	5048.0	ORF1ab	2.0	1683.0	5055.0	ORF1ab	3.0	1685.0	2.0	same gene	2020-04	2020	4
5306	5318	12	2	0.0405	5041.0	ORF1ab	1.0	1681.0	5053.0	ORF1ab	1.0	1685.0	4.0	same gene	2020-04	2020	4
5306	5319	13	2	0.0405	5041.0	ORF1ab	1.0	1681.0	5054.0	ORF1ab	2.0	1685.0	4.0	same gene	2020-04	2020	4
5306	5320	14	2	0.0405	5041.0	ORF1ab	1.0	1681.0	5055.0	ORF1ab	3.0	1685.0	4.0	same gene	2020-04	2020	4
5306	5321	15	2	0.0405	5041.0	ORF1ab	1.0	1681.0	5056.0	ORF1ab	1.0	1686.0	5.0	same gene	2020-04	2020	4
5307	5312	5	2	0.0405	5042.0	ORF1ab	2.0	1681.0	5047.0	ORF1ab	1.0	1683.0	2.0	same gene	2020-04	2020	4
5307	5313	6	2	0.0405	5042.0	ORF1ab	2.0	1681.0	5048.0	ORF1ab	2.0	1683.0	2.0	same gene	2020-04	2020	4
5307	5315	8	2	0.0405	5042.0	ORF1ab	2.0	1681.0	5050.0	ORF1ab	1.0	1684.0	3.0	same gene	2020-04	2020	4
5313	5319	6	2	0.0405	5048.0	ORF1ab	2.0	1683.0	5054.0	ORF1ab	2.0	1685.0	2.0	same gene	2020-04	2020	4
5313	5318	5	2	0.0405	5048.0	ORF1ab	2.0	1683.0	5053.0	ORF1ab	1.0	1685.0	2.0	same gene	2020-04	2020	4
5312	5320	8	2	0.0405	5047.0	ORF1ab	1.0	1683.0	5055.0	ORF1ab	3.0	1685.0	2.0	same gene	2020-04	2020	4
5312	5306	6	2	0.0405	5047.0	ORF1ab	1.0	1683.0	5041.0	ORF1ab	1.0	1681.0	2.0	same gene	2020-04	2020	4
5321	5316	5	2	0.0405	5056.0	ORF1ab	1.0	1686.0	5051.0	ORF1ab	2.0	1684.0	2.0	same gene	2020-04	2020	4
5307	5318	11	2	0.0405	5042.0	ORF1ab	2.0	1681.0	5053.0	ORF1ab	1.0	1685.0	4.0	same gene	2020-04	2020	4
5307	5319	12	2	0.0405	5042.0	ORF1ab	2.0	1681.0	5054.0	ORF1ab	2.0	1685.0	4.0	same gene	2020-04	2020	4
5307	5320	13	2	0.0405	5042.0	ORF1ab	2.0	1681.0	5055.0	ORF1ab	3.0	1685.0	4.0	same gene	2020-04	2020	4
5318	5312	6	2	0.0405	5053.0	ORF1ab	1.0	1685.0	5047.0	ORF1ab	1.0	1683.0	2.0	same gene	2020-04	2020	4
5312	5307	5	2	0.0405	5047.0	ORF1ab	1.0	1683.0	5042.0	ORF1ab	2.0	1681.0	2.0	same gene	2020-04	2020	4
5312	5319	7	2	0.0405	5047.0	ORF1ab	1.0	1683.0	5054.0	ORF1ab	2.0	1685.0	2.0	same gene	2020-04	2020	4
5319	5311	8	2	0.0405	5054.0	ORF1ab	2.0	1685.0	5046.0	ORF1ab	3.0	1682.0	3.0	same gene	2020-04	2020	4
5308	5319	11	2	0.0405	5043.0	ORF1ab	3.0	1681.0	5054.0	ORF1ab	2.0	1685.0	4.0	same gene	2020-04	2020	4
5312	5308	4	2	0.0405	5047.0	ORF1ab	1.0	1683.0	5043.0	ORF1ab	3.0	1681.0	2.0	same gene	2020-04	2020	4
5315	5308	7	2	0.0405	5050.0	ORF1ab	1.0	1684.0	5043.0	ORF1ab	3.0	1681.0	3.0	same gene	2020-04	2020	4
5316	5308	8	2	0.0405	5051.0	ORF1ab	2.0	1684.0	5043.0	ORF1ab	3.0	1681.0	3.0	same gene	2020-04	2020	4
5316	5311	5	2	0.0405	5051.0	ORF1ab	2.0	1684.0	5046.0	ORF1ab	3.0	1682.0	2.0	same gene	2020-04	2020	4
5315	5311	4	2	0.0405	5050.0	ORF1ab	1.0	1684.0	5046.0	ORF1ab	3.0	1682.0	2.0	same gene	2020-04	2020	4
5308	5315	7	2	0.0405	5043.0	ORF1ab	3.0	1681.0	5050.0	ORF1ab	1.0	1684.0	3.0	same gene	2020-04	2020	4
5308	5316	8	2	0.0405	5043.0	ORF1ab	3.0	1681.0	5051.0	ORF1ab	2.0	1684.0	3.0	same gene	2020-04	2020	4
5308	5318	10	2	0.0405	5043.0	ORF1ab	3.0	1681.0	5053.0	ORF1ab	1.0	1685.0	4.0	same gene	2020-04	2020	4
5318	5308	10	2	0.0405	5053.0	ORF1ab	1.0	1685.0	5043.0	ORF1ab	3.0	1681.0	4.0	same gene	2020-04	2020	4
5316	5321	5	2	0.0405	5051.0	ORF1ab	2.0	1684.0	5056.0	ORF1ab	1.0	1686.0	2.0	same gene	2020-04	2020	4
5319	5308	11	2	0.0405	5054.0	ORF1ab	2.0	1685.0	5043.0	ORF1ab	3.0	1681.0	4.0	same gene	2020-04	2020	4
5320	5308	12	2	0.0405	5055.0	ORF1ab	3.0	1685.0	5043.0	ORF1ab	3.0	1681.0	4.0	same gene	2020-04	2020	4
5321	5308	13	2	0.0405	5056.0	ORF1ab	1.0	1686.0	5043.0	ORF1ab	3.0	1681.0	5.0	same gene	2020-04	2020	4
5312	5318	6	2	0.0405	5047.0	ORF1ab	1.0	1683.0	5053.0	ORF1ab	1.0	1685.0	2.0	same gene	2020-04	2020	4
5318	5311	7	2	0.0405	5053.0	ORF1ab	1.0	1685.0	5046.0	ORF1ab	3.0	1682.0	3.0	same gene	2020-04	2020	4
5313	5308	5	2	0.0405	5048.0	ORF1ab	2.0	1683.0	5043.0	ORF1ab	3.0	1681.0	2.0	same gene	2020-04	2020	4
5320	5311	9	2	0.0405	5055.0	ORF1ab	3.0	1685.0	5046.0	ORF1ab	3.0	1682.0	3.0	same gene	2020-04	2020	4
5311	5316	5	2	0.0405	5046.0	ORF1ab	3.0	1682.0	5051.0	ORF1ab	2.0	1684.0	2.0	same gene	2020-04	2020	4
5308	5313	5	2	0.0405	5043.0	ORF1ab	3.0	1681.0	5048.0	ORF1ab	2.0	1683.0	2.0	same gene	2020-04	2020	4
5315	5307	8	2	0.0405	5050.0	ORF1ab	1.0	1684.0	5042.0	ORF1ab	2.0	1681.0	3.0	same gene	2020-04	2020	4
5316	5307	9	2	0.0405	5051.0	ORF1ab	2.0	1684.0	5042.0	ORF1ab	2.0	1681.0	3.0	same gene	2020-04	2020	4
5321	5311	10	2	0.0405	5056.0	ORF1ab	1.0	1686.0	5046.0	ORF1ab	3.0	1682.0	4.0	same gene	2020-04	2020	4
5319	5307	12	2	0.0405	5054.0	ORF1ab	2.0	1685.0	5042.0	ORF1ab	2.0	1681.0	4.0	same gene	2020-04	2020	4
5320	5307	13	2	0.0405	5055.0	ORF1ab	3.0	1685.0	5042.0	ORF1ab	2.0	1681.0	4.0	same gene	2020-04	2020	4
5321	5307	14	2	0.0405	5056.0	ORF1ab	1.0	1686.0	5042.0	ORF1ab	2.0	1681.0	5.0	same gene	2020-04	2020	4
5311	5315	4	2	0.0405	5046.0	ORF1ab	3.0	1682.0	5050.0	ORF1ab	1.0	1684.0	2.0	same gene	2020-04	2020	4
5318	5307	11	2	0.0405	5053.0	ORF1ab	1.0	1685.0	5042.0	ORF1ab	2.0	1681.0	4.0	same gene	2020-04	2020	4
5311	5318	7	2	0.0405	5046.0	ORF1ab	3.0	1682.0	5053.0	ORF1ab	1.0	1685.0	3.0	same gene	2020-04	2020	4
5308	5321	13	2	0.0405	5043.0	ORF1ab	3.0	1681.0	5056.0	ORF1ab	1.0	1686.0	5.0	same gene	2020-04	2020	4
5308	5320	12	2	0.0405	5043.0	ORF1ab	3.0	1681.0	5055.0	ORF1ab	3.0	1685.0	4.0	same gene	2020-04	2020	4
29397	29385	12	2	0.04041	1124.0	N	2.0	375.0	1112.0	N	2.0	371.0	4.0	same gene	2020-04	2020	4
29390	29379	11	2	0.04041	1117.0	N	1.0	373.0	1106.0	N	2.0	369.0	4.0	same gene	2020-04	2020	4
29398	29385	13	2	0.04041	1125.0	N	3.0	375.0	1112.0	N	2.0	371.0	4.0	same gene	2020-04	2020	4
29391	29385	6	2	0.04041	1118.0	N	2.0	373.0	1112.0	N	2.0	371.0	2.0	same gene	2020-04	2020	4
29393	29385	8	2	0.04041	1120.0	N	1.0	374.0	1112.0	N	2.0	371.0	3.0	same gene	2020-04	2020	4
23127	23121	6	2	0.04041	1565.0	S	2.0	522.0	1559.0	S	2.0	520.0	2.0	same gene	2020-04	2020	4
29394	29385	9	2	0.04041	1121.0	N	2.0	374.0	1112.0	N	2.0	371.0	3.0	same gene	2020-04	2020	4
29396	29385	11	2	0.04041	1123.0	N	1.0	375.0	1112.0	N	2.0	371.0	4.0	same gene	2020-04	2020	4
23127	23119	8	2	0.04041	1565.0	S	2.0	522.0	1557.0	S	3.0	519.0	3.0	same gene	2020-04	2020	4
23127	23113	14	2	0.04041	1565.0	S	2.0	522.0	1551.0	S	3.0	517.0	5.0	same gene	2020-04	2020	4
23127	23117	10	2	0.04041	1565.0	S	2.0	522.0	1555.0	S	1.0	519.0	3.0	same gene	2020-04	2020	4
23127	23118	9	2	0.04041	1565.0	S	2.0	522.0	1556.0	S	2.0	519.0	3.0	same gene	2020-04	2020	4
29401	29385	16	2	0.04041	1128.0	N	3.0	376.0	1112.0	N	2.0	371.0	5.0	same gene	2020-04	2020	4
23127	23115	12	2	0.04041	1565.0	S	2.0	522.0	1553.0	S	2.0	518.0	4.0	same gene	2020-04	2020	4
23127	23116	11	2	0.04041	1565.0	S	2.0	522.0	1554.0	S	3.0	518.0	4.0	same gene	2020-04	2020	4
29400	29385	15	2	0.04041	1127.0	N	2.0	376.0	1112.0	N	2.0	371.0	5.0	same gene	2020-04	2020	4
29393	29379	14	2	0.04041	1120.0	N	1.0	374.0	1106.0	N	2.0	369.0	5.0	same gene	2020-04	2020	4
29391	29379	12	2	0.04041	1118.0	N	2.0	373.0	1106.0	N	2.0	369.0	4.0	same gene	2020-04	2020	4
29400	29383	17	2	0.04041	1127.0	N	2.0	376.0	1110.0	N	3.0	370.0	6.0	same gene	2020-04	2020	4
29394	29379	15	2	0.04041	1121.0	N	2.0	374.0	1106.0	N	2.0	369.0	5.0	same gene	2020-04	2020	4
29396	29381	15	2	0.04041	1123.0	N	1.0	375.0	1108.0	N	1.0	370.0	5.0	same gene	2020-04	2020	4
29396	29380	16	2	0.04041	1123.0	N	1.0	375.0	1107.0	N	3.0	369.0	6.0	same gene	2020-04	2020	4
29397	29380	17	2	0.04041	1124.0	N	2.0	375.0	1107.0	N	3.0	369.0	6.0	same gene	2020-04	2020	4
29401	29381	20	2	0.04041	1128.0	N	3.0	376.0	1108.0	N	1.0	370.0	6.0	same gene	2020-04	2020	4
29400	29381	19	2	0.04041	1127.0	N	2.0	376.0	1108.0	N	1.0	370.0	6.0	same gene	2020-04	2020	4
29398	29381	17	2	0.04041	1125.0	N	3.0	375.0	1108.0	N	1.0	370.0	5.0	same gene	2020-04	2020	4
29397	29381	16	2	0.04041	1124.0	N	2.0	375.0	1108.0	N	1.0	370.0	5.0	same gene	2020-04	2020	4
29398	29380	18	2	0.04041	1125.0	N	3.0	375.0	1107.0	N	3.0	369.0	6.0	same gene	2020-04	2020	4
29394	29381	13	2	0.04041	1121.0	N	2.0	374.0	1108.0	N	1.0	370.0	4.0	same gene	2020-04	2020	4
29396	29379	17	2	0.04041	1123.0	N	1.0	375.0	1106.0	N	2.0	369.0	6.0	same gene	2020-04	2020	4
29400	29380	20	2	0.04041	1127.0	N	2.0	376.0	1107.0	N	3.0	369.0	7.0	same gene	2020-04	2020	4
29401	29380	21	2	0.04041	1128.0	N	3.0	376.0	1107.0	N	3.0	369.0	7.0	same gene	2020-04	2020	4
29393	29381	12	2	0.04041	1120.0	N	1.0	374.0	1108.0	N	1.0	370.0	4.0	same gene	2020-04	2020	4
29389	29400	11	2	0.04041	1116.0	N	3.0	372.0	1127.0	N	2.0	376.0	4.0	same gene	2020-04	2020	4
29389	29401	12	2	0.04041	1116.0	N	3.0	372.0	1128.0	N	3.0	376.0	4.0	same gene	2020-04	2020	4
29391	29381	10	2	0.04041	1118.0	N	2.0	373.0	1108.0	N	1.0	370.0	3.0	same gene	2020-04	2020	4
29390	29381	9	2	0.04041	1117.0	N	1.0	373.0	1108.0	N	1.0	370.0	3.0	same gene	2020-04	2020	4
29394	29380	14	2	0.04041	1121.0	N	2.0	374.0	1107.0	N	3.0	369.0	5.0	same gene	2020-04	2020	4
29393	29380	13	2	0.04041	1120.0	N	1.0	374.0	1107.0	N	3.0	369.0	5.0	same gene	2020-04	2020	4
29391	29380	11	2	0.04041	1118.0	N	2.0	373.0	1107.0	N	3.0	369.0	4.0	same gene	2020-04	2020	4
29390	29380	10	2	0.04041	1117.0	N	1.0	373.0	1107.0	N	3.0	369.0	4.0	same gene	2020-04	2020	4
29397	29379	18	2	0.04041	1124.0	N	2.0	375.0	1106.0	N	2.0	369.0	6.0	same gene	2020-04	2020	4
29390	29385	5	2	0.04041	1117.0	N	1.0	373.0	1112.0	N	2.0	371.0	2.0	same gene	2020-04	2020	4
29401	29383	18	2	0.04041	1128.0	N	3.0	376.0	1110.0	N	3.0	370.0	6.0	same gene	2020-04	2020	4
29398	29379	19	2	0.04041	1125.0	N	3.0	375.0	1106.0	N	2.0	369.0	6.0	same gene	2020-04	2020	4
29400	29379	21	2	0.04041	1127.0	N	2.0	376.0	1106.0	N	2.0	369.0	7.0	same gene	2020-04	2020	4
29401	29379	22	2	0.04041	1128.0	N	3.0	376.0	1106.0	N	2.0	369.0	7.0	same gene	2020-04	2020	4
29398	29383	15	2	0.04041	1125.0	N	3.0	375.0	1110.0	N	3.0	370.0	5.0	same gene	2020-04	2020	4
29397	29383	14	2	0.04041	1124.0	N	2.0	375.0	1110.0	N	3.0	370.0	5.0	same gene	2020-04	2020	4
29396	29383	13	2	0.04041	1123.0	N	1.0	375.0	1110.0	N	3.0	370.0	5.0	same gene	2020-04	2020	4
29394	29383	11	2	0.04041	1121.0	N	2.0	374.0	1110.0	N	3.0	370.0	4.0	same gene	2020-04	2020	4
29393	29383	10	2	0.04041	1120.0	N	1.0	374.0	1110.0	N	3.0	370.0	4.0	same gene	2020-04	2020	4
29391	29383	8	2	0.04041	1118.0	N	2.0	373.0	1110.0	N	3.0	370.0	3.0	same gene	2020-04	2020	4
29390	29383	7	2	0.04041	1117.0	N	1.0	373.0	1110.0	N	3.0	370.0	3.0	same gene	2020-04	2020	4
29389	29396	7	2	0.04041	1116.0	N	3.0	372.0	1123.0	N	1.0	375.0	3.0	same gene	2020-04	2020	4
29389	29397	8	2	0.04041	1116.0	N	3.0	372.0	1124.0	N	2.0	375.0	3.0	same gene	2020-04	2020	4
29389	29398	9	2	0.04041	1116.0	N	3.0	372.0	1125.0	N	3.0	375.0	3.0	same gene	2020-04	2020	4
23119	23127	8	2	0.04041	1557.0	S	3.0	519.0	1565.0	S	2.0	522.0	3.0	same gene	2020-04	2020	4
29380	29391	11	2	0.04041	1107.0	N	3.0	369.0	1118.0	N	2.0	373.0	4.0	same gene	2020-04	2020	4
29380	29390	10	2	0.04041	1107.0	N	3.0	369.0	1117.0	N	1.0	373.0	4.0	same gene	2020-04	2020	4
29380	29400	20	2	0.04041	1107.0	N	3.0	369.0	1127.0	N	2.0	376.0	7.0	same gene	2020-04	2020	4
29380	29398	18	2	0.04041	1107.0	N	3.0	369.0	1125.0	N	3.0	375.0	6.0	same gene	2020-04	2020	4
29380	29397	17	2	0.04041	1107.0	N	3.0	369.0	1124.0	N	2.0	375.0	6.0	same gene	2020-04	2020	4
29393	29387	6	2	0.04041	1120.0	N	1.0	374.0	1114.0	N	1.0	372.0	2.0	same gene	2020-04	2020	4
29380	29396	16	2	0.04041	1107.0	N	3.0	369.0	1123.0	N	1.0	375.0	6.0	same gene	2020-04	2020	4
29380	29394	14	2	0.04041	1107.0	N	3.0	369.0	1121.0	N	2.0	374.0	5.0	same gene	2020-04	2020	4
29380	29393	13	2	0.04041	1107.0	N	3.0	369.0	1120.0	N	1.0	374.0	5.0	same gene	2020-04	2020	4
29390	29386	4	2	0.04041	1117.0	N	1.0	373.0	1113.0	N	3.0	371.0	2.0	same gene	2020-04	2020	4
29394	29387	7	2	0.04041	1121.0	N	2.0	374.0	1114.0	N	1.0	372.0	2.0	same gene	2020-04	2020	4
29396	29387	9	2	0.04041	1123.0	N	1.0	375.0	1114.0	N	1.0	372.0	3.0	same gene	2020-04	2020	4
29381	29390	9	2	0.04041	1108.0	N	1.0	370.0	1117.0	N	1.0	373.0	3.0	same gene	2020-04	2020	4
29397	29387	10	2	0.04041	1124.0	N	2.0	375.0	1114.0	N	1.0	372.0	3.0	same gene	2020-04	2020	4
29398	29387	11	2	0.04041	1125.0	N	3.0	375.0	1114.0	N	1.0	372.0	3.0	same gene	2020-04	2020	4
29400	29387	13	2	0.04041	1127.0	N	2.0	376.0	1114.0	N	1.0	372.0	4.0	same gene	2020-04	2020	4
29401	29387	14	2	0.04041	1128.0	N	3.0	376.0	1114.0	N	1.0	372.0	4.0	same gene	2020-04	2020	4
29379	29401	22	2	0.04041	1106.0	N	2.0	369.0	1128.0	N	3.0	376.0	7.0	same gene	2020-04	2020	4
29379	29400	21	2	0.04041	1106.0	N	2.0	369.0	1127.0	N	2.0	376.0	7.0	same gene	2020-04	2020	4
29385	29394	9	2	0.04041	1112.0	N	2.0	371.0	1121.0	N	2.0	374.0	3.0	same gene	2020-04	2020	4
29394	29389	5	2	0.04041	1121.0	N	2.0	374.0	1116.0	N	3.0	372.0	2.0	same gene	2020-04	2020	4
29396	29389	7	2	0.04041	1123.0	N	1.0	375.0	1116.0	N	3.0	372.0	3.0	same gene	2020-04	2020	4
29380	29401	21	2	0.04041	1107.0	N	3.0	369.0	1128.0	N	3.0	376.0	7.0	same gene	2020-04	2020	4
29381	29391	10	2	0.04041	1108.0	N	1.0	370.0	1118.0	N	2.0	373.0	3.0	same gene	2020-04	2020	4
29398	29389	9	2	0.04041	1125.0	N	3.0	375.0	1116.0	N	3.0	372.0	3.0	same gene	2020-04	2020	4
29383	29393	10	2	0.04041	1110.0	N	3.0	370.0	1120.0	N	1.0	374.0	4.0	same gene	2020-04	2020	4
29385	29393	8	2	0.04041	1112.0	N	2.0	371.0	1120.0	N	1.0	374.0	3.0	same gene	2020-04	2020	4
29385	29391	6	2	0.04041	1112.0	N	2.0	371.0	1118.0	N	2.0	373.0	2.0	same gene	2020-04	2020	4
29385	29390	5	2	0.04041	1112.0	N	2.0	371.0	1117.0	N	1.0	373.0	2.0	same gene	2020-04	2020	4
29383	29401	18	2	0.04041	1110.0	N	3.0	370.0	1128.0	N	3.0	376.0	6.0	same gene	2020-04	2020	4
29383	29400	17	2	0.04041	1110.0	N	3.0	370.0	1127.0	N	2.0	376.0	6.0	same gene	2020-04	2020	4
29383	29398	15	2	0.04041	1110.0	N	3.0	370.0	1125.0	N	3.0	375.0	5.0	same gene	2020-04	2020	4
29383	29397	14	2	0.04041	1110.0	N	3.0	370.0	1124.0	N	2.0	375.0	5.0	same gene	2020-04	2020	4
29383	29396	13	2	0.04041	1110.0	N	3.0	370.0	1123.0	N	1.0	375.0	5.0	same gene	2020-04	2020	4
29383	29394	11	2	0.04041	1110.0	N	3.0	370.0	1121.0	N	2.0	374.0	4.0	same gene	2020-04	2020	4
29383	29391	8	2	0.04041	1110.0	N	3.0	370.0	1118.0	N	2.0	373.0	3.0	same gene	2020-04	2020	4
29381	29393	12	2	0.04041	1108.0	N	1.0	370.0	1120.0	N	1.0	374.0	4.0	same gene	2020-04	2020	4
29383	29390	7	2	0.04041	1110.0	N	3.0	370.0	1117.0	N	1.0	373.0	3.0	same gene	2020-04	2020	4
29400	29386	14	2	0.04041	1127.0	N	2.0	376.0	1113.0	N	3.0	371.0	5.0	same gene	2020-04	2020	4
29401	29386	15	2	0.04041	1128.0	N	3.0	376.0	1113.0	N	3.0	371.0	5.0	same gene	2020-04	2020	4
29381	29401	20	2	0.04041	1108.0	N	1.0	370.0	1128.0	N	3.0	376.0	6.0	same gene	2020-04	2020	4
29381	29400	19	2	0.04041	1108.0	N	1.0	370.0	1127.0	N	2.0	376.0	6.0	same gene	2020-04	2020	4
29381	29398	17	2	0.04041	1108.0	N	1.0	370.0	1125.0	N	3.0	375.0	5.0	same gene	2020-04	2020	4
29381	29397	16	2	0.04041	1108.0	N	1.0	370.0	1124.0	N	2.0	375.0	5.0	same gene	2020-04	2020	4
29381	29396	15	2	0.04041	1108.0	N	1.0	370.0	1123.0	N	1.0	375.0	5.0	same gene	2020-04	2020	4
29381	29394	13	2	0.04041	1108.0	N	1.0	370.0	1121.0	N	2.0	374.0	4.0	same gene	2020-04	2020	4
29397	29389	8	2	0.04041	1124.0	N	2.0	375.0	1116.0	N	3.0	372.0	3.0	same gene	2020-04	2020	4
29393	29389	4	2	0.04041	1120.0	N	1.0	374.0	1116.0	N	3.0	372.0	2.0	same gene	2020-04	2020	4
29400	29389	11	2	0.04041	1127.0	N	2.0	376.0	1116.0	N	3.0	372.0	4.0	same gene	2020-04	2020	4
29386	29397	11	2	0.04041	1113.0	N	3.0	371.0	1124.0	N	2.0	375.0	4.0	same gene	2020-04	2020	4
29398	29386	12	2	0.04041	1125.0	N	3.0	375.0	1113.0	N	3.0	371.0	4.0	same gene	2020-04	2020	4
29386	29400	14	2	0.04041	1113.0	N	3.0	371.0	1127.0	N	2.0	376.0	5.0	same gene	2020-04	2020	4
29386	29401	15	2	0.04041	1113.0	N	3.0	371.0	1128.0	N	3.0	376.0	5.0	same gene	2020-04	2020	4
29387	29393	6	2	0.04041	1114.0	N	1.0	372.0	1120.0	N	1.0	374.0	2.0	same gene	2020-04	2020	4
29387	29394	7	2	0.04041	1114.0	N	1.0	372.0	1121.0	N	2.0	374.0	2.0	same gene	2020-04	2020	4
29387	29396	9	2	0.04041	1114.0	N	1.0	372.0	1123.0	N	1.0	375.0	3.0	same gene	2020-04	2020	4
29387	29397	10	2	0.04041	1114.0	N	1.0	372.0	1124.0	N	2.0	375.0	3.0	same gene	2020-04	2020	4
29387	29398	11	2	0.04041	1114.0	N	1.0	372.0	1125.0	N	3.0	375.0	3.0	same gene	2020-04	2020	4
29401	29389	12	2	0.04041	1128.0	N	3.0	376.0	1116.0	N	3.0	372.0	4.0	same gene	2020-04	2020	4
29387	29401	14	2	0.04041	1114.0	N	1.0	372.0	1128.0	N	3.0	376.0	4.0	same gene	2020-04	2020	4
29389	29393	4	2	0.04041	1116.0	N	3.0	372.0	1120.0	N	1.0	374.0	2.0	same gene	2020-04	2020	4
29389	29394	5	2	0.04041	1116.0	N	3.0	372.0	1121.0	N	2.0	374.0	2.0	same gene	2020-04	2020	4
29397	29386	11	2	0.04041	1124.0	N	2.0	375.0	1113.0	N	3.0	371.0	4.0	same gene	2020-04	2020	4
23121	23127	6	2	0.04041	1559.0	S	2.0	520.0	1565.0	S	2.0	522.0	2.0	same gene	2020-04	2020	4
29396	29386	10	2	0.04041	1123.0	N	1.0	375.0	1113.0	N	3.0	371.0	4.0	same gene	2020-04	2020	4
23118	23127	9	2	0.04041	1556.0	S	2.0	519.0	1565.0	S	2.0	522.0	3.0	same gene	2020-04	2020	4
23117	23127	10	2	0.04041	1555.0	S	1.0	519.0	1565.0	S	2.0	522.0	3.0	same gene	2020-04	2020	4
23116	23127	11	2	0.04041	1554.0	S	3.0	518.0	1565.0	S	2.0	522.0	4.0	same gene	2020-04	2020	4
23115	23127	12	2	0.04041	1553.0	S	2.0	518.0	1565.0	S	2.0	522.0	4.0	same gene	2020-04	2020	4
23113	23127	14	2	0.04041	1551.0	S	3.0	517.0	1565.0	S	2.0	522.0	5.0	same gene	2020-04	2020	4
29394	29386	8	2	0.04041	1121.0	N	2.0	374.0	1113.0	N	3.0	371.0	3.0	same gene	2020-04	2020	4
29393	29386	7	2	0.04041	1120.0	N	1.0	374.0	1113.0	N	3.0	371.0	3.0	same gene	2020-04	2020	4
29391	29386	5	2	0.04041	1118.0	N	2.0	373.0	1113.0	N	3.0	371.0	2.0	same gene	2020-04	2020	4
29386	29398	12	2	0.04041	1113.0	N	3.0	371.0	1125.0	N	3.0	375.0	4.0	same gene	2020-04	2020	4
29387	29400	13	2	0.04041	1114.0	N	1.0	372.0	1127.0	N	2.0	376.0	4.0	same gene	2020-04	2020	4
29385	29401	16	2	0.04041	1112.0	N	2.0	371.0	1128.0	N	3.0	376.0	5.0	same gene	2020-04	2020	4
29379	29391	12	2	0.04041	1106.0	N	2.0	369.0	1118.0	N	2.0	373.0	4.0	same gene	2020-04	2020	4
29379	29396	17	2	0.04041	1106.0	N	2.0	369.0	1123.0	N	1.0	375.0	6.0	same gene	2020-04	2020	4
29386	29396	10	2	0.04041	1113.0	N	3.0	371.0	1123.0	N	1.0	375.0	4.0	same gene	2020-04	2020	4
29385	29400	15	2	0.04041	1112.0	N	2.0	371.0	1127.0	N	2.0	376.0	5.0	same gene	2020-04	2020	4
29385	29397	12	2	0.04041	1112.0	N	2.0	371.0	1124.0	N	2.0	375.0	4.0	same gene	2020-04	2020	4
29379	29394	15	2	0.04041	1106.0	N	2.0	369.0	1121.0	N	2.0	374.0	5.0	same gene	2020-04	2020	4
29379	29393	14	2	0.04041	1106.0	N	2.0	369.0	1120.0	N	1.0	374.0	5.0	same gene	2020-04	2020	4
29379	29390	11	2	0.04041	1106.0	N	2.0	369.0	1117.0	N	1.0	373.0	4.0	same gene	2020-04	2020	4
29379	29398	19	2	0.04041	1106.0	N	2.0	369.0	1125.0	N	3.0	375.0	6.0	same gene	2020-04	2020	4
29385	29396	11	2	0.04041	1112.0	N	2.0	371.0	1123.0	N	1.0	375.0	4.0	same gene	2020-04	2020	4
29386	29394	8	2	0.04041	1113.0	N	3.0	371.0	1121.0	N	2.0	374.0	3.0	same gene	2020-04	2020	4
29386	29393	7	2	0.04041	1113.0	N	3.0	371.0	1120.0	N	1.0	374.0	3.0	same gene	2020-04	2020	4
29386	29391	5	2	0.04041	1113.0	N	3.0	371.0	1118.0	N	2.0	373.0	2.0	same gene	2020-04	2020	4
29386	29390	4	2	0.04041	1113.0	N	3.0	371.0	1117.0	N	1.0	373.0	2.0	same gene	2020-04	2020	4
29385	29398	13	2	0.04041	1112.0	N	2.0	371.0	1125.0	N	3.0	375.0	4.0	same gene	2020-04	2020	4
29379	29397	18	2	0.04041	1106.0	N	2.0	369.0	1124.0	N	2.0	375.0	6.0	same gene	2020-04	2020	4
21996	21991	5	2	0.0404	434.0	S	2.0	145.0	429.0	S	3.0	143.0	2.0	same gene	2020-04	2020	4
21991	21996	5	2	0.0404	429.0	S	3.0	143.0	434.0	S	2.0	145.0	2.0	same gene	2020-04	2020	4
20268	28854	8586	2	0.04029	6801.0	ORF1ab	3.0	2267.0	581.0	N	2.0	194.0		different gene	2020-04	2020	4
28854	20268	8586	2	0.04029	581.0	N	2.0	194.0	6801.0	ORF1ab	3.0	2267.0		different gene	2020-04	2020	4
5309	5320	11	2	0.0402	5044.0	ORF1ab	1.0	1682.0	5055.0	ORF1ab	3.0	1685.0	3.0	same gene	2020-04	2020	4
5309	5315	6	2	0.0402	5044.0	ORF1ab	1.0	1682.0	5050.0	ORF1ab	1.0	1684.0	2.0	same gene	2020-04	2020	4
5309	5316	7	2	0.0402	5044.0	ORF1ab	1.0	1682.0	5051.0	ORF1ab	2.0	1684.0	2.0	same gene	2020-04	2020	4
5309	5318	9	2	0.0402	5044.0	ORF1ab	1.0	1682.0	5053.0	ORF1ab	1.0	1685.0	3.0	same gene	2020-04	2020	4
5309	5319	10	2	0.0402	5044.0	ORF1ab	1.0	1682.0	5054.0	ORF1ab	2.0	1685.0	3.0	same gene	2020-04	2020	4
5309	5321	12	2	0.0402	5044.0	ORF1ab	1.0	1682.0	5056.0	ORF1ab	1.0	1686.0	4.0	same gene	2020-04	2020	4
5315	5309	6	2	0.0402	5050.0	ORF1ab	1.0	1684.0	5044.0	ORF1ab	1.0	1682.0	2.0	same gene	2020-04	2020	4
5319	5309	10	2	0.0402	5054.0	ORF1ab	2.0	1685.0	5044.0	ORF1ab	1.0	1682.0	3.0	same gene	2020-04	2020	4
5316	5309	7	2	0.0402	5051.0	ORF1ab	2.0	1684.0	5044.0	ORF1ab	1.0	1682.0	2.0	same gene	2020-04	2020	4
5318	5309	9	2	0.0402	5053.0	ORF1ab	1.0	1685.0	5044.0	ORF1ab	1.0	1682.0	3.0	same gene	2020-04	2020	4
5321	5309	12	2	0.0402	5056.0	ORF1ab	1.0	1686.0	5044.0	ORF1ab	1.0	1682.0	4.0	same gene	2020-04	2020	4
5320	5309	11	2	0.0402	5055.0	ORF1ab	3.0	1685.0	5044.0	ORF1ab	1.0	1682.0	3.0	same gene	2020-04	2020	4
27696	27700	4	2	0.04005	303.0	ORF7a	3.0	101.0	307.0	ORF7a	1.0	103.0	2.0	same gene	2020-04	2020	4
27694	27700	6	2	0.04005	301.0	ORF7a	1.0	101.0	307.0	ORF7a	1.0	103.0	2.0	same gene	2020-04	2020	4
27694	27701	7	2	0.04005	301.0	ORF7a	1.0	101.0	308.0	ORF7a	2.0	103.0	2.0	same gene	2020-04	2020	4
27694	27702	8	2	0.04005	301.0	ORF7a	1.0	101.0	309.0	ORF7a	3.0	103.0	2.0	same gene	2020-04	2020	4
27695	27700	5	2	0.04005	302.0	ORF7a	2.0	101.0	307.0	ORF7a	1.0	103.0	2.0	same gene	2020-04	2020	4
27695	27701	6	2	0.04005	302.0	ORF7a	2.0	101.0	308.0	ORF7a	2.0	103.0	2.0	same gene	2020-04	2020	4
27695	27702	7	2	0.04005	302.0	ORF7a	2.0	101.0	309.0	ORF7a	3.0	103.0	2.0	same gene	2020-04	2020	4
27702	27695	7	2	0.04005	309.0	ORF7a	3.0	103.0	302.0	ORF7a	2.0	101.0	2.0	same gene	2020-04	2020	4
27701	27694	7	2	0.04005	308.0	ORF7a	2.0	103.0	301.0	ORF7a	1.0	101.0	2.0	same gene	2020-04	2020	4
27701	27695	6	2	0.04005	308.0	ORF7a	2.0	103.0	302.0	ORF7a	2.0	101.0	2.0	same gene	2020-04	2020	4
27696	27701	5	2	0.04005	303.0	ORF7a	3.0	101.0	308.0	ORF7a	2.0	103.0	2.0	same gene	2020-04	2020	4
27696	27702	6	2	0.04005	303.0	ORF7a	3.0	101.0	309.0	ORF7a	3.0	103.0	2.0	same gene	2020-04	2020	4
27702	27694	8	2	0.04005	309.0	ORF7a	3.0	103.0	301.0	ORF7a	1.0	101.0	2.0	same gene	2020-04	2020	4
27700	27695	5	2	0.04005	307.0	ORF7a	1.0	103.0	302.0	ORF7a	2.0	101.0	2.0	same gene	2020-04	2020	4
27700	27696	4	2	0.04005	307.0	ORF7a	1.0	103.0	303.0	ORF7a	3.0	101.0	2.0	same gene	2020-04	2020	4
27700	27694	6	2	0.04005	307.0	ORF7a	1.0	103.0	301.0	ORF7a	1.0	101.0	2.0	same gene	2020-04	2020	4
27701	27696	5	2	0.04005	308.0	ORF7a	2.0	103.0	303.0	ORF7a	3.0	101.0	2.0	same gene	2020-04	2020	4
27702	27696	6	2	0.04005	309.0	ORF7a	3.0	103.0	303.0	ORF7a	3.0	101.0	2.0	same gene	2020-04	2020	4
5317	5321	4	2	0.04	5052.0	ORF1ab	3.0	1684.0	5056.0	ORF1ab	1.0	1686.0	2.0	same gene	2020-04	2020	4
5317	5311	6	2	0.04	5052.0	ORF1ab	3.0	1684.0	5046.0	ORF1ab	3.0	1682.0	2.0	same gene	2020-04	2020	4
5308	5317	9	2	0.04	5043.0	ORF1ab	3.0	1681.0	5052.0	ORF1ab	3.0	1684.0	3.0	same gene	2020-04	2020	4
5311	5317	6	2	0.04	5046.0	ORF1ab	3.0	1682.0	5052.0	ORF1ab	3.0	1684.0	2.0	same gene	2020-04	2020	4
5306	5317	11	2	0.04	5041.0	ORF1ab	1.0	1681.0	5052.0	ORF1ab	3.0	1684.0	3.0	same gene	2020-04	2020	4
5317	5307	10	2	0.04	5052.0	ORF1ab	3.0	1684.0	5042.0	ORF1ab	2.0	1681.0	3.0	same gene	2020-04	2020	4
5307	5317	10	2	0.04	5042.0	ORF1ab	2.0	1681.0	5052.0	ORF1ab	3.0	1684.0	3.0	same gene	2020-04	2020	4
5317	5308	9	2	0.04	5052.0	ORF1ab	3.0	1684.0	5043.0	ORF1ab	3.0	1681.0	3.0	same gene	2020-04	2020	4
5317	5306	11	2	0.04	5052.0	ORF1ab	3.0	1684.0	5041.0	ORF1ab	1.0	1681.0	3.0	same gene	2020-04	2020	4
5321	5317	4	2	0.04	5056.0	ORF1ab	1.0	1686.0	5052.0	ORF1ab	3.0	1684.0	2.0	same gene	2020-04	2020	4
23122	23113	9	2	0.03999	1560.0	S	3.0	520.0	1551.0	S	3.0	517.0	3.0	same gene	2020-04	2020	4
23122	23115	7	2	0.03999	1560.0	S	3.0	520.0	1553.0	S	2.0	518.0	2.0	same gene	2020-04	2020	4
23113	23122	9	2	0.03999	1551.0	S	3.0	517.0	1560.0	S	3.0	520.0	3.0	same gene	2020-04	2020	4
23116	23122	6	2	0.03999	1554.0	S	3.0	518.0	1560.0	S	3.0	520.0	2.0	same gene	2020-04	2020	4
23122	23126	4	2	0.03999	1560.0	S	3.0	520.0	1564.0	S	1.0	522.0	2.0	same gene	2020-04	2020	4
23122	23116	6	2	0.03999	1560.0	S	3.0	520.0	1554.0	S	3.0	518.0	2.0	same gene	2020-04	2020	4
23126	23122	4	2	0.03999	1564.0	S	1.0	522.0	1560.0	S	3.0	520.0	2.0	same gene	2020-04	2020	4
23115	23122	7	2	0.03999	1553.0	S	2.0	518.0	1560.0	S	3.0	520.0	2.0	same gene	2020-04	2020	4
5310	5318	8	2	0.03998	5045.0	ORF1ab	2.0	1682.0	5053.0	ORF1ab	1.0	1685.0	3.0	same gene	2020-04	2020	4
5310	5316	6	2	0.03998	5045.0	ORF1ab	2.0	1682.0	5051.0	ORF1ab	2.0	1684.0	2.0	same gene	2020-04	2020	4
5310	5315	5	2	0.03998	5045.0	ORF1ab	2.0	1682.0	5050.0	ORF1ab	1.0	1684.0	2.0	same gene	2020-04	2020	4
5310	5319	9	2	0.03998	5045.0	ORF1ab	2.0	1682.0	5054.0	ORF1ab	2.0	1685.0	3.0	same gene	2020-04	2020	4
5315	5310	5	2	0.03998	5050.0	ORF1ab	1.0	1684.0	5045.0	ORF1ab	2.0	1682.0	2.0	same gene	2020-04	2020	4
5316	5310	6	2	0.03998	5051.0	ORF1ab	2.0	1684.0	5045.0	ORF1ab	2.0	1682.0	2.0	same gene	2020-04	2020	4
5318	5310	8	2	0.03998	5053.0	ORF1ab	1.0	1685.0	5045.0	ORF1ab	2.0	1682.0	3.0	same gene	2020-04	2020	4
5319	5310	9	2	0.03998	5054.0	ORF1ab	2.0	1685.0	5045.0	ORF1ab	2.0	1682.0	3.0	same gene	2020-04	2020	4
5320	5310	10	2	0.03998	5055.0	ORF1ab	3.0	1685.0	5045.0	ORF1ab	2.0	1682.0	3.0	same gene	2020-04	2020	4
5321	5310	11	2	0.03998	5056.0	ORF1ab	1.0	1686.0	5045.0	ORF1ab	2.0	1682.0	4.0	same gene	2020-04	2020	4
5310	5320	10	2	0.03998	5045.0	ORF1ab	2.0	1682.0	5055.0	ORF1ab	3.0	1685.0	3.0	same gene	2020-04	2020	4
5310	5321	11	2	0.03998	5045.0	ORF1ab	2.0	1682.0	5056.0	ORF1ab	1.0	1686.0	4.0	same gene	2020-04	2020	4
5305	5316	11	2	0.03991	5040.0	ORF1ab	3.0	1680.0	5051.0	ORF1ab	2.0	1684.0	4.0	same gene	2020-04	2020	4
5305	5315	10	2	0.03991	5040.0	ORF1ab	3.0	1680.0	5050.0	ORF1ab	1.0	1684.0	4.0	same gene	2020-04	2020	4
5305	5313	8	2	0.03991	5040.0	ORF1ab	3.0	1680.0	5048.0	ORF1ab	2.0	1683.0	3.0	same gene	2020-04	2020	4
5305	5312	7	2	0.03991	5040.0	ORF1ab	3.0	1680.0	5047.0	ORF1ab	1.0	1683.0	3.0	same gene	2020-04	2020	4
5305	5311	6	2	0.03991	5040.0	ORF1ab	3.0	1680.0	5046.0	ORF1ab	3.0	1682.0	2.0	same gene	2020-04	2020	4
5305	5321	16	2	0.03991	5040.0	ORF1ab	3.0	1680.0	5056.0	ORF1ab	1.0	1686.0	6.0	same gene	2020-04	2020	4
5305	5320	15	2	0.03991	5040.0	ORF1ab	3.0	1680.0	5055.0	ORF1ab	3.0	1685.0	5.0	same gene	2020-04	2020	4
5312	5305	7	2	0.03991	5047.0	ORF1ab	1.0	1683.0	5040.0	ORF1ab	3.0	1680.0	3.0	same gene	2020-04	2020	4
5311	5305	6	2	0.03991	5046.0	ORF1ab	3.0	1682.0	5040.0	ORF1ab	3.0	1680.0	2.0	same gene	2020-04	2020	4
5305	5318	13	2	0.03991	5040.0	ORF1ab	3.0	1680.0	5053.0	ORF1ab	1.0	1685.0	5.0	same gene	2020-04	2020	4
5313	5305	8	2	0.03991	5048.0	ORF1ab	2.0	1683.0	5040.0	ORF1ab	3.0	1680.0	3.0	same gene	2020-04	2020	4
5315	5305	10	2	0.03991	5050.0	ORF1ab	1.0	1684.0	5040.0	ORF1ab	3.0	1680.0	4.0	same gene	2020-04	2020	4
5316	5305	11	2	0.03991	5051.0	ORF1ab	2.0	1684.0	5040.0	ORF1ab	3.0	1680.0	4.0	same gene	2020-04	2020	4
5318	5305	13	2	0.03991	5053.0	ORF1ab	1.0	1685.0	5040.0	ORF1ab	3.0	1680.0	5.0	same gene	2020-04	2020	4
5319	5305	14	2	0.03991	5054.0	ORF1ab	2.0	1685.0	5040.0	ORF1ab	3.0	1680.0	5.0	same gene	2020-04	2020	4
5320	5305	15	2	0.03991	5055.0	ORF1ab	3.0	1685.0	5040.0	ORF1ab	3.0	1680.0	5.0	same gene	2020-04	2020	4
5321	5305	16	2	0.03991	5056.0	ORF1ab	1.0	1686.0	5040.0	ORF1ab	3.0	1680.0	6.0	same gene	2020-04	2020	4
5305	5319	14	2	0.03991	5040.0	ORF1ab	3.0	1680.0	5054.0	ORF1ab	2.0	1685.0	5.0	same gene	2020-04	2020	4
27533	27538	5	2	0.03979	140.0	ORF7a	2.0	47.0	145.0	ORF7a	1.0	49.0	2.0	same gene	2020-04	2020	4
27530	27538	8	2	0.03979	137.0	ORF7a	2.0	46.0	145.0	ORF7a	1.0	49.0	3.0	same gene	2020-04	2020	4
27530	27539	9	2	0.03979	137.0	ORF7a	2.0	46.0	146.0	ORF7a	2.0	49.0	3.0	same gene	2020-04	2020	4
27531	27538	7	2	0.03979	138.0	ORF7a	3.0	46.0	145.0	ORF7a	1.0	49.0	3.0	same gene	2020-04	2020	4
27531	27539	8	2	0.03979	138.0	ORF7a	3.0	46.0	146.0	ORF7a	2.0	49.0	3.0	same gene	2020-04	2020	4
27528	27538	10	2	0.03979	135.0	ORF7a	3.0	45.0	145.0	ORF7a	1.0	49.0	4.0	same gene	2020-04	2020	4
27533	27539	6	2	0.03979	140.0	ORF7a	2.0	47.0	146.0	ORF7a	2.0	49.0	2.0	same gene	2020-04	2020	4
27534	27538	4	2	0.03979	141.0	ORF7a	3.0	47.0	145.0	ORF7a	1.0	49.0	2.0	same gene	2020-04	2020	4
27534	27539	5	2	0.03979	141.0	ORF7a	3.0	47.0	146.0	ORF7a	2.0	49.0	2.0	same gene	2020-04	2020	4
27539	27528	11	2	0.03979	146.0	ORF7a	2.0	49.0	135.0	ORF7a	3.0	45.0	4.0	same gene	2020-04	2020	4
27538	27528	10	2	0.03979	145.0	ORF7a	1.0	49.0	135.0	ORF7a	3.0	45.0	4.0	same gene	2020-04	2020	4
27528	27539	11	2	0.03979	135.0	ORF7a	3.0	45.0	146.0	ORF7a	2.0	49.0	4.0	same gene	2020-04	2020	4
27529	27539	10	2	0.03979	136.0	ORF7a	1.0	46.0	146.0	ORF7a	2.0	49.0	3.0	same gene	2020-04	2020	4
27539	27533	6	2	0.03979	146.0	ORF7a	2.0	49.0	140.0	ORF7a	2.0	47.0	2.0	same gene	2020-04	2020	4
27529	27538	9	2	0.03979	136.0	ORF7a	1.0	46.0	145.0	ORF7a	1.0	49.0	3.0	same gene	2020-04	2020	4
27538	27529	9	2	0.03979	145.0	ORF7a	1.0	49.0	136.0	ORF7a	1.0	46.0	3.0	same gene	2020-04	2020	4
27539	27529	10	2	0.03979	146.0	ORF7a	2.0	49.0	136.0	ORF7a	1.0	46.0	3.0	same gene	2020-04	2020	4
27538	27530	8	2	0.03979	145.0	ORF7a	1.0	49.0	137.0	ORF7a	2.0	46.0	3.0	same gene	2020-04	2020	4
27539	27530	9	2	0.03979	146.0	ORF7a	2.0	49.0	137.0	ORF7a	2.0	46.0	3.0	same gene	2020-04	2020	4
27538	27531	7	2	0.03979	145.0	ORF7a	1.0	49.0	138.0	ORF7a	3.0	46.0	3.0	same gene	2020-04	2020	4
27539	27531	8	2	0.03979	146.0	ORF7a	2.0	49.0	138.0	ORF7a	3.0	46.0	3.0	same gene	2020-04	2020	4
27539	27534	5	2	0.03979	146.0	ORF7a	2.0	49.0	141.0	ORF7a	3.0	47.0	2.0	same gene	2020-04	2020	4
27538	27534	4	2	0.03979	145.0	ORF7a	1.0	49.0	141.0	ORF7a	3.0	47.0	2.0	same gene	2020-04	2020	4
27538	27533	5	2	0.03979	145.0	ORF7a	1.0	49.0	140.0	ORF7a	2.0	47.0	2.0	same gene	2020-04	2020	4
5332	5337	5	2	0.03961	5067.0	ORF1ab	3.0	1689.0	5072.0	ORF1ab	2.0	1691.0	2.0	same gene	2020-04	2020	4
5336	5332	4	2	0.03961	5071.0	ORF1ab	1.0	1691.0	5067.0	ORF1ab	3.0	1689.0	2.0	same gene	2020-04	2020	4
5337	5332	5	2	0.03961	5072.0	ORF1ab	2.0	1691.0	5067.0	ORF1ab	3.0	1689.0	2.0	same gene	2020-04	2020	4
5332	5336	4	2	0.03961	5067.0	ORF1ab	3.0	1689.0	5071.0	ORF1ab	1.0	1691.0	2.0	same gene	2020-04	2020	4
23080	23084	4	2	0.03958	1518.0	S	3.0	506.0	1522.0	S	1.0	508.0	2.0	same gene	2020-04	2020	4
23081	23076	5	2	0.03958	1519.0	S	1.0	507.0	1514.0	S	2.0	505.0	2.0	same gene	2020-04	2020	4
23082	23076	6	2	0.03958	1520.0	S	2.0	507.0	1514.0	S	2.0	505.0	2.0	same gene	2020-04	2020	4
23083	23076	7	2	0.03958	1521.0	S	3.0	507.0	1514.0	S	2.0	505.0	2.0	same gene	2020-04	2020	4
23078	23084	6	2	0.03958	1516.0	S	1.0	506.0	1522.0	S	1.0	508.0	2.0	same gene	2020-04	2020	4
23084	23076	8	2	0.03958	1522.0	S	1.0	508.0	1514.0	S	2.0	505.0	3.0	same gene	2020-04	2020	4
23076	23084	8	2	0.03958	1514.0	S	2.0	505.0	1522.0	S	1.0	508.0	3.0	same gene	2020-04	2020	4
23076	23083	7	2	0.03958	1514.0	S	2.0	505.0	1521.0	S	3.0	507.0	2.0	same gene	2020-04	2020	4
23076	23082	6	2	0.03958	1514.0	S	2.0	505.0	1520.0	S	2.0	507.0	2.0	same gene	2020-04	2020	4
23076	23081	5	2	0.03958	1514.0	S	2.0	505.0	1519.0	S	1.0	507.0	2.0	same gene	2020-04	2020	4
23084	23078	6	2	0.03958	1522.0	S	1.0	508.0	1516.0	S	1.0	506.0	2.0	same gene	2020-04	2020	4
23084	23077	7	2	0.03958	1522.0	S	1.0	508.0	1515.0	S	3.0	505.0	3.0	same gene	2020-04	2020	4
23083	23077	6	2	0.03958	1521.0	S	3.0	507.0	1515.0	S	3.0	505.0	2.0	same gene	2020-04	2020	4
23077	23081	4	2	0.03958	1515.0	S	3.0	505.0	1519.0	S	1.0	507.0	2.0	same gene	2020-04	2020	4
23082	23077	5	2	0.03958	1520.0	S	2.0	507.0	1515.0	S	3.0	505.0	2.0	same gene	2020-04	2020	4
23077	23082	5	2	0.03958	1515.0	S	3.0	505.0	1520.0	S	2.0	507.0	2.0	same gene	2020-04	2020	4
23077	23083	6	2	0.03958	1515.0	S	3.0	505.0	1521.0	S	3.0	507.0	2.0	same gene	2020-04	2020	4
23077	23084	7	2	0.03958	1515.0	S	3.0	505.0	1522.0	S	1.0	508.0	3.0	same gene	2020-04	2020	4
23081	23077	4	2	0.03958	1519.0	S	1.0	507.0	1515.0	S	3.0	505.0	2.0	same gene	2020-04	2020	4
23084	23080	4	2	0.03958	1522.0	S	1.0	508.0	1518.0	S	3.0	506.0	2.0	same gene	2020-04	2020	4
23084	23075	9	2	0.03954	1522.0	S	1.0	508.0	1513.0	S	1.0	505.0	3.0	same gene	2020-04	2020	4
23075	23084	9	2	0.03954	1513.0	S	1.0	505.0	1522.0	S	1.0	508.0	3.0	same gene	2020-04	2020	4
23081	23075	6	2	0.03954	1519.0	S	1.0	507.0	1513.0	S	1.0	505.0	2.0	same gene	2020-04	2020	4
23075	23081	6	2	0.03954	1513.0	S	1.0	505.0	1519.0	S	1.0	507.0	2.0	same gene	2020-04	2020	4
23082	23075	7	2	0.03954	1520.0	S	2.0	507.0	1513.0	S	1.0	505.0	2.0	same gene	2020-04	2020	4
23075	23083	8	2	0.03954	1513.0	S	1.0	505.0	1521.0	S	3.0	507.0	2.0	same gene	2020-04	2020	4
23075	23082	7	2	0.03954	1513.0	S	1.0	505.0	1520.0	S	2.0	507.0	2.0	same gene	2020-04	2020	4
23083	23075	8	2	0.03954	1521.0	S	3.0	507.0	1513.0	S	1.0	505.0	2.0	same gene	2020-04	2020	4
21163	21159	4	2	0.03937	7696.0	ORF1ab	1.0	2566.0	7692.0	ORF1ab	3.0	2564.0	2.0	same gene	2020-04	2020	4
21167	21159	8	2	0.03937	7700.0	ORF1ab	2.0	2567.0	7692.0	ORF1ab	3.0	2564.0	3.0	same gene	2020-04	2020	4
21159	21163	4	2	0.03937	7692.0	ORF1ab	3.0	2564.0	7696.0	ORF1ab	1.0	2566.0	2.0	same gene	2020-04	2020	4
21159	21164	5	2	0.03937	7692.0	ORF1ab	3.0	2564.0	7697.0	ORF1ab	2.0	2566.0	2.0	same gene	2020-04	2020	4
21159	21166	7	2	0.03937	7692.0	ORF1ab	3.0	2564.0	7699.0	ORF1ab	1.0	2567.0	3.0	same gene	2020-04	2020	4
21159	21167	8	2	0.03937	7692.0	ORF1ab	3.0	2564.0	7700.0	ORF1ab	2.0	2567.0	3.0	same gene	2020-04	2020	4
21159	21168	9	2	0.03937	7692.0	ORF1ab	3.0	2564.0	7701.0	ORF1ab	3.0	2567.0	3.0	same gene	2020-04	2020	4
21168	21159	9	2	0.03937	7701.0	ORF1ab	3.0	2567.0	7692.0	ORF1ab	3.0	2564.0	3.0	same gene	2020-04	2020	4
21160	21166	6	2	0.03937	7693.0	ORF1ab	1.0	2565.0	7699.0	ORF1ab	1.0	2567.0	2.0	same gene	2020-04	2020	4
21160	21167	7	2	0.03937	7693.0	ORF1ab	1.0	2565.0	7700.0	ORF1ab	2.0	2567.0	2.0	same gene	2020-04	2020	4
21160	21168	8	2	0.03937	7693.0	ORF1ab	1.0	2565.0	7701.0	ORF1ab	3.0	2567.0	2.0	same gene	2020-04	2020	4
21166	21160	6	2	0.03937	7699.0	ORF1ab	1.0	2567.0	7693.0	ORF1ab	1.0	2565.0	2.0	same gene	2020-04	2020	4
21167	21160	7	2	0.03937	7700.0	ORF1ab	2.0	2567.0	7693.0	ORF1ab	1.0	2565.0	2.0	same gene	2020-04	2020	4
21161	21166	5	2	0.03937	7694.0	ORF1ab	2.0	2565.0	7699.0	ORF1ab	1.0	2567.0	2.0	same gene	2020-04	2020	4
21168	21160	8	2	0.03937	7701.0	ORF1ab	3.0	2567.0	7693.0	ORF1ab	1.0	2565.0	2.0	same gene	2020-04	2020	4
21164	21159	5	2	0.03937	7697.0	ORF1ab	2.0	2566.0	7692.0	ORF1ab	3.0	2564.0	2.0	same gene	2020-04	2020	4
21161	21167	6	2	0.03937	7694.0	ORF1ab	2.0	2565.0	7700.0	ORF1ab	2.0	2567.0	2.0	same gene	2020-04	2020	4
21166	21159	7	2	0.03937	7699.0	ORF1ab	1.0	2567.0	7692.0	ORF1ab	3.0	2564.0	3.0	same gene	2020-04	2020	4
21166	21162	4	2	0.03937	7699.0	ORF1ab	1.0	2567.0	7695.0	ORF1ab	3.0	2565.0	2.0	same gene	2020-04	2020	4
21162	21168	6	2	0.03937	7695.0	ORF1ab	3.0	2565.0	7701.0	ORF1ab	3.0	2567.0	2.0	same gene	2020-04	2020	4
21162	21167	5	2	0.03937	7695.0	ORF1ab	3.0	2565.0	7700.0	ORF1ab	2.0	2567.0	2.0	same gene	2020-04	2020	4
21168	21162	6	2	0.03937	7701.0	ORF1ab	3.0	2567.0	7695.0	ORF1ab	3.0	2565.0	2.0	same gene	2020-04	2020	4
21167	21162	5	2	0.03937	7700.0	ORF1ab	2.0	2567.0	7695.0	ORF1ab	3.0	2565.0	2.0	same gene	2020-04	2020	4
21162	21166	4	2	0.03937	7695.0	ORF1ab	3.0	2565.0	7699.0	ORF1ab	1.0	2567.0	2.0	same gene	2020-04	2020	4
21168	21161	7	2	0.03937	7701.0	ORF1ab	3.0	2567.0	7694.0	ORF1ab	2.0	2565.0	2.0	same gene	2020-04	2020	4
21167	21161	6	2	0.03937	7700.0	ORF1ab	2.0	2567.0	7694.0	ORF1ab	2.0	2565.0	2.0	same gene	2020-04	2020	4
21161	21168	7	2	0.03937	7694.0	ORF1ab	2.0	2565.0	7701.0	ORF1ab	3.0	2567.0	2.0	same gene	2020-04	2020	4
21166	21161	5	2	0.03937	7699.0	ORF1ab	1.0	2567.0	7694.0	ORF1ab	2.0	2565.0	2.0	same gene	2020-04	2020	4
23084	23079	5	2	0.03923	1522.0	S	1.0	508.0	1517.0	S	2.0	506.0	2.0	same gene	2020-04	2020	4
23079	23084	5	2	0.03923	1517.0	S	2.0	506.0	1522.0	S	1.0	508.0	2.0	same gene	2020-04	2020	4
21165	21159	6	2	0.03906	7698.0	ORF1ab	3.0	2566.0	7692.0	ORF1ab	3.0	2564.0	2.0	same gene	2020-04	2020	4
21159	21165	6	2	0.03906	7692.0	ORF1ab	3.0	2564.0	7698.0	ORF1ab	3.0	2566.0	2.0	same gene	2020-04	2020	4
21364	21375	11	2	0.03904	7897.0	ORF1ab	1.0	2633.0	7908.0	ORF1ab	3.0	2636.0	3.0	same gene	2020-04	2020	4
21375	21364	11	2	0.03904	7908.0	ORF1ab	3.0	2636.0	7897.0	ORF1ab	1.0	2633.0	3.0	same gene	2020-04	2020	4
5330	5323	7	2	0.039	5065.0	ORF1ab	1.0	1689.0	5058.0	ORF1ab	3.0	1686.0	3.0	same gene	2020-04	2020	4
5330	5326	4	2	0.039	5065.0	ORF1ab	1.0	1689.0	5061.0	ORF1ab	3.0	1687.0	2.0	same gene	2020-04	2020	4
5323	5327	4	2	0.039	5058.0	ORF1ab	3.0	1686.0	5062.0	ORF1ab	1.0	1688.0	2.0	same gene	2020-04	2020	4
5329	5323	6	2	0.039	5064.0	ORF1ab	3.0	1688.0	5058.0	ORF1ab	3.0	1686.0	2.0	same gene	2020-04	2020	4
5322	5327	5	2	0.039	5057.0	ORF1ab	2.0	1686.0	5062.0	ORF1ab	1.0	1688.0	2.0	same gene	2020-04	2020	4
5322	5328	6	2	0.039	5057.0	ORF1ab	2.0	1686.0	5063.0	ORF1ab	2.0	1688.0	2.0	same gene	2020-04	2020	4
5322	5329	7	2	0.039	5057.0	ORF1ab	2.0	1686.0	5064.0	ORF1ab	3.0	1688.0	2.0	same gene	2020-04	2020	4
5322	5330	8	2	0.039	5057.0	ORF1ab	2.0	1686.0	5065.0	ORF1ab	1.0	1689.0	3.0	same gene	2020-04	2020	4
5328	5323	5	2	0.039	5063.0	ORF1ab	2.0	1688.0	5058.0	ORF1ab	3.0	1686.0	2.0	same gene	2020-04	2020	4
5327	5323	4	2	0.039	5062.0	ORF1ab	1.0	1688.0	5058.0	ORF1ab	3.0	1686.0	2.0	same gene	2020-04	2020	4
5330	5324	6	2	0.039	5065.0	ORF1ab	1.0	1689.0	5059.0	ORF1ab	1.0	1687.0	2.0	same gene	2020-04	2020	4
5323	5328	5	2	0.039	5058.0	ORF1ab	3.0	1686.0	5063.0	ORF1ab	2.0	1688.0	2.0	same gene	2020-04	2020	4
5328	5322	6	2	0.039	5063.0	ORF1ab	2.0	1688.0	5057.0	ORF1ab	2.0	1686.0	2.0	same gene	2020-04	2020	4
5323	5329	6	2	0.039	5058.0	ORF1ab	3.0	1686.0	5064.0	ORF1ab	3.0	1688.0	2.0	same gene	2020-04	2020	4
5323	5330	7	2	0.039	5058.0	ORF1ab	3.0	1686.0	5065.0	ORF1ab	1.0	1689.0	3.0	same gene	2020-04	2020	4
5330	5325	5	2	0.039	5065.0	ORF1ab	1.0	1689.0	5060.0	ORF1ab	2.0	1687.0	2.0	same gene	2020-04	2020	4
5330	5322	8	2	0.039	5065.0	ORF1ab	1.0	1689.0	5057.0	ORF1ab	2.0	1686.0	3.0	same gene	2020-04	2020	4
5324	5330	6	2	0.039	5059.0	ORF1ab	1.0	1687.0	5065.0	ORF1ab	1.0	1689.0	2.0	same gene	2020-04	2020	4
5325	5330	5	2	0.039	5060.0	ORF1ab	2.0	1687.0	5065.0	ORF1ab	1.0	1689.0	2.0	same gene	2020-04	2020	4
5326	5330	4	2	0.039	5061.0	ORF1ab	3.0	1687.0	5065.0	ORF1ab	1.0	1689.0	2.0	same gene	2020-04	2020	4
5329	5322	7	2	0.039	5064.0	ORF1ab	3.0	1688.0	5057.0	ORF1ab	2.0	1686.0	2.0	same gene	2020-04	2020	4
5327	5322	5	2	0.039	5062.0	ORF1ab	1.0	1688.0	5057.0	ORF1ab	2.0	1686.0	2.0	same gene	2020-04	2020	4
29417	29412	5	2	0.03896	1144.0	N	1.0	382.0	1139.0	N	2.0	380.0	2.0	same gene	2020-04	2020	4
29413	29417	4	2	0.03896	1140.0	N	3.0	380.0	1144.0	N	1.0	382.0	2.0	same gene	2020-04	2020	4
29412	29417	5	2	0.03896	1139.0	N	2.0	380.0	1144.0	N	1.0	382.0	2.0	same gene	2020-04	2020	4
29417	29413	4	2	0.03896	1144.0	N	1.0	382.0	1140.0	N	3.0	380.0	2.0	same gene	2020-04	2020	4
21359	21354	5	2	0.03895	7892.0	ORF1ab	2.0	2631.0	7887.0	ORF1ab	3.0	2629.0	2.0	same gene	2020-04	2020	4
21354	21358	4	2	0.03895	7887.0	ORF1ab	3.0	2629.0	7891.0	ORF1ab	1.0	2631.0	2.0	same gene	2020-04	2020	4
21358	21354	4	2	0.03895	7891.0	ORF1ab	1.0	2631.0	7887.0	ORF1ab	3.0	2629.0	2.0	same gene	2020-04	2020	4
21354	21359	5	2	0.03895	7887.0	ORF1ab	3.0	2629.0	7892.0	ORF1ab	2.0	2631.0	2.0	same gene	2020-04	2020	4
21353	21358	5	2	0.03891	7886.0	ORF1ab	2.0	2629.0	7891.0	ORF1ab	1.0	2631.0	2.0	same gene	2020-04	2020	4
21353	21359	6	2	0.03891	7886.0	ORF1ab	2.0	2629.0	7892.0	ORF1ab	2.0	2631.0	2.0	same gene	2020-04	2020	4
21352	21359	7	2	0.03891	7885.0	ORF1ab	1.0	2629.0	7892.0	ORF1ab	2.0	2631.0	2.0	same gene	2020-04	2020	4
21359	21352	7	2	0.03891	7892.0	ORF1ab	2.0	2631.0	7885.0	ORF1ab	1.0	2629.0	2.0	same gene	2020-04	2020	4
21358	21353	5	2	0.03891	7891.0	ORF1ab	1.0	2631.0	7886.0	ORF1ab	2.0	2629.0	2.0	same gene	2020-04	2020	4
21359	21353	6	2	0.03891	7892.0	ORF1ab	2.0	2631.0	7886.0	ORF1ab	2.0	2629.0	2.0	same gene	2020-04	2020	4
21352	21358	6	2	0.03891	7885.0	ORF1ab	1.0	2629.0	7891.0	ORF1ab	1.0	2631.0	2.0	same gene	2020-04	2020	4
21358	21352	6	2	0.03891	7891.0	ORF1ab	1.0	2631.0	7885.0	ORF1ab	1.0	2629.0	2.0	same gene	2020-04	2020	4
5333	5305	28	2	0.03878	5068.0	ORF1ab	1.0	1690.0	5040.0	ORF1ab	3.0	1680.0	10.0	same gene	2020-04	2020	4
5334	5305	29	2	0.03878	5069.0	ORF1ab	2.0	1690.0	5040.0	ORF1ab	3.0	1680.0	10.0	same gene	2020-04	2020	4
5337	5305	32	2	0.03878	5072.0	ORF1ab	2.0	1691.0	5040.0	ORF1ab	3.0	1680.0	11.0	same gene	2020-04	2020	4
5336	5305	31	2	0.03878	5071.0	ORF1ab	1.0	1691.0	5040.0	ORF1ab	3.0	1680.0	11.0	same gene	2020-04	2020	4
5305	5333	28	2	0.03878	5040.0	ORF1ab	3.0	1680.0	5068.0	ORF1ab	1.0	1690.0	10.0	same gene	2020-04	2020	4
5305	5334	29	2	0.03878	5040.0	ORF1ab	3.0	1680.0	5069.0	ORF1ab	2.0	1690.0	10.0	same gene	2020-04	2020	4
5305	5337	32	2	0.03878	5040.0	ORF1ab	3.0	1680.0	5072.0	ORF1ab	2.0	1691.0	11.0	same gene	2020-04	2020	4
5305	5336	31	2	0.03878	5040.0	ORF1ab	3.0	1680.0	5071.0	ORF1ab	1.0	1691.0	11.0	same gene	2020-04	2020	4
5305	5335	30	2	0.03878	5040.0	ORF1ab	3.0	1680.0	5070.0	ORF1ab	3.0	1690.0	10.0	same gene	2020-04	2020	4
5335	5305	30	2	0.03878	5070.0	ORF1ab	3.0	1690.0	5040.0	ORF1ab	3.0	1680.0	10.0	same gene	2020-04	2020	4
10319	27964	17645	2	0.03855	10054.0	ORF1ab	1.0	3352.0	71.0	ORF8	2.0	24.0		different gene	2020-04	2020	4
27964	10319	17645	2	0.03855	71.0	ORF8	2.0	24.0	10054.0	ORF1ab	1.0	3352.0		different gene	2020-04	2020	4
5337	5322	15	2	0.03841	5072.0	ORF1ab	2.0	1691.0	5057.0	ORF1ab	2.0	1686.0	5.0	same gene	2020-04	2020	4
5333	5323	10	2	0.03841	5068.0	ORF1ab	1.0	1690.0	5058.0	ORF1ab	3.0	1686.0	4.0	same gene	2020-04	2020	4
5336	5322	14	2	0.03841	5071.0	ORF1ab	1.0	1691.0	5057.0	ORF1ab	2.0	1686.0	5.0	same gene	2020-04	2020	4
5335	5322	13	2	0.03841	5070.0	ORF1ab	3.0	1690.0	5057.0	ORF1ab	2.0	1686.0	4.0	same gene	2020-04	2020	4
5334	5322	12	2	0.03841	5069.0	ORF1ab	2.0	1690.0	5057.0	ORF1ab	2.0	1686.0	4.0	same gene	2020-04	2020	4
5333	5322	11	2	0.03841	5068.0	ORF1ab	1.0	1690.0	5057.0	ORF1ab	2.0	1686.0	4.0	same gene	2020-04	2020	4
5333	5329	4	2	0.03841	5068.0	ORF1ab	1.0	1690.0	5064.0	ORF1ab	3.0	1688.0	2.0	same gene	2020-04	2020	4
5334	5326	8	2	0.03841	5069.0	ORF1ab	2.0	1690.0	5061.0	ORF1ab	3.0	1687.0	3.0	same gene	2020-04	2020	4
5334	5323	11	2	0.03841	5069.0	ORF1ab	2.0	1690.0	5058.0	ORF1ab	3.0	1686.0	4.0	same gene	2020-04	2020	4
5326	5333	7	2	0.03841	5061.0	ORF1ab	3.0	1687.0	5068.0	ORF1ab	1.0	1690.0	3.0	same gene	2020-04	2020	4
5325	5336	11	2	0.03841	5060.0	ORF1ab	2.0	1687.0	5071.0	ORF1ab	1.0	1691.0	4.0	same gene	2020-04	2020	4
5335	5323	12	2	0.03841	5070.0	ORF1ab	3.0	1690.0	5058.0	ORF1ab	3.0	1686.0	4.0	same gene	2020-04	2020	4
5325	5335	10	2	0.03841	5060.0	ORF1ab	2.0	1687.0	5070.0	ORF1ab	3.0	1690.0	3.0	same gene	2020-04	2020	4
5325	5334	9	2	0.03841	5060.0	ORF1ab	2.0	1687.0	5069.0	ORF1ab	2.0	1690.0	3.0	same gene	2020-04	2020	4
5325	5333	8	2	0.03841	5060.0	ORF1ab	2.0	1687.0	5068.0	ORF1ab	1.0	1690.0	3.0	same gene	2020-04	2020	4
5324	5337	13	2	0.03841	5059.0	ORF1ab	1.0	1687.0	5072.0	ORF1ab	2.0	1691.0	4.0	same gene	2020-04	2020	4
5324	5336	12	2	0.03841	5059.0	ORF1ab	1.0	1687.0	5071.0	ORF1ab	1.0	1691.0	4.0	same gene	2020-04	2020	4
5324	5335	11	2	0.03841	5059.0	ORF1ab	1.0	1687.0	5070.0	ORF1ab	3.0	1690.0	3.0	same gene	2020-04	2020	4
5324	5334	10	2	0.03841	5059.0	ORF1ab	1.0	1687.0	5069.0	ORF1ab	2.0	1690.0	3.0	same gene	2020-04	2020	4
5324	5333	9	2	0.03841	5059.0	ORF1ab	1.0	1687.0	5068.0	ORF1ab	1.0	1690.0	3.0	same gene	2020-04	2020	4
5323	5337	14	2	0.03841	5058.0	ORF1ab	3.0	1686.0	5072.0	ORF1ab	2.0	1691.0	5.0	same gene	2020-04	2020	4
5323	5336	13	2	0.03841	5058.0	ORF1ab	3.0	1686.0	5071.0	ORF1ab	1.0	1691.0	5.0	same gene	2020-04	2020	4
5323	5335	12	2	0.03841	5058.0	ORF1ab	3.0	1686.0	5070.0	ORF1ab	3.0	1690.0	4.0	same gene	2020-04	2020	4
5323	5334	11	2	0.03841	5058.0	ORF1ab	3.0	1686.0	5069.0	ORF1ab	2.0	1690.0	4.0	same gene	2020-04	2020	4
5323	5333	10	2	0.03841	5058.0	ORF1ab	3.0	1686.0	5068.0	ORF1ab	1.0	1690.0	4.0	same gene	2020-04	2020	4
5322	5336	14	2	0.03841	5057.0	ORF1ab	2.0	1686.0	5071.0	ORF1ab	1.0	1691.0	5.0	same gene	2020-04	2020	4
5322	5335	13	2	0.03841	5057.0	ORF1ab	2.0	1686.0	5070.0	ORF1ab	3.0	1690.0	4.0	same gene	2020-04	2020	4
5322	5334	12	2	0.03841	5057.0	ORF1ab	2.0	1686.0	5069.0	ORF1ab	2.0	1690.0	4.0	same gene	2020-04	2020	4
5337	5330	7	2	0.03841	5072.0	ORF1ab	2.0	1691.0	5065.0	ORF1ab	1.0	1689.0	2.0	same gene	2020-04	2020	4
5325	5337	12	2	0.03841	5060.0	ORF1ab	2.0	1687.0	5072.0	ORF1ab	2.0	1691.0	4.0	same gene	2020-04	2020	4
5326	5334	8	2	0.03841	5061.0	ORF1ab	3.0	1687.0	5069.0	ORF1ab	2.0	1690.0	3.0	same gene	2020-04	2020	4
5337	5329	8	2	0.03841	5072.0	ORF1ab	2.0	1691.0	5064.0	ORF1ab	3.0	1688.0	3.0	same gene	2020-04	2020	4
5326	5335	9	2	0.03841	5061.0	ORF1ab	3.0	1687.0	5070.0	ORF1ab	3.0	1690.0	3.0	same gene	2020-04	2020	4
5330	5337	7	2	0.03841	5065.0	ORF1ab	1.0	1689.0	5072.0	ORF1ab	2.0	1691.0	2.0	same gene	2020-04	2020	4
5330	5336	6	2	0.03841	5065.0	ORF1ab	1.0	1689.0	5071.0	ORF1ab	1.0	1691.0	2.0	same gene	2020-04	2020	4
[truncated: 73,913 more rows]
