# Supplementary material for: Real-time identification of epistatic interactions in SARS-CoV-2 from large genome collections
Source: Genome Biol. 2024 Aug 22;25:228. doi: 10.1186/s13059-024-03355-y (PMC11342480; doi:10.1186/s13059-024-03355-y)
Supplement: Supplementary file 9 — Additional file 9. Table S8: predicted interactions for the time subsets, from March 2020 until March 2023; columns are the same as those in Table S7. [file 13059_2024_3355_MOESM9_ESM.zip › time_subset_2020-05.tsv]

pos_source	pos_target	distance	outlier	mi	feature_position_source	gene_source	codon_source	feature_codon_source	feature_position_target	gene_target	codon_target	feature_codon_target	codon_distance	interaction	name	year	month
3037	14408	11371	4	0.43661	2772.0	ORF1ab	3.0	924.0	941.0	ORF1ab	2.0	314.0	610.0	same gene	2020-05	2020	5
14408	3037	11371	4	0.43661	941.0	ORF1ab	2.0	314.0	2772.0	ORF1ab	3.0	924.0	610.0	same gene	2020-05	2020	5
23403	14408	8995	4	0.43044	1841.0	S	2.0	614.0	941.0	ORF1ab	2.0	314.0		different gene	2020-05	2020	5
14408	23403	8995	4	0.43044	941.0	ORF1ab	2.0	314.0	1841.0	S	2.0	614.0		different gene	2020-05	2020	5
25563	1059	24504	4	0.35657	171.0	ORF3a	3.0	57.0	794.0	ORF1ab	2.0	265.0		different gene	2020-05	2020	5
1059	25563	24504	4	0.35657	794.0	ORF1ab	2.0	265.0	171.0	ORF3a	3.0	57.0		different gene	2020-05	2020	5
19296	19300	4	4	0.35552	5829.0	ORF1ab	3.0	1943.0	5833.0	ORF1ab	1.0	1945.0	2.0	same gene	2020-05	2020	5
19300	19296	4	4	0.35552	5833.0	ORF1ab	1.0	1945.0	5829.0	ORF1ab	3.0	1943.0	2.0	same gene	2020-05	2020	5
19511	19506	5	4	0.35121	6044.0	ORF1ab	2.0	2015.0	6039.0	ORF1ab	3.0	2013.0	2.0	same gene	2020-05	2020	5
19506	19511	5	4	0.35121	6039.0	ORF1ab	3.0	2013.0	6044.0	ORF1ab	2.0	2015.0	2.0	same gene	2020-05	2020	5
19506	19510	4	4	0.35121	6039.0	ORF1ab	3.0	2013.0	6043.0	ORF1ab	1.0	2015.0	2.0	same gene	2020-05	2020	5
19510	19506	4	4	0.35121	6043.0	ORF1ab	1.0	2015.0	6039.0	ORF1ab	3.0	2013.0	2.0	same gene	2020-05	2020	5
19502	19507	5	4	0.34971	6035.0	ORF1ab	2.0	2012.0	6040.0	ORF1ab	1.0	2014.0	2.0	same gene	2020-05	2020	5
19507	19502	5	4	0.34971	6040.0	ORF1ab	1.0	2014.0	6035.0	ORF1ab	2.0	2012.0	2.0	same gene	2020-05	2020	5
19528	19523	5	4	0.34924	6061.0	ORF1ab	1.0	2021.0	6056.0	ORF1ab	2.0	2019.0	2.0	same gene	2020-05	2020	5
19523	19528	5	4	0.34924	6056.0	ORF1ab	2.0	2019.0	6061.0	ORF1ab	1.0	2021.0	2.0	same gene	2020-05	2020	5
19508	19515	7	4	0.34665	6041.0	ORF1ab	2.0	2014.0	6048.0	ORF1ab	3.0	2016.0	2.0	same gene	2020-05	2020	5
19516	19508	8	4	0.34665	6049.0	ORF1ab	1.0	2017.0	6041.0	ORF1ab	2.0	2014.0	3.0	same gene	2020-05	2020	5
19508	19516	8	4	0.34665	6041.0	ORF1ab	2.0	2014.0	6049.0	ORF1ab	1.0	2017.0	3.0	same gene	2020-05	2020	5
19515	19508	7	4	0.34665	6048.0	ORF1ab	3.0	2016.0	6041.0	ORF1ab	2.0	2014.0	2.0	same gene	2020-05	2020	5
19477	19473	4	4	0.34449	6010.0	ORF1ab	1.0	2004.0	6006.0	ORF1ab	3.0	2002.0	2.0	same gene	2020-05	2020	5
19473	19477	4	4	0.34449	6006.0	ORF1ab	3.0	2002.0	6010.0	ORF1ab	1.0	2004.0	2.0	same gene	2020-05	2020	5
19416	19420	4	4	0.34407	5949.0	ORF1ab	3.0	1983.0	5953.0	ORF1ab	1.0	1985.0	2.0	same gene	2020-05	2020	5
19420	19416	4	4	0.34407	5953.0	ORF1ab	1.0	1985.0	5949.0	ORF1ab	3.0	1983.0	2.0	same gene	2020-05	2020	5
19488	19467	21	4	0.33363	6021.0	ORF1ab	3.0	2007.0	6000.0	ORF1ab	3.0	2000.0	7.0	same gene	2020-05	2020	5
19467	19488	21	4	0.33363	6000.0	ORF1ab	3.0	2000.0	6021.0	ORF1ab	3.0	2007.0	7.0	same gene	2020-05	2020	5
24975	24984	9	4	0.26839	3413.0	S	2.0	1138.0	3422.0	S	2.0	1141.0	3.0	same gene	2020-05	2020	5
24979	24984	5	4	0.26839	3417.0	S	3.0	1139.0	3422.0	S	2.0	1141.0	2.0	same gene	2020-05	2020	5
24979	24983	4	4	0.26839	3417.0	S	3.0	1139.0	3421.0	S	1.0	1141.0	2.0	same gene	2020-05	2020	5
24975	24983	8	4	0.26839	3413.0	S	2.0	1138.0	3421.0	S	1.0	1141.0	3.0	same gene	2020-05	2020	5
24978	24983	5	4	0.26839	3416.0	S	2.0	1139.0	3421.0	S	1.0	1141.0	2.0	same gene	2020-05	2020	5
24978	24984	6	4	0.26839	3416.0	S	2.0	1139.0	3422.0	S	2.0	1141.0	2.0	same gene	2020-05	2020	5
24981	24975	6	4	0.26839	3419.0	S	2.0	1140.0	3413.0	S	2.0	1138.0	2.0	same gene	2020-05	2020	5
24980	24975	5	4	0.26839	3418.0	S	1.0	1140.0	3413.0	S	2.0	1138.0	2.0	same gene	2020-05	2020	5
24980	24976	4	4	0.26839	3418.0	S	1.0	1140.0	3414.0	S	3.0	1138.0	2.0	same gene	2020-05	2020	5
24976	24981	5	4	0.26839	3414.0	S	3.0	1138.0	3419.0	S	2.0	1140.0	2.0	same gene	2020-05	2020	5
24983	24979	4	4	0.26839	3421.0	S	1.0	1141.0	3417.0	S	3.0	1139.0	2.0	same gene	2020-05	2020	5
24981	24976	5	4	0.26839	3419.0	S	2.0	1140.0	3414.0	S	3.0	1138.0	2.0	same gene	2020-05	2020	5
24975	24980	5	4	0.26839	3413.0	S	2.0	1138.0	3418.0	S	1.0	1140.0	2.0	same gene	2020-05	2020	5
24984	24975	9	4	0.26839	3422.0	S	2.0	1141.0	3413.0	S	2.0	1138.0	3.0	same gene	2020-05	2020	5
24984	24978	6	4	0.26839	3422.0	S	2.0	1141.0	3416.0	S	2.0	1139.0	2.0	same gene	2020-05	2020	5
24975	24981	6	4	0.26839	3413.0	S	2.0	1138.0	3419.0	S	2.0	1140.0	2.0	same gene	2020-05	2020	5
24976	24980	4	4	0.26839	3414.0	S	3.0	1138.0	3418.0	S	1.0	1140.0	2.0	same gene	2020-05	2020	5
24983	24976	7	4	0.26839	3421.0	S	1.0	1141.0	3414.0	S	3.0	1138.0	3.0	same gene	2020-05	2020	5
24984	24976	8	4	0.26839	3422.0	S	2.0	1141.0	3414.0	S	3.0	1138.0	3.0	same gene	2020-05	2020	5
24983	24975	8	4	0.26839	3421.0	S	1.0	1141.0	3413.0	S	2.0	1138.0	3.0	same gene	2020-05	2020	5
24976	24984	8	4	0.26839	3414.0	S	3.0	1138.0	3422.0	S	2.0	1141.0	3.0	same gene	2020-05	2020	5
24976	24983	7	4	0.26839	3414.0	S	3.0	1138.0	3421.0	S	1.0	1141.0	3.0	same gene	2020-05	2020	5
24983	24978	5	4	0.26839	3421.0	S	1.0	1141.0	3416.0	S	2.0	1139.0	2.0	same gene	2020-05	2020	5
24984	24979	5	4	0.26839	3422.0	S	2.0	1141.0	3417.0	S	3.0	1139.0	2.0	same gene	2020-05	2020	5
24983	24977	6	4	0.26829	3421.0	S	1.0	1141.0	3415.0	S	1.0	1139.0	2.0	same gene	2020-05	2020	5
24984	24977	7	4	0.26829	3422.0	S	2.0	1141.0	3415.0	S	1.0	1139.0	2.0	same gene	2020-05	2020	5
24977	24983	6	4	0.26829	3415.0	S	1.0	1139.0	3421.0	S	1.0	1141.0	2.0	same gene	2020-05	2020	5
24977	24984	7	4	0.26829	3415.0	S	1.0	1139.0	3422.0	S	2.0	1141.0	2.0	same gene	2020-05	2020	5
24975	24985	10	4	0.26826	3413.0	S	2.0	1138.0	3423.0	S	3.0	1141.0	3.0	same gene	2020-05	2020	5
24985	24976	9	4	0.26826	3423.0	S	3.0	1141.0	3414.0	S	3.0	1138.0	3.0	same gene	2020-05	2020	5
24978	24985	7	4	0.26826	3416.0	S	2.0	1139.0	3423.0	S	3.0	1141.0	2.0	same gene	2020-05	2020	5
24976	24985	9	4	0.26826	3414.0	S	3.0	1138.0	3423.0	S	3.0	1141.0	3.0	same gene	2020-05	2020	5
24985	24978	7	4	0.26826	3423.0	S	3.0	1141.0	3416.0	S	2.0	1139.0	2.0	same gene	2020-05	2020	5
24985	24975	10	4	0.26826	3423.0	S	3.0	1141.0	3413.0	S	2.0	1138.0	3.0	same gene	2020-05	2020	5
24979	24985	6	4	0.26826	3417.0	S	3.0	1139.0	3423.0	S	3.0	1141.0	2.0	same gene	2020-05	2020	5
24985	24979	6	4	0.26826	3423.0	S	3.0	1141.0	3417.0	S	3.0	1139.0	2.0	same gene	2020-05	2020	5
24982	24976	6	4	0.26772	3420.0	S	3.0	1140.0	3414.0	S	3.0	1138.0	2.0	same gene	2020-05	2020	5
24982	24975	7	4	0.26772	3420.0	S	3.0	1140.0	3413.0	S	2.0	1138.0	2.0	same gene	2020-05	2020	5
24976	24982	6	4	0.26772	3414.0	S	3.0	1138.0	3420.0	S	3.0	1140.0	2.0	same gene	2020-05	2020	5
24975	24982	7	4	0.26772	3413.0	S	2.0	1138.0	3420.0	S	3.0	1140.0	2.0	same gene	2020-05	2020	5
24979	24987	8	4	0.26169	3417.0	S	3.0	1139.0	3425.0	S	2.0	1142.0	3.0	same gene	2020-05	2020	5
24979	24986	7	4	0.26169	3417.0	S	3.0	1139.0	3424.0	S	1.0	1142.0	3.0	same gene	2020-05	2020	5
24978	24987	9	4	0.26169	3416.0	S	2.0	1139.0	3425.0	S	2.0	1142.0	3.0	same gene	2020-05	2020	5
24978	24986	8	4	0.26169	3416.0	S	2.0	1139.0	3424.0	S	1.0	1142.0	3.0	same gene	2020-05	2020	5
24975	24987	12	4	0.26169	3413.0	S	2.0	1138.0	3425.0	S	2.0	1142.0	4.0	same gene	2020-05	2020	5
24976	24986	10	4	0.26169	3414.0	S	3.0	1138.0	3424.0	S	1.0	1142.0	4.0	same gene	2020-05	2020	5
24976	24987	11	4	0.26169	3414.0	S	3.0	1138.0	3425.0	S	2.0	1142.0	4.0	same gene	2020-05	2020	5
24981	24986	5	4	0.26169	3419.0	S	2.0	1140.0	3424.0	S	1.0	1142.0	2.0	same gene	2020-05	2020	5
24980	24986	6	4	0.26169	3418.0	S	1.0	1140.0	3424.0	S	1.0	1142.0	2.0	same gene	2020-05	2020	5
24980	24987	7	4	0.26169	3418.0	S	1.0	1140.0	3425.0	S	2.0	1142.0	2.0	same gene	2020-05	2020	5
24975	24986	11	4	0.26169	3413.0	S	2.0	1138.0	3424.0	S	1.0	1142.0	4.0	same gene	2020-05	2020	5
24981	24987	6	4	0.26169	3419.0	S	2.0	1140.0	3425.0	S	2.0	1142.0	2.0	same gene	2020-05	2020	5
24987	24978	9	4	0.26169	3425.0	S	2.0	1142.0	3416.0	S	2.0	1139.0	3.0	same gene	2020-05	2020	5
24986	24981	5	4	0.26169	3424.0	S	1.0	1142.0	3419.0	S	2.0	1140.0	2.0	same gene	2020-05	2020	5
24987	24981	6	4	0.26169	3425.0	S	2.0	1142.0	3419.0	S	2.0	1140.0	2.0	same gene	2020-05	2020	5
24986	24975	11	4	0.26169	3424.0	S	1.0	1142.0	3413.0	S	2.0	1138.0	4.0	same gene	2020-05	2020	5
24987	24979	8	4	0.26169	3425.0	S	2.0	1142.0	3417.0	S	3.0	1139.0	3.0	same gene	2020-05	2020	5
24986	24980	6	4	0.26169	3424.0	S	1.0	1142.0	3418.0	S	1.0	1140.0	2.0	same gene	2020-05	2020	5
24986	24979	7	4	0.26169	3424.0	S	1.0	1142.0	3417.0	S	3.0	1139.0	3.0	same gene	2020-05	2020	5
24986	24978	8	4	0.26169	3424.0	S	1.0	1142.0	3416.0	S	2.0	1139.0	3.0	same gene	2020-05	2020	5
24987	24976	11	4	0.26169	3425.0	S	2.0	1142.0	3414.0	S	3.0	1138.0	4.0	same gene	2020-05	2020	5
24987	24975	12	4	0.26169	3425.0	S	2.0	1142.0	3413.0	S	2.0	1138.0	4.0	same gene	2020-05	2020	5
24986	24976	10	4	0.26169	3424.0	S	1.0	1142.0	3414.0	S	3.0	1138.0	4.0	same gene	2020-05	2020	5
24987	24980	7	4	0.26169	3425.0	S	2.0	1142.0	3418.0	S	1.0	1140.0	2.0	same gene	2020-05	2020	5
19272	19276	4	4	0.25225	5805.0	ORF1ab	3.0	1935.0	5809.0	ORF1ab	1.0	1937.0	2.0	same gene	2020-05	2020	5
19271	19276	5	4	0.25225	5804.0	ORF1ab	2.0	1935.0	5809.0	ORF1ab	1.0	1937.0	2.0	same gene	2020-05	2020	5
19276	19272	4	4	0.25225	5809.0	ORF1ab	1.0	1937.0	5805.0	ORF1ab	3.0	1935.0	2.0	same gene	2020-05	2020	5
19276	19271	5	4	0.25225	5809.0	ORF1ab	1.0	1937.0	5804.0	ORF1ab	2.0	1935.0	2.0	same gene	2020-05	2020	5
19277	19272	5	4	0.25042	5810.0	ORF1ab	2.0	1937.0	5805.0	ORF1ab	3.0	1935.0	2.0	same gene	2020-05	2020	5
19278	19271	7	4	0.25042	5811.0	ORF1ab	3.0	1937.0	5804.0	ORF1ab	2.0	1935.0	2.0	same gene	2020-05	2020	5
19271	19277	6	4	0.25042	5804.0	ORF1ab	2.0	1935.0	5810.0	ORF1ab	2.0	1937.0	2.0	same gene	2020-05	2020	5
19271	19278	7	4	0.25042	5804.0	ORF1ab	2.0	1935.0	5811.0	ORF1ab	3.0	1937.0	2.0	same gene	2020-05	2020	5
19272	19277	5	4	0.25042	5805.0	ORF1ab	3.0	1935.0	5810.0	ORF1ab	2.0	1937.0	2.0	same gene	2020-05	2020	5
19272	19278	6	4	0.25042	5805.0	ORF1ab	3.0	1935.0	5811.0	ORF1ab	3.0	1937.0	2.0	same gene	2020-05	2020	5
19277	19271	6	4	0.25042	5810.0	ORF1ab	2.0	1937.0	5804.0	ORF1ab	2.0	1935.0	2.0	same gene	2020-05	2020	5
19278	19272	6	4	0.25042	5811.0	ORF1ab	3.0	1937.0	5805.0	ORF1ab	3.0	1935.0	2.0	same gene	2020-05	2020	5
19270	19276	6	4	0.24367	5803.0	ORF1ab	1.0	1935.0	5809.0	ORF1ab	1.0	1937.0	2.0	same gene	2020-05	2020	5
19276	19270	6	4	0.24367	5809.0	ORF1ab	1.0	1937.0	5803.0	ORF1ab	1.0	1935.0	2.0	same gene	2020-05	2020	5
8782	28144	19362	4	0.19908	8517.0	ORF1ab	3.0	2839.0	251.0	ORF8	2.0	84.0		different gene	2020-05	2020	5
28144	8782	19362	4	0.19908	251.0	ORF8	2.0	84.0	8517.0	ORF1ab	3.0	2839.0		different gene	2020-05	2020	5
14805	26144	11339	4	0.18707	1338.0	ORF1ab	3.0	446.0	752.0	ORF3a	2.0	251.0		different gene	2020-05	2020	5
26144	14805	11339	4	0.18707	752.0	ORF3a	2.0	251.0	1338.0	ORF1ab	3.0	446.0		different gene	2020-05	2020	5
10097	23731	13634	4	0.18606	9832.0	ORF1ab	1.0	3278.0	2169.0	S	3.0	723.0		different gene	2020-05	2020	5
23731	10097	13634	4	0.18606	2169.0	S	3.0	723.0	9832.0	ORF1ab	1.0	3278.0		different gene	2020-05	2020	5
19565	19284	281	4	0.17111	6098.0	ORF1ab	2.0	2033.0	5817.0	ORF1ab	3.0	1939.0	94.0	same gene	2020-05	2020	5
19284	19565	281	4	0.17111	5817.0	ORF1ab	3.0	1939.0	6098.0	ORF1ab	2.0	2033.0	94.0	same gene	2020-05	2020	5
19281	19566	285	4	0.16531	5814.0	ORF1ab	3.0	1938.0	6099.0	ORF1ab	3.0	2033.0	95.0	same gene	2020-05	2020	5
19566	19281	285	4	0.16531	6099.0	ORF1ab	3.0	2033.0	5814.0	ORF1ab	3.0	1938.0	95.0	same gene	2020-05	2020	5
19568	19279	289	4	0.16468	6101.0	ORF1ab	2.0	2034.0	5812.0	ORF1ab	1.0	1938.0	96.0	same gene	2020-05	2020	5
19279	19568	289	4	0.16468	5812.0	ORF1ab	1.0	1938.0	6101.0	ORF1ab	2.0	2034.0	96.0	same gene	2020-05	2020	5
22448	22454	6	4	0.1497	886.0	S	1.0	296.0	892.0	S	1.0	298.0	2.0	same gene	2020-05	2020	5
22454	22448	6	4	0.1497	892.0	S	1.0	298.0	886.0	S	1.0	296.0	2.0	same gene	2020-05	2020	5
22454	22449	5	4	0.1497	892.0	S	1.0	298.0	887.0	S	2.0	296.0	2.0	same gene	2020-05	2020	5
22449	22454	5	4	0.1497	887.0	S	2.0	296.0	892.0	S	1.0	298.0	2.0	same gene	2020-05	2020	5
22499	22505	6	4	0.14816	937.0	S	1.0	313.0	943.0	S	1.0	315.0	2.0	same gene	2020-05	2020	5
22505	22499	6	4	0.14816	943.0	S	1.0	315.0	937.0	S	1.0	313.0	2.0	same gene	2020-05	2020	5
22421	22427	6	4	0.14427	859.0	S	1.0	287.0	865.0	S	1.0	289.0	2.0	same gene	2020-05	2020	5
22427	22421	6	4	0.14427	865.0	S	1.0	289.0	859.0	S	1.0	287.0	2.0	same gene	2020-05	2020	5
25563	28883	3320	4	0.14113	171.0	ORF3a	3.0	57.0	610.0	N	1.0	204.0		different gene	2020-05	2020	5
28883	25563	3320	4	0.14113	610.0	N	1.0	204.0	171.0	ORF3a	3.0	57.0		different gene	2020-05	2020	5
16261	16254	7	4	0.13457	2794.0	ORF1ab	1.0	932.0	2787.0	ORF1ab	3.0	929.0	3.0	same gene	2020-05	2020	5
16261	16251	10	4	0.13457	2794.0	ORF1ab	1.0	932.0	2784.0	ORF1ab	3.0	928.0	4.0	same gene	2020-05	2020	5
16250	16262	12	4	0.13457	2783.0	ORF1ab	2.0	928.0	2795.0	ORF1ab	2.0	932.0	4.0	same gene	2020-05	2020	5
16251	16255	4	4	0.13457	2784.0	ORF1ab	3.0	928.0	2788.0	ORF1ab	1.0	930.0	2.0	same gene	2020-05	2020	5
16262	16257	5	4	0.13457	2795.0	ORF1ab	2.0	932.0	2790.0	ORF1ab	3.0	930.0	2.0	same gene	2020-05	2020	5
16250	16261	11	4	0.13457	2783.0	ORF1ab	2.0	928.0	2794.0	ORF1ab	1.0	932.0	4.0	same gene	2020-05	2020	5
16261	16257	4	4	0.13457	2794.0	ORF1ab	1.0	932.0	2790.0	ORF1ab	3.0	930.0	2.0	same gene	2020-05	2020	5
16259	16251	8	4	0.13457	2792.0	ORF1ab	2.0	931.0	2784.0	ORF1ab	3.0	928.0	3.0	same gene	2020-05	2020	5
16258	16251	7	4	0.13457	2791.0	ORF1ab	1.0	931.0	2784.0	ORF1ab	3.0	928.0	3.0	same gene	2020-05	2020	5
16257	16251	6	4	0.13457	2790.0	ORF1ab	3.0	930.0	2784.0	ORF1ab	3.0	928.0	2.0	same gene	2020-05	2020	5
16251	16256	5	4	0.13457	2784.0	ORF1ab	3.0	928.0	2789.0	ORF1ab	2.0	930.0	2.0	same gene	2020-05	2020	5
16256	16251	5	4	0.13457	2789.0	ORF1ab	2.0	930.0	2784.0	ORF1ab	3.0	928.0	2.0	same gene	2020-05	2020	5
16251	16257	6	4	0.13457	2784.0	ORF1ab	3.0	928.0	2790.0	ORF1ab	3.0	930.0	2.0	same gene	2020-05	2020	5
16255	16251	4	4	0.13457	2788.0	ORF1ab	1.0	930.0	2784.0	ORF1ab	3.0	928.0	2.0	same gene	2020-05	2020	5
16262	16254	8	4	0.13457	2795.0	ORF1ab	2.0	932.0	2787.0	ORF1ab	3.0	929.0	3.0	same gene	2020-05	2020	5
16251	16258	7	4	0.13457	2784.0	ORF1ab	3.0	928.0	2791.0	ORF1ab	1.0	931.0	3.0	same gene	2020-05	2020	5
16251	16259	8	4	0.13457	2784.0	ORF1ab	3.0	928.0	2792.0	ORF1ab	2.0	931.0	3.0	same gene	2020-05	2020	5
16262	16253	9	4	0.13457	2795.0	ORF1ab	2.0	932.0	2786.0	ORF1ab	2.0	929.0	3.0	same gene	2020-05	2020	5
16261	16252	9	4	0.13457	2794.0	ORF1ab	1.0	932.0	2785.0	ORF1ab	1.0	929.0	3.0	same gene	2020-05	2020	5
16258	16252	6	4	0.13457	2791.0	ORF1ab	1.0	931.0	2785.0	ORF1ab	1.0	929.0	2.0	same gene	2020-05	2020	5
16249	16258	9	4	0.13457	2782.0	ORF1ab	1.0	928.0	2791.0	ORF1ab	1.0	931.0	3.0	same gene	2020-05	2020	5
16259	16253	6	4	0.13457	2792.0	ORF1ab	2.0	931.0	2786.0	ORF1ab	2.0	929.0	2.0	same gene	2020-05	2020	5
16258	16253	5	4	0.13457	2791.0	ORF1ab	1.0	931.0	2786.0	ORF1ab	2.0	929.0	2.0	same gene	2020-05	2020	5
16258	16254	4	4	0.13457	2791.0	ORF1ab	1.0	931.0	2787.0	ORF1ab	3.0	929.0	2.0	same gene	2020-05	2020	5
16259	16254	5	4	0.13457	2792.0	ORF1ab	2.0	931.0	2787.0	ORF1ab	3.0	929.0	2.0	same gene	2020-05	2020	5
16262	16252	10	4	0.13457	2795.0	ORF1ab	2.0	932.0	2785.0	ORF1ab	1.0	929.0	3.0	same gene	2020-05	2020	5
16249	16255	6	4	0.13457	2782.0	ORF1ab	1.0	928.0	2788.0	ORF1ab	1.0	930.0	2.0	same gene	2020-05	2020	5
16249	16256	7	4	0.13457	2782.0	ORF1ab	1.0	928.0	2789.0	ORF1ab	2.0	930.0	2.0	same gene	2020-05	2020	5
16249	16257	8	4	0.13457	2782.0	ORF1ab	1.0	928.0	2790.0	ORF1ab	3.0	930.0	2.0	same gene	2020-05	2020	5
16249	16259	10	4	0.13457	2782.0	ORF1ab	1.0	928.0	2792.0	ORF1ab	2.0	931.0	3.0	same gene	2020-05	2020	5
16259	16252	7	4	0.13457	2792.0	ORF1ab	2.0	931.0	2785.0	ORF1ab	1.0	929.0	2.0	same gene	2020-05	2020	5
16249	16261	12	4	0.13457	2782.0	ORF1ab	1.0	928.0	2794.0	ORF1ab	1.0	932.0	4.0	same gene	2020-05	2020	5
16249	16262	13	4	0.13457	2782.0	ORF1ab	1.0	928.0	2795.0	ORF1ab	2.0	932.0	4.0	same gene	2020-05	2020	5
16250	16255	5	4	0.13457	2783.0	ORF1ab	2.0	928.0	2788.0	ORF1ab	1.0	930.0	2.0	same gene	2020-05	2020	5
16250	16256	6	4	0.13457	2783.0	ORF1ab	2.0	928.0	2789.0	ORF1ab	2.0	930.0	2.0	same gene	2020-05	2020	5
16250	16257	7	4	0.13457	2783.0	ORF1ab	2.0	928.0	2790.0	ORF1ab	3.0	930.0	2.0	same gene	2020-05	2020	5
16250	16258	8	4	0.13457	2783.0	ORF1ab	2.0	928.0	2791.0	ORF1ab	1.0	931.0	3.0	same gene	2020-05	2020	5
16250	16259	9	4	0.13457	2783.0	ORF1ab	2.0	928.0	2792.0	ORF1ab	2.0	931.0	3.0	same gene	2020-05	2020	5
16251	16262	11	4	0.13457	2784.0	ORF1ab	3.0	928.0	2795.0	ORF1ab	2.0	932.0	4.0	same gene	2020-05	2020	5
16251	16261	10	4	0.13457	2784.0	ORF1ab	3.0	928.0	2794.0	ORF1ab	1.0	932.0	4.0	same gene	2020-05	2020	5
16262	16251	11	4	0.13457	2795.0	ORF1ab	2.0	932.0	2784.0	ORF1ab	3.0	928.0	4.0	same gene	2020-05	2020	5
16252	16258	6	4	0.13457	2785.0	ORF1ab	1.0	929.0	2791.0	ORF1ab	1.0	931.0	2.0	same gene	2020-05	2020	5
16255	16250	5	4	0.13457	2788.0	ORF1ab	1.0	930.0	2783.0	ORF1ab	2.0	928.0	2.0	same gene	2020-05	2020	5
16257	16261	4	4	0.13457	2790.0	ORF1ab	3.0	930.0	2794.0	ORF1ab	1.0	932.0	2.0	same gene	2020-05	2020	5
16257	16262	5	4	0.13457	2790.0	ORF1ab	3.0	930.0	2795.0	ORF1ab	2.0	932.0	2.0	same gene	2020-05	2020	5
16261	16255	6	4	0.13457	2794.0	ORF1ab	1.0	932.0	2788.0	ORF1ab	1.0	930.0	2.0	same gene	2020-05	2020	5
16262	16250	12	4	0.13457	2795.0	ORF1ab	2.0	932.0	2783.0	ORF1ab	2.0	928.0	4.0	same gene	2020-05	2020	5
16261	16250	11	4	0.13457	2794.0	ORF1ab	1.0	932.0	2783.0	ORF1ab	2.0	928.0	4.0	same gene	2020-05	2020	5
16259	16250	9	4	0.13457	2792.0	ORF1ab	2.0	931.0	2783.0	ORF1ab	2.0	928.0	3.0	same gene	2020-05	2020	5
16258	16250	8	4	0.13457	2791.0	ORF1ab	1.0	931.0	2783.0	ORF1ab	2.0	928.0	3.0	same gene	2020-05	2020	5
16257	16250	7	4	0.13457	2790.0	ORF1ab	3.0	930.0	2783.0	ORF1ab	2.0	928.0	2.0	same gene	2020-05	2020	5
16256	16250	6	4	0.13457	2789.0	ORF1ab	2.0	930.0	2783.0	ORF1ab	2.0	928.0	2.0	same gene	2020-05	2020	5
16262	16255	7	4	0.13457	2795.0	ORF1ab	2.0	932.0	2788.0	ORF1ab	1.0	930.0	2.0	same gene	2020-05	2020	5
16256	16261	5	4	0.13457	2789.0	ORF1ab	2.0	930.0	2794.0	ORF1ab	1.0	932.0	2.0	same gene	2020-05	2020	5
16261	16256	5	4	0.13457	2794.0	ORF1ab	1.0	932.0	2789.0	ORF1ab	2.0	930.0	2.0	same gene	2020-05	2020	5
16262	16249	13	4	0.13457	2795.0	ORF1ab	2.0	932.0	2782.0	ORF1ab	1.0	928.0	4.0	same gene	2020-05	2020	5
16261	16249	12	4	0.13457	2794.0	ORF1ab	1.0	932.0	2782.0	ORF1ab	1.0	928.0	4.0	same gene	2020-05	2020	5
16259	16249	10	4	0.13457	2792.0	ORF1ab	2.0	931.0	2782.0	ORF1ab	1.0	928.0	3.0	same gene	2020-05	2020	5
16258	16249	9	4	0.13457	2791.0	ORF1ab	1.0	931.0	2782.0	ORF1ab	1.0	928.0	3.0	same gene	2020-05	2020	5
16257	16249	8	4	0.13457	2790.0	ORF1ab	3.0	930.0	2782.0	ORF1ab	1.0	928.0	2.0	same gene	2020-05	2020	5
16256	16249	7	4	0.13457	2789.0	ORF1ab	2.0	930.0	2782.0	ORF1ab	1.0	928.0	2.0	same gene	2020-05	2020	5
16255	16249	6	4	0.13457	2788.0	ORF1ab	1.0	930.0	2782.0	ORF1ab	1.0	928.0	2.0	same gene	2020-05	2020	5
16262	16256	6	4	0.13457	2795.0	ORF1ab	2.0	932.0	2789.0	ORF1ab	2.0	930.0	2.0	same gene	2020-05	2020	5
16256	16262	6	4	0.13457	2789.0	ORF1ab	2.0	930.0	2795.0	ORF1ab	2.0	932.0	2.0	same gene	2020-05	2020	5
16261	16253	8	4	0.13457	2794.0	ORF1ab	1.0	932.0	2786.0	ORF1ab	2.0	929.0	3.0	same gene	2020-05	2020	5
16255	16262	7	4	0.13457	2788.0	ORF1ab	1.0	930.0	2795.0	ORF1ab	2.0	932.0	2.0	same gene	2020-05	2020	5
16254	16262	8	4	0.13457	2787.0	ORF1ab	3.0	929.0	2795.0	ORF1ab	2.0	932.0	3.0	same gene	2020-05	2020	5
16252	16259	7	4	0.13457	2785.0	ORF1ab	1.0	929.0	2792.0	ORF1ab	2.0	931.0	2.0	same gene	2020-05	2020	5
16252	16261	9	4	0.13457	2785.0	ORF1ab	1.0	929.0	2794.0	ORF1ab	1.0	932.0	3.0	same gene	2020-05	2020	5
16252	16262	10	4	0.13457	2785.0	ORF1ab	1.0	929.0	2795.0	ORF1ab	2.0	932.0	3.0	same gene	2020-05	2020	5
16253	16258	5	4	0.13457	2786.0	ORF1ab	2.0	929.0	2791.0	ORF1ab	1.0	931.0	2.0	same gene	2020-05	2020	5
16253	16259	6	4	0.13457	2786.0	ORF1ab	2.0	929.0	2792.0	ORF1ab	2.0	931.0	2.0	same gene	2020-05	2020	5
16253	16261	8	4	0.13457	2786.0	ORF1ab	2.0	929.0	2794.0	ORF1ab	1.0	932.0	3.0	same gene	2020-05	2020	5
16255	16261	6	4	0.13457	2788.0	ORF1ab	1.0	930.0	2794.0	ORF1ab	1.0	932.0	2.0	same gene	2020-05	2020	5
16254	16258	4	4	0.13457	2787.0	ORF1ab	3.0	929.0	2791.0	ORF1ab	1.0	931.0	2.0	same gene	2020-05	2020	5
16254	16259	5	4	0.13457	2787.0	ORF1ab	3.0	929.0	2792.0	ORF1ab	2.0	931.0	2.0	same gene	2020-05	2020	5
16254	16261	7	4	0.13457	2787.0	ORF1ab	3.0	929.0	2794.0	ORF1ab	1.0	932.0	3.0	same gene	2020-05	2020	5
16253	16262	9	4	0.13457	2786.0	ORF1ab	2.0	929.0	2795.0	ORF1ab	2.0	932.0	3.0	same gene	2020-05	2020	5
18060	17858	202	4	0.13415	4593.0	ORF1ab	3.0	1531.0	4391.0	ORF1ab	2.0	1464.0	67.0	same gene	2020-05	2020	5
17858	18060	202	4	0.13415	4391.0	ORF1ab	2.0	1464.0	4593.0	ORF1ab	3.0	1531.0	67.0	same gene	2020-05	2020	5
1607	1602	5	4	0.1322	1342.0	ORF1ab	1.0	448.0	1337.0	ORF1ab	2.0	446.0	2.0	same gene	2020-05	2020	5
1609	1602	7	4	0.1322	1344.0	ORF1ab	3.0	448.0	1337.0	ORF1ab	2.0	446.0	2.0	same gene	2020-05	2020	5
1608	1602	6	4	0.1322	1343.0	ORF1ab	2.0	448.0	1337.0	ORF1ab	2.0	446.0	2.0	same gene	2020-05	2020	5
1602	1607	5	4	0.1322	1337.0	ORF1ab	2.0	446.0	1342.0	ORF1ab	1.0	448.0	2.0	same gene	2020-05	2020	5
1602	1608	6	4	0.1322	1337.0	ORF1ab	2.0	446.0	1343.0	ORF1ab	2.0	448.0	2.0	same gene	2020-05	2020	5
1602	1609	7	4	0.1322	1337.0	ORF1ab	2.0	446.0	1344.0	ORF1ab	3.0	448.0	2.0	same gene	2020-05	2020	5
1603	1609	6	4	0.132	1338.0	ORF1ab	3.0	446.0	1344.0	ORF1ab	3.0	448.0	2.0	same gene	2020-05	2020	5
1607	1603	4	4	0.132	1342.0	ORF1ab	1.0	448.0	1338.0	ORF1ab	3.0	446.0	2.0	same gene	2020-05	2020	5
1609	1603	6	4	0.132	1344.0	ORF1ab	3.0	448.0	1338.0	ORF1ab	3.0	446.0	2.0	same gene	2020-05	2020	5
1603	1607	4	4	0.132	1338.0	ORF1ab	3.0	446.0	1342.0	ORF1ab	1.0	448.0	2.0	same gene	2020-05	2020	5
1603	1608	5	4	0.132	1338.0	ORF1ab	3.0	446.0	1343.0	ORF1ab	2.0	448.0	2.0	same gene	2020-05	2020	5
1608	1603	5	4	0.132	1343.0	ORF1ab	2.0	448.0	1338.0	ORF1ab	3.0	446.0	2.0	same gene	2020-05	2020	5
16249	16260	11	4	0.13105	2782.0	ORF1ab	1.0	928.0	2793.0	ORF1ab	3.0	931.0	3.0	same gene	2020-05	2020	5
16260	16254	6	4	0.13105	2793.0	ORF1ab	3.0	931.0	2787.0	ORF1ab	3.0	929.0	2.0	same gene	2020-05	2020	5
16260	16253	7	4	0.13105	2793.0	ORF1ab	3.0	931.0	2786.0	ORF1ab	2.0	929.0	2.0	same gene	2020-05	2020	5
16251	16260	9	4	0.13105	2784.0	ORF1ab	3.0	928.0	2793.0	ORF1ab	3.0	931.0	3.0	same gene	2020-05	2020	5
16260	16249	11	4	0.13105	2793.0	ORF1ab	3.0	931.0	2782.0	ORF1ab	1.0	928.0	3.0	same gene	2020-05	2020	5
16253	16260	7	4	0.13105	2786.0	ORF1ab	2.0	929.0	2793.0	ORF1ab	3.0	931.0	2.0	same gene	2020-05	2020	5
16250	16260	10	4	0.13105	2783.0	ORF1ab	2.0	928.0	2793.0	ORF1ab	3.0	931.0	3.0	same gene	2020-05	2020	5
16252	16260	8	4	0.13105	2785.0	ORF1ab	1.0	929.0	2793.0	ORF1ab	3.0	931.0	2.0	same gene	2020-05	2020	5
16254	16260	6	4	0.13105	2787.0	ORF1ab	3.0	929.0	2793.0	ORF1ab	3.0	931.0	2.0	same gene	2020-05	2020	5
16260	16251	9	4	0.13105	2793.0	ORF1ab	3.0	931.0	2784.0	ORF1ab	3.0	928.0	3.0	same gene	2020-05	2020	5
16260	16250	10	4	0.13105	2793.0	ORF1ab	3.0	931.0	2783.0	ORF1ab	2.0	928.0	3.0	same gene	2020-05	2020	5
16260	16252	8	4	0.13105	2793.0	ORF1ab	3.0	931.0	2785.0	ORF1ab	1.0	929.0	2.0	same gene	2020-05	2020	5
17858	17747	111	4	0.13044	4391.0	ORF1ab	2.0	1464.0	4280.0	ORF1ab	2.0	1427.0	37.0	same gene	2020-05	2020	5
17747	17858	111	4	0.13044	4280.0	ORF1ab	2.0	1427.0	4391.0	ORF1ab	2.0	1464.0	37.0	same gene	2020-05	2020	5
1611	1605	6	4	0.12937	1346.0	ORF1ab	2.0	449.0	1340.0	ORF1ab	2.0	447.0	2.0	same gene	2020-05	2020	5
1610	1605	5	4	0.12937	1345.0	ORF1ab	1.0	449.0	1340.0	ORF1ab	2.0	447.0	2.0	same gene	2020-05	2020	5
1612	1604	8	4	0.12937	1347.0	ORF1ab	3.0	449.0	1339.0	ORF1ab	1.0	447.0	2.0	same gene	2020-05	2020	5
1610	1606	4	4	0.12937	1345.0	ORF1ab	1.0	449.0	1341.0	ORF1ab	3.0	447.0	2.0	same gene	2020-05	2020	5
1611	1604	7	4	0.12937	1346.0	ORF1ab	2.0	449.0	1339.0	ORF1ab	1.0	447.0	2.0	same gene	2020-05	2020	5
1611	1606	5	4	0.12937	1346.0	ORF1ab	2.0	449.0	1341.0	ORF1ab	3.0	447.0	2.0	same gene	2020-05	2020	5
1610	1604	6	4	0.12937	1345.0	ORF1ab	1.0	449.0	1339.0	ORF1ab	1.0	447.0	2.0	same gene	2020-05	2020	5
1612	1606	6	4	0.12937	1347.0	ORF1ab	3.0	449.0	1341.0	ORF1ab	3.0	447.0	2.0	same gene	2020-05	2020	5
1612	1605	7	4	0.12937	1347.0	ORF1ab	3.0	449.0	1340.0	ORF1ab	2.0	447.0	2.0	same gene	2020-05	2020	5
1602	1610	8	4	0.12937	1337.0	ORF1ab	2.0	446.0	1345.0	ORF1ab	1.0	449.0	3.0	same gene	2020-05	2020	5
1605	1610	5	4	0.12937	1340.0	ORF1ab	2.0	447.0	1345.0	ORF1ab	1.0	449.0	2.0	same gene	2020-05	2020	5
1606	1611	5	4	0.12937	1341.0	ORF1ab	3.0	447.0	1346.0	ORF1ab	2.0	449.0	2.0	same gene	2020-05	2020	5
1602	1612	10	4	0.12937	1337.0	ORF1ab	2.0	446.0	1347.0	ORF1ab	3.0	449.0	3.0	same gene	2020-05	2020	5
1604	1610	6	4	0.12937	1339.0	ORF1ab	1.0	447.0	1345.0	ORF1ab	1.0	449.0	2.0	same gene	2020-05	2020	5
1604	1611	7	4	0.12937	1339.0	ORF1ab	1.0	447.0	1346.0	ORF1ab	2.0	449.0	2.0	same gene	2020-05	2020	5
1604	1612	8	4	0.12937	1339.0	ORF1ab	1.0	447.0	1347.0	ORF1ab	3.0	449.0	2.0	same gene	2020-05	2020	5
1612	1602	10	4	0.12937	1347.0	ORF1ab	3.0	449.0	1337.0	ORF1ab	2.0	446.0	3.0	same gene	2020-05	2020	5
1605	1611	6	4	0.12937	1340.0	ORF1ab	2.0	447.0	1346.0	ORF1ab	2.0	449.0	2.0	same gene	2020-05	2020	5
1605	1612	7	4	0.12937	1340.0	ORF1ab	2.0	447.0	1347.0	ORF1ab	3.0	449.0	2.0	same gene	2020-05	2020	5
1606	1610	4	4	0.12937	1341.0	ORF1ab	3.0	447.0	1345.0	ORF1ab	1.0	449.0	2.0	same gene	2020-05	2020	5
1606	1612	6	4	0.12937	1341.0	ORF1ab	3.0	447.0	1347.0	ORF1ab	3.0	449.0	2.0	same gene	2020-05	2020	5
1602	1611	9	4	0.12937	1337.0	ORF1ab	2.0	446.0	1346.0	ORF1ab	2.0	449.0	3.0	same gene	2020-05	2020	5
1610	1602	8	4	0.12937	1345.0	ORF1ab	1.0	449.0	1337.0	ORF1ab	2.0	446.0	3.0	same gene	2020-05	2020	5
1611	1602	9	4	0.12937	1346.0	ORF1ab	2.0	449.0	1337.0	ORF1ab	2.0	446.0	3.0	same gene	2020-05	2020	5
29672	29667	5	4	0.12141	115.0	ORF10	1.0	39.0	110.0	ORF10	2.0	37.0	2.0	same gene	2020-05	2020	5
29667	29672	5	4	0.12141	110.0	ORF10	2.0	37.0	115.0	ORF10	1.0	39.0	2.0	same gene	2020-05	2020	5
29665	29669	4	4	0.12128	108.0	ORF10	3.0	36.0	112.0	ORF10	1.0	38.0	2.0	same gene	2020-05	2020	5
29665	29671	6	4	0.12128	108.0	ORF10	3.0	36.0	114.0	ORF10	3.0	38.0	2.0	same gene	2020-05	2020	5
29665	29672	7	4	0.12128	108.0	ORF10	3.0	36.0	115.0	ORF10	1.0	39.0	3.0	same gene	2020-05	2020	5
29669	29665	4	4	0.12128	112.0	ORF10	1.0	38.0	108.0	ORF10	3.0	36.0	2.0	same gene	2020-05	2020	5
29671	29665	6	4	0.12128	114.0	ORF10	3.0	38.0	108.0	ORF10	3.0	36.0	2.0	same gene	2020-05	2020	5
29672	29665	7	4	0.12128	115.0	ORF10	1.0	39.0	108.0	ORF10	3.0	36.0	3.0	same gene	2020-05	2020	5
29667	29673	6	4	0.12065	110.0	ORF10	2.0	37.0	116.0	ORF10	2.0	39.0	2.0	same gene	2020-05	2020	5
29673	29667	6	4	0.12065	116.0	ORF10	2.0	39.0	110.0	ORF10	2.0	37.0	2.0	same gene	2020-05	2020	5
29672	29668	4	4	0.11972	115.0	ORF10	1.0	39.0	111.0	ORF10	3.0	37.0	2.0	same gene	2020-05	2020	5
29668	29672	4	4	0.11972	111.0	ORF10	3.0	37.0	115.0	ORF10	1.0	39.0	2.0	same gene	2020-05	2020	5
1609	1600	9	4	0.11964	1344.0	ORF1ab	3.0	448.0	1335.0	ORF1ab	3.0	445.0	3.0	same gene	2020-05	2020	5
1606	1600	6	4	0.11964	1341.0	ORF1ab	3.0	447.0	1335.0	ORF1ab	3.0	445.0	2.0	same gene	2020-05	2020	5
1605	1600	5	4	0.11964	1340.0	ORF1ab	2.0	447.0	1335.0	ORF1ab	3.0	445.0	2.0	same gene	2020-05	2020	5
1600	1604	4	4	0.11964	1335.0	ORF1ab	3.0	445.0	1339.0	ORF1ab	1.0	447.0	2.0	same gene	2020-05	2020	5
1600	1605	5	4	0.11964	1335.0	ORF1ab	3.0	445.0	1340.0	ORF1ab	2.0	447.0	2.0	same gene	2020-05	2020	5
1600	1606	6	4	0.11964	1335.0	ORF1ab	3.0	445.0	1341.0	ORF1ab	3.0	447.0	2.0	same gene	2020-05	2020	5
1600	1607	7	4	0.11964	1335.0	ORF1ab	3.0	445.0	1342.0	ORF1ab	1.0	448.0	3.0	same gene	2020-05	2020	5
1607	1600	7	4	0.11964	1342.0	ORF1ab	1.0	448.0	1335.0	ORF1ab	3.0	445.0	3.0	same gene	2020-05	2020	5
1604	1600	4	4	0.11964	1339.0	ORF1ab	1.0	447.0	1335.0	ORF1ab	3.0	445.0	2.0	same gene	2020-05	2020	5
1600	1608	8	4	0.11964	1335.0	ORF1ab	3.0	445.0	1343.0	ORF1ab	2.0	448.0	3.0	same gene	2020-05	2020	5
1600	1609	9	4	0.11964	1335.0	ORF1ab	3.0	445.0	1344.0	ORF1ab	3.0	448.0	3.0	same gene	2020-05	2020	5
1608	1600	8	4	0.11964	1343.0	ORF1ab	2.0	448.0	1335.0	ORF1ab	3.0	445.0	3.0	same gene	2020-05	2020	5
22514	22348	166	4	0.1188	952.0	S	1.0	318.0	786.0	S	3.0	262.0	56.0	same gene	2020-05	2020	5
22348	22514	166	4	0.1188	786.0	S	3.0	262.0	952.0	S	1.0	318.0	56.0	same gene	2020-05	2020	5
14408	26144	11736	4	0.11799	941.0	ORF1ab	2.0	314.0	752.0	ORF3a	2.0	251.0		different gene	2020-05	2020	5
26144	14408	11736	4	0.11799	752.0	ORF3a	2.0	251.0	941.0	ORF1ab	2.0	314.0		different gene	2020-05	2020	5
2480	2558	78	4	0.11317	2215.0	ORF1ab	1.0	739.0	2293.0	ORF1ab	1.0	765.0	26.0	same gene	2020-05	2020	5
2558	2480	78	4	0.11317	2293.0	ORF1ab	1.0	765.0	2215.0	ORF1ab	1.0	739.0	26.0	same gene	2020-05	2020	5
22509	22353	156	4	0.11297	947.0	S	2.0	316.0	791.0	S	2.0	264.0	52.0	same gene	2020-05	2020	5
22353	22509	156	4	0.11297	791.0	S	2.0	264.0	947.0	S	2.0	316.0	52.0	same gene	2020-05	2020	5
28144	14408	13736	3	0.10241	251.0	ORF8	2.0	84.0	941.0	ORF1ab	2.0	314.0		different gene	2020-05	2020	5
14408	28144	13736	3	0.10241	941.0	ORF1ab	2.0	314.0	251.0	ORF8	2.0	84.0		different gene	2020-05	2020	5
8782	17858	9076	3	0.10186	8517.0	ORF1ab	3.0	2839.0	4391.0	ORF1ab	2.0	1464.0	1375.0	same gene	2020-05	2020	5
17858	8782	9076	3	0.10186	4391.0	ORF1ab	2.0	1464.0	8517.0	ORF1ab	3.0	2839.0	1375.0	same gene	2020-05	2020	5
22538	22534	4	3	0.09451	976.0	S	1.0	326.0	972.0	S	3.0	324.0	2.0	same gene	2020-05	2020	5
22534	22538	4	3	0.09451	972.0	S	3.0	324.0	976.0	S	1.0	326.0	2.0	same gene	2020-05	2020	5
22542	22547	5	3	0.08735	980.0	S	2.0	327.0	985.0	S	1.0	329.0	2.0	same gene	2020-05	2020	5
22547	22542	5	3	0.08735	985.0	S	1.0	329.0	980.0	S	2.0	327.0	2.0	same gene	2020-05	2020	5
22547	22543	4	3	0.08735	985.0	S	1.0	329.0	981.0	S	3.0	327.0	2.0	same gene	2020-05	2020	5
22543	22547	4	3	0.08735	981.0	S	3.0	327.0	985.0	S	1.0	329.0	2.0	same gene	2020-05	2020	5
23731	28580	4849	3	0.08058	2169.0	S	3.0	723.0	307.0	N	1.0	103.0		different gene	2020-05	2020	5
28580	23731	4849	3	0.08058	307.0	N	1.0	103.0	2169.0	S	3.0	723.0		different gene	2020-05	2020	5
29365	29372	7	3	0.07984	1092.0	N	3.0	364.0	1099.0	N	1.0	367.0	3.0	same gene	2020-05	2020	5
29372	29365	7	3	0.07984	1099.0	N	1.0	367.0	1092.0	N	3.0	364.0	3.0	same gene	2020-05	2020	5
26144	2558	23586	3	0.07767	752.0	ORF3a	2.0	251.0	2293.0	ORF1ab	1.0	765.0		different gene	2020-05	2020	5
2558	26144	23586	3	0.07767	2293.0	ORF1ab	1.0	765.0	752.0	ORF3a	2.0	251.0		different gene	2020-05	2020	5
25563	14408	11155	3	0.07735	171.0	ORF3a	3.0	57.0	941.0	ORF1ab	2.0	314.0		different gene	2020-05	2020	5
14408	25563	11155	3	0.07735	941.0	ORF1ab	2.0	314.0	171.0	ORF3a	3.0	57.0		different gene	2020-05	2020	5
29380	29387	7	3	0.07642	1107.0	N	3.0	369.0	1114.0	N	1.0	372.0	3.0	same gene	2020-05	2020	5
29387	29381	6	3	0.07642	1114.0	N	1.0	372.0	1108.0	N	1.0	370.0	2.0	same gene	2020-05	2020	5
29387	29380	7	3	0.07642	1114.0	N	1.0	372.0	1107.0	N	3.0	369.0	3.0	same gene	2020-05	2020	5
29385	29380	5	3	0.07642	1112.0	N	2.0	371.0	1107.0	N	3.0	369.0	2.0	same gene	2020-05	2020	5
29381	29387	6	3	0.07642	1108.0	N	1.0	370.0	1114.0	N	1.0	372.0	2.0	same gene	2020-05	2020	5
29380	29385	5	3	0.07642	1107.0	N	3.0	369.0	1112.0	N	2.0	371.0	2.0	same gene	2020-05	2020	5
29387	29383	4	3	0.07608	1114.0	N	1.0	372.0	1110.0	N	3.0	370.0	2.0	same gene	2020-05	2020	5
29383	29387	4	3	0.07608	1110.0	N	3.0	370.0	1114.0	N	1.0	372.0	2.0	same gene	2020-05	2020	5
29387	29379	8	3	0.07608	1114.0	N	1.0	372.0	1106.0	N	2.0	369.0	3.0	same gene	2020-05	2020	5
29385	29379	6	3	0.07608	1112.0	N	2.0	371.0	1106.0	N	2.0	369.0	2.0	same gene	2020-05	2020	5
29379	29387	8	3	0.07608	1106.0	N	2.0	369.0	1114.0	N	1.0	372.0	3.0	same gene	2020-05	2020	5
29379	29385	6	3	0.07608	1106.0	N	2.0	369.0	1112.0	N	2.0	371.0	2.0	same gene	2020-05	2020	5
29376	29385	9	3	0.07598	1103.0	N	2.0	368.0	1112.0	N	2.0	371.0	3.0	same gene	2020-05	2020	5
29376	29381	5	3	0.07598	1103.0	N	2.0	368.0	1108.0	N	1.0	370.0	2.0	same gene	2020-05	2020	5
29373	29385	12	3	0.07598	1100.0	N	2.0	367.0	1112.0	N	2.0	371.0	4.0	same gene	2020-05	2020	5
29376	29387	11	3	0.07598	1103.0	N	2.0	368.0	1114.0	N	1.0	372.0	4.0	same gene	2020-05	2020	5
29381	29376	5	3	0.07598	1108.0	N	1.0	370.0	1103.0	N	2.0	368.0	2.0	same gene	2020-05	2020	5
29385	29376	9	3	0.07598	1112.0	N	2.0	371.0	1103.0	N	2.0	368.0	3.0	same gene	2020-05	2020	5
29373	29387	14	3	0.07598	1100.0	N	2.0	367.0	1114.0	N	1.0	372.0	5.0	same gene	2020-05	2020	5
29387	29376	11	3	0.07598	1114.0	N	1.0	372.0	1103.0	N	2.0	368.0	4.0	same gene	2020-05	2020	5
29373	29381	8	3	0.07598	1100.0	N	2.0	367.0	1108.0	N	1.0	370.0	3.0	same gene	2020-05	2020	5
29387	29373	14	3	0.07598	1114.0	N	1.0	372.0	1100.0	N	2.0	367.0	5.0	same gene	2020-05	2020	5
29380	29373	7	3	0.07598	1107.0	N	3.0	369.0	1100.0	N	2.0	367.0	2.0	same gene	2020-05	2020	5
29373	29380	7	3	0.07598	1100.0	N	2.0	367.0	1107.0	N	3.0	369.0	2.0	same gene	2020-05	2020	5
29385	29373	12	3	0.07598	1112.0	N	2.0	371.0	1100.0	N	2.0	367.0	4.0	same gene	2020-05	2020	5
29381	29373	8	3	0.07598	1108.0	N	1.0	370.0	1100.0	N	2.0	367.0	3.0	same gene	2020-05	2020	5
29380	29384	4	3	0.07592	1107.0	N	3.0	369.0	1111.0	N	1.0	371.0	2.0	same gene	2020-05	2020	5
29384	29380	4	3	0.07592	1111.0	N	1.0	371.0	1107.0	N	3.0	369.0	2.0	same gene	2020-05	2020	5
29378	29387	9	3	0.07581	1105.0	N	1.0	369.0	1114.0	N	1.0	372.0	3.0	same gene	2020-05	2020	5
29387	29378	9	3	0.07581	1114.0	N	1.0	372.0	1105.0	N	1.0	369.0	3.0	same gene	2020-05	2020	5
29385	29378	7	3	0.07581	1112.0	N	2.0	371.0	1105.0	N	1.0	369.0	2.0	same gene	2020-05	2020	5
29378	29385	7	3	0.07581	1105.0	N	1.0	369.0	1112.0	N	2.0	371.0	2.0	same gene	2020-05	2020	5
29369	29365	4	3	0.07566	1096.0	N	1.0	366.0	1092.0	N	3.0	364.0	2.0	same gene	2020-05	2020	5
29365	29369	4	3	0.07566	1092.0	N	3.0	364.0	1096.0	N	1.0	366.0	2.0	same gene	2020-05	2020	5
29365	29371	6	3	0.07566	1092.0	N	3.0	364.0	1098.0	N	3.0	366.0	2.0	same gene	2020-05	2020	5
29371	29365	6	3	0.07566	1098.0	N	3.0	366.0	1092.0	N	3.0	364.0	2.0	same gene	2020-05	2020	5
29382	29387	5	3	0.07498	1109.0	N	2.0	370.0	1114.0	N	1.0	372.0	2.0	same gene	2020-05	2020	5
29387	29382	5	3	0.07498	1114.0	N	1.0	372.0	1109.0	N	2.0	370.0	2.0	same gene	2020-05	2020	5
29386	29380	6	3	0.07279	1113.0	N	3.0	371.0	1107.0	N	3.0	369.0	2.0	same gene	2020-05	2020	5
29380	29386	6	3	0.07279	1107.0	N	3.0	369.0	1113.0	N	3.0	371.0	2.0	same gene	2020-05	2020	5
29356	29360	4	3	0.07183	1083.0	N	3.0	361.0	1087.0	N	1.0	363.0	2.0	same gene	2020-05	2020	5
29354	29360	6	3	0.07183	1081.0	N	1.0	361.0	1087.0	N	1.0	363.0	2.0	same gene	2020-05	2020	5
29352	29360	8	3	0.07183	1079.0	N	2.0	360.0	1087.0	N	1.0	363.0	3.0	same gene	2020-05	2020	5
29352	29359	7	3	0.07183	1079.0	N	2.0	360.0	1086.0	N	3.0	362.0	2.0	same gene	2020-05	2020	5
29352	29357	5	3	0.07183	1079.0	N	2.0	360.0	1084.0	N	1.0	362.0	2.0	same gene	2020-05	2020	5
29357	29352	5	3	0.07183	1084.0	N	1.0	362.0	1079.0	N	2.0	360.0	2.0	same gene	2020-05	2020	5
29359	29352	7	3	0.07183	1086.0	N	3.0	362.0	1079.0	N	2.0	360.0	2.0	same gene	2020-05	2020	5
29360	29352	8	3	0.07183	1087.0	N	1.0	363.0	1079.0	N	2.0	360.0	3.0	same gene	2020-05	2020	5
29360	29356	4	3	0.07183	1087.0	N	1.0	363.0	1083.0	N	3.0	361.0	2.0	same gene	2020-05	2020	5
29360	29354	6	3	0.07183	1087.0	N	1.0	363.0	1081.0	N	1.0	361.0	2.0	same gene	2020-05	2020	5
29483	29479	4	3	0.06929	1210.0	N	1.0	404.0	1206.0	N	3.0	402.0	2.0	same gene	2020-05	2020	5
29479	29483	4	3	0.06929	1206.0	N	3.0	402.0	1210.0	N	1.0	404.0	2.0	same gene	2020-05	2020	5
29484	29479	5	3	0.06929	1211.0	N	2.0	404.0	1206.0	N	3.0	402.0	2.0	same gene	2020-05	2020	5
29479	29484	5	3	0.06929	1206.0	N	3.0	402.0	1211.0	N	2.0	404.0	2.0	same gene	2020-05	2020	5
29484	29478	6	3	0.06928	1211.0	N	2.0	404.0	1205.0	N	2.0	402.0	2.0	same gene	2020-05	2020	5
29483	29478	5	3	0.06928	1210.0	N	1.0	404.0	1205.0	N	2.0	402.0	2.0	same gene	2020-05	2020	5
29478	29484	6	3	0.06928	1205.0	N	2.0	402.0	1211.0	N	2.0	404.0	2.0	same gene	2020-05	2020	5
29478	29483	5	3	0.06928	1205.0	N	2.0	402.0	1210.0	N	1.0	404.0	2.0	same gene	2020-05	2020	5
29481	29476	5	3	0.06919	1208.0	N	2.0	403.0	1203.0	N	3.0	401.0	2.0	same gene	2020-05	2020	5
29483	29476	7	3	0.06919	1210.0	N	1.0	404.0	1203.0	N	3.0	401.0	3.0	same gene	2020-05	2020	5
29484	29476	8	3	0.06919	1211.0	N	2.0	404.0	1203.0	N	3.0	401.0	3.0	same gene	2020-05	2020	5
29476	29484	8	3	0.06919	1203.0	N	3.0	401.0	1211.0	N	2.0	404.0	3.0	same gene	2020-05	2020	5
29476	29483	7	3	0.06919	1203.0	N	3.0	401.0	1210.0	N	1.0	404.0	3.0	same gene	2020-05	2020	5
29476	29481	5	3	0.06919	1203.0	N	3.0	401.0	1208.0	N	2.0	403.0	2.0	same gene	2020-05	2020	5
29476	29480	4	3	0.06919	1203.0	N	3.0	401.0	1207.0	N	1.0	403.0	2.0	same gene	2020-05	2020	5
29480	29476	4	3	0.06919	1207.0	N	1.0	403.0	1203.0	N	3.0	401.0	2.0	same gene	2020-05	2020	5
29468	29463	5	3	0.06912	1195.0	N	1.0	399.0	1190.0	N	2.0	397.0	2.0	same gene	2020-05	2020	5
29463	29468	5	3	0.06912	1190.0	N	2.0	397.0	1195.0	N	1.0	399.0	2.0	same gene	2020-05	2020	5
21996	21991	5	3	0.06892	434.0	S	2.0	145.0	429.0	S	3.0	143.0	2.0	same gene	2020-05	2020	5
21991	21996	5	3	0.06892	429.0	S	3.0	143.0	434.0	S	2.0	145.0	2.0	same gene	2020-05	2020	5
29484	29475	9	3	0.06889	1211.0	N	2.0	404.0	1202.0	N	2.0	401.0	3.0	same gene	2020-05	2020	5
29475	29481	6	3	0.06889	1202.0	N	2.0	401.0	1208.0	N	2.0	403.0	2.0	same gene	2020-05	2020	5
29483	29475	8	3	0.06889	1210.0	N	1.0	404.0	1202.0	N	2.0	401.0	3.0	same gene	2020-05	2020	5
29481	29475	6	3	0.06889	1208.0	N	2.0	403.0	1202.0	N	2.0	401.0	2.0	same gene	2020-05	2020	5
29480	29475	5	3	0.06889	1207.0	N	1.0	403.0	1202.0	N	2.0	401.0	2.0	same gene	2020-05	2020	5
29475	29480	5	3	0.06889	1202.0	N	2.0	401.0	1207.0	N	1.0	403.0	2.0	same gene	2020-05	2020	5
29475	29484	9	3	0.06889	1202.0	N	2.0	401.0	1211.0	N	2.0	404.0	3.0	same gene	2020-05	2020	5
29475	29483	8	3	0.06889	1202.0	N	2.0	401.0	1210.0	N	1.0	404.0	3.0	same gene	2020-05	2020	5
29431	29435	4	3	0.06873	1158.0	N	3.0	386.0	1162.0	N	1.0	388.0	2.0	same gene	2020-05	2020	5
29435	29431	4	3	0.06873	1162.0	N	1.0	388.0	1158.0	N	3.0	386.0	2.0	same gene	2020-05	2020	5
29430	29423	7	3	0.06867	1157.0	N	2.0	386.0	1150.0	N	1.0	384.0	2.0	same gene	2020-05	2020	5
29423	29430	7	3	0.06867	1150.0	N	1.0	384.0	1157.0	N	2.0	386.0	2.0	same gene	2020-05	2020	5
29423	29429	6	3	0.06846	1150.0	N	1.0	384.0	1156.0	N	1.0	386.0	2.0	same gene	2020-05	2020	5
29429	29423	6	3	0.06846	1156.0	N	1.0	386.0	1150.0	N	1.0	384.0	2.0	same gene	2020-05	2020	5
29433	29428	5	3	0.06838	1160.0	N	2.0	387.0	1155.0	N	3.0	385.0	2.0	same gene	2020-05	2020	5
29432	29428	4	3	0.06838	1159.0	N	1.0	387.0	1155.0	N	3.0	385.0	2.0	same gene	2020-05	2020	5
29433	29426	7	3	0.06838	1160.0	N	2.0	387.0	1153.0	N	1.0	385.0	2.0	same gene	2020-05	2020	5
29432	29426	6	3	0.06838	1159.0	N	1.0	387.0	1153.0	N	1.0	385.0	2.0	same gene	2020-05	2020	5
29432	29423	9	3	0.06838	1159.0	N	1.0	387.0	1150.0	N	1.0	384.0	3.0	same gene	2020-05	2020	5
29431	29423	8	3	0.06838	1158.0	N	3.0	386.0	1150.0	N	1.0	384.0	2.0	same gene	2020-05	2020	5
29433	29423	10	3	0.06838	1160.0	N	2.0	387.0	1150.0	N	1.0	384.0	3.0	same gene	2020-05	2020	5
29423	29433	10	3	0.06838	1150.0	N	1.0	384.0	1160.0	N	2.0	387.0	3.0	same gene	2020-05	2020	5
29428	29433	5	3	0.06838	1155.0	N	3.0	385.0	1160.0	N	2.0	387.0	2.0	same gene	2020-05	2020	5
29428	29432	4	3	0.06838	1155.0	N	3.0	385.0	1159.0	N	1.0	387.0	2.0	same gene	2020-05	2020	5
29426	29433	7	3	0.06838	1153.0	N	1.0	385.0	1160.0	N	2.0	387.0	2.0	same gene	2020-05	2020	5
29423	29431	8	3	0.06838	1150.0	N	1.0	384.0	1158.0	N	3.0	386.0	2.0	same gene	2020-05	2020	5
29423	29432	9	3	0.06838	1150.0	N	1.0	384.0	1159.0	N	1.0	387.0	3.0	same gene	2020-05	2020	5
29426	29432	6	3	0.06838	1153.0	N	1.0	385.0	1159.0	N	1.0	387.0	2.0	same gene	2020-05	2020	5
29424	29430	6	3	0.06835	1151.0	N	2.0	384.0	1157.0	N	2.0	386.0	2.0	same gene	2020-05	2020	5
29430	29424	6	3	0.06835	1157.0	N	2.0	386.0	1151.0	N	2.0	384.0	2.0	same gene	2020-05	2020	5
29452	29457	5	3	0.06826	1179.0	N	3.0	393.0	1184.0	N	2.0	395.0	2.0	same gene	2020-05	2020	5
29458	29452	6	3	0.06826	1185.0	N	3.0	395.0	1179.0	N	3.0	393.0	2.0	same gene	2020-05	2020	5
29457	29452	5	3	0.06826	1184.0	N	2.0	395.0	1179.0	N	3.0	393.0	2.0	same gene	2020-05	2020	5
29452	29458	6	3	0.06826	1179.0	N	3.0	393.0	1185.0	N	3.0	395.0	2.0	same gene	2020-05	2020	5
29471	29479	8	3	0.06805	1198.0	N	1.0	400.0	1206.0	N	3.0	402.0	2.0	same gene	2020-05	2020	5
29483	29471	12	3	0.06805	1210.0	N	1.0	404.0	1198.0	N	1.0	400.0	4.0	same gene	2020-05	2020	5
29484	29471	13	3	0.06805	1211.0	N	2.0	404.0	1198.0	N	1.0	400.0	4.0	same gene	2020-05	2020	5
29479	29472	7	3	0.06805	1206.0	N	3.0	402.0	1199.0	N	2.0	400.0	2.0	same gene	2020-05	2020	5
29480	29472	8	3	0.06805	1207.0	N	1.0	403.0	1199.0	N	2.0	400.0	3.0	same gene	2020-05	2020	5
29481	29472	9	3	0.06805	1208.0	N	2.0	403.0	1199.0	N	2.0	400.0	3.0	same gene	2020-05	2020	5
29481	29471	10	3	0.06805	1208.0	N	2.0	403.0	1198.0	N	1.0	400.0	3.0	same gene	2020-05	2020	5
29480	29471	9	3	0.06805	1207.0	N	1.0	403.0	1198.0	N	1.0	400.0	3.0	same gene	2020-05	2020	5
29483	29472	11	3	0.06805	1210.0	N	1.0	404.0	1199.0	N	2.0	400.0	4.0	same gene	2020-05	2020	5
29474	29484	10	3	0.06805	1201.0	N	1.0	401.0	1211.0	N	2.0	404.0	3.0	same gene	2020-05	2020	5
29471	29480	9	3	0.06805	1198.0	N	1.0	400.0	1207.0	N	1.0	403.0	3.0	same gene	2020-05	2020	5
29479	29471	8	3	0.06805	1206.0	N	3.0	402.0	1198.0	N	1.0	400.0	2.0	same gene	2020-05	2020	5
29473	29479	6	3	0.06805	1200.0	N	3.0	400.0	1206.0	N	3.0	402.0	2.0	same gene	2020-05	2020	5
29474	29483	9	3	0.06805	1201.0	N	1.0	401.0	1210.0	N	1.0	404.0	3.0	same gene	2020-05	2020	5
29474	29481	7	3	0.06805	1201.0	N	1.0	401.0	1208.0	N	2.0	403.0	2.0	same gene	2020-05	2020	5
29474	29480	6	3	0.06805	1201.0	N	1.0	401.0	1207.0	N	1.0	403.0	2.0	same gene	2020-05	2020	5
29473	29484	11	3	0.06805	1200.0	N	3.0	400.0	1211.0	N	2.0	404.0	4.0	same gene	2020-05	2020	5
29473	29483	10	3	0.06805	1200.0	N	3.0	400.0	1210.0	N	1.0	404.0	4.0	same gene	2020-05	2020	5
29473	29481	8	3	0.06805	1200.0	N	3.0	400.0	1208.0	N	2.0	403.0	3.0	same gene	2020-05	2020	5
29473	29480	7	3	0.06805	1200.0	N	3.0	400.0	1207.0	N	1.0	403.0	3.0	same gene	2020-05	2020	5
29472	29484	12	3	0.06805	1199.0	N	2.0	400.0	1211.0	N	2.0	404.0	4.0	same gene	2020-05	2020	5
29479	29473	6	3	0.06805	1206.0	N	3.0	402.0	1200.0	N	3.0	400.0	2.0	same gene	2020-05	2020	5
29472	29483	11	3	0.06805	1199.0	N	2.0	400.0	1210.0	N	1.0	404.0	4.0	same gene	2020-05	2020	5
29472	29481	9	3	0.06805	1199.0	N	2.0	400.0	1208.0	N	2.0	403.0	3.0	same gene	2020-05	2020	5
29472	29480	8	3	0.06805	1199.0	N	2.0	400.0	1207.0	N	1.0	403.0	3.0	same gene	2020-05	2020	5
29472	29479	7	3	0.06805	1199.0	N	2.0	400.0	1206.0	N	3.0	402.0	2.0	same gene	2020-05	2020	5
29471	29484	13	3	0.06805	1198.0	N	1.0	400.0	1211.0	N	2.0	404.0	4.0	same gene	2020-05	2020	5
29471	29483	12	3	0.06805	1198.0	N	1.0	400.0	1210.0	N	1.0	404.0	4.0	same gene	2020-05	2020	5
29471	29481	10	3	0.06805	1198.0	N	1.0	400.0	1208.0	N	2.0	403.0	3.0	same gene	2020-05	2020	5
29484	29472	12	3	0.06805	1211.0	N	2.0	404.0	1199.0	N	2.0	400.0	4.0	same gene	2020-05	2020	5
29483	29474	9	3	0.06805	1210.0	N	1.0	404.0	1201.0	N	1.0	401.0	3.0	same gene	2020-05	2020	5
29480	29473	7	3	0.06805	1207.0	N	1.0	403.0	1200.0	N	3.0	400.0	3.0	same gene	2020-05	2020	5
29483	29473	10	3	0.06805	1210.0	N	1.0	404.0	1200.0	N	3.0	400.0	4.0	same gene	2020-05	2020	5
29484	29473	11	3	0.06805	1211.0	N	2.0	404.0	1200.0	N	3.0	400.0	4.0	same gene	2020-05	2020	5
29480	29474	6	3	0.06805	1207.0	N	1.0	403.0	1201.0	N	1.0	401.0	2.0	same gene	2020-05	2020	5
29481	29474	7	3	0.06805	1208.0	N	2.0	403.0	1201.0	N	1.0	401.0	2.0	same gene	2020-05	2020	5
29481	29473	8	3	0.06805	1208.0	N	2.0	403.0	1200.0	N	3.0	400.0	3.0	same gene	2020-05	2020	5
29484	29474	10	3	0.06805	1211.0	N	2.0	404.0	1201.0	N	1.0	401.0	3.0	same gene	2020-05	2020	5
20268	28854	8586	3	0.06799	6801.0	ORF1ab	3.0	2267.0	581.0	N	2.0	194.0		different gene	2020-05	2020	5
28854	20268	8586	3	0.06799	581.0	N	2.0	194.0	6801.0	ORF1ab	3.0	2267.0		different gene	2020-05	2020	5
29450	29446	4	3	0.0676	1177.0	N	1.0	393.0	1173.0	N	3.0	391.0	2.0	same gene	2020-05	2020	5
29446	29450	4	3	0.0676	1173.0	N	3.0	391.0	1177.0	N	1.0	393.0	2.0	same gene	2020-05	2020	5
29444	29450	6	3	0.0676	1171.0	N	1.0	391.0	1177.0	N	1.0	393.0	2.0	same gene	2020-05	2020	5
29450	29444	6	3	0.0676	1177.0	N	1.0	393.0	1171.0	N	1.0	391.0	2.0	same gene	2020-05	2020	5
29462	29469	7	3	0.06744	1189.0	N	1.0	397.0	1196.0	N	2.0	399.0	2.0	same gene	2020-05	2020	5
29477	29484	7	3	0.06744	1204.0	N	1.0	402.0	1211.0	N	2.0	404.0	2.0	same gene	2020-05	2020	5
29477	29483	6	3	0.06744	1204.0	N	1.0	402.0	1210.0	N	1.0	404.0	2.0	same gene	2020-05	2020	5
29462	29470	8	3	0.06744	1189.0	N	1.0	397.0	1197.0	N	3.0	399.0	2.0	same gene	2020-05	2020	5
29469	29462	7	3	0.06744	1196.0	N	2.0	399.0	1189.0	N	1.0	397.0	2.0	same gene	2020-05	2020	5
29470	29462	8	3	0.06744	1197.0	N	3.0	399.0	1189.0	N	1.0	397.0	2.0	same gene	2020-05	2020	5
29483	29477	6	3	0.06744	1210.0	N	1.0	404.0	1204.0	N	1.0	402.0	2.0	same gene	2020-05	2020	5
29484	29477	7	3	0.06744	1211.0	N	2.0	404.0	1204.0	N	1.0	402.0	2.0	same gene	2020-05	2020	5
29388	29380	8	3	0.06739	1115.0	N	2.0	372.0	1107.0	N	3.0	369.0	3.0	same gene	2020-05	2020	5
29388	29381	7	3	0.06739	1115.0	N	2.0	372.0	1108.0	N	1.0	370.0	2.0	same gene	2020-05	2020	5
29380	29388	8	3	0.06739	1107.0	N	3.0	369.0	1115.0	N	2.0	372.0	3.0	same gene	2020-05	2020	5
29381	29388	7	3	0.06739	1108.0	N	1.0	370.0	1115.0	N	2.0	372.0	2.0	same gene	2020-05	2020	5
29459	29455	4	3	0.06726	1186.0	N	1.0	396.0	1182.0	N	3.0	394.0	2.0	same gene	2020-05	2020	5
29460	29455	5	3	0.06726	1187.0	N	2.0	396.0	1182.0	N	3.0	394.0	2.0	same gene	2020-05	2020	5
29455	29459	4	3	0.06726	1182.0	N	3.0	394.0	1186.0	N	1.0	396.0	2.0	same gene	2020-05	2020	5
29455	29460	5	3	0.06726	1182.0	N	3.0	394.0	1187.0	N	2.0	396.0	2.0	same gene	2020-05	2020	5
29447	29441	6	3	0.06705	1174.0	N	1.0	392.0	1168.0	N	1.0	390.0	2.0	same gene	2020-05	2020	5
29441	29447	6	3	0.06705	1168.0	N	1.0	390.0	1174.0	N	1.0	392.0	2.0	same gene	2020-05	2020	5
29441	29448	7	3	0.06705	1168.0	N	1.0	390.0	1175.0	N	2.0	392.0	2.0	same gene	2020-05	2020	5
29441	29450	9	3	0.06705	1168.0	N	1.0	390.0	1177.0	N	1.0	393.0	3.0	same gene	2020-05	2020	5
29448	29441	7	3	0.06705	1175.0	N	2.0	392.0	1168.0	N	1.0	390.0	2.0	same gene	2020-05	2020	5
29450	29441	9	3	0.06705	1177.0	N	1.0	393.0	1168.0	N	1.0	390.0	3.0	same gene	2020-05	2020	5
29441	29437	4	3	0.06703	1168.0	N	1.0	390.0	1164.0	N	3.0	388.0	2.0	same gene	2020-05	2020	5
29437	29441	4	3	0.06703	1164.0	N	3.0	388.0	1168.0	N	1.0	390.0	2.0	same gene	2020-05	2020	5
13862	28836	14974	3	0.06682	395.0	ORF1ab	2.0	132.0	563.0	N	2.0	188.0		different gene	2020-05	2020	5
28836	13862	14974	3	0.06682	563.0	N	2.0	188.0	395.0	ORF1ab	2.0	132.0		different gene	2020-05	2020	5
29420	29430	10	3	0.06649	1147.0	N	1.0	383.0	1157.0	N	2.0	386.0	3.0	same gene	2020-05	2020	5
29420	29426	6	3	0.06649	1147.0	N	1.0	383.0	1153.0	N	1.0	385.0	2.0	same gene	2020-05	2020	5
29420	29428	8	3	0.06649	1147.0	N	1.0	383.0	1155.0	N	3.0	385.0	2.0	same gene	2020-05	2020	5
29430	29420	10	3	0.06649	1157.0	N	2.0	386.0	1147.0	N	1.0	383.0	3.0	same gene	2020-05	2020	5
29428	29420	8	3	0.06649	1155.0	N	3.0	385.0	1147.0	N	1.0	383.0	2.0	same gene	2020-05	2020	5
29426	29420	6	3	0.06649	1153.0	N	1.0	385.0	1147.0	N	1.0	383.0	2.0	same gene	2020-05	2020	5
16257	24987	8730	3	0.06547	2790.0	ORF1ab	3.0	930.0	3425.0	S	2.0	1142.0		different gene	2020-05	2020	5
16257	24986	8729	3	0.06547	2790.0	ORF1ab	3.0	930.0	3424.0	S	1.0	1142.0		different gene	2020-05	2020	5
16249	24986	8737	3	0.06547	2782.0	ORF1ab	1.0	928.0	3424.0	S	1.0	1142.0		different gene	2020-05	2020	5
16249	24987	8738	3	0.06547	2782.0	ORF1ab	1.0	928.0	3425.0	S	2.0	1142.0		different gene	2020-05	2020	5
16250	24986	8736	3	0.06547	2783.0	ORF1ab	2.0	928.0	3424.0	S	1.0	1142.0		different gene	2020-05	2020	5
16250	24987	8737	3	0.06547	2783.0	ORF1ab	2.0	928.0	3425.0	S	2.0	1142.0		different gene	2020-05	2020	5
16251	24986	8735	3	0.06547	2784.0	ORF1ab	3.0	928.0	3424.0	S	1.0	1142.0		different gene	2020-05	2020	5
16251	24987	8736	3	0.06547	2784.0	ORF1ab	3.0	928.0	3425.0	S	2.0	1142.0		different gene	2020-05	2020	5
16252	24986	8734	3	0.06547	2785.0	ORF1ab	1.0	929.0	3424.0	S	1.0	1142.0		different gene	2020-05	2020	5
16252	24987	8735	3	0.06547	2785.0	ORF1ab	1.0	929.0	3425.0	S	2.0	1142.0		different gene	2020-05	2020	5
16253	24986	8733	3	0.06547	2786.0	ORF1ab	2.0	929.0	3424.0	S	1.0	1142.0		different gene	2020-05	2020	5
24987	16253	8734	3	0.06547	3425.0	S	2.0	1142.0	2786.0	ORF1ab	2.0	929.0		different gene	2020-05	2020	5
16262	24987	8725	3	0.06547	2795.0	ORF1ab	2.0	932.0	3425.0	S	2.0	1142.0		different gene	2020-05	2020	5
16262	24986	8724	3	0.06547	2795.0	ORF1ab	2.0	932.0	3424.0	S	1.0	1142.0		different gene	2020-05	2020	5
16253	24987	8734	3	0.06547	2786.0	ORF1ab	2.0	929.0	3425.0	S	2.0	1142.0		different gene	2020-05	2020	5
16254	24986	8732	3	0.06547	2787.0	ORF1ab	3.0	929.0	3424.0	S	1.0	1142.0		different gene	2020-05	2020	5
16261	24987	8726	3	0.06547	2794.0	ORF1ab	1.0	932.0	3425.0	S	2.0	1142.0		different gene	2020-05	2020	5
16261	24986	8725	3	0.06547	2794.0	ORF1ab	1.0	932.0	3424.0	S	1.0	1142.0		different gene	2020-05	2020	5
16259	24986	8727	3	0.06547	2792.0	ORF1ab	2.0	931.0	3424.0	S	1.0	1142.0		different gene	2020-05	2020	5
16258	24987	8729	3	0.06547	2791.0	ORF1ab	1.0	931.0	3425.0	S	2.0	1142.0		different gene	2020-05	2020	5
16254	24987	8733	3	0.06547	2787.0	ORF1ab	3.0	929.0	3425.0	S	2.0	1142.0		different gene	2020-05	2020	5
16255	24986	8731	3	0.06547	2788.0	ORF1ab	1.0	930.0	3424.0	S	1.0	1142.0		different gene	2020-05	2020	5
16258	24986	8728	3	0.06547	2791.0	ORF1ab	1.0	931.0	3424.0	S	1.0	1142.0		different gene	2020-05	2020	5
16255	24987	8732	3	0.06547	2788.0	ORF1ab	1.0	930.0	3425.0	S	2.0	1142.0		different gene	2020-05	2020	5
16256	24986	8730	3	0.06547	2789.0	ORF1ab	2.0	930.0	3424.0	S	1.0	1142.0		different gene	2020-05	2020	5
16256	24987	8731	3	0.06547	2789.0	ORF1ab	2.0	930.0	3425.0	S	2.0	1142.0		different gene	2020-05	2020	5
16259	24987	8728	3	0.06547	2792.0	ORF1ab	2.0	931.0	3425.0	S	2.0	1142.0		different gene	2020-05	2020	5
24986	16253	8733	3	0.06547	3424.0	S	1.0	1142.0	2786.0	ORF1ab	2.0	929.0		different gene	2020-05	2020	5
24987	16251	8736	3	0.06547	3425.0	S	2.0	1142.0	2784.0	ORF1ab	3.0	928.0		different gene	2020-05	2020	5
24987	16256	8731	3	0.06547	3425.0	S	2.0	1142.0	2789.0	ORF1ab	2.0	930.0		different gene	2020-05	2020	5
24986	16251	8735	3	0.06547	3424.0	S	1.0	1142.0	2784.0	ORF1ab	3.0	928.0		different gene	2020-05	2020	5
24987	16250	8737	3	0.06547	3425.0	S	2.0	1142.0	2783.0	ORF1ab	2.0	928.0		different gene	2020-05	2020	5
24986	16254	8732	3	0.06547	3424.0	S	1.0	1142.0	2787.0	ORF1ab	3.0	929.0		different gene	2020-05	2020	5
24987	16254	8733	3	0.06547	3425.0	S	2.0	1142.0	2787.0	ORF1ab	3.0	929.0		different gene	2020-05	2020	5
24986	16250	8736	3	0.06547	3424.0	S	1.0	1142.0	2783.0	ORF1ab	2.0	928.0		different gene	2020-05	2020	5
24987	16249	8738	3	0.06547	3425.0	S	2.0	1142.0	2782.0	ORF1ab	1.0	928.0		different gene	2020-05	2020	5
24986	16255	8731	3	0.06547	3424.0	S	1.0	1142.0	2788.0	ORF1ab	1.0	930.0		different gene	2020-05	2020	5
24987	16255	8732	3	0.06547	3425.0	S	2.0	1142.0	2788.0	ORF1ab	1.0	930.0		different gene	2020-05	2020	5
24986	16249	8737	3	0.06547	3424.0	S	1.0	1142.0	2782.0	ORF1ab	1.0	928.0		different gene	2020-05	2020	5
24986	16256	8730	3	0.06547	3424.0	S	1.0	1142.0	2789.0	ORF1ab	2.0	930.0		different gene	2020-05	2020	5
24986	16252	8734	3	0.06547	3424.0	S	1.0	1142.0	2785.0	ORF1ab	1.0	929.0		different gene	2020-05	2020	5
24987	16252	8735	3	0.06547	3425.0	S	2.0	1142.0	2785.0	ORF1ab	1.0	929.0		different gene	2020-05	2020	5
24986	16257	8729	3	0.06547	3424.0	S	1.0	1142.0	2790.0	ORF1ab	3.0	930.0		different gene	2020-05	2020	5
24987	16257	8730	3	0.06547	3425.0	S	2.0	1142.0	2790.0	ORF1ab	3.0	930.0		different gene	2020-05	2020	5
24986	16258	8728	3	0.06547	3424.0	S	1.0	1142.0	2791.0	ORF1ab	1.0	931.0		different gene	2020-05	2020	5
24987	16258	8729	3	0.06547	3425.0	S	2.0	1142.0	2791.0	ORF1ab	1.0	931.0		different gene	2020-05	2020	5
24986	16259	8727	3	0.06547	3424.0	S	1.0	1142.0	2792.0	ORF1ab	2.0	931.0		different gene	2020-05	2020	5
24987	16259	8728	3	0.06547	3425.0	S	2.0	1142.0	2792.0	ORF1ab	2.0	931.0		different gene	2020-05	2020	5
24986	16261	8725	3	0.06547	3424.0	S	1.0	1142.0	2794.0	ORF1ab	1.0	932.0		different gene	2020-05	2020	5
24987	16261	8726	3	0.06547	3425.0	S	2.0	1142.0	2794.0	ORF1ab	1.0	932.0		different gene	2020-05	2020	5
24986	16262	8724	3	0.06547	3424.0	S	1.0	1142.0	2795.0	ORF1ab	2.0	932.0		different gene	2020-05	2020	5
24987	16262	8725	3	0.06547	3425.0	S	2.0	1142.0	2795.0	ORF1ab	2.0	932.0		different gene	2020-05	2020	5
4002	13536	9534	3	0.0641	3737.0	ORF1ab	2.0	1246.0	69.0	ORF1ab	3.0	23.0	1223.0	same gene	2020-05	2020	5
13536	4002	9534	3	0.0641	69.0	ORF1ab	3.0	23.0	3737.0	ORF1ab	2.0	1246.0	1223.0	same gene	2020-05	2020	5
10097	28883	18786	3	0.05963	9832.0	ORF1ab	1.0	3278.0	610.0	N	1.0	204.0		different gene	2020-05	2020	5
28883	10097	18786	3	0.05963	610.0	N	1.0	204.0	9832.0	ORF1ab	1.0	3278.0		different gene	2020-05	2020	5
27964	1059	26905	3	0.05953	71.0	ORF8	2.0	24.0	794.0	ORF1ab	2.0	265.0		different gene	2020-05	2020	5
1059	27964	26905	3	0.05953	794.0	ORF1ab	2.0	265.0	71.0	ORF8	2.0	24.0		different gene	2020-05	2020	5
5254	5263	9	3	0.05887	4989.0	ORF1ab	3.0	1663.0	4998.0	ORF1ab	3.0	1666.0	3.0	same gene	2020-05	2020	5
5253	5262	9	3	0.05887	4988.0	ORF1ab	2.0	1663.0	4997.0	ORF1ab	2.0	1666.0	3.0	same gene	2020-05	2020	5
5253	5263	10	3	0.05887	4988.0	ORF1ab	2.0	1663.0	4998.0	ORF1ab	3.0	1666.0	3.0	same gene	2020-05	2020	5
5254	5258	4	3	0.05887	4989.0	ORF1ab	3.0	1663.0	4993.0	ORF1ab	1.0	1665.0	2.0	same gene	2020-05	2020	5
5254	5261	7	3	0.05887	4989.0	ORF1ab	3.0	1663.0	4996.0	ORF1ab	1.0	1666.0	3.0	same gene	2020-05	2020	5
5254	5262	8	3	0.05887	4989.0	ORF1ab	3.0	1663.0	4997.0	ORF1ab	2.0	1666.0	3.0	same gene	2020-05	2020	5
5256	5262	6	3	0.05887	4991.0	ORF1ab	2.0	1664.0	4997.0	ORF1ab	2.0	1666.0	2.0	same gene	2020-05	2020	5
5256	5261	5	3	0.05887	4991.0	ORF1ab	2.0	1664.0	4996.0	ORF1ab	1.0	1666.0	2.0	same gene	2020-05	2020	5
5253	5258	5	3	0.05887	4988.0	ORF1ab	2.0	1663.0	4993.0	ORF1ab	1.0	1665.0	2.0	same gene	2020-05	2020	5
5256	5263	7	3	0.05887	4991.0	ORF1ab	2.0	1664.0	4998.0	ORF1ab	3.0	1666.0	2.0	same gene	2020-05	2020	5
5261	5256	5	3	0.05887	4996.0	ORF1ab	1.0	1666.0	4991.0	ORF1ab	2.0	1664.0	2.0	same gene	2020-05	2020	5
5263	5256	7	3	0.05887	4998.0	ORF1ab	3.0	1666.0	4991.0	ORF1ab	2.0	1664.0	2.0	same gene	2020-05	2020	5
5262	5256	6	3	0.05887	4997.0	ORF1ab	2.0	1666.0	4991.0	ORF1ab	2.0	1664.0	2.0	same gene	2020-05	2020	5
5253	5261	8	3	0.05887	4988.0	ORF1ab	2.0	1663.0	4996.0	ORF1ab	1.0	1666.0	3.0	same gene	2020-05	2020	5
5261	5254	7	3	0.05887	4996.0	ORF1ab	1.0	1666.0	4989.0	ORF1ab	3.0	1663.0	3.0	same gene	2020-05	2020	5
5252	5263	11	3	0.05887	4987.0	ORF1ab	1.0	1663.0	4998.0	ORF1ab	3.0	1666.0	3.0	same gene	2020-05	2020	5
5262	5254	8	3	0.05887	4997.0	ORF1ab	2.0	1666.0	4989.0	ORF1ab	3.0	1663.0	3.0	same gene	2020-05	2020	5
5252	5262	10	3	0.05887	4987.0	ORF1ab	1.0	1663.0	4997.0	ORF1ab	2.0	1666.0	3.0	same gene	2020-05	2020	5
5252	5261	9	3	0.05887	4987.0	ORF1ab	1.0	1663.0	4996.0	ORF1ab	1.0	1666.0	3.0	same gene	2020-05	2020	5
5252	5258	6	3	0.05887	4987.0	ORF1ab	1.0	1663.0	4993.0	ORF1ab	1.0	1665.0	2.0	same gene	2020-05	2020	5
5258	5252	6	3	0.05887	4993.0	ORF1ab	1.0	1665.0	4987.0	ORF1ab	1.0	1663.0	2.0	same gene	2020-05	2020	5
5261	5252	9	3	0.05887	4996.0	ORF1ab	1.0	1666.0	4987.0	ORF1ab	1.0	1663.0	3.0	same gene	2020-05	2020	5
5262	5252	10	3	0.05887	4997.0	ORF1ab	2.0	1666.0	4987.0	ORF1ab	1.0	1663.0	3.0	same gene	2020-05	2020	5
5263	5252	11	3	0.05887	4998.0	ORF1ab	3.0	1666.0	4987.0	ORF1ab	1.0	1663.0	3.0	same gene	2020-05	2020	5
5258	5253	5	3	0.05887	4993.0	ORF1ab	1.0	1665.0	4988.0	ORF1ab	2.0	1663.0	2.0	same gene	2020-05	2020	5
5261	5253	8	3	0.05887	4996.0	ORF1ab	1.0	1666.0	4988.0	ORF1ab	2.0	1663.0	3.0	same gene	2020-05	2020	5
5262	5253	9	3	0.05887	4997.0	ORF1ab	2.0	1666.0	4988.0	ORF1ab	2.0	1663.0	3.0	same gene	2020-05	2020	5
5263	5253	10	3	0.05887	4998.0	ORF1ab	3.0	1666.0	4988.0	ORF1ab	2.0	1663.0	3.0	same gene	2020-05	2020	5
5258	5254	4	3	0.05887	4993.0	ORF1ab	1.0	1665.0	4989.0	ORF1ab	3.0	1663.0	2.0	same gene	2020-05	2020	5
5263	5254	9	3	0.05887	4998.0	ORF1ab	3.0	1666.0	4989.0	ORF1ab	3.0	1663.0	3.0	same gene	2020-05	2020	5
17247	14805	2442	2	0.05826	3780.0	ORF1ab	3.0	1260.0	1338.0	ORF1ab	3.0	446.0	814.0	same gene	2020-05	2020	5
14805	17247	2442	2	0.05826	1338.0	ORF1ab	3.0	446.0	3780.0	ORF1ab	3.0	1260.0	814.0	same gene	2020-05	2020	5
13669	13676	7	2	0.05808	202.0	ORF1ab	1.0	68.0	209.0	ORF1ab	2.0	70.0	2.0	same gene	2020-05	2020	5
13681	13695	14	2	0.05808	214.0	ORF1ab	1.0	72.0	228.0	ORF1ab	3.0	76.0	4.0	same gene	2020-05	2020	5
13679	13692	13	2	0.05808	212.0	ORF1ab	2.0	71.0	225.0	ORF1ab	3.0	75.0	4.0	same gene	2020-05	2020	5
13679	13695	16	2	0.05808	212.0	ORF1ab	2.0	71.0	228.0	ORF1ab	3.0	76.0	5.0	same gene	2020-05	2020	5
13681	13688	7	2	0.05808	214.0	ORF1ab	1.0	72.0	221.0	ORF1ab	2.0	74.0	2.0	same gene	2020-05	2020	5
13681	13689	8	2	0.05808	214.0	ORF1ab	1.0	72.0	222.0	ORF1ab	3.0	74.0	2.0	same gene	2020-05	2020	5
13681	13691	10	2	0.05808	214.0	ORF1ab	1.0	72.0	224.0	ORF1ab	2.0	75.0	3.0	same gene	2020-05	2020	5
13681	13692	11	2	0.05808	214.0	ORF1ab	1.0	72.0	225.0	ORF1ab	3.0	75.0	3.0	same gene	2020-05	2020	5
13682	13688	6	2	0.05808	215.0	ORF1ab	2.0	72.0	221.0	ORF1ab	2.0	74.0	2.0	same gene	2020-05	2020	5
13679	13689	10	2	0.05808	212.0	ORF1ab	2.0	71.0	222.0	ORF1ab	3.0	74.0	3.0	same gene	2020-05	2020	5
13682	13689	7	2	0.05808	215.0	ORF1ab	2.0	72.0	222.0	ORF1ab	3.0	74.0	2.0	same gene	2020-05	2020	5
13682	13691	9	2	0.05808	215.0	ORF1ab	2.0	72.0	224.0	ORF1ab	2.0	75.0	3.0	same gene	2020-05	2020	5
13682	13692	10	2	0.05808	215.0	ORF1ab	2.0	72.0	225.0	ORF1ab	3.0	75.0	3.0	same gene	2020-05	2020	5
13682	13695	13	2	0.05808	215.0	ORF1ab	2.0	72.0	228.0	ORF1ab	3.0	76.0	4.0	same gene	2020-05	2020	5
13683	13688	5	2	0.05808	216.0	ORF1ab	3.0	72.0	221.0	ORF1ab	2.0	74.0	2.0	same gene	2020-05	2020	5
13683	13689	6	2	0.05808	216.0	ORF1ab	3.0	72.0	222.0	ORF1ab	3.0	74.0	2.0	same gene	2020-05	2020	5
13679	13691	12	2	0.05808	212.0	ORF1ab	2.0	71.0	224.0	ORF1ab	2.0	75.0	4.0	same gene	2020-05	2020	5
13679	13688	9	2	0.05808	212.0	ORF1ab	2.0	71.0	221.0	ORF1ab	2.0	74.0	3.0	same gene	2020-05	2020	5
13669	13677	8	2	0.05808	202.0	ORF1ab	1.0	68.0	210.0	ORF1ab	3.0	70.0	2.0	same gene	2020-05	2020	5
13676	13695	19	2	0.05808	209.0	ORF1ab	2.0	70.0	228.0	ORF1ab	3.0	76.0	6.0	same gene	2020-05	2020	5
13676	13682	6	2	0.05808	209.0	ORF1ab	2.0	70.0	215.0	ORF1ab	2.0	72.0	2.0	same gene	2020-05	2020	5
13676	13683	7	2	0.05808	209.0	ORF1ab	2.0	70.0	216.0	ORF1ab	3.0	72.0	2.0	same gene	2020-05	2020	5
13676	13688	12	2	0.05808	209.0	ORF1ab	2.0	70.0	221.0	ORF1ab	2.0	74.0	4.0	same gene	2020-05	2020	5
13676	13689	13	2	0.05808	209.0	ORF1ab	2.0	70.0	222.0	ORF1ab	3.0	74.0	4.0	same gene	2020-05	2020	5
13676	13691	15	2	0.05808	209.0	ORF1ab	2.0	70.0	224.0	ORF1ab	2.0	75.0	5.0	same gene	2020-05	2020	5
13676	13692	16	2	0.05808	209.0	ORF1ab	2.0	70.0	225.0	ORF1ab	3.0	75.0	5.0	same gene	2020-05	2020	5
13677	13681	4	2	0.05808	210.0	ORF1ab	3.0	70.0	214.0	ORF1ab	1.0	72.0	2.0	same gene	2020-05	2020	5
13677	13695	18	2	0.05808	210.0	ORF1ab	3.0	70.0	228.0	ORF1ab	3.0	76.0	6.0	same gene	2020-05	2020	5
13677	13682	5	2	0.05808	210.0	ORF1ab	3.0	70.0	215.0	ORF1ab	2.0	72.0	2.0	same gene	2020-05	2020	5
13677	13683	6	2	0.05808	210.0	ORF1ab	3.0	70.0	216.0	ORF1ab	3.0	72.0	2.0	same gene	2020-05	2020	5
13677	13688	11	2	0.05808	210.0	ORF1ab	3.0	70.0	221.0	ORF1ab	2.0	74.0	4.0	same gene	2020-05	2020	5
13677	13689	12	2	0.05808	210.0	ORF1ab	3.0	70.0	222.0	ORF1ab	3.0	74.0	4.0	same gene	2020-05	2020	5
13677	13691	14	2	0.05808	210.0	ORF1ab	3.0	70.0	224.0	ORF1ab	2.0	75.0	5.0	same gene	2020-05	2020	5
13677	13692	15	2	0.05808	210.0	ORF1ab	3.0	70.0	225.0	ORF1ab	3.0	75.0	5.0	same gene	2020-05	2020	5
13683	13691	8	2	0.05808	216.0	ORF1ab	3.0	72.0	224.0	ORF1ab	2.0	75.0	3.0	same gene	2020-05	2020	5
13683	13692	9	2	0.05808	216.0	ORF1ab	3.0	72.0	225.0	ORF1ab	3.0	75.0	3.0	same gene	2020-05	2020	5
13683	13695	12	2	0.05808	216.0	ORF1ab	3.0	72.0	228.0	ORF1ab	3.0	76.0	4.0	same gene	2020-05	2020	5
13664	13679	15	2	0.05808	197.0	ORF1ab	2.0	66.0	212.0	ORF1ab	2.0	71.0	5.0	same gene	2020-05	2020	5
13664	13691	27	2	0.05808	197.0	ORF1ab	2.0	66.0	224.0	ORF1ab	2.0	75.0	9.0	same gene	2020-05	2020	5
13664	13689	25	2	0.05808	197.0	ORF1ab	2.0	66.0	222.0	ORF1ab	3.0	74.0	8.0	same gene	2020-05	2020	5
13664	13688	24	2	0.05808	197.0	ORF1ab	2.0	66.0	221.0	ORF1ab	2.0	74.0	8.0	same gene	2020-05	2020	5
13664	13683	19	2	0.05808	197.0	ORF1ab	2.0	66.0	216.0	ORF1ab	3.0	72.0	6.0	same gene	2020-05	2020	5
13664	13682	18	2	0.05808	197.0	ORF1ab	2.0	66.0	215.0	ORF1ab	2.0	72.0	6.0	same gene	2020-05	2020	5
13664	13681	17	2	0.05808	197.0	ORF1ab	2.0	66.0	214.0	ORF1ab	1.0	72.0	6.0	same gene	2020-05	2020	5
13664	13677	13	2	0.05808	197.0	ORF1ab	2.0	66.0	210.0	ORF1ab	3.0	70.0	4.0	same gene	2020-05	2020	5
13688	13695	7	2	0.05808	221.0	ORF1ab	2.0	74.0	228.0	ORF1ab	3.0	76.0	2.0	same gene	2020-05	2020	5
13664	13676	12	2	0.05808	197.0	ORF1ab	2.0	66.0	209.0	ORF1ab	2.0	70.0	4.0	same gene	2020-05	2020	5
13664	13675	11	2	0.05808	197.0	ORF1ab	2.0	66.0	208.0	ORF1ab	1.0	70.0	4.0	same gene	2020-05	2020	5
13664	13674	10	2	0.05808	197.0	ORF1ab	2.0	66.0	207.0	ORF1ab	3.0	69.0	3.0	same gene	2020-05	2020	5
13664	13673	9	2	0.05808	197.0	ORF1ab	2.0	66.0	206.0	ORF1ab	2.0	69.0	3.0	same gene	2020-05	2020	5
13664	13672	8	2	0.05808	197.0	ORF1ab	2.0	66.0	205.0	ORF1ab	1.0	69.0	3.0	same gene	2020-05	2020	5
13664	13671	7	2	0.05808	197.0	ORF1ab	2.0	66.0	204.0	ORF1ab	3.0	68.0	2.0	same gene	2020-05	2020	5
13664	13692	28	2	0.05808	197.0	ORF1ab	2.0	66.0	225.0	ORF1ab	3.0	75.0	9.0	same gene	2020-05	2020	5
13664	13695	31	2	0.05808	197.0	ORF1ab	2.0	66.0	228.0	ORF1ab	3.0	76.0	10.0	same gene	2020-05	2020	5
13666	13672	6	2	0.05808	199.0	ORF1ab	1.0	67.0	205.0	ORF1ab	1.0	69.0	2.0	same gene	2020-05	2020	5
13666	13673	7	2	0.05808	199.0	ORF1ab	1.0	67.0	206.0	ORF1ab	2.0	69.0	2.0	same gene	2020-05	2020	5
13666	13674	8	2	0.05808	199.0	ORF1ab	1.0	67.0	207.0	ORF1ab	3.0	69.0	2.0	same gene	2020-05	2020	5
13666	13675	9	2	0.05808	199.0	ORF1ab	1.0	67.0	208.0	ORF1ab	1.0	70.0	3.0	same gene	2020-05	2020	5
13666	13676	10	2	0.05808	199.0	ORF1ab	1.0	67.0	209.0	ORF1ab	2.0	70.0	3.0	same gene	2020-05	2020	5
13666	13677	11	2	0.05808	199.0	ORF1ab	1.0	67.0	210.0	ORF1ab	3.0	70.0	3.0	same gene	2020-05	2020	5
13666	13679	13	2	0.05808	199.0	ORF1ab	1.0	67.0	212.0	ORF1ab	2.0	71.0	4.0	same gene	2020-05	2020	5
13666	13681	15	2	0.05808	199.0	ORF1ab	1.0	67.0	214.0	ORF1ab	1.0	72.0	5.0	same gene	2020-05	2020	5
13666	13682	16	2	0.05808	199.0	ORF1ab	1.0	67.0	215.0	ORF1ab	2.0	72.0	5.0	same gene	2020-05	2020	5
13666	13683	17	2	0.05808	199.0	ORF1ab	1.0	67.0	216.0	ORF1ab	3.0	72.0	5.0	same gene	2020-05	2020	5
13666	13688	22	2	0.05808	199.0	ORF1ab	1.0	67.0	221.0	ORF1ab	2.0	74.0	7.0	same gene	2020-05	2020	5
13666	13689	23	2	0.05808	199.0	ORF1ab	1.0	67.0	222.0	ORF1ab	3.0	74.0	7.0	same gene	2020-05	2020	5
13666	13691	25	2	0.05808	199.0	ORF1ab	1.0	67.0	224.0	ORF1ab	2.0	75.0	8.0	same gene	2020-05	2020	5
13666	13692	26	2	0.05808	199.0	ORF1ab	1.0	67.0	225.0	ORF1ab	3.0	75.0	8.0	same gene	2020-05	2020	5
13689	13695	6	2	0.05808	222.0	ORF1ab	3.0	74.0	228.0	ORF1ab	3.0	76.0	2.0	same gene	2020-05	2020	5
13676	13681	5	2	0.05808	209.0	ORF1ab	2.0	70.0	214.0	ORF1ab	1.0	72.0	2.0	same gene	2020-05	2020	5
13675	13695	20	2	0.05808	208.0	ORF1ab	1.0	70.0	228.0	ORF1ab	3.0	76.0	6.0	same gene	2020-05	2020	5
13675	13692	17	2	0.05808	208.0	ORF1ab	1.0	70.0	225.0	ORF1ab	3.0	75.0	5.0	same gene	2020-05	2020	5
13671	13677	6	2	0.05808	204.0	ORF1ab	3.0	68.0	210.0	ORF1ab	3.0	70.0	2.0	same gene	2020-05	2020	5
13670	13689	19	2	0.05808	203.0	ORF1ab	2.0	68.0	222.0	ORF1ab	3.0	74.0	6.0	same gene	2020-05	2020	5
13670	13691	21	2	0.05808	203.0	ORF1ab	2.0	68.0	224.0	ORF1ab	2.0	75.0	7.0	same gene	2020-05	2020	5
13670	13692	22	2	0.05808	203.0	ORF1ab	2.0	68.0	225.0	ORF1ab	3.0	75.0	7.0	same gene	2020-05	2020	5
13670	13695	25	2	0.05808	203.0	ORF1ab	2.0	68.0	228.0	ORF1ab	3.0	76.0	8.0	same gene	2020-05	2020	5
13671	13675	4	2	0.05808	204.0	ORF1ab	3.0	68.0	208.0	ORF1ab	1.0	70.0	2.0	same gene	2020-05	2020	5
13671	13676	5	2	0.05808	204.0	ORF1ab	3.0	68.0	209.0	ORF1ab	2.0	70.0	2.0	same gene	2020-05	2020	5
13671	13679	8	2	0.05808	204.0	ORF1ab	3.0	68.0	212.0	ORF1ab	2.0	71.0	3.0	same gene	2020-05	2020	5
13671	13692	21	2	0.05808	204.0	ORF1ab	3.0	68.0	225.0	ORF1ab	3.0	75.0	7.0	same gene	2020-05	2020	5
13671	13681	10	2	0.05808	204.0	ORF1ab	3.0	68.0	214.0	ORF1ab	1.0	72.0	4.0	same gene	2020-05	2020	5
13669	13675	6	2	0.05808	202.0	ORF1ab	1.0	68.0	208.0	ORF1ab	1.0	70.0	2.0	same gene	2020-05	2020	5
13671	13682	11	2	0.05808	204.0	ORF1ab	3.0	68.0	215.0	ORF1ab	2.0	72.0	4.0	same gene	2020-05	2020	5
13671	13683	12	2	0.05808	204.0	ORF1ab	3.0	68.0	216.0	ORF1ab	3.0	72.0	4.0	same gene	2020-05	2020	5
13671	13688	17	2	0.05808	204.0	ORF1ab	3.0	68.0	221.0	ORF1ab	2.0	74.0	6.0	same gene	2020-05	2020	5
13671	13689	18	2	0.05808	204.0	ORF1ab	3.0	68.0	222.0	ORF1ab	3.0	74.0	6.0	same gene	2020-05	2020	5
13670	13688	18	2	0.05808	203.0	ORF1ab	2.0	68.0	221.0	ORF1ab	2.0	74.0	6.0	same gene	2020-05	2020	5
13670	13683	13	2	0.05808	203.0	ORF1ab	2.0	68.0	216.0	ORF1ab	3.0	72.0	4.0	same gene	2020-05	2020	5
13670	13682	12	2	0.05808	203.0	ORF1ab	2.0	68.0	215.0	ORF1ab	2.0	72.0	4.0	same gene	2020-05	2020	5
13670	13681	11	2	0.05808	203.0	ORF1ab	2.0	68.0	214.0	ORF1ab	1.0	72.0	4.0	same gene	2020-05	2020	5
13670	13679	9	2	0.05808	203.0	ORF1ab	2.0	68.0	212.0	ORF1ab	2.0	71.0	3.0	same gene	2020-05	2020	5
13670	13677	7	2	0.05808	203.0	ORF1ab	2.0	68.0	210.0	ORF1ab	3.0	70.0	2.0	same gene	2020-05	2020	5
13670	13676	6	2	0.05808	203.0	ORF1ab	2.0	68.0	209.0	ORF1ab	2.0	70.0	2.0	same gene	2020-05	2020	5
13670	13675	5	2	0.05808	203.0	ORF1ab	2.0	68.0	208.0	ORF1ab	1.0	70.0	2.0	same gene	2020-05	2020	5
13669	13695	26	2	0.05808	202.0	ORF1ab	1.0	68.0	228.0	ORF1ab	3.0	76.0	8.0	same gene	2020-05	2020	5
13669	13692	23	2	0.05808	202.0	ORF1ab	1.0	68.0	225.0	ORF1ab	3.0	75.0	7.0	same gene	2020-05	2020	5
13669	13691	22	2	0.05808	202.0	ORF1ab	1.0	68.0	224.0	ORF1ab	2.0	75.0	7.0	same gene	2020-05	2020	5
13669	13689	20	2	0.05808	202.0	ORF1ab	1.0	68.0	222.0	ORF1ab	3.0	74.0	6.0	same gene	2020-05	2020	5
13669	13688	19	2	0.05808	202.0	ORF1ab	1.0	68.0	221.0	ORF1ab	2.0	74.0	6.0	same gene	2020-05	2020	5
13669	13683	14	2	0.05808	202.0	ORF1ab	1.0	68.0	216.0	ORF1ab	3.0	72.0	4.0	same gene	2020-05	2020	5
13669	13682	13	2	0.05808	202.0	ORF1ab	1.0	68.0	215.0	ORF1ab	2.0	72.0	4.0	same gene	2020-05	2020	5
13669	13681	12	2	0.05808	202.0	ORF1ab	1.0	68.0	214.0	ORF1ab	1.0	72.0	4.0	same gene	2020-05	2020	5
13669	13679	10	2	0.05808	202.0	ORF1ab	1.0	68.0	212.0	ORF1ab	2.0	71.0	3.0	same gene	2020-05	2020	5
13671	13691	20	2	0.05808	204.0	ORF1ab	3.0	68.0	224.0	ORF1ab	2.0	75.0	7.0	same gene	2020-05	2020	5
13671	13695	24	2	0.05808	204.0	ORF1ab	3.0	68.0	228.0	ORF1ab	3.0	76.0	8.0	same gene	2020-05	2020	5
13675	13691	16	2	0.05808	208.0	ORF1ab	1.0	70.0	224.0	ORF1ab	2.0	75.0	5.0	same gene	2020-05	2020	5
13674	13691	17	2	0.05808	207.0	ORF1ab	3.0	69.0	224.0	ORF1ab	2.0	75.0	6.0	same gene	2020-05	2020	5
13674	13679	5	2	0.05808	207.0	ORF1ab	3.0	69.0	212.0	ORF1ab	2.0	71.0	2.0	same gene	2020-05	2020	5
13674	13681	7	2	0.05808	207.0	ORF1ab	3.0	69.0	214.0	ORF1ab	1.0	72.0	3.0	same gene	2020-05	2020	5
13674	13682	8	2	0.05808	207.0	ORF1ab	3.0	69.0	215.0	ORF1ab	2.0	72.0	3.0	same gene	2020-05	2020	5
13674	13683	9	2	0.05808	207.0	ORF1ab	3.0	69.0	216.0	ORF1ab	3.0	72.0	3.0	same gene	2020-05	2020	5
13674	13688	14	2	0.05808	207.0	ORF1ab	3.0	69.0	221.0	ORF1ab	2.0	74.0	5.0	same gene	2020-05	2020	5
13674	13689	15	2	0.05808	207.0	ORF1ab	3.0	69.0	222.0	ORF1ab	3.0	74.0	5.0	same gene	2020-05	2020	5
13674	13692	18	2	0.05808	207.0	ORF1ab	3.0	69.0	225.0	ORF1ab	3.0	75.0	6.0	same gene	2020-05	2020	5
13672	13679	7	2	0.05808	205.0	ORF1ab	1.0	69.0	212.0	ORF1ab	2.0	71.0	2.0	same gene	2020-05	2020	5
13674	13695	21	2	0.05808	207.0	ORF1ab	3.0	69.0	228.0	ORF1ab	3.0	76.0	7.0	same gene	2020-05	2020	5
13675	13681	6	2	0.05808	208.0	ORF1ab	1.0	70.0	214.0	ORF1ab	1.0	72.0	2.0	same gene	2020-05	2020	5
13675	13682	7	2	0.05808	208.0	ORF1ab	1.0	70.0	215.0	ORF1ab	2.0	72.0	2.0	same gene	2020-05	2020	5
13675	13683	8	2	0.05808	208.0	ORF1ab	1.0	70.0	216.0	ORF1ab	3.0	72.0	2.0	same gene	2020-05	2020	5
13675	13688	13	2	0.05808	208.0	ORF1ab	1.0	70.0	221.0	ORF1ab	2.0	74.0	4.0	same gene	2020-05	2020	5
13675	13689	14	2	0.05808	208.0	ORF1ab	1.0	70.0	222.0	ORF1ab	3.0	74.0	4.0	same gene	2020-05	2020	5
13673	13695	22	2	0.05808	206.0	ORF1ab	2.0	69.0	228.0	ORF1ab	3.0	76.0	7.0	same gene	2020-05	2020	5
13673	13692	19	2	0.05808	206.0	ORF1ab	2.0	69.0	225.0	ORF1ab	3.0	75.0	6.0	same gene	2020-05	2020	5
13673	13691	18	2	0.05808	206.0	ORF1ab	2.0	69.0	224.0	ORF1ab	2.0	75.0	6.0	same gene	2020-05	2020	5
13673	13689	16	2	0.05808	206.0	ORF1ab	2.0	69.0	222.0	ORF1ab	3.0	74.0	5.0	same gene	2020-05	2020	5
13673	13688	15	2	0.05808	206.0	ORF1ab	2.0	69.0	221.0	ORF1ab	2.0	74.0	5.0	same gene	2020-05	2020	5
13673	13683	10	2	0.05808	206.0	ORF1ab	2.0	69.0	216.0	ORF1ab	3.0	72.0	3.0	same gene	2020-05	2020	5
13673	13682	9	2	0.05808	206.0	ORF1ab	2.0	69.0	215.0	ORF1ab	2.0	72.0	3.0	same gene	2020-05	2020	5
13673	13681	8	2	0.05808	206.0	ORF1ab	2.0	69.0	214.0	ORF1ab	1.0	72.0	3.0	same gene	2020-05	2020	5
13673	13679	6	2	0.05808	206.0	ORF1ab	2.0	69.0	212.0	ORF1ab	2.0	71.0	2.0	same gene	2020-05	2020	5
13672	13695	23	2	0.05808	205.0	ORF1ab	1.0	69.0	228.0	ORF1ab	3.0	76.0	7.0	same gene	2020-05	2020	5
13672	13692	20	2	0.05808	205.0	ORF1ab	1.0	69.0	225.0	ORF1ab	3.0	75.0	6.0	same gene	2020-05	2020	5
13672	13691	19	2	0.05808	205.0	ORF1ab	1.0	69.0	224.0	ORF1ab	2.0	75.0	6.0	same gene	2020-05	2020	5
13672	13689	17	2	0.05808	205.0	ORF1ab	1.0	69.0	222.0	ORF1ab	3.0	74.0	5.0	same gene	2020-05	2020	5
13672	13688	16	2	0.05808	205.0	ORF1ab	1.0	69.0	221.0	ORF1ab	2.0	74.0	5.0	same gene	2020-05	2020	5
13666	13695	29	2	0.05808	199.0	ORF1ab	1.0	67.0	228.0	ORF1ab	3.0	76.0	9.0	same gene	2020-05	2020	5
13672	13682	10	2	0.05808	205.0	ORF1ab	1.0	69.0	215.0	ORF1ab	2.0	72.0	3.0	same gene	2020-05	2020	5
13672	13681	9	2	0.05808	205.0	ORF1ab	1.0	69.0	214.0	ORF1ab	1.0	72.0	3.0	same gene	2020-05	2020	5
13672	13683	11	2	0.05808	205.0	ORF1ab	1.0	69.0	216.0	ORF1ab	3.0	72.0	3.0	same gene	2020-05	2020	5
13683	13671	12	2	0.05808	216.0	ORF1ab	3.0	72.0	204.0	ORF1ab	3.0	68.0	4.0	same gene	2020-05	2020	5
13695	13689	6	2	0.05808	228.0	ORF1ab	3.0	76.0	222.0	ORF1ab	3.0	74.0	2.0	same gene	2020-05	2020	5
13692	13669	23	2	0.05808	225.0	ORF1ab	3.0	75.0	202.0	ORF1ab	1.0	68.0	7.0	same gene	2020-05	2020	5
13681	13670	11	2	0.05808	214.0	ORF1ab	1.0	72.0	203.0	ORF1ab	2.0	68.0	4.0	same gene	2020-05	2020	5
13679	13670	9	2	0.05808	212.0	ORF1ab	2.0	71.0	203.0	ORF1ab	2.0	68.0	3.0	same gene	2020-05	2020	5
13677	13670	7	2	0.05808	210.0	ORF1ab	3.0	70.0	203.0	ORF1ab	2.0	68.0	2.0	same gene	2020-05	2020	5
13676	13670	6	2	0.05808	209.0	ORF1ab	2.0	70.0	203.0	ORF1ab	2.0	68.0	2.0	same gene	2020-05	2020	5
13675	13670	5	2	0.05808	208.0	ORF1ab	1.0	70.0	203.0	ORF1ab	2.0	68.0	2.0	same gene	2020-05	2020	5
13695	13669	26	2	0.05808	228.0	ORF1ab	3.0	76.0	202.0	ORF1ab	1.0	68.0	8.0	same gene	2020-05	2020	5
13691	13669	22	2	0.05808	224.0	ORF1ab	2.0	75.0	202.0	ORF1ab	1.0	68.0	7.0	same gene	2020-05	2020	5
13683	13670	13	2	0.05808	216.0	ORF1ab	3.0	72.0	203.0	ORF1ab	2.0	68.0	4.0	same gene	2020-05	2020	5
13689	13669	20	2	0.05808	222.0	ORF1ab	3.0	74.0	202.0	ORF1ab	1.0	68.0	6.0	same gene	2020-05	2020	5
13688	13669	19	2	0.05808	221.0	ORF1ab	2.0	74.0	202.0	ORF1ab	1.0	68.0	6.0	same gene	2020-05	2020	5
13683	13669	14	2	0.05808	216.0	ORF1ab	3.0	72.0	202.0	ORF1ab	1.0	68.0	4.0	same gene	2020-05	2020	5
13682	13669	13	2	0.05808	215.0	ORF1ab	2.0	72.0	202.0	ORF1ab	1.0	68.0	4.0	same gene	2020-05	2020	5
13681	13669	12	2	0.05808	214.0	ORF1ab	1.0	72.0	202.0	ORF1ab	1.0	68.0	4.0	same gene	2020-05	2020	5
13679	13669	10	2	0.05808	212.0	ORF1ab	2.0	71.0	202.0	ORF1ab	1.0	68.0	3.0	same gene	2020-05	2020	5
13682	13670	12	2	0.05808	215.0	ORF1ab	2.0	72.0	203.0	ORF1ab	2.0	68.0	4.0	same gene	2020-05	2020	5
13688	13670	18	2	0.05808	221.0	ORF1ab	2.0	74.0	203.0	ORF1ab	2.0	68.0	6.0	same gene	2020-05	2020	5
13679	13672	7	2	0.05808	212.0	ORF1ab	2.0	71.0	205.0	ORF1ab	1.0	69.0	2.0	same gene	2020-05	2020	5
13681	13671	10	2	0.05808	214.0	ORF1ab	1.0	72.0	204.0	ORF1ab	3.0	68.0	4.0	same gene	2020-05	2020	5
13692	13671	21	2	0.05808	225.0	ORF1ab	3.0	75.0	204.0	ORF1ab	3.0	68.0	7.0	same gene	2020-05	2020	5
13691	13671	20	2	0.05808	224.0	ORF1ab	2.0	75.0	204.0	ORF1ab	3.0	68.0	7.0	same gene	2020-05	2020	5
13689	13671	18	2	0.05808	222.0	ORF1ab	3.0	74.0	204.0	ORF1ab	3.0	68.0	6.0	same gene	2020-05	2020	5
13688	13671	17	2	0.05808	221.0	ORF1ab	2.0	74.0	204.0	ORF1ab	3.0	68.0	6.0	same gene	2020-05	2020	5
13664	13669	5	2	0.05808	197.0	ORF1ab	2.0	66.0	202.0	ORF1ab	1.0	68.0	2.0	same gene	2020-05	2020	5
13682	13671	11	2	0.05808	215.0	ORF1ab	2.0	72.0	204.0	ORF1ab	3.0	68.0	4.0	same gene	2020-05	2020	5
13679	13671	8	2	0.05808	212.0	ORF1ab	2.0	71.0	204.0	ORF1ab	3.0	68.0	3.0	same gene	2020-05	2020	5
13689	13670	19	2	0.05808	222.0	ORF1ab	3.0	74.0	203.0	ORF1ab	2.0	68.0	6.0	same gene	2020-05	2020	5
13677	13671	6	2	0.05808	210.0	ORF1ab	3.0	70.0	204.0	ORF1ab	3.0	68.0	2.0	same gene	2020-05	2020	5
13676	13671	5	2	0.05808	209.0	ORF1ab	2.0	70.0	204.0	ORF1ab	3.0	68.0	2.0	same gene	2020-05	2020	5
13675	13671	4	2	0.05808	208.0	ORF1ab	1.0	70.0	204.0	ORF1ab	3.0	68.0	2.0	same gene	2020-05	2020	5
13695	13670	25	2	0.05808	228.0	ORF1ab	3.0	76.0	203.0	ORF1ab	2.0	68.0	8.0	same gene	2020-05	2020	5
13692	13670	22	2	0.05808	225.0	ORF1ab	3.0	75.0	203.0	ORF1ab	2.0	68.0	7.0	same gene	2020-05	2020	5
13691	13670	21	2	0.05808	224.0	ORF1ab	2.0	75.0	203.0	ORF1ab	2.0	68.0	7.0	same gene	2020-05	2020	5
13677	13669	8	2	0.05808	210.0	ORF1ab	3.0	70.0	202.0	ORF1ab	1.0	68.0	2.0	same gene	2020-05	2020	5
13676	13669	7	2	0.05808	209.0	ORF1ab	2.0	70.0	202.0	ORF1ab	1.0	68.0	2.0	same gene	2020-05	2020	5
13675	13669	6	2	0.05808	208.0	ORF1ab	1.0	70.0	202.0	ORF1ab	1.0	68.0	2.0	same gene	2020-05	2020	5
13676	13664	12	2	0.05808	209.0	ORF1ab	2.0	70.0	197.0	ORF1ab	2.0	66.0	4.0	same gene	2020-05	2020	5
13688	13664	24	2	0.05808	221.0	ORF1ab	2.0	74.0	197.0	ORF1ab	2.0	66.0	8.0	same gene	2020-05	2020	5
13683	13664	19	2	0.05808	216.0	ORF1ab	3.0	72.0	197.0	ORF1ab	2.0	66.0	6.0	same gene	2020-05	2020	5
13682	13664	18	2	0.05808	215.0	ORF1ab	2.0	72.0	197.0	ORF1ab	2.0	66.0	6.0	same gene	2020-05	2020	5
13681	13664	17	2	0.05808	214.0	ORF1ab	1.0	72.0	197.0	ORF1ab	2.0	66.0	6.0	same gene	2020-05	2020	5
13679	13664	15	2	0.05808	212.0	ORF1ab	2.0	71.0	197.0	ORF1ab	2.0	66.0	5.0	same gene	2020-05	2020	5
13677	13664	13	2	0.05808	210.0	ORF1ab	3.0	70.0	197.0	ORF1ab	2.0	66.0	4.0	same gene	2020-05	2020	5
13675	13664	11	2	0.05808	208.0	ORF1ab	1.0	70.0	197.0	ORF1ab	2.0	66.0	4.0	same gene	2020-05	2020	5
13695	13666	29	2	0.05808	228.0	ORF1ab	3.0	76.0	199.0	ORF1ab	1.0	67.0	9.0	same gene	2020-05	2020	5
13674	13664	10	2	0.05808	207.0	ORF1ab	3.0	69.0	197.0	ORF1ab	2.0	66.0	3.0	same gene	2020-05	2020	5
13673	13664	9	2	0.05808	206.0	ORF1ab	2.0	69.0	197.0	ORF1ab	2.0	66.0	3.0	same gene	2020-05	2020	5
13672	13664	8	2	0.05808	205.0	ORF1ab	1.0	69.0	197.0	ORF1ab	2.0	66.0	3.0	same gene	2020-05	2020	5
13671	13664	7	2	0.05808	204.0	ORF1ab	3.0	68.0	197.0	ORF1ab	2.0	66.0	2.0	same gene	2020-05	2020	5
13670	13664	6	2	0.05808	203.0	ORF1ab	2.0	68.0	197.0	ORF1ab	2.0	66.0	2.0	same gene	2020-05	2020	5
13669	13664	5	2	0.05808	202.0	ORF1ab	1.0	68.0	197.0	ORF1ab	2.0	66.0	2.0	same gene	2020-05	2020	5
13689	13664	25	2	0.05808	222.0	ORF1ab	3.0	74.0	197.0	ORF1ab	2.0	66.0	8.0	same gene	2020-05	2020	5
13692	13664	28	2	0.05808	225.0	ORF1ab	3.0	75.0	197.0	ORF1ab	2.0	66.0	9.0	same gene	2020-05	2020	5
13695	13664	31	2	0.05808	228.0	ORF1ab	3.0	76.0	197.0	ORF1ab	2.0	66.0	10.0	same gene	2020-05	2020	5
13672	13666	6	2	0.05808	205.0	ORF1ab	1.0	69.0	199.0	ORF1ab	1.0	67.0	2.0	same gene	2020-05	2020	5
13673	13666	7	2	0.05808	206.0	ORF1ab	2.0	69.0	199.0	ORF1ab	1.0	67.0	2.0	same gene	2020-05	2020	5
13674	13666	8	2	0.05808	207.0	ORF1ab	3.0	69.0	199.0	ORF1ab	1.0	67.0	2.0	same gene	2020-05	2020	5
13675	13666	9	2	0.05808	208.0	ORF1ab	1.0	70.0	199.0	ORF1ab	1.0	67.0	3.0	same gene	2020-05	2020	5
13676	13666	10	2	0.05808	209.0	ORF1ab	2.0	70.0	199.0	ORF1ab	1.0	67.0	3.0	same gene	2020-05	2020	5
13677	13666	11	2	0.05808	210.0	ORF1ab	3.0	70.0	199.0	ORF1ab	1.0	67.0	3.0	same gene	2020-05	2020	5
13679	13666	13	2	0.05808	212.0	ORF1ab	2.0	71.0	199.0	ORF1ab	1.0	67.0	4.0	same gene	2020-05	2020	5
13681	13666	15	2	0.05808	214.0	ORF1ab	1.0	72.0	199.0	ORF1ab	1.0	67.0	5.0	same gene	2020-05	2020	5
13682	13666	16	2	0.05808	215.0	ORF1ab	2.0	72.0	199.0	ORF1ab	1.0	67.0	5.0	same gene	2020-05	2020	5
13683	13666	17	2	0.05808	216.0	ORF1ab	3.0	72.0	199.0	ORF1ab	1.0	67.0	5.0	same gene	2020-05	2020	5
13688	13666	22	2	0.05808	221.0	ORF1ab	2.0	74.0	199.0	ORF1ab	1.0	67.0	7.0	same gene	2020-05	2020	5
13689	13666	23	2	0.05808	222.0	ORF1ab	3.0	74.0	199.0	ORF1ab	1.0	67.0	7.0	same gene	2020-05	2020	5
13691	13666	25	2	0.05808	224.0	ORF1ab	2.0	75.0	199.0	ORF1ab	1.0	67.0	8.0	same gene	2020-05	2020	5
13692	13666	26	2	0.05808	225.0	ORF1ab	3.0	75.0	199.0	ORF1ab	1.0	67.0	8.0	same gene	2020-05	2020	5
13695	13671	24	2	0.05808	228.0	ORF1ab	3.0	76.0	204.0	ORF1ab	3.0	68.0	8.0	same gene	2020-05	2020	5
13681	13672	9	2	0.05808	214.0	ORF1ab	1.0	72.0	205.0	ORF1ab	1.0	69.0	3.0	same gene	2020-05	2020	5
13695	13688	7	2	0.05808	228.0	ORF1ab	3.0	76.0	221.0	ORF1ab	2.0	74.0	2.0	same gene	2020-05	2020	5
13688	13677	11	2	0.05808	221.0	ORF1ab	2.0	74.0	210.0	ORF1ab	3.0	70.0	4.0	same gene	2020-05	2020	5
13689	13679	10	2	0.05808	222.0	ORF1ab	3.0	74.0	212.0	ORF1ab	2.0	71.0	3.0	same gene	2020-05	2020	5
13688	13679	9	2	0.05808	221.0	ORF1ab	2.0	74.0	212.0	ORF1ab	2.0	71.0	3.0	same gene	2020-05	2020	5
13695	13677	18	2	0.05808	228.0	ORF1ab	3.0	76.0	210.0	ORF1ab	3.0	70.0	6.0	same gene	2020-05	2020	5
13692	13677	15	2	0.05808	225.0	ORF1ab	3.0	75.0	210.0	ORF1ab	3.0	70.0	5.0	same gene	2020-05	2020	5
13691	13677	14	2	0.05808	224.0	ORF1ab	2.0	75.0	210.0	ORF1ab	3.0	70.0	5.0	same gene	2020-05	2020	5
13689	13677	12	2	0.05808	222.0	ORF1ab	3.0	74.0	210.0	ORF1ab	3.0	70.0	4.0	same gene	2020-05	2020	5
13683	13677	6	2	0.05808	216.0	ORF1ab	3.0	72.0	210.0	ORF1ab	3.0	70.0	2.0	same gene	2020-05	2020	5
13692	13679	13	2	0.05808	225.0	ORF1ab	3.0	75.0	212.0	ORF1ab	2.0	71.0	4.0	same gene	2020-05	2020	5
13682	13677	5	2	0.05808	215.0	ORF1ab	2.0	72.0	210.0	ORF1ab	3.0	70.0	2.0	same gene	2020-05	2020	5
13681	13677	4	2	0.05808	214.0	ORF1ab	1.0	72.0	210.0	ORF1ab	3.0	70.0	2.0	same gene	2020-05	2020	5
13695	13676	19	2	0.05808	228.0	ORF1ab	3.0	76.0	209.0	ORF1ab	2.0	70.0	6.0	same gene	2020-05	2020	5
13692	13676	16	2	0.05808	225.0	ORF1ab	3.0	75.0	209.0	ORF1ab	2.0	70.0	5.0	same gene	2020-05	2020	5
13691	13676	15	2	0.05808	224.0	ORF1ab	2.0	75.0	209.0	ORF1ab	2.0	70.0	5.0	same gene	2020-05	2020	5
13689	13676	13	2	0.05808	222.0	ORF1ab	3.0	74.0	209.0	ORF1ab	2.0	70.0	4.0	same gene	2020-05	2020	5
13691	13679	12	2	0.05808	224.0	ORF1ab	2.0	75.0	212.0	ORF1ab	2.0	71.0	4.0	same gene	2020-05	2020	5
13695	13679	16	2	0.05808	228.0	ORF1ab	3.0	76.0	212.0	ORF1ab	2.0	71.0	5.0	same gene	2020-05	2020	5
13682	13672	10	2	0.05808	215.0	ORF1ab	2.0	72.0	205.0	ORF1ab	1.0	69.0	3.0	same gene	2020-05	2020	5
13692	13682	10	2	0.05808	225.0	ORF1ab	3.0	75.0	215.0	ORF1ab	2.0	72.0	3.0	same gene	2020-05	2020	5
13695	13683	12	2	0.05808	228.0	ORF1ab	3.0	76.0	216.0	ORF1ab	3.0	72.0	4.0	same gene	2020-05	2020	5
13692	13683	9	2	0.05808	225.0	ORF1ab	3.0	75.0	216.0	ORF1ab	3.0	72.0	3.0	same gene	2020-05	2020	5
13691	13683	8	2	0.05808	224.0	ORF1ab	2.0	75.0	216.0	ORF1ab	3.0	72.0	3.0	same gene	2020-05	2020	5
13689	13683	6	2	0.05808	222.0	ORF1ab	3.0	74.0	216.0	ORF1ab	3.0	72.0	2.0	same gene	2020-05	2020	5
13688	13683	5	2	0.05808	221.0	ORF1ab	2.0	74.0	216.0	ORF1ab	3.0	72.0	2.0	same gene	2020-05	2020	5
13695	13682	13	2	0.05808	228.0	ORF1ab	3.0	76.0	215.0	ORF1ab	2.0	72.0	4.0	same gene	2020-05	2020	5
13691	13682	9	2	0.05808	224.0	ORF1ab	2.0	75.0	215.0	ORF1ab	2.0	72.0	3.0	same gene	2020-05	2020	5
13688	13681	7	2	0.05808	221.0	ORF1ab	2.0	74.0	214.0	ORF1ab	1.0	72.0	2.0	same gene	2020-05	2020	5
13689	13682	7	2	0.05808	222.0	ORF1ab	3.0	74.0	215.0	ORF1ab	2.0	72.0	2.0	same gene	2020-05	2020	5
13688	13682	6	2	0.05808	221.0	ORF1ab	2.0	74.0	215.0	ORF1ab	2.0	72.0	2.0	same gene	2020-05	2020	5
13695	13681	14	2	0.05808	228.0	ORF1ab	3.0	76.0	214.0	ORF1ab	1.0	72.0	4.0	same gene	2020-05	2020	5
13692	13681	11	2	0.05808	225.0	ORF1ab	3.0	75.0	214.0	ORF1ab	1.0	72.0	3.0	same gene	2020-05	2020	5
13691	13681	10	2	0.05808	224.0	ORF1ab	2.0	75.0	214.0	ORF1ab	1.0	72.0	3.0	same gene	2020-05	2020	5
13689	13681	8	2	0.05808	222.0	ORF1ab	3.0	74.0	214.0	ORF1ab	1.0	72.0	2.0	same gene	2020-05	2020	5
13688	13676	12	2	0.05808	221.0	ORF1ab	2.0	74.0	209.0	ORF1ab	2.0	70.0	4.0	same gene	2020-05	2020	5
13683	13676	7	2	0.05808	216.0	ORF1ab	3.0	72.0	209.0	ORF1ab	2.0	70.0	2.0	same gene	2020-05	2020	5
13682	13676	6	2	0.05808	215.0	ORF1ab	2.0	72.0	209.0	ORF1ab	2.0	70.0	2.0	same gene	2020-05	2020	5
13681	13673	8	2	0.05808	214.0	ORF1ab	1.0	72.0	206.0	ORF1ab	2.0	69.0	3.0	same gene	2020-05	2020	5
13695	13673	22	2	0.05808	228.0	ORF1ab	3.0	76.0	206.0	ORF1ab	2.0	69.0	7.0	same gene	2020-05	2020	5
13691	13673	18	2	0.05808	224.0	ORF1ab	2.0	75.0	206.0	ORF1ab	2.0	69.0	6.0	same gene	2020-05	2020	5
13689	13673	16	2	0.05808	222.0	ORF1ab	3.0	74.0	206.0	ORF1ab	2.0	69.0	5.0	same gene	2020-05	2020	5
13688	13673	15	2	0.05808	221.0	ORF1ab	2.0	74.0	206.0	ORF1ab	2.0	69.0	5.0	same gene	2020-05	2020	5
13683	13673	10	2	0.05808	216.0	ORF1ab	3.0	72.0	206.0	ORF1ab	2.0	69.0	3.0	same gene	2020-05	2020	5
13682	13673	9	2	0.05808	215.0	ORF1ab	2.0	72.0	206.0	ORF1ab	2.0	69.0	3.0	same gene	2020-05	2020	5
13679	13673	6	2	0.05808	212.0	ORF1ab	2.0	71.0	206.0	ORF1ab	2.0	69.0	2.0	same gene	2020-05	2020	5
13681	13676	5	2	0.05808	214.0	ORF1ab	1.0	72.0	209.0	ORF1ab	2.0	70.0	2.0	same gene	2020-05	2020	5
13695	13672	23	2	0.05808	228.0	ORF1ab	3.0	76.0	205.0	ORF1ab	1.0	69.0	7.0	same gene	2020-05	2020	5
13692	13672	20	2	0.05808	225.0	ORF1ab	3.0	75.0	205.0	ORF1ab	1.0	69.0	6.0	same gene	2020-05	2020	5
13691	13672	19	2	0.05808	224.0	ORF1ab	2.0	75.0	205.0	ORF1ab	1.0	69.0	6.0	same gene	2020-05	2020	5
13689	13672	17	2	0.05808	222.0	ORF1ab	3.0	74.0	205.0	ORF1ab	1.0	69.0	5.0	same gene	2020-05	2020	5
13688	13672	16	2	0.05808	221.0	ORF1ab	2.0	74.0	205.0	ORF1ab	1.0	69.0	5.0	same gene	2020-05	2020	5
13683	13672	11	2	0.05808	216.0	ORF1ab	3.0	72.0	205.0	ORF1ab	1.0	69.0	3.0	same gene	2020-05	2020	5
13679	13674	5	2	0.05808	212.0	ORF1ab	2.0	71.0	207.0	ORF1ab	3.0	69.0	2.0	same gene	2020-05	2020	5
13681	13674	7	2	0.05808	214.0	ORF1ab	1.0	72.0	207.0	ORF1ab	3.0	69.0	3.0	same gene	2020-05	2020	5
13682	13674	8	2	0.05808	215.0	ORF1ab	2.0	72.0	207.0	ORF1ab	3.0	69.0	3.0	same gene	2020-05	2020	5
13683	13674	9	2	0.05808	216.0	ORF1ab	3.0	72.0	207.0	ORF1ab	3.0	69.0	3.0	same gene	2020-05	2020	5
13688	13674	14	2	0.05808	221.0	ORF1ab	2.0	74.0	207.0	ORF1ab	3.0	69.0	5.0	same gene	2020-05	2020	5
13689	13674	15	2	0.05808	222.0	ORF1ab	3.0	74.0	207.0	ORF1ab	3.0	69.0	5.0	same gene	2020-05	2020	5
13691	13674	17	2	0.05808	224.0	ORF1ab	2.0	75.0	207.0	ORF1ab	3.0	69.0	6.0	same gene	2020-05	2020	5
13692	13674	18	2	0.05808	225.0	ORF1ab	3.0	75.0	207.0	ORF1ab	3.0	69.0	6.0	same gene	2020-05	2020	5
13695	13674	21	2	0.05808	228.0	ORF1ab	3.0	76.0	207.0	ORF1ab	3.0	69.0	7.0	same gene	2020-05	2020	5
13681	13675	6	2	0.05808	214.0	ORF1ab	1.0	72.0	208.0	ORF1ab	1.0	70.0	2.0	same gene	2020-05	2020	5
13682	13675	7	2	0.05808	215.0	ORF1ab	2.0	72.0	208.0	ORF1ab	1.0	70.0	2.0	same gene	2020-05	2020	5
13683	13675	8	2	0.05808	216.0	ORF1ab	3.0	72.0	208.0	ORF1ab	1.0	70.0	2.0	same gene	2020-05	2020	5
13688	13675	13	2	0.05808	221.0	ORF1ab	2.0	74.0	208.0	ORF1ab	1.0	70.0	4.0	same gene	2020-05	2020	5
13689	13675	14	2	0.05808	222.0	ORF1ab	3.0	74.0	208.0	ORF1ab	1.0	70.0	4.0	same gene	2020-05	2020	5
13691	13675	16	2	0.05808	224.0	ORF1ab	2.0	75.0	208.0	ORF1ab	1.0	70.0	5.0	same gene	2020-05	2020	5
13692	13675	17	2	0.05808	225.0	ORF1ab	3.0	75.0	208.0	ORF1ab	1.0	70.0	5.0	same gene	2020-05	2020	5
13695	13675	20	2	0.05808	228.0	ORF1ab	3.0	76.0	208.0	ORF1ab	1.0	70.0	6.0	same gene	2020-05	2020	5
13664	13670	6	2	0.05808	197.0	ORF1ab	2.0	66.0	203.0	ORF1ab	2.0	68.0	2.0	same gene	2020-05	2020	5
13691	13664	27	2	0.05808	224.0	ORF1ab	2.0	75.0	197.0	ORF1ab	2.0	66.0	9.0	same gene	2020-05	2020	5
13692	13673	19	2	0.05808	225.0	ORF1ab	3.0	75.0	206.0	ORF1ab	2.0	69.0	6.0	same gene	2020-05	2020	5
13689	13680	9	2	0.05805	222.0	ORF1ab	3.0	74.0	213.0	ORF1ab	3.0	71.0	3.0	same gene	2020-05	2020	5
13680	13673	7	2	0.05805	213.0	ORF1ab	3.0	71.0	206.0	ORF1ab	2.0	69.0	2.0	same gene	2020-05	2020	5
13680	13670	10	2	0.05805	213.0	ORF1ab	3.0	71.0	203.0	ORF1ab	2.0	68.0	3.0	same gene	2020-05	2020	5
13680	13674	6	2	0.05805	213.0	ORF1ab	3.0	71.0	207.0	ORF1ab	3.0	69.0	2.0	same gene	2020-05	2020	5
13669	13680	11	2	0.05805	202.0	ORF1ab	1.0	68.0	213.0	ORF1ab	3.0	71.0	3.0	same gene	2020-05	2020	5
13670	13680	10	2	0.05805	203.0	ORF1ab	2.0	68.0	213.0	ORF1ab	3.0	71.0	3.0	same gene	2020-05	2020	5
13671	13680	9	2	0.05805	204.0	ORF1ab	3.0	68.0	213.0	ORF1ab	3.0	71.0	3.0	same gene	2020-05	2020	5
13672	13680	8	2	0.05805	205.0	ORF1ab	1.0	69.0	213.0	ORF1ab	3.0	71.0	2.0	same gene	2020-05	2020	5
13674	13680	6	2	0.05805	207.0	ORF1ab	3.0	69.0	213.0	ORF1ab	3.0	71.0	2.0	same gene	2020-05	2020	5
13680	13669	11	2	0.05805	213.0	ORF1ab	3.0	71.0	202.0	ORF1ab	1.0	68.0	3.0	same gene	2020-05	2020	5
13688	13680	8	2	0.05805	221.0	ORF1ab	2.0	74.0	213.0	ORF1ab	3.0	71.0	3.0	same gene	2020-05	2020	5
13691	13680	11	2	0.05805	224.0	ORF1ab	2.0	75.0	213.0	ORF1ab	3.0	71.0	4.0	same gene	2020-05	2020	5
13680	13672	8	2	0.05805	213.0	ORF1ab	3.0	71.0	205.0	ORF1ab	1.0	69.0	2.0	same gene	2020-05	2020	5
13692	13680	12	2	0.05805	225.0	ORF1ab	3.0	75.0	213.0	ORF1ab	3.0	71.0	4.0	same gene	2020-05	2020	5
13695	13680	15	2	0.05805	228.0	ORF1ab	3.0	76.0	213.0	ORF1ab	3.0	71.0	5.0	same gene	2020-05	2020	5
13680	13688	8	2	0.05805	213.0	ORF1ab	3.0	71.0	221.0	ORF1ab	2.0	74.0	3.0	same gene	2020-05	2020	5
13680	13689	9	2	0.05805	213.0	ORF1ab	3.0	71.0	222.0	ORF1ab	3.0	74.0	3.0	same gene	2020-05	2020	5
13680	13691	11	2	0.05805	213.0	ORF1ab	3.0	71.0	224.0	ORF1ab	2.0	75.0	4.0	same gene	2020-05	2020	5
13680	13692	12	2	0.05805	213.0	ORF1ab	3.0	71.0	225.0	ORF1ab	3.0	75.0	4.0	same gene	2020-05	2020	5
13680	13695	15	2	0.05805	213.0	ORF1ab	3.0	71.0	228.0	ORF1ab	3.0	76.0	5.0	same gene	2020-05	2020	5
13680	13671	9	2	0.05805	213.0	ORF1ab	3.0	71.0	204.0	ORF1ab	3.0	68.0	3.0	same gene	2020-05	2020	5
13680	13666	14	2	0.05805	213.0	ORF1ab	3.0	71.0	199.0	ORF1ab	1.0	67.0	4.0	same gene	2020-05	2020	5
13680	13664	16	2	0.05805	213.0	ORF1ab	3.0	71.0	197.0	ORF1ab	2.0	66.0	5.0	same gene	2020-05	2020	5
13666	13680	14	2	0.05805	199.0	ORF1ab	1.0	67.0	213.0	ORF1ab	3.0	71.0	4.0	same gene	2020-05	2020	5
13673	13680	7	2	0.05805	206.0	ORF1ab	2.0	69.0	213.0	ORF1ab	3.0	71.0	2.0	same gene	2020-05	2020	5
13664	13680	16	2	0.05805	197.0	ORF1ab	2.0	66.0	213.0	ORF1ab	3.0	71.0	5.0	same gene	2020-05	2020	5
13689	13668	21	2	0.05795	222.0	ORF1ab	3.0	74.0	201.0	ORF1ab	3.0	67.0	7.0	same gene	2020-05	2020	5
13668	13675	7	2	0.05795	201.0	ORF1ab	3.0	67.0	208.0	ORF1ab	1.0	70.0	3.0	same gene	2020-05	2020	5
13668	13691	23	2	0.05795	201.0	ORF1ab	3.0	67.0	224.0	ORF1ab	2.0	75.0	8.0	same gene	2020-05	2020	5
13668	13692	24	2	0.05795	201.0	ORF1ab	3.0	67.0	225.0	ORF1ab	3.0	75.0	8.0	same gene	2020-05	2020	5
13668	13695	27	2	0.05795	201.0	ORF1ab	3.0	67.0	228.0	ORF1ab	3.0	76.0	9.0	same gene	2020-05	2020	5
13683	13668	15	2	0.05795	216.0	ORF1ab	3.0	72.0	201.0	ORF1ab	3.0	67.0	5.0	same gene	2020-05	2020	5
13668	13683	15	2	0.05795	201.0	ORF1ab	3.0	67.0	216.0	ORF1ab	3.0	72.0	5.0	same gene	2020-05	2020	5
13695	13668	27	2	0.05795	228.0	ORF1ab	3.0	76.0	201.0	ORF1ab	3.0	67.0	9.0	same gene	2020-05	2020	5
13668	13682	14	2	0.05795	201.0	ORF1ab	3.0	67.0	215.0	ORF1ab	2.0	72.0	5.0	same gene	2020-05	2020	5
13682	13668	14	2	0.05795	215.0	ORF1ab	2.0	72.0	201.0	ORF1ab	3.0	67.0	5.0	same gene	2020-05	2020	5
13668	13681	13	2	0.05795	201.0	ORF1ab	3.0	67.0	214.0	ORF1ab	1.0	72.0	5.0	same gene	2020-05	2020	5
13681	13668	13	2	0.05795	214.0	ORF1ab	1.0	72.0	201.0	ORF1ab	3.0	67.0	5.0	same gene	2020-05	2020	5
13668	13679	11	2	0.05795	201.0	ORF1ab	3.0	67.0	212.0	ORF1ab	2.0	71.0	4.0	same gene	2020-05	2020	5
13668	13677	9	2	0.05795	201.0	ORF1ab	3.0	67.0	210.0	ORF1ab	3.0	70.0	3.0	same gene	2020-05	2020	5
13668	13676	8	2	0.05795	201.0	ORF1ab	3.0	67.0	209.0	ORF1ab	2.0	70.0	3.0	same gene	2020-05	2020	5
13679	13668	11	2	0.05795	212.0	ORF1ab	2.0	71.0	201.0	ORF1ab	3.0	67.0	4.0	same gene	2020-05	2020	5
13668	13688	20	2	0.05795	201.0	ORF1ab	3.0	67.0	221.0	ORF1ab	2.0	74.0	7.0	same gene	2020-05	2020	5
13668	13674	6	2	0.05795	201.0	ORF1ab	3.0	67.0	207.0	ORF1ab	3.0	69.0	2.0	same gene	2020-05	2020	5
13677	13668	9	2	0.05795	210.0	ORF1ab	3.0	70.0	201.0	ORF1ab	3.0	67.0	3.0	same gene	2020-05	2020	5
13676	13668	8	2	0.05795	209.0	ORF1ab	2.0	70.0	201.0	ORF1ab	3.0	67.0	3.0	same gene	2020-05	2020	5
13675	13668	7	2	0.05795	208.0	ORF1ab	1.0	70.0	201.0	ORF1ab	3.0	67.0	3.0	same gene	2020-05	2020	5
13674	13668	6	2	0.05795	207.0	ORF1ab	3.0	69.0	201.0	ORF1ab	3.0	67.0	2.0	same gene	2020-05	2020	5
13673	13668	5	2	0.05795	206.0	ORF1ab	2.0	69.0	201.0	ORF1ab	3.0	67.0	2.0	same gene	2020-05	2020	5
13672	13668	4	2	0.05795	205.0	ORF1ab	1.0	69.0	201.0	ORF1ab	3.0	67.0	2.0	same gene	2020-05	2020	5
13688	13668	20	2	0.05795	221.0	ORF1ab	2.0	74.0	201.0	ORF1ab	3.0	67.0	7.0	same gene	2020-05	2020	5
13668	13673	5	2	0.05795	201.0	ORF1ab	3.0	67.0	206.0	ORF1ab	2.0	69.0	2.0	same gene	2020-05	2020	5
13668	13672	4	2	0.05795	201.0	ORF1ab	3.0	67.0	205.0	ORF1ab	1.0	69.0	2.0	same gene	2020-05	2020	5
13692	13668	24	2	0.05795	225.0	ORF1ab	3.0	75.0	201.0	ORF1ab	3.0	67.0	8.0	same gene	2020-05	2020	5
13691	13668	23	2	0.05795	224.0	ORF1ab	2.0	75.0	201.0	ORF1ab	3.0	67.0	8.0	same gene	2020-05	2020	5
13668	13689	21	2	0.05795	201.0	ORF1ab	3.0	67.0	222.0	ORF1ab	3.0	74.0	7.0	same gene	2020-05	2020	5
13693	13673	20	2	0.05791	226.0	ORF1ab	1.0	76.0	206.0	ORF1ab	2.0	69.0	7.0	same gene	2020-05	2020	5
13675	13693	18	2	0.05791	208.0	ORF1ab	1.0	70.0	226.0	ORF1ab	1.0	76.0	6.0	same gene	2020-05	2020	5
13693	13681	12	2	0.05791	226.0	ORF1ab	1.0	76.0	214.0	ORF1ab	1.0	72.0	4.0	same gene	2020-05	2020	5
13693	13682	11	2	0.05791	226.0	ORF1ab	1.0	76.0	215.0	ORF1ab	2.0	72.0	4.0	same gene	2020-05	2020	5
13693	13671	22	2	0.05791	226.0	ORF1ab	1.0	76.0	204.0	ORF1ab	3.0	68.0	8.0	same gene	2020-05	2020	5
13674	13693	19	2	0.05791	207.0	ORF1ab	3.0	69.0	226.0	ORF1ab	1.0	76.0	7.0	same gene	2020-05	2020	5
13693	13679	14	2	0.05791	226.0	ORF1ab	1.0	76.0	212.0	ORF1ab	2.0	71.0	5.0	same gene	2020-05	2020	5
13673	13693	20	2	0.05791	206.0	ORF1ab	2.0	69.0	226.0	ORF1ab	1.0	76.0	7.0	same gene	2020-05	2020	5
13693	13669	24	2	0.05791	226.0	ORF1ab	1.0	76.0	202.0	ORF1ab	1.0	68.0	8.0	same gene	2020-05	2020	5
13669	13693	24	2	0.05791	202.0	ORF1ab	1.0	68.0	226.0	ORF1ab	1.0	76.0	8.0	same gene	2020-05	2020	5
13693	13674	19	2	0.05791	226.0	ORF1ab	1.0	76.0	207.0	ORF1ab	3.0	69.0	7.0	same gene	2020-05	2020	5
13693	13677	16	2	0.05791	226.0	ORF1ab	1.0	76.0	210.0	ORF1ab	3.0	70.0	6.0	same gene	2020-05	2020	5
13672	13693	21	2	0.05791	205.0	ORF1ab	1.0	69.0	226.0	ORF1ab	1.0	76.0	7.0	same gene	2020-05	2020	5
13671	13693	22	2	0.05791	204.0	ORF1ab	3.0	68.0	226.0	ORF1ab	1.0	76.0	8.0	same gene	2020-05	2020	5
13693	13676	17	2	0.05791	226.0	ORF1ab	1.0	76.0	209.0	ORF1ab	2.0	70.0	6.0	same gene	2020-05	2020	5
13693	13675	18	2	0.05791	226.0	ORF1ab	1.0	76.0	208.0	ORF1ab	1.0	70.0	6.0	same gene	2020-05	2020	5
13676	13693	17	2	0.05791	209.0	ORF1ab	2.0	70.0	226.0	ORF1ab	1.0	76.0	6.0	same gene	2020-05	2020	5
13670	13693	23	2	0.05791	203.0	ORF1ab	2.0	68.0	226.0	ORF1ab	1.0	76.0	8.0	same gene	2020-05	2020	5
13693	13688	5	2	0.05791	226.0	ORF1ab	1.0	76.0	221.0	ORF1ab	2.0	74.0	2.0	same gene	2020-05	2020	5
13693	13670	23	2	0.05791	226.0	ORF1ab	1.0	76.0	203.0	ORF1ab	2.0	68.0	8.0	same gene	2020-05	2020	5
13693	13672	21	2	0.05791	226.0	ORF1ab	1.0	76.0	205.0	ORF1ab	1.0	69.0	7.0	same gene	2020-05	2020	5
13679	13693	14	2	0.05791	212.0	ORF1ab	2.0	71.0	226.0	ORF1ab	1.0	76.0	5.0	same gene	2020-05	2020	5
13681	13693	12	2	0.05791	214.0	ORF1ab	1.0	72.0	226.0	ORF1ab	1.0	76.0	4.0	same gene	2020-05	2020	5
13666	13693	27	2	0.05791	199.0	ORF1ab	1.0	67.0	226.0	ORF1ab	1.0	76.0	9.0	same gene	2020-05	2020	5
13682	13693	11	2	0.05791	215.0	ORF1ab	2.0	72.0	226.0	ORF1ab	1.0	76.0	4.0	same gene	2020-05	2020	5
13683	13693	10	2	0.05791	216.0	ORF1ab	3.0	72.0	226.0	ORF1ab	1.0	76.0	4.0	same gene	2020-05	2020	5
13693	13683	10	2	0.05791	226.0	ORF1ab	1.0	76.0	216.0	ORF1ab	3.0	72.0	4.0	same gene	2020-05	2020	5
13688	13693	5	2	0.05791	221.0	ORF1ab	2.0	74.0	226.0	ORF1ab	1.0	76.0	2.0	same gene	2020-05	2020	5
13689	13693	4	2	0.05791	222.0	ORF1ab	3.0	74.0	226.0	ORF1ab	1.0	76.0	2.0	same gene	2020-05	2020	5
13693	13666	27	2	0.05791	226.0	ORF1ab	1.0	76.0	199.0	ORF1ab	1.0	67.0	9.0	same gene	2020-05	2020	5
13677	13693	16	2	0.05791	210.0	ORF1ab	3.0	70.0	226.0	ORF1ab	1.0	76.0	6.0	same gene	2020-05	2020	5
13693	13664	29	2	0.05791	226.0	ORF1ab	1.0	76.0	197.0	ORF1ab	2.0	66.0	10.0	same gene	2020-05	2020	5
13693	13689	4	2	0.05791	226.0	ORF1ab	1.0	76.0	222.0	ORF1ab	3.0	74.0	2.0	same gene	2020-05	2020	5
13664	13693	29	2	0.05791	197.0	ORF1ab	2.0	66.0	226.0	ORF1ab	1.0	76.0	10.0	same gene	2020-05	2020	5
13684	13674	10	2	0.0579	217.0	ORF1ab	1.0	73.0	207.0	ORF1ab	3.0	69.0	4.0	same gene	2020-05	2020	5
13684	13675	9	2	0.0579	217.0	ORF1ab	1.0	73.0	208.0	ORF1ab	1.0	70.0	3.0	same gene	2020-05	2020	5
13675	13684	9	2	0.0579	208.0	ORF1ab	1.0	70.0	217.0	ORF1ab	1.0	73.0	3.0	same gene	2020-05	2020	5
13684	13671	13	2	0.0579	217.0	ORF1ab	1.0	73.0	204.0	ORF1ab	3.0	68.0	5.0	same gene	2020-05	2020	5
13684	13691	7	2	0.0579	217.0	ORF1ab	1.0	73.0	224.0	ORF1ab	2.0	75.0	2.0	same gene	2020-05	2020	5
13669	13684	15	2	0.0579	202.0	ORF1ab	1.0	68.0	217.0	ORF1ab	1.0	73.0	5.0	same gene	2020-05	2020	5
13684	13672	12	2	0.0579	217.0	ORF1ab	1.0	73.0	205.0	ORF1ab	1.0	69.0	4.0	same gene	2020-05	2020	5
13684	13692	8	2	0.0579	217.0	ORF1ab	1.0	73.0	225.0	ORF1ab	3.0	75.0	2.0	same gene	2020-05	2020	5
13674	13684	10	2	0.0579	207.0	ORF1ab	3.0	69.0	217.0	ORF1ab	1.0	73.0	4.0	same gene	2020-05	2020	5
13672	13684	12	2	0.0579	205.0	ORF1ab	1.0	69.0	217.0	ORF1ab	1.0	73.0	4.0	same gene	2020-05	2020	5
13684	13695	11	2	0.0579	217.0	ORF1ab	1.0	73.0	228.0	ORF1ab	3.0	76.0	3.0	same gene	2020-05	2020	5
13684	13679	5	2	0.0579	217.0	ORF1ab	1.0	73.0	212.0	ORF1ab	2.0	71.0	2.0	same gene	2020-05	2020	5
13673	13684	11	2	0.0579	206.0	ORF1ab	2.0	69.0	217.0	ORF1ab	1.0	73.0	4.0	same gene	2020-05	2020	5
13684	13677	7	2	0.0579	217.0	ORF1ab	1.0	73.0	210.0	ORF1ab	3.0	70.0	3.0	same gene	2020-05	2020	5
13684	13673	11	2	0.0579	217.0	ORF1ab	1.0	73.0	206.0	ORF1ab	2.0	69.0	4.0	same gene	2020-05	2020	5
13670	13684	14	2	0.0579	203.0	ORF1ab	2.0	68.0	217.0	ORF1ab	1.0	73.0	5.0	same gene	2020-05	2020	5
13684	13676	8	2	0.0579	217.0	ORF1ab	1.0	73.0	209.0	ORF1ab	2.0	70.0	3.0	same gene	2020-05	2020	5
13684	13664	20	2	0.0579	217.0	ORF1ab	1.0	73.0	197.0	ORF1ab	2.0	66.0	7.0	same gene	2020-05	2020	5
13677	13684	7	2	0.0579	210.0	ORF1ab	3.0	70.0	217.0	ORF1ab	1.0	73.0	3.0	same gene	2020-05	2020	5
13695	13684	11	2	0.0579	228.0	ORF1ab	3.0	76.0	217.0	ORF1ab	1.0	73.0	3.0	same gene	2020-05	2020	5
13666	13684	18	2	0.0579	199.0	ORF1ab	1.0	67.0	217.0	ORF1ab	1.0	73.0	6.0	same gene	2020-05	2020	5
13692	13684	8	2	0.0579	225.0	ORF1ab	3.0	75.0	217.0	ORF1ab	1.0	73.0	2.0	same gene	2020-05	2020	5
13691	13684	7	2	0.0579	224.0	ORF1ab	2.0	75.0	217.0	ORF1ab	1.0	73.0	2.0	same gene	2020-05	2020	5
13684	13670	14	2	0.0579	217.0	ORF1ab	1.0	73.0	203.0	ORF1ab	2.0	68.0	5.0	same gene	2020-05	2020	5
13684	13666	18	2	0.0579	217.0	ORF1ab	1.0	73.0	199.0	ORF1ab	1.0	67.0	6.0	same gene	2020-05	2020	5
13664	13684	20	2	0.0579	197.0	ORF1ab	2.0	66.0	217.0	ORF1ab	1.0	73.0	7.0	same gene	2020-05	2020	5
13676	13684	8	2	0.0579	209.0	ORF1ab	2.0	70.0	217.0	ORF1ab	1.0	73.0	3.0	same gene	2020-05	2020	5
13684	13669	15	2	0.0579	217.0	ORF1ab	1.0	73.0	202.0	ORF1ab	1.0	68.0	5.0	same gene	2020-05	2020	5
13679	13684	5	2	0.0579	212.0	ORF1ab	2.0	71.0	217.0	ORF1ab	1.0	73.0	2.0	same gene	2020-05	2020	5
13671	13684	13	2	0.0579	204.0	ORF1ab	3.0	68.0	217.0	ORF1ab	1.0	73.0	5.0	same gene	2020-05	2020	5
13690	13676	14	2	0.05783	223.0	ORF1ab	1.0	75.0	209.0	ORF1ab	2.0	70.0	5.0	same gene	2020-05	2020	5
13690	13677	13	2	0.05783	223.0	ORF1ab	1.0	75.0	210.0	ORF1ab	3.0	70.0	5.0	same gene	2020-05	2020	5
13671	13690	19	2	0.05783	204.0	ORF1ab	3.0	68.0	223.0	ORF1ab	1.0	75.0	7.0	same gene	2020-05	2020	5
13672	13690	18	2	0.05783	205.0	ORF1ab	1.0	69.0	223.0	ORF1ab	1.0	75.0	6.0	same gene	2020-05	2020	5
13675	13690	15	2	0.05783	208.0	ORF1ab	1.0	70.0	223.0	ORF1ab	1.0	75.0	5.0	same gene	2020-05	2020	5
13690	13666	24	2	0.05783	223.0	ORF1ab	1.0	75.0	199.0	ORF1ab	1.0	67.0	8.0	same gene	2020-05	2020	5
13673	13690	17	2	0.05783	206.0	ORF1ab	2.0	69.0	223.0	ORF1ab	1.0	75.0	6.0	same gene	2020-05	2020	5
13690	13679	11	2	0.05783	223.0	ORF1ab	1.0	75.0	212.0	ORF1ab	2.0	71.0	4.0	same gene	2020-05	2020	5
13674	13690	16	2	0.05783	207.0	ORF1ab	3.0	69.0	223.0	ORF1ab	1.0	75.0	6.0	same gene	2020-05	2020	5
13677	13690	13	2	0.05783	210.0	ORF1ab	3.0	70.0	223.0	ORF1ab	1.0	75.0	5.0	same gene	2020-05	2020	5
13690	13681	9	2	0.05783	223.0	ORF1ab	1.0	75.0	214.0	ORF1ab	1.0	72.0	3.0	same gene	2020-05	2020	5
13683	13690	7	2	0.05783	216.0	ORF1ab	3.0	72.0	223.0	ORF1ab	1.0	75.0	3.0	same gene	2020-05	2020	5
13682	13690	8	2	0.05783	215.0	ORF1ab	2.0	72.0	223.0	ORF1ab	1.0	75.0	3.0	same gene	2020-05	2020	5
13681	13690	9	2	0.05783	214.0	ORF1ab	1.0	72.0	223.0	ORF1ab	1.0	75.0	3.0	same gene	2020-05	2020	5
13690	13671	19	2	0.05783	223.0	ORF1ab	1.0	75.0	204.0	ORF1ab	3.0	68.0	7.0	same gene	2020-05	2020	5
13679	13690	11	2	0.05783	212.0	ORF1ab	2.0	71.0	223.0	ORF1ab	1.0	75.0	4.0	same gene	2020-05	2020	5
13676	13690	14	2	0.05783	209.0	ORF1ab	2.0	70.0	223.0	ORF1ab	1.0	75.0	5.0	same gene	2020-05	2020	5
13690	13682	8	2	0.05783	223.0	ORF1ab	1.0	75.0	215.0	ORF1ab	2.0	72.0	3.0	same gene	2020-05	2020	5
13690	13683	7	2	0.05783	223.0	ORF1ab	1.0	75.0	216.0	ORF1ab	3.0	72.0	3.0	same gene	2020-05	2020	5
13664	13690	26	2	0.05783	197.0	ORF1ab	2.0	66.0	223.0	ORF1ab	1.0	75.0	9.0	same gene	2020-05	2020	5
13690	13664	26	2	0.05783	223.0	ORF1ab	1.0	75.0	197.0	ORF1ab	2.0	66.0	9.0	same gene	2020-05	2020	5
13666	13690	24	2	0.05783	199.0	ORF1ab	1.0	67.0	223.0	ORF1ab	1.0	75.0	8.0	same gene	2020-05	2020	5
13690	13675	15	2	0.05783	223.0	ORF1ab	1.0	75.0	208.0	ORF1ab	1.0	70.0	5.0	same gene	2020-05	2020	5
13690	13673	17	2	0.05783	223.0	ORF1ab	1.0	75.0	206.0	ORF1ab	2.0	69.0	6.0	same gene	2020-05	2020	5
13690	13669	21	2	0.05783	223.0	ORF1ab	1.0	75.0	202.0	ORF1ab	1.0	68.0	7.0	same gene	2020-05	2020	5
13690	13672	18	2	0.05783	223.0	ORF1ab	1.0	75.0	205.0	ORF1ab	1.0	69.0	6.0	same gene	2020-05	2020	5
13690	13670	20	2	0.05783	223.0	ORF1ab	1.0	75.0	203.0	ORF1ab	2.0	68.0	7.0	same gene	2020-05	2020	5
13670	13690	20	2	0.05783	203.0	ORF1ab	2.0	68.0	223.0	ORF1ab	1.0	75.0	7.0	same gene	2020-05	2020	5
13669	13690	21	2	0.05783	202.0	ORF1ab	1.0	68.0	223.0	ORF1ab	1.0	75.0	7.0	same gene	2020-05	2020	5
13690	13674	16	2	0.05783	223.0	ORF1ab	1.0	75.0	207.0	ORF1ab	3.0	69.0	6.0	same gene	2020-05	2020	5
13692	13686	6	2	0.05782	225.0	ORF1ab	3.0	75.0	219.0	ORF1ab	3.0	73.0	2.0	same gene	2020-05	2020	5
13674	13686	12	2	0.05782	207.0	ORF1ab	3.0	69.0	219.0	ORF1ab	3.0	73.0	4.0	same gene	2020-05	2020	5
13672	13686	14	2	0.05782	205.0	ORF1ab	1.0	69.0	219.0	ORF1ab	3.0	73.0	4.0	same gene	2020-05	2020	5
13686	13672	14	2	0.05782	219.0	ORF1ab	3.0	73.0	205.0	ORF1ab	1.0	69.0	4.0	same gene	2020-05	2020	5
13695	13686	9	2	0.05782	228.0	ORF1ab	3.0	76.0	219.0	ORF1ab	3.0	73.0	3.0	same gene	2020-05	2020	5
13679	13686	7	2	0.05782	212.0	ORF1ab	2.0	71.0	219.0	ORF1ab	3.0	73.0	2.0	same gene	2020-05	2020	5
13691	13686	5	2	0.05782	224.0	ORF1ab	2.0	75.0	219.0	ORF1ab	3.0	73.0	2.0	same gene	2020-05	2020	5
13686	13670	16	2	0.05782	219.0	ORF1ab	3.0	73.0	203.0	ORF1ab	2.0	68.0	5.0	same gene	2020-05	2020	5
13686	13679	7	2	0.05782	219.0	ORF1ab	3.0	73.0	212.0	ORF1ab	2.0	71.0	2.0	same gene	2020-05	2020	5
13664	13686	22	2	0.05782	197.0	ORF1ab	2.0	66.0	219.0	ORF1ab	3.0	73.0	7.0	same gene	2020-05	2020	5
13673	13686	13	2	0.05782	206.0	ORF1ab	2.0	69.0	219.0	ORF1ab	3.0	73.0	4.0	same gene	2020-05	2020	5
13686	13671	15	2	0.05782	219.0	ORF1ab	3.0	73.0	204.0	ORF1ab	3.0	68.0	5.0	same gene	2020-05	2020	5
13666	13686	20	2	0.05782	199.0	ORF1ab	1.0	67.0	219.0	ORF1ab	3.0	73.0	6.0	same gene	2020-05	2020	5
13669	13686	17	2	0.05782	202.0	ORF1ab	1.0	68.0	219.0	ORF1ab	3.0	73.0	5.0	same gene	2020-05	2020	5
13686	13677	9	2	0.05782	219.0	ORF1ab	3.0	73.0	210.0	ORF1ab	3.0	70.0	3.0	same gene	2020-05	2020	5
13670	13686	16	2	0.05782	203.0	ORF1ab	2.0	68.0	219.0	ORF1ab	3.0	73.0	5.0	same gene	2020-05	2020	5
13686	13666	20	2	0.05782	219.0	ORF1ab	3.0	73.0	199.0	ORF1ab	1.0	67.0	6.0	same gene	2020-05	2020	5
13671	13686	15	2	0.05782	204.0	ORF1ab	3.0	68.0	219.0	ORF1ab	3.0	73.0	5.0	same gene	2020-05	2020	5
13686	13676	10	2	0.05782	219.0	ORF1ab	3.0	73.0	209.0	ORF1ab	2.0	70.0	3.0	same gene	2020-05	2020	5
13686	13675	11	2	0.05782	219.0	ORF1ab	3.0	73.0	208.0	ORF1ab	1.0	70.0	3.0	same gene	2020-05	2020	5
13677	13686	9	2	0.05782	210.0	ORF1ab	3.0	70.0	219.0	ORF1ab	3.0	73.0	3.0	same gene	2020-05	2020	5
13686	13673	13	2	0.05782	219.0	ORF1ab	3.0	73.0	206.0	ORF1ab	2.0	69.0	4.0	same gene	2020-05	2020	5
13686	13669	17	2	0.05782	219.0	ORF1ab	3.0	73.0	202.0	ORF1ab	1.0	68.0	5.0	same gene	2020-05	2020	5
13675	13686	11	2	0.05782	208.0	ORF1ab	1.0	70.0	219.0	ORF1ab	3.0	73.0	3.0	same gene	2020-05	2020	5
13686	13674	12	2	0.05782	219.0	ORF1ab	3.0	73.0	207.0	ORF1ab	3.0	69.0	4.0	same gene	2020-05	2020	5
13686	13695	9	2	0.05782	219.0	ORF1ab	3.0	73.0	228.0	ORF1ab	3.0	76.0	3.0	same gene	2020-05	2020	5
13676	13686	10	2	0.05782	209.0	ORF1ab	2.0	70.0	219.0	ORF1ab	3.0	73.0	3.0	same gene	2020-05	2020	5
13686	13692	6	2	0.05782	219.0	ORF1ab	3.0	73.0	225.0	ORF1ab	3.0	75.0	2.0	same gene	2020-05	2020	5
13686	13691	5	2	0.05782	219.0	ORF1ab	3.0	73.0	224.0	ORF1ab	2.0	75.0	2.0	same gene	2020-05	2020	5
13686	13664	22	2	0.05782	219.0	ORF1ab	3.0	73.0	197.0	ORF1ab	2.0	66.0	7.0	same gene	2020-05	2020	5
29540	18998	10542	2	0.05778					5531.0	ORF1ab	2.0	1844.0		different gene	2020-05	2020	5
18998	29540	10542	2	0.05778	5531.0	ORF1ab	2.0	1844.0						different gene	2020-05	2020	5
13685	13679	6	2	0.05775	218.0	ORF1ab	2.0	73.0	212.0	ORF1ab	2.0	71.0	2.0	same gene	2020-05	2020	5
13685	13673	12	2	0.05775	218.0	ORF1ab	2.0	73.0	206.0	ORF1ab	2.0	69.0	4.0	same gene	2020-05	2020	5
13675	13685	10	2	0.05775	208.0	ORF1ab	1.0	70.0	218.0	ORF1ab	2.0	73.0	3.0	same gene	2020-05	2020	5
13685	13674	11	2	0.05775	218.0	ORF1ab	2.0	73.0	207.0	ORF1ab	3.0	69.0	4.0	same gene	2020-05	2020	5
13679	13685	6	2	0.05775	212.0	ORF1ab	2.0	71.0	218.0	ORF1ab	2.0	73.0	2.0	same gene	2020-05	2020	5
13664	13685	21	2	0.05775	197.0	ORF1ab	2.0	66.0	218.0	ORF1ab	2.0	73.0	7.0	same gene	2020-05	2020	5
13674	13685	11	2	0.05775	207.0	ORF1ab	3.0	69.0	218.0	ORF1ab	2.0	73.0	4.0	same gene	2020-05	2020	5
13677	13685	8	2	0.05775	210.0	ORF1ab	3.0	70.0	218.0	ORF1ab	2.0	73.0	3.0	same gene	2020-05	2020	5
13669	13685	16	2	0.05775	202.0	ORF1ab	1.0	68.0	218.0	ORF1ab	2.0	73.0	5.0	same gene	2020-05	2020	5
13685	13669	16	2	0.05775	218.0	ORF1ab	2.0	73.0	202.0	ORF1ab	1.0	68.0	5.0	same gene	2020-05	2020	5
13695	13685	10	2	0.05775	228.0	ORF1ab	3.0	76.0	218.0	ORF1ab	2.0	73.0	3.0	same gene	2020-05	2020	5
13676	13685	9	2	0.05775	209.0	ORF1ab	2.0	70.0	218.0	ORF1ab	2.0	73.0	3.0	same gene	2020-05	2020	5
13685	13675	10	2	0.05775	218.0	ORF1ab	2.0	73.0	208.0	ORF1ab	1.0	70.0	3.0	same gene	2020-05	2020	5
13685	13677	8	2	0.05775	218.0	ORF1ab	2.0	73.0	210.0	ORF1ab	3.0	70.0	3.0	same gene	2020-05	2020	5
13670	13685	15	2	0.05775	203.0	ORF1ab	2.0	68.0	218.0	ORF1ab	2.0	73.0	5.0	same gene	2020-05	2020	5
13685	13666	19	2	0.05775	218.0	ORF1ab	2.0	73.0	199.0	ORF1ab	1.0	67.0	6.0	same gene	2020-05	2020	5
13685	13670	15	2	0.05775	218.0	ORF1ab	2.0	73.0	203.0	ORF1ab	2.0	68.0	5.0	same gene	2020-05	2020	5
13685	13692	7	2	0.05775	218.0	ORF1ab	2.0	73.0	225.0	ORF1ab	3.0	75.0	2.0	same gene	2020-05	2020	5
13685	13691	6	2	0.05775	218.0	ORF1ab	2.0	73.0	224.0	ORF1ab	2.0	75.0	2.0	same gene	2020-05	2020	5
13671	13685	14	2	0.05775	204.0	ORF1ab	3.0	68.0	218.0	ORF1ab	2.0	73.0	5.0	same gene	2020-05	2020	5
13672	13685	13	2	0.05775	205.0	ORF1ab	1.0	69.0	218.0	ORF1ab	2.0	73.0	4.0	same gene	2020-05	2020	5
13685	13672	13	2	0.05775	218.0	ORF1ab	2.0	73.0	205.0	ORF1ab	1.0	69.0	4.0	same gene	2020-05	2020	5
13685	13671	14	2	0.05775	218.0	ORF1ab	2.0	73.0	204.0	ORF1ab	3.0	68.0	5.0	same gene	2020-05	2020	5
13685	13676	9	2	0.05775	218.0	ORF1ab	2.0	73.0	209.0	ORF1ab	2.0	70.0	3.0	same gene	2020-05	2020	5
13685	13664	21	2	0.05775	218.0	ORF1ab	2.0	73.0	197.0	ORF1ab	2.0	66.0	7.0	same gene	2020-05	2020	5
13692	13685	7	2	0.05775	225.0	ORF1ab	3.0	75.0	218.0	ORF1ab	2.0	73.0	2.0	same gene	2020-05	2020	5
13691	13685	6	2	0.05775	224.0	ORF1ab	2.0	75.0	218.0	ORF1ab	2.0	73.0	2.0	same gene	2020-05	2020	5
13673	13685	12	2	0.05775	206.0	ORF1ab	2.0	69.0	218.0	ORF1ab	2.0	73.0	4.0	same gene	2020-05	2020	5
13666	13685	19	2	0.05775	199.0	ORF1ab	1.0	67.0	218.0	ORF1ab	2.0	73.0	6.0	same gene	2020-05	2020	5
13685	13695	10	2	0.05775	218.0	ORF1ab	2.0	73.0	228.0	ORF1ab	3.0	76.0	3.0	same gene	2020-05	2020	5
13678	13664	14	2	0.05768	211.0	ORF1ab	1.0	71.0	197.0	ORF1ab	2.0	66.0	5.0	same gene	2020-05	2020	5
13678	13666	12	2	0.05768	211.0	ORF1ab	1.0	71.0	199.0	ORF1ab	1.0	67.0	4.0	same gene	2020-05	2020	5
13678	13673	5	2	0.05768	211.0	ORF1ab	1.0	71.0	206.0	ORF1ab	2.0	69.0	2.0	same gene	2020-05	2020	5
13678	13688	10	2	0.05768	211.0	ORF1ab	1.0	71.0	221.0	ORF1ab	2.0	74.0	3.0	same gene	2020-05	2020	5
13678	13689	11	2	0.05768	211.0	ORF1ab	1.0	71.0	222.0	ORF1ab	3.0	74.0	3.0	same gene	2020-05	2020	5
13678	13691	13	2	0.05768	211.0	ORF1ab	1.0	71.0	224.0	ORF1ab	2.0	75.0	4.0	same gene	2020-05	2020	5
13678	13695	17	2	0.05768	211.0	ORF1ab	1.0	71.0	228.0	ORF1ab	3.0	76.0	5.0	same gene	2020-05	2020	5
13666	13678	12	2	0.05768	199.0	ORF1ab	1.0	67.0	211.0	ORF1ab	1.0	71.0	4.0	same gene	2020-05	2020	5
13678	13672	6	2	0.05768	211.0	ORF1ab	1.0	71.0	205.0	ORF1ab	1.0	69.0	2.0	same gene	2020-05	2020	5
13678	13674	4	2	0.05768	211.0	ORF1ab	1.0	71.0	207.0	ORF1ab	3.0	69.0	2.0	same gene	2020-05	2020	5
13678	13692	14	2	0.05768	211.0	ORF1ab	1.0	71.0	225.0	ORF1ab	3.0	75.0	4.0	same gene	2020-05	2020	5
13678	13670	8	2	0.05768	211.0	ORF1ab	1.0	71.0	203.0	ORF1ab	2.0	68.0	3.0	same gene	2020-05	2020	5
13670	13678	8	2	0.05768	203.0	ORF1ab	2.0	68.0	211.0	ORF1ab	1.0	71.0	3.0	same gene	2020-05	2020	5
13672	13678	6	2	0.05768	205.0	ORF1ab	1.0	69.0	211.0	ORF1ab	1.0	71.0	2.0	same gene	2020-05	2020	5
13664	13678	14	2	0.05768	197.0	ORF1ab	2.0	66.0	211.0	ORF1ab	1.0	71.0	5.0	same gene	2020-05	2020	5
13695	13678	17	2	0.05768	228.0	ORF1ab	3.0	76.0	211.0	ORF1ab	1.0	71.0	5.0	same gene	2020-05	2020	5
13678	13669	9	2	0.05768	211.0	ORF1ab	1.0	71.0	202.0	ORF1ab	1.0	68.0	3.0	same gene	2020-05	2020	5
13692	13678	14	2	0.05768	225.0	ORF1ab	3.0	75.0	211.0	ORF1ab	1.0	71.0	4.0	same gene	2020-05	2020	5
13691	13678	13	2	0.05768	224.0	ORF1ab	2.0	75.0	211.0	ORF1ab	1.0	71.0	4.0	same gene	2020-05	2020	5
13689	13678	11	2	0.05768	222.0	ORF1ab	3.0	74.0	211.0	ORF1ab	1.0	71.0	3.0	same gene	2020-05	2020	5
13688	13678	10	2	0.05768	221.0	ORF1ab	2.0	74.0	211.0	ORF1ab	1.0	71.0	3.0	same gene	2020-05	2020	5
13673	13678	5	2	0.05768	206.0	ORF1ab	2.0	69.0	211.0	ORF1ab	1.0	71.0	2.0	same gene	2020-05	2020	5
13674	13678	4	2	0.05768	207.0	ORF1ab	3.0	69.0	211.0	ORF1ab	1.0	71.0	2.0	same gene	2020-05	2020	5
13678	13671	7	2	0.05768	211.0	ORF1ab	1.0	71.0	204.0	ORF1ab	3.0	68.0	3.0	same gene	2020-05	2020	5
13669	13678	9	2	0.05768	202.0	ORF1ab	1.0	68.0	211.0	ORF1ab	1.0	71.0	3.0	same gene	2020-05	2020	5
13671	13678	7	2	0.05768	204.0	ORF1ab	3.0	68.0	211.0	ORF1ab	1.0	71.0	3.0	same gene	2020-05	2020	5
5258	5265	7	2	0.05746	4993.0	ORF1ab	1.0	1665.0	5000.0	ORF1ab	2.0	1667.0	2.0	same gene	2020-05	2020	5
5265	5258	7	2	0.05746	5000.0	ORF1ab	2.0	1667.0	4993.0	ORF1ab	1.0	1665.0	2.0	same gene	2020-05	2020	5
5258	5264	6	2	0.05746	4993.0	ORF1ab	1.0	1665.0	4999.0	ORF1ab	1.0	1667.0	2.0	same gene	2020-05	2020	5
5264	5258	6	2	0.05746	4999.0	ORF1ab	1.0	1667.0	4993.0	ORF1ab	1.0	1665.0	2.0	same gene	2020-05	2020	5
13671	13694	23	2	0.05738	204.0	ORF1ab	3.0	68.0	227.0	ORF1ab	2.0	76.0	8.0	same gene	2020-05	2020	5
13694	13669	25	2	0.05738	227.0	ORF1ab	2.0	76.0	202.0	ORF1ab	1.0	68.0	8.0	same gene	2020-05	2020	5
13694	13675	19	2	0.05738	227.0	ORF1ab	2.0	76.0	208.0	ORF1ab	1.0	70.0	6.0	same gene	2020-05	2020	5
13679	13694	15	2	0.05738	212.0	ORF1ab	2.0	71.0	227.0	ORF1ab	2.0	76.0	5.0	same gene	2020-05	2020	5
13669	13694	25	2	0.05738	202.0	ORF1ab	1.0	68.0	227.0	ORF1ab	2.0	76.0	8.0	same gene	2020-05	2020	5
13664	13694	30	2	0.05738	197.0	ORF1ab	2.0	66.0	227.0	ORF1ab	2.0	76.0	10.0	same gene	2020-05	2020	5
13694	13664	30	2	0.05738	227.0	ORF1ab	2.0	76.0	197.0	ORF1ab	2.0	66.0	10.0	same gene	2020-05	2020	5
13694	13672	22	2	0.05738	227.0	ORF1ab	2.0	76.0	205.0	ORF1ab	1.0	69.0	7.0	same gene	2020-05	2020	5
13694	13674	20	2	0.05738	227.0	ORF1ab	2.0	76.0	207.0	ORF1ab	3.0	69.0	7.0	same gene	2020-05	2020	5
13681	13694	13	2	0.05738	214.0	ORF1ab	1.0	72.0	227.0	ORF1ab	2.0	76.0	4.0	same gene	2020-05	2020	5
13694	13676	18	2	0.05738	227.0	ORF1ab	2.0	76.0	209.0	ORF1ab	2.0	70.0	6.0	same gene	2020-05	2020	5
13688	13694	6	2	0.05738	221.0	ORF1ab	2.0	74.0	227.0	ORF1ab	2.0	76.0	2.0	same gene	2020-05	2020	5
13694	13677	17	2	0.05738	227.0	ORF1ab	2.0	76.0	210.0	ORF1ab	3.0	70.0	6.0	same gene	2020-05	2020	5
13694	13666	28	2	0.05738	227.0	ORF1ab	2.0	76.0	199.0	ORF1ab	1.0	67.0	9.0	same gene	2020-05	2020	5
13672	13694	22	2	0.05738	205.0	ORF1ab	1.0	69.0	227.0	ORF1ab	2.0	76.0	7.0	same gene	2020-05	2020	5
13689	13694	5	2	0.05738	222.0	ORF1ab	3.0	74.0	227.0	ORF1ab	2.0	76.0	2.0	same gene	2020-05	2020	5
13682	13694	12	2	0.05738	215.0	ORF1ab	2.0	72.0	227.0	ORF1ab	2.0	76.0	4.0	same gene	2020-05	2020	5
13694	13670	24	2	0.05738	227.0	ORF1ab	2.0	76.0	203.0	ORF1ab	2.0	68.0	8.0	same gene	2020-05	2020	5
13675	13694	19	2	0.05738	208.0	ORF1ab	1.0	70.0	227.0	ORF1ab	2.0	76.0	6.0	same gene	2020-05	2020	5
13694	13689	5	2	0.05738	227.0	ORF1ab	2.0	76.0	222.0	ORF1ab	3.0	74.0	2.0	same gene	2020-05	2020	5
13683	13694	11	2	0.05738	216.0	ORF1ab	3.0	72.0	227.0	ORF1ab	2.0	76.0	4.0	same gene	2020-05	2020	5
13694	13688	6	2	0.05738	227.0	ORF1ab	2.0	76.0	221.0	ORF1ab	2.0	74.0	2.0	same gene	2020-05	2020	5
13673	13694	21	2	0.05738	206.0	ORF1ab	2.0	69.0	227.0	ORF1ab	2.0	76.0	7.0	same gene	2020-05	2020	5
13694	13683	11	2	0.05738	227.0	ORF1ab	2.0	76.0	216.0	ORF1ab	3.0	72.0	4.0	same gene	2020-05	2020	5
13694	13681	13	2	0.05738	227.0	ORF1ab	2.0	76.0	214.0	ORF1ab	1.0	72.0	4.0	same gene	2020-05	2020	5
13694	13671	23	2	0.05738	227.0	ORF1ab	2.0	76.0	204.0	ORF1ab	3.0	68.0	8.0	same gene	2020-05	2020	5
13694	13673	21	2	0.05738	227.0	ORF1ab	2.0	76.0	206.0	ORF1ab	2.0	69.0	7.0	same gene	2020-05	2020	5
13694	13679	15	2	0.05738	227.0	ORF1ab	2.0	76.0	212.0	ORF1ab	2.0	71.0	5.0	same gene	2020-05	2020	5
13666	13694	28	2	0.05738	199.0	ORF1ab	1.0	67.0	227.0	ORF1ab	2.0	76.0	9.0	same gene	2020-05	2020	5
13676	13694	18	2	0.05738	209.0	ORF1ab	2.0	70.0	227.0	ORF1ab	2.0	76.0	6.0	same gene	2020-05	2020	5
13674	13694	20	2	0.05738	207.0	ORF1ab	3.0	69.0	227.0	ORF1ab	2.0	76.0	7.0	same gene	2020-05	2020	5
13694	13682	12	2	0.05738	227.0	ORF1ab	2.0	76.0	215.0	ORF1ab	2.0	72.0	4.0	same gene	2020-05	2020	5
13677	13694	17	2	0.05738	210.0	ORF1ab	3.0	70.0	227.0	ORF1ab	2.0	76.0	6.0	same gene	2020-05	2020	5
13670	13694	24	2	0.05738	203.0	ORF1ab	2.0	68.0	227.0	ORF1ab	2.0	76.0	8.0	same gene	2020-05	2020	5
13665	13671	6	2	0.05723	198.0	ORF1ab	3.0	66.0	204.0	ORF1ab	3.0	68.0	2.0	same gene	2020-05	2020	5
13695	13665	30	2	0.05723	228.0	ORF1ab	3.0	76.0	198.0	ORF1ab	3.0	66.0	10.0	same gene	2020-05	2020	5
13665	13669	4	2	0.05723	198.0	ORF1ab	3.0	66.0	202.0	ORF1ab	1.0	68.0	2.0	same gene	2020-05	2020	5
13665	13670	5	2	0.05723	198.0	ORF1ab	3.0	66.0	203.0	ORF1ab	2.0	68.0	2.0	same gene	2020-05	2020	5
13665	13674	9	2	0.05723	198.0	ORF1ab	3.0	66.0	207.0	ORF1ab	3.0	69.0	3.0	same gene	2020-05	2020	5
13665	13672	7	2	0.05723	198.0	ORF1ab	3.0	66.0	205.0	ORF1ab	1.0	69.0	3.0	same gene	2020-05	2020	5
13665	13673	8	2	0.05723	198.0	ORF1ab	3.0	66.0	206.0	ORF1ab	2.0	69.0	3.0	same gene	2020-05	2020	5
13691	13665	26	2	0.05723	224.0	ORF1ab	2.0	75.0	198.0	ORF1ab	3.0	66.0	9.0	same gene	2020-05	2020	5
13665	13675	10	2	0.05723	198.0	ORF1ab	3.0	66.0	208.0	ORF1ab	1.0	70.0	4.0	same gene	2020-05	2020	5
13665	13676	11	2	0.05723	198.0	ORF1ab	3.0	66.0	209.0	ORF1ab	2.0	70.0	4.0	same gene	2020-05	2020	5
13665	13679	14	2	0.05723	198.0	ORF1ab	3.0	66.0	212.0	ORF1ab	2.0	71.0	5.0	same gene	2020-05	2020	5
13692	13665	27	2	0.05723	225.0	ORF1ab	3.0	75.0	198.0	ORF1ab	3.0	66.0	9.0	same gene	2020-05	2020	5
13688	13665	23	2	0.05723	221.0	ORF1ab	2.0	74.0	198.0	ORF1ab	3.0	66.0	8.0	same gene	2020-05	2020	5
13689	13665	24	2	0.05723	222.0	ORF1ab	3.0	74.0	198.0	ORF1ab	3.0	66.0	8.0	same gene	2020-05	2020	5
13665	13682	17	2	0.05723	198.0	ORF1ab	3.0	66.0	215.0	ORF1ab	2.0	72.0	6.0	same gene	2020-05	2020	5
13683	13665	18	2	0.05723	216.0	ORF1ab	3.0	72.0	198.0	ORF1ab	3.0	66.0	6.0	same gene	2020-05	2020	5
13682	13665	17	2	0.05723	215.0	ORF1ab	2.0	72.0	198.0	ORF1ab	3.0	66.0	6.0	same gene	2020-05	2020	5
13681	13665	16	2	0.05723	214.0	ORF1ab	1.0	72.0	198.0	ORF1ab	3.0	66.0	6.0	same gene	2020-05	2020	5
13679	13665	14	2	0.05723	212.0	ORF1ab	2.0	71.0	198.0	ORF1ab	3.0	66.0	5.0	same gene	2020-05	2020	5
13677	13665	12	2	0.05723	210.0	ORF1ab	3.0	70.0	198.0	ORF1ab	3.0	66.0	4.0	same gene	2020-05	2020	5
13676	13665	11	2	0.05723	209.0	ORF1ab	2.0	70.0	198.0	ORF1ab	3.0	66.0	4.0	same gene	2020-05	2020	5
13675	13665	10	2	0.05723	208.0	ORF1ab	1.0	70.0	198.0	ORF1ab	3.0	66.0	4.0	same gene	2020-05	2020	5
13674	13665	9	2	0.05723	207.0	ORF1ab	3.0	69.0	198.0	ORF1ab	3.0	66.0	3.0	same gene	2020-05	2020	5
13673	13665	8	2	0.05723	206.0	ORF1ab	2.0	69.0	198.0	ORF1ab	3.0	66.0	3.0	same gene	2020-05	2020	5
13672	13665	7	2	0.05723	205.0	ORF1ab	1.0	69.0	198.0	ORF1ab	3.0	66.0	3.0	same gene	2020-05	2020	5
13671	13665	6	2	0.05723	204.0	ORF1ab	3.0	68.0	198.0	ORF1ab	3.0	66.0	2.0	same gene	2020-05	2020	5
13670	13665	5	2	0.05723	203.0	ORF1ab	2.0	68.0	198.0	ORF1ab	3.0	66.0	2.0	same gene	2020-05	2020	5
13669	13665	4	2	0.05723	202.0	ORF1ab	1.0	68.0	198.0	ORF1ab	3.0	66.0	2.0	same gene	2020-05	2020	5
13665	13681	16	2	0.05723	198.0	ORF1ab	3.0	66.0	214.0	ORF1ab	1.0	72.0	6.0	same gene	2020-05	2020	5
13665	13677	12	2	0.05723	198.0	ORF1ab	3.0	66.0	210.0	ORF1ab	3.0	70.0	4.0	same gene	2020-05	2020	5
13665	13689	24	2	0.05723	198.0	ORF1ab	3.0	66.0	222.0	ORF1ab	3.0	74.0	8.0	same gene	2020-05	2020	5
13665	13691	26	2	0.05723	198.0	ORF1ab	3.0	66.0	224.0	ORF1ab	2.0	75.0	9.0	same gene	2020-05	2020	5
13665	13695	30	2	0.05723	198.0	ORF1ab	3.0	66.0	228.0	ORF1ab	3.0	76.0	10.0	same gene	2020-05	2020	5
13665	13683	18	2	0.05723	198.0	ORF1ab	3.0	66.0	216.0	ORF1ab	3.0	72.0	6.0	same gene	2020-05	2020	5
13665	13688	23	2	0.05723	198.0	ORF1ab	3.0	66.0	221.0	ORF1ab	2.0	74.0	8.0	same gene	2020-05	2020	5
13665	13692	27	2	0.05723	198.0	ORF1ab	3.0	66.0	225.0	ORF1ab	3.0	75.0	9.0	same gene	2020-05	2020	5
13376	13389	13	2	0.05696	13111.0	ORF1ab	1.0	4371.0	13124.0	ORF1ab	2.0	4375.0	4.0	same gene	2020-05	2020	5
13377	13391	14	2	0.05696	13112.0	ORF1ab	2.0	4371.0	13126.0	ORF1ab	1.0	4376.0	5.0	same gene	2020-05	2020	5
13376	13388	12	2	0.05696	13111.0	ORF1ab	1.0	4371.0	13123.0	ORF1ab	1.0	4375.0	4.0	same gene	2020-05	2020	5
13376	13387	11	2	0.05696	13111.0	ORF1ab	1.0	4371.0	13122.0	ORF1ab	3.0	4374.0	3.0	same gene	2020-05	2020	5
13380	13385	5	2	0.05696	13115.0	ORF1ab	2.0	4372.0	13120.0	ORF1ab	1.0	4374.0	2.0	same gene	2020-05	2020	5
13375	13385	10	2	0.05696	13110.0	ORF1ab	3.0	4370.0	13120.0	ORF1ab	1.0	4374.0	4.0	same gene	2020-05	2020	5
13380	13391	11	2	0.05696	13115.0	ORF1ab	2.0	4372.0	13126.0	ORF1ab	1.0	4376.0	4.0	same gene	2020-05	2020	5
13380	13390	10	2	0.05696	13115.0	ORF1ab	2.0	4372.0	13125.0	ORF1ab	3.0	4375.0	3.0	same gene	2020-05	2020	5
13379	13391	12	2	0.05696	13114.0	ORF1ab	1.0	4372.0	13126.0	ORF1ab	1.0	4376.0	4.0	same gene	2020-05	2020	5
13382	13390	8	2	0.05696	13117.0	ORF1ab	1.0	4373.0	13125.0	ORF1ab	3.0	4375.0	2.0	same gene	2020-05	2020	5
13377	13382	5	2	0.05696	13112.0	ORF1ab	2.0	4371.0	13117.0	ORF1ab	1.0	4373.0	2.0	same gene	2020-05	2020	5
13375	13382	7	2	0.05696	13110.0	ORF1ab	3.0	4370.0	13117.0	ORF1ab	1.0	4373.0	3.0	same gene	2020-05	2020	5
13374	13387	13	2	0.05696	13109.0	ORF1ab	2.0	4370.0	13122.0	ORF1ab	3.0	4374.0	4.0	same gene	2020-05	2020	5
13382	13388	6	2	0.05696	13117.0	ORF1ab	1.0	4373.0	13123.0	ORF1ab	1.0	4375.0	2.0	same gene	2020-05	2020	5
13376	13386	10	2	0.05696	13111.0	ORF1ab	1.0	4371.0	13121.0	ORF1ab	2.0	4374.0	3.0	same gene	2020-05	2020	5
13375	13390	15	2	0.05696	13110.0	ORF1ab	3.0	4370.0	13125.0	ORF1ab	3.0	4375.0	5.0	same gene	2020-05	2020	5
13380	13388	8	2	0.05696	13115.0	ORF1ab	2.0	4372.0	13123.0	ORF1ab	1.0	4375.0	3.0	same gene	2020-05	2020	5
13377	13387	10	2	0.05696	13112.0	ORF1ab	2.0	4371.0	13122.0	ORF1ab	3.0	4374.0	3.0	same gene	2020-05	2020	5
13375	13383	8	2	0.05696	13110.0	ORF1ab	3.0	4370.0	13118.0	ORF1ab	2.0	4373.0	3.0	same gene	2020-05	2020	5
13377	13388	11	2	0.05696	13112.0	ORF1ab	2.0	4371.0	13123.0	ORF1ab	1.0	4375.0	4.0	same gene	2020-05	2020	5
13376	13383	7	2	0.05696	13111.0	ORF1ab	1.0	4371.0	13118.0	ORF1ab	2.0	4373.0	2.0	same gene	2020-05	2020	5
13377	13389	12	2	0.05696	13112.0	ORF1ab	2.0	4371.0	13124.0	ORF1ab	2.0	4375.0	4.0	same gene	2020-05	2020	5
13374	13386	12	2	0.05696	13109.0	ORF1ab	2.0	4370.0	13121.0	ORF1ab	2.0	4374.0	4.0	same gene	2020-05	2020	5
13382	13389	7	2	0.05696	13117.0	ORF1ab	1.0	4373.0	13124.0	ORF1ab	2.0	4375.0	2.0	same gene	2020-05	2020	5
13380	13389	9	2	0.05696	13115.0	ORF1ab	2.0	4372.0	13124.0	ORF1ab	2.0	4375.0	3.0	same gene	2020-05	2020	5
13379	13390	11	2	0.05696	13114.0	ORF1ab	1.0	4372.0	13125.0	ORF1ab	3.0	4375.0	3.0	same gene	2020-05	2020	5
13375	13389	14	2	0.05696	13110.0	ORF1ab	3.0	4370.0	13124.0	ORF1ab	2.0	4375.0	5.0	same gene	2020-05	2020	5
13376	13391	15	2	0.05696	13111.0	ORF1ab	1.0	4371.0	13126.0	ORF1ab	1.0	4376.0	5.0	same gene	2020-05	2020	5
13377	13385	8	2	0.05696	13112.0	ORF1ab	2.0	4371.0	13120.0	ORF1ab	1.0	4374.0	3.0	same gene	2020-05	2020	5
13375	13387	12	2	0.05696	13110.0	ORF1ab	3.0	4370.0	13122.0	ORF1ab	3.0	4374.0	4.0	same gene	2020-05	2020	5
13375	13391	16	2	0.05696	13110.0	ORF1ab	3.0	4370.0	13126.0	ORF1ab	1.0	4376.0	6.0	same gene	2020-05	2020	5
13379	13387	8	2	0.05696	13114.0	ORF1ab	1.0	4372.0	13122.0	ORF1ab	3.0	4374.0	2.0	same gene	2020-05	2020	5
13375	13380	5	2	0.05696	13110.0	ORF1ab	3.0	4370.0	13115.0	ORF1ab	2.0	4372.0	2.0	same gene	2020-05	2020	5
13380	13386	6	2	0.05696	13115.0	ORF1ab	2.0	4372.0	13121.0	ORF1ab	2.0	4374.0	2.0	same gene	2020-05	2020	5
13377	13386	9	2	0.05696	13112.0	ORF1ab	2.0	4371.0	13121.0	ORF1ab	2.0	4374.0	3.0	same gene	2020-05	2020	5
13379	13388	9	2	0.05696	13114.0	ORF1ab	1.0	4372.0	13123.0	ORF1ab	1.0	4375.0	3.0	same gene	2020-05	2020	5
13377	13383	6	2	0.05696	13112.0	ORF1ab	2.0	4371.0	13118.0	ORF1ab	2.0	4373.0	2.0	same gene	2020-05	2020	5
13379	13385	6	2	0.05696	13114.0	ORF1ab	1.0	4372.0	13120.0	ORF1ab	1.0	4374.0	2.0	same gene	2020-05	2020	5
13379	13389	10	2	0.05696	13114.0	ORF1ab	1.0	4372.0	13124.0	ORF1ab	2.0	4375.0	3.0	same gene	2020-05	2020	5
13375	13388	13	2	0.05696	13110.0	ORF1ab	3.0	4370.0	13123.0	ORF1ab	1.0	4375.0	5.0	same gene	2020-05	2020	5
13376	13382	6	2	0.05696	13111.0	ORF1ab	1.0	4371.0	13117.0	ORF1ab	1.0	4373.0	2.0	same gene	2020-05	2020	5
13375	13386	11	2	0.05696	13110.0	ORF1ab	3.0	4370.0	13121.0	ORF1ab	2.0	4374.0	4.0	same gene	2020-05	2020	5
13374	13391	17	2	0.05696	13109.0	ORF1ab	2.0	4370.0	13126.0	ORF1ab	1.0	4376.0	6.0	same gene	2020-05	2020	5
13374	13390	16	2	0.05696	13109.0	ORF1ab	2.0	4370.0	13125.0	ORF1ab	3.0	4375.0	5.0	same gene	2020-05	2020	5
13374	13389	15	2	0.05696	13109.0	ORF1ab	2.0	4370.0	13124.0	ORF1ab	2.0	4375.0	5.0	same gene	2020-05	2020	5
13374	13388	14	2	0.05696	13109.0	ORF1ab	2.0	4370.0	13123.0	ORF1ab	1.0	4375.0	5.0	same gene	2020-05	2020	5
13380	13387	7	2	0.05696	13115.0	ORF1ab	2.0	4372.0	13122.0	ORF1ab	3.0	4374.0	2.0	same gene	2020-05	2020	5
13375	13379	4	2	0.05696	13110.0	ORF1ab	3.0	4370.0	13114.0	ORF1ab	1.0	4372.0	2.0	same gene	2020-05	2020	5
13379	13386	7	2	0.05696	13114.0	ORF1ab	1.0	4372.0	13121.0	ORF1ab	2.0	4374.0	2.0	same gene	2020-05	2020	5
13376	13390	14	2	0.05696	13111.0	ORF1ab	1.0	4371.0	13125.0	ORF1ab	3.0	4375.0	4.0	same gene	2020-05	2020	5
13377	13390	13	2	0.05696	13112.0	ORF1ab	2.0	4371.0	13125.0	ORF1ab	3.0	4375.0	4.0	same gene	2020-05	2020	5
13376	13385	9	2	0.05696	13111.0	ORF1ab	1.0	4371.0	13120.0	ORF1ab	1.0	4374.0	3.0	same gene	2020-05	2020	5
13374	13385	11	2	0.05696	13109.0	ORF1ab	2.0	4370.0	13120.0	ORF1ab	1.0	4374.0	4.0	same gene	2020-05	2020	5
13382	13376	6	2	0.05696	13117.0	ORF1ab	1.0	4373.0	13111.0	ORF1ab	1.0	4371.0	2.0	same gene	2020-05	2020	5
13387	13380	7	2	0.05696	13122.0	ORF1ab	3.0	4374.0	13115.0	ORF1ab	2.0	4372.0	2.0	same gene	2020-05	2020	5
13388	13380	8	2	0.05696	13123.0	ORF1ab	1.0	4375.0	13115.0	ORF1ab	2.0	4372.0	3.0	same gene	2020-05	2020	5
13389	13380	9	2	0.05696	13124.0	ORF1ab	2.0	4375.0	13115.0	ORF1ab	2.0	4372.0	3.0	same gene	2020-05	2020	5
13390	13380	10	2	0.05696	13125.0	ORF1ab	3.0	4375.0	13115.0	ORF1ab	2.0	4372.0	3.0	same gene	2020-05	2020	5
13391	13380	11	2	0.05696	13126.0	ORF1ab	1.0	4376.0	13115.0	ORF1ab	2.0	4372.0	4.0	same gene	2020-05	2020	5
13386	13391	5	2	0.05696	13121.0	ORF1ab	2.0	4374.0	13126.0	ORF1ab	1.0	4376.0	2.0	same gene	2020-05	2020	5
13391	13375	16	2	0.05696	13126.0	ORF1ab	1.0	4376.0	13110.0	ORF1ab	3.0	4370.0	6.0	same gene	2020-05	2020	5
13390	13375	15	2	0.05696	13125.0	ORF1ab	3.0	4375.0	13110.0	ORF1ab	3.0	4370.0	5.0	same gene	2020-05	2020	5
13389	13375	14	2	0.05696	13124.0	ORF1ab	2.0	4375.0	13110.0	ORF1ab	3.0	4370.0	5.0	same gene	2020-05	2020	5
13388	13375	13	2	0.05696	13123.0	ORF1ab	1.0	4375.0	13110.0	ORF1ab	3.0	4370.0	5.0	same gene	2020-05	2020	5
13388	13382	6	2	0.05696	13123.0	ORF1ab	1.0	4375.0	13117.0	ORF1ab	1.0	4373.0	2.0	same gene	2020-05	2020	5
13389	13382	7	2	0.05696	13124.0	ORF1ab	2.0	4375.0	13117.0	ORF1ab	1.0	4373.0	2.0	same gene	2020-05	2020	5
13390	13382	8	2	0.05696	13125.0	ORF1ab	3.0	4375.0	13117.0	ORF1ab	1.0	4373.0	2.0	same gene	2020-05	2020	5
13391	13382	9	2	0.05696	13126.0	ORF1ab	1.0	4376.0	13117.0	ORF1ab	1.0	4373.0	3.0	same gene	2020-05	2020	5
13388	13383	5	2	0.05696	13123.0	ORF1ab	1.0	4375.0	13118.0	ORF1ab	2.0	4373.0	2.0	same gene	2020-05	2020	5
13389	13383	6	2	0.05696	13124.0	ORF1ab	2.0	4375.0	13118.0	ORF1ab	2.0	4373.0	2.0	same gene	2020-05	2020	5
13390	13383	7	2	0.05696	13125.0	ORF1ab	3.0	4375.0	13118.0	ORF1ab	2.0	4373.0	2.0	same gene	2020-05	2020	5
13385	13391	6	2	0.05696	13120.0	ORF1ab	1.0	4374.0	13126.0	ORF1ab	1.0	4376.0	2.0	same gene	2020-05	2020	5
13391	13383	8	2	0.05696	13126.0	ORF1ab	1.0	4376.0	13118.0	ORF1ab	2.0	4373.0	3.0	same gene	2020-05	2020	5
13391	13385	6	2	0.05696	13126.0	ORF1ab	1.0	4376.0	13120.0	ORF1ab	1.0	4374.0	2.0	same gene	2020-05	2020	5
13391	13386	5	2	0.05696	13126.0	ORF1ab	1.0	4376.0	13121.0	ORF1ab	2.0	4374.0	2.0	same gene	2020-05	2020	5
13391	13387	4	2	0.05696	13126.0	ORF1ab	1.0	4376.0	13122.0	ORF1ab	3.0	4374.0	2.0	same gene	2020-05	2020	5
13387	13375	12	2	0.05696	13122.0	ORF1ab	3.0	4374.0	13110.0	ORF1ab	3.0	4370.0	4.0	same gene	2020-05	2020	5
13386	13380	6	2	0.05696	13121.0	ORF1ab	2.0	4374.0	13115.0	ORF1ab	2.0	4372.0	2.0	same gene	2020-05	2020	5
13385	13380	5	2	0.05696	13120.0	ORF1ab	1.0	4374.0	13115.0	ORF1ab	2.0	4372.0	2.0	same gene	2020-05	2020	5
13385	13375	10	2	0.05696	13120.0	ORF1ab	1.0	4374.0	13110.0	ORF1ab	3.0	4370.0	4.0	same gene	2020-05	2020	5
13391	13379	12	2	0.05696	13126.0	ORF1ab	1.0	4376.0	13114.0	ORF1ab	1.0	4372.0	4.0	same gene	2020-05	2020	5
13389	13376	13	2	0.05696	13124.0	ORF1ab	2.0	4375.0	13111.0	ORF1ab	1.0	4371.0	4.0	same gene	2020-05	2020	5
13390	13376	14	2	0.05696	13125.0	ORF1ab	3.0	4375.0	13111.0	ORF1ab	1.0	4371.0	4.0	same gene	2020-05	2020	5
13391	13376	15	2	0.05696	13126.0	ORF1ab	1.0	4376.0	13111.0	ORF1ab	1.0	4371.0	5.0	same gene	2020-05	2020	5
13382	13377	5	2	0.05696	13117.0	ORF1ab	1.0	4373.0	13112.0	ORF1ab	2.0	4371.0	2.0	same gene	2020-05	2020	5
13383	13377	6	2	0.05696	13118.0	ORF1ab	2.0	4373.0	13112.0	ORF1ab	2.0	4371.0	2.0	same gene	2020-05	2020	5
13385	13377	8	2	0.05696	13120.0	ORF1ab	1.0	4374.0	13112.0	ORF1ab	2.0	4371.0	3.0	same gene	2020-05	2020	5
13386	13377	9	2	0.05696	13121.0	ORF1ab	2.0	4374.0	13112.0	ORF1ab	2.0	4371.0	3.0	same gene	2020-05	2020	5
13387	13377	10	2	0.05696	13122.0	ORF1ab	3.0	4374.0	13112.0	ORF1ab	2.0	4371.0	3.0	same gene	2020-05	2020	5
13388	13377	11	2	0.05696	13123.0	ORF1ab	1.0	4375.0	13112.0	ORF1ab	2.0	4371.0	4.0	same gene	2020-05	2020	5
13389	13377	12	2	0.05696	13124.0	ORF1ab	2.0	4375.0	13112.0	ORF1ab	2.0	4371.0	4.0	same gene	2020-05	2020	5
13390	13377	13	2	0.05696	13125.0	ORF1ab	3.0	4375.0	13112.0	ORF1ab	2.0	4371.0	4.0	same gene	2020-05	2020	5
13391	13377	14	2	0.05696	13126.0	ORF1ab	1.0	4376.0	13112.0	ORF1ab	2.0	4371.0	5.0	same gene	2020-05	2020	5
13387	13376	11	2	0.05696	13122.0	ORF1ab	3.0	4374.0	13111.0	ORF1ab	1.0	4371.0	3.0	same gene	2020-05	2020	5
13386	13376	10	2	0.05696	13121.0	ORF1ab	2.0	4374.0	13111.0	ORF1ab	1.0	4371.0	3.0	same gene	2020-05	2020	5
13385	13376	9	2	0.05696	13120.0	ORF1ab	1.0	4374.0	13111.0	ORF1ab	1.0	4371.0	3.0	same gene	2020-05	2020	5
13383	13376	7	2	0.05696	13118.0	ORF1ab	2.0	4373.0	13111.0	ORF1ab	1.0	4371.0	2.0	same gene	2020-05	2020	5
13385	13379	6	2	0.05696	13120.0	ORF1ab	1.0	4374.0	13114.0	ORF1ab	1.0	4372.0	2.0	same gene	2020-05	2020	5
13386	13379	7	2	0.05696	13121.0	ORF1ab	2.0	4374.0	13114.0	ORF1ab	1.0	4372.0	2.0	same gene	2020-05	2020	5
13387	13379	8	2	0.05696	13122.0	ORF1ab	3.0	4374.0	13114.0	ORF1ab	1.0	4372.0	2.0	same gene	2020-05	2020	5
13388	13379	9	2	0.05696	13123.0	ORF1ab	1.0	4375.0	13114.0	ORF1ab	1.0	4372.0	3.0	same gene	2020-05	2020	5
13387	13391	4	2	0.05696	13122.0	ORF1ab	3.0	4374.0	13126.0	ORF1ab	1.0	4376.0	2.0	same gene	2020-05	2020	5
13389	13379	10	2	0.05696	13124.0	ORF1ab	2.0	4375.0	13114.0	ORF1ab	1.0	4372.0	3.0	same gene	2020-05	2020	5
13390	13379	11	2	0.05696	13125.0	ORF1ab	3.0	4375.0	13114.0	ORF1ab	1.0	4372.0	3.0	same gene	2020-05	2020	5
13386	13375	11	2	0.05696	13121.0	ORF1ab	2.0	4374.0	13110.0	ORF1ab	3.0	4370.0	4.0	same gene	2020-05	2020	5
13388	13376	12	2	0.05696	13123.0	ORF1ab	1.0	4375.0	13111.0	ORF1ab	1.0	4371.0	4.0	same gene	2020-05	2020	5
13383	13391	8	2	0.05696	13118.0	ORF1ab	2.0	4373.0	13126.0	ORF1ab	1.0	4376.0	3.0	same gene	2020-05	2020	5
13373	13389	16	2	0.05696	13108.0	ORF1ab	1.0	4370.0	13124.0	ORF1ab	2.0	4375.0	5.0	same gene	2020-05	2020	5
13390	13373	17	2	0.05696	13125.0	ORF1ab	3.0	4375.0	13108.0	ORF1ab	1.0	4370.0	5.0	same gene	2020-05	2020	5
13389	13373	16	2	0.05696	13124.0	ORF1ab	2.0	4375.0	13108.0	ORF1ab	1.0	4370.0	5.0	same gene	2020-05	2020	5
13388	13373	15	2	0.05696	13123.0	ORF1ab	1.0	4375.0	13108.0	ORF1ab	1.0	4370.0	5.0	same gene	2020-05	2020	5
13383	13390	7	2	0.05696	13118.0	ORF1ab	2.0	4373.0	13125.0	ORF1ab	3.0	4375.0	2.0	same gene	2020-05	2020	5
13386	13373	13	2	0.05696	13121.0	ORF1ab	2.0	4374.0	13108.0	ORF1ab	1.0	4370.0	4.0	same gene	2020-05	2020	5
13385	13373	12	2	0.05696	13120.0	ORF1ab	1.0	4374.0	13108.0	ORF1ab	1.0	4370.0	4.0	same gene	2020-05	2020	5
13383	13373	10	2	0.05696	13118.0	ORF1ab	2.0	4373.0	13108.0	ORF1ab	1.0	4370.0	3.0	same gene	2020-05	2020	5
13382	13373	9	2	0.05696	13117.0	ORF1ab	1.0	4373.0	13108.0	ORF1ab	1.0	4370.0	3.0	same gene	2020-05	2020	5
13380	13373	7	2	0.05696	13115.0	ORF1ab	2.0	4372.0	13108.0	ORF1ab	1.0	4370.0	2.0	same gene	2020-05	2020	5
13379	13373	6	2	0.05696	13114.0	ORF1ab	1.0	4372.0	13108.0	ORF1ab	1.0	4370.0	2.0	same gene	2020-05	2020	5
13373	13391	18	2	0.05696	13108.0	ORF1ab	1.0	4370.0	13126.0	ORF1ab	1.0	4376.0	6.0	same gene	2020-05	2020	5
13373	13390	17	2	0.05696	13108.0	ORF1ab	1.0	4370.0	13125.0	ORF1ab	3.0	4375.0	5.0	same gene	2020-05	2020	5
13373	13388	15	2	0.05696	13108.0	ORF1ab	1.0	4370.0	13123.0	ORF1ab	1.0	4375.0	5.0	same gene	2020-05	2020	5
13379	13374	5	2	0.05696	13114.0	ORF1ab	1.0	4372.0	13109.0	ORF1ab	2.0	4370.0	2.0	same gene	2020-05	2020	5
13373	13387	14	2	0.05696	13108.0	ORF1ab	1.0	4370.0	13122.0	ORF1ab	3.0	4374.0	4.0	same gene	2020-05	2020	5
13373	13386	13	2	0.05696	13108.0	ORF1ab	1.0	4370.0	13121.0	ORF1ab	2.0	4374.0	4.0	same gene	2020-05	2020	5
13373	13385	12	2	0.05696	13108.0	ORF1ab	1.0	4370.0	13120.0	ORF1ab	1.0	4374.0	4.0	same gene	2020-05	2020	5
13373	13383	10	2	0.05696	13108.0	ORF1ab	1.0	4370.0	13118.0	ORF1ab	2.0	4373.0	3.0	same gene	2020-05	2020	5
13373	13382	9	2	0.05696	13108.0	ORF1ab	1.0	4370.0	13117.0	ORF1ab	1.0	4373.0	3.0	same gene	2020-05	2020	5
13373	13380	7	2	0.05696	13108.0	ORF1ab	1.0	4370.0	13115.0	ORF1ab	2.0	4372.0	2.0	same gene	2020-05	2020	5
13374	13379	5	2	0.05696	13109.0	ORF1ab	2.0	4370.0	13114.0	ORF1ab	1.0	4372.0	2.0	same gene	2020-05	2020	5
13374	13380	6	2	0.05696	13109.0	ORF1ab	2.0	4370.0	13115.0	ORF1ab	2.0	4372.0	2.0	same gene	2020-05	2020	5
13373	13379	6	2	0.05696	13108.0	ORF1ab	1.0	4370.0	13114.0	ORF1ab	1.0	4372.0	2.0	same gene	2020-05	2020	5
13374	13382	8	2	0.05696	13109.0	ORF1ab	2.0	4370.0	13117.0	ORF1ab	1.0	4373.0	3.0	same gene	2020-05	2020	5
13382	13391	9	2	0.05696	13117.0	ORF1ab	1.0	4373.0	13126.0	ORF1ab	1.0	4376.0	3.0	same gene	2020-05	2020	5
13374	13383	9	2	0.05696	13109.0	ORF1ab	2.0	4370.0	13118.0	ORF1ab	2.0	4373.0	3.0	same gene	2020-05	2020	5
13391	13373	18	2	0.05696	13126.0	ORF1ab	1.0	4376.0	13108.0	ORF1ab	1.0	4370.0	6.0	same gene	2020-05	2020	5
13387	13373	14	2	0.05696	13122.0	ORF1ab	3.0	4374.0	13108.0	ORF1ab	1.0	4370.0	4.0	same gene	2020-05	2020	5
13380	13375	5	2	0.05696	13115.0	ORF1ab	2.0	4372.0	13110.0	ORF1ab	3.0	4370.0	2.0	same gene	2020-05	2020	5
13387	13374	13	2	0.05696	13122.0	ORF1ab	3.0	4374.0	13109.0	ORF1ab	2.0	4370.0	4.0	same gene	2020-05	2020	5
13383	13388	5	2	0.05696	13118.0	ORF1ab	2.0	4373.0	13123.0	ORF1ab	1.0	4375.0	2.0	same gene	2020-05	2020	5
13379	13375	4	2	0.05696	13114.0	ORF1ab	1.0	4372.0	13110.0	ORF1ab	3.0	4370.0	2.0	same gene	2020-05	2020	5
13391	13374	17	2	0.05696	13126.0	ORF1ab	1.0	4376.0	13109.0	ORF1ab	2.0	4370.0	6.0	same gene	2020-05	2020	5
13390	13374	16	2	0.05696	13125.0	ORF1ab	3.0	4375.0	13109.0	ORF1ab	2.0	4370.0	5.0	same gene	2020-05	2020	5
13389	13374	15	2	0.05696	13124.0	ORF1ab	2.0	4375.0	13109.0	ORF1ab	2.0	4370.0	5.0	same gene	2020-05	2020	5
13388	13374	14	2	0.05696	13123.0	ORF1ab	1.0	4375.0	13109.0	ORF1ab	2.0	4370.0	5.0	same gene	2020-05	2020	5
13382	13375	7	2	0.05696	13117.0	ORF1ab	1.0	4373.0	13110.0	ORF1ab	3.0	4370.0	3.0	same gene	2020-05	2020	5
13386	13374	12	2	0.05696	13121.0	ORF1ab	2.0	4374.0	13109.0	ORF1ab	2.0	4370.0	4.0	same gene	2020-05	2020	5
13385	13374	11	2	0.05696	13120.0	ORF1ab	1.0	4374.0	13109.0	ORF1ab	2.0	4370.0	4.0	same gene	2020-05	2020	5
13383	13374	9	2	0.05696	13118.0	ORF1ab	2.0	4373.0	13109.0	ORF1ab	2.0	4370.0	3.0	same gene	2020-05	2020	5
13382	13374	8	2	0.05696	13117.0	ORF1ab	1.0	4373.0	13109.0	ORF1ab	2.0	4370.0	3.0	same gene	2020-05	2020	5
13383	13389	6	2	0.05696	13118.0	ORF1ab	2.0	4373.0	13124.0	ORF1ab	2.0	4375.0	2.0	same gene	2020-05	2020	5
13380	13374	6	2	0.05696	13115.0	ORF1ab	2.0	4372.0	13109.0	ORF1ab	2.0	4370.0	2.0	same gene	2020-05	2020	5
13383	13375	8	2	0.05696	13118.0	ORF1ab	2.0	4373.0	13110.0	ORF1ab	3.0	4370.0	3.0	same gene	2020-05	2020	5
13384	13377	7	2	0.05668	13119.0	ORF1ab	3.0	4373.0	13112.0	ORF1ab	2.0	4371.0	2.0	same gene	2020-05	2020	5
13391	13384	7	2	0.05668	13126.0	ORF1ab	1.0	4376.0	13119.0	ORF1ab	3.0	4373.0	3.0	same gene	2020-05	2020	5
13389	13384	5	2	0.05668	13124.0	ORF1ab	2.0	4375.0	13119.0	ORF1ab	3.0	4373.0	2.0	same gene	2020-05	2020	5
13373	13384	11	2	0.05668	13108.0	ORF1ab	1.0	4370.0	13119.0	ORF1ab	3.0	4373.0	3.0	same gene	2020-05	2020	5
13384	13388	4	2	0.05668	13119.0	ORF1ab	3.0	4373.0	13123.0	ORF1ab	1.0	4375.0	2.0	same gene	2020-05	2020	5
13384	13389	5	2	0.05668	13119.0	ORF1ab	3.0	4373.0	13124.0	ORF1ab	2.0	4375.0	2.0	same gene	2020-05	2020	5
13384	13390	6	2	0.05668	13119.0	ORF1ab	3.0	4373.0	13125.0	ORF1ab	3.0	4375.0	2.0	same gene	2020-05	2020	5
13374	13384	10	2	0.05668	13109.0	ORF1ab	2.0	4370.0	13119.0	ORF1ab	3.0	4373.0	3.0	same gene	2020-05	2020	5
13388	13384	4	2	0.05668	13123.0	ORF1ab	1.0	4375.0	13119.0	ORF1ab	3.0	4373.0	2.0	same gene	2020-05	2020	5
13384	13391	7	2	0.05668	13119.0	ORF1ab	3.0	4373.0	13126.0	ORF1ab	1.0	4376.0	3.0	same gene	2020-05	2020	5
13384	13375	9	2	0.05668	13119.0	ORF1ab	3.0	4373.0	13110.0	ORF1ab	3.0	4370.0	3.0	same gene	2020-05	2020	5
13375	13384	9	2	0.05668	13110.0	ORF1ab	3.0	4370.0	13119.0	ORF1ab	3.0	4373.0	3.0	same gene	2020-05	2020	5
13384	13376	8	2	0.05668	13119.0	ORF1ab	3.0	4373.0	13111.0	ORF1ab	1.0	4371.0	2.0	same gene	2020-05	2020	5
13390	13384	6	2	0.05668	13125.0	ORF1ab	3.0	4375.0	13119.0	ORF1ab	3.0	4373.0	2.0	same gene	2020-05	2020	5
13377	13384	7	2	0.05668	13112.0	ORF1ab	2.0	4371.0	13119.0	ORF1ab	3.0	4373.0	2.0	same gene	2020-05	2020	5
13384	13373	11	2	0.05668	13119.0	ORF1ab	3.0	4373.0	13108.0	ORF1ab	1.0	4370.0	3.0	same gene	2020-05	2020	5
13384	13374	10	2	0.05668	13119.0	ORF1ab	3.0	4373.0	13109.0	ORF1ab	2.0	4370.0	3.0	same gene	2020-05	2020	5
13376	13384	8	2	0.05668	13111.0	ORF1ab	1.0	4371.0	13119.0	ORF1ab	3.0	4373.0	2.0	same gene	2020-05	2020	5
13378	13385	7	2	0.05647	13113.0	ORF1ab	3.0	4371.0	13120.0	ORF1ab	1.0	4374.0	3.0	same gene	2020-05	2020	5
13378	13390	12	2	0.05647	13113.0	ORF1ab	3.0	4371.0	13125.0	ORF1ab	3.0	4375.0	4.0	same gene	2020-05	2020	5
13378	13389	11	2	0.05647	13113.0	ORF1ab	3.0	4371.0	13124.0	ORF1ab	2.0	4375.0	4.0	same gene	2020-05	2020	5
13378	13388	10	2	0.05647	13113.0	ORF1ab	3.0	4371.0	13123.0	ORF1ab	1.0	4375.0	4.0	same gene	2020-05	2020	5
13378	13383	5	2	0.05647	13113.0	ORF1ab	3.0	4371.0	13118.0	ORF1ab	2.0	4373.0	2.0	same gene	2020-05	2020	5
13378	13386	8	2	0.05647	13113.0	ORF1ab	3.0	4371.0	13121.0	ORF1ab	2.0	4374.0	3.0	same gene	2020-05	2020	5
13378	13382	4	2	0.05647	13113.0	ORF1ab	3.0	4371.0	13117.0	ORF1ab	1.0	4373.0	2.0	same gene	2020-05	2020	5
13378	13387	9	2	0.05647	13113.0	ORF1ab	3.0	4371.0	13122.0	ORF1ab	3.0	4374.0	3.0	same gene	2020-05	2020	5
13383	13378	5	2	0.05647	13118.0	ORF1ab	2.0	4373.0	13113.0	ORF1ab	3.0	4371.0	2.0	same gene	2020-05	2020	5
13378	13391	13	2	0.05647	13113.0	ORF1ab	3.0	4371.0	13126.0	ORF1ab	1.0	4376.0	5.0	same gene	2020-05	2020	5
13382	13378	4	2	0.05647	13117.0	ORF1ab	1.0	4373.0	13113.0	ORF1ab	3.0	4371.0	2.0	same gene	2020-05	2020	5
13385	13378	7	2	0.05647	13120.0	ORF1ab	1.0	4374.0	13113.0	ORF1ab	3.0	4371.0	3.0	same gene	2020-05	2020	5
13386	13378	8	2	0.05647	13121.0	ORF1ab	2.0	4374.0	13113.0	ORF1ab	3.0	4371.0	3.0	same gene	2020-05	2020	5
13387	13378	9	2	0.05647	13122.0	ORF1ab	3.0	4374.0	13113.0	ORF1ab	3.0	4371.0	3.0	same gene	2020-05	2020	5
13388	13378	10	2	0.05647	13123.0	ORF1ab	1.0	4375.0	13113.0	ORF1ab	3.0	4371.0	4.0	same gene	2020-05	2020	5
13389	13378	11	2	0.05647	13124.0	ORF1ab	2.0	4375.0	13113.0	ORF1ab	3.0	4371.0	4.0	same gene	2020-05	2020	5
13390	13378	12	2	0.05647	13125.0	ORF1ab	3.0	4375.0	13113.0	ORF1ab	3.0	4371.0	4.0	same gene	2020-05	2020	5
13391	13378	13	2	0.05647	13126.0	ORF1ab	1.0	4376.0	13113.0	ORF1ab	3.0	4371.0	5.0	same gene	2020-05	2020	5
2891	1440	1451	2	0.05601	2626.0	ORF1ab	1.0	876.0	1175.0	ORF1ab	2.0	392.0	484.0	same gene	2020-05	2020	5
1440	2891	1451	2	0.05601	1175.0	ORF1ab	2.0	392.0	2626.0	ORF1ab	1.0	876.0	484.0	same gene	2020-05	2020	5
13385	13381	4	2	0.05555	13120.0	ORF1ab	1.0	4374.0	13116.0	ORF1ab	3.0	4372.0	2.0	same gene	2020-05	2020	5
13381	13385	4	2	0.05555	13116.0	ORF1ab	3.0	4372.0	13120.0	ORF1ab	1.0	4374.0	2.0	same gene	2020-05	2020	5
13381	13386	5	2	0.05555	13116.0	ORF1ab	3.0	4372.0	13121.0	ORF1ab	2.0	4374.0	2.0	same gene	2020-05	2020	5
13381	13389	8	2	0.05555	13116.0	ORF1ab	3.0	4372.0	13124.0	ORF1ab	2.0	4375.0	3.0	same gene	2020-05	2020	5
13381	13374	7	2	0.05555	13116.0	ORF1ab	3.0	4372.0	13109.0	ORF1ab	2.0	4370.0	2.0	same gene	2020-05	2020	5
13381	13390	9	2	0.05555	13116.0	ORF1ab	3.0	4372.0	13125.0	ORF1ab	3.0	4375.0	3.0	same gene	2020-05	2020	5
13373	13381	8	2	0.05555	13108.0	ORF1ab	1.0	4370.0	13116.0	ORF1ab	3.0	4372.0	2.0	same gene	2020-05	2020	5
13381	13391	10	2	0.05555	13116.0	ORF1ab	3.0	4372.0	13126.0	ORF1ab	1.0	4376.0	4.0	same gene	2020-05	2020	5
13374	13381	7	2	0.05555	13109.0	ORF1ab	2.0	4370.0	13116.0	ORF1ab	3.0	4372.0	2.0	same gene	2020-05	2020	5
13375	13381	6	2	0.05555	13110.0	ORF1ab	3.0	4370.0	13116.0	ORF1ab	3.0	4372.0	2.0	same gene	2020-05	2020	5
13381	13373	8	2	0.05555	13116.0	ORF1ab	3.0	4372.0	13108.0	ORF1ab	1.0	4370.0	2.0	same gene	2020-05	2020	5
13386	13381	5	2	0.05555	13121.0	ORF1ab	2.0	4374.0	13116.0	ORF1ab	3.0	4372.0	2.0	same gene	2020-05	2020	5
13381	13387	6	2	0.05555	13116.0	ORF1ab	3.0	4372.0	13122.0	ORF1ab	3.0	4374.0	2.0	same gene	2020-05	2020	5
13381	13388	7	2	0.05555	13116.0	ORF1ab	3.0	4372.0	13123.0	ORF1ab	1.0	4375.0	3.0	same gene	2020-05	2020	5
13381	13375	6	2	0.05555	13116.0	ORF1ab	3.0	4372.0	13110.0	ORF1ab	3.0	4370.0	2.0	same gene	2020-05	2020	5
13387	13381	6	2	0.05555	13122.0	ORF1ab	3.0	4374.0	13116.0	ORF1ab	3.0	4372.0	2.0	same gene	2020-05	2020	5
13388	13381	7	2	0.05555	13123.0	ORF1ab	1.0	4375.0	13116.0	ORF1ab	3.0	4372.0	3.0	same gene	2020-05	2020	5
13389	13381	8	2	0.05555	13124.0	ORF1ab	2.0	4375.0	13116.0	ORF1ab	3.0	4372.0	3.0	same gene	2020-05	2020	5
13390	13381	9	2	0.05555	13125.0	ORF1ab	3.0	4375.0	13116.0	ORF1ab	3.0	4372.0	3.0	same gene	2020-05	2020	5
13391	13381	10	2	0.05555	13126.0	ORF1ab	1.0	4376.0	13116.0	ORF1ab	3.0	4372.0	4.0	same gene	2020-05	2020	5
29341	29345	4	2	0.05533	1068.0	N	3.0	356.0	1072.0	N	1.0	358.0	2.0	same gene	2020-05	2020	5
29341	29346	5	2	0.05533	1068.0	N	3.0	356.0	1073.0	N	2.0	358.0	2.0	same gene	2020-05	2020	5
29345	29341	4	2	0.05533	1072.0	N	1.0	358.0	1068.0	N	3.0	356.0	2.0	same gene	2020-05	2020	5
29346	29341	5	2	0.05533	1073.0	N	2.0	358.0	1068.0	N	3.0	356.0	2.0	same gene	2020-05	2020	5
29340	29346	6	2	0.05532	1067.0	N	2.0	356.0	1073.0	N	2.0	358.0	2.0	same gene	2020-05	2020	5
29338	29342	4	2	0.05532	1065.0	N	3.0	355.0	1069.0	N	1.0	357.0	2.0	same gene	2020-05	2020	5
29338	29345	7	2	0.05532	1065.0	N	3.0	355.0	1072.0	N	1.0	358.0	3.0	same gene	2020-05	2020	5
29340	29345	5	2	0.05532	1067.0	N	2.0	356.0	1072.0	N	1.0	358.0	2.0	same gene	2020-05	2020	5
29338	29344	6	2	0.05532	1065.0	N	3.0	355.0	1071.0	N	3.0	357.0	2.0	same gene	2020-05	2020	5
29338	29343	5	2	0.05532	1065.0	N	3.0	355.0	1070.0	N	2.0	357.0	2.0	same gene	2020-05	2020	5
29339	29346	7	2	0.05532	1066.0	N	1.0	356.0	1073.0	N	2.0	358.0	2.0	same gene	2020-05	2020	5
29338	29346	8	2	0.05532	1065.0	N	3.0	355.0	1073.0	N	2.0	358.0	3.0	same gene	2020-05	2020	5
29339	29345	6	2	0.05532	1066.0	N	1.0	356.0	1072.0	N	1.0	358.0	2.0	same gene	2020-05	2020	5
29342	29338	4	2	0.05532	1069.0	N	1.0	357.0	1065.0	N	3.0	355.0	2.0	same gene	2020-05	2020	5
29343	29338	5	2	0.05532	1070.0	N	2.0	357.0	1065.0	N	3.0	355.0	2.0	same gene	2020-05	2020	5
29344	29338	6	2	0.05532	1071.0	N	3.0	357.0	1065.0	N	3.0	355.0	2.0	same gene	2020-05	2020	5
29345	29338	7	2	0.05532	1072.0	N	1.0	358.0	1065.0	N	3.0	355.0	3.0	same gene	2020-05	2020	5
29346	29338	8	2	0.05532	1073.0	N	2.0	358.0	1065.0	N	3.0	355.0	3.0	same gene	2020-05	2020	5
29345	29339	6	2	0.05532	1072.0	N	1.0	358.0	1066.0	N	1.0	356.0	2.0	same gene	2020-05	2020	5
29346	29339	7	2	0.05532	1073.0	N	2.0	358.0	1066.0	N	1.0	356.0	2.0	same gene	2020-05	2020	5
29345	29340	5	2	0.05532	1072.0	N	1.0	358.0	1067.0	N	2.0	356.0	2.0	same gene	2020-05	2020	5
29346	29340	6	2	0.05532	1073.0	N	2.0	358.0	1067.0	N	2.0	356.0	2.0	same gene	2020-05	2020	5
13403	13399	4	2	0.0553	13138.0	ORF1ab	1.0	4380.0	13134.0	ORF1ab	3.0	4378.0	2.0	same gene	2020-05	2020	5
13406	13398	8	2	0.0553	13141.0	ORF1ab	1.0	4381.0	13133.0	ORF1ab	2.0	4378.0	3.0	same gene	2020-05	2020	5
13404	13399	5	2	0.0553	13139.0	ORF1ab	2.0	4380.0	13134.0	ORF1ab	3.0	4378.0	2.0	same gene	2020-05	2020	5
13405	13399	6	2	0.0553	13140.0	ORF1ab	3.0	4380.0	13134.0	ORF1ab	3.0	4378.0	2.0	same gene	2020-05	2020	5
13406	13400	6	2	0.0553	13141.0	ORF1ab	1.0	4381.0	13135.0	ORF1ab	1.0	4379.0	2.0	same gene	2020-05	2020	5
13406	13399	7	2	0.0553	13141.0	ORF1ab	1.0	4381.0	13134.0	ORF1ab	3.0	4378.0	3.0	same gene	2020-05	2020	5
13404	13398	6	2	0.0553	13139.0	ORF1ab	2.0	4380.0	13133.0	ORF1ab	2.0	4378.0	2.0	same gene	2020-05	2020	5
13405	13398	7	2	0.0553	13140.0	ORF1ab	3.0	4380.0	13133.0	ORF1ab	2.0	4378.0	2.0	same gene	2020-05	2020	5
13403	13398	5	2	0.0553	13138.0	ORF1ab	1.0	4380.0	13133.0	ORF1ab	2.0	4378.0	2.0	same gene	2020-05	2020	5
13399	13392	7	2	0.0553	13134.0	ORF1ab	3.0	4378.0	13127.0	ORF1ab	2.0	4376.0	2.0	same gene	2020-05	2020	5
13400	13392	8	2	0.0553	13135.0	ORF1ab	1.0	4379.0	13127.0	ORF1ab	2.0	4376.0	3.0	same gene	2020-05	2020	5
13403	13392	11	2	0.0553	13138.0	ORF1ab	1.0	4380.0	13127.0	ORF1ab	2.0	4376.0	4.0	same gene	2020-05	2020	5
13404	13392	12	2	0.0553	13139.0	ORF1ab	2.0	4380.0	13127.0	ORF1ab	2.0	4376.0	4.0	same gene	2020-05	2020	5
13405	13392	13	2	0.0553	13140.0	ORF1ab	3.0	4380.0	13127.0	ORF1ab	2.0	4376.0	4.0	same gene	2020-05	2020	5
13406	13392	14	2	0.0553	13141.0	ORF1ab	1.0	4381.0	13127.0	ORF1ab	2.0	4376.0	5.0	same gene	2020-05	2020	5
13398	13393	5	2	0.0553	13133.0	ORF1ab	2.0	4378.0	13128.0	ORF1ab	3.0	4376.0	2.0	same gene	2020-05	2020	5
13399	13393	6	2	0.0553	13134.0	ORF1ab	3.0	4378.0	13128.0	ORF1ab	3.0	4376.0	2.0	same gene	2020-05	2020	5
13400	13393	7	2	0.0553	13135.0	ORF1ab	1.0	4379.0	13128.0	ORF1ab	3.0	4376.0	3.0	same gene	2020-05	2020	5
13403	13393	10	2	0.0553	13138.0	ORF1ab	1.0	4380.0	13128.0	ORF1ab	3.0	4376.0	4.0	same gene	2020-05	2020	5
13404	13393	11	2	0.0553	13139.0	ORF1ab	2.0	4380.0	13128.0	ORF1ab	3.0	4376.0	4.0	same gene	2020-05	2020	5
13405	13393	12	2	0.0553	13140.0	ORF1ab	3.0	4380.0	13128.0	ORF1ab	3.0	4376.0	4.0	same gene	2020-05	2020	5
13406	13393	13	2	0.0553	13141.0	ORF1ab	1.0	4381.0	13128.0	ORF1ab	3.0	4376.0	5.0	same gene	2020-05	2020	5
13400	13394	6	2	0.0553	13135.0	ORF1ab	1.0	4379.0	13129.0	ORF1ab	1.0	4377.0	2.0	same gene	2020-05	2020	5
13403	13394	9	2	0.0553	13138.0	ORF1ab	1.0	4380.0	13129.0	ORF1ab	1.0	4377.0	3.0	same gene	2020-05	2020	5
13404	13394	10	2	0.0553	13139.0	ORF1ab	2.0	4380.0	13129.0	ORF1ab	1.0	4377.0	3.0	same gene	2020-05	2020	5
13405	13394	11	2	0.0553	13140.0	ORF1ab	3.0	4380.0	13129.0	ORF1ab	1.0	4377.0	3.0	same gene	2020-05	2020	5
13406	13394	12	2	0.0553	13141.0	ORF1ab	1.0	4381.0	13129.0	ORF1ab	1.0	4377.0	4.0	same gene	2020-05	2020	5
13400	13395	5	2	0.0553	13135.0	ORF1ab	1.0	4379.0	13130.0	ORF1ab	2.0	4377.0	2.0	same gene	2020-05	2020	5
13403	13395	8	2	0.0553	13138.0	ORF1ab	1.0	4380.0	13130.0	ORF1ab	2.0	4377.0	3.0	same gene	2020-05	2020	5
13404	13395	9	2	0.0553	13139.0	ORF1ab	2.0	4380.0	13130.0	ORF1ab	2.0	4377.0	3.0	same gene	2020-05	2020	5
13405	13395	10	2	0.0553	13140.0	ORF1ab	3.0	4380.0	13130.0	ORF1ab	2.0	4377.0	3.0	same gene	2020-05	2020	5
13406	13395	11	2	0.0553	13141.0	ORF1ab	1.0	4381.0	13130.0	ORF1ab	2.0	4377.0	4.0	same gene	2020-05	2020	5
13400	13396	4	2	0.0553	13135.0	ORF1ab	1.0	4379.0	13131.0	ORF1ab	3.0	4377.0	2.0	same gene	2020-05	2020	5
13403	13396	7	2	0.0553	13138.0	ORF1ab	1.0	4380.0	13131.0	ORF1ab	3.0	4377.0	3.0	same gene	2020-05	2020	5
13404	13396	8	2	0.0553	13139.0	ORF1ab	2.0	4380.0	13131.0	ORF1ab	3.0	4377.0	3.0	same gene	2020-05	2020	5
13399	13406	7	2	0.0553	13134.0	ORF1ab	3.0	4378.0	13141.0	ORF1ab	1.0	4381.0	3.0	same gene	2020-05	2020	5
13405	13396	9	2	0.0553	13140.0	ORF1ab	3.0	4380.0	13131.0	ORF1ab	3.0	4377.0	3.0	same gene	2020-05	2020	5
13406	13396	10	2	0.0553	13141.0	ORF1ab	1.0	4381.0	13131.0	ORF1ab	3.0	4377.0	4.0	same gene	2020-05	2020	5
13398	13392	6	2	0.0553	13133.0	ORF1ab	2.0	4378.0	13127.0	ORF1ab	2.0	4376.0	2.0	same gene	2020-05	2020	5
13399	13405	6	2	0.0553	13134.0	ORF1ab	3.0	4378.0	13140.0	ORF1ab	3.0	4380.0	2.0	same gene	2020-05	2020	5
13396	13404	8	2	0.0553	13131.0	ORF1ab	3.0	4377.0	13139.0	ORF1ab	2.0	4380.0	3.0	same gene	2020-05	2020	5
13395	13400	5	2	0.0553	13130.0	ORF1ab	2.0	4377.0	13135.0	ORF1ab	1.0	4379.0	2.0	same gene	2020-05	2020	5
13395	13404	9	2	0.0553	13130.0	ORF1ab	2.0	4377.0	13139.0	ORF1ab	2.0	4380.0	3.0	same gene	2020-05	2020	5
13395	13405	10	2	0.0553	13130.0	ORF1ab	2.0	4377.0	13140.0	ORF1ab	3.0	4380.0	3.0	same gene	2020-05	2020	5
13395	13406	11	2	0.0553	13130.0	ORF1ab	2.0	4377.0	13141.0	ORF1ab	1.0	4381.0	4.0	same gene	2020-05	2020	5
13396	13400	4	2	0.0553	13131.0	ORF1ab	3.0	4377.0	13135.0	ORF1ab	1.0	4379.0	2.0	same gene	2020-05	2020	5
13396	13403	7	2	0.0553	13131.0	ORF1ab	3.0	4377.0	13138.0	ORF1ab	1.0	4380.0	3.0	same gene	2020-05	2020	5
13393	13400	7	2	0.0553	13128.0	ORF1ab	3.0	4376.0	13135.0	ORF1ab	1.0	4379.0	3.0	same gene	2020-05	2020	5
13393	13399	6	2	0.0553	13128.0	ORF1ab	3.0	4376.0	13134.0	ORF1ab	3.0	4378.0	2.0	same gene	2020-05	2020	5
13396	13406	10	2	0.0553	13131.0	ORF1ab	3.0	4377.0	13141.0	ORF1ab	1.0	4381.0	4.0	same gene	2020-05	2020	5
13396	13405	9	2	0.0553	13131.0	ORF1ab	3.0	4377.0	13140.0	ORF1ab	3.0	4380.0	3.0	same gene	2020-05	2020	5
13393	13398	5	2	0.0553	13128.0	ORF1ab	3.0	4376.0	13133.0	ORF1ab	2.0	4378.0	2.0	same gene	2020-05	2020	5
13392	13406	14	2	0.0553	13127.0	ORF1ab	2.0	4376.0	13141.0	ORF1ab	1.0	4381.0	5.0	same gene	2020-05	2020	5
13392	13405	13	2	0.0553	13127.0	ORF1ab	2.0	4376.0	13140.0	ORF1ab	3.0	4380.0	4.0	same gene	2020-05	2020	5
13392	13404	12	2	0.0553	13127.0	ORF1ab	2.0	4376.0	13139.0	ORF1ab	2.0	4380.0	4.0	same gene	2020-05	2020	5
13392	13403	11	2	0.0553	13127.0	ORF1ab	2.0	4376.0	13138.0	ORF1ab	1.0	4380.0	4.0	same gene	2020-05	2020	5
13400	13406	6	2	0.0553	13135.0	ORF1ab	1.0	4379.0	13141.0	ORF1ab	1.0	4381.0	2.0	same gene	2020-05	2020	5
13392	13400	8	2	0.0553	13127.0	ORF1ab	2.0	4376.0	13135.0	ORF1ab	1.0	4379.0	3.0	same gene	2020-05	2020	5
13392	13399	7	2	0.0553	13127.0	ORF1ab	2.0	4376.0	13134.0	ORF1ab	3.0	4378.0	2.0	same gene	2020-05	2020	5
13392	13398	6	2	0.0553	13127.0	ORF1ab	2.0	4376.0	13133.0	ORF1ab	2.0	4378.0	2.0	same gene	2020-05	2020	5
13398	13403	5	2	0.0553	13133.0	ORF1ab	2.0	4378.0	13138.0	ORF1ab	1.0	4380.0	2.0	same gene	2020-05	2020	5
13398	13404	6	2	0.0553	13133.0	ORF1ab	2.0	4378.0	13139.0	ORF1ab	2.0	4380.0	2.0	same gene	2020-05	2020	5
13398	13405	7	2	0.0553	13133.0	ORF1ab	2.0	4378.0	13140.0	ORF1ab	3.0	4380.0	2.0	same gene	2020-05	2020	5
13399	13404	5	2	0.0553	13134.0	ORF1ab	3.0	4378.0	13139.0	ORF1ab	2.0	4380.0	2.0	same gene	2020-05	2020	5
13398	13406	8	2	0.0553	13133.0	ORF1ab	2.0	4378.0	13141.0	ORF1ab	1.0	4381.0	3.0	same gene	2020-05	2020	5
13395	13403	8	2	0.0553	13130.0	ORF1ab	2.0	4377.0	13138.0	ORF1ab	1.0	4380.0	3.0	same gene	2020-05	2020	5
13399	13403	4	2	0.0553	13134.0	ORF1ab	3.0	4378.0	13138.0	ORF1ab	1.0	4380.0	2.0	same gene	2020-05	2020	5
13394	13400	6	2	0.0553	13129.0	ORF1ab	1.0	4377.0	13135.0	ORF1ab	1.0	4379.0	2.0	same gene	2020-05	2020	5
13393	13403	10	2	0.0553	13128.0	ORF1ab	3.0	4376.0	13138.0	ORF1ab	1.0	4380.0	4.0	same gene	2020-05	2020	5
13393	13405	12	2	0.0553	13128.0	ORF1ab	3.0	4376.0	13140.0	ORF1ab	3.0	4380.0	4.0	same gene	2020-05	2020	5
13393	13404	11	2	0.0553	13128.0	ORF1ab	3.0	4376.0	13139.0	ORF1ab	2.0	4380.0	4.0	same gene	2020-05	2020	5
13393	13406	13	2	0.0553	13128.0	ORF1ab	3.0	4376.0	13141.0	ORF1ab	1.0	4381.0	5.0	same gene	2020-05	2020	5
13394	13406	12	2	0.0553	13129.0	ORF1ab	1.0	4377.0	13141.0	ORF1ab	1.0	4381.0	4.0	same gene	2020-05	2020	5
13394	13405	11	2	0.0553	13129.0	ORF1ab	1.0	4377.0	13140.0	ORF1ab	3.0	4380.0	3.0	same gene	2020-05	2020	5
13394	13403	9	2	0.0553	13129.0	ORF1ab	1.0	4377.0	13138.0	ORF1ab	1.0	4380.0	3.0	same gene	2020-05	2020	5
13394	13404	10	2	0.0553	13129.0	ORF1ab	1.0	4377.0	13139.0	ORF1ab	2.0	4380.0	3.0	same gene	2020-05	2020	5
13393	13397	4	2	0.0551	13128.0	ORF1ab	3.0	4376.0	13132.0	ORF1ab	1.0	4378.0	2.0	same gene	2020-05	2020	5
13405	13397	8	2	0.0551	13140.0	ORF1ab	3.0	4380.0	13132.0	ORF1ab	1.0	4378.0	2.0	same gene	2020-05	2020	5
13397	13392	5	2	0.0551	13132.0	ORF1ab	1.0	4378.0	13127.0	ORF1ab	2.0	4376.0	2.0	same gene	2020-05	2020	5
13406	13397	9	2	0.0551	13141.0	ORF1ab	1.0	4381.0	13132.0	ORF1ab	1.0	4378.0	3.0	same gene	2020-05	2020	5
13397	13405	8	2	0.0551	13132.0	ORF1ab	1.0	4378.0	13140.0	ORF1ab	3.0	4380.0	2.0	same gene	2020-05	2020	5
13397	13404	7	2	0.0551	13132.0	ORF1ab	1.0	4378.0	13139.0	ORF1ab	2.0	4380.0	2.0	same gene	2020-05	2020	5
13397	13403	6	2	0.0551	13132.0	ORF1ab	1.0	4378.0	13138.0	ORF1ab	1.0	4380.0	2.0	same gene	2020-05	2020	5
13397	13393	4	2	0.0551	13132.0	ORF1ab	1.0	4378.0	13128.0	ORF1ab	3.0	4376.0	2.0	same gene	2020-05	2020	5
13397	13406	9	2	0.0551	13132.0	ORF1ab	1.0	4378.0	13141.0	ORF1ab	1.0	4381.0	3.0	same gene	2020-05	2020	5
13392	13397	5	2	0.0551	13127.0	ORF1ab	2.0	4376.0	13132.0	ORF1ab	1.0	4378.0	2.0	same gene	2020-05	2020	5
13403	13397	6	2	0.0551	13138.0	ORF1ab	1.0	4380.0	13132.0	ORF1ab	1.0	4378.0	2.0	same gene	2020-05	2020	5
13404	13397	7	2	0.0551	13139.0	ORF1ab	2.0	4380.0	13132.0	ORF1ab	1.0	4378.0	2.0	same gene	2020-05	2020	5
13406	13401	5	2	0.05485	13141.0	ORF1ab	1.0	4381.0	13136.0	ORF1ab	2.0	4379.0	2.0	same gene	2020-05	2020	5
13401	13406	5	2	0.05485	13136.0	ORF1ab	2.0	4379.0	13141.0	ORF1ab	1.0	4381.0	2.0	same gene	2020-05	2020	5
13392	13401	9	2	0.05485	13127.0	ORF1ab	2.0	4376.0	13136.0	ORF1ab	2.0	4379.0	3.0	same gene	2020-05	2020	5
13395	13401	6	2	0.05485	13130.0	ORF1ab	2.0	4377.0	13136.0	ORF1ab	2.0	4379.0	2.0	same gene	2020-05	2020	5
13401	13396	5	2	0.05485	13136.0	ORF1ab	2.0	4379.0	13131.0	ORF1ab	3.0	4377.0	2.0	same gene	2020-05	2020	5
13394	13401	7	2	0.05485	13129.0	ORF1ab	1.0	4377.0	13136.0	ORF1ab	2.0	4379.0	2.0	same gene	2020-05	2020	5
13401	13395	6	2	0.05485	13136.0	ORF1ab	2.0	4379.0	13130.0	ORF1ab	2.0	4377.0	2.0	same gene	2020-05	2020	5
13401	13394	7	2	0.05485	13136.0	ORF1ab	2.0	4379.0	13129.0	ORF1ab	1.0	4377.0	2.0	same gene	2020-05	2020	5
13401	13392	9	2	0.05485	13136.0	ORF1ab	2.0	4379.0	13127.0	ORF1ab	2.0	4376.0	3.0	same gene	2020-05	2020	5
13396	13401	5	2	0.05485	13131.0	ORF1ab	3.0	4377.0	13136.0	ORF1ab	2.0	4379.0	2.0	same gene	2020-05	2020	5
13401	13393	8	2	0.05485	13136.0	ORF1ab	2.0	4379.0	13128.0	ORF1ab	3.0	4376.0	3.0	same gene	2020-05	2020	5
13393	13401	8	2	0.05485	13128.0	ORF1ab	3.0	4376.0	13136.0	ORF1ab	2.0	4379.0	3.0	same gene	2020-05	2020	5
27528	27533	5	2	0.05448	135.0	ORF7a	3.0	45.0	140.0	ORF7a	2.0	47.0	2.0	same gene	2020-05	2020	5
27533	27528	5	2	0.05448	140.0	ORF7a	2.0	47.0	135.0	ORF7a	3.0	45.0	2.0	same gene	2020-05	2020	5
29347	29339	8	2	0.05439	1074.0	N	3.0	358.0	1066.0	N	1.0	356.0	2.0	same gene	2020-05	2020	5
29347	29341	6	2	0.05439	1074.0	N	3.0	358.0	1068.0	N	3.0	356.0	2.0	same gene	2020-05	2020	5
29340	29347	7	2	0.05439	1067.0	N	2.0	356.0	1074.0	N	3.0	358.0	2.0	same gene	2020-05	2020	5
29341	29347	6	2	0.05439	1068.0	N	3.0	356.0	1074.0	N	3.0	358.0	2.0	same gene	2020-05	2020	5
29347	29340	7	2	0.05439	1074.0	N	3.0	358.0	1067.0	N	2.0	356.0	2.0	same gene	2020-05	2020	5
29347	29338	9	2	0.05439	1074.0	N	3.0	358.0	1065.0	N	3.0	355.0	3.0	same gene	2020-05	2020	5
29338	29347	9	2	0.05439	1065.0	N	3.0	355.0	1074.0	N	3.0	358.0	3.0	same gene	2020-05	2020	5
29339	29347	8	2	0.05439	1066.0	N	1.0	356.0	1074.0	N	3.0	358.0	2.0	same gene	2020-05	2020	5
13658	27231	13573	2	0.05429	191.0	ORF1ab	2.0	64.0	30.0	ORF6	3.0	10.0		different gene	2020-05	2020	5
27231	13658	13573	2	0.05429	30.0	ORF6	3.0	10.0	191.0	ORF1ab	2.0	64.0		different gene	2020-05	2020	5
27232	13658	13574	2	0.05429	31.0	ORF6	1.0	11.0	191.0	ORF1ab	2.0	64.0		different gene	2020-05	2020	5
13658	27232	13574	2	0.05429	191.0	ORF1ab	2.0	64.0	31.0	ORF6	1.0	11.0		different gene	2020-05	2020	5
27531	27535	4	2	0.05428	138.0	ORF7a	3.0	46.0	142.0	ORF7a	1.0	48.0	2.0	same gene	2020-05	2020	5
27535	27531	4	2	0.05428	142.0	ORF7a	1.0	48.0	138.0	ORF7a	3.0	46.0	2.0	same gene	2020-05	2020	5
27528	27535	7	2	0.05428	135.0	ORF7a	3.0	45.0	142.0	ORF7a	1.0	48.0	3.0	same gene	2020-05	2020	5
27529	27535	6	2	0.05428	136.0	ORF7a	1.0	46.0	142.0	ORF7a	1.0	48.0	2.0	same gene	2020-05	2020	5
27535	27530	5	2	0.05428	142.0	ORF7a	1.0	48.0	137.0	ORF7a	2.0	46.0	2.0	same gene	2020-05	2020	5
27530	27535	5	2	0.05428	137.0	ORF7a	2.0	46.0	142.0	ORF7a	1.0	48.0	2.0	same gene	2020-05	2020	5
27535	27529	6	2	0.05428	142.0	ORF7a	1.0	48.0	136.0	ORF7a	1.0	46.0	2.0	same gene	2020-05	2020	5
27535	27528	7	2	0.05428	142.0	ORF7a	1.0	48.0	135.0	ORF7a	3.0	45.0	3.0	same gene	2020-05	2020	5
27232	27183	49	2	0.05419	31.0	ORF6	1.0	11.0	661.0	M	1.0	221.0		different gene	2020-05	2020	5
27231	27183	48	2	0.05419	30.0	ORF6	3.0	10.0	661.0	M	1.0	221.0		different gene	2020-05	2020	5
27183	27232	49	2	0.05419	661.0	M	1.0	221.0	31.0	ORF6	1.0	11.0		different gene	2020-05	2020	5
27183	27231	48	2	0.05419	661.0	M	1.0	221.0	30.0	ORF6	3.0	10.0		different gene	2020-05	2020	5
13391	13400	9	2	0.05392	13126.0	ORF1ab	1.0	4376.0	13135.0	ORF1ab	1.0	4379.0	3.0	same gene	2020-05	2020	5
13386	13393	7	2	0.05392	13121.0	ORF1ab	2.0	4374.0	13128.0	ORF1ab	3.0	4376.0	2.0	same gene	2020-05	2020	5
13404	13379	25	2	0.05392	13139.0	ORF1ab	2.0	4380.0	13114.0	ORF1ab	1.0	4372.0	8.0	same gene	2020-05	2020	5
13405	13379	26	2	0.05392	13140.0	ORF1ab	3.0	4380.0	13114.0	ORF1ab	1.0	4372.0	8.0	same gene	2020-05	2020	5
13406	13379	27	2	0.05392	13141.0	ORF1ab	1.0	4381.0	13114.0	ORF1ab	1.0	4372.0	9.0	same gene	2020-05	2020	5
13386	13403	17	2	0.05392	13121.0	ORF1ab	2.0	4374.0	13138.0	ORF1ab	1.0	4380.0	6.0	same gene	2020-05	2020	5
13386	13400	14	2	0.05392	13121.0	ORF1ab	2.0	4374.0	13135.0	ORF1ab	1.0	4379.0	5.0	same gene	2020-05	2020	5
13386	13399	13	2	0.05392	13121.0	ORF1ab	2.0	4374.0	13134.0	ORF1ab	3.0	4378.0	4.0	same gene	2020-05	2020	5
13386	13398	12	2	0.05392	13121.0	ORF1ab	2.0	4374.0	13133.0	ORF1ab	2.0	4378.0	4.0	same gene	2020-05	2020	5
13386	13396	10	2	0.05392	13121.0	ORF1ab	2.0	4374.0	13131.0	ORF1ab	3.0	4377.0	3.0	same gene	2020-05	2020	5
13386	13395	9	2	0.05392	13121.0	ORF1ab	2.0	4374.0	13130.0	ORF1ab	2.0	4377.0	3.0	same gene	2020-05	2020	5
13386	13394	8	2	0.05392	13121.0	ORF1ab	2.0	4374.0	13129.0	ORF1ab	1.0	4377.0	3.0	same gene	2020-05	2020	5
13392	13380	12	2	0.05392	13127.0	ORF1ab	2.0	4376.0	13115.0	ORF1ab	2.0	4372.0	4.0	same gene	2020-05	2020	5
13393	13380	13	2	0.05392	13128.0	ORF1ab	3.0	4376.0	13115.0	ORF1ab	2.0	4372.0	4.0	same gene	2020-05	2020	5
13394	13380	14	2	0.05392	13129.0	ORF1ab	1.0	4377.0	13115.0	ORF1ab	2.0	4372.0	5.0	same gene	2020-05	2020	5
13395	13380	15	2	0.05392	13130.0	ORF1ab	2.0	4377.0	13115.0	ORF1ab	2.0	4372.0	5.0	same gene	2020-05	2020	5
13396	13380	16	2	0.05392	13131.0	ORF1ab	3.0	4377.0	13115.0	ORF1ab	2.0	4372.0	5.0	same gene	2020-05	2020	5
13398	13380	18	2	0.05392	13133.0	ORF1ab	2.0	4378.0	13115.0	ORF1ab	2.0	4372.0	6.0	same gene	2020-05	2020	5
13399	13380	19	2	0.05392	13134.0	ORF1ab	3.0	4378.0	13115.0	ORF1ab	2.0	4372.0	6.0	same gene	2020-05	2020	5
13400	13380	20	2	0.05392	13135.0	ORF1ab	1.0	4379.0	13115.0	ORF1ab	2.0	4372.0	7.0	same gene	2020-05	2020	5
13403	13380	23	2	0.05392	13138.0	ORF1ab	1.0	4380.0	13115.0	ORF1ab	2.0	4372.0	8.0	same gene	2020-05	2020	5
13404	13380	24	2	0.05392	13139.0	ORF1ab	2.0	4380.0	13115.0	ORF1ab	2.0	4372.0	8.0	same gene	2020-05	2020	5
13405	13380	25	2	0.05392	13140.0	ORF1ab	3.0	4380.0	13115.0	ORF1ab	2.0	4372.0	8.0	same gene	2020-05	2020	5
13403	13379	24	2	0.05392	13138.0	ORF1ab	1.0	4380.0	13114.0	ORF1ab	1.0	4372.0	8.0	same gene	2020-05	2020	5
13400	13379	21	2	0.05392	13135.0	ORF1ab	1.0	4379.0	13114.0	ORF1ab	1.0	4372.0	7.0	same gene	2020-05	2020	5
13399	13379	20	2	0.05392	13134.0	ORF1ab	3.0	4378.0	13114.0	ORF1ab	1.0	4372.0	6.0	same gene	2020-05	2020	5
13386	13406	20	2	0.05392	13121.0	ORF1ab	2.0	4374.0	13141.0	ORF1ab	1.0	4381.0	7.0	same gene	2020-05	2020	5
13387	13399	12	2	0.05392	13122.0	ORF1ab	3.0	4374.0	13134.0	ORF1ab	3.0	4378.0	4.0	same gene	2020-05	2020	5
13392	13373	19	2	0.05392	13127.0	ORF1ab	2.0	4376.0	13108.0	ORF1ab	1.0	4370.0	6.0	same gene	2020-05	2020	5
13387	13398	11	2	0.05392	13122.0	ORF1ab	3.0	4374.0	13133.0	ORF1ab	2.0	4378.0	4.0	same gene	2020-05	2020	5
13387	13396	9	2	0.05392	13122.0	ORF1ab	3.0	4374.0	13131.0	ORF1ab	3.0	4377.0	3.0	same gene	2020-05	2020	5
13387	13395	8	2	0.05392	13122.0	ORF1ab	3.0	4374.0	13130.0	ORF1ab	2.0	4377.0	3.0	same gene	2020-05	2020	5
13387	13394	7	2	0.05392	13122.0	ORF1ab	3.0	4374.0	13129.0	ORF1ab	1.0	4377.0	3.0	same gene	2020-05	2020	5
13387	13393	6	2	0.05392	13122.0	ORF1ab	3.0	4374.0	13128.0	ORF1ab	3.0	4376.0	2.0	same gene	2020-05	2020	5
13373	13392	19	2	0.05392	13108.0	ORF1ab	1.0	4370.0	13127.0	ORF1ab	2.0	4376.0	6.0	same gene	2020-05	2020	5
13387	13392	5	2	0.05392	13122.0	ORF1ab	3.0	4374.0	13127.0	ORF1ab	2.0	4376.0	2.0	same gene	2020-05	2020	5
13386	13405	19	2	0.05392	13121.0	ORF1ab	2.0	4374.0	13140.0	ORF1ab	3.0	4380.0	6.0	same gene	2020-05	2020	5
13376	13392	16	2	0.05392	13111.0	ORF1ab	1.0	4371.0	13127.0	ORF1ab	2.0	4376.0	5.0	same gene	2020-05	2020	5
13373	13393	20	2	0.05392	13108.0	ORF1ab	1.0	4370.0	13128.0	ORF1ab	3.0	4376.0	6.0	same gene	2020-05	2020	5
13386	13404	18	2	0.05392	13121.0	ORF1ab	2.0	4374.0	13139.0	ORF1ab	2.0	4380.0	6.0	same gene	2020-05	2020	5
13392	13379	13	2	0.05392	13127.0	ORF1ab	2.0	4376.0	13114.0	ORF1ab	1.0	4372.0	4.0	same gene	2020-05	2020	5
13393	13379	14	2	0.05392	13128.0	ORF1ab	3.0	4376.0	13114.0	ORF1ab	1.0	4372.0	4.0	same gene	2020-05	2020	5
13394	13379	15	2	0.05392	13129.0	ORF1ab	1.0	4377.0	13114.0	ORF1ab	1.0	4372.0	5.0	same gene	2020-05	2020	5
13373	13394	21	2	0.05392	13108.0	ORF1ab	1.0	4370.0	13129.0	ORF1ab	1.0	4377.0	7.0	same gene	2020-05	2020	5
13395	13379	16	2	0.05392	13130.0	ORF1ab	2.0	4377.0	13114.0	ORF1ab	1.0	4372.0	5.0	same gene	2020-05	2020	5
13396	13379	17	2	0.05392	13131.0	ORF1ab	3.0	4377.0	13114.0	ORF1ab	1.0	4372.0	5.0	same gene	2020-05	2020	5
13398	13379	19	2	0.05392	13133.0	ORF1ab	2.0	4378.0	13114.0	ORF1ab	1.0	4372.0	6.0	same gene	2020-05	2020	5
13406	13380	26	2	0.05392	13141.0	ORF1ab	1.0	4381.0	13115.0	ORF1ab	2.0	4372.0	9.0	same gene	2020-05	2020	5
13386	13392	6	2	0.05392	13121.0	ORF1ab	2.0	4374.0	13127.0	ORF1ab	2.0	4376.0	2.0	same gene	2020-05	2020	5
13387	13403	16	2	0.05392	13122.0	ORF1ab	3.0	4374.0	13138.0	ORF1ab	1.0	4380.0	6.0	same gene	2020-05	2020	5
13385	13406	21	2	0.05392	13120.0	ORF1ab	1.0	4374.0	13141.0	ORF1ab	1.0	4381.0	7.0	same gene	2020-05	2020	5
13392	13383	9	2	0.05392	13127.0	ORF1ab	2.0	4376.0	13118.0	ORF1ab	2.0	4373.0	3.0	same gene	2020-05	2020	5
13393	13383	10	2	0.05392	13128.0	ORF1ab	3.0	4376.0	13118.0	ORF1ab	2.0	4373.0	3.0	same gene	2020-05	2020	5
13394	13383	11	2	0.05392	13129.0	ORF1ab	1.0	4377.0	13118.0	ORF1ab	2.0	4373.0	4.0	same gene	2020-05	2020	5
13395	13383	12	2	0.05392	13130.0	ORF1ab	2.0	4377.0	13118.0	ORF1ab	2.0	4373.0	4.0	same gene	2020-05	2020	5
13396	13383	13	2	0.05392	13131.0	ORF1ab	3.0	4377.0	13118.0	ORF1ab	2.0	4373.0	4.0	same gene	2020-05	2020	5
13398	13383	15	2	0.05392	13133.0	ORF1ab	2.0	4378.0	13118.0	ORF1ab	2.0	4373.0	5.0	same gene	2020-05	2020	5
13399	13383	16	2	0.05392	13134.0	ORF1ab	3.0	4378.0	13118.0	ORF1ab	2.0	4373.0	5.0	same gene	2020-05	2020	5
13400	13383	17	2	0.05392	13135.0	ORF1ab	1.0	4379.0	13118.0	ORF1ab	2.0	4373.0	6.0	same gene	2020-05	2020	5
13403	13383	20	2	0.05392	13138.0	ORF1ab	1.0	4380.0	13118.0	ORF1ab	2.0	4373.0	7.0	same gene	2020-05	2020	5
13404	13383	21	2	0.05392	13139.0	ORF1ab	2.0	4380.0	13118.0	ORF1ab	2.0	4373.0	7.0	same gene	2020-05	2020	5
13405	13383	22	2	0.05392	13140.0	ORF1ab	3.0	4380.0	13118.0	ORF1ab	2.0	4373.0	7.0	same gene	2020-05	2020	5
13406	13383	23	2	0.05392	13141.0	ORF1ab	1.0	4381.0	13118.0	ORF1ab	2.0	4373.0	8.0	same gene	2020-05	2020	5
13383	13405	22	2	0.05392	13118.0	ORF1ab	2.0	4373.0	13140.0	ORF1ab	3.0	4380.0	7.0	same gene	2020-05	2020	5
13383	13404	21	2	0.05392	13118.0	ORF1ab	2.0	4373.0	13139.0	ORF1ab	2.0	4380.0	7.0	same gene	2020-05	2020	5
13383	13403	20	2	0.05392	13118.0	ORF1ab	2.0	4373.0	13138.0	ORF1ab	1.0	4380.0	7.0	same gene	2020-05	2020	5
13383	13400	17	2	0.05392	13118.0	ORF1ab	2.0	4373.0	13135.0	ORF1ab	1.0	4379.0	6.0	same gene	2020-05	2020	5
13383	13399	16	2	0.05392	13118.0	ORF1ab	2.0	4373.0	13134.0	ORF1ab	3.0	4378.0	5.0	same gene	2020-05	2020	5
13392	13385	7	2	0.05392	13127.0	ORF1ab	2.0	4376.0	13120.0	ORF1ab	1.0	4374.0	2.0	same gene	2020-05	2020	5
13393	13385	8	2	0.05392	13128.0	ORF1ab	3.0	4376.0	13120.0	ORF1ab	1.0	4374.0	2.0	same gene	2020-05	2020	5
13394	13385	9	2	0.05392	13129.0	ORF1ab	1.0	4377.0	13120.0	ORF1ab	1.0	4374.0	3.0	same gene	2020-05	2020	5
13395	13385	10	2	0.05392	13130.0	ORF1ab	2.0	4377.0	13120.0	ORF1ab	1.0	4374.0	3.0	same gene	2020-05	2020	5
13383	13406	23	2	0.05392	13118.0	ORF1ab	2.0	4373.0	13141.0	ORF1ab	1.0	4381.0	8.0	same gene	2020-05	2020	5
13385	13392	7	2	0.05392	13120.0	ORF1ab	1.0	4374.0	13127.0	ORF1ab	2.0	4376.0	2.0	same gene	2020-05	2020	5
13385	13393	8	2	0.05392	13120.0	ORF1ab	1.0	4374.0	13128.0	ORF1ab	3.0	4376.0	2.0	same gene	2020-05	2020	5
13393	13382	11	2	0.05392	13128.0	ORF1ab	3.0	4376.0	13117.0	ORF1ab	1.0	4373.0	3.0	same gene	2020-05	2020	5
13385	13405	20	2	0.05392	13120.0	ORF1ab	1.0	4374.0	13140.0	ORF1ab	3.0	4380.0	6.0	same gene	2020-05	2020	5
13385	13404	19	2	0.05392	13120.0	ORF1ab	1.0	4374.0	13139.0	ORF1ab	2.0	4380.0	6.0	same gene	2020-05	2020	5
13385	13403	18	2	0.05392	13120.0	ORF1ab	1.0	4374.0	13138.0	ORF1ab	1.0	4380.0	6.0	same gene	2020-05	2020	5
13385	13400	15	2	0.05392	13120.0	ORF1ab	1.0	4374.0	13135.0	ORF1ab	1.0	4379.0	5.0	same gene	2020-05	2020	5
13385	13399	14	2	0.05392	13120.0	ORF1ab	1.0	4374.0	13134.0	ORF1ab	3.0	4378.0	4.0	same gene	2020-05	2020	5
13385	13398	13	2	0.05392	13120.0	ORF1ab	1.0	4374.0	13133.0	ORF1ab	2.0	4378.0	4.0	same gene	2020-05	2020	5
13385	13396	11	2	0.05392	13120.0	ORF1ab	1.0	4374.0	13131.0	ORF1ab	3.0	4377.0	3.0	same gene	2020-05	2020	5
13385	13395	10	2	0.05392	13120.0	ORF1ab	1.0	4374.0	13130.0	ORF1ab	2.0	4377.0	3.0	same gene	2020-05	2020	5
13392	13382	10	2	0.05392	13127.0	ORF1ab	2.0	4376.0	13117.0	ORF1ab	1.0	4373.0	3.0	same gene	2020-05	2020	5
13394	13382	12	2	0.05392	13129.0	ORF1ab	1.0	4377.0	13117.0	ORF1ab	1.0	4373.0	4.0	same gene	2020-05	2020	5
13385	13394	9	2	0.05392	13120.0	ORF1ab	1.0	4374.0	13129.0	ORF1ab	1.0	4377.0	3.0	same gene	2020-05	2020	5
13395	13382	13	2	0.05392	13130.0	ORF1ab	2.0	4377.0	13117.0	ORF1ab	1.0	4373.0	4.0	same gene	2020-05	2020	5
13396	13382	14	2	0.05392	13131.0	ORF1ab	3.0	4377.0	13117.0	ORF1ab	1.0	4373.0	4.0	same gene	2020-05	2020	5
13398	13382	16	2	0.05392	13133.0	ORF1ab	2.0	4378.0	13117.0	ORF1ab	1.0	4373.0	5.0	same gene	2020-05	2020	5
13399	13382	17	2	0.05392	13134.0	ORF1ab	3.0	4378.0	13117.0	ORF1ab	1.0	4373.0	5.0	same gene	2020-05	2020	5
13400	13382	18	2	0.05392	13135.0	ORF1ab	1.0	4379.0	13117.0	ORF1ab	1.0	4373.0	6.0	same gene	2020-05	2020	5
13403	13382	21	2	0.05392	13138.0	ORF1ab	1.0	4380.0	13117.0	ORF1ab	1.0	4373.0	7.0	same gene	2020-05	2020	5
13404	13382	22	2	0.05392	13139.0	ORF1ab	2.0	4380.0	13117.0	ORF1ab	1.0	4373.0	7.0	same gene	2020-05	2020	5
13405	13382	23	2	0.05392	13140.0	ORF1ab	3.0	4380.0	13117.0	ORF1ab	1.0	4373.0	7.0	same gene	2020-05	2020	5
13406	13382	24	2	0.05392	13141.0	ORF1ab	1.0	4381.0	13117.0	ORF1ab	1.0	4373.0	8.0	same gene	2020-05	2020	5
13387	13400	13	2	0.05392	13122.0	ORF1ab	3.0	4374.0	13135.0	ORF1ab	1.0	4379.0	5.0	same gene	2020-05	2020	5
13393	13373	20	2	0.05392	13128.0	ORF1ab	3.0	4376.0	13108.0	ORF1ab	1.0	4370.0	6.0	same gene	2020-05	2020	5
13391	13399	8	2	0.05392	13126.0	ORF1ab	1.0	4376.0	13134.0	ORF1ab	3.0	4378.0	2.0	same gene	2020-05	2020	5
13395	13376	19	2	0.05392	13130.0	ORF1ab	2.0	4377.0	13111.0	ORF1ab	1.0	4371.0	6.0	same gene	2020-05	2020	5
13395	13375	20	2	0.05392	13130.0	ORF1ab	2.0	4377.0	13110.0	ORF1ab	3.0	4370.0	7.0	same gene	2020-05	2020	5
13396	13375	21	2	0.05392	13131.0	ORF1ab	3.0	4377.0	13110.0	ORF1ab	3.0	4370.0	7.0	same gene	2020-05	2020	5
13398	13375	23	2	0.05392	13133.0	ORF1ab	2.0	4378.0	13110.0	ORF1ab	3.0	4370.0	8.0	same gene	2020-05	2020	5
13399	13375	24	2	0.05392	13134.0	ORF1ab	3.0	4378.0	13110.0	ORF1ab	3.0	4370.0	8.0	same gene	2020-05	2020	5
13400	13375	25	2	0.05392	13135.0	ORF1ab	1.0	4379.0	13110.0	ORF1ab	3.0	4370.0	9.0	same gene	2020-05	2020	5
13403	13375	28	2	0.05392	13138.0	ORF1ab	1.0	4380.0	13110.0	ORF1ab	3.0	4370.0	10.0	same gene	2020-05	2020	5
13404	13375	29	2	0.05392	13139.0	ORF1ab	2.0	4380.0	13110.0	ORF1ab	3.0	4370.0	10.0	same gene	2020-05	2020	5
13405	13375	30	2	0.05392	13140.0	ORF1ab	3.0	4380.0	13110.0	ORF1ab	3.0	4370.0	10.0	same gene	2020-05	2020	5
13406	13375	31	2	0.05392	13141.0	ORF1ab	1.0	4381.0	13110.0	ORF1ab	3.0	4370.0	11.0	same gene	2020-05	2020	5
13390	13395	5	2	0.05392	13125.0	ORF1ab	3.0	4375.0	13130.0	ORF1ab	2.0	4377.0	2.0	same gene	2020-05	2020	5
13390	13394	4	2	0.05392	13125.0	ORF1ab	3.0	4375.0	13129.0	ORF1ab	1.0	4377.0	2.0	same gene	2020-05	2020	5
13389	13406	17	2	0.05392	13124.0	ORF1ab	2.0	4375.0	13141.0	ORF1ab	1.0	4381.0	6.0	same gene	2020-05	2020	5
13389	13405	16	2	0.05392	13124.0	ORF1ab	2.0	4375.0	13140.0	ORF1ab	3.0	4380.0	5.0	same gene	2020-05	2020	5
13389	13404	15	2	0.05392	13124.0	ORF1ab	2.0	4375.0	13139.0	ORF1ab	2.0	4380.0	5.0	same gene	2020-05	2020	5
13389	13403	14	2	0.05392	13124.0	ORF1ab	2.0	4375.0	13138.0	ORF1ab	1.0	4380.0	5.0	same gene	2020-05	2020	5
13389	13400	11	2	0.05392	13124.0	ORF1ab	2.0	4375.0	13135.0	ORF1ab	1.0	4379.0	4.0	same gene	2020-05	2020	5
13389	13399	10	2	0.05392	13124.0	ORF1ab	2.0	4375.0	13134.0	ORF1ab	3.0	4378.0	3.0	same gene	2020-05	2020	5
13389	13398	9	2	0.05392	13124.0	ORF1ab	2.0	4375.0	13133.0	ORF1ab	2.0	4378.0	3.0	same gene	2020-05	2020	5
13389	13396	7	2	0.05392	13124.0	ORF1ab	2.0	4375.0	13131.0	ORF1ab	3.0	4377.0	2.0	same gene	2020-05	2020	5
13392	13376	16	2	0.05392	13127.0	ORF1ab	2.0	4376.0	13111.0	ORF1ab	1.0	4371.0	5.0	same gene	2020-05	2020	5
13393	13376	17	2	0.05392	13128.0	ORF1ab	3.0	4376.0	13111.0	ORF1ab	1.0	4371.0	5.0	same gene	2020-05	2020	5
13394	13375	19	2	0.05392	13129.0	ORF1ab	1.0	4377.0	13110.0	ORF1ab	3.0	4370.0	7.0	same gene	2020-05	2020	5
13394	13374	20	2	0.05392	13129.0	ORF1ab	1.0	4377.0	13109.0	ORF1ab	2.0	4370.0	7.0	same gene	2020-05	2020	5
13395	13374	21	2	0.05392	13130.0	ORF1ab	2.0	4377.0	13109.0	ORF1ab	2.0	4370.0	7.0	same gene	2020-05	2020	5
13391	13398	7	2	0.05392	13126.0	ORF1ab	1.0	4376.0	13133.0	ORF1ab	2.0	4378.0	2.0	same gene	2020-05	2020	5
13391	13403	12	2	0.05392	13126.0	ORF1ab	1.0	4376.0	13138.0	ORF1ab	1.0	4380.0	4.0	same gene	2020-05	2020	5
13391	13404	13	2	0.05392	13126.0	ORF1ab	1.0	4376.0	13139.0	ORF1ab	2.0	4380.0	4.0	same gene	2020-05	2020	5
13406	13374	32	2	0.05392	13141.0	ORF1ab	1.0	4381.0	13109.0	ORF1ab	2.0	4370.0	11.0	same gene	2020-05	2020	5
13405	13374	31	2	0.05392	13140.0	ORF1ab	3.0	4380.0	13109.0	ORF1ab	2.0	4370.0	10.0	same gene	2020-05	2020	5
13404	13374	30	2	0.05392	13139.0	ORF1ab	2.0	4380.0	13109.0	ORF1ab	2.0	4370.0	10.0	same gene	2020-05	2020	5
13403	13374	29	2	0.05392	13138.0	ORF1ab	1.0	4380.0	13109.0	ORF1ab	2.0	4370.0	10.0	same gene	2020-05	2020	5
13400	13374	26	2	0.05392	13135.0	ORF1ab	1.0	4379.0	13109.0	ORF1ab	2.0	4370.0	9.0	same gene	2020-05	2020	5
13399	13374	25	2	0.05392	13134.0	ORF1ab	3.0	4378.0	13109.0	ORF1ab	2.0	4370.0	8.0	same gene	2020-05	2020	5
13398	13374	24	2	0.05392	13133.0	ORF1ab	2.0	4378.0	13109.0	ORF1ab	2.0	4370.0	8.0	same gene	2020-05	2020	5
13396	13374	22	2	0.05392	13131.0	ORF1ab	3.0	4377.0	13109.0	ORF1ab	2.0	4370.0	7.0	same gene	2020-05	2020	5
13393	13375	18	2	0.05392	13128.0	ORF1ab	3.0	4376.0	13110.0	ORF1ab	3.0	4370.0	6.0	same gene	2020-05	2020	5
13390	13406	16	2	0.05392	13125.0	ORF1ab	3.0	4375.0	13141.0	ORF1ab	1.0	4381.0	6.0	same gene	2020-05	2020	5
13390	13405	15	2	0.05392	13125.0	ORF1ab	3.0	4375.0	13140.0	ORF1ab	3.0	4380.0	5.0	same gene	2020-05	2020	5
13390	13404	14	2	0.05392	13125.0	ORF1ab	3.0	4375.0	13139.0	ORF1ab	2.0	4380.0	5.0	same gene	2020-05	2020	5
13390	13403	13	2	0.05392	13125.0	ORF1ab	3.0	4375.0	13138.0	ORF1ab	1.0	4380.0	5.0	same gene	2020-05	2020	5
13390	13400	10	2	0.05392	13125.0	ORF1ab	3.0	4375.0	13135.0	ORF1ab	1.0	4379.0	4.0	same gene	2020-05	2020	5
13390	13399	9	2	0.05392	13125.0	ORF1ab	3.0	4375.0	13134.0	ORF1ab	3.0	4378.0	3.0	same gene	2020-05	2020	5
13390	13398	8	2	0.05392	13125.0	ORF1ab	3.0	4375.0	13133.0	ORF1ab	2.0	4378.0	3.0	same gene	2020-05	2020	5
13390	13396	6	2	0.05392	13125.0	ORF1ab	3.0	4375.0	13131.0	ORF1ab	3.0	4377.0	2.0	same gene	2020-05	2020	5
13392	13375	17	2	0.05392	13127.0	ORF1ab	2.0	4376.0	13110.0	ORF1ab	3.0	4370.0	6.0	same gene	2020-05	2020	5
13394	13376	18	2	0.05392	13129.0	ORF1ab	1.0	4377.0	13111.0	ORF1ab	1.0	4371.0	6.0	same gene	2020-05	2020	5
13396	13376	20	2	0.05392	13131.0	ORF1ab	3.0	4377.0	13111.0	ORF1ab	1.0	4371.0	6.0	same gene	2020-05	2020	5
13387	13404	17	2	0.05392	13122.0	ORF1ab	3.0	4374.0	13139.0	ORF1ab	2.0	4380.0	6.0	same gene	2020-05	2020	5
13398	13376	22	2	0.05392	13133.0	ORF1ab	2.0	4378.0	13111.0	ORF1ab	1.0	4371.0	7.0	same gene	2020-05	2020	5
13398	13377	21	2	0.05392	13133.0	ORF1ab	2.0	4378.0	13112.0	ORF1ab	2.0	4371.0	7.0	same gene	2020-05	2020	5
13399	13377	22	2	0.05392	13134.0	ORF1ab	3.0	4378.0	13112.0	ORF1ab	2.0	4371.0	7.0	same gene	2020-05	2020	5
13400	13377	23	2	0.05392	13135.0	ORF1ab	1.0	4379.0	13112.0	ORF1ab	2.0	4371.0	8.0	same gene	2020-05	2020	5
13403	13377	26	2	0.05392	13138.0	ORF1ab	1.0	4380.0	13112.0	ORF1ab	2.0	4371.0	9.0	same gene	2020-05	2020	5
13404	13377	27	2	0.05392	13139.0	ORF1ab	2.0	4380.0	13112.0	ORF1ab	2.0	4371.0	9.0	same gene	2020-05	2020	5
13405	13377	28	2	0.05392	13140.0	ORF1ab	3.0	4380.0	13112.0	ORF1ab	2.0	4371.0	9.0	same gene	2020-05	2020	5
13391	13406	15	2	0.05392	13126.0	ORF1ab	1.0	4376.0	13141.0	ORF1ab	1.0	4381.0	5.0	same gene	2020-05	2020	5
13406	13373	33	2	0.05392	13141.0	ORF1ab	1.0	4381.0	13108.0	ORF1ab	1.0	4370.0	11.0	same gene	2020-05	2020	5
13405	13373	32	2	0.05392	13140.0	ORF1ab	3.0	4380.0	13108.0	ORF1ab	1.0	4370.0	10.0	same gene	2020-05	2020	5
13404	13373	31	2	0.05392	13139.0	ORF1ab	2.0	4380.0	13108.0	ORF1ab	1.0	4370.0	10.0	same gene	2020-05	2020	5
13406	13377	29	2	0.05392	13141.0	ORF1ab	1.0	4381.0	13112.0	ORF1ab	2.0	4371.0	10.0	same gene	2020-05	2020	5
13388	13394	6	2	0.05392	13123.0	ORF1ab	1.0	4375.0	13129.0	ORF1ab	1.0	4377.0	2.0	same gene	2020-05	2020	5
13387	13406	19	2	0.05392	13122.0	ORF1ab	3.0	4374.0	13141.0	ORF1ab	1.0	4381.0	7.0	same gene	2020-05	2020	5
13403	13373	30	2	0.05392	13138.0	ORF1ab	1.0	4380.0	13108.0	ORF1ab	1.0	4370.0	10.0	same gene	2020-05	2020	5
13400	13373	27	2	0.05392	13135.0	ORF1ab	1.0	4379.0	13108.0	ORF1ab	1.0	4370.0	9.0	same gene	2020-05	2020	5
13399	13373	26	2	0.05392	13134.0	ORF1ab	3.0	4378.0	13108.0	ORF1ab	1.0	4370.0	8.0	same gene	2020-05	2020	5
13398	13373	25	2	0.05392	13133.0	ORF1ab	2.0	4378.0	13108.0	ORF1ab	1.0	4370.0	8.0	same gene	2020-05	2020	5
13396	13373	23	2	0.05392	13131.0	ORF1ab	3.0	4377.0	13108.0	ORF1ab	1.0	4370.0	7.0	same gene	2020-05	2020	5
13395	13373	22	2	0.05392	13130.0	ORF1ab	2.0	4377.0	13108.0	ORF1ab	1.0	4370.0	7.0	same gene	2020-05	2020	5
13387	13405	18	2	0.05392	13122.0	ORF1ab	3.0	4374.0	13140.0	ORF1ab	3.0	4380.0	6.0	same gene	2020-05	2020	5
13394	13373	21	2	0.05392	13129.0	ORF1ab	1.0	4377.0	13108.0	ORF1ab	1.0	4370.0	7.0	same gene	2020-05	2020	5
13388	13395	7	2	0.05392	13123.0	ORF1ab	1.0	4375.0	13130.0	ORF1ab	2.0	4377.0	2.0	same gene	2020-05	2020	5
13395	13377	18	2	0.05392	13130.0	ORF1ab	2.0	4377.0	13112.0	ORF1ab	2.0	4371.0	6.0	same gene	2020-05	2020	5
13394	13377	17	2	0.05392	13129.0	ORF1ab	1.0	4377.0	13112.0	ORF1ab	2.0	4371.0	6.0	same gene	2020-05	2020	5
13388	13405	17	2	0.05392	13123.0	ORF1ab	1.0	4375.0	13140.0	ORF1ab	3.0	4380.0	5.0	same gene	2020-05	2020	5
13399	13376	23	2	0.05392	13134.0	ORF1ab	3.0	4378.0	13111.0	ORF1ab	1.0	4371.0	7.0	same gene	2020-05	2020	5
13400	13376	24	2	0.05392	13135.0	ORF1ab	1.0	4379.0	13111.0	ORF1ab	1.0	4371.0	8.0	same gene	2020-05	2020	5
13403	13376	27	2	0.05392	13138.0	ORF1ab	1.0	4380.0	13111.0	ORF1ab	1.0	4371.0	9.0	same gene	2020-05	2020	5
13396	13385	11	2	0.05392	13131.0	ORF1ab	3.0	4377.0	13120.0	ORF1ab	1.0	4374.0	3.0	same gene	2020-05	2020	5
13405	13376	29	2	0.05392	13140.0	ORF1ab	3.0	4380.0	13111.0	ORF1ab	1.0	4371.0	9.0	same gene	2020-05	2020	5
13406	13376	30	2	0.05392	13141.0	ORF1ab	1.0	4381.0	13111.0	ORF1ab	1.0	4371.0	10.0	same gene	2020-05	2020	5
13389	13395	6	2	0.05392	13124.0	ORF1ab	2.0	4375.0	13130.0	ORF1ab	2.0	4377.0	2.0	same gene	2020-05	2020	5
13389	13394	5	2	0.05392	13124.0	ORF1ab	2.0	4375.0	13129.0	ORF1ab	1.0	4377.0	2.0	same gene	2020-05	2020	5
13388	13406	18	2	0.05392	13123.0	ORF1ab	1.0	4375.0	13141.0	ORF1ab	1.0	4381.0	6.0	same gene	2020-05	2020	5
13388	13404	16	2	0.05392	13123.0	ORF1ab	1.0	4375.0	13139.0	ORF1ab	2.0	4380.0	5.0	same gene	2020-05	2020	5
13391	13405	14	2	0.05392	13126.0	ORF1ab	1.0	4376.0	13140.0	ORF1ab	3.0	4380.0	4.0	same gene	2020-05	2020	5
13388	13403	15	2	0.05392	13123.0	ORF1ab	1.0	4375.0	13138.0	ORF1ab	1.0	4380.0	5.0	same gene	2020-05	2020	5
13388	13400	12	2	0.05392	13123.0	ORF1ab	1.0	4375.0	13135.0	ORF1ab	1.0	4379.0	4.0	same gene	2020-05	2020	5
13388	13399	11	2	0.05392	13123.0	ORF1ab	1.0	4375.0	13134.0	ORF1ab	3.0	4378.0	3.0	same gene	2020-05	2020	5
13388	13398	10	2	0.05392	13123.0	ORF1ab	1.0	4375.0	13133.0	ORF1ab	2.0	4378.0	3.0	same gene	2020-05	2020	5
13388	13396	8	2	0.05392	13123.0	ORF1ab	1.0	4375.0	13131.0	ORF1ab	3.0	4377.0	2.0	same gene	2020-05	2020	5
13392	13377	15	2	0.05392	13127.0	ORF1ab	2.0	4376.0	13112.0	ORF1ab	2.0	4371.0	5.0	same gene	2020-05	2020	5
13393	13377	16	2	0.05392	13128.0	ORF1ab	3.0	4376.0	13112.0	ORF1ab	2.0	4371.0	5.0	same gene	2020-05	2020	5
13393	13374	19	2	0.05392	13128.0	ORF1ab	3.0	4376.0	13109.0	ORF1ab	2.0	4370.0	6.0	same gene	2020-05	2020	5
13392	13374	18	2	0.05392	13127.0	ORF1ab	2.0	4376.0	13109.0	ORF1ab	2.0	4370.0	6.0	same gene	2020-05	2020	5
13404	13376	28	2	0.05392	13139.0	ORF1ab	2.0	4380.0	13111.0	ORF1ab	1.0	4371.0	9.0	same gene	2020-05	2020	5
13396	13377	19	2	0.05392	13131.0	ORF1ab	3.0	4377.0	13112.0	ORF1ab	2.0	4371.0	6.0	same gene	2020-05	2020	5
13399	13385	14	2	0.05392	13134.0	ORF1ab	3.0	4378.0	13120.0	ORF1ab	1.0	4374.0	4.0	same gene	2020-05	2020	5
13380	13400	20	2	0.05392	13115.0	ORF1ab	2.0	4372.0	13135.0	ORF1ab	1.0	4379.0	7.0	same gene	2020-05	2020	5
13380	13398	18	2	0.05392	13115.0	ORF1ab	2.0	4372.0	13133.0	ORF1ab	2.0	4378.0	6.0	same gene	2020-05	2020	5
13380	13396	16	2	0.05392	13115.0	ORF1ab	2.0	4372.0	13131.0	ORF1ab	3.0	4377.0	5.0	same gene	2020-05	2020	5
13374	13392	18	2	0.05392	13109.0	ORF1ab	2.0	4370.0	13127.0	ORF1ab	2.0	4376.0	6.0	same gene	2020-05	2020	5
13374	13393	19	2	0.05392	13109.0	ORF1ab	2.0	4370.0	13128.0	ORF1ab	3.0	4376.0	6.0	same gene	2020-05	2020	5
13374	13394	20	2	0.05392	13109.0	ORF1ab	2.0	4370.0	13129.0	ORF1ab	1.0	4377.0	7.0	same gene	2020-05	2020	5
13374	13395	21	2	0.05392	13109.0	ORF1ab	2.0	4370.0	13130.0	ORF1ab	2.0	4377.0	7.0	same gene	2020-05	2020	5
13374	13396	22	2	0.05392	13109.0	ORF1ab	2.0	4370.0	13131.0	ORF1ab	3.0	4377.0	7.0	same gene	2020-05	2020	5
13374	13398	24	2	0.05392	13109.0	ORF1ab	2.0	4370.0	13133.0	ORF1ab	2.0	4378.0	8.0	same gene	2020-05	2020	5
13374	13399	25	2	0.05392	13109.0	ORF1ab	2.0	4370.0	13134.0	ORF1ab	3.0	4378.0	8.0	same gene	2020-05	2020	5
13374	13400	26	2	0.05392	13109.0	ORF1ab	2.0	4370.0	13135.0	ORF1ab	1.0	4379.0	9.0	same gene	2020-05	2020	5
13374	13403	29	2	0.05392	13109.0	ORF1ab	2.0	4370.0	13138.0	ORF1ab	1.0	4380.0	10.0	same gene	2020-05	2020	5
13374	13404	30	2	0.05392	13109.0	ORF1ab	2.0	4370.0	13139.0	ORF1ab	2.0	4380.0	10.0	same gene	2020-05	2020	5
13374	13405	31	2	0.05392	13109.0	ORF1ab	2.0	4370.0	13140.0	ORF1ab	3.0	4380.0	10.0	same gene	2020-05	2020	5
13374	13406	32	2	0.05392	13109.0	ORF1ab	2.0	4370.0	13141.0	ORF1ab	1.0	4381.0	11.0	same gene	2020-05	2020	5
13380	13395	15	2	0.05392	13115.0	ORF1ab	2.0	4372.0	13130.0	ORF1ab	2.0	4377.0	5.0	same gene	2020-05	2020	5
13380	13394	14	2	0.05392	13115.0	ORF1ab	2.0	4372.0	13129.0	ORF1ab	1.0	4377.0	5.0	same gene	2020-05	2020	5
13380	13393	13	2	0.05392	13115.0	ORF1ab	2.0	4372.0	13128.0	ORF1ab	3.0	4376.0	4.0	same gene	2020-05	2020	5
13380	13392	12	2	0.05392	13115.0	ORF1ab	2.0	4372.0	13127.0	ORF1ab	2.0	4376.0	4.0	same gene	2020-05	2020	5
13379	13406	27	2	0.05392	13114.0	ORF1ab	1.0	4372.0	13141.0	ORF1ab	1.0	4381.0	9.0	same gene	2020-05	2020	5
13380	13399	19	2	0.05392	13115.0	ORF1ab	2.0	4372.0	13134.0	ORF1ab	3.0	4378.0	6.0	same gene	2020-05	2020	5
13380	13403	23	2	0.05392	13115.0	ORF1ab	2.0	4372.0	13138.0	ORF1ab	1.0	4380.0	8.0	same gene	2020-05	2020	5
13379	13404	25	2	0.05392	13114.0	ORF1ab	1.0	4372.0	13139.0	ORF1ab	2.0	4380.0	8.0	same gene	2020-05	2020	5
13380	13404	24	2	0.05392	13115.0	ORF1ab	2.0	4372.0	13139.0	ORF1ab	2.0	4380.0	8.0	same gene	2020-05	2020	5
13382	13400	18	2	0.05392	13117.0	ORF1ab	1.0	4373.0	13135.0	ORF1ab	1.0	4379.0	6.0	same gene	2020-05	2020	5
13382	13399	17	2	0.05392	13117.0	ORF1ab	1.0	4373.0	13134.0	ORF1ab	3.0	4378.0	5.0	same gene	2020-05	2020	5
13382	13398	16	2	0.05392	13117.0	ORF1ab	1.0	4373.0	13133.0	ORF1ab	2.0	4378.0	5.0	same gene	2020-05	2020	5
13382	13396	14	2	0.05392	13117.0	ORF1ab	1.0	4373.0	13131.0	ORF1ab	3.0	4377.0	4.0	same gene	2020-05	2020	5
13382	13395	13	2	0.05392	13117.0	ORF1ab	1.0	4373.0	13130.0	ORF1ab	2.0	4377.0	4.0	same gene	2020-05	2020	5
13373	13395	22	2	0.05392	13108.0	ORF1ab	1.0	4370.0	13130.0	ORF1ab	2.0	4377.0	7.0	same gene	2020-05	2020	5
13373	13396	23	2	0.05392	13108.0	ORF1ab	1.0	4370.0	13131.0	ORF1ab	3.0	4377.0	7.0	same gene	2020-05	2020	5
13373	13398	25	2	0.05392	13108.0	ORF1ab	1.0	4370.0	13133.0	ORF1ab	2.0	4378.0	8.0	same gene	2020-05	2020	5
13373	13399	26	2	0.05392	13108.0	ORF1ab	1.0	4370.0	13134.0	ORF1ab	3.0	4378.0	8.0	same gene	2020-05	2020	5
13373	13400	27	2	0.05392	13108.0	ORF1ab	1.0	4370.0	13135.0	ORF1ab	1.0	4379.0	9.0	same gene	2020-05	2020	5
13373	13403	30	2	0.05392	13108.0	ORF1ab	1.0	4370.0	13138.0	ORF1ab	1.0	4380.0	10.0	same gene	2020-05	2020	5
13373	13404	31	2	0.05392	13108.0	ORF1ab	1.0	4370.0	13139.0	ORF1ab	2.0	4380.0	10.0	same gene	2020-05	2020	5
13373	13405	32	2	0.05392	13108.0	ORF1ab	1.0	4370.0	13140.0	ORF1ab	3.0	4380.0	10.0	same gene	2020-05	2020	5
13373	13406	33	2	0.05392	13108.0	ORF1ab	1.0	4370.0	13141.0	ORF1ab	1.0	4381.0	11.0	same gene	2020-05	2020	5
13382	13394	12	2	0.05392	13117.0	ORF1ab	1.0	4373.0	13129.0	ORF1ab	1.0	4377.0	4.0	same gene	2020-05	2020	5
13382	13393	11	2	0.05392	13117.0	ORF1ab	1.0	4373.0	13128.0	ORF1ab	3.0	4376.0	3.0	same gene	2020-05	2020	5
13382	13392	10	2	0.05392	13117.0	ORF1ab	1.0	4373.0	13127.0	ORF1ab	2.0	4376.0	3.0	same gene	2020-05	2020	5
13380	13406	26	2	0.05392	13115.0	ORF1ab	2.0	4372.0	13141.0	ORF1ab	1.0	4381.0	9.0	same gene	2020-05	2020	5
13400	13385	15	2	0.05392	13135.0	ORF1ab	1.0	4379.0	13120.0	ORF1ab	1.0	4374.0	5.0	same gene	2020-05	2020	5
13379	13405	26	2	0.05392	13114.0	ORF1ab	1.0	4372.0	13140.0	ORF1ab	3.0	4380.0	8.0	same gene	2020-05	2020	5
13379	13403	24	2	0.05392	13114.0	ORF1ab	1.0	4372.0	13138.0	ORF1ab	1.0	4380.0	8.0	same gene	2020-05	2020	5
13382	13404	22	2	0.05392	13117.0	ORF1ab	1.0	4373.0	13139.0	ORF1ab	2.0	4380.0	7.0	same gene	2020-05	2020	5
13376	13406	30	2	0.05392	13111.0	ORF1ab	1.0	4371.0	13141.0	ORF1ab	1.0	4381.0	10.0	same gene	2020-05	2020	5
13376	13405	29	2	0.05392	13111.0	ORF1ab	1.0	4371.0	13140.0	ORF1ab	3.0	4380.0	9.0	same gene	2020-05	2020	5
13375	13395	20	2	0.05392	13110.0	ORF1ab	3.0	4370.0	13130.0	ORF1ab	2.0	4377.0	7.0	same gene	2020-05	2020	5
13375	13396	21	2	0.05392	13110.0	ORF1ab	3.0	4370.0	13131.0	ORF1ab	3.0	4377.0	7.0	same gene	2020-05	2020	5
13375	13398	23	2	0.05392	13110.0	ORF1ab	3.0	4370.0	13133.0	ORF1ab	2.0	4378.0	8.0	same gene	2020-05	2020	5
13376	13404	28	2	0.05392	13111.0	ORF1ab	1.0	4371.0	13139.0	ORF1ab	2.0	4380.0	9.0	same gene	2020-05	2020	5
13376	13403	27	2	0.05392	13111.0	ORF1ab	1.0	4371.0	13138.0	ORF1ab	1.0	4380.0	9.0	same gene	2020-05	2020	5
13376	13400	24	2	0.05392	13111.0	ORF1ab	1.0	4371.0	13135.0	ORF1ab	1.0	4379.0	8.0	same gene	2020-05	2020	5
13375	13399	24	2	0.05392	13110.0	ORF1ab	3.0	4370.0	13134.0	ORF1ab	3.0	4378.0	8.0	same gene	2020-05	2020	5
13375	13400	25	2	0.05392	13110.0	ORF1ab	3.0	4370.0	13135.0	ORF1ab	1.0	4379.0	9.0	same gene	2020-05	2020	5
13376	13399	23	2	0.05392	13111.0	ORF1ab	1.0	4371.0	13134.0	ORF1ab	3.0	4378.0	7.0	same gene	2020-05	2020	5
13375	13403	28	2	0.05392	13110.0	ORF1ab	3.0	4370.0	13138.0	ORF1ab	1.0	4380.0	10.0	same gene	2020-05	2020	5
13375	13404	29	2	0.05392	13110.0	ORF1ab	3.0	4370.0	13139.0	ORF1ab	2.0	4380.0	10.0	same gene	2020-05	2020	5
13376	13398	22	2	0.05392	13111.0	ORF1ab	1.0	4371.0	13133.0	ORF1ab	2.0	4378.0	7.0	same gene	2020-05	2020	5
13376	13396	20	2	0.05392	13111.0	ORF1ab	1.0	4371.0	13131.0	ORF1ab	3.0	4377.0	6.0	same gene	2020-05	2020	5
13375	13405	30	2	0.05392	13110.0	ORF1ab	3.0	4370.0	13140.0	ORF1ab	3.0	4380.0	10.0	same gene	2020-05	2020	5
13375	13406	31	2	0.05392	13110.0	ORF1ab	3.0	4370.0	13141.0	ORF1ab	1.0	4381.0	11.0	same gene	2020-05	2020	5
13376	13395	19	2	0.05392	13111.0	ORF1ab	1.0	4371.0	13130.0	ORF1ab	2.0	4377.0	6.0	same gene	2020-05	2020	5
13376	13394	18	2	0.05392	13111.0	ORF1ab	1.0	4371.0	13129.0	ORF1ab	1.0	4377.0	6.0	same gene	2020-05	2020	5
13376	13393	17	2	0.05392	13111.0	ORF1ab	1.0	4371.0	13128.0	ORF1ab	3.0	4376.0	5.0	same gene	2020-05	2020	5
13375	13394	19	2	0.05392	13110.0	ORF1ab	3.0	4370.0	13129.0	ORF1ab	1.0	4377.0	7.0	same gene	2020-05	2020	5
13375	13393	18	2	0.05392	13110.0	ORF1ab	3.0	4370.0	13128.0	ORF1ab	3.0	4376.0	6.0	same gene	2020-05	2020	5
13379	13400	21	2	0.05392	13114.0	ORF1ab	1.0	4372.0	13135.0	ORF1ab	1.0	4379.0	7.0	same gene	2020-05	2020	5
13375	13392	17	2	0.05392	13110.0	ORF1ab	3.0	4370.0	13127.0	ORF1ab	2.0	4376.0	6.0	same gene	2020-05	2020	5
13379	13399	20	2	0.05392	13114.0	ORF1ab	1.0	4372.0	13134.0	ORF1ab	3.0	4378.0	6.0	same gene	2020-05	2020	5
13379	13398	19	2	0.05392	13114.0	ORF1ab	1.0	4372.0	13133.0	ORF1ab	2.0	4378.0	6.0	same gene	2020-05	2020	5
13379	13396	17	2	0.05392	13114.0	ORF1ab	1.0	4372.0	13131.0	ORF1ab	3.0	4377.0	5.0	same gene	2020-05	2020	5
13379	13395	16	2	0.05392	13114.0	ORF1ab	1.0	4372.0	13130.0	ORF1ab	2.0	4377.0	5.0	same gene	2020-05	2020	5
13379	13394	15	2	0.05392	13114.0	ORF1ab	1.0	4372.0	13129.0	ORF1ab	1.0	4377.0	5.0	same gene	2020-05	2020	5
13379	13393	14	2	0.05392	13114.0	ORF1ab	1.0	4372.0	13128.0	ORF1ab	3.0	4376.0	4.0	same gene	2020-05	2020	5
13379	13392	13	2	0.05392	13114.0	ORF1ab	1.0	4372.0	13127.0	ORF1ab	2.0	4376.0	4.0	same gene	2020-05	2020	5
13377	13406	29	2	0.05392	13112.0	ORF1ab	2.0	4371.0	13141.0	ORF1ab	1.0	4381.0	10.0	same gene	2020-05	2020	5
13377	13405	28	2	0.05392	13112.0	ORF1ab	2.0	4371.0	13140.0	ORF1ab	3.0	4380.0	9.0	same gene	2020-05	2020	5
13377	13404	27	2	0.05392	13112.0	ORF1ab	2.0	4371.0	13139.0	ORF1ab	2.0	4380.0	9.0	same gene	2020-05	2020	5
13377	13403	26	2	0.05392	13112.0	ORF1ab	2.0	4371.0	13138.0	ORF1ab	1.0	4380.0	9.0	same gene	2020-05	2020	5
13377	13400	23	2	0.05392	13112.0	ORF1ab	2.0	4371.0	13135.0	ORF1ab	1.0	4379.0	8.0	same gene	2020-05	2020	5
13377	13399	22	2	0.05392	13112.0	ORF1ab	2.0	4371.0	13134.0	ORF1ab	3.0	4378.0	7.0	same gene	2020-05	2020	5
13377	13398	21	2	0.05392	13112.0	ORF1ab	2.0	4371.0	13133.0	ORF1ab	2.0	4378.0	7.0	same gene	2020-05	2020	5
13377	13396	19	2	0.05392	13112.0	ORF1ab	2.0	4371.0	13131.0	ORF1ab	3.0	4377.0	6.0	same gene	2020-05	2020	5
13377	13395	18	2	0.05392	13112.0	ORF1ab	2.0	4371.0	13130.0	ORF1ab	2.0	4377.0	6.0	same gene	2020-05	2020	5
13377	13394	17	2	0.05392	13112.0	ORF1ab	2.0	4371.0	13129.0	ORF1ab	1.0	4377.0	6.0	same gene	2020-05	2020	5
13377	13393	16	2	0.05392	13112.0	ORF1ab	2.0	4371.0	13128.0	ORF1ab	3.0	4376.0	5.0	same gene	2020-05	2020	5
13377	13392	15	2	0.05392	13112.0	ORF1ab	2.0	4371.0	13127.0	ORF1ab	2.0	4376.0	5.0	same gene	2020-05	2020	5
13382	13403	21	2	0.05392	13117.0	ORF1ab	1.0	4373.0	13138.0	ORF1ab	1.0	4380.0	7.0	same gene	2020-05	2020	5
13380	13405	25	2	0.05392	13115.0	ORF1ab	2.0	4372.0	13140.0	ORF1ab	3.0	4380.0	8.0	same gene	2020-05	2020	5
13406	13389	17	2	0.05392	13141.0	ORF1ab	1.0	4381.0	13124.0	ORF1ab	2.0	4375.0	6.0	same gene	2020-05	2020	5
13396	13389	7	2	0.05392	13131.0	ORF1ab	3.0	4377.0	13124.0	ORF1ab	2.0	4375.0	2.0	same gene	2020-05	2020	5
13394	13388	6	2	0.05392	13129.0	ORF1ab	1.0	4377.0	13123.0	ORF1ab	1.0	4375.0	2.0	same gene	2020-05	2020	5
13395	13388	7	2	0.05392	13130.0	ORF1ab	2.0	4377.0	13123.0	ORF1ab	1.0	4375.0	2.0	same gene	2020-05	2020	5
13396	13388	8	2	0.05392	13131.0	ORF1ab	3.0	4377.0	13123.0	ORF1ab	1.0	4375.0	2.0	same gene	2020-05	2020	5
13398	13388	10	2	0.05392	13133.0	ORF1ab	2.0	4378.0	13123.0	ORF1ab	1.0	4375.0	3.0	same gene	2020-05	2020	5
13399	13388	11	2	0.05392	13134.0	ORF1ab	3.0	4378.0	13123.0	ORF1ab	1.0	4375.0	3.0	same gene	2020-05	2020	5
13400	13388	12	2	0.05392	13135.0	ORF1ab	1.0	4379.0	13123.0	ORF1ab	1.0	4375.0	4.0	same gene	2020-05	2020	5
13403	13388	15	2	0.05392	13138.0	ORF1ab	1.0	4380.0	13123.0	ORF1ab	1.0	4375.0	5.0	same gene	2020-05	2020	5
13404	13388	16	2	0.05392	13139.0	ORF1ab	2.0	4380.0	13123.0	ORF1ab	1.0	4375.0	5.0	same gene	2020-05	2020	5
13405	13388	17	2	0.05392	13140.0	ORF1ab	3.0	4380.0	13123.0	ORF1ab	1.0	4375.0	5.0	same gene	2020-05	2020	5
13406	13388	18	2	0.05392	13141.0	ORF1ab	1.0	4381.0	13123.0	ORF1ab	1.0	4375.0	6.0	same gene	2020-05	2020	5
13394	13389	5	2	0.05392	13129.0	ORF1ab	1.0	4377.0	13124.0	ORF1ab	2.0	4375.0	2.0	same gene	2020-05	2020	5
13395	13389	6	2	0.05392	13130.0	ORF1ab	2.0	4377.0	13124.0	ORF1ab	2.0	4375.0	2.0	same gene	2020-05	2020	5
13398	13389	9	2	0.05392	13133.0	ORF1ab	2.0	4378.0	13124.0	ORF1ab	2.0	4375.0	3.0	same gene	2020-05	2020	5
13405	13387	18	2	0.05392	13140.0	ORF1ab	3.0	4380.0	13122.0	ORF1ab	3.0	4374.0	6.0	same gene	2020-05	2020	5
13399	13389	10	2	0.05392	13134.0	ORF1ab	3.0	4378.0	13124.0	ORF1ab	2.0	4375.0	3.0	same gene	2020-05	2020	5
13400	13389	11	2	0.05392	13135.0	ORF1ab	1.0	4379.0	13124.0	ORF1ab	2.0	4375.0	4.0	same gene	2020-05	2020	5
13403	13389	14	2	0.05392	13138.0	ORF1ab	1.0	4380.0	13124.0	ORF1ab	2.0	4375.0	5.0	same gene	2020-05	2020	5
13404	13389	15	2	0.05392	13139.0	ORF1ab	2.0	4380.0	13124.0	ORF1ab	2.0	4375.0	5.0	same gene	2020-05	2020	5
13405	13389	16	2	0.05392	13140.0	ORF1ab	3.0	4380.0	13124.0	ORF1ab	2.0	4375.0	5.0	same gene	2020-05	2020	5
13394	13390	4	2	0.05392	13129.0	ORF1ab	1.0	4377.0	13125.0	ORF1ab	3.0	4375.0	2.0	same gene	2020-05	2020	5
13395	13390	5	2	0.05392	13130.0	ORF1ab	2.0	4377.0	13125.0	ORF1ab	3.0	4375.0	2.0	same gene	2020-05	2020	5
13396	13390	6	2	0.05392	13131.0	ORF1ab	3.0	4377.0	13125.0	ORF1ab	3.0	4375.0	2.0	same gene	2020-05	2020	5
13398	13390	8	2	0.05392	13133.0	ORF1ab	2.0	4378.0	13125.0	ORF1ab	3.0	4375.0	3.0	same gene	2020-05	2020	5
13399	13390	9	2	0.05392	13134.0	ORF1ab	3.0	4378.0	13125.0	ORF1ab	3.0	4375.0	3.0	same gene	2020-05	2020	5
13400	13390	10	2	0.05392	13135.0	ORF1ab	1.0	4379.0	13125.0	ORF1ab	3.0	4375.0	4.0	same gene	2020-05	2020	5
13403	13390	13	2	0.05392	13138.0	ORF1ab	1.0	4380.0	13125.0	ORF1ab	3.0	4375.0	5.0	same gene	2020-05	2020	5
13406	13387	19	2	0.05392	13141.0	ORF1ab	1.0	4381.0	13122.0	ORF1ab	3.0	4374.0	7.0	same gene	2020-05	2020	5
13404	13387	17	2	0.05392	13139.0	ORF1ab	2.0	4380.0	13122.0	ORF1ab	3.0	4374.0	6.0	same gene	2020-05	2020	5
13405	13390	15	2	0.05392	13140.0	ORF1ab	3.0	4380.0	13125.0	ORF1ab	3.0	4375.0	5.0	same gene	2020-05	2020	5
13400	13386	14	2	0.05392	13135.0	ORF1ab	1.0	4379.0	13121.0	ORF1ab	2.0	4374.0	5.0	same gene	2020-05	2020	5
13403	13385	18	2	0.05392	13138.0	ORF1ab	1.0	4380.0	13120.0	ORF1ab	1.0	4374.0	6.0	same gene	2020-05	2020	5
13404	13385	19	2	0.05392	13139.0	ORF1ab	2.0	4380.0	13120.0	ORF1ab	1.0	4374.0	6.0	same gene	2020-05	2020	5
13405	13385	20	2	0.05392	13140.0	ORF1ab	3.0	4380.0	13120.0	ORF1ab	1.0	4374.0	6.0	same gene	2020-05	2020	5
13406	13385	21	2	0.05392	13141.0	ORF1ab	1.0	4381.0	13120.0	ORF1ab	1.0	4374.0	7.0	same gene	2020-05	2020	5
13383	13398	15	2	0.05392	13118.0	ORF1ab	2.0	4373.0	13133.0	ORF1ab	2.0	4378.0	5.0	same gene	2020-05	2020	5
13392	13386	6	2	0.05392	13127.0	ORF1ab	2.0	4376.0	13121.0	ORF1ab	2.0	4374.0	2.0	same gene	2020-05	2020	5
13393	13386	7	2	0.05392	13128.0	ORF1ab	3.0	4376.0	13121.0	ORF1ab	2.0	4374.0	2.0	same gene	2020-05	2020	5
13394	13386	8	2	0.05392	13129.0	ORF1ab	1.0	4377.0	13121.0	ORF1ab	2.0	4374.0	3.0	same gene	2020-05	2020	5
13395	13386	9	2	0.05392	13130.0	ORF1ab	2.0	4377.0	13121.0	ORF1ab	2.0	4374.0	3.0	same gene	2020-05	2020	5
13396	13386	10	2	0.05392	13131.0	ORF1ab	3.0	4377.0	13121.0	ORF1ab	2.0	4374.0	3.0	same gene	2020-05	2020	5
13398	13386	12	2	0.05392	13133.0	ORF1ab	2.0	4378.0	13121.0	ORF1ab	2.0	4374.0	4.0	same gene	2020-05	2020	5
13399	13386	13	2	0.05392	13134.0	ORF1ab	3.0	4378.0	13121.0	ORF1ab	2.0	4374.0	4.0	same gene	2020-05	2020	5
13403	13386	17	2	0.05392	13138.0	ORF1ab	1.0	4380.0	13121.0	ORF1ab	2.0	4374.0	6.0	same gene	2020-05	2020	5
13403	13387	16	2	0.05392	13138.0	ORF1ab	1.0	4380.0	13122.0	ORF1ab	3.0	4374.0	6.0	same gene	2020-05	2020	5
13404	13386	18	2	0.05392	13139.0	ORF1ab	2.0	4380.0	13121.0	ORF1ab	2.0	4374.0	6.0	same gene	2020-05	2020	5
13405	13386	19	2	0.05392	13140.0	ORF1ab	3.0	4380.0	13121.0	ORF1ab	2.0	4374.0	6.0	same gene	2020-05	2020	5
13406	13386	20	2	0.05392	13141.0	ORF1ab	1.0	4381.0	13121.0	ORF1ab	2.0	4374.0	7.0	same gene	2020-05	2020	5
13383	13396	13	2	0.05392	13118.0	ORF1ab	2.0	4373.0	13131.0	ORF1ab	3.0	4377.0	4.0	same gene	2020-05	2020	5
13392	13387	5	2	0.05392	13127.0	ORF1ab	2.0	4376.0	13122.0	ORF1ab	3.0	4374.0	2.0	same gene	2020-05	2020	5
13393	13387	6	2	0.05392	13128.0	ORF1ab	3.0	4376.0	13122.0	ORF1ab	3.0	4374.0	2.0	same gene	2020-05	2020	5
13394	13387	7	2	0.05392	13129.0	ORF1ab	1.0	4377.0	13122.0	ORF1ab	3.0	4374.0	3.0	same gene	2020-05	2020	5
13395	13387	8	2	0.05392	13130.0	ORF1ab	2.0	4377.0	13122.0	ORF1ab	3.0	4374.0	3.0	same gene	2020-05	2020	5
13396	13387	9	2	0.05392	13131.0	ORF1ab	3.0	4377.0	13122.0	ORF1ab	3.0	4374.0	3.0	same gene	2020-05	2020	5
13398	13387	11	2	0.05392	13133.0	ORF1ab	2.0	4378.0	13122.0	ORF1ab	3.0	4374.0	4.0	same gene	2020-05	2020	5
13399	13387	12	2	0.05392	13134.0	ORF1ab	3.0	4378.0	13122.0	ORF1ab	3.0	4374.0	4.0	same gene	2020-05	2020	5
13400	13387	13	2	0.05392	13135.0	ORF1ab	1.0	4379.0	13122.0	ORF1ab	3.0	4374.0	5.0	same gene	2020-05	2020	5
13404	13390	14	2	0.05392	13139.0	ORF1ab	2.0	4380.0	13125.0	ORF1ab	3.0	4375.0	5.0	same gene	2020-05	2020	5
13398	13385	13	2	0.05392	13133.0	ORF1ab	2.0	4378.0	13120.0	ORF1ab	1.0	4374.0	4.0	same gene	2020-05	2020	5
13405	13391	14	2	0.05392	13140.0	ORF1ab	3.0	4380.0	13126.0	ORF1ab	1.0	4376.0	4.0	same gene	2020-05	2020	5
13406	13391	15	2	0.05392	13141.0	ORF1ab	1.0	4381.0	13126.0	ORF1ab	1.0	4376.0	5.0	same gene	2020-05	2020	5
13383	13393	10	2	0.05392	13118.0	ORF1ab	2.0	4373.0	13128.0	ORF1ab	3.0	4376.0	3.0	same gene	2020-05	2020	5
13383	13394	11	2	0.05392	13118.0	ORF1ab	2.0	4373.0	13129.0	ORF1ab	1.0	4377.0	4.0	same gene	2020-05	2020	5
13399	13391	8	2	0.05392	13134.0	ORF1ab	3.0	4378.0	13126.0	ORF1ab	1.0	4376.0	2.0	same gene	2020-05	2020	5
13398	13391	7	2	0.05392	13133.0	ORF1ab	2.0	4378.0	13126.0	ORF1ab	1.0	4376.0	2.0	same gene	2020-05	2020	5
13406	13390	16	2	0.05392	13141.0	ORF1ab	1.0	4381.0	13125.0	ORF1ab	3.0	4375.0	6.0	same gene	2020-05	2020	5
13382	13405	23	2	0.05392	13117.0	ORF1ab	1.0	4373.0	13140.0	ORF1ab	3.0	4380.0	7.0	same gene	2020-05	2020	5
13383	13395	12	2	0.05392	13118.0	ORF1ab	2.0	4373.0	13130.0	ORF1ab	2.0	4377.0	4.0	same gene	2020-05	2020	5
13382	13406	24	2	0.05392	13117.0	ORF1ab	1.0	4373.0	13141.0	ORF1ab	1.0	4381.0	8.0	same gene	2020-05	2020	5
13383	13392	9	2	0.05392	13118.0	ORF1ab	2.0	4373.0	13127.0	ORF1ab	2.0	4376.0	3.0	same gene	2020-05	2020	5
13404	13391	13	2	0.05392	13139.0	ORF1ab	2.0	4380.0	13126.0	ORF1ab	1.0	4376.0	4.0	same gene	2020-05	2020	5
13403	13391	12	2	0.05392	13138.0	ORF1ab	1.0	4380.0	13126.0	ORF1ab	1.0	4376.0	4.0	same gene	2020-05	2020	5
13400	13391	9	2	0.05392	13135.0	ORF1ab	1.0	4379.0	13126.0	ORF1ab	1.0	4376.0	3.0	same gene	2020-05	2020	5
27534	27528	6	2	0.05389	141.0	ORF7a	3.0	47.0	135.0	ORF7a	3.0	45.0	2.0	same gene	2020-05	2020	5
27528	27534	6	2	0.05389	135.0	ORF7a	3.0	45.0	141.0	ORF7a	3.0	47.0	2.0	same gene	2020-05	2020	5
27528	27532	4	2	0.05364	135.0	ORF7a	3.0	45.0	139.0	ORF7a	1.0	47.0	2.0	same gene	2020-05	2020	5
27532	27528	4	2	0.05364	139.0	ORF7a	1.0	47.0	135.0	ORF7a	3.0	45.0	2.0	same gene	2020-05	2020	5
13667	13673	6	2	0.05344	200.0	ORF1ab	2.0	67.0	206.0	ORF1ab	2.0	69.0	2.0	same gene	2020-05	2020	5
13667	13691	24	2	0.05344	200.0	ORF1ab	2.0	67.0	224.0	ORF1ab	2.0	75.0	8.0	same gene	2020-05	2020	5
13667	13695	28	2	0.05344	200.0	ORF1ab	2.0	67.0	228.0	ORF1ab	3.0	76.0	9.0	same gene	2020-05	2020	5
13667	13692	25	2	0.05344	200.0	ORF1ab	2.0	67.0	225.0	ORF1ab	3.0	75.0	8.0	same gene	2020-05	2020	5
13667	13689	22	2	0.05344	200.0	ORF1ab	2.0	67.0	222.0	ORF1ab	3.0	74.0	7.0	same gene	2020-05	2020	5
13667	13688	21	2	0.05344	200.0	ORF1ab	2.0	67.0	221.0	ORF1ab	2.0	74.0	7.0	same gene	2020-05	2020	5
13667	13683	16	2	0.05344	200.0	ORF1ab	2.0	67.0	216.0	ORF1ab	3.0	72.0	5.0	same gene	2020-05	2020	5
13667	13682	15	2	0.05344	200.0	ORF1ab	2.0	67.0	215.0	ORF1ab	2.0	72.0	5.0	same gene	2020-05	2020	5
13667	13681	14	2	0.05344	200.0	ORF1ab	2.0	67.0	214.0	ORF1ab	1.0	72.0	5.0	same gene	2020-05	2020	5
13667	13679	12	2	0.05344	200.0	ORF1ab	2.0	67.0	212.0	ORF1ab	2.0	71.0	4.0	same gene	2020-05	2020	5
13667	13677	10	2	0.05344	200.0	ORF1ab	2.0	67.0	210.0	ORF1ab	3.0	70.0	3.0	same gene	2020-05	2020	5
13667	13672	5	2	0.05344	200.0	ORF1ab	2.0	67.0	205.0	ORF1ab	1.0	69.0	2.0	same gene	2020-05	2020	5
13667	13676	9	2	0.05344	200.0	ORF1ab	2.0	67.0	209.0	ORF1ab	2.0	70.0	3.0	same gene	2020-05	2020	5
13681	13667	14	2	0.05344	214.0	ORF1ab	1.0	72.0	200.0	ORF1ab	2.0	67.0	5.0	same gene	2020-05	2020	5
13667	13675	8	2	0.05344	200.0	ORF1ab	2.0	67.0	208.0	ORF1ab	1.0	70.0	3.0	same gene	2020-05	2020	5
13673	13667	6	2	0.05344	206.0	ORF1ab	2.0	69.0	200.0	ORF1ab	2.0	67.0	2.0	same gene	2020-05	2020	5
13674	13667	7	2	0.05344	207.0	ORF1ab	3.0	69.0	200.0	ORF1ab	2.0	67.0	2.0	same gene	2020-05	2020	5
13675	13667	8	2	0.05344	208.0	ORF1ab	1.0	70.0	200.0	ORF1ab	2.0	67.0	3.0	same gene	2020-05	2020	5
13676	13667	9	2	0.05344	209.0	ORF1ab	2.0	70.0	200.0	ORF1ab	2.0	67.0	3.0	same gene	2020-05	2020	5
13677	13667	10	2	0.05344	210.0	ORF1ab	3.0	70.0	200.0	ORF1ab	2.0	67.0	3.0	same gene	2020-05	2020	5
13679	13667	12	2	0.05344	212.0	ORF1ab	2.0	71.0	200.0	ORF1ab	2.0	67.0	4.0	same gene	2020-05	2020	5
13667	13674	7	2	0.05344	200.0	ORF1ab	2.0	67.0	207.0	ORF1ab	3.0	69.0	2.0	same gene	2020-05	2020	5
13672	13667	5	2	0.05344	205.0	ORF1ab	1.0	69.0	200.0	ORF1ab	2.0	67.0	2.0	same gene	2020-05	2020	5
13682	13667	15	2	0.05344	215.0	ORF1ab	2.0	72.0	200.0	ORF1ab	2.0	67.0	5.0	same gene	2020-05	2020	5
13683	13667	16	2	0.05344	216.0	ORF1ab	3.0	72.0	200.0	ORF1ab	2.0	67.0	5.0	same gene	2020-05	2020	5
13688	13667	21	2	0.05344	221.0	ORF1ab	2.0	74.0	200.0	ORF1ab	2.0	67.0	7.0	same gene	2020-05	2020	5
13689	13667	22	2	0.05344	222.0	ORF1ab	3.0	74.0	200.0	ORF1ab	2.0	67.0	7.0	same gene	2020-05	2020	5
13691	13667	24	2	0.05344	224.0	ORF1ab	2.0	75.0	200.0	ORF1ab	2.0	67.0	8.0	same gene	2020-05	2020	5
13692	13667	25	2	0.05344	225.0	ORF1ab	3.0	75.0	200.0	ORF1ab	2.0	67.0	8.0	same gene	2020-05	2020	5
13695	13667	28	2	0.05344	228.0	ORF1ab	3.0	76.0	200.0	ORF1ab	2.0	67.0	9.0	same gene	2020-05	2020	5
13692	5265	8427	2	0.05342	225.0	ORF1ab	3.0	75.0	5000.0	ORF1ab	2.0	1667.0	1592.0	same gene	2020-05	2020	5
13691	5265	8426	2	0.05342	224.0	ORF1ab	2.0	75.0	5000.0	ORF1ab	2.0	1667.0	1592.0	same gene	2020-05	2020	5
5264	13683	8419	2	0.05342	4999.0	ORF1ab	1.0	1667.0	216.0	ORF1ab	3.0	72.0	1595.0	same gene	2020-05	2020	5
5264	13682	8418	2	0.05342	4999.0	ORF1ab	1.0	1667.0	215.0	ORF1ab	2.0	72.0	1595.0	same gene	2020-05	2020	5
5264	13681	8417	2	0.05342	4999.0	ORF1ab	1.0	1667.0	214.0	ORF1ab	1.0	72.0	1595.0	same gene	2020-05	2020	5
5264	13688	8424	2	0.05342	4999.0	ORF1ab	1.0	1667.0	221.0	ORF1ab	2.0	74.0	1593.0	same gene	2020-05	2020	5
13679	5264	8415	2	0.05342	212.0	ORF1ab	2.0	71.0	4999.0	ORF1ab	1.0	1667.0	1596.0	same gene	2020-05	2020	5
5264	13674	8410	2	0.05342	4999.0	ORF1ab	1.0	1667.0	207.0	ORF1ab	3.0	69.0	1598.0	same gene	2020-05	2020	5
5265	13689	8424	2	0.05342	5000.0	ORF1ab	2.0	1667.0	222.0	ORF1ab	3.0	74.0	1593.0	same gene	2020-05	2020	5
5264	13675	8411	2	0.05342	4999.0	ORF1ab	1.0	1667.0	208.0	ORF1ab	1.0	70.0	1597.0	same gene	2020-05	2020	5
5264	13676	8412	2	0.05342	4999.0	ORF1ab	1.0	1667.0	209.0	ORF1ab	2.0	70.0	1597.0	same gene	2020-05	2020	5
5264	13677	8413	2	0.05342	4999.0	ORF1ab	1.0	1667.0	210.0	ORF1ab	3.0	70.0	1597.0	same gene	2020-05	2020	5
5264	13679	8415	2	0.05342	4999.0	ORF1ab	1.0	1667.0	212.0	ORF1ab	2.0	71.0	1596.0	same gene	2020-05	2020	5
5265	13681	8416	2	0.05342	5000.0	ORF1ab	2.0	1667.0	214.0	ORF1ab	1.0	72.0	1595.0	same gene	2020-05	2020	5
5264	13670	8406	2	0.05342	4999.0	ORF1ab	1.0	1667.0	203.0	ORF1ab	2.0	68.0	1599.0	same gene	2020-05	2020	5
13695	5265	8430	2	0.05342	228.0	ORF1ab	3.0	76.0	5000.0	ORF1ab	2.0	1667.0	1591.0	same gene	2020-05	2020	5
13677	5264	8413	2	0.05342	210.0	ORF1ab	3.0	70.0	4999.0	ORF1ab	1.0	1667.0	1597.0	same gene	2020-05	2020	5
5264	13666	8402	2	0.05342	4999.0	ORF1ab	1.0	1667.0	199.0	ORF1ab	1.0	67.0	1600.0	same gene	2020-05	2020	5
13666	5264	8402	2	0.05342	199.0	ORF1ab	1.0	67.0	4999.0	ORF1ab	1.0	1667.0	1600.0	same gene	2020-05	2020	5
13669	5264	8405	2	0.05342	202.0	ORF1ab	1.0	68.0	4999.0	ORF1ab	1.0	1667.0	1599.0	same gene	2020-05	2020	5
13670	5264	8406	2	0.05342	203.0	ORF1ab	2.0	68.0	4999.0	ORF1ab	1.0	1667.0	1599.0	same gene	2020-05	2020	5
13671	5264	8407	2	0.05342	204.0	ORF1ab	3.0	68.0	4999.0	ORF1ab	1.0	1667.0	1599.0	same gene	2020-05	2020	5
13672	5264	8408	2	0.05342	205.0	ORF1ab	1.0	69.0	4999.0	ORF1ab	1.0	1667.0	1598.0	same gene	2020-05	2020	5
5264	13669	8405	2	0.05342	4999.0	ORF1ab	1.0	1667.0	202.0	ORF1ab	1.0	68.0	1599.0	same gene	2020-05	2020	5
13688	5265	8423	2	0.05342	221.0	ORF1ab	2.0	74.0	5000.0	ORF1ab	2.0	1667.0	1593.0	same gene	2020-05	2020	5
5264	13671	8407	2	0.05342	4999.0	ORF1ab	1.0	1667.0	204.0	ORF1ab	3.0	68.0	1599.0	same gene	2020-05	2020	5
5264	13672	8408	2	0.05342	4999.0	ORF1ab	1.0	1667.0	205.0	ORF1ab	1.0	69.0	1598.0	same gene	2020-05	2020	5
5264	13673	8409	2	0.05342	4999.0	ORF1ab	1.0	1667.0	206.0	ORF1ab	2.0	69.0	1598.0	same gene	2020-05	2020	5
13673	5264	8409	2	0.05342	206.0	ORF1ab	2.0	69.0	4999.0	ORF1ab	1.0	1667.0	1598.0	same gene	2020-05	2020	5
13674	5264	8410	2	0.05342	207.0	ORF1ab	3.0	69.0	4999.0	ORF1ab	1.0	1667.0	1598.0	same gene	2020-05	2020	5
13675	5264	8411	2	0.05342	208.0	ORF1ab	1.0	70.0	4999.0	ORF1ab	1.0	1667.0	1597.0	same gene	2020-05	2020	5
13676	5264	8412	2	0.05342	209.0	ORF1ab	2.0	70.0	4999.0	ORF1ab	1.0	1667.0	1597.0	same gene	2020-05	2020	5
13689	5265	8424	2	0.05342	222.0	ORF1ab	3.0	74.0	5000.0	ORF1ab	2.0	1667.0	1593.0	same gene	2020-05	2020	5
13691	5264	8427	2	0.05342	224.0	ORF1ab	2.0	75.0	4999.0	ORF1ab	1.0	1667.0	1592.0	same gene	2020-05	2020	5
13683	5265	8418	2	0.05342	216.0	ORF1ab	3.0	72.0	5000.0	ORF1ab	2.0	1667.0	1595.0	same gene	2020-05	2020	5
13682	5265	8417	2	0.05342	215.0	ORF1ab	2.0	72.0	5000.0	ORF1ab	2.0	1667.0	1595.0	same gene	2020-05	2020	5
5265	13666	8401	2	0.05342	5000.0	ORF1ab	2.0	1667.0	199.0	ORF1ab	1.0	67.0	1600.0	same gene	2020-05	2020	5
5265	13669	8404	2	0.05342	5000.0	ORF1ab	2.0	1667.0	202.0	ORF1ab	1.0	68.0	1599.0	same gene	2020-05	2020	5
5265	13670	8405	2	0.05342	5000.0	ORF1ab	2.0	1667.0	203.0	ORF1ab	2.0	68.0	1599.0	same gene	2020-05	2020	5
5265	13671	8406	2	0.05342	5000.0	ORF1ab	2.0	1667.0	204.0	ORF1ab	3.0	68.0	1599.0	same gene	2020-05	2020	5
5265	13672	8407	2	0.05342	5000.0	ORF1ab	2.0	1667.0	205.0	ORF1ab	1.0	69.0	1598.0	same gene	2020-05	2020	5
5265	13673	8408	2	0.05342	5000.0	ORF1ab	2.0	1667.0	206.0	ORF1ab	2.0	69.0	1598.0	same gene	2020-05	2020	5
5265	13674	8409	2	0.05342	5000.0	ORF1ab	2.0	1667.0	207.0	ORF1ab	3.0	69.0	1598.0	same gene	2020-05	2020	5
5264	13664	8400	2	0.05342	4999.0	ORF1ab	1.0	1667.0	197.0	ORF1ab	2.0	66.0	1601.0	same gene	2020-05	2020	5
5265	13691	8426	2	0.05342	5000.0	ORF1ab	2.0	1667.0	224.0	ORF1ab	2.0	75.0	1592.0	same gene	2020-05	2020	5
5265	13692	8427	2	0.05342	5000.0	ORF1ab	2.0	1667.0	225.0	ORF1ab	3.0	75.0	1592.0	same gene	2020-05	2020	5
5265	13675	8410	2	0.05342	5000.0	ORF1ab	2.0	1667.0	208.0	ORF1ab	1.0	70.0	1597.0	same gene	2020-05	2020	5
13688	5264	8424	2	0.05342	221.0	ORF1ab	2.0	74.0	4999.0	ORF1ab	1.0	1667.0	1593.0	same gene	2020-05	2020	5
13683	5264	8419	2	0.05342	216.0	ORF1ab	3.0	72.0	4999.0	ORF1ab	1.0	1667.0	1595.0	same gene	2020-05	2020	5
13682	5264	8418	2	0.05342	215.0	ORF1ab	2.0	72.0	4999.0	ORF1ab	1.0	1667.0	1595.0	same gene	2020-05	2020	5
5265	13695	8430	2	0.05342	5000.0	ORF1ab	2.0	1667.0	228.0	ORF1ab	3.0	76.0	1591.0	same gene	2020-05	2020	5
5265	13676	8411	2	0.05342	5000.0	ORF1ab	2.0	1667.0	209.0	ORF1ab	2.0	70.0	1597.0	same gene	2020-05	2020	5
13681	5264	8417	2	0.05342	214.0	ORF1ab	1.0	72.0	4999.0	ORF1ab	1.0	1667.0	1595.0	same gene	2020-05	2020	5
5265	13677	8412	2	0.05342	5000.0	ORF1ab	2.0	1667.0	210.0	ORF1ab	3.0	70.0	1597.0	same gene	2020-05	2020	5
5265	13679	8414	2	0.05342	5000.0	ORF1ab	2.0	1667.0	212.0	ORF1ab	2.0	71.0	1596.0	same gene	2020-05	2020	5
5265	13664	8399	2	0.05342	5000.0	ORF1ab	2.0	1667.0	197.0	ORF1ab	2.0	66.0	1601.0	same gene	2020-05	2020	5
5264	13695	8431	2	0.05342	4999.0	ORF1ab	1.0	1667.0	228.0	ORF1ab	3.0	76.0	1591.0	same gene	2020-05	2020	5
5264	13692	8428	2	0.05342	4999.0	ORF1ab	1.0	1667.0	225.0	ORF1ab	3.0	75.0	1592.0	same gene	2020-05	2020	5
13671	5265	8406	2	0.05342	204.0	ORF1ab	3.0	68.0	5000.0	ORF1ab	2.0	1667.0	1599.0	same gene	2020-05	2020	5
13681	5265	8416	2	0.05342	214.0	ORF1ab	1.0	72.0	5000.0	ORF1ab	2.0	1667.0	1595.0	same gene	2020-05	2020	5
13679	5265	8414	2	0.05342	212.0	ORF1ab	2.0	71.0	5000.0	ORF1ab	2.0	1667.0	1596.0	same gene	2020-05	2020	5
13677	5265	8412	2	0.05342	210.0	ORF1ab	3.0	70.0	5000.0	ORF1ab	2.0	1667.0	1597.0	same gene	2020-05	2020	5
13676	5265	8411	2	0.05342	209.0	ORF1ab	2.0	70.0	5000.0	ORF1ab	2.0	1667.0	1597.0	same gene	2020-05	2020	5
13675	5265	8410	2	0.05342	208.0	ORF1ab	1.0	70.0	5000.0	ORF1ab	2.0	1667.0	1597.0	same gene	2020-05	2020	5
13674	5265	8409	2	0.05342	207.0	ORF1ab	3.0	69.0	5000.0	ORF1ab	2.0	1667.0	1598.0	same gene	2020-05	2020	5
13673	5265	8408	2	0.05342	206.0	ORF1ab	2.0	69.0	5000.0	ORF1ab	2.0	1667.0	1598.0	same gene	2020-05	2020	5
13672	5265	8407	2	0.05342	205.0	ORF1ab	1.0	69.0	5000.0	ORF1ab	2.0	1667.0	1598.0	same gene	2020-05	2020	5
13670	5265	8405	2	0.05342	203.0	ORF1ab	2.0	68.0	5000.0	ORF1ab	2.0	1667.0	1599.0	same gene	2020-05	2020	5
5264	13691	8427	2	0.05342	4999.0	ORF1ab	1.0	1667.0	224.0	ORF1ab	2.0	75.0	1592.0	same gene	2020-05	2020	5
13669	5265	8404	2	0.05342	202.0	ORF1ab	1.0	68.0	5000.0	ORF1ab	2.0	1667.0	1599.0	same gene	2020-05	2020	5
13666	5265	8401	2	0.05342	199.0	ORF1ab	1.0	67.0	5000.0	ORF1ab	2.0	1667.0	1600.0	same gene	2020-05	2020	5
13664	5265	8399	2	0.05342	197.0	ORF1ab	2.0	66.0	5000.0	ORF1ab	2.0	1667.0	1601.0	same gene	2020-05	2020	5
13695	5264	8431	2	0.05342	228.0	ORF1ab	3.0	76.0	4999.0	ORF1ab	1.0	1667.0	1591.0	same gene	2020-05	2020	5
[truncated: 65,723 more rows]
