# Supplementary material for: Real-time identification of epistatic interactions in SARS-CoV-2 from large genome collections
Source: Genome Biol. 2024 Aug 22;25:228. doi: 10.1186/s13059-024-03355-y (PMC11342480; doi:10.1186/s13059-024-03355-y)
Supplement: Supplementary file 9 — Additional file 9. Table S8: predicted interactions for the time subsets, from March 2020 until March 2023; columns are the same as those in Table S7. [file 13059_2024_3355_MOESM9_ESM.zip › time_subset_2020-06.tsv]

pos_source	pos_target	distance	outlier	mi	feature_position_source	gene_source	codon_source	feature_codon_source	feature_position_target	gene_target	codon_target	feature_codon_target	codon_distance	interaction	name	year	month
25563	1059	24504	4	0.34893	171.0	ORF3a	3.0	57.0	794.0	ORF1ab	2.0	265.0		different gene	2020-06	2020	6
1059	25563	24504	4	0.34893	794.0	ORF1ab	2.0	265.0	171.0	ORF3a	3.0	57.0		different gene	2020-06	2020	6
23403	14408	8995	4	0.31775	1841.0	S	2.0	614.0	941.0	ORF1ab	2.0	314.0		different gene	2020-06	2020	6
14408	23403	8995	4	0.31775	941.0	ORF1ab	2.0	314.0	1841.0	S	2.0	614.0		different gene	2020-06	2020	6
3037	14408	11371	4	0.31721	2772.0	ORF1ab	3.0	924.0	941.0	ORF1ab	2.0	314.0	610.0	same gene	2020-06	2020	6
14408	3037	11371	4	0.31721	941.0	ORF1ab	2.0	314.0	2772.0	ORF1ab	3.0	924.0	610.0	same gene	2020-06	2020	6
19296	19300	4	4	0.29829	5829.0	ORF1ab	3.0	1943.0	5833.0	ORF1ab	1.0	1945.0	2.0	same gene	2020-06	2020	6
19300	19296	4	4	0.29829	5833.0	ORF1ab	1.0	1945.0	5829.0	ORF1ab	3.0	1943.0	2.0	same gene	2020-06	2020	6
19528	19524	4	4	0.28981	6061.0	ORF1ab	1.0	2021.0	6057.0	ORF1ab	3.0	2019.0	2.0	same gene	2020-06	2020	6
19524	19528	4	4	0.28981	6057.0	ORF1ab	3.0	2019.0	6061.0	ORF1ab	1.0	2021.0	2.0	same gene	2020-06	2020	6
19416	19420	4	4	0.27956	5949.0	ORF1ab	3.0	1983.0	5953.0	ORF1ab	1.0	1985.0	2.0	same gene	2020-06	2020	6
19420	19416	4	4	0.27956	5953.0	ORF1ab	1.0	1985.0	5949.0	ORF1ab	3.0	1983.0	2.0	same gene	2020-06	2020	6
24975	24984	9	4	0.22095	3413.0	S	2.0	1138.0	3422.0	S	2.0	1141.0	3.0	same gene	2020-06	2020	6
24975	24983	8	4	0.22095	3413.0	S	2.0	1138.0	3421.0	S	1.0	1141.0	3.0	same gene	2020-06	2020	6
24975	24981	6	4	0.22095	3413.0	S	2.0	1138.0	3419.0	S	2.0	1140.0	2.0	same gene	2020-06	2020	6
24975	24980	5	4	0.22095	3413.0	S	2.0	1138.0	3418.0	S	1.0	1140.0	2.0	same gene	2020-06	2020	6
24983	24978	5	4	0.22095	3421.0	S	1.0	1141.0	3416.0	S	2.0	1139.0	2.0	same gene	2020-06	2020	6
24984	24978	6	4	0.22095	3422.0	S	2.0	1141.0	3416.0	S	2.0	1139.0	2.0	same gene	2020-06	2020	6
24976	24981	5	4	0.22095	3414.0	S	3.0	1138.0	3419.0	S	2.0	1140.0	2.0	same gene	2020-06	2020	6
24984	24976	8	4	0.22095	3422.0	S	2.0	1141.0	3414.0	S	3.0	1138.0	3.0	same gene	2020-06	2020	6
24983	24976	7	4	0.22095	3421.0	S	1.0	1141.0	3414.0	S	3.0	1138.0	3.0	same gene	2020-06	2020	6
24981	24976	5	4	0.22095	3419.0	S	2.0	1140.0	3414.0	S	3.0	1138.0	2.0	same gene	2020-06	2020	6
24980	24975	5	4	0.22095	3418.0	S	1.0	1140.0	3413.0	S	2.0	1138.0	2.0	same gene	2020-06	2020	6
24981	24975	6	4	0.22095	3419.0	S	2.0	1140.0	3413.0	S	2.0	1138.0	2.0	same gene	2020-06	2020	6
24983	24975	8	4	0.22095	3421.0	S	1.0	1141.0	3413.0	S	2.0	1138.0	3.0	same gene	2020-06	2020	6
24984	24975	9	4	0.22095	3422.0	S	2.0	1141.0	3413.0	S	2.0	1138.0	3.0	same gene	2020-06	2020	6
24976	24980	4	4	0.22095	3414.0	S	3.0	1138.0	3418.0	S	1.0	1140.0	2.0	same gene	2020-06	2020	6
24980	24976	4	4	0.22095	3418.0	S	1.0	1140.0	3414.0	S	3.0	1138.0	2.0	same gene	2020-06	2020	6
24976	24983	7	4	0.22095	3414.0	S	3.0	1138.0	3421.0	S	1.0	1141.0	3.0	same gene	2020-06	2020	6
24976	24984	8	4	0.22095	3414.0	S	3.0	1138.0	3422.0	S	2.0	1141.0	3.0	same gene	2020-06	2020	6
24978	24983	5	4	0.22095	3416.0	S	2.0	1139.0	3421.0	S	1.0	1141.0	2.0	same gene	2020-06	2020	6
24978	24984	6	4	0.22095	3416.0	S	2.0	1139.0	3422.0	S	2.0	1141.0	2.0	same gene	2020-06	2020	6
24977	24984	7	4	0.22089	3415.0	S	1.0	1139.0	3422.0	S	2.0	1141.0	2.0	same gene	2020-06	2020	6
24984	24977	7	4	0.22089	3422.0	S	2.0	1141.0	3415.0	S	1.0	1139.0	2.0	same gene	2020-06	2020	6
24983	24977	6	4	0.22089	3421.0	S	1.0	1141.0	3415.0	S	1.0	1139.0	2.0	same gene	2020-06	2020	6
24977	24983	6	4	0.22089	3415.0	S	1.0	1139.0	3421.0	S	1.0	1141.0	2.0	same gene	2020-06	2020	6
24985	24976	9	4	0.22086	3423.0	S	3.0	1141.0	3414.0	S	3.0	1138.0	3.0	same gene	2020-06	2020	6
24978	24985	7	4	0.22086	3416.0	S	2.0	1139.0	3423.0	S	3.0	1141.0	2.0	same gene	2020-06	2020	6
24985	24978	7	4	0.22086	3423.0	S	3.0	1141.0	3416.0	S	2.0	1139.0	2.0	same gene	2020-06	2020	6
24976	24985	9	4	0.22086	3414.0	S	3.0	1138.0	3423.0	S	3.0	1141.0	3.0	same gene	2020-06	2020	6
24975	24985	10	4	0.22086	3413.0	S	2.0	1138.0	3423.0	S	3.0	1141.0	3.0	same gene	2020-06	2020	6
24985	24975	10	4	0.22086	3423.0	S	3.0	1141.0	3413.0	S	2.0	1138.0	3.0	same gene	2020-06	2020	6
24979	24983	4	4	0.22064	3417.0	S	3.0	1139.0	3421.0	S	1.0	1141.0	2.0	same gene	2020-06	2020	6
24979	24984	5	4	0.22064	3417.0	S	3.0	1139.0	3422.0	S	2.0	1141.0	2.0	same gene	2020-06	2020	6
24984	24979	5	4	0.22064	3422.0	S	2.0	1141.0	3417.0	S	3.0	1139.0	2.0	same gene	2020-06	2020	6
24983	24979	4	4	0.22064	3421.0	S	1.0	1141.0	3417.0	S	3.0	1139.0	2.0	same gene	2020-06	2020	6
24982	24976	6	4	0.21935	3420.0	S	3.0	1140.0	3414.0	S	3.0	1138.0	2.0	same gene	2020-06	2020	6
24982	24975	7	4	0.21935	3420.0	S	3.0	1140.0	3413.0	S	2.0	1138.0	2.0	same gene	2020-06	2020	6
24976	24982	6	4	0.21935	3414.0	S	3.0	1138.0	3420.0	S	3.0	1140.0	2.0	same gene	2020-06	2020	6
24975	24982	7	4	0.21935	3413.0	S	2.0	1138.0	3420.0	S	3.0	1140.0	2.0	same gene	2020-06	2020	6
24987	24978	9	4	0.21896	3425.0	S	2.0	1142.0	3416.0	S	2.0	1139.0	3.0	same gene	2020-06	2020	6
24975	24987	12	4	0.21896	3413.0	S	2.0	1138.0	3425.0	S	2.0	1142.0	4.0	same gene	2020-06	2020	6
24981	24987	6	4	0.21896	3419.0	S	2.0	1140.0	3425.0	S	2.0	1142.0	2.0	same gene	2020-06	2020	6
24981	24986	5	4	0.21896	3419.0	S	2.0	1140.0	3424.0	S	1.0	1142.0	2.0	same gene	2020-06	2020	6
24975	24986	11	4	0.21896	3413.0	S	2.0	1138.0	3424.0	S	1.0	1142.0	4.0	same gene	2020-06	2020	6
24980	24987	7	4	0.21896	3418.0	S	1.0	1140.0	3425.0	S	2.0	1142.0	2.0	same gene	2020-06	2020	6
24980	24986	6	4	0.21896	3418.0	S	1.0	1140.0	3424.0	S	1.0	1142.0	2.0	same gene	2020-06	2020	6
24987	24975	12	4	0.21896	3425.0	S	2.0	1142.0	3413.0	S	2.0	1138.0	4.0	same gene	2020-06	2020	6
24976	24986	10	4	0.21896	3414.0	S	3.0	1138.0	3424.0	S	1.0	1142.0	4.0	same gene	2020-06	2020	6
24986	24980	6	4	0.21896	3424.0	S	1.0	1142.0	3418.0	S	1.0	1140.0	2.0	same gene	2020-06	2020	6
24978	24987	9	4	0.21896	3416.0	S	2.0	1139.0	3425.0	S	2.0	1142.0	3.0	same gene	2020-06	2020	6
24978	24986	8	4	0.21896	3416.0	S	2.0	1139.0	3424.0	S	1.0	1142.0	3.0	same gene	2020-06	2020	6
24976	24987	11	4	0.21896	3414.0	S	3.0	1138.0	3425.0	S	2.0	1142.0	4.0	same gene	2020-06	2020	6
24987	24976	11	4	0.21896	3425.0	S	2.0	1142.0	3414.0	S	3.0	1138.0	4.0	same gene	2020-06	2020	6
24987	24981	6	4	0.21896	3425.0	S	2.0	1142.0	3419.0	S	2.0	1140.0	2.0	same gene	2020-06	2020	6
24986	24981	5	4	0.21896	3424.0	S	1.0	1142.0	3419.0	S	2.0	1140.0	2.0	same gene	2020-06	2020	6
24987	24980	7	4	0.21896	3425.0	S	2.0	1142.0	3418.0	S	1.0	1140.0	2.0	same gene	2020-06	2020	6
24986	24978	8	4	0.21896	3424.0	S	1.0	1142.0	3416.0	S	2.0	1139.0	3.0	same gene	2020-06	2020	6
24986	24976	10	4	0.21896	3424.0	S	1.0	1142.0	3414.0	S	3.0	1138.0	4.0	same gene	2020-06	2020	6
24986	24975	11	4	0.21896	3424.0	S	1.0	1142.0	3413.0	S	2.0	1138.0	4.0	same gene	2020-06	2020	6
23731	10097	13634	4	0.20353	2169.0	S	3.0	723.0	9832.0	ORF1ab	1.0	3278.0		different gene	2020-06	2020	6
10097	23731	13634	4	0.20353	9832.0	ORF1ab	1.0	3278.0	2169.0	S	3.0	723.0		different gene	2020-06	2020	6
25563	28881	3318	4	0.18674	171.0	ORF3a	3.0	57.0	608.0	N	2.0	203.0		different gene	2020-06	2020	6
28881	25563	3318	4	0.18674	608.0	N	2.0	203.0	171.0	ORF3a	3.0	57.0		different gene	2020-06	2020	6
19272	19276	4	4	0.18111	5805.0	ORF1ab	3.0	1935.0	5809.0	ORF1ab	1.0	1937.0	2.0	same gene	2020-06	2020	6
19276	19271	5	4	0.18111	5809.0	ORF1ab	1.0	1937.0	5804.0	ORF1ab	2.0	1935.0	2.0	same gene	2020-06	2020	6
19276	19272	4	4	0.18111	5809.0	ORF1ab	1.0	1937.0	5805.0	ORF1ab	3.0	1935.0	2.0	same gene	2020-06	2020	6
19271	19276	5	4	0.18111	5804.0	ORF1ab	2.0	1935.0	5809.0	ORF1ab	1.0	1937.0	2.0	same gene	2020-06	2020	6
19272	19277	5	4	0.17989	5805.0	ORF1ab	3.0	1935.0	5810.0	ORF1ab	2.0	1937.0	2.0	same gene	2020-06	2020	6
19272	19278	6	4	0.17989	5805.0	ORF1ab	3.0	1935.0	5811.0	ORF1ab	3.0	1937.0	2.0	same gene	2020-06	2020	6
19277	19271	6	4	0.17989	5810.0	ORF1ab	2.0	1937.0	5804.0	ORF1ab	2.0	1935.0	2.0	same gene	2020-06	2020	6
19278	19271	7	4	0.17989	5811.0	ORF1ab	3.0	1937.0	5804.0	ORF1ab	2.0	1935.0	2.0	same gene	2020-06	2020	6
19277	19272	5	4	0.17989	5810.0	ORF1ab	2.0	1937.0	5805.0	ORF1ab	3.0	1935.0	2.0	same gene	2020-06	2020	6
19278	19272	6	4	0.17989	5811.0	ORF1ab	3.0	1937.0	5805.0	ORF1ab	3.0	1935.0	2.0	same gene	2020-06	2020	6
19271	19277	6	4	0.17989	5804.0	ORF1ab	2.0	1935.0	5810.0	ORF1ab	2.0	1937.0	2.0	same gene	2020-06	2020	6
19271	19278	7	4	0.17989	5804.0	ORF1ab	2.0	1935.0	5811.0	ORF1ab	3.0	1937.0	2.0	same gene	2020-06	2020	6
19270	19276	6	4	0.17546	5803.0	ORF1ab	1.0	1935.0	5809.0	ORF1ab	1.0	1937.0	2.0	same gene	2020-06	2020	6
19276	19270	6	4	0.17546	5809.0	ORF1ab	1.0	1937.0	5803.0	ORF1ab	1.0	1935.0	2.0	same gene	2020-06	2020	6
19285	19560	275	4	0.14788	5818.0	ORF1ab	1.0	1940.0	6093.0	ORF1ab	3.0	2031.0	91.0	same gene	2020-06	2020	6
19560	19285	275	4	0.14788	6093.0	ORF1ab	3.0	2031.0	5818.0	ORF1ab	1.0	1940.0	91.0	same gene	2020-06	2020	6
8782	28144	19362	4	0.13922	8517.0	ORF1ab	3.0	2839.0	251.0	ORF8	2.0	84.0		different gene	2020-06	2020	6
28144	8782	19362	4	0.13922	251.0	ORF8	2.0	84.0	8517.0	ORF1ab	3.0	2839.0		different gene	2020-06	2020	6
14805	26144	11339	4	0.13848	1338.0	ORF1ab	3.0	446.0	752.0	ORF3a	2.0	251.0		different gene	2020-06	2020	6
26144	14805	11339	4	0.13848	752.0	ORF3a	2.0	251.0	1338.0	ORF1ab	3.0	446.0		different gene	2020-06	2020	6
19281	19566	285	4	0.11897	5814.0	ORF1ab	3.0	1938.0	6099.0	ORF1ab	3.0	2033.0	95.0	same gene	2020-06	2020	6
19566	19281	285	4	0.11897	6099.0	ORF1ab	3.0	2033.0	5814.0	ORF1ab	3.0	1938.0	95.0	same gene	2020-06	2020	6
19279	19568	289	4	0.11858	5812.0	ORF1ab	1.0	1938.0	6101.0	ORF1ab	2.0	2034.0	96.0	same gene	2020-06	2020	6
19568	19279	289	4	0.11858	6101.0	ORF1ab	2.0	2034.0	5812.0	ORF1ab	1.0	1938.0	96.0	same gene	2020-06	2020	6
22427	22421	6	4	0.11803	865.0	S	1.0	289.0	859.0	S	1.0	287.0	2.0	same gene	2020-06	2020	6
22421	22427	6	4	0.11803	859.0	S	1.0	287.0	865.0	S	1.0	289.0	2.0	same gene	2020-06	2020	6
16261	16255	6	4	0.11632	2794.0	ORF1ab	1.0	932.0	2788.0	ORF1ab	1.0	930.0	2.0	same gene	2020-06	2020	6
16261	16256	5	4	0.11632	2794.0	ORF1ab	1.0	932.0	2789.0	ORF1ab	2.0	930.0	2.0	same gene	2020-06	2020	6
16262	16256	6	4	0.11632	2795.0	ORF1ab	2.0	932.0	2789.0	ORF1ab	2.0	930.0	2.0	same gene	2020-06	2020	6
16262	16254	8	4	0.11632	2795.0	ORF1ab	2.0	932.0	2787.0	ORF1ab	3.0	929.0	3.0	same gene	2020-06	2020	6
16261	16257	4	4	0.11632	2794.0	ORF1ab	1.0	932.0	2790.0	ORF1ab	3.0	930.0	2.0	same gene	2020-06	2020	6
16261	16254	7	4	0.11632	2794.0	ORF1ab	1.0	932.0	2787.0	ORF1ab	3.0	929.0	3.0	same gene	2020-06	2020	6
16262	16257	5	4	0.11632	2795.0	ORF1ab	2.0	932.0	2790.0	ORF1ab	3.0	930.0	2.0	same gene	2020-06	2020	6
16262	16255	7	4	0.11632	2795.0	ORF1ab	2.0	932.0	2788.0	ORF1ab	1.0	930.0	2.0	same gene	2020-06	2020	6
16255	16250	5	4	0.11632	2788.0	ORF1ab	1.0	930.0	2783.0	ORF1ab	2.0	928.0	2.0	same gene	2020-06	2020	6
16257	16250	7	4	0.11632	2790.0	ORF1ab	3.0	930.0	2783.0	ORF1ab	2.0	928.0	2.0	same gene	2020-06	2020	6
16256	16250	6	4	0.11632	2789.0	ORF1ab	2.0	930.0	2783.0	ORF1ab	2.0	928.0	2.0	same gene	2020-06	2020	6
16258	16254	4	4	0.11632	2791.0	ORF1ab	1.0	931.0	2787.0	ORF1ab	3.0	929.0	2.0	same gene	2020-06	2020	6
16262	16249	13	4	0.11632	2795.0	ORF1ab	2.0	932.0	2782.0	ORF1ab	1.0	928.0	4.0	same gene	2020-06	2020	6
16261	16249	12	4	0.11632	2794.0	ORF1ab	1.0	932.0	2782.0	ORF1ab	1.0	928.0	4.0	same gene	2020-06	2020	6
16259	16249	10	4	0.11632	2792.0	ORF1ab	2.0	931.0	2782.0	ORF1ab	1.0	928.0	3.0	same gene	2020-06	2020	6
16258	16249	9	4	0.11632	2791.0	ORF1ab	1.0	931.0	2782.0	ORF1ab	1.0	928.0	3.0	same gene	2020-06	2020	6
16257	16249	8	4	0.11632	2790.0	ORF1ab	3.0	930.0	2782.0	ORF1ab	1.0	928.0	2.0	same gene	2020-06	2020	6
16256	16249	7	4	0.11632	2789.0	ORF1ab	2.0	930.0	2782.0	ORF1ab	1.0	928.0	2.0	same gene	2020-06	2020	6
16255	16249	6	4	0.11632	2788.0	ORF1ab	1.0	930.0	2782.0	ORF1ab	1.0	928.0	2.0	same gene	2020-06	2020	6
16259	16254	5	4	0.11632	2792.0	ORF1ab	2.0	931.0	2787.0	ORF1ab	3.0	929.0	2.0	same gene	2020-06	2020	6
16261	16253	8	4	0.11632	2794.0	ORF1ab	1.0	932.0	2786.0	ORF1ab	2.0	929.0	3.0	same gene	2020-06	2020	6
16262	16253	9	4	0.11632	2795.0	ORF1ab	2.0	932.0	2786.0	ORF1ab	2.0	929.0	3.0	same gene	2020-06	2020	6
16249	16255	6	4	0.11632	2782.0	ORF1ab	1.0	928.0	2788.0	ORF1ab	1.0	930.0	2.0	same gene	2020-06	2020	6
16249	16256	7	4	0.11632	2782.0	ORF1ab	1.0	928.0	2789.0	ORF1ab	2.0	930.0	2.0	same gene	2020-06	2020	6
16249	16257	8	4	0.11632	2782.0	ORF1ab	1.0	928.0	2790.0	ORF1ab	3.0	930.0	2.0	same gene	2020-06	2020	6
16249	16258	9	4	0.11632	2782.0	ORF1ab	1.0	928.0	2791.0	ORF1ab	1.0	931.0	3.0	same gene	2020-06	2020	6
16249	16259	10	4	0.11632	2782.0	ORF1ab	1.0	928.0	2792.0	ORF1ab	2.0	931.0	3.0	same gene	2020-06	2020	6
16249	16261	12	4	0.11632	2782.0	ORF1ab	1.0	928.0	2794.0	ORF1ab	1.0	932.0	4.0	same gene	2020-06	2020	6
16249	16262	13	4	0.11632	2782.0	ORF1ab	1.0	928.0	2795.0	ORF1ab	2.0	932.0	4.0	same gene	2020-06	2020	6
16262	16250	12	4	0.11632	2795.0	ORF1ab	2.0	932.0	2783.0	ORF1ab	2.0	928.0	4.0	same gene	2020-06	2020	6
16255	16251	4	4	0.11632	2788.0	ORF1ab	1.0	930.0	2784.0	ORF1ab	3.0	928.0	2.0	same gene	2020-06	2020	6
16256	16251	5	4	0.11632	2789.0	ORF1ab	2.0	930.0	2784.0	ORF1ab	3.0	928.0	2.0	same gene	2020-06	2020	6
16257	16251	6	4	0.11632	2790.0	ORF1ab	3.0	930.0	2784.0	ORF1ab	3.0	928.0	2.0	same gene	2020-06	2020	6
16258	16251	7	4	0.11632	2791.0	ORF1ab	1.0	931.0	2784.0	ORF1ab	3.0	928.0	3.0	same gene	2020-06	2020	6
16261	16250	11	4	0.11632	2794.0	ORF1ab	1.0	932.0	2783.0	ORF1ab	2.0	928.0	4.0	same gene	2020-06	2020	6
16250	16255	5	4	0.11632	2783.0	ORF1ab	2.0	928.0	2788.0	ORF1ab	1.0	930.0	2.0	same gene	2020-06	2020	6
16250	16256	6	4	0.11632	2783.0	ORF1ab	2.0	928.0	2789.0	ORF1ab	2.0	930.0	2.0	same gene	2020-06	2020	6
16259	16250	9	4	0.11632	2792.0	ORF1ab	2.0	931.0	2783.0	ORF1ab	2.0	928.0	3.0	same gene	2020-06	2020	6
16258	16250	8	4	0.11632	2791.0	ORF1ab	1.0	931.0	2783.0	ORF1ab	2.0	928.0	3.0	same gene	2020-06	2020	6
16250	16257	7	4	0.11632	2783.0	ORF1ab	2.0	928.0	2790.0	ORF1ab	3.0	930.0	2.0	same gene	2020-06	2020	6
16259	16251	8	4	0.11632	2792.0	ORF1ab	2.0	931.0	2784.0	ORF1ab	3.0	928.0	3.0	same gene	2020-06	2020	6
16250	16258	8	4	0.11632	2783.0	ORF1ab	2.0	928.0	2791.0	ORF1ab	1.0	931.0	3.0	same gene	2020-06	2020	6
16250	16259	9	4	0.11632	2783.0	ORF1ab	2.0	928.0	2792.0	ORF1ab	2.0	931.0	3.0	same gene	2020-06	2020	6
16262	16251	11	4	0.11632	2795.0	ORF1ab	2.0	932.0	2784.0	ORF1ab	3.0	928.0	4.0	same gene	2020-06	2020	6
16258	16252	6	4	0.11632	2791.0	ORF1ab	1.0	931.0	2785.0	ORF1ab	1.0	929.0	2.0	same gene	2020-06	2020	6
16259	16252	7	4	0.11632	2792.0	ORF1ab	2.0	931.0	2785.0	ORF1ab	1.0	929.0	2.0	same gene	2020-06	2020	6
16261	16252	9	4	0.11632	2794.0	ORF1ab	1.0	932.0	2785.0	ORF1ab	1.0	929.0	3.0	same gene	2020-06	2020	6
16262	16252	10	4	0.11632	2795.0	ORF1ab	2.0	932.0	2785.0	ORF1ab	1.0	929.0	3.0	same gene	2020-06	2020	6
16258	16253	5	4	0.11632	2791.0	ORF1ab	1.0	931.0	2786.0	ORF1ab	2.0	929.0	2.0	same gene	2020-06	2020	6
16259	16253	6	4	0.11632	2792.0	ORF1ab	2.0	931.0	2786.0	ORF1ab	2.0	929.0	2.0	same gene	2020-06	2020	6
16250	16261	11	4	0.11632	2783.0	ORF1ab	2.0	928.0	2794.0	ORF1ab	1.0	932.0	4.0	same gene	2020-06	2020	6
16261	16251	10	4	0.11632	2794.0	ORF1ab	1.0	932.0	2784.0	ORF1ab	3.0	928.0	4.0	same gene	2020-06	2020	6
16250	16262	12	4	0.11632	2783.0	ORF1ab	2.0	928.0	2795.0	ORF1ab	2.0	932.0	4.0	same gene	2020-06	2020	6
16253	16258	5	4	0.11632	2786.0	ORF1ab	2.0	929.0	2791.0	ORF1ab	1.0	931.0	2.0	same gene	2020-06	2020	6
16257	16262	5	4	0.11632	2790.0	ORF1ab	3.0	930.0	2795.0	ORF1ab	2.0	932.0	2.0	same gene	2020-06	2020	6
16257	16261	4	4	0.11632	2790.0	ORF1ab	3.0	930.0	2794.0	ORF1ab	1.0	932.0	2.0	same gene	2020-06	2020	6
16256	16262	6	4	0.11632	2789.0	ORF1ab	2.0	930.0	2795.0	ORF1ab	2.0	932.0	2.0	same gene	2020-06	2020	6
16256	16261	5	4	0.11632	2789.0	ORF1ab	2.0	930.0	2794.0	ORF1ab	1.0	932.0	2.0	same gene	2020-06	2020	6
16255	16262	7	4	0.11632	2788.0	ORF1ab	1.0	930.0	2795.0	ORF1ab	2.0	932.0	2.0	same gene	2020-06	2020	6
16255	16261	6	4	0.11632	2788.0	ORF1ab	1.0	930.0	2794.0	ORF1ab	1.0	932.0	2.0	same gene	2020-06	2020	6
16254	16262	8	4	0.11632	2787.0	ORF1ab	3.0	929.0	2795.0	ORF1ab	2.0	932.0	3.0	same gene	2020-06	2020	6
16254	16261	7	4	0.11632	2787.0	ORF1ab	3.0	929.0	2794.0	ORF1ab	1.0	932.0	3.0	same gene	2020-06	2020	6
16254	16259	5	4	0.11632	2787.0	ORF1ab	3.0	929.0	2792.0	ORF1ab	2.0	931.0	2.0	same gene	2020-06	2020	6
16254	16258	4	4	0.11632	2787.0	ORF1ab	3.0	929.0	2791.0	ORF1ab	1.0	931.0	2.0	same gene	2020-06	2020	6
16253	16262	9	4	0.11632	2786.0	ORF1ab	2.0	929.0	2795.0	ORF1ab	2.0	932.0	3.0	same gene	2020-06	2020	6
16253	16261	8	4	0.11632	2786.0	ORF1ab	2.0	929.0	2794.0	ORF1ab	1.0	932.0	3.0	same gene	2020-06	2020	6
16253	16259	6	4	0.11632	2786.0	ORF1ab	2.0	929.0	2792.0	ORF1ab	2.0	931.0	2.0	same gene	2020-06	2020	6
16251	16255	4	4	0.11632	2784.0	ORF1ab	3.0	928.0	2788.0	ORF1ab	1.0	930.0	2.0	same gene	2020-06	2020	6
16251	16259	8	4	0.11632	2784.0	ORF1ab	3.0	928.0	2792.0	ORF1ab	2.0	931.0	3.0	same gene	2020-06	2020	6
16252	16259	7	4	0.11632	2785.0	ORF1ab	1.0	929.0	2792.0	ORF1ab	2.0	931.0	2.0	same gene	2020-06	2020	6
16252	16258	6	4	0.11632	2785.0	ORF1ab	1.0	929.0	2791.0	ORF1ab	1.0	931.0	2.0	same gene	2020-06	2020	6
16252	16261	9	4	0.11632	2785.0	ORF1ab	1.0	929.0	2794.0	ORF1ab	1.0	932.0	3.0	same gene	2020-06	2020	6
16252	16262	10	4	0.11632	2785.0	ORF1ab	1.0	929.0	2795.0	ORF1ab	2.0	932.0	3.0	same gene	2020-06	2020	6
16251	16262	11	4	0.11632	2784.0	ORF1ab	3.0	928.0	2795.0	ORF1ab	2.0	932.0	4.0	same gene	2020-06	2020	6
16251	16261	10	4	0.11632	2784.0	ORF1ab	3.0	928.0	2794.0	ORF1ab	1.0	932.0	4.0	same gene	2020-06	2020	6
16251	16258	7	4	0.11632	2784.0	ORF1ab	3.0	928.0	2791.0	ORF1ab	1.0	931.0	3.0	same gene	2020-06	2020	6
16251	16257	6	4	0.11632	2784.0	ORF1ab	3.0	928.0	2790.0	ORF1ab	3.0	930.0	2.0	same gene	2020-06	2020	6
16251	16256	5	4	0.11632	2784.0	ORF1ab	3.0	928.0	2789.0	ORF1ab	2.0	930.0	2.0	same gene	2020-06	2020	6
16260	16253	7	4	0.11376	2793.0	ORF1ab	3.0	931.0	2786.0	ORF1ab	2.0	929.0	2.0	same gene	2020-06	2020	6
16249	16260	11	4	0.11376	2782.0	ORF1ab	1.0	928.0	2793.0	ORF1ab	3.0	931.0	3.0	same gene	2020-06	2020	6
16251	16260	9	4	0.11376	2784.0	ORF1ab	3.0	928.0	2793.0	ORF1ab	3.0	931.0	3.0	same gene	2020-06	2020	6
16260	16252	8	4	0.11376	2793.0	ORF1ab	3.0	931.0	2785.0	ORF1ab	1.0	929.0	2.0	same gene	2020-06	2020	6
16260	16251	9	4	0.11376	2793.0	ORF1ab	3.0	931.0	2784.0	ORF1ab	3.0	928.0	3.0	same gene	2020-06	2020	6
16260	16254	6	4	0.11376	2793.0	ORF1ab	3.0	931.0	2787.0	ORF1ab	3.0	929.0	2.0	same gene	2020-06	2020	6
16260	16250	10	4	0.11376	2793.0	ORF1ab	3.0	931.0	2783.0	ORF1ab	2.0	928.0	3.0	same gene	2020-06	2020	6
16260	16249	11	4	0.11376	2793.0	ORF1ab	3.0	931.0	2782.0	ORF1ab	1.0	928.0	3.0	same gene	2020-06	2020	6
16254	16260	6	4	0.11376	2787.0	ORF1ab	3.0	929.0	2793.0	ORF1ab	3.0	931.0	2.0	same gene	2020-06	2020	6
16250	16260	10	4	0.11376	2783.0	ORF1ab	2.0	928.0	2793.0	ORF1ab	3.0	931.0	3.0	same gene	2020-06	2020	6
16252	16260	8	4	0.11376	2785.0	ORF1ab	1.0	929.0	2793.0	ORF1ab	3.0	931.0	2.0	same gene	2020-06	2020	6
16253	16260	7	4	0.11376	2786.0	ORF1ab	2.0	929.0	2793.0	ORF1ab	3.0	931.0	2.0	same gene	2020-06	2020	6
1607	1602	5	4	0.11326	1342.0	ORF1ab	1.0	448.0	1337.0	ORF1ab	2.0	446.0	2.0	same gene	2020-06	2020	6
1602	1607	5	4	0.11326	1337.0	ORF1ab	2.0	446.0	1342.0	ORF1ab	1.0	448.0	2.0	same gene	2020-06	2020	6
1602	1608	6	4	0.11326	1337.0	ORF1ab	2.0	446.0	1343.0	ORF1ab	2.0	448.0	2.0	same gene	2020-06	2020	6
1608	1602	6	4	0.11326	1343.0	ORF1ab	2.0	448.0	1337.0	ORF1ab	2.0	446.0	2.0	same gene	2020-06	2020	6
1607	1603	4	4	0.11315	1342.0	ORF1ab	1.0	448.0	1338.0	ORF1ab	3.0	446.0	2.0	same gene	2020-06	2020	6
1608	1603	5	4	0.11315	1343.0	ORF1ab	2.0	448.0	1338.0	ORF1ab	3.0	446.0	2.0	same gene	2020-06	2020	6
1603	1607	4	4	0.11315	1338.0	ORF1ab	3.0	446.0	1342.0	ORF1ab	1.0	448.0	2.0	same gene	2020-06	2020	6
1603	1608	5	4	0.11315	1338.0	ORF1ab	3.0	446.0	1343.0	ORF1ab	2.0	448.0	2.0	same gene	2020-06	2020	6
1602	1609	7	4	0.1131	1337.0	ORF1ab	2.0	446.0	1344.0	ORF1ab	3.0	448.0	2.0	same gene	2020-06	2020	6
1609	1602	7	4	0.1131	1344.0	ORF1ab	3.0	448.0	1337.0	ORF1ab	2.0	446.0	2.0	same gene	2020-06	2020	6
1611	1602	9	4	0.11125	1346.0	ORF1ab	2.0	449.0	1337.0	ORF1ab	2.0	446.0	3.0	same gene	2020-06	2020	6
1612	1605	7	4	0.11125	1347.0	ORF1ab	3.0	449.0	1340.0	ORF1ab	2.0	447.0	2.0	same gene	2020-06	2020	6
1604	1610	6	4	0.11125	1339.0	ORF1ab	1.0	447.0	1345.0	ORF1ab	1.0	449.0	2.0	same gene	2020-06	2020	6
1604	1611	7	4	0.11125	1339.0	ORF1ab	1.0	447.0	1346.0	ORF1ab	2.0	449.0	2.0	same gene	2020-06	2020	6
1611	1605	6	4	0.11125	1346.0	ORF1ab	2.0	449.0	1340.0	ORF1ab	2.0	447.0	2.0	same gene	2020-06	2020	6
1610	1602	8	4	0.11125	1345.0	ORF1ab	1.0	449.0	1337.0	ORF1ab	2.0	446.0	3.0	same gene	2020-06	2020	6
1602	1611	9	4	0.11125	1337.0	ORF1ab	2.0	446.0	1346.0	ORF1ab	2.0	449.0	3.0	same gene	2020-06	2020	6
1602	1612	10	4	0.11125	1337.0	ORF1ab	2.0	446.0	1347.0	ORF1ab	3.0	449.0	3.0	same gene	2020-06	2020	6
1612	1602	10	4	0.11125	1347.0	ORF1ab	3.0	449.0	1337.0	ORF1ab	2.0	446.0	3.0	same gene	2020-06	2020	6
1610	1605	5	4	0.11125	1345.0	ORF1ab	1.0	449.0	1340.0	ORF1ab	2.0	447.0	2.0	same gene	2020-06	2020	6
1610	1604	6	4	0.11125	1345.0	ORF1ab	1.0	449.0	1339.0	ORF1ab	1.0	447.0	2.0	same gene	2020-06	2020	6
1602	1610	8	4	0.11125	1337.0	ORF1ab	2.0	446.0	1345.0	ORF1ab	1.0	449.0	3.0	same gene	2020-06	2020	6
1611	1604	7	4	0.11125	1346.0	ORF1ab	2.0	449.0	1339.0	ORF1ab	1.0	447.0	2.0	same gene	2020-06	2020	6
1612	1604	8	4	0.11125	1347.0	ORF1ab	3.0	449.0	1339.0	ORF1ab	1.0	447.0	2.0	same gene	2020-06	2020	6
1604	1612	8	4	0.11125	1339.0	ORF1ab	1.0	447.0	1347.0	ORF1ab	3.0	449.0	2.0	same gene	2020-06	2020	6
1605	1611	6	4	0.11125	1340.0	ORF1ab	2.0	447.0	1346.0	ORF1ab	2.0	449.0	2.0	same gene	2020-06	2020	6
1605	1612	7	4	0.11125	1340.0	ORF1ab	2.0	447.0	1347.0	ORF1ab	3.0	449.0	2.0	same gene	2020-06	2020	6
1605	1610	5	4	0.11125	1340.0	ORF1ab	2.0	447.0	1345.0	ORF1ab	1.0	449.0	2.0	same gene	2020-06	2020	6
10809	10803	6	4	0.10549	10544.0	ORF1ab	2.0	3515.0	10538.0	ORF1ab	2.0	3513.0	2.0	same gene	2020-06	2020	6
10809	10804	5	4	0.10549	10544.0	ORF1ab	2.0	3515.0	10539.0	ORF1ab	3.0	3513.0	2.0	same gene	2020-06	2020	6
10804	10809	5	4	0.10549	10539.0	ORF1ab	3.0	3513.0	10544.0	ORF1ab	2.0	3515.0	2.0	same gene	2020-06	2020	6
10803	10809	6	4	0.10549	10538.0	ORF1ab	2.0	3513.0	10544.0	ORF1ab	2.0	3515.0	2.0	same gene	2020-06	2020	6
10804	10808	4	4	0.10536	10539.0	ORF1ab	3.0	3513.0	10543.0	ORF1ab	1.0	3515.0	2.0	same gene	2020-06	2020	6
10808	10804	4	4	0.10536	10543.0	ORF1ab	1.0	3515.0	10539.0	ORF1ab	3.0	3513.0	2.0	same gene	2020-06	2020	6
10803	10808	5	4	0.10536	10538.0	ORF1ab	2.0	3513.0	10543.0	ORF1ab	1.0	3515.0	2.0	same gene	2020-06	2020	6
10808	10803	5	4	0.10536	10543.0	ORF1ab	1.0	3515.0	10538.0	ORF1ab	2.0	3513.0	2.0	same gene	2020-06	2020	6
10819	10823	4	4	0.10516	10554.0	ORF1ab	3.0	3518.0	10558.0	ORF1ab	1.0	3520.0	2.0	same gene	2020-06	2020	6
10820	10826	6	4	0.10516	10555.0	ORF1ab	1.0	3519.0	10561.0	ORF1ab	1.0	3521.0	2.0	same gene	2020-06	2020	6
10819	10828	9	4	0.10516	10554.0	ORF1ab	3.0	3518.0	10563.0	ORF1ab	3.0	3521.0	3.0	same gene	2020-06	2020	6
10819	10826	7	4	0.10516	10554.0	ORF1ab	3.0	3518.0	10561.0	ORF1ab	1.0	3521.0	3.0	same gene	2020-06	2020	6
10819	10825	6	4	0.10516	10554.0	ORF1ab	3.0	3518.0	10560.0	ORF1ab	3.0	3520.0	2.0	same gene	2020-06	2020	6
10819	10824	5	4	0.10516	10554.0	ORF1ab	3.0	3518.0	10559.0	ORF1ab	2.0	3520.0	2.0	same gene	2020-06	2020	6
10828	10817	11	4	0.10516	10563.0	ORF1ab	3.0	3521.0	10552.0	ORF1ab	1.0	3518.0	3.0	same gene	2020-06	2020	6
10823	10819	4	4	0.10516	10558.0	ORF1ab	1.0	3520.0	10554.0	ORF1ab	3.0	3518.0	2.0	same gene	2020-06	2020	6
10824	10819	5	4	0.10516	10559.0	ORF1ab	2.0	3520.0	10554.0	ORF1ab	3.0	3518.0	2.0	same gene	2020-06	2020	6
10825	10819	6	4	0.10516	10560.0	ORF1ab	3.0	3520.0	10554.0	ORF1ab	3.0	3518.0	2.0	same gene	2020-06	2020	6
10826	10819	7	4	0.10516	10561.0	ORF1ab	1.0	3521.0	10554.0	ORF1ab	3.0	3518.0	3.0	same gene	2020-06	2020	6
10817	10828	11	4	0.10516	10552.0	ORF1ab	1.0	3518.0	10563.0	ORF1ab	3.0	3521.0	3.0	same gene	2020-06	2020	6
10817	10826	9	4	0.10516	10552.0	ORF1ab	1.0	3518.0	10561.0	ORF1ab	1.0	3521.0	3.0	same gene	2020-06	2020	6
10817	10825	8	4	0.10516	10552.0	ORF1ab	1.0	3518.0	10560.0	ORF1ab	3.0	3520.0	2.0	same gene	2020-06	2020	6
10817	10824	7	4	0.10516	10552.0	ORF1ab	1.0	3518.0	10559.0	ORF1ab	2.0	3520.0	2.0	same gene	2020-06	2020	6
10820	10828	8	4	0.10516	10555.0	ORF1ab	1.0	3519.0	10563.0	ORF1ab	3.0	3521.0	2.0	same gene	2020-06	2020	6
10821	10828	7	4	0.10516	10556.0	ORF1ab	2.0	3519.0	10563.0	ORF1ab	3.0	3521.0	2.0	same gene	2020-06	2020	6
10821	10826	5	4	0.10516	10556.0	ORF1ab	2.0	3519.0	10561.0	ORF1ab	1.0	3521.0	2.0	same gene	2020-06	2020	6
10826	10816	10	4	0.10516	10561.0	ORF1ab	1.0	3521.0	10551.0	ORF1ab	3.0	3517.0	4.0	same gene	2020-06	2020	6
10820	10816	4	4	0.10516	10555.0	ORF1ab	1.0	3519.0	10551.0	ORF1ab	3.0	3517.0	2.0	same gene	2020-06	2020	6
10821	10816	5	4	0.10516	10556.0	ORF1ab	2.0	3519.0	10551.0	ORF1ab	3.0	3517.0	2.0	same gene	2020-06	2020	6
10822	10816	6	4	0.10516	10557.0	ORF1ab	3.0	3519.0	10551.0	ORF1ab	3.0	3517.0	2.0	same gene	2020-06	2020	6
10823	10816	7	4	0.10516	10558.0	ORF1ab	1.0	3520.0	10551.0	ORF1ab	3.0	3517.0	3.0	same gene	2020-06	2020	6
10824	10816	8	4	0.10516	10559.0	ORF1ab	2.0	3520.0	10551.0	ORF1ab	3.0	3517.0	3.0	same gene	2020-06	2020	6
10825	10816	9	4	0.10516	10560.0	ORF1ab	3.0	3520.0	10551.0	ORF1ab	3.0	3517.0	3.0	same gene	2020-06	2020	6
10828	10816	12	4	0.10516	10563.0	ORF1ab	3.0	3521.0	10551.0	ORF1ab	3.0	3517.0	4.0	same gene	2020-06	2020	6
10816	10826	10	4	0.10516	10551.0	ORF1ab	3.0	3517.0	10561.0	ORF1ab	1.0	3521.0	4.0	same gene	2020-06	2020	6
10823	10817	6	4	0.10516	10558.0	ORF1ab	1.0	3520.0	10552.0	ORF1ab	1.0	3518.0	2.0	same gene	2020-06	2020	6
10824	10817	7	4	0.10516	10559.0	ORF1ab	2.0	3520.0	10552.0	ORF1ab	1.0	3518.0	2.0	same gene	2020-06	2020	6
10825	10817	8	4	0.10516	10560.0	ORF1ab	3.0	3520.0	10552.0	ORF1ab	1.0	3518.0	2.0	same gene	2020-06	2020	6
10826	10817	9	4	0.10516	10561.0	ORF1ab	1.0	3521.0	10552.0	ORF1ab	1.0	3518.0	3.0	same gene	2020-06	2020	6
10822	10828	6	4	0.10516	10557.0	ORF1ab	3.0	3519.0	10563.0	ORF1ab	3.0	3521.0	2.0	same gene	2020-06	2020	6
10822	10826	4	4	0.10516	10557.0	ORF1ab	3.0	3519.0	10561.0	ORF1ab	1.0	3521.0	2.0	same gene	2020-06	2020	6
10817	10823	6	4	0.10516	10552.0	ORF1ab	1.0	3518.0	10558.0	ORF1ab	1.0	3520.0	2.0	same gene	2020-06	2020	6
10816	10828	12	4	0.10516	10551.0	ORF1ab	3.0	3517.0	10563.0	ORF1ab	3.0	3521.0	4.0	same gene	2020-06	2020	6
10816	10825	9	4	0.10516	10551.0	ORF1ab	3.0	3517.0	10560.0	ORF1ab	3.0	3520.0	3.0	same gene	2020-06	2020	6
10828	10819	9	4	0.10516	10563.0	ORF1ab	3.0	3521.0	10554.0	ORF1ab	3.0	3518.0	3.0	same gene	2020-06	2020	6
10826	10822	4	4	0.10516	10561.0	ORF1ab	1.0	3521.0	10557.0	ORF1ab	3.0	3519.0	2.0	same gene	2020-06	2020	6
10828	10821	7	4	0.10516	10563.0	ORF1ab	3.0	3521.0	10556.0	ORF1ab	2.0	3519.0	2.0	same gene	2020-06	2020	6
10826	10821	5	4	0.10516	10561.0	ORF1ab	1.0	3521.0	10556.0	ORF1ab	2.0	3519.0	2.0	same gene	2020-06	2020	6
10828	10820	8	4	0.10516	10563.0	ORF1ab	3.0	3521.0	10555.0	ORF1ab	1.0	3519.0	2.0	same gene	2020-06	2020	6
10826	10820	6	4	0.10516	10561.0	ORF1ab	1.0	3521.0	10555.0	ORF1ab	1.0	3519.0	2.0	same gene	2020-06	2020	6
10828	10822	6	4	0.10516	10563.0	ORF1ab	3.0	3521.0	10557.0	ORF1ab	3.0	3519.0	2.0	same gene	2020-06	2020	6
10816	10820	4	4	0.10516	10551.0	ORF1ab	3.0	3517.0	10555.0	ORF1ab	1.0	3519.0	2.0	same gene	2020-06	2020	6
10816	10822	6	4	0.10516	10551.0	ORF1ab	3.0	3517.0	10557.0	ORF1ab	3.0	3519.0	2.0	same gene	2020-06	2020	6
10816	10823	7	4	0.10516	10551.0	ORF1ab	3.0	3517.0	10558.0	ORF1ab	1.0	3520.0	3.0	same gene	2020-06	2020	6
10816	10824	8	4	0.10516	10551.0	ORF1ab	3.0	3517.0	10559.0	ORF1ab	2.0	3520.0	3.0	same gene	2020-06	2020	6
10816	10821	5	4	0.10516	10551.0	ORF1ab	3.0	3517.0	10556.0	ORF1ab	2.0	3519.0	2.0	same gene	2020-06	2020	6
10767	10760	7	4	0.1051	10502.0	ORF1ab	2.0	3501.0	10495.0	ORF1ab	1.0	3499.0	2.0	same gene	2020-06	2020	6
10773	10760	13	4	0.1051	10508.0	ORF1ab	2.0	3503.0	10495.0	ORF1ab	1.0	3499.0	4.0	same gene	2020-06	2020	6
10772	10760	12	4	0.1051	10507.0	ORF1ab	1.0	3503.0	10495.0	ORF1ab	1.0	3499.0	4.0	same gene	2020-06	2020	6
10769	10760	9	4	0.1051	10504.0	ORF1ab	1.0	3502.0	10495.0	ORF1ab	1.0	3499.0	3.0	same gene	2020-06	2020	6
10768	10760	8	4	0.1051	10503.0	ORF1ab	3.0	3501.0	10495.0	ORF1ab	1.0	3499.0	2.0	same gene	2020-06	2020	6
10767	10779	12	4	0.1051	10502.0	ORF1ab	2.0	3501.0	10514.0	ORF1ab	2.0	3505.0	4.0	same gene	2020-06	2020	6
10767	10782	15	4	0.1051	10502.0	ORF1ab	2.0	3501.0	10517.0	ORF1ab	2.0	3506.0	5.0	same gene	2020-06	2020	6
10767	10780	13	4	0.1051	10502.0	ORF1ab	2.0	3501.0	10515.0	ORF1ab	3.0	3505.0	4.0	same gene	2020-06	2020	6
10767	10781	14	4	0.1051	10502.0	ORF1ab	2.0	3501.0	10516.0	ORF1ab	1.0	3506.0	5.0	same gene	2020-06	2020	6
10767	10783	16	4	0.1051	10502.0	ORF1ab	2.0	3501.0	10518.0	ORF1ab	3.0	3506.0	5.0	same gene	2020-06	2020	6
10760	10774	14	4	0.1051	10495.0	ORF1ab	1.0	3499.0	10509.0	ORF1ab	3.0	3503.0	4.0	same gene	2020-06	2020	6
10768	10762	6	4	0.1051	10503.0	ORF1ab	3.0	3501.0	10497.0	ORF1ab	3.0	3499.0	2.0	same gene	2020-06	2020	6
10775	10760	15	4	0.1051	10510.0	ORF1ab	1.0	3504.0	10495.0	ORF1ab	1.0	3499.0	5.0	same gene	2020-06	2020	6
10774	10760	14	4	0.1051	10509.0	ORF1ab	3.0	3503.0	10495.0	ORF1ab	1.0	3499.0	4.0	same gene	2020-06	2020	6
10760	10772	12	4	0.1051	10495.0	ORF1ab	1.0	3499.0	10507.0	ORF1ab	1.0	3503.0	4.0	same gene	2020-06	2020	6
10760	10766	6	4	0.1051	10495.0	ORF1ab	1.0	3499.0	10501.0	ORF1ab	1.0	3501.0	2.0	same gene	2020-06	2020	6
10760	10767	7	4	0.1051	10495.0	ORF1ab	1.0	3499.0	10502.0	ORF1ab	2.0	3501.0	2.0	same gene	2020-06	2020	6
10760	10768	8	4	0.1051	10495.0	ORF1ab	1.0	3499.0	10503.0	ORF1ab	3.0	3501.0	2.0	same gene	2020-06	2020	6
10760	10769	9	4	0.1051	10495.0	ORF1ab	1.0	3499.0	10504.0	ORF1ab	1.0	3502.0	3.0	same gene	2020-06	2020	6
10777	10760	17	4	0.1051	10512.0	ORF1ab	3.0	3504.0	10495.0	ORF1ab	1.0	3499.0	5.0	same gene	2020-06	2020	6
10778	10760	18	4	0.1051	10513.0	ORF1ab	1.0	3505.0	10495.0	ORF1ab	1.0	3499.0	6.0	same gene	2020-06	2020	6
10767	10787	20	4	0.1051	10502.0	ORF1ab	2.0	3501.0	10522.0	ORF1ab	1.0	3508.0	7.0	same gene	2020-06	2020	6
10767	10778	11	4	0.1051	10502.0	ORF1ab	2.0	3501.0	10513.0	ORF1ab	1.0	3505.0	4.0	same gene	2020-06	2020	6
10767	10772	5	4	0.1051	10502.0	ORF1ab	2.0	3501.0	10507.0	ORF1ab	1.0	3503.0	2.0	same gene	2020-06	2020	6
10767	10773	6	4	0.1051	10502.0	ORF1ab	2.0	3501.0	10508.0	ORF1ab	2.0	3503.0	2.0	same gene	2020-06	2020	6
10767	10774	7	4	0.1051	10502.0	ORF1ab	2.0	3501.0	10509.0	ORF1ab	3.0	3503.0	2.0	same gene	2020-06	2020	6
10760	10773	13	4	0.1051	10495.0	ORF1ab	1.0	3499.0	10508.0	ORF1ab	2.0	3503.0	4.0	same gene	2020-06	2020	6
10767	10775	8	4	0.1051	10502.0	ORF1ab	2.0	3501.0	10510.0	ORF1ab	1.0	3504.0	3.0	same gene	2020-06	2020	6
10767	10777	10	4	0.1051	10502.0	ORF1ab	2.0	3501.0	10512.0	ORF1ab	3.0	3504.0	3.0	same gene	2020-06	2020	6
10769	10762	7	4	0.1051	10504.0	ORF1ab	1.0	3502.0	10497.0	ORF1ab	3.0	3499.0	3.0	same gene	2020-06	2020	6
10760	10778	18	4	0.1051	10495.0	ORF1ab	1.0	3499.0	10513.0	ORF1ab	1.0	3505.0	6.0	same gene	2020-06	2020	6
10767	10788	21	4	0.1051	10502.0	ORF1ab	2.0	3501.0	10523.0	ORF1ab	2.0	3508.0	7.0	same gene	2020-06	2020	6
10760	10802	42	4	0.1051	10495.0	ORF1ab	1.0	3499.0	10537.0	ORF1ab	1.0	3513.0	14.0	same gene	2020-06	2020	6
10760	10799	39	4	0.1051	10495.0	ORF1ab	1.0	3499.0	10534.0	ORF1ab	1.0	3512.0	13.0	same gene	2020-06	2020	6
10760	10797	37	4	0.1051	10495.0	ORF1ab	1.0	3499.0	10532.0	ORF1ab	2.0	3511.0	12.0	same gene	2020-06	2020	6
10760	10796	36	4	0.1051	10495.0	ORF1ab	1.0	3499.0	10531.0	ORF1ab	1.0	3511.0	12.0	same gene	2020-06	2020	6
10781	10760	21	4	0.1051	10516.0	ORF1ab	1.0	3506.0	10495.0	ORF1ab	1.0	3499.0	7.0	same gene	2020-06	2020	6
10760	10794	34	4	0.1051	10495.0	ORF1ab	1.0	3499.0	10529.0	ORF1ab	2.0	3510.0	11.0	same gene	2020-06	2020	6
10760	10792	32	4	0.1051	10495.0	ORF1ab	1.0	3499.0	10527.0	ORF1ab	3.0	3509.0	10.0	same gene	2020-06	2020	6
10760	10791	31	4	0.1051	10495.0	ORF1ab	1.0	3499.0	10526.0	ORF1ab	2.0	3509.0	10.0	same gene	2020-06	2020	6
10760	10788	28	4	0.1051	10495.0	ORF1ab	1.0	3499.0	10523.0	ORF1ab	2.0	3508.0	9.0	same gene	2020-06	2020	6
10760	10787	27	4	0.1051	10495.0	ORF1ab	1.0	3499.0	10522.0	ORF1ab	1.0	3508.0	9.0	same gene	2020-06	2020	6
10780	10760	20	4	0.1051	10515.0	ORF1ab	3.0	3505.0	10495.0	ORF1ab	1.0	3499.0	6.0	same gene	2020-06	2020	6
10779	10760	19	4	0.1051	10514.0	ORF1ab	2.0	3505.0	10495.0	ORF1ab	1.0	3499.0	6.0	same gene	2020-06	2020	6
10760	10783	23	4	0.1051	10495.0	ORF1ab	1.0	3499.0	10518.0	ORF1ab	3.0	3506.0	7.0	same gene	2020-06	2020	6
10760	10782	22	4	0.1051	10495.0	ORF1ab	1.0	3499.0	10517.0	ORF1ab	2.0	3506.0	7.0	same gene	2020-06	2020	6
10760	10781	21	4	0.1051	10495.0	ORF1ab	1.0	3499.0	10516.0	ORF1ab	1.0	3506.0	7.0	same gene	2020-06	2020	6
10760	10780	20	4	0.1051	10495.0	ORF1ab	1.0	3499.0	10515.0	ORF1ab	3.0	3505.0	6.0	same gene	2020-06	2020	6
10760	10801	41	4	0.1051	10495.0	ORF1ab	1.0	3499.0	10536.0	ORF1ab	3.0	3512.0	13.0	same gene	2020-06	2020	6
10767	10801	34	4	0.1051	10502.0	ORF1ab	2.0	3501.0	10536.0	ORF1ab	3.0	3512.0	11.0	same gene	2020-06	2020	6
10767	10791	24	4	0.1051	10502.0	ORF1ab	2.0	3501.0	10526.0	ORF1ab	2.0	3509.0	8.0	same gene	2020-06	2020	6
10782	10760	22	4	0.1051	10517.0	ORF1ab	2.0	3506.0	10495.0	ORF1ab	1.0	3499.0	7.0	same gene	2020-06	2020	6
10767	10792	25	4	0.1051	10502.0	ORF1ab	2.0	3501.0	10527.0	ORF1ab	3.0	3509.0	8.0	same gene	2020-06	2020	6
10767	10794	27	4	0.1051	10502.0	ORF1ab	2.0	3501.0	10529.0	ORF1ab	2.0	3510.0	9.0	same gene	2020-06	2020	6
10772	10762	10	4	0.1051	10507.0	ORF1ab	1.0	3503.0	10497.0	ORF1ab	3.0	3499.0	4.0	same gene	2020-06	2020	6
10767	10796	29	4	0.1051	10502.0	ORF1ab	2.0	3501.0	10531.0	ORF1ab	1.0	3511.0	10.0	same gene	2020-06	2020	6
10767	10797	30	4	0.1051	10502.0	ORF1ab	2.0	3501.0	10532.0	ORF1ab	2.0	3511.0	10.0	same gene	2020-06	2020	6
10767	10799	32	4	0.1051	10502.0	ORF1ab	2.0	3501.0	10534.0	ORF1ab	1.0	3512.0	11.0	same gene	2020-06	2020	6
10760	10775	15	4	0.1051	10495.0	ORF1ab	1.0	3499.0	10510.0	ORF1ab	1.0	3504.0	5.0	same gene	2020-06	2020	6
10760	10779	19	4	0.1051	10495.0	ORF1ab	1.0	3499.0	10514.0	ORF1ab	2.0	3505.0	6.0	same gene	2020-06	2020	6
10760	10777	17	4	0.1051	10495.0	ORF1ab	1.0	3499.0	10512.0	ORF1ab	3.0	3504.0	5.0	same gene	2020-06	2020	6
10762	10769	7	4	0.1051	10497.0	ORF1ab	3.0	3499.0	10504.0	ORF1ab	1.0	3502.0	3.0	same gene	2020-06	2020	6
10762	10768	6	4	0.1051	10497.0	ORF1ab	3.0	3499.0	10503.0	ORF1ab	3.0	3501.0	2.0	same gene	2020-06	2020	6
10762	10767	5	4	0.1051	10497.0	ORF1ab	3.0	3499.0	10502.0	ORF1ab	2.0	3501.0	2.0	same gene	2020-06	2020	6
10762	10766	4	4	0.1051	10497.0	ORF1ab	3.0	3499.0	10501.0	ORF1ab	1.0	3501.0	2.0	same gene	2020-06	2020	6
10787	10760	27	4	0.1051	10522.0	ORF1ab	1.0	3508.0	10495.0	ORF1ab	1.0	3499.0	9.0	same gene	2020-06	2020	6
10783	10760	23	4	0.1051	10518.0	ORF1ab	3.0	3506.0	10495.0	ORF1ab	1.0	3499.0	7.0	same gene	2020-06	2020	6
10788	10760	28	4	0.1051	10523.0	ORF1ab	2.0	3508.0	10495.0	ORF1ab	1.0	3499.0	9.0	same gene	2020-06	2020	6
10762	10779	17	4	0.1051	10497.0	ORF1ab	3.0	3499.0	10514.0	ORF1ab	2.0	3505.0	6.0	same gene	2020-06	2020	6
10791	10760	31	4	0.1051	10526.0	ORF1ab	2.0	3509.0	10495.0	ORF1ab	1.0	3499.0	10.0	same gene	2020-06	2020	6
10767	10762	5	4	0.1051	10502.0	ORF1ab	2.0	3501.0	10497.0	ORF1ab	3.0	3499.0	2.0	same gene	2020-06	2020	6
10765	10780	15	4	0.1051	10500.0	ORF1ab	3.0	3500.0	10515.0	ORF1ab	3.0	3505.0	5.0	same gene	2020-06	2020	6
10765	10781	16	4	0.1051	10500.0	ORF1ab	3.0	3500.0	10516.0	ORF1ab	1.0	3506.0	6.0	same gene	2020-06	2020	6
10765	10782	17	4	0.1051	10500.0	ORF1ab	3.0	3500.0	10517.0	ORF1ab	2.0	3506.0	6.0	same gene	2020-06	2020	6
10765	10783	18	4	0.1051	10500.0	ORF1ab	3.0	3500.0	10518.0	ORF1ab	3.0	3506.0	6.0	same gene	2020-06	2020	6
10765	10787	22	4	0.1051	10500.0	ORF1ab	3.0	3500.0	10522.0	ORF1ab	1.0	3508.0	8.0	same gene	2020-06	2020	6
10765	10788	23	4	0.1051	10500.0	ORF1ab	3.0	3500.0	10523.0	ORF1ab	2.0	3508.0	8.0	same gene	2020-06	2020	6
10765	10791	26	4	0.1051	10500.0	ORF1ab	3.0	3500.0	10526.0	ORF1ab	2.0	3509.0	9.0	same gene	2020-06	2020	6
10765	10792	27	4	0.1051	10500.0	ORF1ab	3.0	3500.0	10527.0	ORF1ab	3.0	3509.0	9.0	same gene	2020-06	2020	6
10765	10794	29	4	0.1051	10500.0	ORF1ab	3.0	3500.0	10529.0	ORF1ab	2.0	3510.0	10.0	same gene	2020-06	2020	6
10765	10796	31	4	0.1051	10500.0	ORF1ab	3.0	3500.0	10531.0	ORF1ab	1.0	3511.0	11.0	same gene	2020-06	2020	6
10765	10797	32	4	0.1051	10500.0	ORF1ab	3.0	3500.0	10532.0	ORF1ab	2.0	3511.0	11.0	same gene	2020-06	2020	6
10765	10799	34	4	0.1051	10500.0	ORF1ab	3.0	3500.0	10534.0	ORF1ab	1.0	3512.0	12.0	same gene	2020-06	2020	6
10765	10801	36	4	0.1051	10500.0	ORF1ab	3.0	3500.0	10536.0	ORF1ab	3.0	3512.0	12.0	same gene	2020-06	2020	6
10765	10802	37	4	0.1051	10500.0	ORF1ab	3.0	3500.0	10537.0	ORF1ab	1.0	3513.0	13.0	same gene	2020-06	2020	6
10766	10772	6	4	0.1051	10501.0	ORF1ab	1.0	3501.0	10507.0	ORF1ab	1.0	3503.0	2.0	same gene	2020-06	2020	6
10766	10773	7	4	0.1051	10501.0	ORF1ab	1.0	3501.0	10508.0	ORF1ab	2.0	3503.0	2.0	same gene	2020-06	2020	6
10766	10774	8	4	0.1051	10501.0	ORF1ab	1.0	3501.0	10509.0	ORF1ab	3.0	3503.0	2.0	same gene	2020-06	2020	6
10763	10778	15	4	0.1051	10498.0	ORF1ab	1.0	3500.0	10513.0	ORF1ab	1.0	3505.0	5.0	same gene	2020-06	2020	6
10763	10777	14	4	0.1051	10498.0	ORF1ab	1.0	3500.0	10512.0	ORF1ab	3.0	3504.0	4.0	same gene	2020-06	2020	6
10763	10775	12	4	0.1051	10498.0	ORF1ab	1.0	3500.0	10510.0	ORF1ab	1.0	3504.0	4.0	same gene	2020-06	2020	6
10763	10774	11	4	0.1051	10498.0	ORF1ab	1.0	3500.0	10509.0	ORF1ab	3.0	3503.0	3.0	same gene	2020-06	2020	6
10765	10779	14	4	0.1051	10500.0	ORF1ab	3.0	3500.0	10514.0	ORF1ab	2.0	3505.0	5.0	same gene	2020-06	2020	6
10765	10778	13	4	0.1051	10500.0	ORF1ab	3.0	3500.0	10513.0	ORF1ab	1.0	3505.0	5.0	same gene	2020-06	2020	6
10765	10777	12	4	0.1051	10500.0	ORF1ab	3.0	3500.0	10512.0	ORF1ab	3.0	3504.0	4.0	same gene	2020-06	2020	6
10763	10799	36	4	0.1051	10498.0	ORF1ab	1.0	3500.0	10534.0	ORF1ab	1.0	3512.0	12.0	same gene	2020-06	2020	6
10763	10782	19	4	0.1051	10498.0	ORF1ab	1.0	3500.0	10517.0	ORF1ab	2.0	3506.0	6.0	same gene	2020-06	2020	6
10763	10783	20	4	0.1051	10498.0	ORF1ab	1.0	3500.0	10518.0	ORF1ab	3.0	3506.0	6.0	same gene	2020-06	2020	6
10763	10787	24	4	0.1051	10498.0	ORF1ab	1.0	3500.0	10522.0	ORF1ab	1.0	3508.0	8.0	same gene	2020-06	2020	6
10763	10788	25	4	0.1051	10498.0	ORF1ab	1.0	3500.0	10523.0	ORF1ab	2.0	3508.0	8.0	same gene	2020-06	2020	6
10763	10791	28	4	0.1051	10498.0	ORF1ab	1.0	3500.0	10526.0	ORF1ab	2.0	3509.0	9.0	same gene	2020-06	2020	6
10763	10792	29	4	0.1051	10498.0	ORF1ab	1.0	3500.0	10527.0	ORF1ab	3.0	3509.0	9.0	same gene	2020-06	2020	6
10763	10794	31	4	0.1051	10498.0	ORF1ab	1.0	3500.0	10529.0	ORF1ab	2.0	3510.0	10.0	same gene	2020-06	2020	6
10763	10796	33	4	0.1051	10498.0	ORF1ab	1.0	3500.0	10531.0	ORF1ab	1.0	3511.0	11.0	same gene	2020-06	2020	6
10763	10797	34	4	0.1051	10498.0	ORF1ab	1.0	3500.0	10532.0	ORF1ab	2.0	3511.0	11.0	same gene	2020-06	2020	6
10763	10801	38	4	0.1051	10498.0	ORF1ab	1.0	3500.0	10536.0	ORF1ab	3.0	3512.0	12.0	same gene	2020-06	2020	6
10765	10775	10	4	0.1051	10500.0	ORF1ab	3.0	3500.0	10510.0	ORF1ab	1.0	3504.0	4.0	same gene	2020-06	2020	6
10763	10781	18	4	0.1051	10498.0	ORF1ab	1.0	3500.0	10516.0	ORF1ab	1.0	3506.0	6.0	same gene	2020-06	2020	6
10763	10802	39	4	0.1051	10498.0	ORF1ab	1.0	3500.0	10537.0	ORF1ab	1.0	3513.0	13.0	same gene	2020-06	2020	6
10765	10769	4	4	0.1051	10500.0	ORF1ab	3.0	3500.0	10504.0	ORF1ab	1.0	3502.0	2.0	same gene	2020-06	2020	6
10763	10780	17	4	0.1051	10498.0	ORF1ab	1.0	3500.0	10515.0	ORF1ab	3.0	3505.0	5.0	same gene	2020-06	2020	6
10763	10779	16	4	0.1051	10498.0	ORF1ab	1.0	3500.0	10514.0	ORF1ab	2.0	3505.0	5.0	same gene	2020-06	2020	6
10765	10772	7	4	0.1051	10500.0	ORF1ab	3.0	3500.0	10507.0	ORF1ab	1.0	3503.0	3.0	same gene	2020-06	2020	6
10778	10772	6	4	0.1051	10513.0	ORF1ab	1.0	3505.0	10507.0	ORF1ab	1.0	3503.0	2.0	same gene	2020-06	2020	6
10765	10773	8	4	0.1051	10500.0	ORF1ab	3.0	3500.0	10508.0	ORF1ab	2.0	3503.0	3.0	same gene	2020-06	2020	6
10765	10774	9	4	0.1051	10500.0	ORF1ab	3.0	3500.0	10509.0	ORF1ab	3.0	3503.0	3.0	same gene	2020-06	2020	6
10763	10773	10	4	0.1051	10498.0	ORF1ab	1.0	3500.0	10508.0	ORF1ab	2.0	3503.0	3.0	same gene	2020-06	2020	6
10763	10772	9	4	0.1051	10498.0	ORF1ab	1.0	3500.0	10507.0	ORF1ab	1.0	3503.0	3.0	same gene	2020-06	2020	6
10802	10760	42	4	0.1051	10537.0	ORF1ab	1.0	3513.0	10495.0	ORF1ab	1.0	3499.0	14.0	same gene	2020-06	2020	6
10766	10787	21	4	0.1051	10501.0	ORF1ab	1.0	3501.0	10522.0	ORF1ab	1.0	3508.0	7.0	same gene	2020-06	2020	6
10766	10777	11	4	0.1051	10501.0	ORF1ab	1.0	3501.0	10512.0	ORF1ab	3.0	3504.0	3.0	same gene	2020-06	2020	6
10762	10774	12	4	0.1051	10497.0	ORF1ab	3.0	3499.0	10509.0	ORF1ab	3.0	3503.0	4.0	same gene	2020-06	2020	6
10762	10773	11	4	0.1051	10497.0	ORF1ab	3.0	3499.0	10508.0	ORF1ab	2.0	3503.0	4.0	same gene	2020-06	2020	6
10766	10778	12	4	0.1051	10501.0	ORF1ab	1.0	3501.0	10513.0	ORF1ab	1.0	3505.0	4.0	same gene	2020-06	2020	6
10766	10779	13	4	0.1051	10501.0	ORF1ab	1.0	3501.0	10514.0	ORF1ab	2.0	3505.0	4.0	same gene	2020-06	2020	6
10766	10780	14	4	0.1051	10501.0	ORF1ab	1.0	3501.0	10515.0	ORF1ab	3.0	3505.0	4.0	same gene	2020-06	2020	6
10766	10781	15	4	0.1051	10501.0	ORF1ab	1.0	3501.0	10516.0	ORF1ab	1.0	3506.0	5.0	same gene	2020-06	2020	6
10766	10782	16	4	0.1051	10501.0	ORF1ab	1.0	3501.0	10517.0	ORF1ab	2.0	3506.0	5.0	same gene	2020-06	2020	6
10766	10783	17	4	0.1051	10501.0	ORF1ab	1.0	3501.0	10518.0	ORF1ab	3.0	3506.0	5.0	same gene	2020-06	2020	6
10762	10772	10	4	0.1051	10497.0	ORF1ab	3.0	3499.0	10507.0	ORF1ab	1.0	3503.0	4.0	same gene	2020-06	2020	6
10762	10777	15	4	0.1051	10497.0	ORF1ab	3.0	3499.0	10512.0	ORF1ab	3.0	3504.0	5.0	same gene	2020-06	2020	6
10766	10788	22	4	0.1051	10501.0	ORF1ab	1.0	3501.0	10523.0	ORF1ab	2.0	3508.0	7.0	same gene	2020-06	2020	6
10766	10791	25	4	0.1051	10501.0	ORF1ab	1.0	3501.0	10526.0	ORF1ab	2.0	3509.0	8.0	same gene	2020-06	2020	6
10766	10794	28	4	0.1051	10501.0	ORF1ab	1.0	3501.0	10529.0	ORF1ab	2.0	3510.0	9.0	same gene	2020-06	2020	6
10766	10796	30	4	0.1051	10501.0	ORF1ab	1.0	3501.0	10531.0	ORF1ab	1.0	3511.0	10.0	same gene	2020-06	2020	6
10766	10797	31	4	0.1051	10501.0	ORF1ab	1.0	3501.0	10532.0	ORF1ab	2.0	3511.0	10.0	same gene	2020-06	2020	6
10766	10799	33	4	0.1051	10501.0	ORF1ab	1.0	3501.0	10534.0	ORF1ab	1.0	3512.0	11.0	same gene	2020-06	2020	6
10766	10801	35	4	0.1051	10501.0	ORF1ab	1.0	3501.0	10536.0	ORF1ab	3.0	3512.0	11.0	same gene	2020-06	2020	6
10766	10802	36	4	0.1051	10501.0	ORF1ab	1.0	3501.0	10537.0	ORF1ab	1.0	3513.0	12.0	same gene	2020-06	2020	6
10766	10762	4	4	0.1051	10501.0	ORF1ab	1.0	3501.0	10497.0	ORF1ab	3.0	3499.0	2.0	same gene	2020-06	2020	6
10762	10775	13	4	0.1051	10497.0	ORF1ab	3.0	3499.0	10510.0	ORF1ab	1.0	3504.0	5.0	same gene	2020-06	2020	6
10762	10778	16	4	0.1051	10497.0	ORF1ab	3.0	3499.0	10513.0	ORF1ab	1.0	3505.0	6.0	same gene	2020-06	2020	6
10763	10769	6	4	0.1051	10498.0	ORF1ab	1.0	3500.0	10504.0	ORF1ab	1.0	3502.0	2.0	same gene	2020-06	2020	6
10794	10760	34	4	0.1051	10529.0	ORF1ab	2.0	3510.0	10495.0	ORF1ab	1.0	3499.0	11.0	same gene	2020-06	2020	6
10801	10760	41	4	0.1051	10536.0	ORF1ab	3.0	3512.0	10495.0	ORF1ab	1.0	3499.0	13.0	same gene	2020-06	2020	6
10799	10760	39	4	0.1051	10534.0	ORF1ab	1.0	3512.0	10495.0	ORF1ab	1.0	3499.0	13.0	same gene	2020-06	2020	6
10797	10760	37	4	0.1051	10532.0	ORF1ab	2.0	3511.0	10495.0	ORF1ab	1.0	3499.0	12.0	same gene	2020-06	2020	6
10796	10760	36	4	0.1051	10531.0	ORF1ab	1.0	3511.0	10495.0	ORF1ab	1.0	3499.0	12.0	same gene	2020-06	2020	6
10762	10802	40	4	0.1051	10497.0	ORF1ab	3.0	3499.0	10537.0	ORF1ab	1.0	3513.0	14.0	same gene	2020-06	2020	6
10762	10801	39	4	0.1051	10497.0	ORF1ab	3.0	3499.0	10536.0	ORF1ab	3.0	3512.0	13.0	same gene	2020-06	2020	6
10762	10799	37	4	0.1051	10497.0	ORF1ab	3.0	3499.0	10534.0	ORF1ab	1.0	3512.0	13.0	same gene	2020-06	2020	6
10762	10797	35	4	0.1051	10497.0	ORF1ab	3.0	3499.0	10532.0	ORF1ab	2.0	3511.0	12.0	same gene	2020-06	2020	6
10762	10796	34	4	0.1051	10497.0	ORF1ab	3.0	3499.0	10531.0	ORF1ab	1.0	3511.0	12.0	same gene	2020-06	2020	6
10762	10794	32	4	0.1051	10497.0	ORF1ab	3.0	3499.0	10529.0	ORF1ab	2.0	3510.0	11.0	same gene	2020-06	2020	6
10766	10775	9	4	0.1051	10501.0	ORF1ab	1.0	3501.0	10510.0	ORF1ab	1.0	3504.0	3.0	same gene	2020-06	2020	6
10762	10792	30	4	0.1051	10497.0	ORF1ab	3.0	3499.0	10527.0	ORF1ab	3.0	3509.0	10.0	same gene	2020-06	2020	6
10762	10791	29	4	0.1051	10497.0	ORF1ab	3.0	3499.0	10526.0	ORF1ab	2.0	3509.0	10.0	same gene	2020-06	2020	6
10762	10788	26	4	0.1051	10497.0	ORF1ab	3.0	3499.0	10523.0	ORF1ab	2.0	3508.0	9.0	same gene	2020-06	2020	6
10762	10787	25	4	0.1051	10497.0	ORF1ab	3.0	3499.0	10522.0	ORF1ab	1.0	3508.0	9.0	same gene	2020-06	2020	6
10792	10760	32	4	0.1051	10527.0	ORF1ab	3.0	3509.0	10495.0	ORF1ab	1.0	3499.0	10.0	same gene	2020-06	2020	6
10762	10783	21	4	0.1051	10497.0	ORF1ab	3.0	3499.0	10518.0	ORF1ab	3.0	3506.0	7.0	same gene	2020-06	2020	6
10762	10782	20	4	0.1051	10497.0	ORF1ab	3.0	3499.0	10517.0	ORF1ab	2.0	3506.0	7.0	same gene	2020-06	2020	6
10762	10781	19	4	0.1051	10497.0	ORF1ab	3.0	3499.0	10516.0	ORF1ab	1.0	3506.0	7.0	same gene	2020-06	2020	6
10762	10780	18	4	0.1051	10497.0	ORF1ab	3.0	3499.0	10515.0	ORF1ab	3.0	3505.0	6.0	same gene	2020-06	2020	6
10766	10760	6	4	0.1051	10501.0	ORF1ab	1.0	3501.0	10495.0	ORF1ab	1.0	3499.0	2.0	same gene	2020-06	2020	6
10802	10791	11	4	0.1051	10537.0	ORF1ab	1.0	3513.0	10526.0	ORF1ab	2.0	3509.0	4.0	same gene	2020-06	2020	6
10779	10772	7	4	0.1051	10514.0	ORF1ab	2.0	3505.0	10507.0	ORF1ab	1.0	3503.0	2.0	same gene	2020-06	2020	6
10797	10783	14	4	0.1051	10532.0	ORF1ab	2.0	3511.0	10518.0	ORF1ab	3.0	3506.0	5.0	same gene	2020-06	2020	6
10794	10783	11	4	0.1051	10529.0	ORF1ab	2.0	3510.0	10518.0	ORF1ab	3.0	3506.0	4.0	same gene	2020-06	2020	6
10792	10783	9	4	0.1051	10527.0	ORF1ab	3.0	3509.0	10518.0	ORF1ab	3.0	3506.0	3.0	same gene	2020-06	2020	6
10791	10783	8	4	0.1051	10526.0	ORF1ab	2.0	3509.0	10518.0	ORF1ab	3.0	3506.0	3.0	same gene	2020-06	2020	6
10788	10783	5	4	0.1051	10523.0	ORF1ab	2.0	3508.0	10518.0	ORF1ab	3.0	3506.0	2.0	same gene	2020-06	2020	6
10787	10783	4	4	0.1051	10522.0	ORF1ab	1.0	3508.0	10518.0	ORF1ab	3.0	3506.0	2.0	same gene	2020-06	2020	6
10787	10775	12	4	0.1051	10522.0	ORF1ab	1.0	3508.0	10510.0	ORF1ab	1.0	3504.0	4.0	same gene	2020-06	2020	6
10788	10775	13	4	0.1051	10523.0	ORF1ab	2.0	3508.0	10510.0	ORF1ab	1.0	3504.0	4.0	same gene	2020-06	2020	6
10791	10775	16	4	0.1051	10526.0	ORF1ab	2.0	3509.0	10510.0	ORF1ab	1.0	3504.0	5.0	same gene	2020-06	2020	6
10792	10775	17	4	0.1051	10527.0	ORF1ab	3.0	3509.0	10510.0	ORF1ab	1.0	3504.0	5.0	same gene	2020-06	2020	6
10802	10782	20	4	0.1051	10537.0	ORF1ab	1.0	3513.0	10517.0	ORF1ab	2.0	3506.0	7.0	same gene	2020-06	2020	6
10801	10782	19	4	0.1051	10536.0	ORF1ab	3.0	3512.0	10517.0	ORF1ab	2.0	3506.0	6.0	same gene	2020-06	2020	6
10799	10782	17	4	0.1051	10534.0	ORF1ab	1.0	3512.0	10517.0	ORF1ab	2.0	3506.0	6.0	same gene	2020-06	2020	6
10797	10782	15	4	0.1051	10532.0	ORF1ab	2.0	3511.0	10517.0	ORF1ab	2.0	3506.0	5.0	same gene	2020-06	2020	6
10796	10782	14	4	0.1051	10531.0	ORF1ab	1.0	3511.0	10517.0	ORF1ab	2.0	3506.0	5.0	same gene	2020-06	2020	6
10794	10782	12	4	0.1051	10529.0	ORF1ab	2.0	3510.0	10517.0	ORF1ab	2.0	3506.0	4.0	same gene	2020-06	2020	6
10792	10782	10	4	0.1051	10527.0	ORF1ab	3.0	3509.0	10517.0	ORF1ab	2.0	3506.0	3.0	same gene	2020-06	2020	6
10791	10782	9	4	0.1051	10526.0	ORF1ab	2.0	3509.0	10517.0	ORF1ab	2.0	3506.0	3.0	same gene	2020-06	2020	6
10788	10782	6	4	0.1051	10523.0	ORF1ab	2.0	3508.0	10517.0	ORF1ab	2.0	3506.0	2.0	same gene	2020-06	2020	6
10787	10782	5	4	0.1051	10522.0	ORF1ab	1.0	3508.0	10517.0	ORF1ab	2.0	3506.0	2.0	same gene	2020-06	2020	6
10794	10775	19	4	0.1051	10529.0	ORF1ab	2.0	3510.0	10510.0	ORF1ab	1.0	3504.0	6.0	same gene	2020-06	2020	6
10796	10775	21	4	0.1051	10531.0	ORF1ab	1.0	3511.0	10510.0	ORF1ab	1.0	3504.0	7.0	same gene	2020-06	2020	6
10797	10775	22	4	0.1051	10532.0	ORF1ab	2.0	3511.0	10510.0	ORF1ab	1.0	3504.0	7.0	same gene	2020-06	2020	6
10799	10775	24	4	0.1051	10534.0	ORF1ab	1.0	3512.0	10510.0	ORF1ab	1.0	3504.0	8.0	same gene	2020-06	2020	6
10796	10783	13	4	0.1051	10531.0	ORF1ab	1.0	3511.0	10518.0	ORF1ab	3.0	3506.0	5.0	same gene	2020-06	2020	6
10799	10783	16	4	0.1051	10534.0	ORF1ab	1.0	3512.0	10518.0	ORF1ab	3.0	3506.0	6.0	same gene	2020-06	2020	6
10801	10781	20	4	0.1051	10536.0	ORF1ab	3.0	3512.0	10516.0	ORF1ab	1.0	3506.0	6.0	same gene	2020-06	2020	6
10801	10783	18	4	0.1051	10536.0	ORF1ab	3.0	3512.0	10518.0	ORF1ab	3.0	3506.0	6.0	same gene	2020-06	2020	6
10799	10787	12	4	0.1051	10534.0	ORF1ab	1.0	3512.0	10522.0	ORF1ab	1.0	3508.0	4.0	same gene	2020-06	2020	6
10797	10787	10	4	0.1051	10532.0	ORF1ab	2.0	3511.0	10522.0	ORF1ab	1.0	3508.0	3.0	same gene	2020-06	2020	6
10796	10787	9	4	0.1051	10531.0	ORF1ab	1.0	3511.0	10522.0	ORF1ab	1.0	3508.0	3.0	same gene	2020-06	2020	6
10779	10774	5	4	0.1051	10514.0	ORF1ab	2.0	3505.0	10509.0	ORF1ab	3.0	3503.0	2.0	same gene	2020-06	2020	6
10794	10787	7	4	0.1051	10529.0	ORF1ab	2.0	3510.0	10522.0	ORF1ab	1.0	3508.0	2.0	same gene	2020-06	2020	6
10780	10774	6	4	0.1051	10515.0	ORF1ab	3.0	3505.0	10509.0	ORF1ab	3.0	3503.0	2.0	same gene	2020-06	2020	6
10781	10774	7	4	0.1051	10516.0	ORF1ab	1.0	3506.0	10509.0	ORF1ab	3.0	3503.0	3.0	same gene	2020-06	2020	6
10782	10774	8	4	0.1051	10517.0	ORF1ab	2.0	3506.0	10509.0	ORF1ab	3.0	3503.0	3.0	same gene	2020-06	2020	6
10783	10774	9	4	0.1051	10518.0	ORF1ab	3.0	3506.0	10509.0	ORF1ab	3.0	3503.0	3.0	same gene	2020-06	2020	6
10787	10774	13	4	0.1051	10522.0	ORF1ab	1.0	3508.0	10509.0	ORF1ab	3.0	3503.0	5.0	same gene	2020-06	2020	6
10788	10774	14	4	0.1051	10523.0	ORF1ab	2.0	3508.0	10509.0	ORF1ab	3.0	3503.0	5.0	same gene	2020-06	2020	6
10791	10774	17	4	0.1051	10526.0	ORF1ab	2.0	3509.0	10509.0	ORF1ab	3.0	3503.0	6.0	same gene	2020-06	2020	6
10792	10774	18	4	0.1051	10527.0	ORF1ab	3.0	3509.0	10509.0	ORF1ab	3.0	3503.0	6.0	same gene	2020-06	2020	6
10794	10774	20	4	0.1051	10529.0	ORF1ab	2.0	3510.0	10509.0	ORF1ab	3.0	3503.0	7.0	same gene	2020-06	2020	6
10796	10774	22	4	0.1051	10531.0	ORF1ab	1.0	3511.0	10509.0	ORF1ab	3.0	3503.0	8.0	same gene	2020-06	2020	6
10797	10774	23	4	0.1051	10532.0	ORF1ab	2.0	3511.0	10509.0	ORF1ab	3.0	3503.0	8.0	same gene	2020-06	2020	6
10799	10774	25	4	0.1051	10534.0	ORF1ab	1.0	3512.0	10509.0	ORF1ab	3.0	3503.0	9.0	same gene	2020-06	2020	6
10801	10774	27	4	0.1051	10536.0	ORF1ab	3.0	3512.0	10509.0	ORF1ab	3.0	3503.0	9.0	same gene	2020-06	2020	6
10802	10774	28	4	0.1051	10537.0	ORF1ab	1.0	3513.0	10509.0	ORF1ab	3.0	3503.0	10.0	same gene	2020-06	2020	6
10781	10775	6	4	0.1051	10516.0	ORF1ab	1.0	3506.0	10510.0	ORF1ab	1.0	3504.0	2.0	same gene	2020-06	2020	6
10782	10775	7	4	0.1051	10517.0	ORF1ab	2.0	3506.0	10510.0	ORF1ab	1.0	3504.0	2.0	same gene	2020-06	2020	6
10783	10775	8	4	0.1051	10518.0	ORF1ab	3.0	3506.0	10510.0	ORF1ab	1.0	3504.0	2.0	same gene	2020-06	2020	6
10802	10783	19	4	0.1051	10537.0	ORF1ab	1.0	3513.0	10518.0	ORF1ab	3.0	3506.0	7.0	same gene	2020-06	2020	6
10802	10781	21	4	0.1051	10537.0	ORF1ab	1.0	3513.0	10516.0	ORF1ab	1.0	3506.0	7.0	same gene	2020-06	2020	6
10799	10781	18	4	0.1051	10534.0	ORF1ab	1.0	3512.0	10516.0	ORF1ab	1.0	3506.0	6.0	same gene	2020-06	2020	6
10780	10772	8	4	0.1051	10515.0	ORF1ab	3.0	3505.0	10507.0	ORF1ab	1.0	3503.0	2.0	same gene	2020-06	2020	6
10791	10779	12	4	0.1051	10526.0	ORF1ab	2.0	3509.0	10514.0	ORF1ab	2.0	3505.0	4.0	same gene	2020-06	2020	6
10787	10779	8	4	0.1051	10522.0	ORF1ab	1.0	3508.0	10514.0	ORF1ab	2.0	3505.0	3.0	same gene	2020-06	2020	6
10781	10777	4	4	0.1051	10516.0	ORF1ab	1.0	3506.0	10512.0	ORF1ab	3.0	3504.0	2.0	same gene	2020-06	2020	6
10782	10777	5	4	0.1051	10517.0	ORF1ab	2.0	3506.0	10512.0	ORF1ab	3.0	3504.0	2.0	same gene	2020-06	2020	6
10783	10777	6	4	0.1051	10518.0	ORF1ab	3.0	3506.0	10512.0	ORF1ab	3.0	3504.0	2.0	same gene	2020-06	2020	6
10787	10777	10	4	0.1051	10522.0	ORF1ab	1.0	3508.0	10512.0	ORF1ab	3.0	3504.0	4.0	same gene	2020-06	2020	6
10802	10778	24	4	0.1051	10537.0	ORF1ab	1.0	3513.0	10513.0	ORF1ab	1.0	3505.0	8.0	same gene	2020-06	2020	6
10801	10778	23	4	0.1051	10536.0	ORF1ab	3.0	3512.0	10513.0	ORF1ab	1.0	3505.0	7.0	same gene	2020-06	2020	6
10799	10778	21	4	0.1051	10534.0	ORF1ab	1.0	3512.0	10513.0	ORF1ab	1.0	3505.0	7.0	same gene	2020-06	2020	6
10797	10778	19	4	0.1051	10532.0	ORF1ab	2.0	3511.0	10513.0	ORF1ab	1.0	3505.0	6.0	same gene	2020-06	2020	6
10796	10778	18	4	0.1051	10531.0	ORF1ab	1.0	3511.0	10513.0	ORF1ab	1.0	3505.0	6.0	same gene	2020-06	2020	6
10788	10777	11	4	0.1051	10523.0	ORF1ab	2.0	3508.0	10512.0	ORF1ab	3.0	3504.0	4.0	same gene	2020-06	2020	6
10794	10778	16	4	0.1051	10529.0	ORF1ab	2.0	3510.0	10513.0	ORF1ab	1.0	3505.0	5.0	same gene	2020-06	2020	6
10792	10778	14	4	0.1051	10527.0	ORF1ab	3.0	3509.0	10513.0	ORF1ab	1.0	3505.0	4.0	same gene	2020-06	2020	6
10791	10778	13	4	0.1051	10526.0	ORF1ab	2.0	3509.0	10513.0	ORF1ab	1.0	3505.0	4.0	same gene	2020-06	2020	6
10788	10778	10	4	0.1051	10523.0	ORF1ab	2.0	3508.0	10513.0	ORF1ab	1.0	3505.0	3.0	same gene	2020-06	2020	6
10787	10778	9	4	0.1051	10522.0	ORF1ab	1.0	3508.0	10513.0	ORF1ab	1.0	3505.0	3.0	same gene	2020-06	2020	6
10791	10777	14	4	0.1051	10526.0	ORF1ab	2.0	3509.0	10512.0	ORF1ab	3.0	3504.0	5.0	same gene	2020-06	2020	6
10792	10777	15	4	0.1051	10527.0	ORF1ab	3.0	3509.0	10512.0	ORF1ab	3.0	3504.0	5.0	same gene	2020-06	2020	6
10794	10777	17	4	0.1051	10529.0	ORF1ab	2.0	3510.0	10512.0	ORF1ab	3.0	3504.0	6.0	same gene	2020-06	2020	6
10796	10777	19	4	0.1051	10531.0	ORF1ab	1.0	3511.0	10512.0	ORF1ab	3.0	3504.0	7.0	same gene	2020-06	2020	6
10797	10777	20	4	0.1051	10532.0	ORF1ab	2.0	3511.0	10512.0	ORF1ab	3.0	3504.0	7.0	same gene	2020-06	2020	6
10799	10777	22	4	0.1051	10534.0	ORF1ab	1.0	3512.0	10512.0	ORF1ab	3.0	3504.0	8.0	same gene	2020-06	2020	6
10802	10777	25	4	0.1051	10537.0	ORF1ab	1.0	3513.0	10512.0	ORF1ab	3.0	3504.0	9.0	same gene	2020-06	2020	6
10788	10779	9	4	0.1051	10523.0	ORF1ab	2.0	3508.0	10514.0	ORF1ab	2.0	3505.0	3.0	same gene	2020-06	2020	6
10792	10779	13	4	0.1051	10527.0	ORF1ab	3.0	3509.0	10514.0	ORF1ab	2.0	3505.0	4.0	same gene	2020-06	2020	6
10797	10781	16	4	0.1051	10532.0	ORF1ab	2.0	3511.0	10516.0	ORF1ab	1.0	3506.0	5.0	same gene	2020-06	2020	6
10794	10779	15	4	0.1051	10529.0	ORF1ab	2.0	3510.0	10514.0	ORF1ab	2.0	3505.0	5.0	same gene	2020-06	2020	6
10796	10781	15	4	0.1051	10531.0	ORF1ab	1.0	3511.0	10516.0	ORF1ab	1.0	3506.0	5.0	same gene	2020-06	2020	6
10801	10775	26	4	0.1051	10536.0	ORF1ab	3.0	3512.0	10510.0	ORF1ab	1.0	3504.0	8.0	same gene	2020-06	2020	6
10794	10781	13	4	0.1051	10529.0	ORF1ab	2.0	3510.0	10516.0	ORF1ab	1.0	3506.0	4.0	same gene	2020-06	2020	6
10792	10781	11	4	0.1051	10527.0	ORF1ab	3.0	3509.0	10516.0	ORF1ab	1.0	3506.0	3.0	same gene	2020-06	2020	6
10791	10781	10	4	0.1051	10526.0	ORF1ab	2.0	3509.0	10516.0	ORF1ab	1.0	3506.0	3.0	same gene	2020-06	2020	6
10788	10781	7	4	0.1051	10523.0	ORF1ab	2.0	3508.0	10516.0	ORF1ab	1.0	3506.0	2.0	same gene	2020-06	2020	6
10787	10781	6	4	0.1051	10522.0	ORF1ab	1.0	3508.0	10516.0	ORF1ab	1.0	3506.0	2.0	same gene	2020-06	2020	6
10802	10775	27	4	0.1051	10537.0	ORF1ab	1.0	3513.0	10510.0	ORF1ab	1.0	3504.0	9.0	same gene	2020-06	2020	6
10802	10780	22	4	0.1051	10537.0	ORF1ab	1.0	3513.0	10515.0	ORF1ab	3.0	3505.0	8.0	same gene	2020-06	2020	6
10801	10780	21	4	0.1051	10536.0	ORF1ab	3.0	3512.0	10515.0	ORF1ab	3.0	3505.0	7.0	same gene	2020-06	2020	6
10799	10780	19	4	0.1051	10534.0	ORF1ab	1.0	3512.0	10515.0	ORF1ab	3.0	3505.0	7.0	same gene	2020-06	2020	6
10797	10780	17	4	0.1051	10532.0	ORF1ab	2.0	3511.0	10515.0	ORF1ab	3.0	3505.0	6.0	same gene	2020-06	2020	6
10796	10780	16	4	0.1051	10531.0	ORF1ab	1.0	3511.0	10515.0	ORF1ab	3.0	3505.0	6.0	same gene	2020-06	2020	6
10794	10780	14	4	0.1051	10529.0	ORF1ab	2.0	3510.0	10515.0	ORF1ab	3.0	3505.0	5.0	same gene	2020-06	2020	6
10792	10780	12	4	0.1051	10527.0	ORF1ab	3.0	3509.0	10515.0	ORF1ab	3.0	3505.0	4.0	same gene	2020-06	2020	6
10791	10780	11	4	0.1051	10526.0	ORF1ab	2.0	3509.0	10515.0	ORF1ab	3.0	3505.0	4.0	same gene	2020-06	2020	6
10788	10780	8	4	0.1051	10523.0	ORF1ab	2.0	3508.0	10515.0	ORF1ab	3.0	3505.0	3.0	same gene	2020-06	2020	6
10787	10780	7	4	0.1051	10522.0	ORF1ab	1.0	3508.0	10515.0	ORF1ab	3.0	3505.0	3.0	same gene	2020-06	2020	6
10802	10779	23	4	0.1051	10537.0	ORF1ab	1.0	3513.0	10514.0	ORF1ab	2.0	3505.0	8.0	same gene	2020-06	2020	6
10801	10779	22	4	0.1051	10536.0	ORF1ab	3.0	3512.0	10514.0	ORF1ab	2.0	3505.0	7.0	same gene	2020-06	2020	6
10799	10779	20	4	0.1051	10534.0	ORF1ab	1.0	3512.0	10514.0	ORF1ab	2.0	3505.0	7.0	same gene	2020-06	2020	6
10797	10779	18	4	0.1051	10532.0	ORF1ab	2.0	3511.0	10514.0	ORF1ab	2.0	3505.0	6.0	same gene	2020-06	2020	6
10796	10779	17	4	0.1051	10531.0	ORF1ab	1.0	3511.0	10514.0	ORF1ab	2.0	3505.0	6.0	same gene	2020-06	2020	6
10801	10787	14	4	0.1051	10536.0	ORF1ab	3.0	3512.0	10522.0	ORF1ab	1.0	3508.0	4.0	same gene	2020-06	2020	6
10802	10787	15	4	0.1051	10537.0	ORF1ab	1.0	3513.0	10522.0	ORF1ab	1.0	3508.0	5.0	same gene	2020-06	2020	6
10778	10774	4	4	0.1051	10513.0	ORF1ab	1.0	3505.0	10509.0	ORF1ab	3.0	3503.0	2.0	same gene	2020-06	2020	6
10781	10758	23	4	0.1051	10516.0	ORF1ab	1.0	3506.0	10493.0	ORF1ab	2.0	3498.0	8.0	same gene	2020-06	2020	6
10758	10783	25	4	0.1051	10493.0	ORF1ab	2.0	3498.0	10518.0	ORF1ab	3.0	3506.0	8.0	same gene	2020-06	2020	6
10758	10782	24	4	0.1051	10493.0	ORF1ab	2.0	3498.0	10517.0	ORF1ab	2.0	3506.0	8.0	same gene	2020-06	2020	6
10758	10781	23	4	0.1051	10493.0	ORF1ab	2.0	3498.0	10516.0	ORF1ab	1.0	3506.0	8.0	same gene	2020-06	2020	6
10758	10780	22	4	0.1051	10493.0	ORF1ab	2.0	3498.0	10515.0	ORF1ab	3.0	3505.0	7.0	same gene	2020-06	2020	6
10758	10779	21	4	0.1051	10493.0	ORF1ab	2.0	3498.0	10514.0	ORF1ab	2.0	3505.0	7.0	same gene	2020-06	2020	6
10758	10778	20	4	0.1051	10493.0	ORF1ab	2.0	3498.0	10513.0	ORF1ab	1.0	3505.0	7.0	same gene	2020-06	2020	6
10758	10777	19	4	0.1051	10493.0	ORF1ab	2.0	3498.0	10512.0	ORF1ab	3.0	3504.0	6.0	same gene	2020-06	2020	6
10758	10775	17	4	0.1051	10493.0	ORF1ab	2.0	3498.0	10510.0	ORF1ab	1.0	3504.0	6.0	same gene	2020-06	2020	6
10758	10774	16	4	0.1051	10493.0	ORF1ab	2.0	3498.0	10509.0	ORF1ab	3.0	3503.0	5.0	same gene	2020-06	2020	6
10758	10773	15	4	0.1051	10493.0	ORF1ab	2.0	3498.0	10508.0	ORF1ab	2.0	3503.0	5.0	same gene	2020-06	2020	6
10758	10772	14	4	0.1051	10493.0	ORF1ab	2.0	3498.0	10507.0	ORF1ab	1.0	3503.0	5.0	same gene	2020-06	2020	6
10779	10758	21	4	0.1051	10514.0	ORF1ab	2.0	3505.0	10493.0	ORF1ab	2.0	3498.0	7.0	same gene	2020-06	2020	6
10778	10758	20	4	0.1051	10513.0	ORF1ab	1.0	3505.0	10493.0	ORF1ab	2.0	3498.0	7.0	same gene	2020-06	2020	6
10758	10769	11	4	0.1051	10493.0	ORF1ab	2.0	3498.0	10504.0	ORF1ab	1.0	3502.0	4.0	same gene	2020-06	2020	6
10758	10768	10	4	0.1051	10493.0	ORF1ab	2.0	3498.0	10503.0	ORF1ab	3.0	3501.0	3.0	same gene	2020-06	2020	6
10758	10767	9	4	0.1051	10493.0	ORF1ab	2.0	3498.0	10502.0	ORF1ab	2.0	3501.0	3.0	same gene	2020-06	2020	6
10758	10766	8	4	0.1051	10493.0	ORF1ab	2.0	3498.0	10501.0	ORF1ab	1.0	3501.0	3.0	same gene	2020-06	2020	6
10758	10765	7	4	0.1051	10493.0	ORF1ab	2.0	3498.0	10500.0	ORF1ab	3.0	3500.0	2.0	same gene	2020-06	2020	6
10758	10763	5	4	0.1051	10493.0	ORF1ab	2.0	3498.0	10498.0	ORF1ab	1.0	3500.0	2.0	same gene	2020-06	2020	6
10773	10762	11	4	0.1051	10508.0	ORF1ab	2.0	3503.0	10497.0	ORF1ab	3.0	3499.0	4.0	same gene	2020-06	2020	6
10777	10758	19	4	0.1051	10512.0	ORF1ab	3.0	3504.0	10493.0	ORF1ab	2.0	3498.0	6.0	same gene	2020-06	2020	6
10775	10758	17	4	0.1051	10510.0	ORF1ab	1.0	3504.0	10493.0	ORF1ab	2.0	3498.0	6.0	same gene	2020-06	2020	6
10774	10758	16	4	0.1051	10509.0	ORF1ab	3.0	3503.0	10493.0	ORF1ab	2.0	3498.0	5.0	same gene	2020-06	2020	6
10780	10758	22	4	0.1051	10515.0	ORF1ab	3.0	3505.0	10493.0	ORF1ab	2.0	3498.0	7.0	same gene	2020-06	2020	6
10758	10787	29	4	0.1051	10493.0	ORF1ab	2.0	3498.0	10522.0	ORF1ab	1.0	3508.0	10.0	same gene	2020-06	2020	6
10802	10773	29	4	0.1051	10537.0	ORF1ab	1.0	3513.0	10508.0	ORF1ab	2.0	3503.0	10.0	same gene	2020-06	2020	6
10758	10788	30	4	0.1051	10493.0	ORF1ab	2.0	3498.0	10523.0	ORF1ab	2.0	3508.0	10.0	same gene	2020-06	2020	6
10781	10772	9	4	0.1051	10516.0	ORF1ab	1.0	3506.0	10507.0	ORF1ab	1.0	3503.0	3.0	same gene	2020-06	2020	6
10802	10758	44	4	0.1051	10537.0	ORF1ab	1.0	3513.0	10493.0	ORF1ab	2.0	3498.0	15.0	same gene	2020-06	2020	6
10801	10758	43	4	0.1051	10536.0	ORF1ab	3.0	3512.0	10493.0	ORF1ab	2.0	3498.0	14.0	same gene	2020-06	2020	6
10799	10758	41	4	0.1051	10534.0	ORF1ab	1.0	3512.0	10493.0	ORF1ab	2.0	3498.0	14.0	same gene	2020-06	2020	6
10782	10772	10	4	0.1051	10517.0	ORF1ab	2.0	3506.0	10507.0	ORF1ab	1.0	3503.0	3.0	same gene	2020-06	2020	6
10797	10758	39	4	0.1051	10532.0	ORF1ab	2.0	3511.0	10493.0	ORF1ab	2.0	3498.0	13.0	same gene	2020-06	2020	6
10796	10758	38	4	0.1051	10531.0	ORF1ab	1.0	3511.0	10493.0	ORF1ab	2.0	3498.0	13.0	same gene	2020-06	2020	6
10794	10758	36	4	0.1051	10529.0	ORF1ab	2.0	3510.0	10493.0	ORF1ab	2.0	3498.0	12.0	same gene	2020-06	2020	6
10792	10758	34	4	0.1051	10527.0	ORF1ab	3.0	3509.0	10493.0	ORF1ab	2.0	3498.0	11.0	same gene	2020-06	2020	6
10791	10758	33	4	0.1051	10526.0	ORF1ab	2.0	3509.0	10493.0	ORF1ab	2.0	3498.0	11.0	same gene	2020-06	2020	6
10783	10772	11	4	0.1051	10518.0	ORF1ab	3.0	3506.0	10507.0	ORF1ab	1.0	3503.0	3.0	same gene	2020-06	2020	6
10788	10758	30	4	0.1051	10523.0	ORF1ab	2.0	3508.0	10493.0	ORF1ab	2.0	3498.0	10.0	same gene	2020-06	2020	6
10787	10758	29	4	0.1051	10522.0	ORF1ab	1.0	3508.0	10493.0	ORF1ab	2.0	3498.0	10.0	same gene	2020-06	2020	6
10783	10758	25	4	0.1051	10518.0	ORF1ab	3.0	3506.0	10493.0	ORF1ab	2.0	3498.0	8.0	same gene	2020-06	2020	6
10758	10802	44	4	0.1051	10493.0	ORF1ab	2.0	3498.0	10537.0	ORF1ab	1.0	3513.0	15.0	same gene	2020-06	2020	6
10758	10801	43	4	0.1051	10493.0	ORF1ab	2.0	3498.0	10536.0	ORF1ab	3.0	3512.0	14.0	same gene	2020-06	2020	6
10758	10799	41	4	0.1051	10493.0	ORF1ab	2.0	3498.0	10534.0	ORF1ab	1.0	3512.0	14.0	same gene	2020-06	2020	6
10758	10797	39	4	0.1051	10493.0	ORF1ab	2.0	3498.0	10532.0	ORF1ab	2.0	3511.0	13.0	same gene	2020-06	2020	6
10758	10796	38	4	0.1051	10493.0	ORF1ab	2.0	3498.0	10531.0	ORF1ab	1.0	3511.0	13.0	same gene	2020-06	2020	6
10782	10758	24	4	0.1051	10517.0	ORF1ab	2.0	3506.0	10493.0	ORF1ab	2.0	3498.0	8.0	same gene	2020-06	2020	6
10758	10794	36	4	0.1051	10493.0	ORF1ab	2.0	3498.0	10529.0	ORF1ab	2.0	3510.0	12.0	same gene	2020-06	2020	6
10758	10792	34	4	0.1051	10493.0	ORF1ab	2.0	3498.0	10527.0	ORF1ab	3.0	3509.0	11.0	same gene	2020-06	2020	6
10758	10791	33	4	0.1051	10493.0	ORF1ab	2.0	3498.0	10526.0	ORF1ab	2.0	3509.0	11.0	same gene	2020-06	2020	6
10773	10758	15	4	0.1051	10508.0	ORF1ab	2.0	3503.0	10493.0	ORF1ab	2.0	3498.0	5.0	same gene	2020-06	2020	6
10772	10758	14	4	0.1051	10507.0	ORF1ab	1.0	3503.0	10493.0	ORF1ab	2.0	3498.0	5.0	same gene	2020-06	2020	6
10787	10772	15	4	0.1051	10522.0	ORF1ab	1.0	3508.0	10507.0	ORF1ab	1.0	3503.0	5.0	same gene	2020-06	2020	6
10788	10772	16	4	0.1051	10523.0	ORF1ab	2.0	3508.0	10507.0	ORF1ab	1.0	3503.0	5.0	same gene	2020-06	2020	6
10797	10792	5	4	0.1051	10532.0	ORF1ab	2.0	3511.0	10527.0	ORF1ab	3.0	3509.0	2.0	same gene	2020-06	2020	6
10796	10792	4	4	0.1051	10531.0	ORF1ab	1.0	3511.0	10527.0	ORF1ab	3.0	3509.0	2.0	same gene	2020-06	2020	6
10763	10758	5	4	0.1051	10498.0	ORF1ab	1.0	3500.0	10493.0	ORF1ab	2.0	3498.0	2.0	same gene	2020-06	2020	6
10783	10773	10	4	0.1051	10518.0	ORF1ab	3.0	3506.0	10508.0	ORF1ab	2.0	3503.0	3.0	same gene	2020-06	2020	6
10787	10773	14	4	0.1051	10522.0	ORF1ab	1.0	3508.0	10508.0	ORF1ab	2.0	3503.0	5.0	same gene	2020-06	2020	6
10788	10773	15	4	0.1051	10523.0	ORF1ab	2.0	3508.0	10508.0	ORF1ab	2.0	3503.0	5.0	same gene	2020-06	2020	6
10801	10791	10	4	0.1051	10536.0	ORF1ab	3.0	3512.0	10526.0	ORF1ab	2.0	3509.0	3.0	same gene	2020-06	2020	6
10799	10791	8	4	0.1051	10534.0	ORF1ab	1.0	3512.0	10526.0	ORF1ab	2.0	3509.0	3.0	same gene	2020-06	2020	6
10797	10791	6	4	0.1051	10532.0	ORF1ab	2.0	3511.0	10526.0	ORF1ab	2.0	3509.0	2.0	same gene	2020-06	2020	6
10796	10791	5	4	0.1051	10531.0	ORF1ab	1.0	3511.0	10526.0	ORF1ab	2.0	3509.0	2.0	same gene	2020-06	2020	6
10791	10773	18	4	0.1051	10526.0	ORF1ab	2.0	3509.0	10508.0	ORF1ab	2.0	3503.0	6.0	same gene	2020-06	2020	6
10792	10773	19	4	0.1051	10527.0	ORF1ab	3.0	3509.0	10508.0	ORF1ab	2.0	3503.0	6.0	same gene	2020-06	2020	6
10794	10773	21	4	0.1051	10529.0	ORF1ab	2.0	3510.0	10508.0	ORF1ab	2.0	3503.0	7.0	same gene	2020-06	2020	6
10796	10773	23	4	0.1051	10531.0	ORF1ab	1.0	3511.0	10508.0	ORF1ab	2.0	3503.0	8.0	same gene	2020-06	2020	6
10802	10788	14	4	0.1051	10537.0	ORF1ab	1.0	3513.0	10523.0	ORF1ab	2.0	3508.0	5.0	same gene	2020-06	2020	6
10801	10788	13	4	0.1051	10536.0	ORF1ab	3.0	3512.0	10523.0	ORF1ab	2.0	3508.0	4.0	same gene	2020-06	2020	6
10799	10788	11	4	0.1051	10534.0	ORF1ab	1.0	3512.0	10523.0	ORF1ab	2.0	3508.0	4.0	same gene	2020-06	2020	6
10797	10788	9	4	0.1051	10532.0	ORF1ab	2.0	3511.0	10523.0	ORF1ab	2.0	3508.0	3.0	same gene	2020-06	2020	6
10796	10788	8	4	0.1051	10531.0	ORF1ab	1.0	3511.0	10523.0	ORF1ab	2.0	3508.0	3.0	same gene	2020-06	2020	6
10797	10773	24	4	0.1051	10532.0	ORF1ab	2.0	3511.0	10508.0	ORF1ab	2.0	3503.0	8.0	same gene	2020-06	2020	6
10794	10788	6	4	0.1051	10529.0	ORF1ab	2.0	3510.0	10523.0	ORF1ab	2.0	3508.0	2.0	same gene	2020-06	2020	6
10799	10773	26	4	0.1051	10534.0	ORF1ab	1.0	3512.0	10508.0	ORF1ab	2.0	3503.0	9.0	same gene	2020-06	2020	6
10801	10773	28	4	0.1051	10536.0	ORF1ab	3.0	3512.0	10508.0	ORF1ab	2.0	3503.0	9.0	same gene	2020-06	2020	6
10799	10792	7	4	0.1051	10534.0	ORF1ab	1.0	3512.0	10527.0	ORF1ab	3.0	3509.0	3.0	same gene	2020-06	2020	6
10801	10792	9	4	0.1051	10536.0	ORF1ab	3.0	3512.0	10527.0	ORF1ab	3.0	3509.0	3.0	same gene	2020-06	2020	6
10802	10792	10	4	0.1051	10537.0	ORF1ab	1.0	3513.0	10527.0	ORF1ab	3.0	3509.0	4.0	same gene	2020-06	2020	6
10768	10758	10	4	0.1051	10503.0	ORF1ab	3.0	3501.0	10493.0	ORF1ab	2.0	3498.0	3.0	same gene	2020-06	2020	6
10791	10772	19	4	0.1051	10526.0	ORF1ab	2.0	3509.0	10507.0	ORF1ab	1.0	3503.0	6.0	same gene	2020-06	2020	6
10792	10772	20	4	0.1051	10527.0	ORF1ab	3.0	3509.0	10507.0	ORF1ab	1.0	3503.0	6.0	same gene	2020-06	2020	6
10802	10797	5	4	0.1051	10537.0	ORF1ab	1.0	3513.0	10532.0	ORF1ab	2.0	3511.0	2.0	same gene	2020-06	2020	6
10794	10772	22	4	0.1051	10529.0	ORF1ab	2.0	3510.0	10507.0	ORF1ab	1.0	3503.0	7.0	same gene	2020-06	2020	6
10769	10758	11	4	0.1051	10504.0	ORF1ab	1.0	3502.0	10493.0	ORF1ab	2.0	3498.0	4.0	same gene	2020-06	2020	6
10796	10772	24	4	0.1051	10531.0	ORF1ab	1.0	3511.0	10507.0	ORF1ab	1.0	3503.0	8.0	same gene	2020-06	2020	6
10797	10772	25	4	0.1051	10532.0	ORF1ab	2.0	3511.0	10507.0	ORF1ab	1.0	3503.0	8.0	same gene	2020-06	2020	6
10799	10772	27	4	0.1051	10534.0	ORF1ab	1.0	3512.0	10507.0	ORF1ab	1.0	3503.0	9.0	same gene	2020-06	2020	6
10802	10796	6	4	0.1051	10537.0	ORF1ab	1.0	3513.0	10531.0	ORF1ab	1.0	3511.0	2.0	same gene	2020-06	2020	6
10801	10772	29	4	0.1051	10536.0	ORF1ab	3.0	3512.0	10507.0	ORF1ab	1.0	3503.0	9.0	same gene	2020-06	2020	6
10767	10758	9	4	0.1051	10502.0	ORF1ab	2.0	3501.0	10493.0	ORF1ab	2.0	3498.0	3.0	same gene	2020-06	2020	6
10782	10773	9	4	0.1051	10517.0	ORF1ab	2.0	3506.0	10508.0	ORF1ab	2.0	3503.0	3.0	same gene	2020-06	2020	6
10766	10758	8	4	0.1051	10501.0	ORF1ab	1.0	3501.0	10493.0	ORF1ab	2.0	3498.0	3.0	same gene	2020-06	2020	6
10765	10758	7	4	0.1051	10500.0	ORF1ab	3.0	3500.0	10493.0	ORF1ab	2.0	3498.0	2.0	same gene	2020-06	2020	6
10802	10772	30	4	0.1051	10537.0	ORF1ab	1.0	3513.0	10507.0	ORF1ab	1.0	3503.0	10.0	same gene	2020-06	2020	6
10778	10773	5	4	0.1051	10513.0	ORF1ab	1.0	3505.0	10508.0	ORF1ab	2.0	3503.0	2.0	same gene	2020-06	2020	6
10802	10794	8	4	0.1051	10537.0	ORF1ab	1.0	3513.0	10529.0	ORF1ab	2.0	3510.0	3.0	same gene	2020-06	2020	6
10801	10794	7	4	0.1051	10536.0	ORF1ab	3.0	3512.0	10529.0	ORF1ab	2.0	3510.0	2.0	same gene	2020-06	2020	6
10799	10794	5	4	0.1051	10534.0	ORF1ab	1.0	3512.0	10529.0	ORF1ab	2.0	3510.0	2.0	same gene	2020-06	2020	6
10779	10773	6	4	0.1051	10514.0	ORF1ab	2.0	3505.0	10508.0	ORF1ab	2.0	3503.0	2.0	same gene	2020-06	2020	6
10780	10773	7	4	0.1051	10515.0	ORF1ab	3.0	3505.0	10508.0	ORF1ab	2.0	3503.0	2.0	same gene	2020-06	2020	6
10781	10773	8	4	0.1051	10516.0	ORF1ab	1.0	3506.0	10508.0	ORF1ab	2.0	3503.0	3.0	same gene	2020-06	2020	6
10767	10802	35	4	0.1051	10502.0	ORF1ab	2.0	3501.0	10537.0	ORF1ab	1.0	3513.0	12.0	same gene	2020-06	2020	6
10766	10792	26	4	0.1051	10501.0	ORF1ab	1.0	3501.0	10527.0	ORF1ab	3.0	3509.0	8.0	same gene	2020-06	2020	6
10774	10762	12	4	0.1051	10509.0	ORF1ab	3.0	3503.0	10497.0	ORF1ab	3.0	3499.0	4.0	same gene	2020-06	2020	6
10775	10762	13	4	0.1051	10510.0	ORF1ab	1.0	3504.0	10497.0	ORF1ab	3.0	3499.0	5.0	same gene	2020-06	2020	6
10779	10802	23	4	0.1051	10514.0	ORF1ab	2.0	3505.0	10537.0	ORF1ab	1.0	3513.0	8.0	same gene	2020-06	2020	6
10779	10801	22	4	0.1051	10514.0	ORF1ab	2.0	3505.0	10536.0	ORF1ab	3.0	3512.0	7.0	same gene	2020-06	2020	6
10779	10799	20	4	0.1051	10514.0	ORF1ab	2.0	3505.0	10534.0	ORF1ab	1.0	3512.0	7.0	same gene	2020-06	2020	6
10779	10797	18	4	0.1051	10514.0	ORF1ab	2.0	3505.0	10532.0	ORF1ab	2.0	3511.0	6.0	same gene	2020-06	2020	6
10779	10796	17	4	0.1051	10514.0	ORF1ab	2.0	3505.0	10531.0	ORF1ab	1.0	3511.0	6.0	same gene	2020-06	2020	6
10779	10794	15	4	0.1051	10514.0	ORF1ab	2.0	3505.0	10529.0	ORF1ab	2.0	3510.0	5.0	same gene	2020-06	2020	6
10779	10792	13	4	0.1051	10514.0	ORF1ab	2.0	3505.0	10527.0	ORF1ab	3.0	3509.0	4.0	same gene	2020-06	2020	6
10779	10791	12	4	0.1051	10514.0	ORF1ab	2.0	3505.0	10526.0	ORF1ab	2.0	3509.0	4.0	same gene	2020-06	2020	6
10779	10788	9	4	0.1051	10514.0	ORF1ab	2.0	3505.0	10523.0	ORF1ab	2.0	3508.0	3.0	same gene	2020-06	2020	6
10779	10787	8	4	0.1051	10514.0	ORF1ab	2.0	3505.0	10522.0	ORF1ab	1.0	3508.0	3.0	same gene	2020-06	2020	6
10778	10802	24	4	0.1051	10513.0	ORF1ab	1.0	3505.0	10537.0	ORF1ab	1.0	3513.0	8.0	same gene	2020-06	2020	6
10778	10799	21	4	0.1051	10513.0	ORF1ab	1.0	3505.0	10534.0	ORF1ab	1.0	3512.0	7.0	same gene	2020-06	2020	6
10780	10788	8	4	0.1051	10515.0	ORF1ab	3.0	3505.0	10523.0	ORF1ab	2.0	3508.0	3.0	same gene	2020-06	2020	6
10778	10797	19	4	0.1051	10513.0	ORF1ab	1.0	3505.0	10532.0	ORF1ab	2.0	3511.0	6.0	same gene	2020-06	2020	6
10778	10796	18	4	0.1051	10513.0	ORF1ab	1.0	3505.0	10531.0	ORF1ab	1.0	3511.0	6.0	same gene	2020-06	2020	6
10778	10794	16	4	0.1051	10513.0	ORF1ab	1.0	3505.0	10529.0	ORF1ab	2.0	3510.0	5.0	same gene	2020-06	2020	6
10778	10792	14	4	0.1051	10513.0	ORF1ab	1.0	3505.0	10527.0	ORF1ab	3.0	3509.0	4.0	same gene	2020-06	2020	6
10778	10791	13	4	0.1051	10513.0	ORF1ab	1.0	3505.0	10526.0	ORF1ab	2.0	3509.0	4.0	same gene	2020-06	2020	6
10778	10788	10	4	0.1051	10513.0	ORF1ab	1.0	3505.0	10523.0	ORF1ab	2.0	3508.0	3.0	same gene	2020-06	2020	6
10778	10787	9	4	0.1051	10513.0	ORF1ab	1.0	3505.0	10522.0	ORF1ab	1.0	3508.0	3.0	same gene	2020-06	2020	6
10780	10768	12	4	0.1051	10515.0	ORF1ab	3.0	3505.0	10503.0	ORF1ab	3.0	3501.0	4.0	same gene	2020-06	2020	6
10781	10768	13	4	0.1051	10516.0	ORF1ab	1.0	3506.0	10503.0	ORF1ab	3.0	3501.0	5.0	same gene	2020-06	2020	6
10782	10768	14	4	0.1051	10517.0	ORF1ab	2.0	3506.0	10503.0	ORF1ab	3.0	3501.0	5.0	same gene	2020-06	2020	6
10783	10768	15	4	0.1051	10518.0	ORF1ab	3.0	3506.0	10503.0	ORF1ab	3.0	3501.0	5.0	same gene	2020-06	2020	6
10780	10787	7	4	0.1051	10515.0	ORF1ab	3.0	3505.0	10522.0	ORF1ab	1.0	3508.0	3.0	same gene	2020-06	2020	6
10780	10791	11	4	0.1051	10515.0	ORF1ab	3.0	3505.0	10526.0	ORF1ab	2.0	3509.0	4.0	same gene	2020-06	2020	6
10780	10769	11	4	0.1051	10515.0	ORF1ab	3.0	3505.0	10504.0	ORF1ab	1.0	3502.0	3.0	same gene	2020-06	2020	6
10781	10788	7	4	0.1051	10516.0	ORF1ab	1.0	3506.0	10523.0	ORF1ab	2.0	3508.0	2.0	same gene	2020-06	2020	6
10779	10765	14	4	0.1051	10514.0	ORF1ab	2.0	3505.0	10500.0	ORF1ab	3.0	3500.0	5.0	same gene	2020-06	2020	6
10778	10765	13	4	0.1051	10513.0	ORF1ab	1.0	3505.0	10500.0	ORF1ab	3.0	3500.0	5.0	same gene	2020-06	2020	6
10781	10802	21	4	0.1051	10516.0	ORF1ab	1.0	3506.0	10537.0	ORF1ab	1.0	3513.0	7.0	same gene	2020-06	2020	6
10781	10801	20	4	0.1051	10516.0	ORF1ab	1.0	3506.0	10536.0	ORF1ab	3.0	3512.0	6.0	same gene	2020-06	2020	6
10781	10799	18	4	0.1051	10516.0	ORF1ab	1.0	3506.0	10534.0	ORF1ab	1.0	3512.0	6.0	same gene	2020-06	2020	6
10781	10797	16	4	0.1051	10516.0	ORF1ab	1.0	3506.0	10532.0	ORF1ab	2.0	3511.0	5.0	same gene	2020-06	2020	6
10781	10796	15	4	0.1051	10516.0	ORF1ab	1.0	3506.0	10531.0	ORF1ab	1.0	3511.0	5.0	same gene	2020-06	2020	6
10777	10765	12	4	0.1051	10512.0	ORF1ab	3.0	3504.0	10500.0	ORF1ab	3.0	3500.0	4.0	same gene	2020-06	2020	6
10781	10794	13	4	0.1051	10516.0	ORF1ab	1.0	3506.0	10529.0	ORF1ab	2.0	3510.0	4.0	same gene	2020-06	2020	6
10781	10792	11	4	0.1051	10516.0	ORF1ab	1.0	3506.0	10527.0	ORF1ab	3.0	3509.0	3.0	same gene	2020-06	2020	6
10781	10791	10	4	0.1051	10516.0	ORF1ab	1.0	3506.0	10526.0	ORF1ab	2.0	3509.0	3.0	same gene	2020-06	2020	6
10781	10787	6	4	0.1051	10516.0	ORF1ab	1.0	3506.0	10522.0	ORF1ab	1.0	3508.0	2.0	same gene	2020-06	2020	6
10780	10792	12	4	0.1051	10515.0	ORF1ab	3.0	3505.0	10527.0	ORF1ab	3.0	3509.0	4.0	same gene	2020-06	2020	6
10775	10765	10	4	0.1051	10510.0	ORF1ab	1.0	3504.0	10500.0	ORF1ab	3.0	3500.0	4.0	same gene	2020-06	2020	6
10774	10765	9	4	0.1051	10509.0	ORF1ab	3.0	3503.0	10500.0	ORF1ab	3.0	3500.0	3.0	same gene	2020-06	2020	6
10773	10765	8	4	0.1051	10508.0	ORF1ab	2.0	3503.0	10500.0	ORF1ab	3.0	3500.0	3.0	same gene	2020-06	2020	6
10772	10765	7	4	0.1051	10507.0	ORF1ab	1.0	3503.0	10500.0	ORF1ab	3.0	3500.0	3.0	same gene	2020-06	2020	6
10780	10802	22	4	0.1051	10515.0	ORF1ab	3.0	3505.0	10537.0	ORF1ab	1.0	3513.0	8.0	same gene	2020-06	2020	6
10780	10801	21	4	0.1051	10515.0	ORF1ab	3.0	3505.0	10536.0	ORF1ab	3.0	3512.0	7.0	same gene	2020-06	2020	6
10780	10799	19	4	0.1051	10515.0	ORF1ab	3.0	3505.0	10534.0	ORF1ab	1.0	3512.0	7.0	same gene	2020-06	2020	6
10780	10797	17	4	0.1051	10515.0	ORF1ab	3.0	3505.0	10532.0	ORF1ab	2.0	3511.0	6.0	same gene	2020-06	2020	6
10780	10796	16	4	0.1051	10515.0	ORF1ab	3.0	3505.0	10531.0	ORF1ab	1.0	3511.0	6.0	same gene	2020-06	2020	6
10769	10765	4	4	0.1051	10504.0	ORF1ab	1.0	3502.0	10500.0	ORF1ab	3.0	3500.0	2.0	same gene	2020-06	2020	6
10780	10794	14	4	0.1051	10515.0	ORF1ab	3.0	3505.0	10529.0	ORF1ab	2.0	3510.0	5.0	same gene	2020-06	2020	6
10777	10802	25	4	0.1051	10512.0	ORF1ab	3.0	3504.0	10537.0	ORF1ab	1.0	3513.0	9.0	same gene	2020-06	2020	6
10777	10801	24	4	0.1051	10512.0	ORF1ab	3.0	3504.0	10536.0	ORF1ab	3.0	3512.0	8.0	same gene	2020-06	2020	6
10777	10799	22	4	0.1051	10512.0	ORF1ab	3.0	3504.0	10534.0	ORF1ab	1.0	3512.0	8.0	same gene	2020-06	2020	6
10774	10792	18	4	0.1051	10509.0	ORF1ab	3.0	3503.0	10527.0	ORF1ab	3.0	3509.0	6.0	same gene	2020-06	2020	6
10775	10781	6	4	0.1051	10510.0	ORF1ab	1.0	3504.0	10516.0	ORF1ab	1.0	3506.0	2.0	same gene	2020-06	2020	6
10797	10768	29	4	0.1051	10532.0	ORF1ab	2.0	3511.0	10503.0	ORF1ab	3.0	3501.0	10.0	same gene	2020-06	2020	6
10799	10768	31	4	0.1051	10534.0	ORF1ab	1.0	3512.0	10503.0	ORF1ab	3.0	3501.0	11.0	same gene	2020-06	2020	6
10801	10768	33	4	0.1051	10536.0	ORF1ab	3.0	3512.0	10503.0	ORF1ab	3.0	3501.0	11.0	same gene	2020-06	2020	6
10774	10802	28	4	0.1051	10509.0	ORF1ab	3.0	3503.0	10537.0	ORF1ab	1.0	3513.0	10.0	same gene	2020-06	2020	6
10774	10801	27	4	0.1051	10509.0	ORF1ab	3.0	3503.0	10536.0	ORF1ab	3.0	3512.0	9.0	same gene	2020-06	2020	6
10774	10799	25	4	0.1051	10509.0	ORF1ab	3.0	3503.0	10534.0	ORF1ab	1.0	3512.0	9.0	same gene	2020-06	2020	6
10774	10797	23	4	0.1051	10509.0	ORF1ab	3.0	3503.0	10532.0	ORF1ab	2.0	3511.0	8.0	same gene	2020-06	2020	6
10774	10796	22	4	0.1051	10509.0	ORF1ab	3.0	3503.0	10531.0	ORF1ab	1.0	3511.0	8.0	same gene	2020-06	2020	6
10802	10768	34	4	0.1051	10537.0	ORF1ab	1.0	3513.0	10503.0	ORF1ab	3.0	3501.0	12.0	same gene	2020-06	2020	6
10774	10794	20	4	0.1051	10509.0	ORF1ab	3.0	3503.0	10529.0	ORF1ab	2.0	3510.0	7.0	same gene	2020-06	2020	6
10774	10791	17	4	0.1051	10509.0	ORF1ab	3.0	3503.0	10526.0	ORF1ab	2.0	3509.0	6.0	same gene	2020-06	2020	6
10777	10797	20	4	0.1051	10512.0	ORF1ab	3.0	3504.0	10532.0	ORF1ab	2.0	3511.0	7.0	same gene	2020-06	2020	6
10774	10788	14	4	0.1051	10509.0	ORF1ab	3.0	3503.0	10523.0	ORF1ab	2.0	3508.0	5.0	same gene	2020-06	2020	6
10774	10787	13	4	0.1051	10509.0	ORF1ab	3.0	3503.0	10522.0	ORF1ab	1.0	3508.0	5.0	same gene	2020-06	2020	6
10775	10769	6	4	0.1051	10510.0	ORF1ab	1.0	3504.0	10504.0	ORF1ab	1.0	3502.0	2.0	same gene	2020-06	2020	6
10774	10783	9	4	0.1051	10509.0	ORF1ab	3.0	3503.0	10518.0	ORF1ab	3.0	3506.0	3.0	same gene	2020-06	2020	6
10774	10782	8	4	0.1051	10509.0	ORF1ab	3.0	3503.0	10517.0	ORF1ab	2.0	3506.0	3.0	same gene	2020-06	2020	6
10774	10781	7	4	0.1051	10509.0	ORF1ab	3.0	3503.0	10516.0	ORF1ab	1.0	3506.0	3.0	same gene	2020-06	2020	6
10774	10780	6	4	0.1051	10509.0	ORF1ab	3.0	3503.0	10515.0	ORF1ab	3.0	3505.0	2.0	same gene	2020-06	2020	6
10774	10779	5	4	0.1051	10509.0	ORF1ab	3.0	3503.0	10514.0	ORF1ab	2.0	3505.0	2.0	same gene	2020-06	2020	6
10774	10778	4	4	0.1051	10509.0	ORF1ab	3.0	3503.0	10513.0	ORF1ab	1.0	3505.0	2.0	same gene	2020-06	2020	6
10777	10769	8	4	0.1051	10512.0	ORF1ab	3.0	3504.0	10504.0	ORF1ab	1.0	3502.0	2.0	same gene	2020-06	2020	6
10778	10769	9	4	0.1051	10513.0	ORF1ab	1.0	3505.0	10504.0	ORF1ab	1.0	3502.0	3.0	same gene	2020-06	2020	6
10775	10782	7	4	0.1051	10510.0	ORF1ab	1.0	3504.0	10517.0	ORF1ab	2.0	3506.0	2.0	same gene	2020-06	2020	6
10775	10783	8	4	0.1051	10510.0	ORF1ab	1.0	3504.0	10518.0	ORF1ab	3.0	3506.0	2.0	same gene	2020-06	2020	6
10775	10787	12	4	0.1051	10510.0	ORF1ab	1.0	3504.0	10522.0	ORF1ab	1.0	3508.0	4.0	same gene	2020-06	2020	6
10775	10788	13	4	0.1051	10510.0	ORF1ab	1.0	3504.0	10523.0	ORF1ab	2.0	3508.0	4.0	same gene	2020-06	2020	6
10777	10796	19	4	0.1051	10512.0	ORF1ab	3.0	3504.0	10531.0	ORF1ab	1.0	3511.0	7.0	same gene	2020-06	2020	6
10787	10768	19	4	0.1051	10522.0	ORF1ab	1.0	3508.0	10503.0	ORF1ab	3.0	3501.0	7.0	same gene	2020-06	2020	6
10777	10794	17	4	0.1051	10512.0	ORF1ab	3.0	3504.0	10529.0	ORF1ab	2.0	3510.0	6.0	same gene	2020-06	2020	6
10777	10792	15	4	0.1051	10512.0	ORF1ab	3.0	3504.0	10527.0	ORF1ab	3.0	3509.0	5.0	same gene	2020-06	2020	6
10777	10791	14	4	0.1051	10512.0	ORF1ab	3.0	3504.0	10526.0	ORF1ab	2.0	3509.0	5.0	same gene	2020-06	2020	6
10777	10788	11	4	0.1051	10512.0	ORF1ab	3.0	3504.0	10523.0	ORF1ab	2.0	3508.0	4.0	same gene	2020-06	2020	6
10777	10787	10	4	0.1051	10512.0	ORF1ab	3.0	3504.0	10522.0	ORF1ab	1.0	3508.0	4.0	same gene	2020-06	2020	6
10788	10768	20	4	0.1051	10523.0	ORF1ab	2.0	3508.0	10503.0	ORF1ab	3.0	3501.0	7.0	same gene	2020-06	2020	6
10791	10768	23	4	0.1051	10526.0	ORF1ab	2.0	3509.0	10503.0	ORF1ab	3.0	3501.0	8.0	same gene	2020-06	2020	6
10777	10783	6	4	0.1051	10512.0	ORF1ab	3.0	3504.0	10518.0	ORF1ab	3.0	3506.0	2.0	same gene	2020-06	2020	6
10777	10782	5	4	0.1051	10512.0	ORF1ab	3.0	3504.0	10517.0	ORF1ab	2.0	3506.0	2.0	same gene	2020-06	2020	6
10777	10781	4	4	0.1051	10512.0	ORF1ab	3.0	3504.0	10516.0	ORF1ab	1.0	3506.0	2.0	same gene	2020-06	2020	6
10792	10768	24	4	0.1051	10527.0	ORF1ab	3.0	3509.0	10503.0	ORF1ab	3.0	3501.0	8.0	same gene	2020-06	2020	6
10794	10768	26	4	0.1051	10529.0	ORF1ab	2.0	3510.0	10503.0	ORF1ab	3.0	3501.0	9.0	same gene	2020-06	2020	6
10796	10768	28	4	0.1051	10531.0	ORF1ab	1.0	3511.0	10503.0	ORF1ab	3.0	3501.0	10.0	same gene	2020-06	2020	6
10775	10802	27	4	0.1051	10510.0	ORF1ab	1.0	3504.0	10537.0	ORF1ab	1.0	3513.0	9.0	same gene	2020-06	2020	6
10775	10801	26	4	0.1051	10510.0	ORF1ab	1.0	3504.0	10536.0	ORF1ab	3.0	3512.0	8.0	same gene	2020-06	2020	6
10775	10799	24	4	0.1051	10510.0	ORF1ab	1.0	3504.0	10534.0	ORF1ab	1.0	3512.0	8.0	same gene	2020-06	2020	6
10775	10797	22	4	0.1051	10510.0	ORF1ab	1.0	3504.0	10532.0	ORF1ab	2.0	3511.0	7.0	same gene	2020-06	2020	6
10775	10796	21	4	0.1051	10510.0	ORF1ab	1.0	3504.0	10531.0	ORF1ab	1.0	3511.0	7.0	same gene	2020-06	2020	6
10775	10794	19	4	0.1051	10510.0	ORF1ab	1.0	3504.0	10529.0	ORF1ab	2.0	3510.0	6.0	same gene	2020-06	2020	6
10775	10792	17	4	0.1051	10510.0	ORF1ab	1.0	3504.0	10527.0	ORF1ab	3.0	3509.0	5.0	same gene	2020-06	2020	6
10775	10791	16	4	0.1051	10510.0	ORF1ab	1.0	3504.0	10526.0	ORF1ab	2.0	3509.0	5.0	same gene	2020-06	2020	6
10780	10765	15	4	0.1051	10515.0	ORF1ab	3.0	3505.0	10500.0	ORF1ab	3.0	3500.0	5.0	same gene	2020-06	2020	6
10781	10765	16	4	0.1051	10516.0	ORF1ab	1.0	3506.0	10500.0	ORF1ab	3.0	3500.0	6.0	same gene	2020-06	2020	6
10782	10765	17	4	0.1051	10517.0	ORF1ab	2.0	3506.0	10500.0	ORF1ab	3.0	3500.0	6.0	same gene	2020-06	2020	6
10799	10767	32	4	0.1051	10534.0	ORF1ab	1.0	3512.0	10502.0	ORF1ab	2.0	3501.0	11.0	same gene	2020-06	2020	6
10780	10767	13	4	0.1051	10515.0	ORF1ab	3.0	3505.0	10502.0	ORF1ab	2.0	3501.0	4.0	same gene	2020-06	2020	6
10779	10767	12	4	0.1051	10514.0	ORF1ab	2.0	3505.0	10502.0	ORF1ab	2.0	3501.0	4.0	same gene	2020-06	2020	6
10778	10767	11	4	0.1051	10513.0	ORF1ab	1.0	3505.0	10502.0	ORF1ab	2.0	3501.0	4.0	same gene	2020-06	2020	6
10777	10767	10	4	0.1051	10512.0	ORF1ab	3.0	3504.0	10502.0	ORF1ab	2.0	3501.0	3.0	same gene	2020-06	2020	6
10775	10767	8	4	0.1051	10510.0	ORF1ab	1.0	3504.0	10502.0	ORF1ab	2.0	3501.0	3.0	same gene	2020-06	2020	6
10774	10767	7	4	0.1051	10509.0	ORF1ab	3.0	3503.0	10502.0	ORF1ab	2.0	3501.0	2.0	same gene	2020-06	2020	6
10773	10767	6	4	0.1051	10508.0	ORF1ab	2.0	3503.0	10502.0	ORF1ab	2.0	3501.0	2.0	same gene	2020-06	2020	6
10772	10767	5	4	0.1051	10507.0	ORF1ab	1.0	3503.0	10502.0	ORF1ab	2.0	3501.0	2.0	same gene	2020-06	2020	6
10794	10767	27	4	0.1051	10529.0	ORF1ab	2.0	3510.0	10502.0	ORF1ab	2.0	3501.0	9.0	same gene	2020-06	2020	6
10796	10767	29	4	0.1051	10531.0	ORF1ab	1.0	3511.0	10502.0	ORF1ab	2.0	3501.0	10.0	same gene	2020-06	2020	6
10797	10767	30	4	0.1051	10532.0	ORF1ab	2.0	3511.0	10502.0	ORF1ab	2.0	3501.0	10.0	same gene	2020-06	2020	6
10802	10766	36	4	0.1051	10537.0	ORF1ab	1.0	3513.0	10501.0	ORF1ab	1.0	3501.0	12.0	same gene	2020-06	2020	6
10791	10766	25	4	0.1051	10526.0	ORF1ab	2.0	3509.0	10501.0	ORF1ab	1.0	3501.0	8.0	same gene	2020-06	2020	6
10801	10766	35	4	0.1051	10536.0	ORF1ab	3.0	3512.0	10501.0	ORF1ab	1.0	3501.0	11.0	same gene	2020-06	2020	6
10799	10766	33	4	0.1051	10534.0	ORF1ab	1.0	3512.0	10501.0	ORF1ab	1.0	3501.0	11.0	same gene	2020-06	2020	6
10797	10766	31	4	0.1051	10532.0	ORF1ab	2.0	3511.0	10501.0	ORF1ab	1.0	3501.0	10.0	same gene	2020-06	2020	6
10796	10766	30	4	0.1051	10531.0	ORF1ab	1.0	3511.0	10501.0	ORF1ab	1.0	3501.0	10.0	same gene	2020-06	2020	6
10787	10794	7	4	0.1051	10522.0	ORF1ab	1.0	3508.0	10529.0	ORF1ab	2.0	3510.0	2.0	same gene	2020-06	2020	6
10794	10766	28	4	0.1051	10529.0	ORF1ab	2.0	3510.0	10501.0	ORF1ab	1.0	3501.0	9.0	same gene	2020-06	2020	6
10787	10796	9	4	0.1051	10522.0	ORF1ab	1.0	3508.0	10531.0	ORF1ab	1.0	3511.0	3.0	same gene	2020-06	2020	6
10787	10797	10	4	0.1051	10522.0	ORF1ab	1.0	3508.0	10532.0	ORF1ab	2.0	3511.0	3.0	same gene	2020-06	2020	6
10787	10799	12	4	0.1051	10522.0	ORF1ab	1.0	3508.0	10534.0	ORF1ab	1.0	3512.0	4.0	same gene	2020-06	2020	6
10787	10801	14	4	0.1051	10522.0	ORF1ab	1.0	3508.0	10536.0	ORF1ab	3.0	3512.0	4.0	same gene	2020-06	2020	6
10787	10802	15	4	0.1051	10522.0	ORF1ab	1.0	3508.0	10537.0	ORF1ab	1.0	3513.0	5.0	same gene	2020-06	2020	6
10783	10802	19	4	0.1051	10518.0	ORF1ab	3.0	3506.0	10537.0	ORF1ab	1.0	3513.0	7.0	same gene	2020-06	2020	6
10783	10801	18	4	0.1051	10518.0	ORF1ab	3.0	3506.0	10536.0	ORF1ab	3.0	3512.0	6.0	same gene	2020-06	2020	6
10783	10799	16	4	0.1051	10518.0	ORF1ab	3.0	3506.0	10534.0	ORF1ab	1.0	3512.0	6.0	same gene	2020-06	2020	6
10783	10797	14	4	0.1051	10518.0	ORF1ab	3.0	3506.0	10532.0	ORF1ab	2.0	3511.0	5.0	same gene	2020-06	2020	6
10782	10787	5	4	0.1051	10517.0	ORF1ab	2.0	3506.0	10522.0	ORF1ab	1.0	3508.0	2.0	same gene	2020-06	2020	6
10782	10788	6	4	0.1051	10517.0	ORF1ab	2.0	3506.0	10523.0	ORF1ab	2.0	3508.0	2.0	same gene	2020-06	2020	6
10782	10791	9	4	0.1051	10517.0	ORF1ab	2.0	3506.0	10526.0	ORF1ab	2.0	3509.0	3.0	same gene	2020-06	2020	6
10782	10792	10	4	0.1051	10517.0	ORF1ab	2.0	3506.0	10527.0	ORF1ab	3.0	3509.0	3.0	same gene	2020-06	2020	6
10782	10794	12	4	0.1051	10517.0	ORF1ab	2.0	3506.0	10529.0	ORF1ab	2.0	3510.0	4.0	same gene	2020-06	2020	6
10787	10767	20	4	0.1051	10522.0	ORF1ab	1.0	3508.0	10502.0	ORF1ab	2.0	3501.0	7.0	same gene	2020-06	2020	6
10782	10796	14	4	0.1051	10517.0	ORF1ab	2.0	3506.0	10531.0	ORF1ab	1.0	3511.0	5.0	same gene	2020-06	2020	6
10782	10797	15	4	0.1051	10517.0	ORF1ab	2.0	3506.0	10532.0	ORF1ab	2.0	3511.0	5.0	same gene	2020-06	2020	6
10782	10799	17	4	0.1051	10517.0	ORF1ab	2.0	3506.0	10534.0	ORF1ab	1.0	3512.0	6.0	same gene	2020-06	2020	6
10782	10801	19	4	0.1051	10517.0	ORF1ab	2.0	3506.0	10536.0	ORF1ab	3.0	3512.0	6.0	same gene	2020-06	2020	6
10782	10802	20	4	0.1051	10517.0	ORF1ab	2.0	3506.0	10537.0	ORF1ab	1.0	3513.0	7.0	same gene	2020-06	2020	6
10788	10767	21	4	0.1051	10523.0	ORF1ab	2.0	3508.0	10502.0	ORF1ab	2.0	3501.0	7.0	same gene	2020-06	2020	6
10783	10767	16	4	0.1051	10518.0	ORF1ab	3.0	3506.0	10502.0	ORF1ab	2.0	3501.0	5.0	same gene	2020-06	2020	6
10782	10767	15	4	0.1051	10517.0	ORF1ab	2.0	3506.0	10502.0	ORF1ab	2.0	3501.0	5.0	same gene	2020-06	2020	6
10791	10767	24	4	0.1051	10526.0	ORF1ab	2.0	3509.0	10502.0	ORF1ab	2.0	3501.0	8.0	same gene	2020-06	2020	6
10792	10767	25	4	0.1051	10527.0	ORF1ab	3.0	3509.0	10502.0	ORF1ab	2.0	3501.0	8.0	same gene	2020-06	2020	6
10783	10787	4	4	0.1051	10518.0	ORF1ab	3.0	3506.0	10522.0	ORF1ab	1.0	3508.0	2.0	same gene	2020-06	2020	6
10783	10788	5	4	0.1051	10518.0	ORF1ab	3.0	3506.0	10523.0	ORF1ab	2.0	3508.0	2.0	same gene	2020-06	2020	6
10783	10791	8	4	0.1051	10518.0	ORF1ab	3.0	3506.0	10526.0	ORF1ab	2.0	3509.0	3.0	same gene	2020-06	2020	6
10783	10792	9	4	0.1051	10518.0	ORF1ab	3.0	3506.0	10527.0	ORF1ab	3.0	3509.0	3.0	same gene	2020-06	2020	6
10783	10794	11	4	0.1051	10518.0	ORF1ab	3.0	3506.0	10529.0	ORF1ab	2.0	3510.0	4.0	same gene	2020-06	2020	6
10781	10767	14	4	0.1051	10516.0	ORF1ab	1.0	3506.0	10502.0	ORF1ab	2.0	3501.0	5.0	same gene	2020-06	2020	6
10783	10796	13	4	0.1051	10518.0	ORF1ab	3.0	3506.0	10531.0	ORF1ab	1.0	3511.0	5.0	same gene	2020-06	2020	6
10792	10766	26	4	0.1051	10527.0	ORF1ab	3.0	3509.0	10501.0	ORF1ab	1.0	3501.0	8.0	same gene	2020-06	2020	6
10801	10767	34	4	0.1051	10536.0	ORF1ab	3.0	3512.0	10502.0	ORF1ab	2.0	3501.0	11.0	same gene	2020-06	2020	6
10783	10765	18	4	0.1051	10518.0	ORF1ab	3.0	3506.0	10500.0	ORF1ab	3.0	3500.0	6.0	same gene	2020-06	2020	6
10794	10765	29	4	0.1051	10529.0	ORF1ab	2.0	3510.0	10500.0	ORF1ab	3.0	3500.0	10.0	same gene	2020-06	2020	6
10773	10766	7	4	0.1051	10508.0	ORF1ab	2.0	3503.0	10501.0	ORF1ab	1.0	3501.0	2.0	same gene	2020-06	2020	6
10772	10766	6	4	0.1051	10507.0	ORF1ab	1.0	3503.0	10501.0	ORF1ab	1.0	3501.0	2.0	same gene	2020-06	2020	6
10794	10799	5	4	0.1051	10529.0	ORF1ab	2.0	3510.0	10534.0	ORF1ab	1.0	3512.0	2.0	same gene	2020-06	2020	6
10794	10801	7	4	0.1051	10529.0	ORF1ab	2.0	3510.0	10536.0	ORF1ab	3.0	3512.0	2.0	same gene	2020-06	2020	6
10794	10802	8	4	0.1051	10529.0	ORF1ab	2.0	3510.0	10537.0	ORF1ab	1.0	3513.0	3.0	same gene	2020-06	2020	6
10802	10765	37	4	0.1051	10537.0	ORF1ab	1.0	3513.0	10500.0	ORF1ab	3.0	3500.0	13.0	same gene	2020-06	2020	6
10801	10765	36	4	0.1051	10536.0	ORF1ab	3.0	3512.0	10500.0	ORF1ab	3.0	3500.0	12.0	same gene	2020-06	2020	6
10799	10765	34	4	0.1051	10534.0	ORF1ab	1.0	3512.0	10500.0	ORF1ab	3.0	3500.0	12.0	same gene	2020-06	2020	6
10772	10768	4	4	0.1051	10507.0	ORF1ab	1.0	3503.0	10503.0	ORF1ab	3.0	3501.0	2.0	same gene	2020-06	2020	6
10797	10765	32	4	0.1051	10532.0	ORF1ab	2.0	3511.0	10500.0	ORF1ab	3.0	3500.0	11.0	same gene	2020-06	2020	6
10796	10765	31	4	0.1051	10531.0	ORF1ab	1.0	3511.0	10500.0	ORF1ab	3.0	3500.0	11.0	same gene	2020-06	2020	6
10796	10802	6	4	0.1051	10531.0	ORF1ab	1.0	3511.0	10537.0	ORF1ab	1.0	3513.0	2.0	same gene	2020-06	2020	6
10802	10767	35	4	0.1051	10537.0	ORF1ab	1.0	3513.0	10502.0	ORF1ab	2.0	3501.0	12.0	same gene	2020-06	2020	6
10773	10768	5	4	0.1051	10508.0	ORF1ab	2.0	3503.0	10503.0	ORF1ab	3.0	3501.0	2.0	same gene	2020-06	2020	6
10774	10768	6	4	0.1051	10509.0	ORF1ab	3.0	3503.0	10503.0	ORF1ab	3.0	3501.0	2.0	same gene	2020-06	2020	6
10775	10768	7	4	0.1051	10510.0	ORF1ab	1.0	3504.0	10503.0	ORF1ab	3.0	3501.0	3.0	same gene	2020-06	2020	6
10777	10768	9	4	0.1051	10512.0	ORF1ab	3.0	3504.0	10503.0	ORF1ab	3.0	3501.0	3.0	same gene	2020-06	2020	6
10797	10802	5	4	0.1051	10532.0	ORF1ab	2.0	3511.0	10537.0	ORF1ab	1.0	3513.0	2.0	same gene	2020-06	2020	6
10792	10765	27	4	0.1051	10527.0	ORF1ab	3.0	3509.0	10500.0	ORF1ab	3.0	3500.0	9.0	same gene	2020-06	2020	6
10791	10765	26	4	0.1051	10526.0	ORF1ab	2.0	3509.0	10500.0	ORF1ab	3.0	3500.0	9.0	same gene	2020-06	2020	6
10778	10768	10	4	0.1051	10513.0	ORF1ab	1.0	3505.0	10503.0	ORF1ab	3.0	3501.0	4.0	same gene	2020-06	2020	6
10779	10768	11	4	0.1051	10514.0	ORF1ab	2.0	3505.0	10503.0	ORF1ab	3.0	3501.0	4.0	same gene	2020-06	2020	6
10788	10765	23	4	0.1051	10523.0	ORF1ab	2.0	3508.0	10500.0	ORF1ab	3.0	3500.0	8.0	same gene	2020-06	2020	6
10787	10765	22	4	0.1051	10522.0	ORF1ab	1.0	3508.0	10500.0	ORF1ab	3.0	3500.0	8.0	same gene	2020-06	2020	6
10774	10766	8	4	0.1051	10509.0	ORF1ab	3.0	3503.0	10501.0	ORF1ab	1.0	3501.0	2.0	same gene	2020-06	2020	6
10775	10766	9	4	0.1051	10510.0	ORF1ab	1.0	3504.0	10501.0	ORF1ab	1.0	3501.0	3.0	same gene	2020-06	2020	6
10792	10802	10	4	0.1051	10527.0	ORF1ab	3.0	3509.0	10537.0	ORF1ab	1.0	3513.0	4.0	same gene	2020-06	2020	6
10792	10801	9	4	0.1051	10527.0	ORF1ab	3.0	3509.0	10536.0	ORF1ab	3.0	3512.0	3.0	same gene	2020-06	2020	6
10788	10794	6	4	0.1051	10523.0	ORF1ab	2.0	3508.0	10529.0	ORF1ab	2.0	3510.0	2.0	same gene	2020-06	2020	6
10788	10766	22	4	0.1051	10523.0	ORF1ab	2.0	3508.0	10501.0	ORF1ab	1.0	3501.0	7.0	same gene	2020-06	2020	6
10788	10796	8	4	0.1051	10523.0	ORF1ab	2.0	3508.0	10531.0	ORF1ab	1.0	3511.0	3.0	same gene	2020-06	2020	6
10788	10797	9	4	0.1051	10523.0	ORF1ab	2.0	3508.0	10532.0	ORF1ab	2.0	3511.0	3.0	same gene	2020-06	2020	6
10788	10799	11	4	0.1051	10523.0	ORF1ab	2.0	3508.0	10534.0	ORF1ab	1.0	3512.0	4.0	same gene	2020-06	2020	6
10788	10801	13	4	0.1051	10523.0	ORF1ab	2.0	3508.0	10536.0	ORF1ab	3.0	3512.0	4.0	same gene	2020-06	2020	6
10788	10802	14	4	0.1051	10523.0	ORF1ab	2.0	3508.0	10537.0	ORF1ab	1.0	3513.0	5.0	same gene	2020-06	2020	6
10787	10766	21	4	0.1051	10522.0	ORF1ab	1.0	3508.0	10501.0	ORF1ab	1.0	3501.0	7.0	same gene	2020-06	2020	6
10783	10766	17	4	0.1051	10518.0	ORF1ab	3.0	3506.0	10501.0	ORF1ab	1.0	3501.0	5.0	same gene	2020-06	2020	6
10782	10766	16	4	0.1051	10517.0	ORF1ab	2.0	3506.0	10501.0	ORF1ab	1.0	3501.0	5.0	same gene	2020-06	2020	6
10791	10796	5	4	0.1051	10526.0	ORF1ab	2.0	3509.0	10531.0	ORF1ab	1.0	3511.0	2.0	same gene	2020-06	2020	6
10791	10797	6	4	0.1051	10526.0	ORF1ab	2.0	3509.0	10532.0	ORF1ab	2.0	3511.0	2.0	same gene	2020-06	2020	6
10791	10799	8	4	0.1051	10526.0	ORF1ab	2.0	3509.0	10534.0	ORF1ab	1.0	3512.0	3.0	same gene	2020-06	2020	6
10791	10801	10	4	0.1051	10526.0	ORF1ab	2.0	3509.0	10536.0	ORF1ab	3.0	3512.0	3.0	same gene	2020-06	2020	6
10791	10802	11	4	0.1051	10526.0	ORF1ab	2.0	3509.0	10537.0	ORF1ab	1.0	3513.0	4.0	same gene	2020-06	2020	6
10781	10766	15	4	0.1051	10516.0	ORF1ab	1.0	3506.0	10501.0	ORF1ab	1.0	3501.0	5.0	same gene	2020-06	2020	6
10780	10766	14	4	0.1051	10515.0	ORF1ab	3.0	3505.0	10501.0	ORF1ab	1.0	3501.0	4.0	same gene	2020-06	2020	6
10779	10766	13	4	0.1051	10514.0	ORF1ab	2.0	3505.0	10501.0	ORF1ab	1.0	3501.0	4.0	same gene	2020-06	2020	6
10778	10766	12	4	0.1051	10513.0	ORF1ab	1.0	3505.0	10501.0	ORF1ab	1.0	3501.0	4.0	same gene	2020-06	2020	6
10777	10766	11	4	0.1051	10512.0	ORF1ab	3.0	3504.0	10501.0	ORF1ab	1.0	3501.0	3.0	same gene	2020-06	2020	6
10792	10796	4	4	0.1051	10527.0	ORF1ab	3.0	3509.0	10531.0	ORF1ab	1.0	3511.0	2.0	same gene	2020-06	2020	6
10792	10797	5	4	0.1051	10527.0	ORF1ab	3.0	3509.0	10532.0	ORF1ab	2.0	3511.0	2.0	same gene	2020-06	2020	6
10792	10799	7	4	0.1051	10527.0	ORF1ab	3.0	3509.0	10534.0	ORF1ab	1.0	3512.0	3.0	same gene	2020-06	2020	6
10779	10769	10	4	0.1051	10514.0	ORF1ab	2.0	3505.0	10504.0	ORF1ab	1.0	3502.0	3.0	same gene	2020-06	2020	6
10778	10801	23	4	0.1051	10513.0	ORF1ab	1.0	3505.0	10536.0	ORF1ab	3.0	3512.0	7.0	same gene	2020-06	2020	6
10801	10777	24	4	0.1051	10536.0	ORF1ab	3.0	3512.0	10512.0	ORF1ab	3.0	3504.0	8.0	same gene	2020-06	2020	6
10775	10763	12	4	0.1051	10510.0	ORF1ab	1.0	3504.0	10498.0	ORF1ab	1.0	3500.0	4.0	same gene	2020-06	2020	6
10783	10763	20	4	0.1051	10518.0	ORF1ab	3.0	3506.0	10498.0	ORF1ab	1.0	3500.0	6.0	same gene	2020-06	2020	6
10782	10763	19	4	0.1051	10517.0	ORF1ab	2.0	3506.0	10498.0	ORF1ab	1.0	3500.0	6.0	same gene	2020-06	2020	6
10768	10792	24	4	0.1051	10503.0	ORF1ab	3.0	3501.0	10527.0	ORF1ab	3.0	3509.0	8.0	same gene	2020-06	2020	6
10781	10763	18	4	0.1051	10516.0	ORF1ab	1.0	3506.0	10498.0	ORF1ab	1.0	3500.0	6.0	same gene	2020-06	2020	6
10780	10763	17	4	0.1051	10515.0	ORF1ab	3.0	3505.0	10498.0	ORF1ab	1.0	3500.0	5.0	same gene	2020-06	2020	6
10779	10763	16	4	0.1051	10514.0	ORF1ab	2.0	3505.0	10498.0	ORF1ab	1.0	3500.0	5.0	same gene	2020-06	2020	6
10778	10763	15	4	0.1051	10513.0	ORF1ab	1.0	3505.0	10498.0	ORF1ab	1.0	3500.0	5.0	same gene	2020-06	2020	6
10777	10763	14	4	0.1051	10512.0	ORF1ab	3.0	3504.0	10498.0	ORF1ab	1.0	3500.0	4.0	same gene	2020-06	2020	6
10774	10763	11	4	0.1051	10509.0	ORF1ab	3.0	3503.0	10498.0	ORF1ab	1.0	3500.0	3.0	same gene	2020-06	2020	6
10801	10762	39	4	0.1051	10536.0	ORF1ab	3.0	3512.0	10497.0	ORF1ab	3.0	3499.0	13.0	same gene	2020-06	2020	6
10773	10763	10	4	0.1051	10508.0	ORF1ab	2.0	3503.0	10498.0	ORF1ab	1.0	3500.0	3.0	same gene	2020-06	2020	6
10772	10763	9	4	0.1051	10507.0	ORF1ab	1.0	3503.0	10498.0	ORF1ab	1.0	3500.0	3.0	same gene	2020-06	2020	6
10769	10763	6	4	0.1051	10504.0	ORF1ab	1.0	3502.0	10498.0	ORF1ab	1.0	3500.0	2.0	same gene	2020-06	2020	6
10787	10769	18	4	0.1051	10522.0	ORF1ab	1.0	3508.0	10504.0	ORF1ab	1.0	3502.0	6.0	same gene	2020-06	2020	6
10788	10769	19	4	0.1051	10523.0	ORF1ab	2.0	3508.0	10504.0	ORF1ab	1.0	3502.0	6.0	same gene	2020-06	2020	6
10791	10769	22	4	0.1051	10526.0	ORF1ab	2.0	3509.0	10504.0	ORF1ab	1.0	3502.0	7.0	same gene	2020-06	2020	6
10768	10794	26	4	0.1051	10503.0	ORF1ab	3.0	3501.0	10529.0	ORF1ab	2.0	3510.0	9.0	same gene	2020-06	2020	6
10792	10769	23	4	0.1051	10527.0	ORF1ab	3.0	3509.0	10504.0	ORF1ab	1.0	3502.0	7.0	same gene	2020-06	2020	6
10768	10791	23	4	0.1051	10503.0	ORF1ab	3.0	3501.0	10526.0	ORF1ab	2.0	3509.0	8.0	same gene	2020-06	2020	6
10787	10763	24	4	0.1051	10522.0	ORF1ab	1.0	3508.0	10498.0	ORF1ab	1.0	3500.0	8.0	same gene	2020-06	2020	6
10788	10763	25	4	0.1051	10523.0	ORF1ab	2.0	3508.0	10498.0	ORF1ab	1.0	3500.0	8.0	same gene	2020-06	2020	6
10768	10788	20	4	0.1051	10503.0	ORF1ab	3.0	3501.0	10523.0	ORF1ab	2.0	3508.0	7.0	same gene	2020-06	2020	6
10768	10782	14	4	0.1051	10503.0	ORF1ab	3.0	3501.0	10517.0	ORF1ab	2.0	3506.0	5.0	same gene	2020-06	2020	6
10772	10792	20	4	0.1051	10507.0	ORF1ab	1.0	3503.0	10527.0	ORF1ab	3.0	3509.0	6.0	same gene	2020-06	2020	6
10768	10783	15	4	0.1051	10503.0	ORF1ab	3.0	3501.0	10518.0	ORF1ab	3.0	3506.0	5.0	same gene	2020-06	2020	6
10772	10791	19	4	0.1051	10507.0	ORF1ab	1.0	3503.0	10526.0	ORF1ab	2.0	3509.0	6.0	same gene	2020-06	2020	6
10772	10788	16	4	0.1051	10507.0	ORF1ab	1.0	3503.0	10523.0	ORF1ab	2.0	3508.0	5.0	same gene	2020-06	2020	6
10772	10787	15	4	0.1051	10507.0	ORF1ab	1.0	3503.0	10522.0	ORF1ab	1.0	3508.0	5.0	same gene	2020-06	2020	6
10792	10763	29	4	0.1051	10527.0	ORF1ab	3.0	3509.0	10498.0	ORF1ab	1.0	3500.0	9.0	same gene	2020-06	2020	6
10778	10762	16	4	0.1051	10513.0	ORF1ab	1.0	3505.0	10497.0	ORF1ab	3.0	3499.0	6.0	same gene	2020-06	2020	6
10772	10783	11	4	0.1051	10507.0	ORF1ab	1.0	3503.0	10518.0	ORF1ab	3.0	3506.0	3.0	same gene	2020-06	2020	6
10772	10782	10	4	0.1051	10507.0	ORF1ab	1.0	3503.0	10517.0	ORF1ab	2.0	3506.0	3.0	same gene	2020-06	2020	6
10772	10781	9	4	0.1051	10507.0	ORF1ab	1.0	3503.0	10516.0	ORF1ab	1.0	3506.0	3.0	same gene	2020-06	2020	6
10772	10780	8	4	0.1051	10507.0	ORF1ab	1.0	3503.0	10515.0	ORF1ab	3.0	3505.0	2.0	same gene	2020-06	2020	6
10772	10779	7	4	0.1051	10507.0	ORF1ab	1.0	3503.0	10514.0	ORF1ab	2.0	3505.0	2.0	same gene	2020-06	2020	6
10779	10762	17	4	0.1051	10514.0	ORF1ab	2.0	3505.0	10497.0	ORF1ab	3.0	3499.0	6.0	same gene	2020-06	2020	6
10768	10787	19	4	0.1051	10503.0	ORF1ab	3.0	3501.0	10522.0	ORF1ab	1.0	3508.0	7.0	same gene	2020-06	2020	6
10772	10778	6	4	0.1051	10507.0	ORF1ab	1.0	3503.0	10513.0	ORF1ab	1.0	3505.0	2.0	same gene	2020-06	2020	6
10791	10763	28	4	0.1051	10526.0	ORF1ab	2.0	3509.0	10498.0	ORF1ab	1.0	3500.0	9.0	same gene	2020-06	2020	6
10802	10762	40	4	0.1051	10537.0	ORF1ab	1.0	3513.0	10497.0	ORF1ab	3.0	3499.0	14.0	same gene	2020-06	2020	6
10780	10762	18	4	0.1051	10515.0	ORF1ab	3.0	3505.0	10497.0	ORF1ab	3.0	3499.0	6.0	same gene	2020-06	2020	6
10794	10763	31	4	0.1051	10529.0	ORF1ab	2.0	3510.0	10498.0	ORF1ab	1.0	3500.0	10.0	same gene	2020-06	2020	6
10782	10762	20	4	0.1051	10517.0	ORF1ab	2.0	3506.0	10497.0	ORF1ab	3.0	3499.0	7.0	same gene	2020-06	2020	6
10769	10794	25	4	0.1051	10504.0	ORF1ab	1.0	3502.0	10529.0	ORF1ab	2.0	3510.0	8.0	same gene	2020-06	2020	6
10768	10802	34	4	0.1051	10503.0	ORF1ab	3.0	3501.0	10537.0	ORF1ab	1.0	3513.0	12.0	same gene	2020-06	2020	6
10769	10792	23	4	0.1051	10504.0	ORF1ab	1.0	3502.0	10527.0	ORF1ab	3.0	3509.0	7.0	same gene	2020-06	2020	6
10769	10791	22	4	0.1051	10504.0	ORF1ab	1.0	3502.0	10526.0	ORF1ab	2.0	3509.0	7.0	same gene	2020-06	2020	6
10769	10788	19	4	0.1051	10504.0	ORF1ab	1.0	3502.0	10523.0	ORF1ab	2.0	3508.0	6.0	same gene	2020-06	2020	6
10769	10787	18	4	0.1051	10504.0	ORF1ab	1.0	3502.0	10522.0	ORF1ab	1.0	3508.0	6.0	same gene	2020-06	2020	6
10781	10762	19	4	0.1051	10516.0	ORF1ab	1.0	3506.0	10497.0	ORF1ab	3.0	3499.0	7.0	same gene	2020-06	2020	6
10801	10769	32	4	0.1051	10536.0	ORF1ab	3.0	3512.0	10504.0	ORF1ab	1.0	3502.0	10.0	same gene	2020-06	2020	6
10783	10762	21	4	0.1051	10518.0	ORF1ab	3.0	3506.0	10497.0	ORF1ab	3.0	3499.0	7.0	same gene	2020-06	2020	6
10799	10762	37	4	0.1051	10534.0	ORF1ab	1.0	3512.0	10497.0	ORF1ab	3.0	3499.0	13.0	same gene	2020-06	2020	6
10769	10783	14	4	0.1051	10504.0	ORF1ab	1.0	3502.0	10518.0	ORF1ab	3.0	3506.0	4.0	same gene	2020-06	2020	6
10769	10782	13	4	0.1051	10504.0	ORF1ab	1.0	3502.0	10517.0	ORF1ab	2.0	3506.0	4.0	same gene	2020-06	2020	6
10769	10781	12	4	0.1051	10504.0	ORF1ab	1.0	3502.0	10516.0	ORF1ab	1.0	3506.0	4.0	same gene	2020-06	2020	6
10769	10780	11	4	0.1051	10504.0	ORF1ab	1.0	3502.0	10515.0	ORF1ab	3.0	3505.0	3.0	same gene	2020-06	2020	6
10769	10779	10	4	0.1051	10504.0	ORF1ab	1.0	3502.0	10514.0	ORF1ab	2.0	3505.0	3.0	same gene	2020-06	2020	6
10769	10778	9	4	0.1051	10504.0	ORF1ab	1.0	3502.0	10513.0	ORF1ab	1.0	3505.0	3.0	same gene	2020-06	2020	6
10769	10777	8	4	0.1051	10504.0	ORF1ab	1.0	3502.0	10512.0	ORF1ab	3.0	3504.0	2.0	same gene	2020-06	2020	6
10802	10769	33	4	0.1051	10537.0	ORF1ab	1.0	3513.0	10504.0	ORF1ab	1.0	3502.0	11.0	same gene	2020-06	2020	6
10799	10769	30	4	0.1051	10534.0	ORF1ab	1.0	3512.0	10504.0	ORF1ab	1.0	3502.0	10.0	same gene	2020-06	2020	6
10769	10796	27	4	0.1051	10504.0	ORF1ab	1.0	3502.0	10531.0	ORF1ab	1.0	3511.0	9.0	same gene	2020-06	2020	6
10768	10801	33	4	0.1051	10503.0	ORF1ab	3.0	3501.0	10536.0	ORF1ab	3.0	3512.0	11.0	same gene	2020-06	2020	6
10769	10797	28	4	0.1051	10504.0	ORF1ab	1.0	3502.0	10532.0	ORF1ab	2.0	3511.0	9.0	same gene	2020-06	2020	6
10768	10796	28	4	0.1051	10503.0	ORF1ab	3.0	3501.0	10531.0	ORF1ab	1.0	3511.0	10.0	same gene	2020-06	2020	6
10797	10762	35	4	0.1051	10532.0	ORF1ab	2.0	3511.0	10497.0	ORF1ab	3.0	3499.0	12.0	same gene	2020-06	2020	6
10796	10762	34	4	0.1051	10531.0	ORF1ab	1.0	3511.0	10497.0	ORF1ab	3.0	3499.0	12.0	same gene	2020-06	2020	6
10794	10762	32	4	0.1051	10529.0	ORF1ab	2.0	3510.0	10497.0	ORF1ab	3.0	3499.0	11.0	same gene	2020-06	2020	6
10792	10762	30	4	0.1051	10527.0	ORF1ab	3.0	3509.0	10497.0	ORF1ab	3.0	3499.0	10.0	same gene	2020-06	2020	6
10781	10769	12	4	0.1051	10516.0	ORF1ab	1.0	3506.0	10504.0	ORF1ab	1.0	3502.0	4.0	same gene	2020-06	2020	6
10791	10762	29	4	0.1051	10526.0	ORF1ab	2.0	3509.0	10497.0	ORF1ab	3.0	3499.0	10.0	same gene	2020-06	2020	6
10794	10769	25	4	0.1051	10529.0	ORF1ab	2.0	3510.0	10504.0	ORF1ab	1.0	3502.0	8.0	same gene	2020-06	2020	6
10788	10762	26	4	0.1051	10523.0	ORF1ab	2.0	3508.0	10497.0	ORF1ab	3.0	3499.0	9.0	same gene	2020-06	2020	6
10787	10762	25	4	0.1051	10522.0	ORF1ab	1.0	3508.0	10497.0	ORF1ab	3.0	3499.0	9.0	same gene	2020-06	2020	6
10796	10769	27	4	0.1051	10531.0	ORF1ab	1.0	3511.0	10504.0	ORF1ab	1.0	3502.0	9.0	same gene	2020-06	2020	6
10797	10769	28	4	0.1051	10532.0	ORF1ab	2.0	3511.0	10504.0	ORF1ab	1.0	3502.0	9.0	same gene	2020-06	2020	6
10769	10802	33	4	0.1051	10504.0	ORF1ab	1.0	3502.0	10537.0	ORF1ab	1.0	3513.0	11.0	same gene	2020-06	2020	6
10769	10801	32	4	0.1051	10504.0	ORF1ab	1.0	3502.0	10536.0	ORF1ab	3.0	3512.0	10.0	same gene	2020-06	2020	6
10768	10797	29	4	0.1051	10503.0	ORF1ab	3.0	3501.0	10532.0	ORF1ab	2.0	3511.0	10.0	same gene	2020-06	2020	6
10768	10799	31	4	0.1051	10503.0	ORF1ab	3.0	3501.0	10534.0	ORF1ab	1.0	3512.0	11.0	same gene	2020-06	2020	6
10769	10799	30	4	0.1051	10504.0	ORF1ab	1.0	3502.0	10534.0	ORF1ab	1.0	3512.0	10.0	same gene	2020-06	2020	6
10772	10794	22	4	0.1051	10507.0	ORF1ab	1.0	3503.0	10529.0	ORF1ab	2.0	3510.0	7.0	same gene	2020-06	2020	6
10769	10775	6	4	0.1051	10504.0	ORF1ab	1.0	3502.0	10510.0	ORF1ab	1.0	3504.0	2.0	same gene	2020-06	2020	6
10772	10802	30	4	0.1051	10507.0	ORF1ab	1.0	3503.0	10537.0	ORF1ab	1.0	3513.0	10.0	same gene	2020-06	2020	6
10772	10801	29	4	0.1051	10507.0	ORF1ab	1.0	3503.0	10536.0	ORF1ab	3.0	3512.0	9.0	same gene	2020-06	2020	6
10768	10777	9	4	0.1051	10503.0	ORF1ab	3.0	3501.0	10512.0	ORF1ab	3.0	3504.0	3.0	same gene	2020-06	2020	6
10796	10763	33	4	0.1051	10531.0	ORF1ab	1.0	3511.0	10498.0	ORF1ab	1.0	3500.0	11.0	same gene	2020-06	2020	6
10773	10799	26	4	0.1051	10508.0	ORF1ab	2.0	3503.0	10534.0	ORF1ab	1.0	3512.0	9.0	same gene	2020-06	2020	6
10773	10797	24	4	0.1051	10508.0	ORF1ab	2.0	3503.0	10532.0	ORF1ab	2.0	3511.0	8.0	same gene	2020-06	2020	6
10773	10796	23	4	0.1051	10508.0	ORF1ab	2.0	3503.0	10531.0	ORF1ab	1.0	3511.0	8.0	same gene	2020-06	2020	6
10773	10791	18	4	0.1051	10508.0	ORF1ab	2.0	3503.0	10526.0	ORF1ab	2.0	3509.0	6.0	same gene	2020-06	2020	6
10797	10763	34	4	0.1051	10532.0	ORF1ab	2.0	3511.0	10498.0	ORF1ab	1.0	3500.0	11.0	same gene	2020-06	2020	6
10768	10779	11	4	0.1051	10503.0	ORF1ab	3.0	3501.0	10514.0	ORF1ab	2.0	3505.0	4.0	same gene	2020-06	2020	6
10783	10769	14	4	0.1051	10518.0	ORF1ab	3.0	3506.0	10504.0	ORF1ab	1.0	3502.0	4.0	same gene	2020-06	2020	6
10799	10763	36	4	0.1051	10534.0	ORF1ab	1.0	3512.0	10498.0	ORF1ab	1.0	3500.0	12.0	same gene	2020-06	2020	6
10768	10778	10	4	0.1051	10503.0	ORF1ab	3.0	3501.0	10513.0	ORF1ab	1.0	3505.0	4.0	same gene	2020-06	2020	6
10773	10778	5	4	0.1051	10508.0	ORF1ab	2.0	3503.0	10513.0	ORF1ab	1.0	3505.0	2.0	same gene	2020-06	2020	6
10768	10773	5	4	0.1051	10503.0	ORF1ab	3.0	3501.0	10508.0	ORF1ab	2.0	3503.0	2.0	same gene	2020-06	2020	6
10782	10769	13	4	0.1051	10517.0	ORF1ab	2.0	3506.0	10504.0	ORF1ab	1.0	3502.0	4.0	same gene	2020-06	2020	6
10768	10774	6	4	0.1051	10503.0	ORF1ab	3.0	3501.0	10509.0	ORF1ab	3.0	3503.0	2.0	same gene	2020-06	2020	6
10773	10780	7	4	0.1051	10508.0	ORF1ab	2.0	3503.0	10515.0	ORF1ab	3.0	3505.0	2.0	same gene	2020-06	2020	6
10777	10762	15	4	0.1051	10512.0	ORF1ab	3.0	3504.0	10497.0	ORF1ab	3.0	3499.0	5.0	same gene	2020-06	2020	6
10773	10787	14	4	0.1051	10508.0	ORF1ab	2.0	3503.0	10522.0	ORF1ab	1.0	3508.0	5.0	same gene	2020-06	2020	6
10773	10794	21	4	0.1051	10508.0	ORF1ab	2.0	3503.0	10529.0	ORF1ab	2.0	3510.0	7.0	same gene	2020-06	2020	6
10768	10772	4	4	0.1051	10503.0	ORF1ab	3.0	3501.0	10507.0	ORF1ab	1.0	3503.0	2.0	same gene	2020-06	2020	6
10773	10792	19	4	0.1051	10508.0	ORF1ab	2.0	3503.0	10527.0	ORF1ab	3.0	3509.0	6.0	same gene	2020-06	2020	6
10802	10763	39	4	0.1051	10537.0	ORF1ab	1.0	3513.0	10498.0	ORF1ab	1.0	3500.0	13.0	same gene	2020-06	2020	6
10773	10779	6	4	0.1051	10508.0	ORF1ab	2.0	3503.0	10514.0	ORF1ab	2.0	3505.0	2.0	same gene	2020-06	2020	6
10768	10780	12	4	0.1051	10503.0	ORF1ab	3.0	3501.0	10515.0	ORF1ab	3.0	3505.0	4.0	same gene	2020-06	2020	6
10773	10781	8	4	0.1051	10508.0	ORF1ab	2.0	3503.0	10516.0	ORF1ab	1.0	3506.0	3.0	same gene	2020-06	2020	6
10768	10775	7	4	0.1051	10503.0	ORF1ab	3.0	3501.0	10510.0	ORF1ab	1.0	3504.0	3.0	same gene	2020-06	2020	6
10801	10763	38	4	0.1051	10536.0	ORF1ab	3.0	3512.0	10498.0	ORF1ab	1.0	3500.0	12.0	same gene	2020-06	2020	6
10773	10783	10	4	0.1051	10508.0	ORF1ab	2.0	3503.0	10518.0	ORF1ab	3.0	3506.0	3.0	same gene	2020-06	2020	6
10768	10781	13	4	0.1051	10503.0	ORF1ab	3.0	3501.0	10516.0	ORF1ab	1.0	3506.0	5.0	same gene	2020-06	2020	6
10773	10782	9	4	0.1051	10508.0	ORF1ab	2.0	3503.0	10517.0	ORF1ab	2.0	3506.0	3.0	same gene	2020-06	2020	6
10773	10802	29	4	0.1051	10508.0	ORF1ab	2.0	3503.0	10537.0	ORF1ab	1.0	3513.0	10.0	same gene	2020-06	2020	6
10773	10788	15	4	0.1051	10508.0	ORF1ab	2.0	3503.0	10523.0	ORF1ab	2.0	3508.0	5.0	same gene	2020-06	2020	6
10773	10801	28	4	0.1051	10508.0	ORF1ab	2.0	3503.0	10536.0	ORF1ab	3.0	3512.0	9.0	same gene	2020-06	2020	6
10772	10796	24	4	0.1051	10507.0	ORF1ab	1.0	3503.0	10531.0	ORF1ab	1.0	3511.0	8.0	same gene	2020-06	2020	6
10772	10797	25	4	0.1051	10507.0	ORF1ab	1.0	3503.0	10532.0	ORF1ab	2.0	3511.0	8.0	same gene	2020-06	2020	6
10772	10799	27	4	0.1051	10507.0	ORF1ab	1.0	3503.0	10534.0	ORF1ab	1.0	3512.0	9.0	same gene	2020-06	2020	6
10818	10828	10	4	0.10502	10553.0	ORF1ab	2.0	3518.0	10563.0	ORF1ab	3.0	3521.0	3.0	same gene	2020-06	2020	6
10818	10823	5	4	0.10502	10553.0	ORF1ab	2.0	3518.0	10558.0	ORF1ab	1.0	3520.0	2.0	same gene	2020-06	2020	6
10818	10824	6	4	0.10502	10553.0	ORF1ab	2.0	3518.0	10559.0	ORF1ab	2.0	3520.0	2.0	same gene	2020-06	2020	6
10818	10825	7	4	0.10502	10553.0	ORF1ab	2.0	3518.0	10560.0	ORF1ab	3.0	3520.0	2.0	same gene	2020-06	2020	6
10818	10826	8	4	0.10502	10553.0	ORF1ab	2.0	3518.0	10561.0	ORF1ab	1.0	3521.0	3.0	same gene	2020-06	2020	6
10823	10818	5	4	0.10502	10558.0	ORF1ab	1.0	3520.0	10553.0	ORF1ab	2.0	3518.0	2.0	same gene	2020-06	2020	6
10825	10818	7	4	0.10502	10560.0	ORF1ab	3.0	3520.0	10553.0	ORF1ab	2.0	3518.0	2.0	same gene	2020-06	2020	6
10824	10818	6	4	0.10502	10559.0	ORF1ab	2.0	3520.0	10553.0	ORF1ab	2.0	3518.0	2.0	same gene	2020-06	2020	6
10828	10818	10	4	0.10502	10563.0	ORF1ab	3.0	3521.0	10553.0	ORF1ab	2.0	3518.0	3.0	same gene	2020-06	2020	6
10826	10818	8	4	0.10502	10561.0	ORF1ab	1.0	3521.0	10553.0	ORF1ab	2.0	3518.0	3.0	same gene	2020-06	2020	6
10813	10806	7	4	0.10499	10548.0	ORF1ab	3.0	3516.0	10541.0	ORF1ab	2.0	3514.0	2.0	same gene	2020-06	2020	6
10812	10806	6	4	0.10499	10547.0	ORF1ab	2.0	3516.0	10541.0	ORF1ab	2.0	3514.0	2.0	same gene	2020-06	2020	6
10814	10803	11	4	0.10499	10549.0	ORF1ab	1.0	3517.0	10538.0	ORF1ab	2.0	3513.0	4.0	same gene	2020-06	2020	6
10812	10807	5	4	0.10499	10547.0	ORF1ab	2.0	3516.0	10542.0	ORF1ab	3.0	3514.0	2.0	same gene	2020-06	2020	6
10814	10806	8	4	0.10499	10549.0	ORF1ab	1.0	3517.0	10541.0	ORF1ab	2.0	3514.0	3.0	same gene	2020-06	2020	6
10804	10813	9	4	0.10499	10539.0	ORF1ab	3.0	3513.0	10548.0	ORF1ab	3.0	3516.0	3.0	same gene	2020-06	2020	6
10807	10813	6	4	0.10499	10542.0	ORF1ab	3.0	3514.0	10548.0	ORF1ab	3.0	3516.0	2.0	same gene	2020-06	2020	6
10807	10812	5	4	0.10499	10542.0	ORF1ab	3.0	3514.0	10547.0	ORF1ab	2.0	3516.0	2.0	same gene	2020-06	2020	6
10806	10814	8	4	0.10499	10541.0	ORF1ab	2.0	3514.0	10549.0	ORF1ab	1.0	3517.0	3.0	same gene	2020-06	2020	6
10806	10813	7	4	0.10499	10541.0	ORF1ab	2.0	3514.0	10548.0	ORF1ab	3.0	3516.0	2.0	same gene	2020-06	2020	6
10806	10812	6	4	0.10499	10541.0	ORF1ab	2.0	3514.0	10547.0	ORF1ab	2.0	3516.0	2.0	same gene	2020-06	2020	6
10804	10814	10	4	0.10499	10539.0	ORF1ab	3.0	3513.0	10549.0	ORF1ab	1.0	3517.0	4.0	same gene	2020-06	2020	6
10804	10812	8	4	0.10499	10539.0	ORF1ab	3.0	3513.0	10547.0	ORF1ab	2.0	3516.0	3.0	same gene	2020-06	2020	6
10813	10804	9	4	0.10499	10548.0	ORF1ab	3.0	3516.0	10539.0	ORF1ab	3.0	3513.0	3.0	same gene	2020-06	2020	6
10814	10809	5	4	0.10499	10549.0	ORF1ab	1.0	3517.0	10544.0	ORF1ab	2.0	3515.0	2.0	same gene	2020-06	2020	6
10803	10814	11	4	0.10499	10538.0	ORF1ab	2.0	3513.0	10549.0	ORF1ab	1.0	3517.0	4.0	same gene	2020-06	2020	6
10803	10813	10	4	0.10499	10538.0	ORF1ab	2.0	3513.0	10548.0	ORF1ab	3.0	3516.0	3.0	same gene	2020-06	2020	6
10803	10812	9	4	0.10499	10538.0	ORF1ab	2.0	3513.0	10547.0	ORF1ab	2.0	3516.0	3.0	same gene	2020-06	2020	6
10814	10807	7	4	0.10499	10549.0	ORF1ab	1.0	3517.0	10542.0	ORF1ab	3.0	3514.0	3.0	same gene	2020-06	2020	6
10813	10807	6	4	0.10499	10548.0	ORF1ab	3.0	3516.0	10542.0	ORF1ab	3.0	3514.0	2.0	same gene	2020-06	2020	6
10814	10804	10	4	0.10499	10549.0	ORF1ab	1.0	3517.0	10539.0	ORF1ab	3.0	3513.0	4.0	same gene	2020-06	2020	6
10807	10814	7	4	0.10499	10542.0	ORF1ab	3.0	3514.0	10549.0	ORF1ab	1.0	3517.0	3.0	same gene	2020-06	2020	6
10812	10804	8	4	0.10499	10547.0	ORF1ab	2.0	3516.0	10539.0	ORF1ab	3.0	3513.0	3.0	same gene	2020-06	2020	6
10809	10814	5	4	0.10499	10544.0	ORF1ab	2.0	3515.0	10549.0	ORF1ab	1.0	3517.0	2.0	same gene	2020-06	2020	6
10813	10803	10	4	0.10499	10548.0	ORF1ab	3.0	3516.0	10538.0	ORF1ab	2.0	3513.0	3.0	same gene	2020-06	2020	6
10812	10803	9	4	0.10499	10547.0	ORF1ab	2.0	3516.0	10538.0	ORF1ab	2.0	3513.0	3.0	same gene	2020-06	2020	6
10782	10764	18	4	0.10498	10517.0	ORF1ab	2.0	3506.0	10499.0	ORF1ab	2.0	3500.0	6.0	same gene	2020-06	2020	6
10802	10764	38	4	0.10498	10537.0	ORF1ab	1.0	3513.0	10499.0	ORF1ab	2.0	3500.0	13.0	same gene	2020-06	2020	6
10764	10796	32	4	0.10498	10499.0	ORF1ab	2.0	3500.0	10531.0	ORF1ab	1.0	3511.0	11.0	same gene	2020-06	2020	6
10764	10794	30	4	0.10498	10499.0	ORF1ab	2.0	3500.0	10529.0	ORF1ab	2.0	3510.0	10.0	same gene	2020-06	2020	6
10764	10792	28	4	0.10498	10499.0	ORF1ab	2.0	3500.0	10527.0	ORF1ab	3.0	3509.0	9.0	same gene	2020-06	2020	6
10764	10791	27	4	0.10498	10499.0	ORF1ab	2.0	3500.0	10526.0	ORF1ab	2.0	3509.0	9.0	same gene	2020-06	2020	6
10764	10788	24	4	0.10498	10499.0	ORF1ab	2.0	3500.0	10523.0	ORF1ab	2.0	3508.0	8.0	same gene	2020-06	2020	6
10764	10787	23	4	0.10498	10499.0	ORF1ab	2.0	3500.0	10522.0	ORF1ab	1.0	3508.0	8.0	same gene	2020-06	2020	6
10764	10783	19	4	0.10498	10499.0	ORF1ab	2.0	3500.0	10518.0	ORF1ab	3.0	3506.0	6.0	same gene	2020-06	2020	6
10764	10782	18	4	0.10498	10499.0	ORF1ab	2.0	3500.0	10517.0	ORF1ab	2.0	3506.0	6.0	same gene	2020-06	2020	6
10764	10781	17	4	0.10498	10499.0	ORF1ab	2.0	3500.0	10516.0	ORF1ab	1.0	3506.0	6.0	same gene	2020-06	2020	6
10801	10764	37	4	0.10498	10536.0	ORF1ab	3.0	3512.0	10499.0	ORF1ab	2.0	3500.0	12.0	same gene	2020-06	2020	6
10764	10772	8	4	0.10498	10499.0	ORF1ab	2.0	3500.0	10507.0	ORF1ab	1.0	3503.0	3.0	same gene	2020-06	2020	6
10764	10780	16	4	0.10498	10499.0	ORF1ab	2.0	3500.0	10515.0	ORF1ab	3.0	3505.0	5.0	same gene	2020-06	2020	6
10764	10769	5	4	0.10498	10499.0	ORF1ab	2.0	3500.0	10504.0	ORF1ab	1.0	3502.0	2.0	same gene	2020-06	2020	6
10764	10799	35	4	0.10498	10499.0	ORF1ab	2.0	3500.0	10534.0	ORF1ab	1.0	3512.0	12.0	same gene	2020-06	2020	6
10764	10773	9	4	0.10498	10499.0	ORF1ab	2.0	3500.0	10508.0	ORF1ab	2.0	3503.0	3.0	same gene	2020-06	2020	6
10764	10774	10	4	0.10498	10499.0	ORF1ab	2.0	3500.0	10509.0	ORF1ab	3.0	3503.0	3.0	same gene	2020-06	2020	6
10764	10758	6	4	0.10498	10499.0	ORF1ab	2.0	3500.0	10493.0	ORF1ab	2.0	3498.0	2.0	same gene	2020-06	2020	6
10764	10775	11	4	0.10498	10499.0	ORF1ab	2.0	3500.0	10510.0	ORF1ab	1.0	3504.0	4.0	same gene	2020-06	2020	6
10764	10777	13	4	0.10498	10499.0	ORF1ab	2.0	3500.0	10512.0	ORF1ab	3.0	3504.0	4.0	same gene	2020-06	2020	6
10764	10778	14	4	0.10498	10499.0	ORF1ab	2.0	3500.0	10513.0	ORF1ab	1.0	3505.0	5.0	same gene	2020-06	2020	6
10764	10779	15	4	0.10498	10499.0	ORF1ab	2.0	3500.0	10514.0	ORF1ab	2.0	3505.0	5.0	same gene	2020-06	2020	6
10775	10764	11	4	0.10498	10510.0	ORF1ab	1.0	3504.0	10499.0	ORF1ab	2.0	3500.0	4.0	same gene	2020-06	2020	6
10764	10797	33	4	0.10498	10499.0	ORF1ab	2.0	3500.0	10532.0	ORF1ab	2.0	3511.0	11.0	same gene	2020-06	2020	6
10774	10764	10	4	0.10498	10509.0	ORF1ab	3.0	3503.0	10499.0	ORF1ab	2.0	3500.0	3.0	same gene	2020-06	2020	6
10783	10764	19	4	0.10498	10518.0	ORF1ab	3.0	3506.0	10499.0	ORF1ab	2.0	3500.0	6.0	same gene	2020-06	2020	6
10791	10764	27	4	0.10498	10526.0	ORF1ab	2.0	3509.0	10499.0	ORF1ab	2.0	3500.0	9.0	same gene	2020-06	2020	6
10781	10764	17	4	0.10498	10516.0	ORF1ab	1.0	3506.0	10499.0	ORF1ab	2.0	3500.0	6.0	same gene	2020-06	2020	6
10787	10764	23	4	0.10498	10522.0	ORF1ab	1.0	3508.0	10499.0	ORF1ab	2.0	3500.0	8.0	same gene	2020-06	2020	6
10788	10764	24	4	0.10498	10523.0	ORF1ab	2.0	3508.0	10499.0	ORF1ab	2.0	3500.0	8.0	same gene	2020-06	2020	6
10780	10764	16	4	0.10498	10515.0	ORF1ab	3.0	3505.0	10499.0	ORF1ab	2.0	3500.0	5.0	same gene	2020-06	2020	6
10758	10764	6	4	0.10498	10493.0	ORF1ab	2.0	3498.0	10499.0	ORF1ab	2.0	3500.0	2.0	same gene	2020-06	2020	6
10779	10764	15	4	0.10498	10514.0	ORF1ab	2.0	3505.0	10499.0	ORF1ab	2.0	3500.0	5.0	same gene	2020-06	2020	6
10778	10764	14	4	0.10498	10513.0	ORF1ab	1.0	3505.0	10499.0	ORF1ab	2.0	3500.0	5.0	same gene	2020-06	2020	6
10769	10764	5	4	0.10498	10504.0	ORF1ab	1.0	3502.0	10499.0	ORF1ab	2.0	3500.0	2.0	same gene	2020-06	2020	6
10777	10764	13	4	0.10498	10512.0	ORF1ab	3.0	3504.0	10499.0	ORF1ab	2.0	3500.0	4.0	same gene	2020-06	2020	6
10764	10801	37	4	0.10498	10499.0	ORF1ab	2.0	3500.0	10536.0	ORF1ab	3.0	3512.0	12.0	same gene	2020-06	2020	6
10794	10764	30	4	0.10498	10529.0	ORF1ab	2.0	3510.0	10499.0	ORF1ab	2.0	3500.0	10.0	same gene	2020-06	2020	6
10772	10764	8	4	0.10498	10507.0	ORF1ab	1.0	3503.0	10499.0	ORF1ab	2.0	3500.0	3.0	same gene	2020-06	2020	6
10773	10764	9	4	0.10498	10508.0	ORF1ab	2.0	3503.0	10499.0	ORF1ab	2.0	3500.0	3.0	same gene	2020-06	2020	6
10764	10802	38	4	0.10498	10499.0	ORF1ab	2.0	3500.0	10537.0	ORF1ab	1.0	3513.0	13.0	same gene	2020-06	2020	6
10792	10764	28	4	0.10498	10527.0	ORF1ab	3.0	3509.0	10499.0	ORF1ab	2.0	3500.0	9.0	same gene	2020-06	2020	6
10796	10764	32	4	0.10498	10531.0	ORF1ab	1.0	3511.0	10499.0	ORF1ab	2.0	3500.0	11.0	same gene	2020-06	2020	6
10797	10764	33	4	0.10498	10532.0	ORF1ab	2.0	3511.0	10499.0	ORF1ab	2.0	3500.0	11.0	same gene	2020-06	2020	6
10799	10764	35	4	0.10498	10534.0	ORF1ab	1.0	3512.0	10499.0	ORF1ab	2.0	3500.0	12.0	same gene	2020-06	2020	6
10796	10776	20	4	0.10497	10531.0	ORF1ab	1.0	3511.0	10511.0	ORF1ab	2.0	3504.0	7.0	same gene	2020-06	2020	6
10776	10758	18	4	0.10497	10511.0	ORF1ab	2.0	3504.0	10493.0	ORF1ab	2.0	3498.0	6.0	same gene	2020-06	2020	6
10797	10776	21	4	0.10497	10532.0	ORF1ab	2.0	3511.0	10511.0	ORF1ab	2.0	3504.0	7.0	same gene	2020-06	2020	6
10776	10765	11	4	0.10497	10511.0	ORF1ab	2.0	3504.0	10500.0	ORF1ab	3.0	3500.0	4.0	same gene	2020-06	2020	6
10799	10776	23	4	0.10497	10534.0	ORF1ab	1.0	3512.0	10511.0	ORF1ab	2.0	3504.0	8.0	same gene	2020-06	2020	6
10794	10776	18	4	0.10497	10529.0	ORF1ab	2.0	3510.0	10511.0	ORF1ab	2.0	3504.0	6.0	same gene	2020-06	2020	6
10791	10776	15	4	0.10497	10526.0	ORF1ab	2.0	3509.0	10511.0	ORF1ab	2.0	3504.0	5.0	same gene	2020-06	2020	6
10792	10776	16	4	0.10497	10527.0	ORF1ab	3.0	3509.0	10511.0	ORF1ab	2.0	3504.0	5.0	same gene	2020-06	2020	6
10776	10760	16	4	0.10497	10511.0	ORF1ab	2.0	3504.0	10495.0	ORF1ab	1.0	3499.0	5.0	same gene	2020-06	2020	6
10776	10769	7	4	0.10497	10511.0	ORF1ab	2.0	3504.0	10504.0	ORF1ab	1.0	3502.0	2.0	same gene	2020-06	2020	6
10767	10776	9	4	0.10497	10502.0	ORF1ab	2.0	3501.0	10511.0	ORF1ab	2.0	3504.0	3.0	same gene	2020-06	2020	6
10776	10791	15	4	0.10497	10511.0	ORF1ab	2.0	3504.0	10526.0	ORF1ab	2.0	3509.0	5.0	same gene	2020-06	2020	6
10776	10792	16	4	0.10497	10511.0	ORF1ab	2.0	3504.0	10527.0	ORF1ab	3.0	3509.0	5.0	same gene	2020-06	2020	6
10776	10766	10	4	0.10497	10511.0	ORF1ab	2.0	3504.0	10501.0	ORF1ab	1.0	3501.0	3.0	same gene	2020-06	2020	6
10802	10776	26	4	0.10497	10537.0	ORF1ab	1.0	3513.0	10511.0	ORF1ab	2.0	3504.0	9.0	same gene	2020-06	2020	6
10758	10776	18	4	0.10497	10493.0	ORF1ab	2.0	3498.0	10511.0	ORF1ab	2.0	3504.0	6.0	same gene	2020-06	2020	6
10776	10794	18	4	0.10497	10511.0	ORF1ab	2.0	3504.0	10529.0	ORF1ab	2.0	3510.0	6.0	same gene	2020-06	2020	6
10763	10776	13	4	0.10497	10498.0	ORF1ab	1.0	3500.0	10511.0	ORF1ab	2.0	3504.0	4.0	same gene	2020-06	2020	6
10776	10796	20	4	0.10497	10511.0	ORF1ab	2.0	3504.0	10531.0	ORF1ab	1.0	3511.0	7.0	same gene	2020-06	2020	6
10781	10776	5	4	0.10497	10516.0	ORF1ab	1.0	3506.0	10511.0	ORF1ab	2.0	3504.0	2.0	same gene	2020-06	2020	6
10776	10797	21	4	0.10497	10511.0	ORF1ab	2.0	3504.0	10532.0	ORF1ab	2.0	3511.0	7.0	same gene	2020-06	2020	6
10762	10776	14	4	0.10497	10497.0	ORF1ab	3.0	3499.0	10511.0	ORF1ab	2.0	3504.0	5.0	same gene	2020-06	2020	6
10776	10799	23	4	0.10497	10511.0	ORF1ab	2.0	3504.0	10534.0	ORF1ab	1.0	3512.0	8.0	same gene	2020-06	2020	6
10776	10801	25	4	0.10497	10511.0	ORF1ab	2.0	3504.0	10536.0	ORF1ab	3.0	3512.0	8.0	same gene	2020-06	2020	6
10760	10776	16	4	0.10497	10495.0	ORF1ab	1.0	3499.0	10511.0	ORF1ab	2.0	3504.0	5.0	same gene	2020-06	2020	6
10776	10802	26	4	0.10497	10511.0	ORF1ab	2.0	3504.0	10537.0	ORF1ab	1.0	3513.0	9.0	same gene	2020-06	2020	6
10776	10762	14	4	0.10497	10511.0	ORF1ab	2.0	3504.0	10497.0	ORF1ab	3.0	3499.0	5.0	same gene	2020-06	2020	6
10776	10763	13	4	0.10497	10511.0	ORF1ab	2.0	3504.0	10498.0	ORF1ab	1.0	3500.0	4.0	same gene	2020-06	2020	6
10768	10776	8	4	0.10497	10503.0	ORF1ab	3.0	3501.0	10511.0	ORF1ab	2.0	3504.0	3.0	same gene	2020-06	2020	6
10776	10787	11	4	0.10497	10511.0	ORF1ab	2.0	3504.0	10522.0	ORF1ab	1.0	3508.0	4.0	same gene	2020-06	2020	6
10776	10788	12	4	0.10497	10511.0	ORF1ab	2.0	3504.0	10523.0	ORF1ab	2.0	3508.0	4.0	same gene	2020-06	2020	6
10801	10776	25	4	0.10497	10536.0	ORF1ab	3.0	3512.0	10511.0	ORF1ab	2.0	3504.0	8.0	same gene	2020-06	2020	6
10776	10781	5	4	0.10497	10511.0	ORF1ab	2.0	3504.0	10516.0	ORF1ab	1.0	3506.0	2.0	same gene	2020-06	2020	6
10769	10776	7	4	0.10497	10504.0	ORF1ab	1.0	3502.0	10511.0	ORF1ab	2.0	3504.0	2.0	same gene	2020-06	2020	6
10776	10782	6	4	0.10497	10511.0	ORF1ab	2.0	3504.0	10517.0	ORF1ab	2.0	3506.0	2.0	same gene	2020-06	2020	6
10776	10783	7	4	0.10497	10511.0	ORF1ab	2.0	3504.0	10518.0	ORF1ab	3.0	3506.0	2.0	same gene	2020-06	2020	6
10782	10776	6	4	0.10497	10517.0	ORF1ab	2.0	3506.0	10511.0	ORF1ab	2.0	3504.0	2.0	same gene	2020-06	2020	6
10766	10776	10	4	0.10497	10501.0	ORF1ab	1.0	3501.0	10511.0	ORF1ab	2.0	3504.0	3.0	same gene	2020-06	2020	6
10788	10776	12	4	0.10497	10523.0	ORF1ab	2.0	3508.0	10511.0	ORF1ab	2.0	3504.0	4.0	same gene	2020-06	2020	6
10776	10768	8	4	0.10497	10511.0	ORF1ab	2.0	3504.0	10503.0	ORF1ab	3.0	3501.0	3.0	same gene	2020-06	2020	6
10776	10767	9	4	0.10497	10511.0	ORF1ab	2.0	3504.0	10502.0	ORF1ab	2.0	3501.0	3.0	same gene	2020-06	2020	6
10787	10776	11	4	0.10497	10522.0	ORF1ab	1.0	3508.0	10511.0	ORF1ab	2.0	3504.0	4.0	same gene	2020-06	2020	6
10783	10776	7	4	0.10497	10518.0	ORF1ab	3.0	3506.0	10511.0	ORF1ab	2.0	3504.0	2.0	same gene	2020-06	2020	6
10765	10776	11	4	0.10497	10500.0	ORF1ab	3.0	3500.0	10511.0	ORF1ab	2.0	3504.0	4.0	same gene	2020-06	2020	6
10814	10821	7	4	0.10495	10549.0	ORF1ab	1.0	3517.0	10556.0	ORF1ab	2.0	3519.0	2.0	same gene	2020-06	2020	6
10814	10822	8	4	0.10495	10549.0	ORF1ab	1.0	3517.0	10557.0	ORF1ab	3.0	3519.0	2.0	same gene	2020-06	2020	6
10814	10823	9	4	0.10495	10549.0	ORF1ab	1.0	3517.0	10558.0	ORF1ab	1.0	3520.0	3.0	same gene	2020-06	2020	6
10814	10820	6	4	0.10495	10549.0	ORF1ab	1.0	3517.0	10555.0	ORF1ab	1.0	3519.0	2.0	same gene	2020-06	2020	6
10812	10817	5	4	0.10495	10547.0	ORF1ab	2.0	3516.0	10552.0	ORF1ab	1.0	3518.0	2.0	same gene	2020-06	2020	6
10813	10828	15	4	0.10495	10548.0	ORF1ab	3.0	3516.0	10563.0	ORF1ab	3.0	3521.0	5.0	same gene	2020-06	2020	6
10813	10826	13	4	0.10495	10548.0	ORF1ab	3.0	3516.0	10561.0	ORF1ab	1.0	3521.0	5.0	same gene	2020-06	2020	6
10812	10820	8	4	0.10495	10547.0	ORF1ab	2.0	3516.0	10555.0	ORF1ab	1.0	3519.0	3.0	same gene	2020-06	2020	6
10812	10821	9	4	0.10495	10547.0	ORF1ab	2.0	3516.0	10556.0	ORF1ab	2.0	3519.0	3.0	same gene	2020-06	2020	6
10812	10822	10	4	0.10495	10547.0	ORF1ab	2.0	3516.0	10557.0	ORF1ab	3.0	3519.0	3.0	same gene	2020-06	2020	6
10812	10823	11	4	0.10495	10547.0	ORF1ab	2.0	3516.0	10558.0	ORF1ab	1.0	3520.0	4.0	same gene	2020-06	2020	6
10812	10824	12	4	0.10495	10547.0	ORF1ab	2.0	3516.0	10559.0	ORF1ab	2.0	3520.0	4.0	same gene	2020-06	2020	6
10812	10825	13	4	0.10495	10547.0	ORF1ab	2.0	3516.0	10560.0	ORF1ab	3.0	3520.0	4.0	same gene	2020-06	2020	6
10812	10826	14	4	0.10495	10547.0	ORF1ab	2.0	3516.0	10561.0	ORF1ab	1.0	3521.0	5.0	same gene	2020-06	2020	6
10812	10828	16	4	0.10495	10547.0	ORF1ab	2.0	3516.0	10563.0	ORF1ab	3.0	3521.0	5.0	same gene	2020-06	2020	6
10813	10817	4	4	0.10495	10548.0	ORF1ab	3.0	3516.0	10552.0	ORF1ab	1.0	3518.0	2.0	same gene	2020-06	2020	6
10813	10819	6	4	0.10495	10548.0	ORF1ab	3.0	3516.0	10554.0	ORF1ab	3.0	3518.0	2.0	same gene	2020-06	2020	6
10813	10820	7	4	0.10495	10548.0	ORF1ab	3.0	3516.0	10555.0	ORF1ab	1.0	3519.0	3.0	same gene	2020-06	2020	6
10813	10821	8	4	0.10495	10548.0	ORF1ab	3.0	3516.0	10556.0	ORF1ab	2.0	3519.0	3.0	same gene	2020-06	2020	6
10812	10819	7	4	0.10495	10547.0	ORF1ab	2.0	3516.0	10554.0	ORF1ab	3.0	3518.0	2.0	same gene	2020-06	2020	6
10813	10822	9	4	0.10495	10548.0	ORF1ab	3.0	3516.0	10557.0	ORF1ab	3.0	3519.0	3.0	same gene	2020-06	2020	6
10813	10823	10	4	0.10495	10548.0	ORF1ab	3.0	3516.0	10558.0	ORF1ab	1.0	3520.0	4.0	same gene	2020-06	2020	6
10813	10824	11	4	0.10495	10548.0	ORF1ab	3.0	3516.0	10559.0	ORF1ab	2.0	3520.0	4.0	same gene	2020-06	2020	6
10813	10825	12	4	0.10495	10548.0	ORF1ab	3.0	3516.0	10560.0	ORF1ab	3.0	3520.0	4.0	same gene	2020-06	2020	6
10814	10824	10	4	0.10495	10549.0	ORF1ab	1.0	3517.0	10559.0	ORF1ab	2.0	3520.0	3.0	same gene	2020-06	2020	6
10821	10813	8	4	0.10495	10556.0	ORF1ab	2.0	3519.0	10548.0	ORF1ab	3.0	3516.0	3.0	same gene	2020-06	2020	6
10817	10813	4	4	0.10495	10552.0	ORF1ab	1.0	3518.0	10548.0	ORF1ab	3.0	3516.0	2.0	same gene	2020-06	2020	6
10822	10812	10	4	0.10495	10557.0	ORF1ab	3.0	3519.0	10547.0	ORF1ab	2.0	3516.0	3.0	same gene	2020-06	2020	6
10824	10812	12	4	0.10495	10559.0	ORF1ab	2.0	3520.0	10547.0	ORF1ab	2.0	3516.0	4.0	same gene	2020-06	2020	6
10825	10812	13	4	0.10495	10560.0	ORF1ab	3.0	3520.0	10547.0	ORF1ab	2.0	3516.0	4.0	same gene	2020-06	2020	6
10826	10812	14	4	0.10495	10561.0	ORF1ab	1.0	3521.0	10547.0	ORF1ab	2.0	3516.0	5.0	same gene	2020-06	2020	6
10828	10812	16	4	0.10495	10563.0	ORF1ab	3.0	3521.0	10547.0	ORF1ab	2.0	3516.0	5.0	same gene	2020-06	2020	6
10824	10814	10	4	0.10495	10559.0	ORF1ab	2.0	3520.0	10549.0	ORF1ab	1.0	3517.0	3.0	same gene	2020-06	2020	6
10819	10813	6	4	0.10495	10554.0	ORF1ab	3.0	3518.0	10548.0	ORF1ab	3.0	3516.0	2.0	same gene	2020-06	2020	6
10820	10813	7	4	0.10495	10555.0	ORF1ab	1.0	3519.0	10548.0	ORF1ab	3.0	3516.0	3.0	same gene	2020-06	2020	6
10822	10813	9	4	0.10495	10557.0	ORF1ab	3.0	3519.0	10548.0	ORF1ab	3.0	3516.0	3.0	same gene	2020-06	2020	6
10823	10813	10	4	0.10495	10558.0	ORF1ab	1.0	3520.0	10548.0	ORF1ab	3.0	3516.0	4.0	same gene	2020-06	2020	6
10824	10813	11	4	0.10495	10559.0	ORF1ab	2.0	3520.0	10548.0	ORF1ab	3.0	3516.0	4.0	same gene	2020-06	2020	6
10825	10813	12	4	0.10495	10560.0	ORF1ab	3.0	3520.0	10548.0	ORF1ab	3.0	3516.0	4.0	same gene	2020-06	2020	6
10828	10814	14	4	0.10495	10563.0	ORF1ab	3.0	3521.0	10549.0	ORF1ab	1.0	3517.0	4.0	same gene	2020-06	2020	6
10826	10814	12	4	0.10495	10561.0	ORF1ab	1.0	3521.0	10549.0	ORF1ab	1.0	3517.0	4.0	same gene	2020-06	2020	6
10826	10813	13	4	0.10495	10561.0	ORF1ab	1.0	3521.0	10548.0	ORF1ab	3.0	3516.0	5.0	same gene	2020-06	2020	6
10828	10813	15	4	0.10495	10563.0	ORF1ab	3.0	3521.0	10548.0	ORF1ab	3.0	3516.0	5.0	same gene	2020-06	2020	6
10820	10814	6	4	0.10495	10555.0	ORF1ab	1.0	3519.0	10549.0	ORF1ab	1.0	3517.0	2.0	same gene	2020-06	2020	6
10821	10814	7	4	0.10495	10556.0	ORF1ab	2.0	3519.0	10549.0	ORF1ab	1.0	3517.0	2.0	same gene	2020-06	2020	6
10822	10814	8	4	0.10495	10557.0	ORF1ab	3.0	3519.0	10549.0	ORF1ab	1.0	3517.0	2.0	same gene	2020-06	2020	6
10823	10814	9	4	0.10495	10558.0	ORF1ab	1.0	3520.0	10549.0	ORF1ab	1.0	3517.0	3.0	same gene	2020-06	2020	6
10823	10812	11	4	0.10495	10558.0	ORF1ab	1.0	3520.0	10547.0	ORF1ab	2.0	3516.0	4.0	same gene	2020-06	2020	6
10825	10814	11	4	0.10495	10560.0	ORF1ab	3.0	3520.0	10549.0	ORF1ab	1.0	3517.0	3.0	same gene	2020-06	2020	6
10821	10812	9	4	0.10495	10556.0	ORF1ab	2.0	3519.0	10547.0	ORF1ab	2.0	3516.0	3.0	same gene	2020-06	2020	6
10819	10812	7	4	0.10495	10554.0	ORF1ab	3.0	3518.0	10547.0	ORF1ab	2.0	3516.0	2.0	same gene	2020-06	2020	6
10817	10812	5	4	0.10495	10552.0	ORF1ab	1.0	3518.0	10547.0	ORF1ab	2.0	3516.0	2.0	same gene	2020-06	2020	6
10814	10825	11	4	0.10495	10549.0	ORF1ab	1.0	3517.0	10560.0	ORF1ab	3.0	3520.0	3.0	same gene	2020-06	2020	6
10820	10812	8	4	0.10495	10555.0	ORF1ab	1.0	3519.0	10547.0	ORF1ab	2.0	3516.0	3.0	same gene	2020-06	2020	6
10814	10826	12	4	0.10495	10549.0	ORF1ab	1.0	3517.0	10561.0	ORF1ab	1.0	3521.0	4.0	same gene	2020-06	2020	6
10814	10828	14	4	0.10495	10549.0	ORF1ab	1.0	3517.0	10563.0	ORF1ab	3.0	3521.0	4.0	same gene	2020-06	2020	6
10787	10761	26	4	0.10493	10522.0	ORF1ab	1.0	3508.0	10496.0	ORF1ab	2.0	3499.0	9.0	same gene	2020-06	2020	6
10761	10781	20	4	0.10493	10496.0	ORF1ab	2.0	3499.0	10516.0	ORF1ab	1.0	3506.0	7.0	same gene	2020-06	2020	6
10779	10761	18	4	0.10493	10514.0	ORF1ab	2.0	3505.0	10496.0	ORF1ab	2.0	3499.0	6.0	same gene	2020-06	2020	6
10778	10761	17	4	0.10493	10513.0	ORF1ab	1.0	3505.0	10496.0	ORF1ab	2.0	3499.0	6.0	same gene	2020-06	2020	6
10783	10761	22	4	0.10493	10518.0	ORF1ab	3.0	3506.0	10496.0	ORF1ab	2.0	3499.0	7.0	same gene	2020-06	2020	6
10791	10761	30	4	0.10493	10526.0	ORF1ab	2.0	3509.0	10496.0	ORF1ab	2.0	3499.0	10.0	same gene	2020-06	2020	6
10761	10780	19	4	0.10493	10496.0	ORF1ab	2.0	3499.0	10515.0	ORF1ab	3.0	3505.0	6.0	same gene	2020-06	2020	6
10788	10761	27	4	0.10493	10523.0	ORF1ab	2.0	3508.0	10496.0	ORF1ab	2.0	3499.0	9.0	same gene	2020-06	2020	6
10761	10783	22	4	0.10493	10496.0	ORF1ab	2.0	3499.0	10518.0	ORF1ab	3.0	3506.0	7.0	same gene	2020-06	2020	6
10792	10761	31	4	0.10493	10527.0	ORF1ab	3.0	3509.0	10496.0	ORF1ab	2.0	3499.0	10.0	same gene	2020-06	2020	6
10796	10761	35	4	0.10493	10531.0	ORF1ab	1.0	3511.0	10496.0	ORF1ab	2.0	3499.0	12.0	same gene	2020-06	2020	6
10794	10761	33	4	0.10493	10529.0	ORF1ab	2.0	3510.0	10496.0	ORF1ab	2.0	3499.0	11.0	same gene	2020-06	2020	6
10761	10782	21	4	0.10493	10496.0	ORF1ab	2.0	3499.0	10517.0	ORF1ab	2.0	3506.0	7.0	same gene	2020-06	2020	6
10761	10787	26	4	0.10493	10496.0	ORF1ab	2.0	3499.0	10522.0	ORF1ab	1.0	3508.0	9.0	same gene	2020-06	2020	6
10766	10761	5	4	0.10493	10501.0	ORF1ab	1.0	3501.0	10496.0	ORF1ab	2.0	3499.0	2.0	same gene	2020-06	2020	6
10761	10788	27	4	0.10493	10496.0	ORF1ab	2.0	3499.0	10523.0	ORF1ab	2.0	3508.0	9.0	same gene	2020-06	2020	6
10761	10791	30	4	0.10493	10496.0	ORF1ab	2.0	3499.0	10526.0	ORF1ab	2.0	3509.0	10.0	same gene	2020-06	2020	6
10761	10792	31	4	0.10493	10496.0	ORF1ab	2.0	3499.0	10527.0	ORF1ab	3.0	3509.0	10.0	same gene	2020-06	2020	6
10799	10761	38	4	0.10493	10534.0	ORF1ab	1.0	3512.0	10496.0	ORF1ab	2.0	3499.0	13.0	same gene	2020-06	2020	6
10761	10794	33	4	0.10493	10496.0	ORF1ab	2.0	3499.0	10529.0	ORF1ab	2.0	3510.0	11.0	same gene	2020-06	2020	6
10782	10761	21	4	0.10493	10517.0	ORF1ab	2.0	3506.0	10496.0	ORF1ab	2.0	3499.0	7.0	same gene	2020-06	2020	6
10797	10761	36	4	0.10493	10532.0	ORF1ab	2.0	3511.0	10496.0	ORF1ab	2.0	3499.0	12.0	same gene	2020-06	2020	6
10761	10796	35	4	0.10493	10496.0	ORF1ab	2.0	3499.0	10531.0	ORF1ab	1.0	3511.0	12.0	same gene	2020-06	2020	6
10761	10802	41	4	0.10493	10496.0	ORF1ab	2.0	3499.0	10537.0	ORF1ab	1.0	3513.0	14.0	same gene	2020-06	2020	6
10761	10801	40	4	0.10493	10496.0	ORF1ab	2.0	3499.0	10536.0	ORF1ab	3.0	3512.0	13.0	same gene	2020-06	2020	6
10781	10761	20	4	0.10493	10516.0	ORF1ab	1.0	3506.0	10496.0	ORF1ab	2.0	3499.0	7.0	same gene	2020-06	2020	6
10761	10797	36	4	0.10493	10496.0	ORF1ab	2.0	3499.0	10532.0	ORF1ab	2.0	3511.0	12.0	same gene	2020-06	2020	6
10780	10761	19	4	0.10493	10515.0	ORF1ab	3.0	3505.0	10496.0	ORF1ab	2.0	3499.0	6.0	same gene	2020-06	2020	6
10761	10799	38	4	0.10493	10496.0	ORF1ab	2.0	3499.0	10534.0	ORF1ab	1.0	3512.0	13.0	same gene	2020-06	2020	6
10801	10761	40	4	0.10493	10536.0	ORF1ab	3.0	3512.0	10496.0	ORF1ab	2.0	3499.0	13.0	same gene	2020-06	2020	6
10761	10766	5	4	0.10493	10496.0	ORF1ab	2.0	3499.0	10501.0	ORF1ab	1.0	3501.0	2.0	same gene	2020-06	2020	6
10773	10761	12	4	0.10493	10508.0	ORF1ab	2.0	3503.0	10496.0	ORF1ab	2.0	3499.0	4.0	same gene	2020-06	2020	6
10761	10769	8	4	0.10493	10496.0	ORF1ab	2.0	3499.0	10504.0	ORF1ab	1.0	3502.0	3.0	same gene	2020-06	2020	6
10802	10761	41	4	0.10493	10537.0	ORF1ab	1.0	3513.0	10496.0	ORF1ab	2.0	3499.0	14.0	same gene	2020-06	2020	6
10761	10779	18	4	0.10493	10496.0	ORF1ab	2.0	3499.0	10514.0	ORF1ab	2.0	3505.0	6.0	same gene	2020-06	2020	6
10775	10761	14	4	0.10493	10510.0	ORF1ab	1.0	3504.0	10496.0	ORF1ab	2.0	3499.0	5.0	same gene	2020-06	2020	6
10774	10761	13	4	0.10493	10509.0	ORF1ab	3.0	3503.0	10496.0	ORF1ab	2.0	3499.0	4.0	same gene	2020-06	2020	6
10772	10761	11	4	0.10493	10507.0	ORF1ab	1.0	3503.0	10496.0	ORF1ab	2.0	3499.0	4.0	same gene	2020-06	2020	6
10761	10778	17	4	0.10493	10496.0	ORF1ab	2.0	3499.0	10513.0	ORF1ab	1.0	3505.0	6.0	same gene	2020-06	2020	6
10761	10777	16	4	0.10493	10496.0	ORF1ab	2.0	3499.0	10512.0	ORF1ab	3.0	3504.0	5.0	same gene	2020-06	2020	6
10761	10775	14	4	0.10493	10496.0	ORF1ab	2.0	3499.0	10510.0	ORF1ab	1.0	3504.0	5.0	same gene	2020-06	2020	6
10761	10774	13	4	0.10493	10496.0	ORF1ab	2.0	3499.0	10509.0	ORF1ab	3.0	3503.0	4.0	same gene	2020-06	2020	6
10814	10810	4	4	0.10493	10549.0	ORF1ab	1.0	3517.0	10545.0	ORF1ab	3.0	3515.0	2.0	same gene	2020-06	2020	6
10810	10814	4	4	0.10493	10545.0	ORF1ab	3.0	3515.0	10549.0	ORF1ab	1.0	3517.0	2.0	same gene	2020-06	2020	6
10769	10761	8	4	0.10493	10504.0	ORF1ab	1.0	3502.0	10496.0	ORF1ab	2.0	3499.0	3.0	same gene	2020-06	2020	6
10761	10773	12	4	0.10493	10496.0	ORF1ab	2.0	3499.0	10508.0	ORF1ab	2.0	3503.0	4.0	same gene	2020-06	2020	6
10761	10772	11	4	0.10493	10496.0	ORF1ab	2.0	3499.0	10507.0	ORF1ab	1.0	3503.0	4.0	same gene	2020-06	2020	6
10777	10761	16	4	0.10493	10512.0	ORF1ab	3.0	3504.0	10496.0	ORF1ab	2.0	3499.0	5.0	same gene	2020-06	2020	6
10768	10761	7	4	0.10493	10503.0	ORF1ab	3.0	3501.0	10496.0	ORF1ab	2.0	3499.0	2.0	same gene	2020-06	2020	6
10761	10768	7	4	0.10493	10496.0	ORF1ab	2.0	3499.0	10503.0	ORF1ab	3.0	3501.0	2.0	same gene	2020-06	2020	6
10761	10767	6	4	0.10493	10496.0	ORF1ab	2.0	3499.0	10502.0	ORF1ab	2.0	3501.0	2.0	same gene	2020-06	2020	6
10767	10761	6	4	0.10493	10502.0	ORF1ab	2.0	3501.0	10496.0	ORF1ab	2.0	3499.0	2.0	same gene	2020-06	2020	6
10791	10784	7	4	0.10492	10526.0	ORF1ab	2.0	3509.0	10519.0	ORF1ab	1.0	3507.0	2.0	same gene	2020-06	2020	6
10768	10784	16	4	0.10492	10503.0	ORF1ab	3.0	3501.0	10519.0	ORF1ab	1.0	3507.0	6.0	same gene	2020-06	2020	6
10774	10784	10	4	0.10492	10509.0	ORF1ab	3.0	3503.0	10519.0	ORF1ab	1.0	3507.0	4.0	same gene	2020-06	2020	6
10784	10777	7	4	0.10492	10519.0	ORF1ab	1.0	3507.0	10512.0	ORF1ab	3.0	3504.0	3.0	same gene	2020-06	2020	6
10802	10784	18	4	0.10492	10537.0	ORF1ab	1.0	3513.0	10519.0	ORF1ab	1.0	3507.0	6.0	same gene	2020-06	2020	6
10801	10784	17	4	0.10492	10536.0	ORF1ab	3.0	3512.0	10519.0	ORF1ab	1.0	3507.0	5.0	same gene	2020-06	2020	6
10799	10784	15	4	0.10492	10534.0	ORF1ab	1.0	3512.0	10519.0	ORF1ab	1.0	3507.0	5.0	same gene	2020-06	2020	6
10797	10784	13	4	0.10492	10532.0	ORF1ab	2.0	3511.0	10519.0	ORF1ab	1.0	3507.0	4.0	same gene	2020-06	2020	6
10796	10784	12	4	0.10492	10531.0	ORF1ab	1.0	3511.0	10519.0	ORF1ab	1.0	3507.0	4.0	same gene	2020-06	2020	6
10794	10784	10	4	0.10492	10529.0	ORF1ab	2.0	3510.0	10519.0	ORF1ab	1.0	3507.0	3.0	same gene	2020-06	2020	6
10792	10784	8	4	0.10492	10527.0	ORF1ab	3.0	3509.0	10519.0	ORF1ab	1.0	3507.0	2.0	same gene	2020-06	2020	6
10784	10773	11	4	0.10492	10519.0	ORF1ab	1.0	3507.0	10508.0	ORF1ab	2.0	3503.0	4.0	same gene	2020-06	2020	6
10784	10765	19	4	0.10492	10519.0	ORF1ab	1.0	3507.0	10500.0	ORF1ab	3.0	3500.0	7.0	same gene	2020-06	2020	6
10784	10768	16	4	0.10492	10519.0	ORF1ab	1.0	3507.0	10503.0	ORF1ab	3.0	3501.0	6.0	same gene	2020-06	2020	6
10763	10784	21	4	0.10492	10498.0	ORF1ab	1.0	3500.0	10519.0	ORF1ab	1.0	3507.0	7.0	same gene	2020-06	2020	6
10784	10766	18	4	0.10492	10519.0	ORF1ab	1.0	3507.0	10501.0	ORF1ab	1.0	3501.0	6.0	same gene	2020-06	2020	6
10760	10784	24	4	0.10492	10495.0	ORF1ab	1.0	3499.0	10519.0	ORF1ab	1.0	3507.0	8.0	same gene	2020-06	2020	6
10784	10792	8	4	0.10492	10519.0	ORF1ab	1.0	3507.0	10527.0	ORF1ab	3.0	3509.0	2.0	same gene	2020-06	2020	6
10784	10780	4	4	0.10492	10519.0	ORF1ab	1.0	3507.0	10515.0	ORF1ab	3.0	3505.0	2.0	same gene	2020-06	2020	6
10784	10799	15	4	0.10492	10519.0	ORF1ab	1.0	3507.0	10534.0	ORF1ab	1.0	3512.0	5.0	same gene	2020-06	2020	6
10784	10779	5	4	0.10492	10519.0	ORF1ab	1.0	3507.0	10514.0	ORF1ab	2.0	3505.0	2.0	same gene	2020-06	2020	6
10784	10762	22	4	0.10492	10519.0	ORF1ab	1.0	3507.0	10497.0	ORF1ab	3.0	3499.0	8.0	same gene	2020-06	2020	6
10769	10784	15	4	0.10492	10504.0	ORF1ab	1.0	3502.0	10519.0	ORF1ab	1.0	3507.0	5.0	same gene	2020-06	2020	6
10772	10784	12	4	0.10492	10507.0	ORF1ab	1.0	3503.0	10519.0	ORF1ab	1.0	3507.0	4.0	same gene	2020-06	2020	6
10784	10796	12	4	0.10492	10519.0	ORF1ab	1.0	3507.0	10531.0	ORF1ab	1.0	3511.0	4.0	same gene	2020-06	2020	6
10758	10784	26	4	0.10492	10493.0	ORF1ab	2.0	3498.0	10519.0	ORF1ab	1.0	3507.0	9.0	same gene	2020-06	2020	6
10784	10794	10	4	0.10492	10519.0	ORF1ab	1.0	3507.0	10529.0	ORF1ab	2.0	3510.0	3.0	same gene	2020-06	2020	6
10777	10784	7	4	0.10492	10512.0	ORF1ab	3.0	3504.0	10519.0	ORF1ab	1.0	3507.0	3.0	same gene	2020-06	2020	6
10779	10784	5	4	0.10492	10514.0	ORF1ab	2.0	3505.0	10519.0	ORF1ab	1.0	3507.0	2.0	same gene	2020-06	2020	6
10784	10802	18	4	0.10492	10519.0	ORF1ab	1.0	3507.0	10537.0	ORF1ab	1.0	3513.0	6.0	same gene	2020-06	2020	6
10784	10767	17	4	0.10492	10519.0	ORF1ab	1.0	3507.0	10502.0	ORF1ab	2.0	3501.0	6.0	same gene	2020-06	2020	6
10784	10760	24	4	0.10492	10519.0	ORF1ab	1.0	3507.0	10495.0	ORF1ab	1.0	3499.0	8.0	same gene	2020-06	2020	6
10762	10784	22	4	0.10492	10497.0	ORF1ab	3.0	3499.0	10519.0	ORF1ab	1.0	3507.0	8.0	same gene	2020-06	2020	6
10767	10784	17	4	0.10492	10502.0	ORF1ab	2.0	3501.0	10519.0	ORF1ab	1.0	3507.0	6.0	same gene	2020-06	2020	6
10784	10791	7	4	0.10492	10519.0	ORF1ab	1.0	3507.0	10526.0	ORF1ab	2.0	3509.0	2.0	same gene	2020-06	2020	6
10784	10801	17	4	0.10492	10519.0	ORF1ab	1.0	3507.0	10536.0	ORF1ab	3.0	3512.0	5.0	same gene	2020-06	2020	6
10765	10784	19	4	0.10492	10500.0	ORF1ab	3.0	3500.0	10519.0	ORF1ab	1.0	3507.0	7.0	same gene	2020-06	2020	6
10773	10784	11	4	0.10492	10508.0	ORF1ab	2.0	3503.0	10519.0	ORF1ab	1.0	3507.0	4.0	same gene	2020-06	2020	6
10784	10775	9	4	0.10492	10519.0	ORF1ab	1.0	3507.0	10510.0	ORF1ab	1.0	3504.0	3.0	same gene	2020-06	2020	6
10784	10769	15	4	0.10492	10519.0	ORF1ab	1.0	3507.0	10504.0	ORF1ab	1.0	3502.0	5.0	same gene	2020-06	2020	6
10784	10772	12	4	0.10492	10519.0	ORF1ab	1.0	3507.0	10507.0	ORF1ab	1.0	3503.0	4.0	same gene	2020-06	2020	6
10784	10778	6	4	0.10492	10519.0	ORF1ab	1.0	3507.0	10513.0	ORF1ab	1.0	3505.0	2.0	same gene	2020-06	2020	6
10784	10763	21	4	0.10492	10519.0	ORF1ab	1.0	3507.0	10498.0	ORF1ab	1.0	3500.0	7.0	same gene	2020-06	2020	6
10780	10784	4	4	0.10492	10515.0	ORF1ab	3.0	3505.0	10519.0	ORF1ab	1.0	3507.0	2.0	same gene	2020-06	2020	6
10778	10784	6	4	0.10492	10513.0	ORF1ab	1.0	3505.0	10519.0	ORF1ab	1.0	3507.0	2.0	same gene	2020-06	2020	6
10784	10774	10	4	0.10492	10519.0	ORF1ab	1.0	3507.0	10509.0	ORF1ab	3.0	3503.0	4.0	same gene	2020-06	2020	6
10766	10784	18	4	0.10492	10501.0	ORF1ab	1.0	3501.0	10519.0	ORF1ab	1.0	3507.0	6.0	same gene	2020-06	2020	6
10784	10797	13	4	0.10492	10519.0	ORF1ab	1.0	3507.0	10532.0	ORF1ab	2.0	3511.0	4.0	same gene	2020-06	2020	6
10775	10784	9	4	0.10492	10510.0	ORF1ab	1.0	3504.0	10519.0	ORF1ab	1.0	3507.0	3.0	same gene	2020-06	2020	6
10784	10758	26	4	0.10492	10519.0	ORF1ab	1.0	3507.0	10493.0	ORF1ab	2.0	3498.0	9.0	same gene	2020-06	2020	6
10767	10800	33	4	0.10488	10502.0	ORF1ab	2.0	3501.0	10535.0	ORF1ab	2.0	3512.0	11.0	same gene	2020-06	2020	6
10800	10767	33	4	0.10488	10535.0	ORF1ab	2.0	3512.0	10502.0	ORF1ab	2.0	3501.0	11.0	same gene	2020-06	2020	6
10800	10778	22	4	0.10488	10535.0	ORF1ab	2.0	3512.0	10513.0	ORF1ab	1.0	3505.0	7.0	same gene	2020-06	2020	6
10800	10779	21	4	0.10488	10535.0	ORF1ab	2.0	3512.0	10514.0	ORF1ab	2.0	3505.0	7.0	same gene	2020-06	2020	6
10800	10777	23	4	0.10488	10535.0	ORF1ab	2.0	3512.0	10512.0	ORF1ab	3.0	3504.0	8.0	same gene	2020-06	2020	6
10800	10766	34	4	0.10488	10535.0	ORF1ab	2.0	3512.0	10501.0	ORF1ab	1.0	3501.0	11.0	same gene	2020-06	2020	6
10800	10775	25	4	0.10488	10535.0	ORF1ab	2.0	3512.0	10510.0	ORF1ab	1.0	3504.0	8.0	same gene	2020-06	2020	6
10800	10781	19	4	0.10488	10535.0	ORF1ab	2.0	3512.0	10516.0	ORF1ab	1.0	3506.0	6.0	same gene	2020-06	2020	6
10782	10800	18	4	0.10488	10517.0	ORF1ab	2.0	3506.0	10535.0	ORF1ab	2.0	3512.0	6.0	same gene	2020-06	2020	6
10768	10800	32	4	0.10488	10503.0	ORF1ab	3.0	3501.0	10535.0	ORF1ab	2.0	3512.0	11.0	same gene	2020-06	2020	6
10766	10800	34	4	0.10488	10501.0	ORF1ab	1.0	3501.0	10535.0	ORF1ab	2.0	3512.0	11.0	same gene	2020-06	2020	6
10787	10800	13	4	0.10488	10522.0	ORF1ab	1.0	3508.0	10535.0	ORF1ab	2.0	3512.0	4.0	same gene	2020-06	2020	6
10783	10800	17	4	0.10488	10518.0	ORF1ab	3.0	3506.0	10535.0	ORF1ab	2.0	3512.0	6.0	same gene	2020-06	2020	6
10800	10780	20	4	0.10488	10535.0	ORF1ab	2.0	3512.0	10515.0	ORF1ab	3.0	3505.0	7.0	same gene	2020-06	2020	6
10781	10800	19	4	0.10488	10516.0	ORF1ab	1.0	3506.0	10535.0	ORF1ab	2.0	3512.0	6.0	same gene	2020-06	2020	6
10800	10782	18	4	0.10488	10535.0	ORF1ab	2.0	3512.0	10517.0	ORF1ab	2.0	3506.0	6.0	same gene	2020-06	2020	6
10800	10791	9	4	0.10488	10535.0	ORF1ab	2.0	3512.0	10526.0	ORF1ab	2.0	3509.0	3.0	same gene	2020-06	2020	6
10769	10800	31	4	0.10488	10504.0	ORF1ab	1.0	3502.0	10535.0	ORF1ab	2.0	3512.0	10.0	same gene	2020-06	2020	6
10800	10787	13	4	0.10488	10535.0	ORF1ab	2.0	3512.0	10522.0	ORF1ab	1.0	3508.0	4.0	same gene	2020-06	2020	6
10775	10800	25	4	0.10488	10510.0	ORF1ab	1.0	3504.0	10535.0	ORF1ab	2.0	3512.0	8.0	same gene	2020-06	2020	6
10794	10800	6	4	0.10488	10529.0	ORF1ab	2.0	3510.0	10535.0	ORF1ab	2.0	3512.0	2.0	same gene	2020-06	2020	6
10800	10773	27	4	0.10488	10535.0	ORF1ab	2.0	3512.0	10508.0	ORF1ab	2.0	3503.0	9.0	same gene	2020-06	2020	6
10800	10765	35	4	0.10488	10535.0	ORF1ab	2.0	3512.0	10500.0	ORF1ab	3.0	3500.0	12.0	same gene	2020-06	2020	6
10800	10758	42	4	0.10488	10535.0	ORF1ab	2.0	3512.0	10493.0	ORF1ab	2.0	3498.0	14.0	same gene	2020-06	2020	6
10800	10788	12	4	0.10488	10535.0	ORF1ab	2.0	3512.0	10523.0	ORF1ab	2.0	3508.0	4.0	same gene	2020-06	2020	6
10800	10792	8	4	0.10488	10535.0	ORF1ab	2.0	3512.0	10527.0	ORF1ab	3.0	3509.0	3.0	same gene	2020-06	2020	6
10792	10800	8	4	0.10488	10527.0	ORF1ab	3.0	3509.0	10535.0	ORF1ab	2.0	3512.0	3.0	same gene	2020-06	2020	6
10758	10800	42	4	0.10488	10493.0	ORF1ab	2.0	3498.0	10535.0	ORF1ab	2.0	3512.0	14.0	same gene	2020-06	2020	6
10777	10800	23	4	0.10488	10512.0	ORF1ab	3.0	3504.0	10535.0	ORF1ab	2.0	3512.0	8.0	same gene	2020-06	2020	6
10800	10794	6	4	0.10488	10535.0	ORF1ab	2.0	3512.0	10529.0	ORF1ab	2.0	3510.0	2.0	same gene	2020-06	2020	6
10800	10772	28	4	0.10488	10535.0	ORF1ab	2.0	3512.0	10507.0	ORF1ab	1.0	3503.0	9.0	same gene	2020-06	2020	6
10778	10800	22	4	0.10488	10513.0	ORF1ab	1.0	3505.0	10535.0	ORF1ab	2.0	3512.0	7.0	same gene	2020-06	2020	6
10763	10800	37	4	0.10488	10498.0	ORF1ab	1.0	3500.0	10535.0	ORF1ab	2.0	3512.0	12.0	same gene	2020-06	2020	6
10780	10800	20	4	0.10488	10515.0	ORF1ab	3.0	3505.0	10535.0	ORF1ab	2.0	3512.0	7.0	same gene	2020-06	2020	6
10779	10800	21	4	0.10488	10514.0	ORF1ab	2.0	3505.0	10535.0	ORF1ab	2.0	3512.0	7.0	same gene	2020-06	2020	6
10800	10763	37	4	0.10488	10535.0	ORF1ab	2.0	3512.0	10498.0	ORF1ab	1.0	3500.0	12.0	same gene	2020-06	2020	6
10772	10800	28	4	0.10488	10507.0	ORF1ab	1.0	3503.0	10535.0	ORF1ab	2.0	3512.0	9.0	same gene	2020-06	2020	6
10800	10762	38	4	0.10488	10535.0	ORF1ab	2.0	3512.0	10497.0	ORF1ab	3.0	3499.0	13.0	same gene	2020-06	2020	6
10800	10760	40	4	0.10488	10535.0	ORF1ab	2.0	3512.0	10495.0	ORF1ab	1.0	3499.0	13.0	same gene	2020-06	2020	6
10800	10783	17	4	0.10488	10535.0	ORF1ab	2.0	3512.0	10518.0	ORF1ab	3.0	3506.0	6.0	same gene	2020-06	2020	6
10800	10774	26	4	0.10488	10535.0	ORF1ab	2.0	3512.0	10509.0	ORF1ab	3.0	3503.0	9.0	same gene	2020-06	2020	6
10800	10769	31	4	0.10488	10535.0	ORF1ab	2.0	3512.0	10504.0	ORF1ab	1.0	3502.0	10.0	same gene	2020-06	2020	6
10765	10800	35	4	0.10488	10500.0	ORF1ab	3.0	3500.0	10535.0	ORF1ab	2.0	3512.0	12.0	same gene	2020-06	2020	6
10791	10800	9	4	0.10488	10526.0	ORF1ab	2.0	3509.0	10535.0	ORF1ab	2.0	3512.0	3.0	same gene	2020-06	2020	6
10762	10800	38	4	0.10488	10497.0	ORF1ab	3.0	3499.0	10535.0	ORF1ab	2.0	3512.0	13.0	same gene	2020-06	2020	6
10774	10800	26	4	0.10488	10509.0	ORF1ab	3.0	3503.0	10535.0	ORF1ab	2.0	3512.0	9.0	same gene	2020-06	2020	6
10773	10800	27	4	0.10488	10508.0	ORF1ab	2.0	3503.0	10535.0	ORF1ab	2.0	3512.0	9.0	same gene	2020-06	2020	6
10760	10800	40	4	0.10488	10495.0	ORF1ab	1.0	3499.0	10535.0	ORF1ab	2.0	3512.0	13.0	same gene	2020-06	2020	6
10800	10768	32	4	0.10488	10535.0	ORF1ab	2.0	3512.0	10503.0	ORF1ab	3.0	3501.0	11.0	same gene	2020-06	2020	6
10788	10800	12	4	0.10488	10523.0	ORF1ab	2.0	3508.0	10535.0	ORF1ab	2.0	3512.0	4.0	same gene	2020-06	2020	6
10758	10793	35	4	0.10486	10493.0	ORF1ab	2.0	3498.0	10528.0	ORF1ab	1.0	3510.0	12.0	same gene	2020-06	2020	6
10768	10793	25	4	0.10486	10503.0	ORF1ab	3.0	3501.0	10528.0	ORF1ab	1.0	3510.0	9.0	same gene	2020-06	2020	6
10779	10793	14	4	0.10486	10514.0	ORF1ab	2.0	3505.0	10528.0	ORF1ab	1.0	3510.0	5.0	same gene	2020-06	2020	6
10773	10793	20	4	0.10486	10508.0	ORF1ab	2.0	3503.0	10528.0	ORF1ab	1.0	3510.0	7.0	same gene	2020-06	2020	6
10778	10793	15	4	0.10486	10513.0	ORF1ab	1.0	3505.0	10528.0	ORF1ab	1.0	3510.0	5.0	same gene	2020-06	2020	6
10762	10793	31	4	0.10486	10497.0	ORF1ab	3.0	3499.0	10528.0	ORF1ab	1.0	3510.0	11.0	same gene	2020-06	2020	6
10793	10779	14	4	0.10486	10528.0	ORF1ab	1.0	3510.0	10514.0	ORF1ab	2.0	3505.0	5.0	same gene	2020-06	2020	6
10782	10793	11	4	0.10486	10517.0	ORF1ab	2.0	3506.0	10528.0	ORF1ab	1.0	3510.0	4.0	same gene	2020-06	2020	6
10760	10793	33	4	0.10486	10495.0	ORF1ab	1.0	3499.0	10528.0	ORF1ab	1.0	3510.0	11.0	same gene	2020-06	2020	6
10783	10793	10	4	0.10486	10518.0	ORF1ab	3.0	3506.0	10528.0	ORF1ab	1.0	3510.0	4.0	same gene	2020-06	2020	6
10793	10777	16	4	0.10486	10528.0	ORF1ab	1.0	3510.0	10512.0	ORF1ab	3.0	3504.0	6.0	same gene	2020-06	2020	6
10774	10793	19	4	0.10486	10509.0	ORF1ab	3.0	3503.0	10528.0	ORF1ab	1.0	3510.0	7.0	same gene	2020-06	2020	6
10793	10778	15	4	0.10486	10528.0	ORF1ab	1.0	3510.0	10513.0	ORF1ab	1.0	3505.0	5.0	same gene	2020-06	2020	6
10793	10763	30	4	0.10486	10528.0	ORF1ab	1.0	3510.0	10498.0	ORF1ab	1.0	3500.0	10.0	same gene	2020-06	2020	6
10793	10758	35	4	0.10486	10528.0	ORF1ab	1.0	3510.0	10493.0	ORF1ab	2.0	3498.0	12.0	same gene	2020-06	2020	6
10772	10793	21	4	0.10486	10507.0	ORF1ab	1.0	3503.0	10528.0	ORF1ab	1.0	3510.0	7.0	same gene	2020-06	2020	6
10793	10768	25	4	0.10486	10528.0	ORF1ab	1.0	3510.0	10503.0	ORF1ab	3.0	3501.0	9.0	same gene	2020-06	2020	6
10780	10793	13	4	0.10486	10515.0	ORF1ab	3.0	3505.0	10528.0	ORF1ab	1.0	3510.0	5.0	same gene	2020-06	2020	6
10767	10793	26	4	0.10486	10502.0	ORF1ab	2.0	3501.0	10528.0	ORF1ab	1.0	3510.0	9.0	same gene	2020-06	2020	6
10775	10793	18	4	0.10486	10510.0	ORF1ab	1.0	3504.0	10528.0	ORF1ab	1.0	3510.0	6.0	same gene	2020-06	2020	6
10777	10793	16	4	0.10486	10512.0	ORF1ab	3.0	3504.0	10528.0	ORF1ab	1.0	3510.0	6.0	same gene	2020-06	2020	6
10793	10760	33	4	0.10486	10528.0	ORF1ab	1.0	3510.0	10495.0	ORF1ab	1.0	3499.0	11.0	same gene	2020-06	2020	6
10763	10793	30	4	0.10486	10498.0	ORF1ab	1.0	3500.0	10528.0	ORF1ab	1.0	3510.0	10.0	same gene	2020-06	2020	6
10793	10773	20	4	0.10486	10528.0	ORF1ab	1.0	3510.0	10508.0	ORF1ab	2.0	3503.0	7.0	same gene	2020-06	2020	6
10766	10793	27	4	0.10486	10501.0	ORF1ab	1.0	3501.0	10528.0	ORF1ab	1.0	3510.0	9.0	same gene	2020-06	2020	6
10765	10793	28	4	0.10486	10500.0	ORF1ab	3.0	3500.0	10528.0	ORF1ab	1.0	3510.0	10.0	same gene	2020-06	2020	6
10769	10793	24	4	0.10486	10504.0	ORF1ab	1.0	3502.0	10528.0	ORF1ab	1.0	3510.0	8.0	same gene	2020-06	2020	6
10793	10787	6	4	0.10486	10528.0	ORF1ab	1.0	3510.0	10522.0	ORF1ab	1.0	3508.0	2.0	same gene	2020-06	2020	6
10793	10767	26	4	0.10486	10528.0	ORF1ab	1.0	3510.0	10502.0	ORF1ab	2.0	3501.0	9.0	same gene	2020-06	2020	6
10793	10781	12	4	0.10486	10528.0	ORF1ab	1.0	3510.0	10516.0	ORF1ab	1.0	3506.0	4.0	same gene	2020-06	2020	6
10793	10799	6	4	0.10486	10528.0	ORF1ab	1.0	3510.0	10534.0	ORF1ab	1.0	3512.0	2.0	same gene	2020-06	2020	6
10793	10801	8	4	0.10486	10528.0	ORF1ab	1.0	3510.0	10536.0	ORF1ab	3.0	3512.0	2.0	same gene	2020-06	2020	6
10793	10802	9	4	0.10486	10528.0	ORF1ab	1.0	3510.0	10537.0	ORF1ab	1.0	3513.0	3.0	same gene	2020-06	2020	6
10793	10769	24	4	0.10486	10528.0	ORF1ab	1.0	3510.0	10504.0	ORF1ab	1.0	3502.0	8.0	same gene	2020-06	2020	6
10793	10788	5	4	0.10486	10528.0	ORF1ab	1.0	3510.0	10523.0	ORF1ab	2.0	3508.0	2.0	same gene	2020-06	2020	6
10793	10765	28	4	0.10486	10528.0	ORF1ab	1.0	3510.0	10500.0	ORF1ab	3.0	3500.0	10.0	same gene	2020-06	2020	6
10787	10793	6	4	0.10486	10522.0	ORF1ab	1.0	3508.0	10528.0	ORF1ab	1.0	3510.0	2.0	same gene	2020-06	2020	6
10793	10783	10	4	0.10486	10528.0	ORF1ab	1.0	3510.0	10518.0	ORF1ab	3.0	3506.0	4.0	same gene	2020-06	2020	6
10793	10782	11	4	0.10486	10528.0	ORF1ab	1.0	3510.0	10517.0	ORF1ab	2.0	3506.0	4.0	same gene	2020-06	2020	6
10793	10780	13	4	0.10486	10528.0	ORF1ab	1.0	3510.0	10515.0	ORF1ab	3.0	3505.0	5.0	same gene	2020-06	2020	6
10799	10793	6	4	0.10486	10534.0	ORF1ab	1.0	3512.0	10528.0	ORF1ab	1.0	3510.0	2.0	same gene	2020-06	2020	6
10801	10793	8	4	0.10486	10536.0	ORF1ab	3.0	3512.0	10528.0	ORF1ab	1.0	3510.0	2.0	same gene	2020-06	2020	6
10802	10793	9	4	0.10486	10537.0	ORF1ab	1.0	3513.0	10528.0	ORF1ab	1.0	3510.0	3.0	same gene	2020-06	2020	6
10788	10793	5	4	0.10486	10523.0	ORF1ab	2.0	3508.0	10528.0	ORF1ab	1.0	3510.0	2.0	same gene	2020-06	2020	6
10793	10775	18	4	0.10486	10528.0	ORF1ab	1.0	3510.0	10510.0	ORF1ab	1.0	3504.0	6.0	same gene	2020-06	2020	6
10793	10772	21	4	0.10486	10528.0	ORF1ab	1.0	3510.0	10507.0	ORF1ab	1.0	3503.0	7.0	same gene	2020-06	2020	6
10781	10793	12	4	0.10486	10516.0	ORF1ab	1.0	3506.0	10528.0	ORF1ab	1.0	3510.0	4.0	same gene	2020-06	2020	6
10793	10766	27	4	0.10486	10528.0	ORF1ab	1.0	3510.0	10501.0	ORF1ab	1.0	3501.0	9.0	same gene	2020-06	2020	6
10793	10762	31	4	0.10486	10528.0	ORF1ab	1.0	3510.0	10497.0	ORF1ab	3.0	3499.0	11.0	same gene	2020-06	2020	6
10793	10774	19	4	0.10486	10528.0	ORF1ab	1.0	3510.0	10509.0	ORF1ab	3.0	3503.0	7.0	same gene	2020-06	2020	6
10785	10760	25	4	0.10481	10520.0	ORF1ab	2.0	3507.0	10495.0	ORF1ab	1.0	3499.0	8.0	same gene	2020-06	2020	6
10785	10766	19	4	0.10481	10520.0	ORF1ab	2.0	3507.0	10501.0	ORF1ab	1.0	3501.0	6.0	same gene	2020-06	2020	6
10785	10775	10	4	0.10481	10520.0	ORF1ab	2.0	3507.0	10510.0	ORF1ab	1.0	3504.0	3.0	same gene	2020-06	2020	6
10785	10762	23	4	0.10481	10520.0	ORF1ab	2.0	3507.0	10497.0	ORF1ab	3.0	3499.0	8.0	same gene	2020-06	2020	6
10785	10774	11	4	0.10481	10520.0	ORF1ab	2.0	3507.0	10509.0	ORF1ab	3.0	3503.0	4.0	same gene	2020-06	2020	6
10785	10765	20	4	0.10481	10520.0	ORF1ab	2.0	3507.0	10500.0	ORF1ab	3.0	3500.0	7.0	same gene	2020-06	2020	6
10785	10777	8	4	0.10481	10520.0	ORF1ab	2.0	3507.0	10512.0	ORF1ab	3.0	3504.0	3.0	same gene	2020-06	2020	6
10785	10758	27	4	0.10481	10520.0	ORF1ab	2.0	3507.0	10493.0	ORF1ab	2.0	3498.0	9.0	same gene	2020-06	2020	6
10785	10773	12	4	0.10481	10520.0	ORF1ab	2.0	3507.0	10508.0	ORF1ab	2.0	3503.0	4.0	same gene	2020-06	2020	6
10785	10768	17	4	0.10481	10520.0	ORF1ab	2.0	3507.0	10503.0	ORF1ab	3.0	3501.0	6.0	same gene	2020-06	2020	6
10785	10769	16	4	0.10481	10520.0	ORF1ab	2.0	3507.0	10504.0	ORF1ab	1.0	3502.0	5.0	same gene	2020-06	2020	6
10785	10763	22	4	0.10481	10520.0	ORF1ab	2.0	3507.0	10498.0	ORF1ab	1.0	3500.0	7.0	same gene	2020-06	2020	6
10785	10772	13	4	0.10481	10520.0	ORF1ab	2.0	3507.0	10507.0	ORF1ab	1.0	3503.0	4.0	same gene	2020-06	2020	6
10785	10767	18	4	0.10481	10520.0	ORF1ab	2.0	3507.0	10502.0	ORF1ab	2.0	3501.0	6.0	same gene	2020-06	2020	6
10768	10785	17	4	0.10481	10503.0	ORF1ab	3.0	3501.0	10520.0	ORF1ab	2.0	3507.0	6.0	same gene	2020-06	2020	6
10799	10785	14	4	0.10481	10534.0	ORF1ab	1.0	3512.0	10520.0	ORF1ab	2.0	3507.0	5.0	same gene	2020-06	2020	6
10775	10785	10	4	0.10481	10510.0	ORF1ab	1.0	3504.0	10520.0	ORF1ab	2.0	3507.0	3.0	same gene	2020-06	2020	6
10763	10785	22	4	0.10481	10498.0	ORF1ab	1.0	3500.0	10520.0	ORF1ab	2.0	3507.0	7.0	same gene	2020-06	2020	6
10765	10785	20	4	0.10481	10500.0	ORF1ab	3.0	3500.0	10520.0	ORF1ab	2.0	3507.0	7.0	same gene	2020-06	2020	6
10758	10785	27	4	0.10481	10493.0	ORF1ab	2.0	3498.0	10520.0	ORF1ab	2.0	3507.0	9.0	same gene	2020-06	2020	6
10766	10785	19	4	0.10481	10501.0	ORF1ab	1.0	3501.0	10520.0	ORF1ab	2.0	3507.0	6.0	same gene	2020-06	2020	6
10802	10785	17	4	0.10481	10537.0	ORF1ab	1.0	3513.0	10520.0	ORF1ab	2.0	3507.0	6.0	same gene	2020-06	2020	6
10767	10785	18	4	0.10481	10502.0	ORF1ab	2.0	3501.0	10520.0	ORF1ab	2.0	3507.0	6.0	same gene	2020-06	2020	6
10801	10785	16	4	0.10481	10536.0	ORF1ab	3.0	3512.0	10520.0	ORF1ab	2.0	3507.0	5.0	same gene	2020-06	2020	6
10772	10785	13	4	0.10481	10507.0	ORF1ab	1.0	3503.0	10520.0	ORF1ab	2.0	3507.0	4.0	same gene	2020-06	2020	6
10785	10802	17	4	0.10481	10520.0	ORF1ab	2.0	3507.0	10537.0	ORF1ab	1.0	3513.0	6.0	same gene	2020-06	2020	6
10797	10785	12	4	0.10481	10532.0	ORF1ab	2.0	3511.0	10520.0	ORF1ab	2.0	3507.0	4.0	same gene	2020-06	2020	6
10769	10785	16	4	0.10481	10504.0	ORF1ab	1.0	3502.0	10520.0	ORF1ab	2.0	3507.0	5.0	same gene	2020-06	2020	6
10780	10785	5	4	0.10481	10515.0	ORF1ab	3.0	3505.0	10520.0	ORF1ab	2.0	3507.0	2.0	same gene	2020-06	2020	6
10796	10785	11	4	0.10481	10531.0	ORF1ab	1.0	3511.0	10520.0	ORF1ab	2.0	3507.0	4.0	same gene	2020-06	2020	6
10794	10785	9	4	0.10481	10529.0	ORF1ab	2.0	3510.0	10520.0	ORF1ab	2.0	3507.0	3.0	same gene	2020-06	2020	6
10779	10785	6	4	0.10481	10514.0	ORF1ab	2.0	3505.0	10520.0	ORF1ab	2.0	3507.0	2.0	same gene	2020-06	2020	6
10792	10785	7	4	0.10481	10527.0	ORF1ab	3.0	3509.0	10520.0	ORF1ab	2.0	3507.0	2.0	same gene	2020-06	2020	6
10791	10785	6	4	0.10481	10526.0	ORF1ab	2.0	3509.0	10520.0	ORF1ab	2.0	3507.0	2.0	same gene	2020-06	2020	6
10785	10780	5	4	0.10481	10520.0	ORF1ab	2.0	3507.0	10515.0	ORF1ab	3.0	3505.0	2.0	same gene	2020-06	2020	6
10777	10785	8	4	0.10481	10512.0	ORF1ab	3.0	3504.0	10520.0	ORF1ab	2.0	3507.0	3.0	same gene	2020-06	2020	6
10778	10785	7	4	0.10481	10513.0	ORF1ab	1.0	3505.0	10520.0	ORF1ab	2.0	3507.0	2.0	same gene	2020-06	2020	6
10785	10791	6	4	0.10481	10520.0	ORF1ab	2.0	3507.0	10526.0	ORF1ab	2.0	3509.0	2.0	same gene	2020-06	2020	6
10785	10801	16	4	0.10481	10520.0	ORF1ab	2.0	3507.0	10536.0	ORF1ab	3.0	3512.0	5.0	same gene	2020-06	2020	6
10785	10797	12	4	0.10481	10520.0	ORF1ab	2.0	3507.0	10532.0	ORF1ab	2.0	3511.0	4.0	same gene	2020-06	2020	6
10785	10796	11	4	0.10481	10520.0	ORF1ab	2.0	3507.0	10531.0	ORF1ab	1.0	3511.0	4.0	same gene	2020-06	2020	6
10785	10794	9	4	0.10481	10520.0	ORF1ab	2.0	3507.0	10529.0	ORF1ab	2.0	3510.0	3.0	same gene	2020-06	2020	6
10785	10799	14	4	0.10481	10520.0	ORF1ab	2.0	3507.0	10534.0	ORF1ab	1.0	3512.0	5.0	same gene	2020-06	2020	6
10785	10792	7	4	0.10481	10520.0	ORF1ab	2.0	3507.0	10527.0	ORF1ab	3.0	3509.0	2.0	same gene	2020-06	2020	6
10785	10779	6	4	0.10481	10520.0	ORF1ab	2.0	3507.0	10514.0	ORF1ab	2.0	3505.0	2.0	same gene	2020-06	2020	6
10773	10785	12	4	0.10481	10508.0	ORF1ab	2.0	3503.0	10520.0	ORF1ab	2.0	3507.0	4.0	same gene	2020-06	2020	6
10785	10778	7	4	0.10481	10520.0	ORF1ab	2.0	3507.0	10513.0	ORF1ab	1.0	3505.0	2.0	same gene	2020-06	2020	6
10760	10785	25	4	0.10481	10495.0	ORF1ab	1.0	3499.0	10520.0	ORF1ab	2.0	3507.0	8.0	same gene	2020-06	2020	6
10774	10785	11	4	0.10481	10509.0	ORF1ab	3.0	3503.0	10520.0	ORF1ab	2.0	3507.0	4.0	same gene	2020-06	2020	6
10762	10785	23	4	0.10481	10497.0	ORF1ab	3.0	3499.0	10520.0	ORF1ab	2.0	3507.0	8.0	same gene	2020-06	2020	6
10802	10795	7	4	0.10479	10537.0	ORF1ab	1.0	3513.0	10530.0	ORF1ab	3.0	3510.0	3.0	same gene	2020-06	2020	6
10770	10801	31	4	0.10479	10505.0	ORF1ab	2.0	3502.0	10536.0	ORF1ab	3.0	3512.0	10.0	same gene	2020-06	2020	6
10770	10763	7	4	0.10479	10505.0	ORF1ab	2.0	3502.0	10498.0	ORF1ab	1.0	3500.0	2.0	same gene	2020-06	2020	6
10801	10795	6	4	0.10479	10536.0	ORF1ab	3.0	3512.0	10530.0	ORF1ab	3.0	3510.0	2.0	same gene	2020-06	2020	6
10799	10795	4	4	0.10479	10534.0	ORF1ab	1.0	3512.0	10530.0	ORF1ab	3.0	3510.0	2.0	same gene	2020-06	2020	6
10758	10795	37	4	0.10479	10493.0	ORF1ab	2.0	3498.0	10530.0	ORF1ab	3.0	3510.0	12.0	same gene	2020-06	2020	6
10770	10799	29	4	0.10479	10505.0	ORF1ab	2.0	3502.0	10534.0	ORF1ab	1.0	3512.0	10.0	same gene	2020-06	2020	6
10795	10772	23	4	0.10479	10530.0	ORF1ab	3.0	3510.0	10507.0	ORF1ab	1.0	3503.0	7.0	same gene	2020-06	2020	6
10770	10780	10	4	0.10479	10505.0	ORF1ab	2.0	3502.0	10515.0	ORF1ab	3.0	3505.0	3.0	same gene	2020-06	2020	6
10795	10762	33	4	0.10479	10530.0	ORF1ab	3.0	3510.0	10497.0	ORF1ab	3.0	3499.0	11.0	same gene	2020-06	2020	6
10770	10781	11	4	0.10479	10505.0	ORF1ab	2.0	3502.0	10516.0	ORF1ab	1.0	3506.0	4.0	same gene	2020-06	2020	6
10770	10782	12	4	0.10479	10505.0	ORF1ab	2.0	3502.0	10517.0	ORF1ab	2.0	3506.0	4.0	same gene	2020-06	2020	6
10770	10783	13	4	0.10479	10505.0	ORF1ab	2.0	3502.0	10518.0	ORF1ab	3.0	3506.0	4.0	same gene	2020-06	2020	6
10770	10787	17	4	0.10479	10505.0	ORF1ab	2.0	3502.0	10522.0	ORF1ab	1.0	3508.0	6.0	same gene	2020-06	2020	6
10770	10758	12	4	0.10479	10505.0	ORF1ab	2.0	3502.0	10493.0	ORF1ab	2.0	3498.0	4.0	same gene	2020-06	2020	6
10770	10788	18	4	0.10479	10505.0	ORF1ab	2.0	3502.0	10523.0	ORF1ab	2.0	3508.0	6.0	same gene	2020-06	2020	6
10770	10791	21	4	0.10479	10505.0	ORF1ab	2.0	3502.0	10526.0	ORF1ab	2.0	3509.0	7.0	same gene	2020-06	2020	6
10770	10779	9	4	0.10479	10505.0	ORF1ab	2.0	3502.0	10514.0	ORF1ab	2.0	3505.0	3.0	same gene	2020-06	2020	6
10770	10792	22	4	0.10479	10505.0	ORF1ab	2.0	3502.0	10527.0	ORF1ab	3.0	3509.0	7.0	same gene	2020-06	2020	6
10770	10794	24	4	0.10479	10505.0	ORF1ab	2.0	3502.0	10529.0	ORF1ab	2.0	3510.0	8.0	same gene	2020-06	2020	6
10770	10796	26	4	0.10479	10505.0	ORF1ab	2.0	3502.0	10531.0	ORF1ab	1.0	3511.0	9.0	same gene	2020-06	2020	6
10770	10797	27	4	0.10479	10505.0	ORF1ab	2.0	3502.0	10532.0	ORF1ab	2.0	3511.0	9.0	same gene	2020-06	2020	6
10758	10770	12	4	0.10479	10493.0	ORF1ab	2.0	3498.0	10505.0	ORF1ab	2.0	3502.0	4.0	same gene	2020-06	2020	6
10779	10770	9	4	0.10479	10514.0	ORF1ab	2.0	3505.0	10505.0	ORF1ab	2.0	3502.0	3.0	same gene	2020-06	2020	6
10770	10778	8	4	0.10479	10505.0	ORF1ab	2.0	3502.0	10513.0	ORF1ab	1.0	3505.0	3.0	same gene	2020-06	2020	6
10783	10770	13	4	0.10479	10518.0	ORF1ab	3.0	3506.0	10505.0	ORF1ab	2.0	3502.0	4.0	same gene	2020-06	2020	6
10788	10770	18	4	0.10479	10523.0	ORF1ab	2.0	3508.0	10505.0	ORF1ab	2.0	3502.0	6.0	same gene	2020-06	2020	6
10791	10770	21	4	0.10479	10526.0	ORF1ab	2.0	3509.0	10505.0	ORF1ab	2.0	3502.0	7.0	same gene	2020-06	2020	6
10792	10770	22	4	0.10479	10527.0	ORF1ab	3.0	3509.0	10505.0	ORF1ab	2.0	3502.0	7.0	same gene	2020-06	2020	6
10794	10770	24	4	0.10479	10529.0	ORF1ab	2.0	3510.0	10505.0	ORF1ab	2.0	3502.0	8.0	same gene	2020-06	2020	6
10796	10770	26	4	0.10479	10531.0	ORF1ab	1.0	3511.0	10505.0	ORF1ab	2.0	3502.0	9.0	same gene	2020-06	2020	6
10797	10770	27	4	0.10479	10532.0	ORF1ab	2.0	3511.0	10505.0	ORF1ab	2.0	3502.0	9.0	same gene	2020-06	2020	6
10799	10770	29	4	0.10479	10534.0	ORF1ab	1.0	3512.0	10505.0	ORF1ab	2.0	3502.0	10.0	same gene	2020-06	2020	6
10801	10770	31	4	0.10479	10536.0	ORF1ab	3.0	3512.0	10505.0	ORF1ab	2.0	3502.0	10.0	same gene	2020-06	2020	6
10802	10770	32	4	0.10479	10537.0	ORF1ab	1.0	3513.0	10505.0	ORF1ab	2.0	3502.0	11.0	same gene	2020-06	2020	6
10770	10760	10	4	0.10479	10505.0	ORF1ab	2.0	3502.0	10495.0	ORF1ab	1.0	3499.0	3.0	same gene	2020-06	2020	6
10763	10770	7	4	0.10479	10498.0	ORF1ab	1.0	3500.0	10505.0	ORF1ab	2.0	3502.0	2.0	same gene	2020-06	2020	6
10795	10760	35	4	0.10479	10530.0	ORF1ab	3.0	3510.0	10495.0	ORF1ab	1.0	3499.0	11.0	same gene	2020-06	2020	6
10760	10770	10	4	0.10479	10495.0	ORF1ab	1.0	3499.0	10505.0	ORF1ab	2.0	3502.0	3.0	same gene	2020-06	2020	6
10760	10795	35	4	0.10479	10495.0	ORF1ab	1.0	3499.0	10530.0	ORF1ab	3.0	3510.0	11.0	same gene	2020-06	2020	6
10762	10795	33	4	0.10479	10497.0	ORF1ab	3.0	3499.0	10530.0	ORF1ab	3.0	3510.0	11.0	same gene	2020-06	2020	6
10787	10770	17	4	0.10479	10522.0	ORF1ab	1.0	3508.0	10505.0	ORF1ab	2.0	3502.0	6.0	same gene	2020-06	2020	6
10782	10770	12	4	0.10479	10517.0	ORF1ab	2.0	3506.0	10505.0	ORF1ab	2.0	3502.0	4.0	same gene	2020-06	2020	6
10770	10777	7	4	0.10479	10505.0	ORF1ab	2.0	3502.0	10512.0	ORF1ab	3.0	3504.0	2.0	same gene	2020-06	2020	6
10781	10770	11	4	0.10479	10516.0	ORF1ab	1.0	3506.0	10505.0	ORF1ab	2.0	3502.0	4.0	same gene	2020-06	2020	6
10770	10775	5	4	0.10479	10505.0	ORF1ab	2.0	3502.0	10510.0	ORF1ab	1.0	3504.0	2.0	same gene	2020-06	2020	6
10795	10769	26	4	0.10479	10530.0	ORF1ab	3.0	3510.0	10504.0	ORF1ab	1.0	3502.0	8.0	same gene	2020-06	2020	6
10769	10795	26	4	0.10479	10504.0	ORF1ab	1.0	3502.0	10530.0	ORF1ab	3.0	3510.0	8.0	same gene	2020-06	2020	6
10768	10795	27	4	0.10479	10503.0	ORF1ab	3.0	3501.0	10530.0	ORF1ab	3.0	3510.0	9.0	same gene	2020-06	2020	6
10795	10758	37	4	0.10479	10530.0	ORF1ab	3.0	3510.0	10493.0	ORF1ab	2.0	3498.0	12.0	same gene	2020-06	2020	6
10767	10795	28	4	0.10479	10502.0	ORF1ab	2.0	3501.0	10530.0	ORF1ab	3.0	3510.0	9.0	same gene	2020-06	2020	6
10770	10762	8	4	0.10479	10505.0	ORF1ab	2.0	3502.0	10497.0	ORF1ab	3.0	3499.0	3.0	same gene	2020-06	2020	6
10766	10795	29	4	0.10479	10501.0	ORF1ab	1.0	3501.0	10530.0	ORF1ab	3.0	3510.0	9.0	same gene	2020-06	2020	6
10765	10795	30	4	0.10479	10500.0	ORF1ab	3.0	3500.0	10530.0	ORF1ab	3.0	3510.0	10.0	same gene	2020-06	2020	6
10765	10770	5	4	0.10479	10500.0	ORF1ab	3.0	3500.0	10505.0	ORF1ab	2.0	3502.0	2.0	same gene	2020-06	2020	6
10763	10795	32	4	0.10479	10498.0	ORF1ab	1.0	3500.0	10530.0	ORF1ab	3.0	3510.0	10.0	same gene	2020-06	2020	6
10775	10770	5	4	0.10479	10510.0	ORF1ab	1.0	3504.0	10505.0	ORF1ab	2.0	3502.0	2.0	same gene	2020-06	2020	6
10777	10770	7	4	0.10479	10512.0	ORF1ab	3.0	3504.0	10505.0	ORF1ab	2.0	3502.0	2.0	same gene	2020-06	2020	6
10778	10770	8	4	0.10479	10513.0	ORF1ab	1.0	3505.0	10505.0	ORF1ab	2.0	3502.0	3.0	same gene	2020-06	2020	6
10780	10770	10	4	0.10479	10515.0	ORF1ab	3.0	3505.0	10505.0	ORF1ab	2.0	3502.0	3.0	same gene	2020-06	2020	6
10770	10802	32	4	0.10479	10505.0	ORF1ab	2.0	3502.0	10537.0	ORF1ab	1.0	3513.0	11.0	same gene	2020-06	2020	6
10762	10770	8	4	0.10479	10497.0	ORF1ab	3.0	3499.0	10505.0	ORF1ab	2.0	3502.0	3.0	same gene	2020-06	2020	6
10795	10774	21	4	0.10479	10530.0	ORF1ab	3.0	3510.0	10509.0	ORF1ab	3.0	3503.0	7.0	same gene	2020-06	2020	6
10795	10763	32	4	0.10479	10530.0	ORF1ab	3.0	3510.0	10498.0	ORF1ab	1.0	3500.0	10.0	same gene	2020-06	2020	6
10795	10767	28	4	0.10479	10530.0	ORF1ab	3.0	3510.0	10502.0	ORF1ab	2.0	3501.0	9.0	same gene	2020-06	2020	6
10795	10779	16	4	0.10479	10530.0	ORF1ab	3.0	3510.0	10514.0	ORF1ab	2.0	3505.0	5.0	same gene	2020-06	2020	6
10795	10788	7	4	0.10479	10530.0	ORF1ab	3.0	3510.0	10523.0	ORF1ab	2.0	3508.0	2.0	same gene	2020-06	2020	6
10773	10795	22	4	0.10479	10508.0	ORF1ab	2.0	3503.0	10530.0	ORF1ab	3.0	3510.0	7.0	same gene	2020-06	2020	6
10795	10765	30	4	0.10479	10530.0	ORF1ab	3.0	3510.0	10500.0	ORF1ab	3.0	3500.0	10.0	same gene	2020-06	2020	6
10774	10795	21	4	0.10479	10509.0	ORF1ab	3.0	3503.0	10530.0	ORF1ab	3.0	3510.0	7.0	same gene	2020-06	2020	6
10795	10775	20	4	0.10479	10530.0	ORF1ab	3.0	3510.0	10510.0	ORF1ab	1.0	3504.0	6.0	same gene	2020-06	2020	6
10775	10795	20	4	0.10479	10510.0	ORF1ab	1.0	3504.0	10530.0	ORF1ab	3.0	3510.0	6.0	same gene	2020-06	2020	6
10795	10768	27	4	0.10479	10530.0	ORF1ab	3.0	3510.0	10503.0	ORF1ab	3.0	3501.0	9.0	same gene	2020-06	2020	6
10795	10802	7	4	0.10479	10530.0	ORF1ab	3.0	3510.0	10537.0	ORF1ab	1.0	3513.0	3.0	same gene	2020-06	2020	6
10795	10787	8	4	0.10479	10530.0	ORF1ab	3.0	3510.0	10522.0	ORF1ab	1.0	3508.0	2.0	same gene	2020-06	2020	6
10795	10782	13	4	0.10479	10530.0	ORF1ab	3.0	3510.0	10517.0	ORF1ab	2.0	3506.0	4.0	same gene	2020-06	2020	6
10781	10795	14	4	0.10479	10516.0	ORF1ab	1.0	3506.0	10530.0	ORF1ab	3.0	3510.0	4.0	same gene	2020-06	2020	6
10770	10765	5	4	0.10479	10505.0	ORF1ab	2.0	3502.0	10500.0	ORF1ab	3.0	3500.0	2.0	same gene	2020-06	2020	6
10780	10795	15	4	0.10479	10515.0	ORF1ab	3.0	3505.0	10530.0	ORF1ab	3.0	3510.0	5.0	same gene	2020-06	2020	6
10795	10783	12	4	0.10479	10530.0	ORF1ab	3.0	3510.0	10518.0	ORF1ab	3.0	3506.0	4.0	same gene	2020-06	2020	6
10795	10780	15	4	0.10479	10530.0	ORF1ab	3.0	3510.0	10515.0	ORF1ab	3.0	3505.0	5.0	same gene	2020-06	2020	6
10777	10795	18	4	0.10479	10512.0	ORF1ab	3.0	3504.0	10530.0	ORF1ab	3.0	3510.0	6.0	same gene	2020-06	2020	6
10779	10795	16	4	0.10479	10514.0	ORF1ab	2.0	3505.0	10530.0	ORF1ab	3.0	3510.0	5.0	same gene	2020-06	2020	6
10795	10773	22	4	0.10479	10530.0	ORF1ab	3.0	3510.0	10508.0	ORF1ab	2.0	3503.0	7.0	same gene	2020-06	2020	6
10795	10801	6	4	0.10479	10530.0	ORF1ab	3.0	3510.0	10536.0	ORF1ab	3.0	3512.0	2.0	same gene	2020-06	2020	6
10772	10795	23	4	0.10479	10507.0	ORF1ab	1.0	3503.0	10530.0	ORF1ab	3.0	3510.0	7.0	same gene	2020-06	2020	6
10795	10778	17	4	0.10479	10530.0	ORF1ab	3.0	3510.0	10513.0	ORF1ab	1.0	3505.0	5.0	same gene	2020-06	2020	6
10795	10777	18	4	0.10479	10530.0	ORF1ab	3.0	3510.0	10512.0	ORF1ab	3.0	3504.0	6.0	same gene	2020-06	2020	6
10782	10795	13	4	0.10479	10517.0	ORF1ab	2.0	3506.0	10530.0	ORF1ab	3.0	3510.0	4.0	same gene	2020-06	2020	6
10783	10795	12	4	0.10479	10518.0	ORF1ab	3.0	3506.0	10530.0	ORF1ab	3.0	3510.0	4.0	same gene	2020-06	2020	6
10795	10766	29	4	0.10479	10530.0	ORF1ab	3.0	3510.0	10501.0	ORF1ab	1.0	3501.0	9.0	same gene	2020-06	2020	6
10787	10795	8	4	0.10479	10522.0	ORF1ab	1.0	3508.0	10530.0	ORF1ab	3.0	3510.0	2.0	same gene	2020-06	2020	6
10778	10795	17	4	0.10479	10513.0	ORF1ab	1.0	3505.0	10530.0	ORF1ab	3.0	3510.0	5.0	same gene	2020-06	2020	6
10788	10795	7	4	0.10479	10523.0	ORF1ab	2.0	3508.0	10530.0	ORF1ab	3.0	3510.0	2.0	same gene	2020-06	2020	6
10795	10799	4	4	0.10479	10530.0	ORF1ab	3.0	3510.0	10534.0	ORF1ab	1.0	3512.0	2.0	same gene	2020-06	2020	6
10795	10781	14	4	0.10479	10530.0	ORF1ab	3.0	3510.0	10516.0	ORF1ab	1.0	3506.0	4.0	same gene	2020-06	2020	6
10786	10775	11	4	0.10476	10521.0	ORF1ab	3.0	3507.0	10510.0	ORF1ab	1.0	3504.0	3.0	same gene	2020-06	2020	6
10786	10762	24	4	0.10476	10521.0	ORF1ab	3.0	3507.0	10497.0	ORF1ab	3.0	3499.0	8.0	same gene	2020-06	2020	6
10786	10794	8	4	0.10476	10521.0	ORF1ab	3.0	3507.0	10529.0	ORF1ab	2.0	3510.0	3.0	same gene	2020-06	2020	6
10769	10786	17	4	0.10476	10504.0	ORF1ab	1.0	3502.0	10521.0	ORF1ab	3.0	3507.0	5.0	same gene	2020-06	2020	6
10786	10796	10	4	0.10476	10521.0	ORF1ab	3.0	3507.0	10531.0	ORF1ab	1.0	3511.0	4.0	same gene	2020-06	2020	6
10786	10797	11	4	0.10476	10521.0	ORF1ab	3.0	3507.0	10532.0	ORF1ab	2.0	3511.0	4.0	same gene	2020-06	2020	6
10780	10786	6	4	0.10476	10515.0	ORF1ab	3.0	3505.0	10521.0	ORF1ab	3.0	3507.0	2.0	same gene	2020-06	2020	6
10786	10780	6	4	0.10476	10521.0	ORF1ab	3.0	3507.0	10515.0	ORF1ab	3.0	3505.0	2.0	same gene	2020-06	2020	6
10768	10786	18	4	0.10476	10503.0	ORF1ab	3.0	3501.0	10521.0	ORF1ab	3.0	3507.0	6.0	same gene	2020-06	2020	6
10786	10799	13	4	0.10476	10521.0	ORF1ab	3.0	3507.0	10534.0	ORF1ab	1.0	3512.0	5.0	same gene	2020-06	2020	6
10786	10801	15	4	0.10476	10521.0	ORF1ab	3.0	3507.0	10536.0	ORF1ab	3.0	3512.0	5.0	same gene	2020-06	2020	6
10786	10773	13	4	0.10476	10521.0	ORF1ab	3.0	3507.0	10508.0	ORF1ab	2.0	3503.0	4.0	same gene	2020-06	2020	6
10767	10786	19	4	0.10476	10502.0	ORF1ab	2.0	3501.0	10521.0	ORF1ab	3.0	3507.0	6.0	same gene	2020-06	2020	6
10763	10786	23	4	0.10476	10498.0	ORF1ab	1.0	3500.0	10521.0	ORF1ab	3.0	3507.0	7.0	same gene	2020-06	2020	6
10786	10791	5	4	0.10476	10521.0	ORF1ab	3.0	3507.0	10526.0	ORF1ab	2.0	3509.0	2.0	same gene	2020-06	2020	6
10766	10786	20	4	0.10476	10501.0	ORF1ab	1.0	3501.0	10521.0	ORF1ab	3.0	3507.0	6.0	same gene	2020-06	2020	6
10786	10802	16	4	0.10476	10521.0	ORF1ab	3.0	3507.0	10537.0	ORF1ab	1.0	3513.0	6.0	same gene	2020-06	2020	6
10779	10786	7	4	0.10476	10514.0	ORF1ab	2.0	3505.0	10521.0	ORF1ab	3.0	3507.0	2.0	same gene	2020-06	2020	6
10765	10786	21	4	0.10476	10500.0	ORF1ab	3.0	3500.0	10521.0	ORF1ab	3.0	3507.0	7.0	same gene	2020-06	2020	6
10786	10766	20	4	0.10476	10521.0	ORF1ab	3.0	3507.0	10501.0	ORF1ab	1.0	3501.0	6.0	same gene	2020-06	2020	6
10786	10765	21	4	0.10476	10521.0	ORF1ab	3.0	3507.0	10500.0	ORF1ab	3.0	3500.0	7.0	same gene	2020-06	2020	6
10786	10792	6	4	0.10476	10521.0	ORF1ab	3.0	3507.0	10527.0	ORF1ab	3.0	3509.0	2.0	same gene	2020-06	2020	6
10786	10758	28	4	0.10476	10521.0	ORF1ab	3.0	3507.0	10493.0	ORF1ab	2.0	3498.0	9.0	same gene	2020-06	2020	6
10786	10772	14	4	0.10476	10521.0	ORF1ab	3.0	3507.0	10507.0	ORF1ab	1.0	3503.0	4.0	same gene	2020-06	2020	6
10786	10760	26	4	0.10476	10521.0	ORF1ab	3.0	3507.0	10495.0	ORF1ab	1.0	3499.0	8.0	same gene	2020-06	2020	6
10786	10767	19	4	0.10476	10521.0	ORF1ab	3.0	3507.0	10502.0	ORF1ab	2.0	3501.0	6.0	same gene	2020-06	2020	6
10786	10763	23	4	0.10476	10521.0	ORF1ab	3.0	3507.0	10498.0	ORF1ab	1.0	3500.0	7.0	same gene	2020-06	2020	6
10762	10786	24	4	0.10476	10497.0	ORF1ab	3.0	3499.0	10521.0	ORF1ab	3.0	3507.0	8.0	same gene	2020-06	2020	6
10760	10786	26	4	0.10476	10495.0	ORF1ab	1.0	3499.0	10521.0	ORF1ab	3.0	3507.0	8.0	same gene	2020-06	2020	6
10786	10778	8	4	0.10476	10521.0	ORF1ab	3.0	3507.0	10513.0	ORF1ab	1.0	3505.0	2.0	same gene	2020-06	2020	6
10786	10777	9	4	0.10476	10521.0	ORF1ab	3.0	3507.0	10512.0	ORF1ab	3.0	3504.0	3.0	same gene	2020-06	2020	6
10772	10786	14	4	0.10476	10507.0	ORF1ab	1.0	3503.0	10521.0	ORF1ab	3.0	3507.0	4.0	same gene	2020-06	2020	6
10786	10779	7	4	0.10476	10521.0	ORF1ab	3.0	3507.0	10514.0	ORF1ab	2.0	3505.0	2.0	same gene	2020-06	2020	6
10773	10786	13	4	0.10476	10508.0	ORF1ab	2.0	3503.0	10521.0	ORF1ab	3.0	3507.0	4.0	same gene	2020-06	2020	6
10786	10769	17	4	0.10476	10521.0	ORF1ab	3.0	3507.0	10504.0	ORF1ab	1.0	3502.0	5.0	same gene	2020-06	2020	6
10778	10786	8	4	0.10476	10513.0	ORF1ab	1.0	3505.0	10521.0	ORF1ab	3.0	3507.0	2.0	same gene	2020-06	2020	6
10775	10786	11	4	0.10476	10510.0	ORF1ab	1.0	3504.0	10521.0	ORF1ab	3.0	3507.0	3.0	same gene	2020-06	2020	6
10777	10786	9	4	0.10476	10512.0	ORF1ab	3.0	3504.0	10521.0	ORF1ab	3.0	3507.0	3.0	same gene	2020-06	2020	6
10774	10786	12	4	0.10476	10509.0	ORF1ab	3.0	3503.0	10521.0	ORF1ab	3.0	3507.0	4.0	same gene	2020-06	2020	6
10802	10786	16	4	0.10476	10537.0	ORF1ab	1.0	3513.0	10521.0	ORF1ab	3.0	3507.0	6.0	same gene	2020-06	2020	6
10786	10774	12	4	0.10476	10521.0	ORF1ab	3.0	3507.0	10509.0	ORF1ab	3.0	3503.0	4.0	same gene	2020-06	2020	6
10786	10768	18	4	0.10476	10521.0	ORF1ab	3.0	3507.0	10503.0	ORF1ab	3.0	3501.0	6.0	same gene	2020-06	2020	6
10801	10786	15	4	0.10476	10536.0	ORF1ab	3.0	3512.0	10521.0	ORF1ab	3.0	3507.0	5.0	same gene	2020-06	2020	6
10799	10786	13	4	0.10476	10534.0	ORF1ab	1.0	3512.0	10521.0	ORF1ab	3.0	3507.0	5.0	same gene	2020-06	2020	6
10758	10786	28	4	0.10476	10493.0	ORF1ab	2.0	3498.0	10521.0	ORF1ab	3.0	3507.0	9.0	same gene	2020-06	2020	6
10797	10786	11	4	0.10476	10532.0	ORF1ab	2.0	3511.0	10521.0	ORF1ab	3.0	3507.0	4.0	same gene	2020-06	2020	6
10791	10786	5	4	0.10476	10526.0	ORF1ab	2.0	3509.0	10521.0	ORF1ab	3.0	3507.0	2.0	same gene	2020-06	2020	6
10796	10786	10	4	0.10476	10531.0	ORF1ab	1.0	3511.0	10521.0	ORF1ab	3.0	3507.0	4.0	same gene	2020-06	2020	6
10792	10786	6	4	0.10476	10527.0	ORF1ab	3.0	3509.0	10521.0	ORF1ab	3.0	3507.0	2.0	same gene	2020-06	2020	6
10794	10786	8	4	0.10476	10529.0	ORF1ab	2.0	3510.0	10521.0	ORF1ab	3.0	3507.0	3.0	same gene	2020-06	2020	6
10791	10771	20	4	0.10475	10526.0	ORF1ab	2.0	3509.0	10506.0	ORF1ab	3.0	3502.0	7.0	same gene	2020-06	2020	6
10762	10771	9	4	0.10475	10497.0	ORF1ab	3.0	3499.0	10506.0	ORF1ab	3.0	3502.0	3.0	same gene	2020-06	2020	6
10781	10771	10	4	0.10475	10516.0	ORF1ab	1.0	3506.0	10506.0	ORF1ab	3.0	3502.0	4.0	same gene	2020-06	2020	6
10760	10771	11	4	0.10475	10495.0	ORF1ab	1.0	3499.0	10506.0	ORF1ab	3.0	3502.0	3.0	same gene	2020-06	2020	6
10787	10771	16	4	0.10475	10522.0	ORF1ab	1.0	3508.0	10506.0	ORF1ab	3.0	3502.0	6.0	same gene	2020-06	2020	6
10788	10771	17	4	0.10475	10523.0	ORF1ab	2.0	3508.0	10506.0	ORF1ab	3.0	3502.0	6.0	same gene	2020-06	2020	6
10779	10771	8	4	0.10475	10514.0	ORF1ab	2.0	3505.0	10506.0	ORF1ab	3.0	3502.0	3.0	same gene	2020-06	2020	6
10783	10771	12	4	0.10475	10518.0	ORF1ab	3.0	3506.0	10506.0	ORF1ab	3.0	3502.0	4.0	same gene	2020-06	2020	6
10771	10760	11	4	0.10475	10506.0	ORF1ab	3.0	3502.0	10495.0	ORF1ab	1.0	3499.0	3.0	same gene	2020-06	2020	6
10780	10771	9	4	0.10475	10515.0	ORF1ab	3.0	3505.0	10506.0	ORF1ab	3.0	3502.0	3.0	same gene	2020-06	2020	6
10775	10771	4	4	0.10475	10510.0	ORF1ab	1.0	3504.0	10506.0	ORF1ab	3.0	3502.0	2.0	same gene	2020-06	2020	6
10777	10771	6	4	0.10475	10512.0	ORF1ab	3.0	3504.0	10506.0	ORF1ab	3.0	3502.0	2.0	same gene	2020-06	2020	6
10778	10771	7	4	0.10475	10513.0	ORF1ab	1.0	3505.0	10506.0	ORF1ab	3.0	3502.0	3.0	same gene	2020-06	2020	6
10782	10771	11	4	0.10475	10517.0	ORF1ab	2.0	3506.0	10506.0	ORF1ab	3.0	3502.0	4.0	same gene	2020-06	2020	6
10771	10802	31	4	0.10475	10506.0	ORF1ab	3.0	3502.0	10537.0	ORF1ab	1.0	3513.0	11.0	same gene	2020-06	2020	6
10771	10762	9	4	0.10475	10506.0	ORF1ab	3.0	3502.0	10497.0	ORF1ab	3.0	3499.0	3.0	same gene	2020-06	2020	6
10763	10771	8	4	0.10475	10498.0	ORF1ab	1.0	3500.0	10506.0	ORF1ab	3.0	3502.0	2.0	same gene	2020-06	2020	6
10794	10771	23	4	0.10475	10529.0	ORF1ab	2.0	3510.0	10506.0	ORF1ab	3.0	3502.0	8.0	same gene	2020-06	2020	6
10771	10801	30	4	0.10475	10506.0	ORF1ab	3.0	3502.0	10536.0	ORF1ab	3.0	3512.0	10.0	same gene	2020-06	2020	6
10771	10799	28	4	0.10475	10506.0	ORF1ab	3.0	3502.0	10534.0	ORF1ab	1.0	3512.0	10.0	same gene	2020-06	2020	6
10771	10797	26	4	0.10475	10506.0	ORF1ab	3.0	3502.0	10532.0	ORF1ab	2.0	3511.0	9.0	same gene	2020-06	2020	6
10771	10796	25	4	0.10475	10506.0	ORF1ab	3.0	3502.0	10531.0	ORF1ab	1.0	3511.0	9.0	same gene	2020-06	2020	6
10771	10794	23	4	0.10475	10506.0	ORF1ab	3.0	3502.0	10529.0	ORF1ab	2.0	3510.0	8.0	same gene	2020-06	2020	6
10771	10792	21	4	0.10475	10506.0	ORF1ab	3.0	3502.0	10527.0	ORF1ab	3.0	3509.0	7.0	same gene	2020-06	2020	6
10771	10791	20	4	0.10475	10506.0	ORF1ab	3.0	3502.0	10526.0	ORF1ab	2.0	3509.0	7.0	same gene	2020-06	2020	6
10771	10788	17	4	0.10475	10506.0	ORF1ab	3.0	3502.0	10523.0	ORF1ab	2.0	3508.0	6.0	same gene	2020-06	2020	6
10771	10787	16	4	0.10475	10506.0	ORF1ab	3.0	3502.0	10522.0	ORF1ab	1.0	3508.0	6.0	same gene	2020-06	2020	6
10771	10783	12	4	0.10475	10506.0	ORF1ab	3.0	3502.0	10518.0	ORF1ab	3.0	3506.0	4.0	same gene	2020-06	2020	6
10771	10782	11	4	0.10475	10506.0	ORF1ab	3.0	3502.0	10517.0	ORF1ab	2.0	3506.0	4.0	same gene	2020-06	2020	6
10771	10781	10	4	0.10475	10506.0	ORF1ab	3.0	3502.0	10516.0	ORF1ab	1.0	3506.0	4.0	same gene	2020-06	2020	6
10771	10780	9	4	0.10475	10506.0	ORF1ab	3.0	3502.0	10515.0	ORF1ab	3.0	3505.0	3.0	same gene	2020-06	2020	6
10792	10771	21	4	0.10475	10527.0	ORF1ab	3.0	3509.0	10506.0	ORF1ab	3.0	3502.0	7.0	same gene	2020-06	2020	6
10771	10778	7	4	0.10475	10506.0	ORF1ab	3.0	3502.0	10513.0	ORF1ab	1.0	3505.0	3.0	same gene	2020-06	2020	6
10771	10777	6	4	0.10475	10506.0	ORF1ab	3.0	3502.0	10512.0	ORF1ab	3.0	3504.0	2.0	same gene	2020-06	2020	6
10771	10775	4	4	0.10475	10506.0	ORF1ab	3.0	3502.0	10510.0	ORF1ab	1.0	3504.0	2.0	same gene	2020-06	2020	6
10771	10763	8	4	0.10475	10506.0	ORF1ab	3.0	3502.0	10498.0	ORF1ab	1.0	3500.0	2.0	same gene	2020-06	2020	6
10771	10758	13	4	0.10475	10506.0	ORF1ab	3.0	3502.0	10493.0	ORF1ab	2.0	3498.0	4.0	same gene	2020-06	2020	6
10758	10771	13	4	0.10475	10493.0	ORF1ab	2.0	3498.0	10506.0	ORF1ab	3.0	3502.0	4.0	same gene	2020-06	2020	6
10771	10765	6	4	0.10475	10506.0	ORF1ab	3.0	3502.0	10500.0	ORF1ab	3.0	3500.0	2.0	same gene	2020-06	2020	6
10802	10771	31	4	0.10475	10537.0	ORF1ab	1.0	3513.0	10506.0	ORF1ab	3.0	3502.0	11.0	same gene	2020-06	2020	6
10765	10771	6	4	0.10475	10500.0	ORF1ab	3.0	3500.0	10506.0	ORF1ab	3.0	3502.0	2.0	same gene	2020-06	2020	6
10801	10771	30	4	0.10475	10536.0	ORF1ab	3.0	3512.0	10506.0	ORF1ab	3.0	3502.0	10.0	same gene	2020-06	2020	6
10799	10771	28	4	0.10475	10534.0	ORF1ab	1.0	3512.0	10506.0	ORF1ab	3.0	3502.0	10.0	same gene	2020-06	2020	6
10797	10771	26	4	0.10475	10532.0	ORF1ab	2.0	3511.0	10506.0	ORF1ab	3.0	3502.0	9.0	same gene	2020-06	2020	6
10796	10771	25	4	0.10475	10531.0	ORF1ab	1.0	3511.0	10506.0	ORF1ab	3.0	3502.0	9.0	same gene	2020-06	2020	6
10771	10779	8	4	0.10475	10506.0	ORF1ab	3.0	3502.0	10514.0	ORF1ab	2.0	3505.0	3.0	same gene	2020-06	2020	6
10759	10796	37	4	0.10457	10494.0	ORF1ab	3.0	3498.0	10531.0	ORF1ab	1.0	3511.0	13.0	same gene	2020-06	2020	6
10759	10782	23	4	0.10457	10494.0	ORF1ab	3.0	3498.0	10517.0	ORF1ab	2.0	3506.0	8.0	same gene	2020-06	2020	6
10781	10759	22	4	0.10457	10516.0	ORF1ab	1.0	3506.0	10494.0	ORF1ab	3.0	3498.0	8.0	same gene	2020-06	2020	6
10779	10759	20	4	0.10457	10514.0	ORF1ab	2.0	3505.0	10494.0	ORF1ab	3.0	3498.0	7.0	same gene	2020-06	2020	6
10778	10759	19	4	0.10457	10513.0	ORF1ab	1.0	3505.0	10494.0	ORF1ab	3.0	3498.0	7.0	same gene	2020-06	2020	6
10777	10759	18	4	0.10457	10512.0	ORF1ab	3.0	3504.0	10494.0	ORF1ab	3.0	3498.0	6.0	same gene	2020-06	2020	6
10775	10759	16	4	0.10457	10510.0	ORF1ab	1.0	3504.0	10494.0	ORF1ab	3.0	3498.0	6.0	same gene	2020-06	2020	6
10774	10759	15	4	0.10457	10509.0	ORF1ab	3.0	3503.0	10494.0	ORF1ab	3.0	3498.0	5.0	same gene	2020-06	2020	6
10773	10759	14	4	0.10457	10508.0	ORF1ab	2.0	3503.0	10494.0	ORF1ab	3.0	3498.0	5.0	same gene	2020-06	2020	6
10769	10759	10	4	0.10457	10504.0	ORF1ab	1.0	3502.0	10494.0	ORF1ab	3.0	3498.0	4.0	same gene	2020-06	2020	6
10768	10759	9	4	0.10457	10503.0	ORF1ab	3.0	3501.0	10494.0	ORF1ab	3.0	3498.0	3.0	same gene	2020-06	2020	6
10767	10759	8	4	0.10457	10502.0	ORF1ab	2.0	3501.0	10494.0	ORF1ab	3.0	3498.0	3.0	same gene	2020-06	2020	6
10759	10763	4	4	0.10457	10494.0	ORF1ab	3.0	3498.0	10498.0	ORF1ab	1.0	3500.0	2.0	same gene	2020-06	2020	6
10766	10759	7	4	0.10457	10501.0	ORF1ab	1.0	3501.0	10494.0	ORF1ab	3.0	3498.0	3.0	same gene	2020-06	2020	6
10765	10759	6	4	0.10457	10500.0	ORF1ab	3.0	3500.0	10494.0	ORF1ab	3.0	3498.0	2.0	same gene	2020-06	2020	6
10763	10759	4	4	0.10457	10498.0	ORF1ab	1.0	3500.0	10494.0	ORF1ab	3.0	3498.0	2.0	same gene	2020-06	2020	6
10759	10783	24	4	0.10457	10494.0	ORF1ab	3.0	3498.0	10518.0	ORF1ab	3.0	3506.0	8.0	same gene	2020-06	2020	6
10759	10765	6	4	0.10457	10494.0	ORF1ab	3.0	3498.0	10500.0	ORF1ab	3.0	3500.0	2.0	same gene	2020-06	2020	6
10759	10766	7	4	0.10457	10494.0	ORF1ab	3.0	3498.0	10501.0	ORF1ab	1.0	3501.0	3.0	same gene	2020-06	2020	6
10759	10767	8	4	0.10457	10494.0	ORF1ab	3.0	3498.0	10502.0	ORF1ab	2.0	3501.0	3.0	same gene	2020-06	2020	6
10759	10781	22	4	0.10457	10494.0	ORF1ab	3.0	3498.0	10516.0	ORF1ab	1.0	3506.0	8.0	same gene	2020-06	2020	6
10759	10780	21	4	0.10457	10494.0	ORF1ab	3.0	3498.0	10515.0	ORF1ab	3.0	3505.0	7.0	same gene	2020-06	2020	6
10759	10779	20	4	0.10457	10494.0	ORF1ab	3.0	3498.0	10514.0	ORF1ab	2.0	3505.0	7.0	same gene	2020-06	2020	6
10759	10778	19	4	0.10457	10494.0	ORF1ab	3.0	3498.0	10513.0	ORF1ab	1.0	3505.0	7.0	same gene	2020-06	2020	6
10759	10777	18	4	0.10457	10494.0	ORF1ab	3.0	3498.0	10512.0	ORF1ab	3.0	3504.0	6.0	same gene	2020-06	2020	6
10759	10775	16	4	0.10457	10494.0	ORF1ab	3.0	3498.0	10510.0	ORF1ab	1.0	3504.0	6.0	same gene	2020-06	2020	6
10759	10774	15	4	0.10457	10494.0	ORF1ab	3.0	3498.0	10509.0	ORF1ab	3.0	3503.0	5.0	same gene	2020-06	2020	6
10759	10773	14	4	0.10457	10494.0	ORF1ab	3.0	3498.0	10508.0	ORF1ab	2.0	3503.0	5.0	same gene	2020-06	2020	6
10759	10768	9	4	0.10457	10494.0	ORF1ab	3.0	3498.0	10503.0	ORF1ab	3.0	3501.0	3.0	same gene	2020-06	2020	6
10759	10769	10	4	0.10457	10494.0	ORF1ab	3.0	3498.0	10504.0	ORF1ab	1.0	3502.0	4.0	same gene	2020-06	2020	6
10780	10759	21	4	0.10457	10515.0	ORF1ab	3.0	3505.0	10494.0	ORF1ab	3.0	3498.0	7.0	same gene	2020-06	2020	6
10772	10759	13	4	0.10457	10507.0	ORF1ab	1.0	3503.0	10494.0	ORF1ab	3.0	3498.0	5.0	same gene	2020-06	2020	6
10782	10759	23	4	0.10457	10517.0	ORF1ab	2.0	3506.0	10494.0	ORF1ab	3.0	3498.0	8.0	same gene	2020-06	2020	6
10799	10759	40	4	0.10457	10534.0	ORF1ab	1.0	3512.0	10494.0	ORF1ab	3.0	3498.0	14.0	same gene	2020-06	2020	6
10759	10802	43	4	0.10457	10494.0	ORF1ab	3.0	3498.0	10537.0	ORF1ab	1.0	3513.0	15.0	same gene	2020-06	2020	6
10759	10801	42	4	0.10457	10494.0	ORF1ab	3.0	3498.0	10536.0	ORF1ab	3.0	3512.0	14.0	same gene	2020-06	2020	6
10759	10799	40	4	0.10457	10494.0	ORF1ab	3.0	3498.0	10534.0	ORF1ab	1.0	3512.0	14.0	same gene	2020-06	2020	6
10759	10797	38	4	0.10457	10494.0	ORF1ab	3.0	3498.0	10532.0	ORF1ab	2.0	3511.0	13.0	same gene	2020-06	2020	6
10759	10794	35	4	0.10457	10494.0	ORF1ab	3.0	3498.0	10529.0	ORF1ab	2.0	3510.0	12.0	same gene	2020-06	2020	6
10759	10792	33	4	0.10457	10494.0	ORF1ab	3.0	3498.0	10527.0	ORF1ab	3.0	3509.0	11.0	same gene	2020-06	2020	6
10759	10791	32	4	0.10457	10494.0	ORF1ab	3.0	3498.0	10526.0	ORF1ab	2.0	3509.0	11.0	same gene	2020-06	2020	6
10783	10759	24	4	0.10457	10518.0	ORF1ab	3.0	3506.0	10494.0	ORF1ab	3.0	3498.0	8.0	same gene	2020-06	2020	6
10759	10787	28	4	0.10457	10494.0	ORF1ab	3.0	3498.0	10522.0	ORF1ab	1.0	3508.0	10.0	same gene	2020-06	2020	6
10802	10759	43	4	0.10457	10537.0	ORF1ab	1.0	3513.0	10494.0	ORF1ab	3.0	3498.0	15.0	same gene	2020-06	2020	6
10801	10759	42	4	0.10457	10536.0	ORF1ab	3.0	3512.0	10494.0	ORF1ab	3.0	3498.0	14.0	same gene	2020-06	2020	6
10759	10788	29	4	0.10457	10494.0	ORF1ab	3.0	3498.0	10523.0	ORF1ab	2.0	3508.0	10.0	same gene	2020-06	2020	6
10792	10759	33	4	0.10457	10527.0	ORF1ab	3.0	3509.0	10494.0	ORF1ab	3.0	3498.0	11.0	same gene	2020-06	2020	6
10797	10759	38	4	0.10457	10532.0	ORF1ab	2.0	3511.0	10494.0	ORF1ab	3.0	3498.0	13.0	same gene	2020-06	2020	6
10787	10759	28	4	0.10457	10522.0	ORF1ab	1.0	3508.0	10494.0	ORF1ab	3.0	3498.0	10.0	same gene	2020-06	2020	6
10788	10759	29	4	0.10457	10523.0	ORF1ab	2.0	3508.0	10494.0	ORF1ab	3.0	3498.0	10.0	same gene	2020-06	2020	6
10791	10759	32	4	0.10457	10526.0	ORF1ab	2.0	3509.0	10494.0	ORF1ab	3.0	3498.0	11.0	same gene	2020-06	2020	6
10794	10759	35	4	0.10457	10529.0	ORF1ab	2.0	3510.0	10494.0	ORF1ab	3.0	3498.0	12.0	same gene	2020-06	2020	6
10796	10759	37	4	0.10457	10531.0	ORF1ab	1.0	3511.0	10494.0	ORF1ab	3.0	3498.0	13.0	same gene	2020-06	2020	6
10759	10772	13	4	0.10457	10494.0	ORF1ab	3.0	3498.0	10507.0	ORF1ab	1.0	3503.0	5.0	same gene	2020-06	2020	6
10796	10809	13	4	0.10453	10531.0	ORF1ab	1.0	3511.0	10544.0	ORF1ab	2.0	3515.0	4.0	same gene	2020-06	2020	6
10801	10807	6	4	0.10453	10536.0	ORF1ab	3.0	3512.0	10542.0	ORF1ab	3.0	3514.0	2.0	same gene	2020-06	2020	6
10794	10809	15	4	0.10453	10529.0	ORF1ab	2.0	3510.0	10544.0	ORF1ab	2.0	3515.0	5.0	same gene	2020-06	2020	6
10804	10781	23	4	0.10453	10539.0	ORF1ab	3.0	3513.0	10516.0	ORF1ab	1.0	3506.0	7.0	same gene	2020-06	2020	6
10806	10781	25	4	0.10453	10541.0	ORF1ab	2.0	3514.0	10516.0	ORF1ab	1.0	3506.0	8.0	same gene	2020-06	2020	6
10797	10804	7	4	0.10453	10532.0	ORF1ab	2.0	3511.0	10539.0	ORF1ab	3.0	3513.0	2.0	same gene	2020-06	2020	6
10807	10781	26	4	0.10453	10542.0	ORF1ab	3.0	3514.0	10516.0	ORF1ab	1.0	3506.0	8.0	same gene	2020-06	2020	6
10809	10781	28	4	0.10453	10544.0	ORF1ab	2.0	3515.0	10516.0	ORF1ab	1.0	3506.0	9.0	same gene	2020-06	2020	6
10797	10803	6	4	0.10453	10532.0	ORF1ab	2.0	3511.0	10538.0	ORF1ab	2.0	3513.0	2.0	same gene	2020-06	2020	6
10781	10803	22	4	0.10453	10516.0	ORF1ab	1.0	3506.0	10538.0	ORF1ab	2.0	3513.0	7.0	same gene	2020-06	2020	6
10781	10804	23	4	0.10453	10516.0	ORF1ab	1.0	3506.0	10539.0	ORF1ab	3.0	3513.0	7.0	same gene	2020-06	2020	6
10802	10809	7	4	0.10453	10537.0	ORF1ab	1.0	3513.0	10544.0	ORF1ab	2.0	3515.0	2.0	same gene	2020-06	2020	6
10801	10809	8	4	0.10453	10536.0	ORF1ab	3.0	3512.0	10544.0	ORF1ab	2.0	3515.0	3.0	same gene	2020-06	2020	6
10796	10803	7	4	0.10453	10531.0	ORF1ab	1.0	3511.0	10538.0	ORF1ab	2.0	3513.0	2.0	same gene	2020-06	2020	6
10803	10782	21	4	0.10453	10538.0	ORF1ab	2.0	3513.0	10517.0	ORF1ab	2.0	3506.0	7.0	same gene	2020-06	2020	6
10796	10804	8	4	0.10453	10531.0	ORF1ab	1.0	3511.0	10539.0	ORF1ab	3.0	3513.0	2.0	same gene	2020-06	2020	6
10796	10806	10	4	0.10453	10531.0	ORF1ab	1.0	3511.0	10541.0	ORF1ab	2.0	3514.0	3.0	same gene	2020-06	2020	6
10797	10809	12	4	0.10453	10532.0	ORF1ab	2.0	3511.0	10544.0	ORF1ab	2.0	3515.0	4.0	same gene	2020-06	2020	6
10797	10807	10	4	0.10453	10532.0	ORF1ab	2.0	3511.0	10542.0	ORF1ab	3.0	3514.0	3.0	same gene	2020-06	2020	6
10781	10806	25	4	0.10453	10516.0	ORF1ab	1.0	3506.0	10541.0	ORF1ab	2.0	3514.0	8.0	same gene	2020-06	2020	6
10801	10806	5	4	0.10453	10536.0	ORF1ab	3.0	3512.0	10541.0	ORF1ab	2.0	3514.0	2.0	same gene	2020-06	2020	6
10799	10809	10	4	0.10453	10534.0	ORF1ab	1.0	3512.0	10544.0	ORF1ab	2.0	3515.0	3.0	same gene	2020-06	2020	6
10799	10807	8	4	0.10453	10534.0	ORF1ab	1.0	3512.0	10542.0	ORF1ab	3.0	3514.0	2.0	same gene	2020-06	2020	6
10796	10807	11	4	0.10453	10531.0	ORF1ab	1.0	3511.0	10542.0	ORF1ab	3.0	3514.0	3.0	same gene	2020-06	2020	6
10799	10806	7	4	0.10453	10534.0	ORF1ab	1.0	3512.0	10541.0	ORF1ab	2.0	3514.0	2.0	same gene	2020-06	2020	6
10804	10782	22	4	0.10453	10539.0	ORF1ab	3.0	3513.0	10517.0	ORF1ab	2.0	3506.0	7.0	same gene	2020-06	2020	6
10797	10806	9	4	0.10453	10532.0	ORF1ab	2.0	3511.0	10541.0	ORF1ab	2.0	3514.0	3.0	same gene	2020-06	2020	6
10760	10809	49	4	0.10453	10495.0	ORF1ab	1.0	3499.0	10544.0	ORF1ab	2.0	3515.0	16.0	same gene	2020-06	2020	6
10780	10809	29	4	0.10453	10515.0	ORF1ab	3.0	3505.0	10544.0	ORF1ab	2.0	3515.0	10.0	same gene	2020-06	2020	6
10803	10774	29	4	0.10453	10538.0	ORF1ab	2.0	3513.0	10509.0	ORF1ab	3.0	3503.0	10.0	same gene	2020-06	2020	6
10778	10807	29	4	0.10453	10513.0	ORF1ab	1.0	3505.0	10542.0	ORF1ab	3.0	3514.0	9.0	same gene	2020-06	2020	6
10778	10806	28	4	0.10453	10513.0	ORF1ab	1.0	3505.0	10541.0	ORF1ab	2.0	3514.0	9.0	same gene	2020-06	2020	6
10778	10804	26	4	0.10453	10513.0	ORF1ab	1.0	3505.0	10539.0	ORF1ab	3.0	3513.0	8.0	same gene	2020-06	2020	6
10778	10803	25	4	0.10453	10513.0	ORF1ab	1.0	3505.0	10538.0	ORF1ab	2.0	3513.0	8.0	same gene	2020-06	2020	6
10806	10774	32	4	0.10453	10541.0	ORF1ab	2.0	3514.0	10509.0	ORF1ab	3.0	3503.0	11.0	same gene	2020-06	2020	6
10804	10774	30	4	0.10453	10539.0	ORF1ab	3.0	3513.0	10509.0	ORF1ab	3.0	3503.0	10.0	same gene	2020-06	2020	6
10777	10809	32	4	0.10453	10512.0	ORF1ab	3.0	3504.0	10544.0	ORF1ab	2.0	3515.0	11.0	same gene	2020-06	2020	6
10807	10774	33	4	0.10453	10542.0	ORF1ab	3.0	3514.0	10509.0	ORF1ab	3.0	3503.0	11.0	same gene	2020-06	2020	6
10777	10807	30	4	0.10453	10512.0	ORF1ab	3.0	3504.0	10542.0	ORF1ab	3.0	3514.0	10.0	same gene	2020-06	2020	6
10777	10806	29	4	0.10453	10512.0	ORF1ab	3.0	3504.0	10541.0	ORF1ab	2.0	3514.0	10.0	same gene	2020-06	2020	6
10777	10804	27	4	0.10453	10512.0	ORF1ab	3.0	3504.0	10539.0	ORF1ab	3.0	3513.0	9.0	same gene	2020-06	2020	6
10777	10803	26	4	0.10453	10512.0	ORF1ab	3.0	3504.0	10538.0	ORF1ab	2.0	3513.0	9.0	same gene	2020-06	2020	6
10807	10783	24	4	0.10453	10542.0	ORF1ab	3.0	3514.0	10518.0	ORF1ab	3.0	3506.0	8.0	same gene	2020-06	2020	6
10809	10783	26	4	0.10453	10544.0	ORF1ab	2.0	3515.0	10518.0	ORF1ab	3.0	3506.0	9.0	same gene	2020-06	2020	6
10778	10809	31	4	0.10453	10513.0	ORF1ab	1.0	3505.0	10544.0	ORF1ab	2.0	3515.0	10.0	same gene	2020-06	2020	6
10809	10774	35	4	0.10453	10544.0	ORF1ab	2.0	3515.0	10509.0	ORF1ab	3.0	3503.0	12.0	same gene	2020-06	2020	6
10780	10807	27	4	0.10453	10515.0	ORF1ab	3.0	3505.0	10542.0	ORF1ab	3.0	3514.0	9.0	same gene	2020-06	2020	6
10803	10783	20	4	0.10453	10538.0	ORF1ab	2.0	3513.0	10518.0	ORF1ab	3.0	3506.0	7.0	same gene	2020-06	2020	6
10780	10806	26	4	0.10453	10515.0	ORF1ab	3.0	3505.0	10541.0	ORF1ab	2.0	3514.0	9.0	same gene	2020-06	2020	6
10780	10804	24	4	0.10453	10515.0	ORF1ab	3.0	3505.0	10539.0	ORF1ab	3.0	3513.0	8.0	same gene	2020-06	2020	6
10780	10803	23	4	0.10453	10515.0	ORF1ab	3.0	3505.0	10538.0	ORF1ab	2.0	3513.0	8.0	same gene	2020-06	2020	6
10806	10782	24	4	0.10453	10541.0	ORF1ab	2.0	3514.0	10517.0	ORF1ab	2.0	3506.0	8.0	same gene	2020-06	2020	6
10807	10782	25	4	0.10453	10542.0	ORF1ab	3.0	3514.0	10517.0	ORF1ab	2.0	3506.0	8.0	same gene	2020-06	2020	6
10809	10782	27	4	0.10453	10544.0	ORF1ab	2.0	3515.0	10517.0	ORF1ab	2.0	3506.0	9.0	same gene	2020-06	2020	6
10804	10783	21	4	0.10453	10539.0	ORF1ab	3.0	3513.0	10518.0	ORF1ab	3.0	3506.0	7.0	same gene	2020-06	2020	6
10806	10783	23	4	0.10453	10541.0	ORF1ab	2.0	3514.0	10518.0	ORF1ab	3.0	3506.0	8.0	same gene	2020-06	2020	6
10779	10809	30	4	0.10453	10514.0	ORF1ab	2.0	3505.0	10544.0	ORF1ab	2.0	3515.0	10.0	same gene	2020-06	2020	6
10779	10807	28	4	0.10453	10514.0	ORF1ab	2.0	3505.0	10542.0	ORF1ab	3.0	3514.0	9.0	same gene	2020-06	2020	6
10779	10806	27	4	0.10453	10514.0	ORF1ab	2.0	3505.0	10541.0	ORF1ab	2.0	3514.0	9.0	same gene	2020-06	2020	6
10779	10804	25	4	0.10453	10514.0	ORF1ab	2.0	3505.0	10539.0	ORF1ab	3.0	3513.0	8.0	same gene	2020-06	2020	6
10794	10806	12	4	0.10453	10529.0	ORF1ab	2.0	3510.0	10541.0	ORF1ab	2.0	3514.0	4.0	same gene	2020-06	2020	6
10779	10803	24	4	0.10453	10514.0	ORF1ab	2.0	3505.0	10538.0	ORF1ab	2.0	3513.0	8.0	same gene	2020-06	2020	6
10794	10807	13	4	0.10453	10529.0	ORF1ab	2.0	3510.0	10542.0	ORF1ab	3.0	3514.0	4.0	same gene	2020-06	2020	6
10788	10803	15	4	0.10453	10523.0	ORF1ab	2.0	3508.0	10538.0	ORF1ab	2.0	3513.0	5.0	same gene	2020-06	2020	6
10794	10804	10	4	0.10453	10529.0	ORF1ab	2.0	3510.0	10539.0	ORF1ab	3.0	3513.0	3.0	same gene	2020-06	2020	6
10804	10778	26	4	0.10453	10539.0	ORF1ab	3.0	3513.0	10513.0	ORF1ab	1.0	3505.0	8.0	same gene	2020-06	2020	6
10809	10775	34	4	0.10453	10544.0	ORF1ab	2.0	3515.0	10510.0	ORF1ab	1.0	3504.0	11.0	same gene	2020-06	2020	6
10807	10780	27	4	0.10453	10542.0	ORF1ab	3.0	3514.0	10515.0	ORF1ab	3.0	3505.0	9.0	same gene	2020-06	2020	6
10806	10780	26	4	0.10453	10541.0	ORF1ab	2.0	3514.0	10515.0	ORF1ab	3.0	3505.0	9.0	same gene	2020-06	2020	6
10804	10780	24	4	0.10453	10539.0	ORF1ab	3.0	3513.0	10515.0	ORF1ab	3.0	3505.0	8.0	same gene	2020-06	2020	6
10803	10780	23	4	0.10453	10538.0	ORF1ab	2.0	3513.0	10515.0	ORF1ab	3.0	3505.0	8.0	same gene	2020-06	2020	6
10809	10779	30	4	0.10453	10544.0	ORF1ab	2.0	3515.0	10514.0	ORF1ab	2.0	3505.0	10.0	same gene	2020-06	2020	6
10807	10779	28	4	0.10453	10542.0	ORF1ab	3.0	3514.0	10514.0	ORF1ab	2.0	3505.0	9.0	same gene	2020-06	2020	6
10806	10779	27	4	0.10453	10541.0	ORF1ab	2.0	3514.0	10514.0	ORF1ab	2.0	3505.0	9.0	same gene	2020-06	2020	6
10804	10779	25	4	0.10453	10539.0	ORF1ab	3.0	3513.0	10514.0	ORF1ab	2.0	3505.0	8.0	same gene	2020-06	2020	6
10803	10779	24	4	0.10453	10538.0	ORF1ab	2.0	3513.0	10514.0	ORF1ab	2.0	3505.0	8.0	same gene	2020-06	2020	6
10809	10778	31	4	0.10453	10544.0	ORF1ab	2.0	3515.0	10513.0	ORF1ab	1.0	3505.0	10.0	same gene	2020-06	2020	6
10807	10778	29	4	0.10453	10542.0	ORF1ab	3.0	3514.0	10513.0	ORF1ab	1.0	3505.0	9.0	same gene	2020-06	2020	6
10806	10778	28	4	0.10453	10541.0	ORF1ab	2.0	3514.0	10513.0	ORF1ab	1.0	3505.0	9.0	same gene	2020-06	2020	6
10803	10778	25	4	0.10453	10538.0	ORF1ab	2.0	3513.0	10513.0	ORF1ab	1.0	3505.0	8.0	same gene	2020-06	2020	6
10794	10803	9	4	0.10453	10529.0	ORF1ab	2.0	3510.0	10538.0	ORF1ab	2.0	3513.0	3.0	same gene	2020-06	2020	6
10783	10809	26	4	0.10453	10518.0	ORF1ab	3.0	3506.0	10544.0	ORF1ab	2.0	3515.0	9.0	same gene	2020-06	2020	6
10783	10807	24	4	0.10453	10518.0	ORF1ab	3.0	3506.0	10542.0	ORF1ab	3.0	3514.0	8.0	same gene	2020-06	2020	6
10783	10806	23	4	0.10453	10518.0	ORF1ab	3.0	3506.0	10541.0	ORF1ab	2.0	3514.0	8.0	same gene	2020-06	2020	6
10783	10804	21	4	0.10453	10518.0	ORF1ab	3.0	3506.0	10539.0	ORF1ab	3.0	3513.0	7.0	same gene	2020-06	2020	6
10783	10803	20	4	0.10453	10518.0	ORF1ab	3.0	3506.0	10538.0	ORF1ab	2.0	3513.0	7.0	same gene	2020-06	2020	6
10809	10777	32	4	0.10453	10544.0	ORF1ab	2.0	3515.0	10512.0	ORF1ab	3.0	3504.0	11.0	same gene	2020-06	2020	6
10782	10809	27	4	0.10453	10517.0	ORF1ab	2.0	3506.0	10544.0	ORF1ab	2.0	3515.0	9.0	same gene	2020-06	2020	6
10782	10807	25	4	0.10453	10517.0	ORF1ab	2.0	3506.0	10542.0	ORF1ab	3.0	3514.0	8.0	same gene	2020-06	2020	6
10782	10806	24	4	0.10453	10517.0	ORF1ab	2.0	3506.0	10541.0	ORF1ab	2.0	3514.0	8.0	same gene	2020-06	2020	6
10782	10804	22	4	0.10453	10517.0	ORF1ab	2.0	3506.0	10539.0	ORF1ab	3.0	3513.0	7.0	same gene	2020-06	2020	6
10782	10803	21	4	0.10453	10517.0	ORF1ab	2.0	3506.0	10538.0	ORF1ab	2.0	3513.0	7.0	same gene	2020-06	2020	6
10807	10777	30	4	0.10453	10542.0	ORF1ab	3.0	3514.0	10512.0	ORF1ab	3.0	3504.0	10.0	same gene	2020-06	2020	6
10806	10777	29	4	0.10453	10541.0	ORF1ab	2.0	3514.0	10512.0	ORF1ab	3.0	3504.0	10.0	same gene	2020-06	2020	6
10807	10775	32	4	0.10453	10542.0	ORF1ab	3.0	3514.0	10510.0	ORF1ab	1.0	3504.0	10.0	same gene	2020-06	2020	6
10806	10775	31	4	0.10453	10541.0	ORF1ab	2.0	3514.0	10510.0	ORF1ab	1.0	3504.0	10.0	same gene	2020-06	2020	6
10804	10775	29	4	0.10453	10539.0	ORF1ab	3.0	3513.0	10510.0	ORF1ab	1.0	3504.0	9.0	same gene	2020-06	2020	6
10803	10775	28	4	0.10453	10538.0	ORF1ab	2.0	3513.0	10510.0	ORF1ab	1.0	3504.0	9.0	same gene	2020-06	2020	6
10809	10767	42	4	0.10453	10544.0	ORF1ab	2.0	3515.0	10502.0	ORF1ab	2.0	3501.0	14.0	same gene	2020-06	2020	6
10807	10767	40	4	0.10453	10542.0	ORF1ab	3.0	3514.0	10502.0	ORF1ab	2.0	3501.0	13.0	same gene	2020-06	2020	6
10806	10767	39	4	0.10453	10541.0	ORF1ab	2.0	3514.0	10502.0	ORF1ab	2.0	3501.0	13.0	same gene	2020-06	2020	6
10804	10767	37	4	0.10453	10539.0	ORF1ab	3.0	3513.0	10502.0	ORF1ab	2.0	3501.0	12.0	same gene	2020-06	2020	6
10803	10767	36	4	0.10453	10538.0	ORF1ab	2.0	3513.0	10502.0	ORF1ab	2.0	3501.0	12.0	same gene	2020-06	2020	6
10792	10809	17	4	0.10453	10527.0	ORF1ab	3.0	3509.0	10544.0	ORF1ab	2.0	3515.0	6.0	same gene	2020-06	2020	6
10792	10807	15	4	0.10453	10527.0	ORF1ab	3.0	3509.0	10542.0	ORF1ab	3.0	3514.0	5.0	same gene	2020-06	2020	6
10792	10806	14	4	0.10453	10527.0	ORF1ab	3.0	3509.0	10541.0	ORF1ab	2.0	3514.0	5.0	same gene	2020-06	2020	6
10792	10804	12	4	0.10453	10527.0	ORF1ab	3.0	3509.0	10539.0	ORF1ab	3.0	3513.0	4.0	same gene	2020-06	2020	6
10792	10803	11	4	0.10453	10527.0	ORF1ab	3.0	3509.0	10538.0	ORF1ab	2.0	3513.0	4.0	same gene	2020-06	2020	6
10791	10809	18	4	0.10453	10526.0	ORF1ab	2.0	3509.0	10544.0	ORF1ab	2.0	3515.0	6.0	same gene	2020-06	2020	6
10791	10807	16	4	0.10453	10526.0	ORF1ab	2.0	3509.0	10542.0	ORF1ab	3.0	3514.0	5.0	same gene	2020-06	2020	6
10791	10806	15	4	0.10453	10526.0	ORF1ab	2.0	3509.0	10541.0	ORF1ab	2.0	3514.0	5.0	same gene	2020-06	2020	6
10791	10804	13	4	0.10453	10526.0	ORF1ab	2.0	3509.0	10539.0	ORF1ab	3.0	3513.0	4.0	same gene	2020-06	2020	6
10791	10803	12	4	0.10453	10526.0	ORF1ab	2.0	3509.0	10538.0	ORF1ab	2.0	3513.0	4.0	same gene	2020-06	2020	6
10788	10809	21	4	0.10453	10523.0	ORF1ab	2.0	3508.0	10544.0	ORF1ab	2.0	3515.0	7.0	same gene	2020-06	2020	6
10788	10807	19	4	0.10453	10523.0	ORF1ab	2.0	3508.0	10542.0	ORF1ab	3.0	3514.0	6.0	same gene	2020-06	2020	6
10788	10806	18	4	0.10453	10523.0	ORF1ab	2.0	3508.0	10541.0	ORF1ab	2.0	3514.0	6.0	same gene	2020-06	2020	6
10788	10804	16	4	0.10453	10523.0	ORF1ab	2.0	3508.0	10539.0	ORF1ab	3.0	3513.0	5.0	same gene	2020-06	2020	6
10803	10781	22	4	0.10453	10538.0	ORF1ab	2.0	3513.0	10516.0	ORF1ab	1.0	3506.0	7.0	same gene	2020-06	2020	6
10809	10773	36	4	0.10453	10544.0	ORF1ab	2.0	3515.0	10508.0	ORF1ab	2.0	3503.0	12.0	same gene	2020-06	2020	6
10809	10780	29	4	0.10453	10544.0	ORF1ab	2.0	3515.0	10515.0	ORF1ab	3.0	3505.0	10.0	same gene	2020-06	2020	6
10787	10809	22	4	0.10453	10522.0	ORF1ab	1.0	3508.0	10544.0	ORF1ab	2.0	3515.0	7.0	same gene	2020-06	2020	6
10787	10807	20	4	0.10453	10522.0	ORF1ab	1.0	3508.0	10542.0	ORF1ab	3.0	3514.0	6.0	same gene	2020-06	2020	6
10787	10806	19	4	0.10453	10522.0	ORF1ab	1.0	3508.0	10541.0	ORF1ab	2.0	3514.0	6.0	same gene	2020-06	2020	6
10787	10804	17	4	0.10453	10522.0	ORF1ab	1.0	3508.0	10539.0	ORF1ab	3.0	3513.0	5.0	same gene	2020-06	2020	6
10787	10803	16	4	0.10453	10522.0	ORF1ab	1.0	3508.0	10538.0	ORF1ab	2.0	3513.0	5.0	same gene	2020-06	2020	6
10803	10787	16	4	0.10453	10538.0	ORF1ab	2.0	3513.0	10522.0	ORF1ab	1.0	3508.0	5.0	same gene	2020-06	2020	6
10773	10803	30	4	0.10453	10508.0	ORF1ab	2.0	3503.0	10538.0	ORF1ab	2.0	3513.0	10.0	same gene	2020-06	2020	6
10775	10809	34	4	0.10453	10510.0	ORF1ab	1.0	3504.0	10544.0	ORF1ab	2.0	3515.0	11.0	same gene	2020-06	2020	6
10758	10807	49	4	0.10453	10493.0	ORF1ab	2.0	3498.0	10542.0	ORF1ab	3.0	3514.0	16.0	same gene	2020-06	2020	6
10767	10807	40	4	0.10453	10502.0	ORF1ab	2.0	3501.0	10542.0	ORF1ab	3.0	3514.0	13.0	same gene	2020-06	2020	6
10767	10809	42	4	0.10453	10502.0	ORF1ab	2.0	3501.0	10544.0	ORF1ab	2.0	3515.0	14.0	same gene	2020-06	2020	6
10768	10803	35	4	0.10453	10503.0	ORF1ab	3.0	3501.0	10538.0	ORF1ab	2.0	3513.0	12.0	same gene	2020-06	2020	6
10768	10804	36	4	0.10453	10503.0	ORF1ab	3.0	3501.0	10539.0	ORF1ab	3.0	3513.0	12.0	same gene	2020-06	2020	6
10768	10806	38	4	0.10453	10503.0	ORF1ab	3.0	3501.0	10541.0	ORF1ab	2.0	3514.0	13.0	same gene	2020-06	2020	6
10768	10807	39	4	0.10453	10503.0	ORF1ab	3.0	3501.0	10542.0	ORF1ab	3.0	3514.0	13.0	same gene	2020-06	2020	6
10768	10809	41	4	0.10453	10503.0	ORF1ab	3.0	3501.0	10544.0	ORF1ab	2.0	3515.0	14.0	same gene	2020-06	2020	6
10769	10803	34	4	0.10453	10504.0	ORF1ab	1.0	3502.0	10538.0	ORF1ab	2.0	3513.0	11.0	same gene	2020-06	2020	6
10769	10804	35	4	0.10453	10504.0	ORF1ab	1.0	3502.0	10539.0	ORF1ab	3.0	3513.0	11.0	same gene	2020-06	2020	6
10769	10806	37	4	0.10453	10504.0	ORF1ab	1.0	3502.0	10541.0	ORF1ab	2.0	3514.0	12.0	same gene	2020-06	2020	6
10769	10807	38	4	0.10453	10504.0	ORF1ab	1.0	3502.0	10542.0	ORF1ab	3.0	3514.0	12.0	same gene	2020-06	2020	6
10769	10809	40	4	0.10453	10504.0	ORF1ab	1.0	3502.0	10544.0	ORF1ab	2.0	3515.0	13.0	same gene	2020-06	2020	6
10758	10809	51	4	0.10453	10493.0	ORF1ab	2.0	3498.0	10544.0	ORF1ab	2.0	3515.0	17.0	same gene	2020-06	2020	6
10758	10806	48	4	0.10453	10493.0	ORF1ab	2.0	3498.0	10541.0	ORF1ab	2.0	3514.0	16.0	same gene	2020-06	2020	6
10767	10804	37	4	0.10453	10502.0	ORF1ab	2.0	3501.0	10539.0	ORF1ab	3.0	3513.0	12.0	same gene	2020-06	2020	6
10758	10804	46	4	0.10453	10493.0	ORF1ab	2.0	3498.0	10539.0	ORF1ab	3.0	3513.0	15.0	same gene	2020-06	2020	6
10758	10803	45	4	0.10453	10493.0	ORF1ab	2.0	3498.0	10538.0	ORF1ab	2.0	3513.0	15.0	same gene	2020-06	2020	6
10809	10802	7	4	0.10453	10544.0	ORF1ab	2.0	3515.0	10537.0	ORF1ab	1.0	3513.0	2.0	same gene	2020-06	2020	6
10809	10801	8	4	0.10453	10544.0	ORF1ab	2.0	3515.0	10536.0	ORF1ab	3.0	3512.0	3.0	same gene	2020-06	2020	6
10807	10801	6	4	0.10453	10542.0	ORF1ab	3.0	3514.0	10536.0	ORF1ab	3.0	3512.0	2.0	same gene	2020-06	2020	6
10806	10801	5	4	0.10453	10541.0	ORF1ab	2.0	3514.0	10536.0	ORF1ab	3.0	3512.0	2.0	same gene	2020-06	2020	6
10809	10799	10	4	0.10453	10544.0	ORF1ab	2.0	3515.0	10534.0	ORF1ab	1.0	3512.0	3.0	same gene	2020-06	2020	6
10807	10799	8	4	0.10453	10542.0	ORF1ab	3.0	3514.0	10534.0	ORF1ab	1.0	3512.0	2.0	same gene	2020-06	2020	6
10806	10799	7	4	0.10453	10541.0	ORF1ab	2.0	3514.0	10534.0	ORF1ab	1.0	3512.0	2.0	same gene	2020-06	2020	6
10809	10797	12	4	0.10453	10544.0	ORF1ab	2.0	3515.0	10532.0	ORF1ab	2.0	3511.0	4.0	same gene	2020-06	2020	6
10807	10797	10	4	0.10453	10542.0	ORF1ab	3.0	3514.0	10532.0	ORF1ab	2.0	3511.0	3.0	same gene	2020-06	2020	6
10806	10797	9	4	0.10453	10541.0	ORF1ab	2.0	3514.0	10532.0	ORF1ab	2.0	3511.0	3.0	same gene	2020-06	2020	6
10804	10797	7	4	0.10453	10539.0	ORF1ab	3.0	3513.0	10532.0	ORF1ab	2.0	3511.0	2.0	same gene	2020-06	2020	6
10767	10806	39	4	0.10453	10502.0	ORF1ab	2.0	3501.0	10541.0	ORF1ab	2.0	3514.0	13.0	same gene	2020-06	2020	6
10767	10803	36	4	0.10453	10502.0	ORF1ab	2.0	3501.0	10538.0	ORF1ab	2.0	3513.0	12.0	same gene	2020-06	2020	6
10775	10807	32	4	0.10453	10510.0	ORF1ab	1.0	3504.0	10542.0	ORF1ab	3.0	3514.0	10.0	same gene	2020-06	2020	6
10803	10769	34	4	0.10453	10538.0	ORF1ab	2.0	3513.0	10504.0	ORF1ab	1.0	3502.0	11.0	same gene	2020-06	2020	6
10760	10806	46	4	0.10453	10495.0	ORF1ab	1.0	3499.0	10541.0	ORF1ab	2.0	3514.0	15.0	same gene	2020-06	2020	6
10760	10804	44	4	0.10453	10495.0	ORF1ab	1.0	3499.0	10539.0	ORF1ab	3.0	3513.0	14.0	same gene	2020-06	2020	6
10760	10803	43	4	0.10453	10495.0	ORF1ab	1.0	3499.0	10538.0	ORF1ab	2.0	3513.0	14.0	same gene	2020-06	2020	6
10762	10803	41	4	0.10453	10497.0	ORF1ab	3.0	3499.0	10538.0	ORF1ab	2.0	3513.0	14.0	same gene	2020-06	2020	6
10762	10804	42	4	0.10453	10497.0	ORF1ab	3.0	3499.0	10539.0	ORF1ab	3.0	3513.0	14.0	same gene	2020-06	2020	6
10762	10806	44	4	0.10453	10497.0	ORF1ab	3.0	3499.0	10541.0	ORF1ab	2.0	3514.0	15.0	same gene	2020-06	2020	6
10762	10807	45	4	0.10453	10497.0	ORF1ab	3.0	3499.0	10542.0	ORF1ab	3.0	3514.0	15.0	same gene	2020-06	2020	6
10762	10809	47	4	0.10453	10497.0	ORF1ab	3.0	3499.0	10544.0	ORF1ab	2.0	3515.0	16.0	same gene	2020-06	2020	6
10804	10777	27	4	0.10453	10539.0	ORF1ab	3.0	3513.0	10512.0	ORF1ab	3.0	3504.0	9.0	same gene	2020-06	2020	6
10809	10769	40	4	0.10453	10544.0	ORF1ab	2.0	3515.0	10504.0	ORF1ab	1.0	3502.0	13.0	same gene	2020-06	2020	6
10807	10769	38	4	0.10453	10542.0	ORF1ab	3.0	3514.0	10504.0	ORF1ab	1.0	3502.0	12.0	same gene	2020-06	2020	6
10806	10769	37	4	0.10453	10541.0	ORF1ab	2.0	3514.0	10504.0	ORF1ab	1.0	3502.0	12.0	same gene	2020-06	2020	6
10804	10769	35	4	0.10453	10539.0	ORF1ab	3.0	3513.0	10504.0	ORF1ab	1.0	3502.0	11.0	same gene	2020-06	2020	6
10763	10803	40	4	0.10453	10498.0	ORF1ab	1.0	3500.0	10538.0	ORF1ab	2.0	3513.0	13.0	same gene	2020-06	2020	6
10766	10809	43	4	0.10453	10501.0	ORF1ab	1.0	3501.0	10544.0	ORF1ab	2.0	3515.0	14.0	same gene	2020-06	2020	6
10763	10804	41	4	0.10453	10498.0	ORF1ab	1.0	3500.0	10539.0	ORF1ab	3.0	3513.0	13.0	same gene	2020-06	2020	6
10763	10806	43	4	0.10453	10498.0	ORF1ab	1.0	3500.0	10541.0	ORF1ab	2.0	3514.0	14.0	same gene	2020-06	2020	6
10763	10807	44	4	0.10453	10498.0	ORF1ab	1.0	3500.0	10542.0	ORF1ab	3.0	3514.0	14.0	same gene	2020-06	2020	6
10763	10809	46	4	0.10453	10498.0	ORF1ab	1.0	3500.0	10544.0	ORF1ab	2.0	3515.0	15.0	same gene	2020-06	2020	6
10765	10803	38	4	0.10453	10500.0	ORF1ab	3.0	3500.0	10538.0	ORF1ab	2.0	3513.0	13.0	same gene	2020-06	2020	6
10765	10804	39	4	0.10453	10500.0	ORF1ab	3.0	3500.0	10539.0	ORF1ab	3.0	3513.0	13.0	same gene	2020-06	2020	6
10765	10806	41	4	0.10453	10500.0	ORF1ab	3.0	3500.0	10541.0	ORF1ab	2.0	3514.0	14.0	same gene	2020-06	2020	6
10765	10807	42	4	0.10453	10500.0	ORF1ab	3.0	3500.0	10542.0	ORF1ab	3.0	3514.0	14.0	same gene	2020-06	2020	6
10765	10809	44	4	0.10453	10500.0	ORF1ab	3.0	3500.0	10544.0	ORF1ab	2.0	3515.0	15.0	same gene	2020-06	2020	6
10766	10803	37	4	0.10453	10501.0	ORF1ab	1.0	3501.0	10538.0	ORF1ab	2.0	3513.0	12.0	same gene	2020-06	2020	6
10766	10804	38	4	0.10453	10501.0	ORF1ab	1.0	3501.0	10539.0	ORF1ab	3.0	3513.0	12.0	same gene	2020-06	2020	6
10766	10806	40	4	0.10453	10501.0	ORF1ab	1.0	3501.0	10541.0	ORF1ab	2.0	3514.0	13.0	same gene	2020-06	2020	6
10766	10807	41	4	0.10453	10501.0	ORF1ab	1.0	3501.0	10542.0	ORF1ab	3.0	3514.0	13.0	same gene	2020-06	2020	6
10803	10797	6	4	0.10453	10538.0	ORF1ab	2.0	3513.0	10532.0	ORF1ab	2.0	3511.0	2.0	same gene	2020-06	2020	6
10809	10796	13	4	0.10453	10544.0	ORF1ab	2.0	3515.0	10531.0	ORF1ab	1.0	3511.0	4.0	same gene	2020-06	2020	6
10807	10796	11	4	0.10453	10542.0	ORF1ab	3.0	3514.0	10531.0	ORF1ab	1.0	3511.0	3.0	same gene	2020-06	2020	6
10804	10768	36	4	0.10453	10539.0	ORF1ab	3.0	3513.0	10503.0	ORF1ab	3.0	3501.0	12.0	same gene	2020-06	2020	6
10804	10788	16	4	0.10453	10539.0	ORF1ab	3.0	3513.0	10523.0	ORF1ab	2.0	3508.0	5.0	same gene	2020-06	2020	6
10803	10788	15	4	0.10453	10538.0	ORF1ab	2.0	3513.0	10523.0	ORF1ab	2.0	3508.0	5.0	same gene	2020-06	2020	6
10809	10787	22	4	0.10453	10544.0	ORF1ab	2.0	3515.0	10522.0	ORF1ab	1.0	3508.0	7.0	same gene	2020-06	2020	6
10760	10807	47	4	0.10453	10495.0	ORF1ab	1.0	3499.0	10542.0	ORF1ab	3.0	3514.0	15.0	same gene	2020-06	2020	6
10773	10804	31	4	0.10453	10508.0	ORF1ab	2.0	3503.0	10539.0	ORF1ab	3.0	3513.0	10.0	same gene	2020-06	2020	6
10773	10806	33	4	0.10453	10508.0	ORF1ab	2.0	3503.0	10541.0	ORF1ab	2.0	3514.0	11.0	same gene	2020-06	2020	6
10773	10807	34	4	0.10453	10508.0	ORF1ab	2.0	3503.0	10542.0	ORF1ab	3.0	3514.0	11.0	same gene	2020-06	2020	6
10773	10809	36	4	0.10453	10508.0	ORF1ab	2.0	3503.0	10544.0	ORF1ab	2.0	3515.0	12.0	same gene	2020-06	2020	6
10807	10787	20	4	0.10453	10542.0	ORF1ab	3.0	3514.0	10522.0	ORF1ab	1.0	3508.0	6.0	same gene	2020-06	2020	6
10806	10787	19	4	0.10453	10541.0	ORF1ab	2.0	3514.0	10522.0	ORF1ab	1.0	3508.0	6.0	same gene	2020-06	2020	6
10809	10768	41	4	0.10453	10544.0	ORF1ab	2.0	3515.0	10503.0	ORF1ab	3.0	3501.0	14.0	same gene	2020-06	2020	6
10807	10768	39	4	0.10453	10542.0	ORF1ab	3.0	3514.0	10503.0	ORF1ab	3.0	3501.0	13.0	same gene	2020-06	2020	6
10806	10768	38	4	0.10453	10541.0	ORF1ab	2.0	3514.0	10503.0	ORF1ab	3.0	3501.0	13.0	same gene	2020-06	2020	6
10803	10768	35	4	0.10453	10538.0	ORF1ab	2.0	3513.0	10503.0	ORF1ab	3.0	3501.0	12.0	same gene	2020-06	2020	6
10806	10796	10	4	0.10453	10541.0	ORF1ab	2.0	3514.0	10531.0	ORF1ab	1.0	3511.0	3.0	same gene	2020-06	2020	6
10804	10787	17	4	0.10453	10539.0	ORF1ab	3.0	3513.0	10522.0	ORF1ab	1.0	3508.0	5.0	same gene	2020-06	2020	6
10774	10803	29	4	0.10453	10509.0	ORF1ab	3.0	3503.0	10538.0	ORF1ab	2.0	3513.0	10.0	same gene	2020-06	2020	6
10774	10804	30	4	0.10453	10509.0	ORF1ab	3.0	3503.0	10539.0	ORF1ab	3.0	3513.0	10.0	same gene	2020-06	2020	6
10774	10806	32	4	0.10453	10509.0	ORF1ab	3.0	3503.0	10541.0	ORF1ab	2.0	3514.0	11.0	same gene	2020-06	2020	6
10774	10807	33	4	0.10453	10509.0	ORF1ab	3.0	3503.0	10542.0	ORF1ab	3.0	3514.0	11.0	same gene	2020-06	2020	6
10774	10809	35	4	0.10453	10509.0	ORF1ab	3.0	3503.0	10544.0	ORF1ab	2.0	3515.0	12.0	same gene	2020-06	2020	6
10803	10773	30	4	0.10453	10538.0	ORF1ab	2.0	3513.0	10508.0	ORF1ab	2.0	3503.0	10.0	same gene	2020-06	2020	6
10804	10773	31	4	0.10453	10539.0	ORF1ab	3.0	3513.0	10508.0	ORF1ab	2.0	3503.0	10.0	same gene	2020-06	2020	6
10806	10773	33	4	0.10453	10541.0	ORF1ab	2.0	3514.0	10508.0	ORF1ab	2.0	3503.0	11.0	same gene	2020-06	2020	6
10775	10803	28	4	0.10453	10510.0	ORF1ab	1.0	3504.0	10538.0	ORF1ab	2.0	3513.0	9.0	same gene	2020-06	2020	6
10807	10773	34	4	0.10453	10542.0	ORF1ab	3.0	3514.0	10508.0	ORF1ab	2.0	3503.0	11.0	same gene	2020-06	2020	6
10775	10804	29	4	0.10453	10510.0	ORF1ab	1.0	3504.0	10539.0	ORF1ab	3.0	3513.0	9.0	same gene	2020-06	2020	6
10775	10806	31	4	0.10453	10510.0	ORF1ab	1.0	3504.0	10541.0	ORF1ab	2.0	3514.0	10.0	same gene	2020-06	2020	6
10772	10809	37	4	0.10453	10507.0	ORF1ab	1.0	3503.0	10544.0	ORF1ab	2.0	3515.0	12.0	same gene	2020-06	2020	6
10772	10807	35	4	0.10453	10507.0	ORF1ab	1.0	3503.0	10542.0	ORF1ab	3.0	3514.0	11.0	same gene	2020-06	2020	6
10772	10806	34	4	0.10453	10507.0	ORF1ab	1.0	3503.0	10541.0	ORF1ab	2.0	3514.0	11.0	same gene	2020-06	2020	6
10772	10804	32	4	0.10453	10507.0	ORF1ab	1.0	3503.0	10539.0	ORF1ab	3.0	3513.0	10.0	same gene	2020-06	2020	6
10804	10796	8	4	0.10453	10539.0	ORF1ab	3.0	3513.0	10531.0	ORF1ab	1.0	3511.0	2.0	same gene	2020-06	2020	6
10803	10796	7	4	0.10453	10538.0	ORF1ab	2.0	3513.0	10531.0	ORF1ab	1.0	3511.0	2.0	same gene	2020-06	2020	6
10809	10794	15	4	0.10453	10544.0	ORF1ab	2.0	3515.0	10529.0	ORF1ab	2.0	3510.0	5.0	same gene	2020-06	2020	6
10807	10794	13	4	0.10453	10542.0	ORF1ab	3.0	3514.0	10529.0	ORF1ab	2.0	3510.0	4.0	same gene	2020-06	2020	6
10806	10794	12	4	0.10453	10541.0	ORF1ab	2.0	3514.0	10529.0	ORF1ab	2.0	3510.0	4.0	same gene	2020-06	2020	6
10804	10794	10	4	0.10453	10539.0	ORF1ab	3.0	3513.0	10529.0	ORF1ab	2.0	3510.0	3.0	same gene	2020-06	2020	6
10803	10772	31	4	0.10453	10538.0	ORF1ab	2.0	3513.0	10507.0	ORF1ab	1.0	3503.0	10.0	same gene	2020-06	2020	6
10804	10772	32	4	0.10453	10539.0	ORF1ab	3.0	3513.0	10507.0	ORF1ab	1.0	3503.0	10.0	same gene	2020-06	2020	6
10806	10772	34	4	0.10453	10541.0	ORF1ab	2.0	3514.0	10507.0	ORF1ab	1.0	3503.0	11.0	same gene	2020-06	2020	6
10807	10772	35	4	0.10453	10542.0	ORF1ab	3.0	3514.0	10507.0	ORF1ab	1.0	3503.0	11.0	same gene	2020-06	2020	6
10809	10772	37	4	0.10453	10544.0	ORF1ab	2.0	3515.0	10507.0	ORF1ab	1.0	3503.0	12.0	same gene	2020-06	2020	6
10803	10794	9	4	0.10453	10538.0	ORF1ab	2.0	3513.0	10529.0	ORF1ab	2.0	3510.0	3.0	same gene	2020-06	2020	6
10809	10792	17	4	0.10453	10544.0	ORF1ab	2.0	3515.0	10527.0	ORF1ab	3.0	3509.0	6.0	same gene	2020-06	2020	6
10807	10792	15	4	0.10453	10542.0	ORF1ab	3.0	3514.0	10527.0	ORF1ab	3.0	3509.0	5.0	same gene	2020-06	2020	6
10806	10792	14	4	0.10453	10541.0	ORF1ab	2.0	3514.0	10527.0	ORF1ab	3.0	3509.0	5.0	same gene	2020-06	2020	6
10804	10792	12	4	0.10453	10539.0	ORF1ab	3.0	3513.0	10527.0	ORF1ab	3.0	3509.0	4.0	same gene	2020-06	2020	6
10803	10792	11	4	0.10453	10538.0	ORF1ab	2.0	3513.0	10527.0	ORF1ab	3.0	3509.0	4.0	same gene	2020-06	2020	6
10809	10791	18	4	0.10453	10544.0	ORF1ab	2.0	3515.0	10526.0	ORF1ab	2.0	3509.0	6.0	same gene	2020-06	2020	6
10807	10791	16	4	0.10453	10542.0	ORF1ab	3.0	3514.0	10526.0	ORF1ab	2.0	3509.0	5.0	same gene	2020-06	2020	6
10806	10791	15	4	0.10453	10541.0	ORF1ab	2.0	3514.0	10526.0	ORF1ab	2.0	3509.0	5.0	same gene	2020-06	2020	6
10804	10791	13	4	0.10453	10539.0	ORF1ab	3.0	3513.0	10526.0	ORF1ab	2.0	3509.0	4.0	same gene	2020-06	2020	6
10803	10791	12	4	0.10453	10538.0	ORF1ab	2.0	3513.0	10526.0	ORF1ab	2.0	3509.0	4.0	same gene	2020-06	2020	6
10781	10807	26	4	0.10453	10516.0	ORF1ab	1.0	3506.0	10542.0	ORF1ab	3.0	3514.0	8.0	same gene	2020-06	2020	6
10809	10788	21	4	0.10453	10544.0	ORF1ab	2.0	3515.0	10523.0	ORF1ab	2.0	3508.0	7.0	same gene	2020-06	2020	6
10807	10788	19	4	0.10453	10542.0	ORF1ab	3.0	3514.0	10523.0	ORF1ab	2.0	3508.0	6.0	same gene	2020-06	2020	6
10806	10788	18	4	0.10453	10541.0	ORF1ab	2.0	3514.0	10523.0	ORF1ab	2.0	3508.0	6.0	same gene	2020-06	2020	6
10772	10803	31	4	0.10453	10507.0	ORF1ab	1.0	3503.0	10538.0	ORF1ab	2.0	3513.0	10.0	same gene	2020-06	2020	6
10803	10777	26	4	0.10453	10538.0	ORF1ab	2.0	3513.0	10512.0	ORF1ab	3.0	3504.0	9.0	same gene	2020-06	2020	6
10781	10809	28	4	0.10453	10516.0	ORF1ab	1.0	3506.0	10544.0	ORF1ab	2.0	3515.0	9.0	same gene	2020-06	2020	6
10804	10758	46	4	0.10453	10539.0	ORF1ab	3.0	3513.0	10493.0	ORF1ab	2.0	3498.0	15.0	same gene	2020-06	2020	6
10809	10762	47	4	0.10453	10544.0	ORF1ab	2.0	3515.0	10497.0	ORF1ab	3.0	3499.0	16.0	same gene	2020-06	2020	6
10803	10766	37	4	0.10453	10538.0	ORF1ab	2.0	3513.0	10501.0	ORF1ab	1.0	3501.0	12.0	same gene	2020-06	2020	6
10804	10766	38	4	0.10453	10539.0	ORF1ab	3.0	3513.0	10501.0	ORF1ab	1.0	3501.0	12.0	same gene	2020-06	2020	6
10803	10762	41	4	0.10453	10538.0	ORF1ab	2.0	3513.0	10497.0	ORF1ab	3.0	3499.0	14.0	same gene	2020-06	2020	6
10804	10762	42	4	0.10453	10539.0	ORF1ab	3.0	3513.0	10497.0	ORF1ab	3.0	3499.0	14.0	same gene	2020-06	2020	6
10806	10766	40	4	0.10453	10541.0	ORF1ab	2.0	3514.0	10501.0	ORF1ab	1.0	3501.0	13.0	same gene	2020-06	2020	6
10806	10762	44	4	0.10453	10541.0	ORF1ab	2.0	3514.0	10497.0	ORF1ab	3.0	3499.0	15.0	same gene	2020-06	2020	6
10807	10762	45	4	0.10453	10542.0	ORF1ab	3.0	3514.0	10497.0	ORF1ab	3.0	3499.0	15.0	same gene	2020-06	2020	6
10807	10766	41	4	0.10453	10542.0	ORF1ab	3.0	3514.0	10501.0	ORF1ab	1.0	3501.0	13.0	same gene	2020-06	2020	6
10806	10760	46	4	0.10453	10541.0	ORF1ab	2.0	3514.0	10495.0	ORF1ab	1.0	3499.0	15.0	same gene	2020-06	2020	6
10803	10763	40	4	0.10453	10538.0	ORF1ab	2.0	3513.0	10498.0	ORF1ab	1.0	3500.0	13.0	same gene	2020-06	2020	6
10804	10763	41	4	0.10453	10539.0	ORF1ab	3.0	3513.0	10498.0	ORF1ab	1.0	3500.0	13.0	same gene	2020-06	2020	6
10806	10763	43	4	0.10453	10541.0	ORF1ab	2.0	3514.0	10498.0	ORF1ab	1.0	3500.0	14.0	same gene	2020-06	2020	6
10803	10758	45	4	0.10453	10538.0	ORF1ab	2.0	3513.0	10493.0	ORF1ab	2.0	3498.0	15.0	same gene	2020-06	2020	6
10809	10766	43	4	0.10453	10544.0	ORF1ab	2.0	3515.0	10501.0	ORF1ab	1.0	3501.0	14.0	same gene	2020-06	2020	6
10807	10763	44	4	0.10453	10542.0	ORF1ab	3.0	3514.0	10498.0	ORF1ab	1.0	3500.0	14.0	same gene	2020-06	2020	6
10809	10763	46	4	0.10453	10544.0	ORF1ab	2.0	3515.0	10498.0	ORF1ab	1.0	3500.0	15.0	same gene	2020-06	2020	6
10807	10760	47	4	0.10453	10542.0	ORF1ab	3.0	3514.0	10495.0	ORF1ab	1.0	3499.0	15.0	same gene	2020-06	2020	6
10809	10760	49	4	0.10453	10544.0	ORF1ab	2.0	3515.0	10495.0	ORF1ab	1.0	3499.0	16.0	same gene	2020-06	2020	6
10806	10765	41	4	0.10453	10541.0	ORF1ab	2.0	3514.0	10500.0	ORF1ab	3.0	3500.0	14.0	same gene	2020-06	2020	6
10806	10758	48	4	0.10453	10541.0	ORF1ab	2.0	3514.0	10493.0	ORF1ab	2.0	3498.0	16.0	same gene	2020-06	2020	6
10804	10760	44	4	0.10453	10539.0	ORF1ab	3.0	3513.0	10495.0	ORF1ab	1.0	3499.0	14.0	same gene	2020-06	2020	6
10803	10760	43	4	0.10453	10538.0	ORF1ab	2.0	3513.0	10495.0	ORF1ab	1.0	3499.0	14.0	same gene	2020-06	2020	6
10809	10765	44	4	0.10453	10544.0	ORF1ab	2.0	3515.0	10500.0	ORF1ab	3.0	3500.0	15.0	same gene	2020-06	2020	6
10807	10765	42	4	0.10453	10542.0	ORF1ab	3.0	3514.0	10500.0	ORF1ab	3.0	3500.0	14.0	same gene	2020-06	2020	6
10804	10765	39	4	0.10453	10539.0	ORF1ab	3.0	3513.0	10500.0	ORF1ab	3.0	3500.0	13.0	same gene	2020-06	2020	6
10803	10765	38	4	0.10453	10538.0	ORF1ab	2.0	3513.0	10500.0	ORF1ab	3.0	3500.0	13.0	same gene	2020-06	2020	6
10807	10758	49	4	0.10453	10542.0	ORF1ab	3.0	3514.0	10493.0	ORF1ab	2.0	3498.0	16.0	same gene	2020-06	2020	6
10809	10758	51	4	0.10453	10544.0	ORF1ab	2.0	3515.0	10493.0	ORF1ab	2.0	3498.0	17.0	same gene	2020-06	2020	6
10842	10847	5	4	0.10449	10577.0	ORF1ab	2.0	3526.0	10582.0	ORF1ab	1.0	3528.0	2.0	same gene	2020-06	2020	6
10847	10841	6	4	0.10449	10582.0	ORF1ab	1.0	3528.0	10576.0	ORF1ab	1.0	3526.0	2.0	same gene	2020-06	2020	6
10847	10842	5	4	0.10449	10582.0	ORF1ab	1.0	3528.0	10577.0	ORF1ab	2.0	3526.0	2.0	same gene	2020-06	2020	6
10841	10847	6	4	0.10449	10576.0	ORF1ab	1.0	3526.0	10582.0	ORF1ab	1.0	3528.0	2.0	same gene	2020-06	2020	6
10790	10781	9	4	0.10444	10525.0	ORF1ab	1.0	3509.0	10516.0	ORF1ab	1.0	3506.0	3.0	same gene	2020-06	2020	6
10775	10790	15	4	0.10444	10510.0	ORF1ab	1.0	3504.0	10525.0	ORF1ab	1.0	3509.0	5.0	same gene	2020-06	2020	6
10790	10775	15	4	0.10444	10525.0	ORF1ab	1.0	3509.0	10510.0	ORF1ab	1.0	3504.0	5.0	same gene	2020-06	2020	6
10790	10782	8	4	0.10444	10525.0	ORF1ab	1.0	3509.0	10517.0	ORF1ab	2.0	3506.0	3.0	same gene	2020-06	2020	6
10768	10790	22	4	0.10444	10503.0	ORF1ab	3.0	3501.0	10525.0	ORF1ab	1.0	3509.0	8.0	same gene	2020-06	2020	6
10762	10790	28	4	0.10444	10497.0	ORF1ab	3.0	3499.0	10525.0	ORF1ab	1.0	3509.0	10.0	same gene	2020-06	2020	6
10790	10768	22	4	0.10444	10525.0	ORF1ab	1.0	3509.0	10503.0	ORF1ab	3.0	3501.0	8.0	same gene	2020-06	2020	6
10781	10790	9	4	0.10444	10516.0	ORF1ab	1.0	3506.0	10525.0	ORF1ab	1.0	3509.0	3.0	same gene	2020-06	2020	6
10790	10763	27	4	0.10444	10525.0	ORF1ab	1.0	3509.0	10498.0	ORF1ab	1.0	3500.0	9.0	same gene	2020-06	2020	6
10796	10790	6	4	0.10444	10531.0	ORF1ab	1.0	3511.0	10525.0	ORF1ab	1.0	3509.0	2.0	same gene	2020-06	2020	6
10797	10790	7	4	0.10444	10532.0	ORF1ab	2.0	3511.0	10525.0	ORF1ab	1.0	3509.0	2.0	same gene	2020-06	2020	6
10790	10797	7	4	0.10444	10525.0	ORF1ab	1.0	3509.0	10532.0	ORF1ab	2.0	3511.0	2.0	same gene	2020-06	2020	6
10790	10796	6	4	0.10444	10525.0	ORF1ab	1.0	3509.0	10531.0	ORF1ab	1.0	3511.0	2.0	same gene	2020-06	2020	6
10790	10758	32	4	0.10444	10525.0	ORF1ab	1.0	3509.0	10493.0	ORF1ab	2.0	3498.0	11.0	same gene	2020-06	2020	6
10790	10799	9	4	0.10444	10525.0	ORF1ab	1.0	3509.0	10534.0	ORF1ab	1.0	3512.0	3.0	same gene	2020-06	2020	6
10790	10801	11	4	0.10444	10525.0	ORF1ab	1.0	3509.0	10536.0	ORF1ab	3.0	3512.0	3.0	same gene	2020-06	2020	6
10790	10802	12	4	0.10444	10525.0	ORF1ab	1.0	3509.0	10537.0	ORF1ab	1.0	3513.0	4.0	same gene	2020-06	2020	6
10790	10760	30	4	0.10444	10525.0	ORF1ab	1.0	3509.0	10495.0	ORF1ab	1.0	3499.0	10.0	same gene	2020-06	2020	6
10790	10772	18	4	0.10444	10525.0	ORF1ab	1.0	3509.0	10507.0	ORF1ab	1.0	3503.0	6.0	same gene	2020-06	2020	6
10790	10783	7	4	0.10444	10525.0	ORF1ab	1.0	3509.0	10518.0	ORF1ab	3.0	3506.0	3.0	same gene	2020-06	2020	6
10790	10773	17	4	0.10444	10525.0	ORF1ab	1.0	3509.0	10508.0	ORF1ab	2.0	3503.0	6.0	same gene	2020-06	2020	6
10780	10790	10	4	0.10444	10515.0	ORF1ab	3.0	3505.0	10525.0	ORF1ab	1.0	3509.0	4.0	same gene	2020-06	2020	6
10774	10790	16	4	0.10444	10509.0	ORF1ab	3.0	3503.0	10525.0	ORF1ab	1.0	3509.0	6.0	same gene	2020-06	2020	6
10790	10774	16	4	0.10444	10525.0	ORF1ab	1.0	3509.0	10509.0	ORF1ab	3.0	3503.0	6.0	same gene	2020-06	2020	6
10790	10762	28	4	0.10444	10525.0	ORF1ab	1.0	3509.0	10497.0	ORF1ab	3.0	3499.0	10.0	same gene	2020-06	2020	6
10790	10769	21	4	0.10444	10525.0	ORF1ab	1.0	3509.0	10504.0	ORF1ab	1.0	3502.0	7.0	same gene	2020-06	2020	6
10790	10780	10	4	0.10444	10525.0	ORF1ab	1.0	3509.0	10515.0	ORF1ab	3.0	3505.0	4.0	same gene	2020-06	2020	6
10802	10790	12	4	0.10444	10537.0	ORF1ab	1.0	3513.0	10525.0	ORF1ab	1.0	3509.0	4.0	same gene	2020-06	2020	6
10801	10790	11	4	0.10444	10536.0	ORF1ab	3.0	3512.0	10525.0	ORF1ab	1.0	3509.0	3.0	same gene	2020-06	2020	6
10799	10790	9	4	0.10444	10534.0	ORF1ab	1.0	3512.0	10525.0	ORF1ab	1.0	3509.0	3.0	same gene	2020-06	2020	6
10790	10765	25	4	0.10444	10525.0	ORF1ab	1.0	3509.0	10500.0	ORF1ab	3.0	3500.0	9.0	same gene	2020-06	2020	6
[truncated: 69,007 more rows]
