# Supplementary material for: Real-time identification of epistatic interactions in SARS-CoV-2 from large genome collections
Source: Genome Biol. 2024 Aug 22;25:228. doi: 10.1186/s13059-024-03355-y (PMC11342480; doi:10.1186/s13059-024-03355-y)
Supplement: Supplementary file 9 — Additional file 9. Table S8: predicted interactions for the time subsets, from March 2020 until March 2023; columns are the same as those in Table S7. [file 13059_2024_3355_MOESM9_ESM.zip › time_subset_2020-07.tsv]

pos_source	pos_target	distance	outlier	mi	feature_position_source	gene_source	codon_source	feature_codon_source	feature_position_target	gene_target	codon_target	feature_codon_target	codon_distance	interaction	name	year	month
1059	25563	24504	4	0.3752	794.0	ORF1ab	2.0	265.0	171.0	ORF3a	3.0	57.0		different gene	2020-07	2020	7
25563	1059	24504	4	0.3752	171.0	ORF3a	3.0	57.0	794.0	ORF1ab	2.0	265.0		different gene	2020-07	2020	7
19300	19296	4	4	0.23369	5833.0	ORF1ab	1.0	1945.0	5829.0	ORF1ab	3.0	1943.0	2.0	same gene	2020-07	2020	7
19296	19300	4	4	0.23369	5829.0	ORF1ab	3.0	1943.0	5833.0	ORF1ab	1.0	1945.0	2.0	same gene	2020-07	2020	7
14408	23403	8995	4	0.23318	941.0	ORF1ab	2.0	314.0	1841.0	S	2.0	614.0		different gene	2020-07	2020	7
23403	14408	8995	4	0.23318	1841.0	S	2.0	614.0	941.0	ORF1ab	2.0	314.0		different gene	2020-07	2020	7
14408	3037	11371	4	0.23112	941.0	ORF1ab	2.0	314.0	2772.0	ORF1ab	3.0	924.0	610.0	same gene	2020-07	2020	7
3037	14408	11371	4	0.23112	2772.0	ORF1ab	3.0	924.0	941.0	ORF1ab	2.0	314.0	610.0	same gene	2020-07	2020	7
25563	28883	3320	4	0.21991	171.0	ORF3a	3.0	57.0	610.0	N	1.0	204.0		different gene	2020-07	2020	7
28883	25563	3320	4	0.21991	610.0	N	1.0	204.0	171.0	ORF3a	3.0	57.0		different gene	2020-07	2020	7
19420	19416	4	4	0.21556	5953.0	ORF1ab	1.0	1985.0	5949.0	ORF1ab	3.0	1983.0	2.0	same gene	2020-07	2020	7
19416	19420	4	4	0.21556	5949.0	ORF1ab	3.0	1983.0	5953.0	ORF1ab	1.0	1985.0	2.0	same gene	2020-07	2020	7
10097	23731	13634	4	0.19364	9832.0	ORF1ab	1.0	3278.0	2169.0	S	3.0	723.0		different gene	2020-07	2020	7
23731	10097	13634	4	0.19364	2169.0	S	3.0	723.0	9832.0	ORF1ab	1.0	3278.0		different gene	2020-07	2020	7
24975	24983	8	4	0.18756	3413.0	S	2.0	1138.0	3421.0	S	1.0	1141.0	3.0	same gene	2020-07	2020	7
24978	24984	6	4	0.18756	3416.0	S	2.0	1139.0	3422.0	S	2.0	1141.0	2.0	same gene	2020-07	2020	7
24978	24983	5	4	0.18756	3416.0	S	2.0	1139.0	3421.0	S	1.0	1141.0	2.0	same gene	2020-07	2020	7
24976	24984	8	4	0.18756	3414.0	S	3.0	1138.0	3422.0	S	2.0	1141.0	3.0	same gene	2020-07	2020	7
24976	24983	7	4	0.18756	3414.0	S	3.0	1138.0	3421.0	S	1.0	1141.0	3.0	same gene	2020-07	2020	7
24976	24981	5	4	0.18756	3414.0	S	3.0	1138.0	3419.0	S	2.0	1140.0	2.0	same gene	2020-07	2020	7
24976	24980	4	4	0.18756	3414.0	S	3.0	1138.0	3418.0	S	1.0	1140.0	2.0	same gene	2020-07	2020	7
24975	24984	9	4	0.18756	3413.0	S	2.0	1138.0	3422.0	S	2.0	1141.0	3.0	same gene	2020-07	2020	7
24983	24976	7	4	0.18756	3421.0	S	1.0	1141.0	3414.0	S	3.0	1138.0	3.0	same gene	2020-07	2020	7
24975	24981	6	4	0.18756	3413.0	S	2.0	1138.0	3419.0	S	2.0	1140.0	2.0	same gene	2020-07	2020	7
24975	24980	5	4	0.18756	3413.0	S	2.0	1138.0	3418.0	S	1.0	1140.0	2.0	same gene	2020-07	2020	7
24981	24976	5	4	0.18756	3419.0	S	2.0	1140.0	3414.0	S	3.0	1138.0	2.0	same gene	2020-07	2020	7
24981	24975	6	4	0.18756	3419.0	S	2.0	1140.0	3413.0	S	2.0	1138.0	2.0	same gene	2020-07	2020	7
24983	24975	8	4	0.18756	3421.0	S	1.0	1141.0	3413.0	S	2.0	1138.0	3.0	same gene	2020-07	2020	7
24984	24978	6	4	0.18756	3422.0	S	2.0	1141.0	3416.0	S	2.0	1139.0	2.0	same gene	2020-07	2020	7
24983	24978	5	4	0.18756	3421.0	S	1.0	1141.0	3416.0	S	2.0	1139.0	2.0	same gene	2020-07	2020	7
24984	24976	8	4	0.18756	3422.0	S	2.0	1141.0	3414.0	S	3.0	1138.0	3.0	same gene	2020-07	2020	7
24980	24976	4	4	0.18756	3418.0	S	1.0	1140.0	3414.0	S	3.0	1138.0	2.0	same gene	2020-07	2020	7
24984	24975	9	4	0.18756	3422.0	S	2.0	1141.0	3413.0	S	2.0	1138.0	3.0	same gene	2020-07	2020	7
24980	24975	5	4	0.18756	3418.0	S	1.0	1140.0	3413.0	S	2.0	1138.0	2.0	same gene	2020-07	2020	7
24983	24977	6	4	0.18752	3421.0	S	1.0	1141.0	3415.0	S	1.0	1139.0	2.0	same gene	2020-07	2020	7
24984	24977	7	4	0.18752	3422.0	S	2.0	1141.0	3415.0	S	1.0	1139.0	2.0	same gene	2020-07	2020	7
24977	24983	6	4	0.18752	3415.0	S	1.0	1139.0	3421.0	S	1.0	1141.0	2.0	same gene	2020-07	2020	7
24977	24984	7	4	0.18752	3415.0	S	1.0	1139.0	3422.0	S	2.0	1141.0	2.0	same gene	2020-07	2020	7
24975	24985	10	4	0.18751	3413.0	S	2.0	1138.0	3423.0	S	3.0	1141.0	3.0	same gene	2020-07	2020	7
24985	24975	10	4	0.18751	3423.0	S	3.0	1141.0	3413.0	S	2.0	1138.0	3.0	same gene	2020-07	2020	7
24985	24978	7	4	0.18751	3423.0	S	3.0	1141.0	3416.0	S	2.0	1139.0	2.0	same gene	2020-07	2020	7
24976	24985	9	4	0.18751	3414.0	S	3.0	1138.0	3423.0	S	3.0	1141.0	3.0	same gene	2020-07	2020	7
24985	24976	9	4	0.18751	3423.0	S	3.0	1141.0	3414.0	S	3.0	1138.0	3.0	same gene	2020-07	2020	7
24978	24985	7	4	0.18751	3416.0	S	2.0	1139.0	3423.0	S	3.0	1141.0	2.0	same gene	2020-07	2020	7
24984	24979	5	4	0.1873	3422.0	S	2.0	1141.0	3417.0	S	3.0	1139.0	2.0	same gene	2020-07	2020	7
24983	24979	4	4	0.1873	3421.0	S	1.0	1141.0	3417.0	S	3.0	1139.0	2.0	same gene	2020-07	2020	7
24979	24983	4	4	0.1873	3417.0	S	3.0	1139.0	3421.0	S	1.0	1141.0	2.0	same gene	2020-07	2020	7
24979	24984	5	4	0.1873	3417.0	S	3.0	1139.0	3422.0	S	2.0	1141.0	2.0	same gene	2020-07	2020	7
24976	24982	6	4	0.18621	3414.0	S	3.0	1138.0	3420.0	S	3.0	1140.0	2.0	same gene	2020-07	2020	7
24982	24976	6	4	0.18621	3420.0	S	3.0	1140.0	3414.0	S	3.0	1138.0	2.0	same gene	2020-07	2020	7
24982	24975	7	4	0.18621	3420.0	S	3.0	1140.0	3413.0	S	2.0	1138.0	2.0	same gene	2020-07	2020	7
24975	24982	7	4	0.18621	3413.0	S	2.0	1138.0	3420.0	S	3.0	1140.0	2.0	same gene	2020-07	2020	7
24987	24978	9	4	0.186	3425.0	S	2.0	1142.0	3416.0	S	2.0	1139.0	3.0	same gene	2020-07	2020	7
24986	24978	8	4	0.186	3424.0	S	1.0	1142.0	3416.0	S	2.0	1139.0	3.0	same gene	2020-07	2020	7
24987	24980	7	4	0.186	3425.0	S	2.0	1142.0	3418.0	S	1.0	1140.0	2.0	same gene	2020-07	2020	7
24986	24976	10	4	0.186	3424.0	S	1.0	1142.0	3414.0	S	3.0	1138.0	4.0	same gene	2020-07	2020	7
24986	24981	5	4	0.186	3424.0	S	1.0	1142.0	3419.0	S	2.0	1140.0	2.0	same gene	2020-07	2020	7
24987	24981	6	4	0.186	3425.0	S	2.0	1142.0	3419.0	S	2.0	1140.0	2.0	same gene	2020-07	2020	7
24986	24980	6	4	0.186	3424.0	S	1.0	1142.0	3418.0	S	1.0	1140.0	2.0	same gene	2020-07	2020	7
24986	24975	11	4	0.186	3424.0	S	1.0	1142.0	3413.0	S	2.0	1138.0	4.0	same gene	2020-07	2020	7
24980	24987	7	4	0.186	3418.0	S	1.0	1140.0	3425.0	S	2.0	1142.0	2.0	same gene	2020-07	2020	7
24975	24987	12	4	0.186	3413.0	S	2.0	1138.0	3425.0	S	2.0	1142.0	4.0	same gene	2020-07	2020	7
24981	24987	6	4	0.186	3419.0	S	2.0	1140.0	3425.0	S	2.0	1142.0	2.0	same gene	2020-07	2020	7
24987	24976	11	4	0.186	3425.0	S	2.0	1142.0	3414.0	S	3.0	1138.0	4.0	same gene	2020-07	2020	7
24987	24975	12	4	0.186	3425.0	S	2.0	1142.0	3413.0	S	2.0	1138.0	4.0	same gene	2020-07	2020	7
24976	24986	10	4	0.186	3414.0	S	3.0	1138.0	3424.0	S	1.0	1142.0	4.0	same gene	2020-07	2020	7
24976	24987	11	4	0.186	3414.0	S	3.0	1138.0	3425.0	S	2.0	1142.0	4.0	same gene	2020-07	2020	7
24975	24986	11	4	0.186	3413.0	S	2.0	1138.0	3424.0	S	1.0	1142.0	4.0	same gene	2020-07	2020	7
24981	24986	5	4	0.186	3419.0	S	2.0	1140.0	3424.0	S	1.0	1142.0	2.0	same gene	2020-07	2020	7
24978	24986	8	4	0.186	3416.0	S	2.0	1139.0	3424.0	S	1.0	1142.0	3.0	same gene	2020-07	2020	7
24978	24987	9	4	0.186	3416.0	S	2.0	1139.0	3425.0	S	2.0	1142.0	3.0	same gene	2020-07	2020	7
24980	24986	6	4	0.186	3418.0	S	1.0	1140.0	3424.0	S	1.0	1142.0	2.0	same gene	2020-07	2020	7
20268	28854	8586	4	0.13937	6801.0	ORF1ab	3.0	2267.0	581.0	N	2.0	194.0		different gene	2020-07	2020	7
28854	20268	8586	4	0.13937	581.0	N	2.0	194.0	6801.0	ORF1ab	3.0	2267.0		different gene	2020-07	2020	7
19272	19276	4	4	0.1303	5805.0	ORF1ab	3.0	1935.0	5809.0	ORF1ab	1.0	1937.0	2.0	same gene	2020-07	2020	7
19271	19276	5	4	0.1303	5804.0	ORF1ab	2.0	1935.0	5809.0	ORF1ab	1.0	1937.0	2.0	same gene	2020-07	2020	7
19276	19271	5	4	0.1303	5809.0	ORF1ab	1.0	1937.0	5804.0	ORF1ab	2.0	1935.0	2.0	same gene	2020-07	2020	7
19276	19272	4	4	0.1303	5809.0	ORF1ab	1.0	1937.0	5805.0	ORF1ab	3.0	1935.0	2.0	same gene	2020-07	2020	7
1607	1602	5	4	0.12976	1342.0	ORF1ab	1.0	448.0	1337.0	ORF1ab	2.0	446.0	2.0	same gene	2020-07	2020	7
1608	1602	6	4	0.12976	1343.0	ORF1ab	2.0	448.0	1337.0	ORF1ab	2.0	446.0	2.0	same gene	2020-07	2020	7
1602	1607	5	4	0.12976	1337.0	ORF1ab	2.0	446.0	1342.0	ORF1ab	1.0	448.0	2.0	same gene	2020-07	2020	7
1602	1608	6	4	0.12976	1337.0	ORF1ab	2.0	446.0	1343.0	ORF1ab	2.0	448.0	2.0	same gene	2020-07	2020	7
1608	1603	5	4	0.12969	1343.0	ORF1ab	2.0	448.0	1338.0	ORF1ab	3.0	446.0	2.0	same gene	2020-07	2020	7
1607	1603	4	4	0.12969	1342.0	ORF1ab	1.0	448.0	1338.0	ORF1ab	3.0	446.0	2.0	same gene	2020-07	2020	7
1603	1608	5	4	0.12969	1338.0	ORF1ab	3.0	446.0	1343.0	ORF1ab	2.0	448.0	2.0	same gene	2020-07	2020	7
1603	1607	4	4	0.12969	1338.0	ORF1ab	3.0	446.0	1342.0	ORF1ab	1.0	448.0	2.0	same gene	2020-07	2020	7
1602	1609	7	4	0.12963	1337.0	ORF1ab	2.0	446.0	1344.0	ORF1ab	3.0	448.0	2.0	same gene	2020-07	2020	7
1609	1602	7	4	0.12963	1344.0	ORF1ab	3.0	448.0	1337.0	ORF1ab	2.0	446.0	2.0	same gene	2020-07	2020	7
19272	19278	6	4	0.12952	5805.0	ORF1ab	3.0	1935.0	5811.0	ORF1ab	3.0	1937.0	2.0	same gene	2020-07	2020	7
19272	19277	5	4	0.12952	5805.0	ORF1ab	3.0	1935.0	5810.0	ORF1ab	2.0	1937.0	2.0	same gene	2020-07	2020	7
19277	19272	5	4	0.12952	5810.0	ORF1ab	2.0	1937.0	5805.0	ORF1ab	3.0	1935.0	2.0	same gene	2020-07	2020	7
19278	19272	6	4	0.12952	5811.0	ORF1ab	3.0	1937.0	5805.0	ORF1ab	3.0	1935.0	2.0	same gene	2020-07	2020	7
19277	19271	6	4	0.12952	5810.0	ORF1ab	2.0	1937.0	5804.0	ORF1ab	2.0	1935.0	2.0	same gene	2020-07	2020	7
19271	19278	7	4	0.12952	5804.0	ORF1ab	2.0	1935.0	5811.0	ORF1ab	3.0	1937.0	2.0	same gene	2020-07	2020	7
19278	19271	7	4	0.12952	5811.0	ORF1ab	3.0	1937.0	5804.0	ORF1ab	2.0	1935.0	2.0	same gene	2020-07	2020	7
19271	19277	6	4	0.12952	5804.0	ORF1ab	2.0	1935.0	5810.0	ORF1ab	2.0	1937.0	2.0	same gene	2020-07	2020	7
1605	1610	5	4	0.12839	1340.0	ORF1ab	2.0	447.0	1345.0	ORF1ab	1.0	449.0	2.0	same gene	2020-07	2020	7
1612	1605	7	4	0.12839	1347.0	ORF1ab	3.0	449.0	1340.0	ORF1ab	2.0	447.0	2.0	same gene	2020-07	2020	7
1605	1612	7	4	0.12839	1340.0	ORF1ab	2.0	447.0	1347.0	ORF1ab	3.0	449.0	2.0	same gene	2020-07	2020	7
1605	1611	6	4	0.12839	1340.0	ORF1ab	2.0	447.0	1346.0	ORF1ab	2.0	449.0	2.0	same gene	2020-07	2020	7
1611	1605	6	4	0.12839	1346.0	ORF1ab	2.0	449.0	1340.0	ORF1ab	2.0	447.0	2.0	same gene	2020-07	2020	7
1604	1612	8	4	0.12839	1339.0	ORF1ab	1.0	447.0	1347.0	ORF1ab	3.0	449.0	2.0	same gene	2020-07	2020	7
1604	1610	6	4	0.12839	1339.0	ORF1ab	1.0	447.0	1345.0	ORF1ab	1.0	449.0	2.0	same gene	2020-07	2020	7
1611	1604	7	4	0.12839	1346.0	ORF1ab	2.0	449.0	1339.0	ORF1ab	1.0	447.0	2.0	same gene	2020-07	2020	7
1602	1612	10	4	0.12839	1337.0	ORF1ab	2.0	446.0	1347.0	ORF1ab	3.0	449.0	3.0	same gene	2020-07	2020	7
1602	1611	9	4	0.12839	1337.0	ORF1ab	2.0	446.0	1346.0	ORF1ab	2.0	449.0	3.0	same gene	2020-07	2020	7
1602	1610	8	4	0.12839	1337.0	ORF1ab	2.0	446.0	1345.0	ORF1ab	1.0	449.0	3.0	same gene	2020-07	2020	7
1612	1604	8	4	0.12839	1347.0	ORF1ab	3.0	449.0	1339.0	ORF1ab	1.0	447.0	2.0	same gene	2020-07	2020	7
1610	1602	8	4	0.12839	1345.0	ORF1ab	1.0	449.0	1337.0	ORF1ab	2.0	446.0	3.0	same gene	2020-07	2020	7
1604	1611	7	4	0.12839	1339.0	ORF1ab	1.0	447.0	1346.0	ORF1ab	2.0	449.0	2.0	same gene	2020-07	2020	7
1611	1602	9	4	0.12839	1346.0	ORF1ab	2.0	449.0	1337.0	ORF1ab	2.0	446.0	3.0	same gene	2020-07	2020	7
1610	1604	6	4	0.12839	1345.0	ORF1ab	1.0	449.0	1339.0	ORF1ab	1.0	447.0	2.0	same gene	2020-07	2020	7
1610	1605	5	4	0.12839	1345.0	ORF1ab	1.0	449.0	1340.0	ORF1ab	2.0	447.0	2.0	same gene	2020-07	2020	7
1612	1602	10	4	0.12839	1347.0	ORF1ab	3.0	449.0	1337.0	ORF1ab	2.0	446.0	3.0	same gene	2020-07	2020	7
19276	19270	6	4	0.1266	5809.0	ORF1ab	1.0	1937.0	5803.0	ORF1ab	1.0	1935.0	2.0	same gene	2020-07	2020	7
19270	19276	6	4	0.1266	5803.0	ORF1ab	1.0	1935.0	5809.0	ORF1ab	1.0	1937.0	2.0	same gene	2020-07	2020	7
7540	23401	15861	4	0.12209	7275.0	ORF1ab	3.0	2425.0	1839.0	S	3.0	613.0		different gene	2020-07	2020	7
23401	7540	15861	4	0.12209	1839.0	S	3.0	613.0	7275.0	ORF1ab	3.0	2425.0		different gene	2020-07	2020	7
16647	23401	6754	4	0.12125	3180.0	ORF1ab	3.0	1060.0	1839.0	S	3.0	613.0		different gene	2020-07	2020	7
23401	16647	6754	4	0.12125	1839.0	S	3.0	613.0	3180.0	ORF1ab	3.0	1060.0		different gene	2020-07	2020	7
21991	21996	5	4	0.11627	429.0	S	3.0	143.0	434.0	S	2.0	145.0	2.0	same gene	2020-07	2020	7
21996	21991	5	4	0.11627	434.0	S	2.0	145.0	429.0	S	3.0	143.0	2.0	same gene	2020-07	2020	7
10803	10809	6	4	0.1156	10538.0	ORF1ab	2.0	3513.0	10544.0	ORF1ab	2.0	3515.0	2.0	same gene	2020-07	2020	7
10809	10804	5	4	0.1156	10544.0	ORF1ab	2.0	3515.0	10539.0	ORF1ab	3.0	3513.0	2.0	same gene	2020-07	2020	7
10804	10809	5	4	0.1156	10539.0	ORF1ab	3.0	3513.0	10544.0	ORF1ab	2.0	3515.0	2.0	same gene	2020-07	2020	7
10809	10803	6	4	0.1156	10544.0	ORF1ab	2.0	3515.0	10538.0	ORF1ab	2.0	3513.0	2.0	same gene	2020-07	2020	7
10808	10803	5	4	0.11549	10543.0	ORF1ab	1.0	3515.0	10538.0	ORF1ab	2.0	3513.0	2.0	same gene	2020-07	2020	7
10808	10804	4	4	0.11549	10543.0	ORF1ab	1.0	3515.0	10539.0	ORF1ab	3.0	3513.0	2.0	same gene	2020-07	2020	7
10803	10808	5	4	0.11549	10538.0	ORF1ab	2.0	3513.0	10543.0	ORF1ab	1.0	3515.0	2.0	same gene	2020-07	2020	7
10804	10808	4	4	0.11549	10539.0	ORF1ab	3.0	3513.0	10543.0	ORF1ab	1.0	3515.0	2.0	same gene	2020-07	2020	7
10817	10826	9	4	0.11541	10552.0	ORF1ab	1.0	3518.0	10561.0	ORF1ab	1.0	3521.0	3.0	same gene	2020-07	2020	7
10817	10825	8	4	0.11541	10552.0	ORF1ab	1.0	3518.0	10560.0	ORF1ab	3.0	3520.0	2.0	same gene	2020-07	2020	7
10817	10824	7	4	0.11541	10552.0	ORF1ab	1.0	3518.0	10559.0	ORF1ab	2.0	3520.0	2.0	same gene	2020-07	2020	7
10816	10820	4	4	0.11541	10551.0	ORF1ab	3.0	3517.0	10555.0	ORF1ab	1.0	3519.0	2.0	same gene	2020-07	2020	7
10816	10821	5	4	0.11541	10551.0	ORF1ab	3.0	3517.0	10556.0	ORF1ab	2.0	3519.0	2.0	same gene	2020-07	2020	7
10816	10822	6	4	0.11541	10551.0	ORF1ab	3.0	3517.0	10557.0	ORF1ab	3.0	3519.0	2.0	same gene	2020-07	2020	7
10816	10823	7	4	0.11541	10551.0	ORF1ab	3.0	3517.0	10558.0	ORF1ab	1.0	3520.0	3.0	same gene	2020-07	2020	7
10801	10787	14	4	0.11541	10536.0	ORF1ab	3.0	3512.0	10522.0	ORF1ab	1.0	3508.0	4.0	same gene	2020-07	2020	7
10816	10824	8	4	0.11541	10551.0	ORF1ab	3.0	3517.0	10559.0	ORF1ab	2.0	3520.0	3.0	same gene	2020-07	2020	7
10817	10823	6	4	0.11541	10552.0	ORF1ab	1.0	3518.0	10558.0	ORF1ab	1.0	3520.0	2.0	same gene	2020-07	2020	7
10816	10828	12	4	0.11541	10551.0	ORF1ab	3.0	3517.0	10563.0	ORF1ab	3.0	3521.0	4.0	same gene	2020-07	2020	7
10799	10787	12	4	0.11541	10534.0	ORF1ab	1.0	3512.0	10522.0	ORF1ab	1.0	3508.0	4.0	same gene	2020-07	2020	7
10816	10826	10	4	0.11541	10551.0	ORF1ab	3.0	3517.0	10561.0	ORF1ab	1.0	3521.0	4.0	same gene	2020-07	2020	7
10816	10825	9	4	0.11541	10551.0	ORF1ab	3.0	3517.0	10560.0	ORF1ab	3.0	3520.0	3.0	same gene	2020-07	2020	7
10801	10794	7	4	0.11541	10536.0	ORF1ab	3.0	3512.0	10529.0	ORF1ab	2.0	3510.0	2.0	same gene	2020-07	2020	7
10797	10787	10	4	0.11541	10532.0	ORF1ab	2.0	3511.0	10522.0	ORF1ab	1.0	3508.0	3.0	same gene	2020-07	2020	7
10796	10787	9	4	0.11541	10531.0	ORF1ab	1.0	3511.0	10522.0	ORF1ab	1.0	3508.0	3.0	same gene	2020-07	2020	7
10794	10799	5	4	0.11541	10529.0	ORF1ab	2.0	3510.0	10534.0	ORF1ab	1.0	3512.0	2.0	same gene	2020-07	2020	7
10792	10801	9	4	0.11541	10527.0	ORF1ab	3.0	3509.0	10536.0	ORF1ab	3.0	3512.0	3.0	same gene	2020-07	2020	7
10792	10799	7	4	0.11541	10527.0	ORF1ab	3.0	3509.0	10534.0	ORF1ab	1.0	3512.0	3.0	same gene	2020-07	2020	7
10792	10797	5	4	0.11541	10527.0	ORF1ab	3.0	3509.0	10532.0	ORF1ab	2.0	3511.0	2.0	same gene	2020-07	2020	7
10792	10796	4	4	0.11541	10527.0	ORF1ab	3.0	3509.0	10531.0	ORF1ab	1.0	3511.0	2.0	same gene	2020-07	2020	7
10791	10801	10	4	0.11541	10526.0	ORF1ab	2.0	3509.0	10536.0	ORF1ab	3.0	3512.0	3.0	same gene	2020-07	2020	7
10791	10799	8	4	0.11541	10526.0	ORF1ab	2.0	3509.0	10534.0	ORF1ab	1.0	3512.0	3.0	same gene	2020-07	2020	7
10791	10797	6	4	0.11541	10526.0	ORF1ab	2.0	3509.0	10532.0	ORF1ab	2.0	3511.0	2.0	same gene	2020-07	2020	7
10791	10796	5	4	0.11541	10526.0	ORF1ab	2.0	3509.0	10531.0	ORF1ab	1.0	3511.0	2.0	same gene	2020-07	2020	7
10788	10801	13	4	0.11541	10523.0	ORF1ab	2.0	3508.0	10536.0	ORF1ab	3.0	3512.0	4.0	same gene	2020-07	2020	7
10788	10799	11	4	0.11541	10523.0	ORF1ab	2.0	3508.0	10534.0	ORF1ab	1.0	3512.0	4.0	same gene	2020-07	2020	7
10788	10797	9	4	0.11541	10523.0	ORF1ab	2.0	3508.0	10532.0	ORF1ab	2.0	3511.0	3.0	same gene	2020-07	2020	7
10788	10796	8	4	0.11541	10523.0	ORF1ab	2.0	3508.0	10531.0	ORF1ab	1.0	3511.0	3.0	same gene	2020-07	2020	7
10788	10794	6	4	0.11541	10523.0	ORF1ab	2.0	3508.0	10529.0	ORF1ab	2.0	3510.0	2.0	same gene	2020-07	2020	7
10787	10801	14	4	0.11541	10522.0	ORF1ab	1.0	3508.0	10536.0	ORF1ab	3.0	3512.0	4.0	same gene	2020-07	2020	7
10787	10799	12	4	0.11541	10522.0	ORF1ab	1.0	3508.0	10534.0	ORF1ab	1.0	3512.0	4.0	same gene	2020-07	2020	7
10787	10797	10	4	0.11541	10522.0	ORF1ab	1.0	3508.0	10532.0	ORF1ab	2.0	3511.0	3.0	same gene	2020-07	2020	7
10787	10796	9	4	0.11541	10522.0	ORF1ab	1.0	3508.0	10531.0	ORF1ab	1.0	3511.0	3.0	same gene	2020-07	2020	7
10787	10794	7	4	0.11541	10522.0	ORF1ab	1.0	3508.0	10529.0	ORF1ab	2.0	3510.0	2.0	same gene	2020-07	2020	7
10819	10823	4	4	0.11541	10554.0	ORF1ab	3.0	3518.0	10558.0	ORF1ab	1.0	3520.0	2.0	same gene	2020-07	2020	7
10794	10787	7	4	0.11541	10529.0	ORF1ab	2.0	3510.0	10522.0	ORF1ab	1.0	3508.0	2.0	same gene	2020-07	2020	7
10817	10828	11	4	0.11541	10552.0	ORF1ab	1.0	3518.0	10563.0	ORF1ab	3.0	3521.0	3.0	same gene	2020-07	2020	7
10794	10801	7	4	0.11541	10529.0	ORF1ab	2.0	3510.0	10536.0	ORF1ab	3.0	3512.0	2.0	same gene	2020-07	2020	7
10796	10792	4	4	0.11541	10531.0	ORF1ab	1.0	3511.0	10527.0	ORF1ab	3.0	3509.0	2.0	same gene	2020-07	2020	7
10826	10817	9	4	0.11541	10561.0	ORF1ab	1.0	3521.0	10552.0	ORF1ab	1.0	3518.0	3.0	same gene	2020-07	2020	7
10797	10792	5	4	0.11541	10532.0	ORF1ab	2.0	3511.0	10527.0	ORF1ab	3.0	3509.0	2.0	same gene	2020-07	2020	7
10799	10792	7	4	0.11541	10534.0	ORF1ab	1.0	3512.0	10527.0	ORF1ab	3.0	3509.0	3.0	same gene	2020-07	2020	7
10823	10819	4	4	0.11541	10558.0	ORF1ab	1.0	3520.0	10554.0	ORF1ab	3.0	3518.0	2.0	same gene	2020-07	2020	7
10801	10792	9	4	0.11541	10536.0	ORF1ab	3.0	3512.0	10527.0	ORF1ab	3.0	3509.0	3.0	same gene	2020-07	2020	7
10799	10794	5	4	0.11541	10534.0	ORF1ab	1.0	3512.0	10529.0	ORF1ab	2.0	3510.0	2.0	same gene	2020-07	2020	7
10824	10819	5	4	0.11541	10559.0	ORF1ab	2.0	3520.0	10554.0	ORF1ab	3.0	3518.0	2.0	same gene	2020-07	2020	7
10825	10819	6	4	0.11541	10560.0	ORF1ab	3.0	3520.0	10554.0	ORF1ab	3.0	3518.0	2.0	same gene	2020-07	2020	7
10826	10819	7	4	0.11541	10561.0	ORF1ab	1.0	3521.0	10554.0	ORF1ab	3.0	3518.0	3.0	same gene	2020-07	2020	7
10824	10816	8	4	0.11541	10559.0	ORF1ab	2.0	3520.0	10551.0	ORF1ab	3.0	3517.0	3.0	same gene	2020-07	2020	7
10828	10819	9	4	0.11541	10563.0	ORF1ab	3.0	3521.0	10554.0	ORF1ab	3.0	3518.0	3.0	same gene	2020-07	2020	7
10826	10820	6	4	0.11541	10561.0	ORF1ab	1.0	3521.0	10555.0	ORF1ab	1.0	3519.0	2.0	same gene	2020-07	2020	7
10828	10820	8	4	0.11541	10563.0	ORF1ab	3.0	3521.0	10555.0	ORF1ab	1.0	3519.0	2.0	same gene	2020-07	2020	7
10826	10821	5	4	0.11541	10561.0	ORF1ab	1.0	3521.0	10556.0	ORF1ab	2.0	3519.0	2.0	same gene	2020-07	2020	7
10828	10821	7	4	0.11541	10563.0	ORF1ab	3.0	3521.0	10556.0	ORF1ab	2.0	3519.0	2.0	same gene	2020-07	2020	7
10826	10822	4	4	0.11541	10561.0	ORF1ab	1.0	3521.0	10557.0	ORF1ab	3.0	3519.0	2.0	same gene	2020-07	2020	7
10828	10822	6	4	0.11541	10563.0	ORF1ab	3.0	3521.0	10557.0	ORF1ab	3.0	3519.0	2.0	same gene	2020-07	2020	7
10825	10816	9	4	0.11541	10560.0	ORF1ab	3.0	3520.0	10551.0	ORF1ab	3.0	3517.0	3.0	same gene	2020-07	2020	7
10826	10816	10	4	0.11541	10561.0	ORF1ab	1.0	3521.0	10551.0	ORF1ab	3.0	3517.0	4.0	same gene	2020-07	2020	7
10828	10816	12	4	0.11541	10563.0	ORF1ab	3.0	3521.0	10551.0	ORF1ab	3.0	3517.0	4.0	same gene	2020-07	2020	7
10823	10817	6	4	0.11541	10558.0	ORF1ab	1.0	3520.0	10552.0	ORF1ab	1.0	3518.0	2.0	same gene	2020-07	2020	7
10824	10817	7	4	0.11541	10559.0	ORF1ab	2.0	3520.0	10552.0	ORF1ab	1.0	3518.0	2.0	same gene	2020-07	2020	7
10828	10817	11	4	0.11541	10563.0	ORF1ab	3.0	3521.0	10552.0	ORF1ab	1.0	3518.0	3.0	same gene	2020-07	2020	7
10801	10791	10	4	0.11541	10536.0	ORF1ab	3.0	3512.0	10526.0	ORF1ab	2.0	3509.0	3.0	same gene	2020-07	2020	7
10799	10791	8	4	0.11541	10534.0	ORF1ab	1.0	3512.0	10526.0	ORF1ab	2.0	3509.0	3.0	same gene	2020-07	2020	7
10820	10828	8	4	0.11541	10555.0	ORF1ab	1.0	3519.0	10563.0	ORF1ab	3.0	3521.0	2.0	same gene	2020-07	2020	7
10820	10816	4	4	0.11541	10555.0	ORF1ab	1.0	3519.0	10551.0	ORF1ab	3.0	3517.0	2.0	same gene	2020-07	2020	7
10821	10816	5	4	0.11541	10556.0	ORF1ab	2.0	3519.0	10551.0	ORF1ab	3.0	3517.0	2.0	same gene	2020-07	2020	7
10822	10816	6	4	0.11541	10557.0	ORF1ab	3.0	3519.0	10551.0	ORF1ab	3.0	3517.0	2.0	same gene	2020-07	2020	7
10819	10824	5	4	0.11541	10554.0	ORF1ab	3.0	3518.0	10559.0	ORF1ab	2.0	3520.0	2.0	same gene	2020-07	2020	7
10819	10825	6	4	0.11541	10554.0	ORF1ab	3.0	3518.0	10560.0	ORF1ab	3.0	3520.0	2.0	same gene	2020-07	2020	7
10819	10826	7	4	0.11541	10554.0	ORF1ab	3.0	3518.0	10561.0	ORF1ab	1.0	3521.0	3.0	same gene	2020-07	2020	7
10819	10828	9	4	0.11541	10554.0	ORF1ab	3.0	3518.0	10563.0	ORF1ab	3.0	3521.0	3.0	same gene	2020-07	2020	7
10820	10826	6	4	0.11541	10555.0	ORF1ab	1.0	3519.0	10561.0	ORF1ab	1.0	3521.0	2.0	same gene	2020-07	2020	7
10794	10788	6	4	0.11541	10529.0	ORF1ab	2.0	3510.0	10523.0	ORF1ab	2.0	3508.0	2.0	same gene	2020-07	2020	7
10821	10826	5	4	0.11541	10556.0	ORF1ab	2.0	3519.0	10561.0	ORF1ab	1.0	3521.0	2.0	same gene	2020-07	2020	7
10797	10791	6	4	0.11541	10532.0	ORF1ab	2.0	3511.0	10526.0	ORF1ab	2.0	3509.0	2.0	same gene	2020-07	2020	7
10796	10788	8	4	0.11541	10531.0	ORF1ab	1.0	3511.0	10523.0	ORF1ab	2.0	3508.0	3.0	same gene	2020-07	2020	7
10821	10828	7	4	0.11541	10556.0	ORF1ab	2.0	3519.0	10563.0	ORF1ab	3.0	3521.0	2.0	same gene	2020-07	2020	7
10822	10826	4	4	0.11541	10557.0	ORF1ab	3.0	3519.0	10561.0	ORF1ab	1.0	3521.0	2.0	same gene	2020-07	2020	7
10797	10788	9	4	0.11541	10532.0	ORF1ab	2.0	3511.0	10523.0	ORF1ab	2.0	3508.0	3.0	same gene	2020-07	2020	7
10822	10828	6	4	0.11541	10557.0	ORF1ab	3.0	3519.0	10563.0	ORF1ab	3.0	3521.0	2.0	same gene	2020-07	2020	7
10823	10816	7	4	0.11541	10558.0	ORF1ab	1.0	3520.0	10551.0	ORF1ab	3.0	3517.0	3.0	same gene	2020-07	2020	7
10799	10788	11	4	0.11541	10534.0	ORF1ab	1.0	3512.0	10523.0	ORF1ab	2.0	3508.0	4.0	same gene	2020-07	2020	7
10801	10788	13	4	0.11541	10536.0	ORF1ab	3.0	3512.0	10523.0	ORF1ab	2.0	3508.0	4.0	same gene	2020-07	2020	7
10796	10791	5	4	0.11541	10531.0	ORF1ab	1.0	3511.0	10526.0	ORF1ab	2.0	3509.0	2.0	same gene	2020-07	2020	7
10825	10817	8	4	0.11541	10560.0	ORF1ab	3.0	3520.0	10552.0	ORF1ab	1.0	3518.0	2.0	same gene	2020-07	2020	7
10818	10828	10	4	0.11531	10553.0	ORF1ab	2.0	3518.0	10563.0	ORF1ab	3.0	3521.0	3.0	same gene	2020-07	2020	7
10824	10818	6	4	0.11531	10559.0	ORF1ab	2.0	3520.0	10553.0	ORF1ab	2.0	3518.0	2.0	same gene	2020-07	2020	7
10823	10818	5	4	0.11531	10558.0	ORF1ab	1.0	3520.0	10553.0	ORF1ab	2.0	3518.0	2.0	same gene	2020-07	2020	7
10825	10818	7	4	0.11531	10560.0	ORF1ab	3.0	3520.0	10553.0	ORF1ab	2.0	3518.0	2.0	same gene	2020-07	2020	7
10818	10826	8	4	0.11531	10553.0	ORF1ab	2.0	3518.0	10561.0	ORF1ab	1.0	3521.0	3.0	same gene	2020-07	2020	7
10818	10825	7	4	0.11531	10553.0	ORF1ab	2.0	3518.0	10560.0	ORF1ab	3.0	3520.0	2.0	same gene	2020-07	2020	7
10828	10818	10	4	0.11531	10563.0	ORF1ab	3.0	3521.0	10553.0	ORF1ab	2.0	3518.0	3.0	same gene	2020-07	2020	7
10826	10818	8	4	0.11531	10561.0	ORF1ab	1.0	3521.0	10553.0	ORF1ab	2.0	3518.0	3.0	same gene	2020-07	2020	7
10818	10823	5	4	0.11531	10553.0	ORF1ab	2.0	3518.0	10558.0	ORF1ab	1.0	3520.0	2.0	same gene	2020-07	2020	7
10818	10824	6	4	0.11531	10553.0	ORF1ab	2.0	3518.0	10559.0	ORF1ab	2.0	3520.0	2.0	same gene	2020-07	2020	7
10814	10803	11	4	0.11529	10549.0	ORF1ab	1.0	3517.0	10538.0	ORF1ab	2.0	3513.0	4.0	same gene	2020-07	2020	7
10813	10803	10	4	0.11529	10548.0	ORF1ab	3.0	3516.0	10538.0	ORF1ab	2.0	3513.0	3.0	same gene	2020-07	2020	7
10813	10804	9	4	0.11529	10548.0	ORF1ab	3.0	3516.0	10539.0	ORF1ab	3.0	3513.0	3.0	same gene	2020-07	2020	7
10814	10809	5	4	0.11529	10549.0	ORF1ab	1.0	3517.0	10544.0	ORF1ab	2.0	3515.0	2.0	same gene	2020-07	2020	7
10803	10813	10	4	0.11529	10538.0	ORF1ab	2.0	3513.0	10548.0	ORF1ab	3.0	3516.0	3.0	same gene	2020-07	2020	7
10814	10807	7	4	0.11529	10549.0	ORF1ab	1.0	3517.0	10542.0	ORF1ab	3.0	3514.0	3.0	same gene	2020-07	2020	7
10813	10807	6	4	0.11529	10548.0	ORF1ab	3.0	3516.0	10542.0	ORF1ab	3.0	3514.0	2.0	same gene	2020-07	2020	7
10812	10807	5	4	0.11529	10547.0	ORF1ab	2.0	3516.0	10542.0	ORF1ab	3.0	3514.0	2.0	same gene	2020-07	2020	7
10814	10806	8	4	0.11529	10549.0	ORF1ab	1.0	3517.0	10541.0	ORF1ab	2.0	3514.0	3.0	same gene	2020-07	2020	7
10813	10806	7	4	0.11529	10548.0	ORF1ab	3.0	3516.0	10541.0	ORF1ab	2.0	3514.0	2.0	same gene	2020-07	2020	7
10812	10806	6	4	0.11529	10547.0	ORF1ab	2.0	3516.0	10541.0	ORF1ab	2.0	3514.0	2.0	same gene	2020-07	2020	7
10803	10812	9	4	0.11529	10538.0	ORF1ab	2.0	3513.0	10547.0	ORF1ab	2.0	3516.0	3.0	same gene	2020-07	2020	7
10812	10803	9	4	0.11529	10547.0	ORF1ab	2.0	3516.0	10538.0	ORF1ab	2.0	3513.0	3.0	same gene	2020-07	2020	7
10803	10814	11	4	0.11529	10538.0	ORF1ab	2.0	3513.0	10549.0	ORF1ab	1.0	3517.0	4.0	same gene	2020-07	2020	7
10806	10812	6	4	0.11529	10541.0	ORF1ab	2.0	3514.0	10547.0	ORF1ab	2.0	3516.0	2.0	same gene	2020-07	2020	7
10809	10814	5	4	0.11529	10544.0	ORF1ab	2.0	3515.0	10549.0	ORF1ab	1.0	3517.0	2.0	same gene	2020-07	2020	7
10807	10814	7	4	0.11529	10542.0	ORF1ab	3.0	3514.0	10549.0	ORF1ab	1.0	3517.0	3.0	same gene	2020-07	2020	7
10807	10813	6	4	0.11529	10542.0	ORF1ab	3.0	3514.0	10548.0	ORF1ab	3.0	3516.0	2.0	same gene	2020-07	2020	7
10807	10812	5	4	0.11529	10542.0	ORF1ab	3.0	3514.0	10547.0	ORF1ab	2.0	3516.0	2.0	same gene	2020-07	2020	7
10806	10814	8	4	0.11529	10541.0	ORF1ab	2.0	3514.0	10549.0	ORF1ab	1.0	3517.0	3.0	same gene	2020-07	2020	7
10812	10804	8	4	0.11529	10547.0	ORF1ab	2.0	3516.0	10539.0	ORF1ab	3.0	3513.0	3.0	same gene	2020-07	2020	7
10806	10813	7	4	0.11529	10541.0	ORF1ab	2.0	3514.0	10548.0	ORF1ab	3.0	3516.0	2.0	same gene	2020-07	2020	7
10814	10804	10	4	0.11529	10549.0	ORF1ab	1.0	3517.0	10539.0	ORF1ab	3.0	3513.0	4.0	same gene	2020-07	2020	7
10804	10814	10	4	0.11529	10539.0	ORF1ab	3.0	3513.0	10549.0	ORF1ab	1.0	3517.0	4.0	same gene	2020-07	2020	7
10804	10812	8	4	0.11529	10539.0	ORF1ab	3.0	3513.0	10547.0	ORF1ab	2.0	3516.0	3.0	same gene	2020-07	2020	7
10804	10813	9	4	0.11529	10539.0	ORF1ab	3.0	3513.0	10548.0	ORF1ab	3.0	3516.0	3.0	same gene	2020-07	2020	7
10817	10813	4	4	0.11528	10552.0	ORF1ab	1.0	3518.0	10548.0	ORF1ab	3.0	3516.0	2.0	same gene	2020-07	2020	7
10821	10813	8	4	0.11528	10556.0	ORF1ab	2.0	3519.0	10548.0	ORF1ab	3.0	3516.0	3.0	same gene	2020-07	2020	7
10822	10813	9	4	0.11528	10557.0	ORF1ab	3.0	3519.0	10548.0	ORF1ab	3.0	3516.0	3.0	same gene	2020-07	2020	7
10820	10813	7	4	0.11528	10555.0	ORF1ab	1.0	3519.0	10548.0	ORF1ab	3.0	3516.0	3.0	same gene	2020-07	2020	7
10819	10813	6	4	0.11528	10554.0	ORF1ab	3.0	3518.0	10548.0	ORF1ab	3.0	3516.0	2.0	same gene	2020-07	2020	7
10823	10813	10	4	0.11528	10558.0	ORF1ab	1.0	3520.0	10548.0	ORF1ab	3.0	3516.0	4.0	same gene	2020-07	2020	7
10817	10812	5	4	0.11528	10552.0	ORF1ab	1.0	3518.0	10547.0	ORF1ab	2.0	3516.0	2.0	same gene	2020-07	2020	7
10819	10812	7	4	0.11528	10554.0	ORF1ab	3.0	3518.0	10547.0	ORF1ab	2.0	3516.0	2.0	same gene	2020-07	2020	7
10820	10812	8	4	0.11528	10555.0	ORF1ab	1.0	3519.0	10547.0	ORF1ab	2.0	3516.0	3.0	same gene	2020-07	2020	7
10821	10812	9	4	0.11528	10556.0	ORF1ab	2.0	3519.0	10547.0	ORF1ab	2.0	3516.0	3.0	same gene	2020-07	2020	7
10822	10812	10	4	0.11528	10557.0	ORF1ab	3.0	3519.0	10547.0	ORF1ab	2.0	3516.0	3.0	same gene	2020-07	2020	7
10823	10812	11	4	0.11528	10558.0	ORF1ab	1.0	3520.0	10547.0	ORF1ab	2.0	3516.0	4.0	same gene	2020-07	2020	7
10824	10813	11	4	0.11528	10559.0	ORF1ab	2.0	3520.0	10548.0	ORF1ab	3.0	3516.0	4.0	same gene	2020-07	2020	7
10825	10812	13	4	0.11528	10560.0	ORF1ab	3.0	3520.0	10547.0	ORF1ab	2.0	3516.0	4.0	same gene	2020-07	2020	7
10826	10812	14	4	0.11528	10561.0	ORF1ab	1.0	3521.0	10547.0	ORF1ab	2.0	3516.0	5.0	same gene	2020-07	2020	7
10828	10812	16	4	0.11528	10563.0	ORF1ab	3.0	3521.0	10547.0	ORF1ab	2.0	3516.0	5.0	same gene	2020-07	2020	7
10824	10812	12	4	0.11528	10559.0	ORF1ab	2.0	3520.0	10547.0	ORF1ab	2.0	3516.0	4.0	same gene	2020-07	2020	7
10825	10813	12	4	0.11528	10560.0	ORF1ab	3.0	3520.0	10548.0	ORF1ab	3.0	3516.0	4.0	same gene	2020-07	2020	7
10814	10828	14	4	0.11528	10549.0	ORF1ab	1.0	3517.0	10563.0	ORF1ab	3.0	3521.0	4.0	same gene	2020-07	2020	7
10813	10821	8	4	0.11528	10548.0	ORF1ab	3.0	3516.0	10556.0	ORF1ab	2.0	3519.0	3.0	same gene	2020-07	2020	7
10814	10824	10	4	0.11528	10549.0	ORF1ab	1.0	3517.0	10559.0	ORF1ab	2.0	3520.0	3.0	same gene	2020-07	2020	7
10814	10823	9	4	0.11528	10549.0	ORF1ab	1.0	3517.0	10558.0	ORF1ab	1.0	3520.0	3.0	same gene	2020-07	2020	7
10814	10822	8	4	0.11528	10549.0	ORF1ab	1.0	3517.0	10557.0	ORF1ab	3.0	3519.0	2.0	same gene	2020-07	2020	7
10814	10821	7	4	0.11528	10549.0	ORF1ab	1.0	3517.0	10556.0	ORF1ab	2.0	3519.0	2.0	same gene	2020-07	2020	7
10814	10820	6	4	0.11528	10549.0	ORF1ab	1.0	3517.0	10555.0	ORF1ab	1.0	3519.0	2.0	same gene	2020-07	2020	7
10813	10828	15	4	0.11528	10548.0	ORF1ab	3.0	3516.0	10563.0	ORF1ab	3.0	3521.0	5.0	same gene	2020-07	2020	7
10813	10826	13	4	0.11528	10548.0	ORF1ab	3.0	3516.0	10561.0	ORF1ab	1.0	3521.0	5.0	same gene	2020-07	2020	7
10813	10825	12	4	0.11528	10548.0	ORF1ab	3.0	3516.0	10560.0	ORF1ab	3.0	3520.0	4.0	same gene	2020-07	2020	7
10813	10824	11	4	0.11528	10548.0	ORF1ab	3.0	3516.0	10559.0	ORF1ab	2.0	3520.0	4.0	same gene	2020-07	2020	7
10813	10823	10	4	0.11528	10548.0	ORF1ab	3.0	3516.0	10558.0	ORF1ab	1.0	3520.0	4.0	same gene	2020-07	2020	7
10813	10822	9	4	0.11528	10548.0	ORF1ab	3.0	3516.0	10557.0	ORF1ab	3.0	3519.0	3.0	same gene	2020-07	2020	7
10813	10820	7	4	0.11528	10548.0	ORF1ab	3.0	3516.0	10555.0	ORF1ab	1.0	3519.0	3.0	same gene	2020-07	2020	7
10814	10826	12	4	0.11528	10549.0	ORF1ab	1.0	3517.0	10561.0	ORF1ab	1.0	3521.0	4.0	same gene	2020-07	2020	7
10813	10819	6	4	0.11528	10548.0	ORF1ab	3.0	3516.0	10554.0	ORF1ab	3.0	3518.0	2.0	same gene	2020-07	2020	7
10813	10817	4	4	0.11528	10548.0	ORF1ab	3.0	3516.0	10552.0	ORF1ab	1.0	3518.0	2.0	same gene	2020-07	2020	7
10812	10828	16	4	0.11528	10547.0	ORF1ab	2.0	3516.0	10563.0	ORF1ab	3.0	3521.0	5.0	same gene	2020-07	2020	7
10812	10826	14	4	0.11528	10547.0	ORF1ab	2.0	3516.0	10561.0	ORF1ab	1.0	3521.0	5.0	same gene	2020-07	2020	7
10812	10825	13	4	0.11528	10547.0	ORF1ab	2.0	3516.0	10560.0	ORF1ab	3.0	3520.0	4.0	same gene	2020-07	2020	7
10812	10824	12	4	0.11528	10547.0	ORF1ab	2.0	3516.0	10559.0	ORF1ab	2.0	3520.0	4.0	same gene	2020-07	2020	7
10812	10823	11	4	0.11528	10547.0	ORF1ab	2.0	3516.0	10558.0	ORF1ab	1.0	3520.0	4.0	same gene	2020-07	2020	7
10812	10822	10	4	0.11528	10547.0	ORF1ab	2.0	3516.0	10557.0	ORF1ab	3.0	3519.0	3.0	same gene	2020-07	2020	7
10812	10821	9	4	0.11528	10547.0	ORF1ab	2.0	3516.0	10556.0	ORF1ab	2.0	3519.0	3.0	same gene	2020-07	2020	7
10812	10820	8	4	0.11528	10547.0	ORF1ab	2.0	3516.0	10555.0	ORF1ab	1.0	3519.0	3.0	same gene	2020-07	2020	7
10812	10819	7	4	0.11528	10547.0	ORF1ab	2.0	3516.0	10554.0	ORF1ab	3.0	3518.0	2.0	same gene	2020-07	2020	7
10814	10825	11	4	0.11528	10549.0	ORF1ab	1.0	3517.0	10560.0	ORF1ab	3.0	3520.0	3.0	same gene	2020-07	2020	7
10812	10817	5	4	0.11528	10547.0	ORF1ab	2.0	3516.0	10552.0	ORF1ab	1.0	3518.0	2.0	same gene	2020-07	2020	7
10822	10814	8	4	0.11528	10557.0	ORF1ab	3.0	3519.0	10549.0	ORF1ab	1.0	3517.0	2.0	same gene	2020-07	2020	7
10823	10814	9	4	0.11528	10558.0	ORF1ab	1.0	3520.0	10549.0	ORF1ab	1.0	3517.0	3.0	same gene	2020-07	2020	7
10826	10814	12	4	0.11528	10561.0	ORF1ab	1.0	3521.0	10549.0	ORF1ab	1.0	3517.0	4.0	same gene	2020-07	2020	7
10825	10814	11	4	0.11528	10560.0	ORF1ab	3.0	3520.0	10549.0	ORF1ab	1.0	3517.0	3.0	same gene	2020-07	2020	7
10826	10813	13	4	0.11528	10561.0	ORF1ab	1.0	3521.0	10548.0	ORF1ab	3.0	3516.0	5.0	same gene	2020-07	2020	7
10828	10813	15	4	0.11528	10563.0	ORF1ab	3.0	3521.0	10548.0	ORF1ab	3.0	3516.0	5.0	same gene	2020-07	2020	7
10820	10814	6	4	0.11528	10555.0	ORF1ab	1.0	3519.0	10549.0	ORF1ab	1.0	3517.0	2.0	same gene	2020-07	2020	7
10824	10814	10	4	0.11528	10559.0	ORF1ab	2.0	3520.0	10549.0	ORF1ab	1.0	3517.0	3.0	same gene	2020-07	2020	7
10821	10814	7	4	0.11528	10556.0	ORF1ab	2.0	3519.0	10549.0	ORF1ab	1.0	3517.0	2.0	same gene	2020-07	2020	7
10828	10814	14	4	0.11528	10563.0	ORF1ab	3.0	3521.0	10549.0	ORF1ab	1.0	3517.0	4.0	same gene	2020-07	2020	7
10793	10801	8	4	0.11523	10528.0	ORF1ab	1.0	3510.0	10536.0	ORF1ab	3.0	3512.0	2.0	same gene	2020-07	2020	7
10801	10793	8	4	0.11523	10536.0	ORF1ab	3.0	3512.0	10528.0	ORF1ab	1.0	3510.0	2.0	same gene	2020-07	2020	7
10799	10793	6	4	0.11523	10534.0	ORF1ab	1.0	3512.0	10528.0	ORF1ab	1.0	3510.0	2.0	same gene	2020-07	2020	7
10788	10793	5	4	0.11523	10523.0	ORF1ab	2.0	3508.0	10528.0	ORF1ab	1.0	3510.0	2.0	same gene	2020-07	2020	7
10793	10787	6	4	0.11523	10528.0	ORF1ab	1.0	3510.0	10522.0	ORF1ab	1.0	3508.0	2.0	same gene	2020-07	2020	7
10793	10799	6	4	0.11523	10528.0	ORF1ab	1.0	3510.0	10534.0	ORF1ab	1.0	3512.0	2.0	same gene	2020-07	2020	7
10787	10793	6	4	0.11523	10522.0	ORF1ab	1.0	3508.0	10528.0	ORF1ab	1.0	3510.0	2.0	same gene	2020-07	2020	7
10793	10788	5	4	0.11523	10528.0	ORF1ab	1.0	3510.0	10523.0	ORF1ab	2.0	3508.0	2.0	same gene	2020-07	2020	7
10810	10814	4	4	0.11519	10545.0	ORF1ab	3.0	3515.0	10549.0	ORF1ab	1.0	3517.0	2.0	same gene	2020-07	2020	7
10814	10810	4	4	0.11519	10549.0	ORF1ab	1.0	3517.0	10545.0	ORF1ab	3.0	3515.0	2.0	same gene	2020-07	2020	7
10787	10800	13	4	0.11513	10522.0	ORF1ab	1.0	3508.0	10535.0	ORF1ab	2.0	3512.0	4.0	same gene	2020-07	2020	7
10792	10800	8	4	0.11513	10527.0	ORF1ab	3.0	3509.0	10535.0	ORF1ab	2.0	3512.0	3.0	same gene	2020-07	2020	7
10800	10788	12	4	0.11513	10535.0	ORF1ab	2.0	3512.0	10523.0	ORF1ab	2.0	3508.0	4.0	same gene	2020-07	2020	7
10794	10800	6	4	0.11513	10529.0	ORF1ab	2.0	3510.0	10535.0	ORF1ab	2.0	3512.0	2.0	same gene	2020-07	2020	7
10800	10794	6	4	0.11513	10535.0	ORF1ab	2.0	3512.0	10529.0	ORF1ab	2.0	3510.0	2.0	same gene	2020-07	2020	7
10788	10800	12	4	0.11513	10523.0	ORF1ab	2.0	3508.0	10535.0	ORF1ab	2.0	3512.0	4.0	same gene	2020-07	2020	7
10791	10800	9	4	0.11513	10526.0	ORF1ab	2.0	3509.0	10535.0	ORF1ab	2.0	3512.0	3.0	same gene	2020-07	2020	7
10800	10792	8	4	0.11513	10535.0	ORF1ab	2.0	3512.0	10527.0	ORF1ab	3.0	3509.0	3.0	same gene	2020-07	2020	7
10800	10791	9	4	0.11513	10535.0	ORF1ab	2.0	3512.0	10526.0	ORF1ab	2.0	3509.0	3.0	same gene	2020-07	2020	7
10800	10787	13	4	0.11513	10535.0	ORF1ab	2.0	3512.0	10522.0	ORF1ab	1.0	3508.0	4.0	same gene	2020-07	2020	7
22992	23401	409	4	0.11512	1430.0	S	2.0	477.0	1839.0	S	3.0	613.0	136.0	same gene	2020-07	2020	7
23401	22992	409	4	0.11512	1839.0	S	3.0	613.0	1430.0	S	2.0	477.0	136.0	same gene	2020-07	2020	7
10802	10797	5	4	0.1151	10537.0	ORF1ab	1.0	3513.0	10532.0	ORF1ab	2.0	3511.0	2.0	same gene	2020-07	2020	7
10802	10794	8	4	0.1151	10537.0	ORF1ab	1.0	3513.0	10529.0	ORF1ab	2.0	3510.0	3.0	same gene	2020-07	2020	7
10802	10792	10	4	0.1151	10537.0	ORF1ab	1.0	3513.0	10527.0	ORF1ab	3.0	3509.0	4.0	same gene	2020-07	2020	7
10802	10791	11	4	0.1151	10537.0	ORF1ab	1.0	3513.0	10526.0	ORF1ab	2.0	3509.0	4.0	same gene	2020-07	2020	7
10802	10788	14	4	0.1151	10537.0	ORF1ab	1.0	3513.0	10523.0	ORF1ab	2.0	3508.0	5.0	same gene	2020-07	2020	7
10802	10787	15	4	0.1151	10537.0	ORF1ab	1.0	3513.0	10522.0	ORF1ab	1.0	3508.0	5.0	same gene	2020-07	2020	7
10802	10796	6	4	0.1151	10537.0	ORF1ab	1.0	3513.0	10531.0	ORF1ab	1.0	3511.0	2.0	same gene	2020-07	2020	7
10794	10802	8	4	0.1151	10529.0	ORF1ab	2.0	3510.0	10537.0	ORF1ab	1.0	3513.0	3.0	same gene	2020-07	2020	7
10787	10802	15	4	0.1151	10522.0	ORF1ab	1.0	3508.0	10537.0	ORF1ab	1.0	3513.0	5.0	same gene	2020-07	2020	7
10791	10802	11	4	0.1151	10526.0	ORF1ab	2.0	3509.0	10537.0	ORF1ab	1.0	3513.0	4.0	same gene	2020-07	2020	7
10797	10802	5	4	0.1151	10532.0	ORF1ab	2.0	3511.0	10537.0	ORF1ab	1.0	3513.0	2.0	same gene	2020-07	2020	7
10796	10802	6	4	0.1151	10531.0	ORF1ab	1.0	3511.0	10537.0	ORF1ab	1.0	3513.0	2.0	same gene	2020-07	2020	7
10792	10802	10	4	0.1151	10527.0	ORF1ab	3.0	3509.0	10537.0	ORF1ab	1.0	3513.0	4.0	same gene	2020-07	2020	7
10788	10802	14	4	0.1151	10523.0	ORF1ab	2.0	3508.0	10537.0	ORF1ab	1.0	3513.0	5.0	same gene	2020-07	2020	7
10801	10809	8	4	0.11509	10536.0	ORF1ab	3.0	3512.0	10544.0	ORF1ab	2.0	3515.0	3.0	same gene	2020-07	2020	7
10791	10803	12	4	0.11509	10526.0	ORF1ab	2.0	3509.0	10538.0	ORF1ab	2.0	3513.0	4.0	same gene	2020-07	2020	7
10791	10804	13	4	0.11509	10526.0	ORF1ab	2.0	3509.0	10539.0	ORF1ab	3.0	3513.0	4.0	same gene	2020-07	2020	7
10804	10794	10	4	0.11509	10539.0	ORF1ab	3.0	3513.0	10529.0	ORF1ab	2.0	3510.0	3.0	same gene	2020-07	2020	7
10803	10794	9	4	0.11509	10538.0	ORF1ab	2.0	3513.0	10529.0	ORF1ab	2.0	3510.0	3.0	same gene	2020-07	2020	7
10809	10792	17	4	0.11509	10544.0	ORF1ab	2.0	3515.0	10527.0	ORF1ab	3.0	3509.0	6.0	same gene	2020-07	2020	7
10806	10794	12	4	0.11509	10541.0	ORF1ab	2.0	3514.0	10529.0	ORF1ab	2.0	3510.0	4.0	same gene	2020-07	2020	7
10807	10794	13	4	0.11509	10542.0	ORF1ab	3.0	3514.0	10529.0	ORF1ab	2.0	3510.0	4.0	same gene	2020-07	2020	7
10809	10794	15	4	0.11509	10544.0	ORF1ab	2.0	3515.0	10529.0	ORF1ab	2.0	3510.0	5.0	same gene	2020-07	2020	7
10791	10806	15	4	0.11509	10526.0	ORF1ab	2.0	3509.0	10541.0	ORF1ab	2.0	3514.0	5.0	same gene	2020-07	2020	7
10794	10809	15	4	0.11509	10529.0	ORF1ab	2.0	3510.0	10544.0	ORF1ab	2.0	3515.0	5.0	same gene	2020-07	2020	7
10806	10792	14	4	0.11509	10541.0	ORF1ab	2.0	3514.0	10527.0	ORF1ab	3.0	3509.0	5.0	same gene	2020-07	2020	7
10807	10792	15	4	0.11509	10542.0	ORF1ab	3.0	3514.0	10527.0	ORF1ab	3.0	3509.0	5.0	same gene	2020-07	2020	7
10804	10796	8	4	0.11509	10539.0	ORF1ab	3.0	3513.0	10531.0	ORF1ab	1.0	3511.0	2.0	same gene	2020-07	2020	7
10804	10792	12	4	0.11509	10539.0	ORF1ab	3.0	3513.0	10527.0	ORF1ab	3.0	3509.0	4.0	same gene	2020-07	2020	7
10803	10792	11	4	0.11509	10538.0	ORF1ab	2.0	3513.0	10527.0	ORF1ab	3.0	3509.0	4.0	same gene	2020-07	2020	7
10809	10791	18	4	0.11509	10544.0	ORF1ab	2.0	3515.0	10526.0	ORF1ab	2.0	3509.0	6.0	same gene	2020-07	2020	7
10807	10791	16	4	0.11509	10542.0	ORF1ab	3.0	3514.0	10526.0	ORF1ab	2.0	3509.0	5.0	same gene	2020-07	2020	7
10806	10791	15	4	0.11509	10541.0	ORF1ab	2.0	3514.0	10526.0	ORF1ab	2.0	3509.0	5.0	same gene	2020-07	2020	7
10804	10791	13	4	0.11509	10539.0	ORF1ab	3.0	3513.0	10526.0	ORF1ab	2.0	3509.0	4.0	same gene	2020-07	2020	7
10801	10807	6	4	0.11509	10536.0	ORF1ab	3.0	3512.0	10542.0	ORF1ab	3.0	3514.0	2.0	same gene	2020-07	2020	7
10809	10788	21	4	0.11509	10544.0	ORF1ab	2.0	3515.0	10523.0	ORF1ab	2.0	3508.0	7.0	same gene	2020-07	2020	7
10807	10788	19	4	0.11509	10542.0	ORF1ab	3.0	3514.0	10523.0	ORF1ab	2.0	3508.0	6.0	same gene	2020-07	2020	7
10806	10788	18	4	0.11509	10541.0	ORF1ab	2.0	3514.0	10523.0	ORF1ab	2.0	3508.0	6.0	same gene	2020-07	2020	7
10803	10796	7	4	0.11509	10538.0	ORF1ab	2.0	3513.0	10531.0	ORF1ab	1.0	3511.0	2.0	same gene	2020-07	2020	7
10807	10796	11	4	0.11509	10542.0	ORF1ab	3.0	3514.0	10531.0	ORF1ab	1.0	3511.0	3.0	same gene	2020-07	2020	7
10806	10796	10	4	0.11509	10541.0	ORF1ab	2.0	3514.0	10531.0	ORF1ab	1.0	3511.0	3.0	same gene	2020-07	2020	7
10803	10788	15	4	0.11509	10538.0	ORF1ab	2.0	3513.0	10523.0	ORF1ab	2.0	3508.0	5.0	same gene	2020-07	2020	7
10792	10809	17	4	0.11509	10527.0	ORF1ab	3.0	3509.0	10544.0	ORF1ab	2.0	3515.0	6.0	same gene	2020-07	2020	7
10792	10807	15	4	0.11509	10527.0	ORF1ab	3.0	3509.0	10542.0	ORF1ab	3.0	3514.0	5.0	same gene	2020-07	2020	7
10792	10806	14	4	0.11509	10527.0	ORF1ab	3.0	3509.0	10541.0	ORF1ab	2.0	3514.0	5.0	same gene	2020-07	2020	7
10792	10804	12	4	0.11509	10527.0	ORF1ab	3.0	3509.0	10539.0	ORF1ab	3.0	3513.0	4.0	same gene	2020-07	2020	7
10792	10803	11	4	0.11509	10527.0	ORF1ab	3.0	3509.0	10538.0	ORF1ab	2.0	3513.0	4.0	same gene	2020-07	2020	7
10794	10803	9	4	0.11509	10529.0	ORF1ab	2.0	3510.0	10538.0	ORF1ab	2.0	3513.0	3.0	same gene	2020-07	2020	7
10794	10804	10	4	0.11509	10529.0	ORF1ab	2.0	3510.0	10539.0	ORF1ab	3.0	3513.0	3.0	same gene	2020-07	2020	7
10794	10806	12	4	0.11509	10529.0	ORF1ab	2.0	3510.0	10541.0	ORF1ab	2.0	3514.0	4.0	same gene	2020-07	2020	7
10794	10807	13	4	0.11509	10529.0	ORF1ab	2.0	3510.0	10542.0	ORF1ab	3.0	3514.0	4.0	same gene	2020-07	2020	7
10791	10809	18	4	0.11509	10526.0	ORF1ab	2.0	3509.0	10544.0	ORF1ab	2.0	3515.0	6.0	same gene	2020-07	2020	7
10809	10801	8	4	0.11509	10544.0	ORF1ab	2.0	3515.0	10536.0	ORF1ab	3.0	3512.0	3.0	same gene	2020-07	2020	7
10807	10801	6	4	0.11509	10542.0	ORF1ab	3.0	3514.0	10536.0	ORF1ab	3.0	3512.0	2.0	same gene	2020-07	2020	7
10806	10801	5	4	0.11509	10541.0	ORF1ab	2.0	3514.0	10536.0	ORF1ab	3.0	3512.0	2.0	same gene	2020-07	2020	7
10809	10799	10	4	0.11509	10544.0	ORF1ab	2.0	3515.0	10534.0	ORF1ab	1.0	3512.0	3.0	same gene	2020-07	2020	7
10807	10799	8	4	0.11509	10542.0	ORF1ab	3.0	3514.0	10534.0	ORF1ab	1.0	3512.0	2.0	same gene	2020-07	2020	7
10806	10799	7	4	0.11509	10541.0	ORF1ab	2.0	3514.0	10534.0	ORF1ab	1.0	3512.0	2.0	same gene	2020-07	2020	7
10809	10797	12	4	0.11509	10544.0	ORF1ab	2.0	3515.0	10532.0	ORF1ab	2.0	3511.0	4.0	same gene	2020-07	2020	7
10807	10797	10	4	0.11509	10542.0	ORF1ab	3.0	3514.0	10532.0	ORF1ab	2.0	3511.0	3.0	same gene	2020-07	2020	7
10806	10797	9	4	0.11509	10541.0	ORF1ab	2.0	3514.0	10532.0	ORF1ab	2.0	3511.0	3.0	same gene	2020-07	2020	7
10804	10797	7	4	0.11509	10539.0	ORF1ab	3.0	3513.0	10532.0	ORF1ab	2.0	3511.0	2.0	same gene	2020-07	2020	7
10803	10797	6	4	0.11509	10538.0	ORF1ab	2.0	3513.0	10532.0	ORF1ab	2.0	3511.0	2.0	same gene	2020-07	2020	7
10791	10807	16	4	0.11509	10526.0	ORF1ab	2.0	3509.0	10542.0	ORF1ab	3.0	3514.0	5.0	same gene	2020-07	2020	7
10809	10796	13	4	0.11509	10544.0	ORF1ab	2.0	3515.0	10531.0	ORF1ab	1.0	3511.0	4.0	same gene	2020-07	2020	7
10804	10788	16	4	0.11509	10539.0	ORF1ab	3.0	3513.0	10523.0	ORF1ab	2.0	3508.0	5.0	same gene	2020-07	2020	7
10803	10791	12	4	0.11509	10538.0	ORF1ab	2.0	3513.0	10526.0	ORF1ab	2.0	3509.0	4.0	same gene	2020-07	2020	7
10796	10809	13	4	0.11509	10531.0	ORF1ab	1.0	3511.0	10544.0	ORF1ab	2.0	3515.0	4.0	same gene	2020-07	2020	7
10796	10807	11	4	0.11509	10531.0	ORF1ab	1.0	3511.0	10542.0	ORF1ab	3.0	3514.0	3.0	same gene	2020-07	2020	7
10797	10806	9	4	0.11509	10532.0	ORF1ab	2.0	3511.0	10541.0	ORF1ab	2.0	3514.0	3.0	same gene	2020-07	2020	7
10797	10804	7	4	0.11509	10532.0	ORF1ab	2.0	3511.0	10539.0	ORF1ab	3.0	3513.0	2.0	same gene	2020-07	2020	7
10801	10806	5	4	0.11509	10536.0	ORF1ab	3.0	3512.0	10541.0	ORF1ab	2.0	3514.0	2.0	same gene	2020-07	2020	7
10797	10803	6	4	0.11509	10532.0	ORF1ab	2.0	3511.0	10538.0	ORF1ab	2.0	3513.0	2.0	same gene	2020-07	2020	7
10797	10807	10	4	0.11509	10532.0	ORF1ab	2.0	3511.0	10542.0	ORF1ab	3.0	3514.0	3.0	same gene	2020-07	2020	7
10788	10803	15	4	0.11509	10523.0	ORF1ab	2.0	3508.0	10538.0	ORF1ab	2.0	3513.0	5.0	same gene	2020-07	2020	7
10788	10804	16	4	0.11509	10523.0	ORF1ab	2.0	3508.0	10539.0	ORF1ab	3.0	3513.0	5.0	same gene	2020-07	2020	7
10799	10809	10	4	0.11509	10534.0	ORF1ab	1.0	3512.0	10544.0	ORF1ab	2.0	3515.0	3.0	same gene	2020-07	2020	7
10788	10806	18	4	0.11509	10523.0	ORF1ab	2.0	3508.0	10541.0	ORF1ab	2.0	3514.0	6.0	same gene	2020-07	2020	7
10788	10807	19	4	0.11509	10523.0	ORF1ab	2.0	3508.0	10542.0	ORF1ab	3.0	3514.0	6.0	same gene	2020-07	2020	7
10788	10809	21	4	0.11509	10523.0	ORF1ab	2.0	3508.0	10544.0	ORF1ab	2.0	3515.0	7.0	same gene	2020-07	2020	7
10796	10806	10	4	0.11509	10531.0	ORF1ab	1.0	3511.0	10541.0	ORF1ab	2.0	3514.0	3.0	same gene	2020-07	2020	7
10787	10807	20	4	0.11509	10522.0	ORF1ab	1.0	3508.0	10542.0	ORF1ab	3.0	3514.0	6.0	same gene	2020-07	2020	7
10809	10787	22	4	0.11509	10544.0	ORF1ab	2.0	3515.0	10522.0	ORF1ab	1.0	3508.0	7.0	same gene	2020-07	2020	7
10807	10787	20	4	0.11509	10542.0	ORF1ab	3.0	3514.0	10522.0	ORF1ab	1.0	3508.0	6.0	same gene	2020-07	2020	7
10806	10787	19	4	0.11509	10541.0	ORF1ab	2.0	3514.0	10522.0	ORF1ab	1.0	3508.0	6.0	same gene	2020-07	2020	7
10804	10787	17	4	0.11509	10539.0	ORF1ab	3.0	3513.0	10522.0	ORF1ab	1.0	3508.0	5.0	same gene	2020-07	2020	7
10796	10804	8	4	0.11509	10531.0	ORF1ab	1.0	3511.0	10539.0	ORF1ab	3.0	3513.0	2.0	same gene	2020-07	2020	7
10787	10804	17	4	0.11509	10522.0	ORF1ab	1.0	3508.0	10539.0	ORF1ab	3.0	3513.0	5.0	same gene	2020-07	2020	7
10799	10807	8	4	0.11509	10534.0	ORF1ab	1.0	3512.0	10542.0	ORF1ab	3.0	3514.0	2.0	same gene	2020-07	2020	7
10803	10787	16	4	0.11509	10538.0	ORF1ab	2.0	3513.0	10522.0	ORF1ab	1.0	3508.0	5.0	same gene	2020-07	2020	7
10796	10803	7	4	0.11509	10531.0	ORF1ab	1.0	3511.0	10538.0	ORF1ab	2.0	3513.0	2.0	same gene	2020-07	2020	7
10799	10806	7	4	0.11509	10534.0	ORF1ab	1.0	3512.0	10541.0	ORF1ab	2.0	3514.0	2.0	same gene	2020-07	2020	7
10787	10803	16	4	0.11509	10522.0	ORF1ab	1.0	3508.0	10538.0	ORF1ab	2.0	3513.0	5.0	same gene	2020-07	2020	7
10787	10809	22	4	0.11509	10522.0	ORF1ab	1.0	3508.0	10544.0	ORF1ab	2.0	3515.0	7.0	same gene	2020-07	2020	7
10797	10809	12	4	0.11509	10532.0	ORF1ab	2.0	3511.0	10544.0	ORF1ab	2.0	3515.0	4.0	same gene	2020-07	2020	7
10787	10806	19	4	0.11509	10522.0	ORF1ab	1.0	3508.0	10541.0	ORF1ab	2.0	3514.0	6.0	same gene	2020-07	2020	7
10847	10841	6	4	0.11502	10582.0	ORF1ab	1.0	3528.0	10576.0	ORF1ab	1.0	3526.0	2.0	same gene	2020-07	2020	7
10795	10801	6	4	0.11502	10530.0	ORF1ab	3.0	3510.0	10536.0	ORF1ab	3.0	3512.0	2.0	same gene	2020-07	2020	7
10787	10795	8	4	0.11502	10522.0	ORF1ab	1.0	3508.0	10530.0	ORF1ab	3.0	3510.0	2.0	same gene	2020-07	2020	7
10795	10799	4	4	0.11502	10530.0	ORF1ab	3.0	3510.0	10534.0	ORF1ab	1.0	3512.0	2.0	same gene	2020-07	2020	7
10799	10795	4	4	0.11502	10534.0	ORF1ab	1.0	3512.0	10530.0	ORF1ab	3.0	3510.0	2.0	same gene	2020-07	2020	7
10841	10847	6	4	0.11502	10576.0	ORF1ab	1.0	3526.0	10582.0	ORF1ab	1.0	3528.0	2.0	same gene	2020-07	2020	7
10795	10787	8	4	0.11502	10530.0	ORF1ab	3.0	3510.0	10522.0	ORF1ab	1.0	3508.0	2.0	same gene	2020-07	2020	7
10795	10788	7	4	0.11502	10530.0	ORF1ab	3.0	3510.0	10523.0	ORF1ab	2.0	3508.0	2.0	same gene	2020-07	2020	7
10801	10795	6	4	0.11502	10536.0	ORF1ab	3.0	3512.0	10530.0	ORF1ab	3.0	3510.0	2.0	same gene	2020-07	2020	7
10788	10795	7	4	0.11502	10523.0	ORF1ab	2.0	3508.0	10530.0	ORF1ab	3.0	3510.0	2.0	same gene	2020-07	2020	7
10842	10847	5	4	0.11502	10577.0	ORF1ab	2.0	3526.0	10582.0	ORF1ab	1.0	3528.0	2.0	same gene	2020-07	2020	7
10847	10842	5	4	0.11502	10582.0	ORF1ab	1.0	3528.0	10577.0	ORF1ab	2.0	3526.0	2.0	same gene	2020-07	2020	7
10847	10843	4	4	0.11495	10582.0	ORF1ab	1.0	3528.0	10578.0	ORF1ab	3.0	3526.0	2.0	same gene	2020-07	2020	7
10843	10847	4	4	0.11495	10578.0	ORF1ab	3.0	3526.0	10582.0	ORF1ab	1.0	3528.0	2.0	same gene	2020-07	2020	7
10832	10840	8	4	0.11494	10567.0	ORF1ab	1.0	3523.0	10575.0	ORF1ab	3.0	3525.0	2.0	same gene	2020-07	2020	7
10832	10838	6	4	0.11494	10567.0	ORF1ab	1.0	3523.0	10573.0	ORF1ab	1.0	3525.0	2.0	same gene	2020-07	2020	7
10838	10832	6	4	0.11494	10573.0	ORF1ab	1.0	3525.0	10567.0	ORF1ab	1.0	3523.0	2.0	same gene	2020-07	2020	7
10839	10832	7	4	0.11494	10574.0	ORF1ab	2.0	3525.0	10567.0	ORF1ab	1.0	3523.0	2.0	same gene	2020-07	2020	7
10840	10832	8	4	0.11494	10575.0	ORF1ab	3.0	3525.0	10567.0	ORF1ab	1.0	3523.0	2.0	same gene	2020-07	2020	7
10832	10839	7	4	0.11494	10567.0	ORF1ab	1.0	3523.0	10574.0	ORF1ab	2.0	3525.0	2.0	same gene	2020-07	2020	7
10796	10790	6	4	0.11491	10531.0	ORF1ab	1.0	3511.0	10525.0	ORF1ab	1.0	3509.0	2.0	same gene	2020-07	2020	7
10799	10790	9	4	0.11491	10534.0	ORF1ab	1.0	3512.0	10525.0	ORF1ab	1.0	3509.0	3.0	same gene	2020-07	2020	7
10797	10790	7	4	0.11491	10532.0	ORF1ab	2.0	3511.0	10525.0	ORF1ab	1.0	3509.0	2.0	same gene	2020-07	2020	7
10801	10790	11	4	0.11491	10536.0	ORF1ab	3.0	3512.0	10525.0	ORF1ab	1.0	3509.0	3.0	same gene	2020-07	2020	7
10790	10801	11	4	0.11491	10525.0	ORF1ab	1.0	3509.0	10536.0	ORF1ab	3.0	3512.0	3.0	same gene	2020-07	2020	7
10790	10799	9	4	0.11491	10525.0	ORF1ab	1.0	3509.0	10534.0	ORF1ab	1.0	3512.0	3.0	same gene	2020-07	2020	7
10790	10797	7	4	0.11491	10525.0	ORF1ab	1.0	3509.0	10532.0	ORF1ab	2.0	3511.0	2.0	same gene	2020-07	2020	7
10790	10796	6	4	0.11491	10525.0	ORF1ab	1.0	3509.0	10531.0	ORF1ab	1.0	3511.0	2.0	same gene	2020-07	2020	7
10773	10767	6	4	0.11484	10508.0	ORF1ab	2.0	3503.0	10502.0	ORF1ab	2.0	3501.0	2.0	same gene	2020-07	2020	7
10792	10798	6	4	0.11484	10527.0	ORF1ab	3.0	3509.0	10533.0	ORF1ab	3.0	3511.0	2.0	same gene	2020-07	2020	7
10774	10768	6	4	0.11484	10509.0	ORF1ab	3.0	3503.0	10503.0	ORF1ab	3.0	3501.0	2.0	same gene	2020-07	2020	7
10775	10766	9	4	0.11484	10510.0	ORF1ab	1.0	3504.0	10501.0	ORF1ab	1.0	3501.0	3.0	same gene	2020-07	2020	7
10773	10765	8	4	0.11484	10508.0	ORF1ab	2.0	3503.0	10500.0	ORF1ab	3.0	3500.0	3.0	same gene	2020-07	2020	7
10772	10768	4	4	0.11484	10507.0	ORF1ab	1.0	3503.0	10503.0	ORF1ab	3.0	3501.0	2.0	same gene	2020-07	2020	7
10769	10765	4	4	0.11484	10504.0	ORF1ab	1.0	3502.0	10500.0	ORF1ab	3.0	3500.0	2.0	same gene	2020-07	2020	7
10774	10765	9	4	0.11484	10509.0	ORF1ab	3.0	3503.0	10500.0	ORF1ab	3.0	3500.0	3.0	same gene	2020-07	2020	7
10774	10766	8	4	0.11484	10509.0	ORF1ab	3.0	3503.0	10501.0	ORF1ab	1.0	3501.0	2.0	same gene	2020-07	2020	7
10772	10765	7	4	0.11484	10507.0	ORF1ab	1.0	3503.0	10500.0	ORF1ab	3.0	3500.0	3.0	same gene	2020-07	2020	7
10788	10798	10	4	0.11484	10523.0	ORF1ab	2.0	3508.0	10533.0	ORF1ab	3.0	3511.0	3.0	same gene	2020-07	2020	7
10798	10787	11	4	0.11484	10533.0	ORF1ab	3.0	3511.0	10522.0	ORF1ab	1.0	3508.0	3.0	same gene	2020-07	2020	7
10775	10767	8	4	0.11484	10510.0	ORF1ab	1.0	3504.0	10502.0	ORF1ab	2.0	3501.0	3.0	same gene	2020-07	2020	7
10775	10768	7	4	0.11484	10510.0	ORF1ab	1.0	3504.0	10503.0	ORF1ab	3.0	3501.0	3.0	same gene	2020-07	2020	7
10772	10766	6	4	0.11484	10507.0	ORF1ab	1.0	3503.0	10501.0	ORF1ab	1.0	3501.0	2.0	same gene	2020-07	2020	7
10769	10775	6	4	0.11484	10504.0	ORF1ab	1.0	3502.0	10510.0	ORF1ab	1.0	3504.0	2.0	same gene	2020-07	2020	7
10773	10766	7	4	0.11484	10508.0	ORF1ab	2.0	3503.0	10501.0	ORF1ab	1.0	3501.0	2.0	same gene	2020-07	2020	7
10774	10767	7	4	0.11484	10509.0	ORF1ab	3.0	3503.0	10502.0	ORF1ab	2.0	3501.0	2.0	same gene	2020-07	2020	7
10775	10765	10	4	0.11484	10510.0	ORF1ab	1.0	3504.0	10500.0	ORF1ab	3.0	3500.0	4.0	same gene	2020-07	2020	7
10773	10763	10	4	0.11484	10508.0	ORF1ab	2.0	3503.0	10498.0	ORF1ab	1.0	3500.0	3.0	same gene	2020-07	2020	7
10787	10798	11	4	0.11484	10522.0	ORF1ab	1.0	3508.0	10533.0	ORF1ab	3.0	3511.0	3.0	same gene	2020-07	2020	7
10763	10774	11	4	0.11484	10498.0	ORF1ab	1.0	3500.0	10509.0	ORF1ab	3.0	3503.0	3.0	same gene	2020-07	2020	7
10762	10773	11	4	0.11484	10497.0	ORF1ab	3.0	3499.0	10508.0	ORF1ab	2.0	3503.0	4.0	same gene	2020-07	2020	7
10762	10774	12	4	0.11484	10497.0	ORF1ab	3.0	3499.0	10509.0	ORF1ab	3.0	3503.0	4.0	same gene	2020-07	2020	7
10762	10775	13	4	0.11484	10497.0	ORF1ab	3.0	3499.0	10510.0	ORF1ab	1.0	3504.0	5.0	same gene	2020-07	2020	7
10768	10762	6	4	0.11484	10503.0	ORF1ab	3.0	3501.0	10497.0	ORF1ab	3.0	3499.0	2.0	same gene	2020-07	2020	7
10798	10791	7	4	0.11484	10533.0	ORF1ab	3.0	3511.0	10526.0	ORF1ab	2.0	3509.0	2.0	same gene	2020-07	2020	7
10767	10762	5	4	0.11484	10502.0	ORF1ab	2.0	3501.0	10497.0	ORF1ab	3.0	3499.0	2.0	same gene	2020-07	2020	7
10766	10762	4	4	0.11484	10501.0	ORF1ab	1.0	3501.0	10497.0	ORF1ab	3.0	3499.0	2.0	same gene	2020-07	2020	7
10763	10769	6	4	0.11484	10498.0	ORF1ab	1.0	3500.0	10504.0	ORF1ab	1.0	3502.0	2.0	same gene	2020-07	2020	7
10763	10772	9	4	0.11484	10498.0	ORF1ab	1.0	3500.0	10507.0	ORF1ab	1.0	3503.0	3.0	same gene	2020-07	2020	7
10763	10773	10	4	0.11484	10498.0	ORF1ab	1.0	3500.0	10508.0	ORF1ab	2.0	3503.0	3.0	same gene	2020-07	2020	7
10763	10775	12	4	0.11484	10498.0	ORF1ab	1.0	3500.0	10510.0	ORF1ab	1.0	3504.0	4.0	same gene	2020-07	2020	7
10775	10769	6	4	0.11484	10510.0	ORF1ab	1.0	3504.0	10504.0	ORF1ab	1.0	3502.0	2.0	same gene	2020-07	2020	7
10766	10775	9	4	0.11484	10501.0	ORF1ab	1.0	3501.0	10510.0	ORF1ab	1.0	3504.0	3.0	same gene	2020-07	2020	7
10766	10774	8	4	0.11484	10501.0	ORF1ab	1.0	3501.0	10509.0	ORF1ab	3.0	3503.0	2.0	same gene	2020-07	2020	7
10766	10773	7	4	0.11484	10501.0	ORF1ab	1.0	3501.0	10508.0	ORF1ab	2.0	3503.0	2.0	same gene	2020-07	2020	7
10766	10772	6	4	0.11484	10501.0	ORF1ab	1.0	3501.0	10507.0	ORF1ab	1.0	3503.0	2.0	same gene	2020-07	2020	7
10765	10769	4	4	0.11484	10500.0	ORF1ab	3.0	3500.0	10504.0	ORF1ab	1.0	3502.0	2.0	same gene	2020-07	2020	7
10765	10772	7	4	0.11484	10500.0	ORF1ab	3.0	3500.0	10507.0	ORF1ab	1.0	3503.0	3.0	same gene	2020-07	2020	7
10765	10773	8	4	0.11484	10500.0	ORF1ab	3.0	3500.0	10508.0	ORF1ab	2.0	3503.0	3.0	same gene	2020-07	2020	7
10765	10774	9	4	0.11484	10500.0	ORF1ab	3.0	3500.0	10509.0	ORF1ab	3.0	3503.0	3.0	same gene	2020-07	2020	7
10765	10775	10	4	0.11484	10500.0	ORF1ab	3.0	3500.0	10510.0	ORF1ab	1.0	3504.0	4.0	same gene	2020-07	2020	7
10798	10788	10	4	0.11484	10533.0	ORF1ab	3.0	3511.0	10523.0	ORF1ab	2.0	3508.0	3.0	same gene	2020-07	2020	7
10762	10772	10	4	0.11484	10497.0	ORF1ab	3.0	3499.0	10507.0	ORF1ab	1.0	3503.0	4.0	same gene	2020-07	2020	7
10769	10762	7	4	0.11484	10504.0	ORF1ab	1.0	3502.0	10497.0	ORF1ab	3.0	3499.0	3.0	same gene	2020-07	2020	7
10762	10769	7	4	0.11484	10497.0	ORF1ab	3.0	3499.0	10504.0	ORF1ab	1.0	3502.0	3.0	same gene	2020-07	2020	7
10762	10768	6	4	0.11484	10497.0	ORF1ab	3.0	3499.0	10503.0	ORF1ab	3.0	3501.0	2.0	same gene	2020-07	2020	7
10768	10775	7	4	0.11484	10503.0	ORF1ab	3.0	3501.0	10510.0	ORF1ab	1.0	3504.0	3.0	same gene	2020-07	2020	7
10768	10774	6	4	0.11484	10503.0	ORF1ab	3.0	3501.0	10509.0	ORF1ab	3.0	3503.0	2.0	same gene	2020-07	2020	7
10775	10763	12	4	0.11484	10510.0	ORF1ab	1.0	3504.0	10498.0	ORF1ab	1.0	3500.0	4.0	same gene	2020-07	2020	7
10774	10763	11	4	0.11484	10509.0	ORF1ab	3.0	3503.0	10498.0	ORF1ab	1.0	3500.0	3.0	same gene	2020-07	2020	7
10772	10767	5	4	0.11484	10507.0	ORF1ab	1.0	3503.0	10502.0	ORF1ab	2.0	3501.0	2.0	same gene	2020-07	2020	7
10772	10763	9	4	0.11484	10507.0	ORF1ab	1.0	3503.0	10498.0	ORF1ab	1.0	3500.0	3.0	same gene	2020-07	2020	7
10768	10773	5	4	0.11484	10503.0	ORF1ab	3.0	3501.0	10508.0	ORF1ab	2.0	3503.0	2.0	same gene	2020-07	2020	7
10768	10772	4	4	0.11484	10503.0	ORF1ab	3.0	3501.0	10507.0	ORF1ab	1.0	3503.0	2.0	same gene	2020-07	2020	7
10767	10775	8	4	0.11484	10502.0	ORF1ab	2.0	3501.0	10510.0	ORF1ab	1.0	3504.0	3.0	same gene	2020-07	2020	7
10769	10763	6	4	0.11484	10504.0	ORF1ab	1.0	3502.0	10498.0	ORF1ab	1.0	3500.0	2.0	same gene	2020-07	2020	7
10791	10798	7	4	0.11484	10526.0	ORF1ab	2.0	3509.0	10533.0	ORF1ab	3.0	3511.0	2.0	same gene	2020-07	2020	7
10775	10762	13	4	0.11484	10510.0	ORF1ab	1.0	3504.0	10497.0	ORF1ab	3.0	3499.0	5.0	same gene	2020-07	2020	7
10774	10762	12	4	0.11484	10509.0	ORF1ab	3.0	3503.0	10497.0	ORF1ab	3.0	3499.0	4.0	same gene	2020-07	2020	7
10798	10792	6	4	0.11484	10533.0	ORF1ab	3.0	3511.0	10527.0	ORF1ab	3.0	3509.0	2.0	same gene	2020-07	2020	7
10773	10762	11	4	0.11484	10508.0	ORF1ab	2.0	3503.0	10497.0	ORF1ab	3.0	3499.0	4.0	same gene	2020-07	2020	7
10772	10762	10	4	0.11484	10507.0	ORF1ab	1.0	3503.0	10497.0	ORF1ab	3.0	3499.0	4.0	same gene	2020-07	2020	7
10767	10774	7	4	0.11484	10502.0	ORF1ab	2.0	3501.0	10509.0	ORF1ab	3.0	3503.0	2.0	same gene	2020-07	2020	7
10767	10773	6	4	0.11484	10502.0	ORF1ab	2.0	3501.0	10508.0	ORF1ab	2.0	3503.0	2.0	same gene	2020-07	2020	7
10767	10772	5	4	0.11484	10502.0	ORF1ab	2.0	3501.0	10507.0	ORF1ab	1.0	3503.0	2.0	same gene	2020-07	2020	7
10762	10766	4	4	0.11484	10497.0	ORF1ab	3.0	3499.0	10501.0	ORF1ab	1.0	3501.0	2.0	same gene	2020-07	2020	7
10762	10767	5	4	0.11484	10497.0	ORF1ab	3.0	3499.0	10502.0	ORF1ab	2.0	3501.0	2.0	same gene	2020-07	2020	7
10773	10768	5	4	0.11484	10508.0	ORF1ab	2.0	3503.0	10503.0	ORF1ab	3.0	3501.0	2.0	same gene	2020-07	2020	7
10821	10827	6	4	0.11479	10556.0	ORF1ab	2.0	3519.0	10562.0	ORF1ab	2.0	3521.0	2.0	same gene	2020-07	2020	7
10827	10816	11	4	0.11479	10562.0	ORF1ab	2.0	3521.0	10551.0	ORF1ab	3.0	3517.0	4.0	same gene	2020-07	2020	7
10827	10817	10	4	0.11479	10562.0	ORF1ab	2.0	3521.0	10552.0	ORF1ab	1.0	3518.0	3.0	same gene	2020-07	2020	7
10816	10827	11	4	0.11479	10551.0	ORF1ab	3.0	3517.0	10562.0	ORF1ab	2.0	3521.0	4.0	same gene	2020-07	2020	7
10817	10827	10	4	0.11479	10552.0	ORF1ab	1.0	3518.0	10562.0	ORF1ab	2.0	3521.0	3.0	same gene	2020-07	2020	7
10827	10822	5	4	0.11479	10562.0	ORF1ab	2.0	3521.0	10557.0	ORF1ab	3.0	3519.0	2.0	same gene	2020-07	2020	7
10827	10821	6	4	0.11479	10562.0	ORF1ab	2.0	3521.0	10556.0	ORF1ab	2.0	3519.0	2.0	same gene	2020-07	2020	7
10827	10820	7	4	0.11479	10562.0	ORF1ab	2.0	3521.0	10555.0	ORF1ab	1.0	3519.0	2.0	same gene	2020-07	2020	7
10822	10827	5	4	0.11479	10557.0	ORF1ab	3.0	3519.0	10562.0	ORF1ab	2.0	3521.0	2.0	same gene	2020-07	2020	7
10827	10819	8	4	0.11479	10562.0	ORF1ab	2.0	3521.0	10554.0	ORF1ab	3.0	3518.0	3.0	same gene	2020-07	2020	7
10819	10827	8	4	0.11479	10554.0	ORF1ab	3.0	3518.0	10562.0	ORF1ab	2.0	3521.0	3.0	same gene	2020-07	2020	7
10820	10827	7	4	0.11479	10555.0	ORF1ab	1.0	3519.0	10562.0	ORF1ab	2.0	3521.0	2.0	same gene	2020-07	2020	7
10775	10764	11	4	0.11476	10510.0	ORF1ab	1.0	3504.0	10499.0	ORF1ab	2.0	3500.0	4.0	same gene	2020-07	2020	7
10774	10764	10	4	0.11476	10509.0	ORF1ab	3.0	3503.0	10499.0	ORF1ab	2.0	3500.0	3.0	same gene	2020-07	2020	7
10773	10764	9	4	0.11476	10508.0	ORF1ab	2.0	3503.0	10499.0	ORF1ab	2.0	3500.0	3.0	same gene	2020-07	2020	7
10769	10764	5	4	0.11476	10504.0	ORF1ab	1.0	3502.0	10499.0	ORF1ab	2.0	3500.0	2.0	same gene	2020-07	2020	7
10772	10764	8	4	0.11476	10507.0	ORF1ab	1.0	3503.0	10499.0	ORF1ab	2.0	3500.0	3.0	same gene	2020-07	2020	7
10764	10773	9	4	0.11476	10499.0	ORF1ab	2.0	3500.0	10508.0	ORF1ab	2.0	3503.0	3.0	same gene	2020-07	2020	7
10764	10775	11	4	0.11476	10499.0	ORF1ab	2.0	3500.0	10510.0	ORF1ab	1.0	3504.0	4.0	same gene	2020-07	2020	7
10764	10774	10	4	0.11476	10499.0	ORF1ab	2.0	3500.0	10509.0	ORF1ab	3.0	3503.0	3.0	same gene	2020-07	2020	7
10764	10772	8	4	0.11476	10499.0	ORF1ab	2.0	3500.0	10507.0	ORF1ab	1.0	3503.0	3.0	same gene	2020-07	2020	7
10764	10769	5	4	0.11476	10499.0	ORF1ab	2.0	3500.0	10504.0	ORF1ab	1.0	3502.0	2.0	same gene	2020-07	2020	7
10789	10796	7	4	0.11471	10524.0	ORF1ab	3.0	3508.0	10531.0	ORF1ab	1.0	3511.0	3.0	same gene	2020-07	2020	7
10797	10789	8	4	0.11471	10532.0	ORF1ab	2.0	3511.0	10524.0	ORF1ab	3.0	3508.0	3.0	same gene	2020-07	2020	7
10789	10797	8	4	0.11471	10524.0	ORF1ab	3.0	3508.0	10532.0	ORF1ab	2.0	3511.0	3.0	same gene	2020-07	2020	7
10789	10799	10	4	0.11471	10524.0	ORF1ab	3.0	3508.0	10534.0	ORF1ab	1.0	3512.0	4.0	same gene	2020-07	2020	7
10801	10789	12	4	0.11471	10536.0	ORF1ab	3.0	3512.0	10524.0	ORF1ab	3.0	3508.0	4.0	same gene	2020-07	2020	7
10799	10789	10	4	0.11471	10534.0	ORF1ab	1.0	3512.0	10524.0	ORF1ab	3.0	3508.0	4.0	same gene	2020-07	2020	7
10794	10789	5	4	0.11471	10529.0	ORF1ab	2.0	3510.0	10524.0	ORF1ab	3.0	3508.0	2.0	same gene	2020-07	2020	7
10796	10789	7	4	0.11471	10531.0	ORF1ab	1.0	3511.0	10524.0	ORF1ab	3.0	3508.0	3.0	same gene	2020-07	2020	7
10789	10801	12	4	0.11471	10524.0	ORF1ab	3.0	3508.0	10536.0	ORF1ab	3.0	3512.0	4.0	same gene	2020-07	2020	7
10789	10794	5	4	0.11471	10524.0	ORF1ab	3.0	3508.0	10529.0	ORF1ab	2.0	3510.0	2.0	same gene	2020-07	2020	7
10762	10770	8	4	0.11459	10497.0	ORF1ab	3.0	3499.0	10505.0	ORF1ab	2.0	3502.0	3.0	same gene	2020-07	2020	7
10775	10770	5	4	0.11459	10510.0	ORF1ab	1.0	3504.0	10505.0	ORF1ab	2.0	3502.0	2.0	same gene	2020-07	2020	7
10770	10762	8	4	0.11459	10505.0	ORF1ab	2.0	3502.0	10497.0	ORF1ab	3.0	3499.0	3.0	same gene	2020-07	2020	7
10770	10775	5	4	0.11459	10505.0	ORF1ab	2.0	3502.0	10510.0	ORF1ab	1.0	3504.0	2.0	same gene	2020-07	2020	7
10770	10765	5	4	0.11459	10505.0	ORF1ab	2.0	3502.0	10500.0	ORF1ab	3.0	3500.0	2.0	same gene	2020-07	2020	7
10770	10763	7	4	0.11459	10505.0	ORF1ab	2.0	3502.0	10498.0	ORF1ab	1.0	3500.0	2.0	same gene	2020-07	2020	7
10763	10770	7	4	0.11459	10498.0	ORF1ab	1.0	3500.0	10505.0	ORF1ab	2.0	3502.0	2.0	same gene	2020-07	2020	7
10765	10770	5	4	0.11459	10500.0	ORF1ab	3.0	3500.0	10505.0	ORF1ab	2.0	3502.0	2.0	same gene	2020-07	2020	7
10771	10775	4	4	0.11455	10506.0	ORF1ab	3.0	3502.0	10510.0	ORF1ab	1.0	3504.0	2.0	same gene	2020-07	2020	7
10762	10771	9	4	0.11455	10497.0	ORF1ab	3.0	3499.0	10506.0	ORF1ab	3.0	3502.0	3.0	same gene	2020-07	2020	7
10771	10765	6	4	0.11455	10506.0	ORF1ab	3.0	3502.0	10500.0	ORF1ab	3.0	3500.0	2.0	same gene	2020-07	2020	7
10763	10771	8	4	0.11455	10498.0	ORF1ab	1.0	3500.0	10506.0	ORF1ab	3.0	3502.0	2.0	same gene	2020-07	2020	7
10775	10771	4	4	0.11455	10510.0	ORF1ab	1.0	3504.0	10506.0	ORF1ab	3.0	3502.0	2.0	same gene	2020-07	2020	7
10771	10763	8	4	0.11455	10506.0	ORF1ab	3.0	3502.0	10498.0	ORF1ab	1.0	3500.0	2.0	same gene	2020-07	2020	7
10765	10771	6	4	0.11455	10500.0	ORF1ab	3.0	3500.0	10506.0	ORF1ab	3.0	3502.0	2.0	same gene	2020-07	2020	7
10771	10762	9	4	0.11455	10506.0	ORF1ab	3.0	3502.0	10497.0	ORF1ab	3.0	3499.0	3.0	same gene	2020-07	2020	7
10777	10781	4	4	0.11444	10512.0	ORF1ab	3.0	3504.0	10516.0	ORF1ab	1.0	3506.0	2.0	same gene	2020-07	2020	7
10777	10783	6	4	0.11444	10512.0	ORF1ab	3.0	3504.0	10518.0	ORF1ab	3.0	3506.0	2.0	same gene	2020-07	2020	7
10783	10777	6	4	0.11444	10518.0	ORF1ab	3.0	3506.0	10512.0	ORF1ab	3.0	3504.0	2.0	same gene	2020-07	2020	7
10781	10777	4	4	0.11444	10516.0	ORF1ab	1.0	3506.0	10512.0	ORF1ab	3.0	3504.0	2.0	same gene	2020-07	2020	7
10780	10762	18	4	0.11435	10515.0	ORF1ab	3.0	3505.0	10497.0	ORF1ab	3.0	3499.0	6.0	same gene	2020-07	2020	7
10772	10778	6	4	0.11435	10507.0	ORF1ab	1.0	3503.0	10513.0	ORF1ab	1.0	3505.0	2.0	same gene	2020-07	2020	7
10780	10768	12	4	0.11435	10515.0	ORF1ab	3.0	3505.0	10503.0	ORF1ab	3.0	3501.0	4.0	same gene	2020-07	2020	7
10769	10780	11	4	0.11435	10504.0	ORF1ab	1.0	3502.0	10515.0	ORF1ab	3.0	3505.0	3.0	same gene	2020-07	2020	7
10777	10765	12	4	0.11435	10512.0	ORF1ab	3.0	3504.0	10500.0	ORF1ab	3.0	3500.0	4.0	same gene	2020-07	2020	7
10779	10768	11	4	0.11435	10514.0	ORF1ab	2.0	3505.0	10503.0	ORF1ab	3.0	3501.0	4.0	same gene	2020-07	2020	7
10769	10779	10	4	0.11435	10504.0	ORF1ab	1.0	3502.0	10514.0	ORF1ab	2.0	3505.0	3.0	same gene	2020-07	2020	7
10769	10778	9	4	0.11435	10504.0	ORF1ab	1.0	3502.0	10513.0	ORF1ab	1.0	3505.0	3.0	same gene	2020-07	2020	7
10778	10768	10	4	0.11435	10513.0	ORF1ab	1.0	3505.0	10503.0	ORF1ab	3.0	3501.0	4.0	same gene	2020-07	2020	7
10778	10765	13	4	0.11435	10513.0	ORF1ab	1.0	3505.0	10500.0	ORF1ab	3.0	3500.0	5.0	same gene	2020-07	2020	7
10779	10765	14	4	0.11435	10514.0	ORF1ab	2.0	3505.0	10500.0	ORF1ab	3.0	3500.0	5.0	same gene	2020-07	2020	7
10780	10765	15	4	0.11435	10515.0	ORF1ab	3.0	3505.0	10500.0	ORF1ab	3.0	3500.0	5.0	same gene	2020-07	2020	7
10777	10768	9	4	0.11435	10512.0	ORF1ab	3.0	3504.0	10503.0	ORF1ab	3.0	3501.0	3.0	same gene	2020-07	2020	7
10769	10777	8	4	0.11435	10504.0	ORF1ab	1.0	3502.0	10512.0	ORF1ab	3.0	3504.0	2.0	same gene	2020-07	2020	7
10768	10780	12	4	0.11435	10503.0	ORF1ab	3.0	3501.0	10515.0	ORF1ab	3.0	3505.0	4.0	same gene	2020-07	2020	7
10777	10766	11	4	0.11435	10512.0	ORF1ab	3.0	3504.0	10501.0	ORF1ab	1.0	3501.0	3.0	same gene	2020-07	2020	7
10778	10766	12	4	0.11435	10513.0	ORF1ab	1.0	3505.0	10501.0	ORF1ab	1.0	3501.0	4.0	same gene	2020-07	2020	7
10768	10779	11	4	0.11435	10503.0	ORF1ab	3.0	3501.0	10514.0	ORF1ab	2.0	3505.0	4.0	same gene	2020-07	2020	7
10779	10766	13	4	0.11435	10514.0	ORF1ab	2.0	3505.0	10501.0	ORF1ab	1.0	3501.0	4.0	same gene	2020-07	2020	7
10780	10766	14	4	0.11435	10515.0	ORF1ab	3.0	3505.0	10501.0	ORF1ab	1.0	3501.0	4.0	same gene	2020-07	2020	7
10780	10767	13	4	0.11435	10515.0	ORF1ab	3.0	3505.0	10502.0	ORF1ab	2.0	3501.0	4.0	same gene	2020-07	2020	7
10779	10767	12	4	0.11435	10514.0	ORF1ab	2.0	3505.0	10502.0	ORF1ab	2.0	3501.0	4.0	same gene	2020-07	2020	7
10768	10778	10	4	0.11435	10503.0	ORF1ab	3.0	3501.0	10513.0	ORF1ab	1.0	3505.0	4.0	same gene	2020-07	2020	7
10768	10777	9	4	0.11435	10503.0	ORF1ab	3.0	3501.0	10512.0	ORF1ab	3.0	3504.0	3.0	same gene	2020-07	2020	7
10767	10780	13	4	0.11435	10502.0	ORF1ab	2.0	3501.0	10515.0	ORF1ab	3.0	3505.0	4.0	same gene	2020-07	2020	7
10767	10779	12	4	0.11435	10502.0	ORF1ab	2.0	3501.0	10514.0	ORF1ab	2.0	3505.0	4.0	same gene	2020-07	2020	7
10767	10778	11	4	0.11435	10502.0	ORF1ab	2.0	3501.0	10513.0	ORF1ab	1.0	3505.0	4.0	same gene	2020-07	2020	7
10777	10769	8	4	0.11435	10512.0	ORF1ab	3.0	3504.0	10504.0	ORF1ab	1.0	3502.0	2.0	same gene	2020-07	2020	7
10780	10763	17	4	0.11435	10515.0	ORF1ab	3.0	3505.0	10498.0	ORF1ab	1.0	3500.0	5.0	same gene	2020-07	2020	7
10779	10762	17	4	0.11435	10514.0	ORF1ab	2.0	3505.0	10497.0	ORF1ab	3.0	3499.0	6.0	same gene	2020-07	2020	7
10778	10769	9	4	0.11435	10513.0	ORF1ab	1.0	3505.0	10504.0	ORF1ab	1.0	3502.0	3.0	same gene	2020-07	2020	7
10778	10762	16	4	0.11435	10513.0	ORF1ab	1.0	3505.0	10497.0	ORF1ab	3.0	3499.0	6.0	same gene	2020-07	2020	7
10779	10773	6	4	0.11435	10514.0	ORF1ab	2.0	3505.0	10508.0	ORF1ab	2.0	3503.0	2.0	same gene	2020-07	2020	7
10780	10773	7	4	0.11435	10515.0	ORF1ab	3.0	3505.0	10508.0	ORF1ab	2.0	3503.0	2.0	same gene	2020-07	2020	7
10777	10762	15	4	0.11435	10512.0	ORF1ab	3.0	3504.0	10497.0	ORF1ab	3.0	3499.0	5.0	same gene	2020-07	2020	7
10778	10774	4	4	0.11435	10513.0	ORF1ab	1.0	3505.0	10509.0	ORF1ab	3.0	3503.0	2.0	same gene	2020-07	2020	7
10779	10774	5	4	0.11435	10514.0	ORF1ab	2.0	3505.0	10509.0	ORF1ab	3.0	3503.0	2.0	same gene	2020-07	2020	7
10780	10774	6	4	0.11435	10515.0	ORF1ab	3.0	3505.0	10509.0	ORF1ab	3.0	3503.0	2.0	same gene	2020-07	2020	7
10778	10773	5	4	0.11435	10513.0	ORF1ab	1.0	3505.0	10508.0	ORF1ab	2.0	3503.0	2.0	same gene	2020-07	2020	7
10780	10772	8	4	0.11435	10515.0	ORF1ab	3.0	3505.0	10507.0	ORF1ab	1.0	3503.0	2.0	same gene	2020-07	2020	7
10766	10780	14	4	0.11435	10501.0	ORF1ab	1.0	3501.0	10515.0	ORF1ab	3.0	3505.0	4.0	same gene	2020-07	2020	7
10779	10772	7	4	0.11435	10514.0	ORF1ab	2.0	3505.0	10507.0	ORF1ab	1.0	3503.0	2.0	same gene	2020-07	2020	7
10778	10772	6	4	0.11435	10513.0	ORF1ab	1.0	3505.0	10507.0	ORF1ab	1.0	3503.0	2.0	same gene	2020-07	2020	7
10777	10763	14	4	0.11435	10512.0	ORF1ab	3.0	3504.0	10498.0	ORF1ab	1.0	3500.0	4.0	same gene	2020-07	2020	7
10778	10763	15	4	0.11435	10513.0	ORF1ab	1.0	3505.0	10498.0	ORF1ab	1.0	3500.0	5.0	same gene	2020-07	2020	7
10779	10763	16	4	0.11435	10514.0	ORF1ab	2.0	3505.0	10498.0	ORF1ab	1.0	3500.0	5.0	same gene	2020-07	2020	7
10780	10769	11	4	0.11435	10515.0	ORF1ab	3.0	3505.0	10504.0	ORF1ab	1.0	3502.0	3.0	same gene	2020-07	2020	7
10779	10769	10	4	0.11435	10514.0	ORF1ab	2.0	3505.0	10504.0	ORF1ab	1.0	3502.0	3.0	same gene	2020-07	2020	7
10774	10780	6	4	0.11435	10509.0	ORF1ab	3.0	3503.0	10515.0	ORF1ab	3.0	3505.0	2.0	same gene	2020-07	2020	7
10774	10779	5	4	0.11435	10509.0	ORF1ab	3.0	3503.0	10514.0	ORF1ab	2.0	3505.0	2.0	same gene	2020-07	2020	7
10774	10778	4	4	0.11435	10509.0	ORF1ab	3.0	3503.0	10513.0	ORF1ab	1.0	3505.0	2.0	same gene	2020-07	2020	7
10773	10780	7	4	0.11435	10508.0	ORF1ab	2.0	3503.0	10515.0	ORF1ab	3.0	3505.0	2.0	same gene	2020-07	2020	7
10773	10779	6	4	0.11435	10508.0	ORF1ab	2.0	3503.0	10514.0	ORF1ab	2.0	3505.0	2.0	same gene	2020-07	2020	7
10773	10778	5	4	0.11435	10508.0	ORF1ab	2.0	3503.0	10513.0	ORF1ab	1.0	3505.0	2.0	same gene	2020-07	2020	7
10772	10780	8	4	0.11435	10507.0	ORF1ab	1.0	3503.0	10515.0	ORF1ab	3.0	3505.0	2.0	same gene	2020-07	2020	7
10772	10779	7	4	0.11435	10507.0	ORF1ab	1.0	3503.0	10514.0	ORF1ab	2.0	3505.0	2.0	same gene	2020-07	2020	7
10767	10777	10	4	0.11435	10502.0	ORF1ab	2.0	3501.0	10512.0	ORF1ab	3.0	3504.0	3.0	same gene	2020-07	2020	7
10777	10767	10	4	0.11435	10512.0	ORF1ab	3.0	3504.0	10502.0	ORF1ab	2.0	3501.0	3.0	same gene	2020-07	2020	7
10766	10779	13	4	0.11435	10501.0	ORF1ab	1.0	3501.0	10514.0	ORF1ab	2.0	3505.0	4.0	same gene	2020-07	2020	7
10763	10779	16	4	0.11435	10498.0	ORF1ab	1.0	3500.0	10514.0	ORF1ab	2.0	3505.0	5.0	same gene	2020-07	2020	7
10762	10777	15	4	0.11435	10497.0	ORF1ab	3.0	3499.0	10512.0	ORF1ab	3.0	3504.0	5.0	same gene	2020-07	2020	7
10762	10778	16	4	0.11435	10497.0	ORF1ab	3.0	3499.0	10513.0	ORF1ab	1.0	3505.0	6.0	same gene	2020-07	2020	7
10762	10779	17	4	0.11435	10497.0	ORF1ab	3.0	3499.0	10514.0	ORF1ab	2.0	3505.0	6.0	same gene	2020-07	2020	7
10762	10780	18	4	0.11435	10497.0	ORF1ab	3.0	3499.0	10515.0	ORF1ab	3.0	3505.0	6.0	same gene	2020-07	2020	7
10763	10777	14	4	0.11435	10498.0	ORF1ab	1.0	3500.0	10512.0	ORF1ab	3.0	3504.0	4.0	same gene	2020-07	2020	7
10763	10778	15	4	0.11435	10498.0	ORF1ab	1.0	3500.0	10513.0	ORF1ab	1.0	3505.0	5.0	same gene	2020-07	2020	7
10766	10778	12	4	0.11435	10501.0	ORF1ab	1.0	3501.0	10513.0	ORF1ab	1.0	3505.0	4.0	same gene	2020-07	2020	7
10763	10780	17	4	0.11435	10498.0	ORF1ab	1.0	3500.0	10515.0	ORF1ab	3.0	3505.0	5.0	same gene	2020-07	2020	7
10765	10777	12	4	0.11435	10500.0	ORF1ab	3.0	3500.0	10512.0	ORF1ab	3.0	3504.0	4.0	same gene	2020-07	2020	7
10765	10778	13	4	0.11435	10500.0	ORF1ab	3.0	3500.0	10513.0	ORF1ab	1.0	3505.0	5.0	same gene	2020-07	2020	7
10765	10779	14	4	0.11435	10500.0	ORF1ab	3.0	3500.0	10514.0	ORF1ab	2.0	3505.0	5.0	same gene	2020-07	2020	7
10765	10780	15	4	0.11435	10500.0	ORF1ab	3.0	3500.0	10515.0	ORF1ab	3.0	3505.0	5.0	same gene	2020-07	2020	7
10766	10777	11	4	0.11435	10501.0	ORF1ab	1.0	3501.0	10512.0	ORF1ab	3.0	3504.0	3.0	same gene	2020-07	2020	7
10778	10767	11	4	0.11435	10513.0	ORF1ab	1.0	3505.0	10502.0	ORF1ab	2.0	3501.0	4.0	same gene	2020-07	2020	7
10850	10841	9	4	0.11428	10585.0	ORF1ab	1.0	3529.0	10576.0	ORF1ab	1.0	3526.0	3.0	same gene	2020-07	2020	7
10842	10849	7	4	0.11428	10577.0	ORF1ab	2.0	3526.0	10584.0	ORF1ab	3.0	3528.0	2.0	same gene	2020-07	2020	7
10850	10845	5	4	0.11428	10585.0	ORF1ab	1.0	3529.0	10580.0	ORF1ab	2.0	3527.0	2.0	same gene	2020-07	2020	7
10842	10850	8	4	0.11428	10577.0	ORF1ab	2.0	3526.0	10585.0	ORF1ab	1.0	3529.0	3.0	same gene	2020-07	2020	7
10844	10850	6	4	0.11428	10579.0	ORF1ab	1.0	3527.0	10585.0	ORF1ab	1.0	3529.0	2.0	same gene	2020-07	2020	7
10845	10850	5	4	0.11428	10580.0	ORF1ab	2.0	3527.0	10585.0	ORF1ab	1.0	3529.0	2.0	same gene	2020-07	2020	7
10841	10849	8	4	0.11428	10576.0	ORF1ab	1.0	3526.0	10584.0	ORF1ab	3.0	3528.0	2.0	same gene	2020-07	2020	7
10849	10841	8	4	0.11428	10584.0	ORF1ab	3.0	3528.0	10576.0	ORF1ab	1.0	3526.0	2.0	same gene	2020-07	2020	7
10849	10842	7	4	0.11428	10584.0	ORF1ab	3.0	3528.0	10577.0	ORF1ab	2.0	3526.0	2.0	same gene	2020-07	2020	7
10850	10842	8	4	0.11428	10585.0	ORF1ab	1.0	3529.0	10577.0	ORF1ab	2.0	3526.0	3.0	same gene	2020-07	2020	7
10850	10844	6	4	0.11428	10585.0	ORF1ab	1.0	3529.0	10579.0	ORF1ab	1.0	3527.0	2.0	same gene	2020-07	2020	7
10841	10850	9	4	0.11428	10576.0	ORF1ab	1.0	3526.0	10585.0	ORF1ab	1.0	3529.0	3.0	same gene	2020-07	2020	7
10835	10842	7	4	0.1142	10570.0	ORF1ab	1.0	3524.0	10577.0	ORF1ab	2.0	3526.0	2.0	same gene	2020-07	2020	7
10847	10836	11	4	0.1142	10582.0	ORF1ab	1.0	3528.0	10571.0	ORF1ab	2.0	3524.0	4.0	same gene	2020-07	2020	7
10842	10837	5	4	0.1142	10577.0	ORF1ab	2.0	3526.0	10572.0	ORF1ab	3.0	3524.0	2.0	same gene	2020-07	2020	7
10845	10836	9	4	0.1142	10580.0	ORF1ab	2.0	3527.0	10571.0	ORF1ab	2.0	3524.0	3.0	same gene	2020-07	2020	7
10841	10837	4	4	0.1142	10576.0	ORF1ab	1.0	3526.0	10572.0	ORF1ab	3.0	3524.0	2.0	same gene	2020-07	2020	7
10838	10844	6	4	0.1142	10573.0	ORF1ab	1.0	3525.0	10579.0	ORF1ab	1.0	3527.0	2.0	same gene	2020-07	2020	7
10838	10845	7	4	0.1142	10573.0	ORF1ab	1.0	3525.0	10580.0	ORF1ab	2.0	3527.0	2.0	same gene	2020-07	2020	7
10844	10836	8	4	0.1142	10579.0	ORF1ab	1.0	3527.0	10571.0	ORF1ab	2.0	3524.0	3.0	same gene	2020-07	2020	7
10842	10836	6	4	0.1142	10577.0	ORF1ab	2.0	3526.0	10571.0	ORF1ab	2.0	3524.0	2.0	same gene	2020-07	2020	7
10841	10836	5	4	0.1142	10576.0	ORF1ab	1.0	3526.0	10571.0	ORF1ab	2.0	3524.0	2.0	same gene	2020-07	2020	7
10837	10847	10	4	0.1142	10572.0	ORF1ab	3.0	3524.0	10582.0	ORF1ab	1.0	3528.0	4.0	same gene	2020-07	2020	7
10837	10845	8	4	0.1142	10572.0	ORF1ab	3.0	3524.0	10580.0	ORF1ab	2.0	3527.0	3.0	same gene	2020-07	2020	7
10838	10847	9	4	0.1142	10573.0	ORF1ab	1.0	3525.0	10582.0	ORF1ab	1.0	3528.0	3.0	same gene	2020-07	2020	7
10835	10841	6	4	0.1142	10570.0	ORF1ab	1.0	3524.0	10576.0	ORF1ab	1.0	3526.0	2.0	same gene	2020-07	2020	7
10842	10835	7	4	0.1142	10577.0	ORF1ab	2.0	3526.0	10570.0	ORF1ab	1.0	3524.0	2.0	same gene	2020-07	2020	7
10847	10835	12	4	0.1142	10582.0	ORF1ab	1.0	3528.0	10570.0	ORF1ab	1.0	3524.0	4.0	same gene	2020-07	2020	7
10836	10845	9	4	0.1142	10571.0	ORF1ab	2.0	3524.0	10580.0	ORF1ab	2.0	3527.0	3.0	same gene	2020-07	2020	7
10835	10844	9	4	0.1142	10570.0	ORF1ab	1.0	3524.0	10579.0	ORF1ab	1.0	3527.0	3.0	same gene	2020-07	2020	7
10835	10845	10	4	0.1142	10570.0	ORF1ab	1.0	3524.0	10580.0	ORF1ab	2.0	3527.0	3.0	same gene	2020-07	2020	7
10835	10847	12	4	0.1142	10570.0	ORF1ab	1.0	3524.0	10582.0	ORF1ab	1.0	3528.0	4.0	same gene	2020-07	2020	7
10836	10841	5	4	0.1142	10571.0	ORF1ab	2.0	3524.0	10576.0	ORF1ab	1.0	3526.0	2.0	same gene	2020-07	2020	7
10836	10842	6	4	0.1142	10571.0	ORF1ab	2.0	3524.0	10577.0	ORF1ab	2.0	3526.0	2.0	same gene	2020-07	2020	7
10836	10844	8	4	0.1142	10571.0	ORF1ab	2.0	3524.0	10579.0	ORF1ab	1.0	3527.0	3.0	same gene	2020-07	2020	7
10836	10847	11	4	0.1142	10571.0	ORF1ab	2.0	3524.0	10582.0	ORF1ab	1.0	3528.0	4.0	same gene	2020-07	2020	7
10845	10835	10	4	0.1142	10580.0	ORF1ab	2.0	3527.0	10570.0	ORF1ab	1.0	3524.0	3.0	same gene	2020-07	2020	7
10837	10841	4	4	0.1142	10572.0	ORF1ab	3.0	3524.0	10576.0	ORF1ab	1.0	3526.0	2.0	same gene	2020-07	2020	7
10841	10835	6	4	0.1142	10576.0	ORF1ab	1.0	3526.0	10570.0	ORF1ab	1.0	3524.0	2.0	same gene	2020-07	2020	7
10839	10844	5	4	0.1142	10574.0	ORF1ab	2.0	3525.0	10579.0	ORF1ab	1.0	3527.0	2.0	same gene	2020-07	2020	7
10844	10835	9	4	0.1142	10579.0	ORF1ab	1.0	3527.0	10570.0	ORF1ab	1.0	3524.0	3.0	same gene	2020-07	2020	7
10837	10842	5	4	0.1142	10572.0	ORF1ab	3.0	3524.0	10577.0	ORF1ab	2.0	3526.0	2.0	same gene	2020-07	2020	7
10837	10844	7	4	0.1142	10572.0	ORF1ab	3.0	3524.0	10579.0	ORF1ab	1.0	3527.0	3.0	same gene	2020-07	2020	7
10844	10837	7	4	0.1142	10579.0	ORF1ab	1.0	3527.0	10572.0	ORF1ab	3.0	3524.0	3.0	same gene	2020-07	2020	7
10840	10845	5	4	0.1142	10575.0	ORF1ab	3.0	3525.0	10580.0	ORF1ab	2.0	3527.0	2.0	same gene	2020-07	2020	7
10844	10839	5	4	0.1142	10579.0	ORF1ab	1.0	3527.0	10574.0	ORF1ab	2.0	3525.0	2.0	same gene	2020-07	2020	7
10847	10840	7	4	0.1142	10582.0	ORF1ab	1.0	3528.0	10575.0	ORF1ab	3.0	3525.0	3.0	same gene	2020-07	2020	7
10844	10840	4	4	0.1142	10579.0	ORF1ab	1.0	3527.0	10575.0	ORF1ab	3.0	3525.0	2.0	same gene	2020-07	2020	7
10847	10839	8	4	0.1142	10582.0	ORF1ab	1.0	3528.0	10574.0	ORF1ab	2.0	3525.0	3.0	same gene	2020-07	2020	7
10845	10839	6	4	0.1142	10580.0	ORF1ab	2.0	3527.0	10574.0	ORF1ab	2.0	3525.0	2.0	same gene	2020-07	2020	7
10847	10838	9	4	0.1142	10582.0	ORF1ab	1.0	3528.0	10573.0	ORF1ab	1.0	3525.0	3.0	same gene	2020-07	2020	7
10845	10838	7	4	0.1142	10580.0	ORF1ab	2.0	3527.0	10573.0	ORF1ab	1.0	3525.0	2.0	same gene	2020-07	2020	7
10840	10847	7	4	0.1142	10575.0	ORF1ab	3.0	3525.0	10582.0	ORF1ab	1.0	3528.0	3.0	same gene	2020-07	2020	7
10844	10838	6	4	0.1142	10579.0	ORF1ab	1.0	3527.0	10573.0	ORF1ab	1.0	3525.0	2.0	same gene	2020-07	2020	7
10847	10837	10	4	0.1142	10582.0	ORF1ab	1.0	3528.0	10572.0	ORF1ab	3.0	3524.0	4.0	same gene	2020-07	2020	7
10845	10837	8	4	0.1142	10580.0	ORF1ab	2.0	3527.0	10572.0	ORF1ab	3.0	3524.0	3.0	same gene	2020-07	2020	7
10840	10844	4	4	0.1142	10575.0	ORF1ab	3.0	3525.0	10579.0	ORF1ab	1.0	3527.0	2.0	same gene	2020-07	2020	7
10839	10847	8	4	0.1142	10574.0	ORF1ab	2.0	3525.0	10582.0	ORF1ab	1.0	3528.0	3.0	same gene	2020-07	2020	7
10839	10845	6	4	0.1142	10574.0	ORF1ab	2.0	3525.0	10580.0	ORF1ab	2.0	3527.0	2.0	same gene	2020-07	2020	7
10845	10840	5	4	0.1142	10580.0	ORF1ab	2.0	3527.0	10575.0	ORF1ab	3.0	3525.0	2.0	same gene	2020-07	2020	7
10826	10815	11	4	0.11413	10561.0	ORF1ab	1.0	3521.0	10550.0	ORF1ab	2.0	3517.0	4.0	same gene	2020-07	2020	7
10824	10815	9	4	0.11413	10559.0	ORF1ab	2.0	3520.0	10550.0	ORF1ab	2.0	3517.0	3.0	same gene	2020-07	2020	7
10823	10815	8	4	0.11413	10558.0	ORF1ab	1.0	3520.0	10550.0	ORF1ab	2.0	3517.0	3.0	same gene	2020-07	2020	7
10825	10815	10	4	0.11413	10560.0	ORF1ab	3.0	3520.0	10550.0	ORF1ab	2.0	3517.0	3.0	same gene	2020-07	2020	7
10822	10815	7	4	0.11413	10557.0	ORF1ab	3.0	3519.0	10550.0	ORF1ab	2.0	3517.0	2.0	same gene	2020-07	2020	7
10821	10815	6	4	0.11413	10556.0	ORF1ab	2.0	3519.0	10550.0	ORF1ab	2.0	3517.0	2.0	same gene	2020-07	2020	7
10820	10815	5	4	0.11413	10555.0	ORF1ab	1.0	3519.0	10550.0	ORF1ab	2.0	3517.0	2.0	same gene	2020-07	2020	7
10815	10828	13	4	0.11413	10550.0	ORF1ab	2.0	3517.0	10563.0	ORF1ab	3.0	3521.0	4.0	same gene	2020-07	2020	7
10828	10815	13	4	0.11413	10563.0	ORF1ab	3.0	3521.0	10550.0	ORF1ab	2.0	3517.0	4.0	same gene	2020-07	2020	7
10815	10826	11	4	0.11413	10550.0	ORF1ab	2.0	3517.0	10561.0	ORF1ab	1.0	3521.0	4.0	same gene	2020-07	2020	7
10815	10821	6	4	0.11413	10550.0	ORF1ab	2.0	3517.0	10556.0	ORF1ab	2.0	3519.0	2.0	same gene	2020-07	2020	7
10815	10822	7	4	0.11413	10550.0	ORF1ab	2.0	3517.0	10557.0	ORF1ab	3.0	3519.0	2.0	same gene	2020-07	2020	7
10815	10823	8	4	0.11413	10550.0	ORF1ab	2.0	3517.0	10558.0	ORF1ab	1.0	3520.0	3.0	same gene	2020-07	2020	7
10815	10824	9	4	0.11413	10550.0	ORF1ab	2.0	3517.0	10559.0	ORF1ab	2.0	3520.0	3.0	same gene	2020-07	2020	7
10815	10825	10	4	0.11413	10550.0	ORF1ab	2.0	3517.0	10560.0	ORF1ab	3.0	3520.0	3.0	same gene	2020-07	2020	7
10815	10820	5	4	0.11413	10550.0	ORF1ab	2.0	3517.0	10555.0	ORF1ab	1.0	3519.0	2.0	same gene	2020-07	2020	7
10791	10781	10	4	0.11409	10526.0	ORF1ab	2.0	3509.0	10516.0	ORF1ab	1.0	3506.0	3.0	same gene	2020-07	2020	7
10787	10781	6	4	0.11409	10522.0	ORF1ab	1.0	3508.0	10516.0	ORF1ab	1.0	3506.0	2.0	same gene	2020-07	2020	7
10788	10781	7	4	0.11409	10523.0	ORF1ab	2.0	3508.0	10516.0	ORF1ab	1.0	3506.0	2.0	same gene	2020-07	2020	7
10792	10781	11	4	0.11409	10527.0	ORF1ab	3.0	3509.0	10516.0	ORF1ab	1.0	3506.0	3.0	same gene	2020-07	2020	7
10794	10783	11	4	0.11409	10529.0	ORF1ab	2.0	3510.0	10518.0	ORF1ab	3.0	3506.0	4.0	same gene	2020-07	2020	7
10781	10801	20	4	0.11409	10516.0	ORF1ab	1.0	3506.0	10536.0	ORF1ab	3.0	3512.0	6.0	same gene	2020-07	2020	7
10783	10791	8	4	0.11409	10518.0	ORF1ab	3.0	3506.0	10526.0	ORF1ab	2.0	3509.0	3.0	same gene	2020-07	2020	7
10799	10781	18	4	0.11409	10534.0	ORF1ab	1.0	3512.0	10516.0	ORF1ab	1.0	3506.0	6.0	same gene	2020-07	2020	7
10783	10792	9	4	0.11409	10518.0	ORF1ab	3.0	3506.0	10527.0	ORF1ab	3.0	3509.0	3.0	same gene	2020-07	2020	7
10783	10794	11	4	0.11409	10518.0	ORF1ab	3.0	3506.0	10529.0	ORF1ab	2.0	3510.0	4.0	same gene	2020-07	2020	7
10783	10796	13	4	0.11409	10518.0	ORF1ab	3.0	3506.0	10531.0	ORF1ab	1.0	3511.0	5.0	same gene	2020-07	2020	7
10783	10797	14	4	0.11409	10518.0	ORF1ab	3.0	3506.0	10532.0	ORF1ab	2.0	3511.0	5.0	same gene	2020-07	2020	7
10783	10799	16	4	0.11409	10518.0	ORF1ab	3.0	3506.0	10534.0	ORF1ab	1.0	3512.0	6.0	same gene	2020-07	2020	7
10783	10801	18	4	0.11409	10518.0	ORF1ab	3.0	3506.0	10536.0	ORF1ab	3.0	3512.0	6.0	same gene	2020-07	2020	7
10801	10781	20	4	0.11409	10536.0	ORF1ab	3.0	3512.0	10516.0	ORF1ab	1.0	3506.0	6.0	same gene	2020-07	2020	7
10799	10783	16	4	0.11409	10534.0	ORF1ab	1.0	3512.0	10518.0	ORF1ab	3.0	3506.0	6.0	same gene	2020-07	2020	7
10787	10783	4	4	0.11409	10522.0	ORF1ab	1.0	3508.0	10518.0	ORF1ab	3.0	3506.0	2.0	same gene	2020-07	2020	7
10788	10783	5	4	0.11409	10523.0	ORF1ab	2.0	3508.0	10518.0	ORF1ab	3.0	3506.0	2.0	same gene	2020-07	2020	7
10791	10783	8	4	0.11409	10526.0	ORF1ab	2.0	3509.0	10518.0	ORF1ab	3.0	3506.0	3.0	same gene	2020-07	2020	7
10797	10783	14	4	0.11409	10532.0	ORF1ab	2.0	3511.0	10518.0	ORF1ab	3.0	3506.0	5.0	same gene	2020-07	2020	7
10792	10783	9	4	0.11409	10527.0	ORF1ab	3.0	3509.0	10518.0	ORF1ab	3.0	3506.0	3.0	same gene	2020-07	2020	7
10783	10787	4	4	0.11409	10518.0	ORF1ab	3.0	3506.0	10522.0	ORF1ab	1.0	3508.0	2.0	same gene	2020-07	2020	7
10783	10788	5	4	0.11409	10518.0	ORF1ab	3.0	3506.0	10523.0	ORF1ab	2.0	3508.0	2.0	same gene	2020-07	2020	7
10781	10799	18	4	0.11409	10516.0	ORF1ab	1.0	3506.0	10534.0	ORF1ab	1.0	3512.0	6.0	same gene	2020-07	2020	7
10781	10791	10	4	0.11409	10516.0	ORF1ab	1.0	3506.0	10526.0	ORF1ab	2.0	3509.0	3.0	same gene	2020-07	2020	7
10801	10783	18	4	0.11409	10536.0	ORF1ab	3.0	3512.0	10518.0	ORF1ab	3.0	3506.0	6.0	same gene	2020-07	2020	7
10794	10781	13	4	0.11409	10529.0	ORF1ab	2.0	3510.0	10516.0	ORF1ab	1.0	3506.0	4.0	same gene	2020-07	2020	7
10781	10797	16	4	0.11409	10516.0	ORF1ab	1.0	3506.0	10532.0	ORF1ab	2.0	3511.0	5.0	same gene	2020-07	2020	7
10781	10787	6	4	0.11409	10516.0	ORF1ab	1.0	3506.0	10522.0	ORF1ab	1.0	3508.0	2.0	same gene	2020-07	2020	7
10781	10788	7	4	0.11409	10516.0	ORF1ab	1.0	3506.0	10523.0	ORF1ab	2.0	3508.0	2.0	same gene	2020-07	2020	7
10796	10783	13	4	0.11409	10531.0	ORF1ab	1.0	3511.0	10518.0	ORF1ab	3.0	3506.0	5.0	same gene	2020-07	2020	7
10796	10781	15	4	0.11409	10531.0	ORF1ab	1.0	3511.0	10516.0	ORF1ab	1.0	3506.0	5.0	same gene	2020-07	2020	7
10781	10792	11	4	0.11409	10516.0	ORF1ab	1.0	3506.0	10527.0	ORF1ab	3.0	3509.0	3.0	same gene	2020-07	2020	7
10797	10781	16	4	0.11409	10532.0	ORF1ab	2.0	3511.0	10516.0	ORF1ab	1.0	3506.0	5.0	same gene	2020-07	2020	7
10781	10794	13	4	0.11409	10516.0	ORF1ab	1.0	3506.0	10529.0	ORF1ab	2.0	3510.0	4.0	same gene	2020-07	2020	7
10781	10796	15	4	0.11409	10516.0	ORF1ab	1.0	3506.0	10531.0	ORF1ab	1.0	3511.0	5.0	same gene	2020-07	2020	7
10833	10786	47	4	0.11407	10568.0	ORF1ab	2.0	3523.0	10521.0	ORF1ab	3.0	3507.0	16.0	same gene	2020-07	2020	7
10786	10833	47	4	0.11407	10521.0	ORF1ab	3.0	3507.0	10568.0	ORF1ab	2.0	3523.0	16.0	same gene	2020-07	2020	7
10761	10772	11	4	0.11396	10496.0	ORF1ab	2.0	3499.0	10507.0	ORF1ab	1.0	3503.0	4.0	same gene	2020-07	2020	7
10761	10769	8	4	0.11396	10496.0	ORF1ab	2.0	3499.0	10504.0	ORF1ab	1.0	3502.0	3.0	same gene	2020-07	2020	7
10761	10768	7	4	0.11396	10496.0	ORF1ab	2.0	3499.0	10503.0	ORF1ab	3.0	3501.0	2.0	same gene	2020-07	2020	7
10761	10767	6	4	0.11396	10496.0	ORF1ab	2.0	3499.0	10502.0	ORF1ab	2.0	3501.0	2.0	same gene	2020-07	2020	7
10761	10766	5	4	0.11396	10496.0	ORF1ab	2.0	3499.0	10501.0	ORF1ab	1.0	3501.0	2.0	same gene	2020-07	2020	7
10761	10773	12	4	0.11396	10496.0	ORF1ab	2.0	3499.0	10508.0	ORF1ab	2.0	3503.0	4.0	same gene	2020-07	2020	7
10761	10774	13	4	0.11396	10496.0	ORF1ab	2.0	3499.0	10509.0	ORF1ab	3.0	3503.0	4.0	same gene	2020-07	2020	7
10761	10775	14	4	0.11396	10496.0	ORF1ab	2.0	3499.0	10510.0	ORF1ab	1.0	3504.0	5.0	same gene	2020-07	2020	7
10769	10761	8	4	0.11396	10504.0	ORF1ab	1.0	3502.0	10496.0	ORF1ab	2.0	3499.0	3.0	same gene	2020-07	2020	7
10768	10761	7	4	0.11396	10503.0	ORF1ab	3.0	3501.0	10496.0	ORF1ab	2.0	3499.0	2.0	same gene	2020-07	2020	7
10775	10761	14	4	0.11396	10510.0	ORF1ab	1.0	3504.0	10496.0	ORF1ab	2.0	3499.0	5.0	same gene	2020-07	2020	7
10772	10761	11	4	0.11396	10507.0	ORF1ab	1.0	3503.0	10496.0	ORF1ab	2.0	3499.0	4.0	same gene	2020-07	2020	7
10766	10761	5	4	0.11396	10501.0	ORF1ab	1.0	3501.0	10496.0	ORF1ab	2.0	3499.0	2.0	same gene	2020-07	2020	7
10773	10761	12	4	0.11396	10508.0	ORF1ab	2.0	3503.0	10496.0	ORF1ab	2.0	3499.0	4.0	same gene	2020-07	2020	7
10767	10761	6	4	0.11396	10502.0	ORF1ab	2.0	3501.0	10496.0	ORF1ab	2.0	3499.0	2.0	same gene	2020-07	2020	7
10774	10761	13	4	0.11396	10509.0	ORF1ab	3.0	3503.0	10496.0	ORF1ab	2.0	3499.0	4.0	same gene	2020-07	2020	7
10761	10783	22	4	0.11391	10496.0	ORF1ab	2.0	3499.0	10518.0	ORF1ab	3.0	3506.0	7.0	same gene	2020-07	2020	7
10761	10781	20	4	0.11391	10496.0	ORF1ab	2.0	3499.0	10516.0	ORF1ab	1.0	3506.0	7.0	same gene	2020-07	2020	7
10783	10761	22	4	0.11391	10518.0	ORF1ab	3.0	3506.0	10496.0	ORF1ab	2.0	3499.0	7.0	same gene	2020-07	2020	7
10781	10761	20	4	0.11391	10516.0	ORF1ab	1.0	3506.0	10496.0	ORF1ab	2.0	3499.0	7.0	same gene	2020-07	2020	7
10853	10849	4	4	0.11202	10588.0	ORF1ab	1.0	3530.0	10584.0	ORF1ab	3.0	3528.0	2.0	same gene	2020-07	2020	7
10849	10853	4	4	0.11202	10584.0	ORF1ab	3.0	3528.0	10588.0	ORF1ab	1.0	3530.0	2.0	same gene	2020-07	2020	7
10750	10754	4	4	0.11181	10485.0	ORF1ab	3.0	3495.0	10489.0	ORF1ab	1.0	3497.0	2.0	same gene	2020-07	2020	7
10754	10748	6	4	0.11181	10489.0	ORF1ab	1.0	3497.0	10483.0	ORF1ab	1.0	3495.0	2.0	same gene	2020-07	2020	7
10749	10754	5	4	0.11181	10484.0	ORF1ab	2.0	3495.0	10489.0	ORF1ab	1.0	3497.0	2.0	same gene	2020-07	2020	7
10748	10754	6	4	0.11181	10483.0	ORF1ab	1.0	3495.0	10489.0	ORF1ab	1.0	3497.0	2.0	same gene	2020-07	2020	7
10746	10752	6	4	0.11181	10481.0	ORF1ab	2.0	3494.0	10487.0	ORF1ab	2.0	3496.0	2.0	same gene	2020-07	2020	7
10746	10754	8	4	0.11181	10481.0	ORF1ab	2.0	3494.0	10489.0	ORF1ab	1.0	3497.0	3.0	same gene	2020-07	2020	7
10746	10751	5	4	0.11181	10481.0	ORF1ab	2.0	3494.0	10486.0	ORF1ab	1.0	3496.0	2.0	same gene	2020-07	2020	7
10754	10750	4	4	0.11181	10489.0	ORF1ab	1.0	3497.0	10485.0	ORF1ab	3.0	3495.0	2.0	same gene	2020-07	2020	7
10751	10746	5	4	0.11181	10486.0	ORF1ab	1.0	3496.0	10481.0	ORF1ab	2.0	3494.0	2.0	same gene	2020-07	2020	7
10752	10746	6	4	0.11181	10487.0	ORF1ab	2.0	3496.0	10481.0	ORF1ab	2.0	3494.0	2.0	same gene	2020-07	2020	7
10754	10746	8	4	0.11181	10489.0	ORF1ab	1.0	3497.0	10481.0	ORF1ab	2.0	3494.0	3.0	same gene	2020-07	2020	7
10754	10749	5	4	0.11181	10489.0	ORF1ab	1.0	3497.0	10484.0	ORF1ab	2.0	3495.0	2.0	same gene	2020-07	2020	7
10750	10756	6	4	0.11172	10485.0	ORF1ab	3.0	3495.0	10491.0	ORF1ab	3.0	3497.0	2.0	same gene	2020-07	2020	7
10752	10757	5	4	0.11172	10487.0	ORF1ab	2.0	3496.0	10492.0	ORF1ab	1.0	3498.0	2.0	same gene	2020-07	2020	7
10751	10757	6	4	0.11172	10486.0	ORF1ab	1.0	3496.0	10492.0	ORF1ab	1.0	3498.0	2.0	same gene	2020-07	2020	7
10750	10757	7	4	0.11172	10485.0	ORF1ab	3.0	3495.0	10492.0	ORF1ab	1.0	3498.0	3.0	same gene	2020-07	2020	7
10756	10748	8	4	0.11172	10491.0	ORF1ab	3.0	3497.0	10483.0	ORF1ab	1.0	3495.0	2.0	same gene	2020-07	2020	7
10757	10752	5	4	0.11172	10492.0	ORF1ab	1.0	3498.0	10487.0	ORF1ab	2.0	3496.0	2.0	same gene	2020-07	2020	7
10756	10750	6	4	0.11172	10491.0	ORF1ab	3.0	3497.0	10485.0	ORF1ab	3.0	3495.0	2.0	same gene	2020-07	2020	7
10757	10748	9	4	0.11172	10492.0	ORF1ab	1.0	3498.0	10483.0	ORF1ab	1.0	3495.0	3.0	same gene	2020-07	2020	7
10757	10746	11	4	0.11172	10492.0	ORF1ab	1.0	3498.0	10481.0	ORF1ab	2.0	3494.0	4.0	same gene	2020-07	2020	7
10756	10746	10	4	0.11172	10491.0	ORF1ab	3.0	3497.0	10481.0	ORF1ab	2.0	3494.0	3.0	same gene	2020-07	2020	7
10756	10749	7	4	0.11172	10491.0	ORF1ab	3.0	3497.0	10484.0	ORF1ab	2.0	3495.0	2.0	same gene	2020-07	2020	7
10757	10751	6	4	0.11172	10492.0	ORF1ab	1.0	3498.0	10486.0	ORF1ab	1.0	3496.0	2.0	same gene	2020-07	2020	7
10757	10749	8	4	0.11172	10492.0	ORF1ab	1.0	3498.0	10484.0	ORF1ab	2.0	3495.0	3.0	same gene	2020-07	2020	7
10746	10756	10	4	0.11172	10481.0	ORF1ab	2.0	3494.0	10491.0	ORF1ab	3.0	3497.0	3.0	same gene	2020-07	2020	7
10746	10757	11	4	0.11172	10481.0	ORF1ab	2.0	3494.0	10492.0	ORF1ab	1.0	3498.0	4.0	same gene	2020-07	2020	7
10748	10756	8	4	0.11172	10483.0	ORF1ab	1.0	3495.0	10491.0	ORF1ab	3.0	3497.0	2.0	same gene	2020-07	2020	7
10748	10757	9	4	0.11172	10483.0	ORF1ab	1.0	3495.0	10492.0	ORF1ab	1.0	3498.0	3.0	same gene	2020-07	2020	7
10757	10750	7	4	0.11172	10492.0	ORF1ab	1.0	3498.0	10485.0	ORF1ab	3.0	3495.0	3.0	same gene	2020-07	2020	7
10749	10756	7	4	0.11172	10484.0	ORF1ab	2.0	3495.0	10491.0	ORF1ab	3.0	3497.0	2.0	same gene	2020-07	2020	7
10749	10757	8	4	0.11172	10484.0	ORF1ab	2.0	3495.0	10492.0	ORF1ab	1.0	3498.0	3.0	same gene	2020-07	2020	7
10743	10734	9	4	0.11147	10478.0	ORF1ab	2.0	3493.0	10469.0	ORF1ab	2.0	3490.0	3.0	same gene	2020-07	2020	7
10742	10734	8	4	0.11147	10477.0	ORF1ab	1.0	3493.0	10469.0	ORF1ab	2.0	3490.0	3.0	same gene	2020-07	2020	7
10740	10734	6	4	0.11147	10475.0	ORF1ab	2.0	3492.0	10469.0	ORF1ab	2.0	3490.0	2.0	same gene	2020-07	2020	7
10739	10734	5	4	0.11147	10474.0	ORF1ab	1.0	3492.0	10469.0	ORF1ab	2.0	3490.0	2.0	same gene	2020-07	2020	7
10745	10734	11	4	0.11147	10480.0	ORF1ab	1.0	3494.0	10469.0	ORF1ab	2.0	3490.0	4.0	same gene	2020-07	2020	7
10745	10739	6	4	0.11147	10480.0	ORF1ab	1.0	3494.0	10474.0	ORF1ab	1.0	3492.0	2.0	same gene	2020-07	2020	7
10742	10738	4	4	0.11147	10477.0	ORF1ab	1.0	3493.0	10473.0	ORF1ab	3.0	3491.0	2.0	same gene	2020-07	2020	7
10745	10738	7	4	0.11147	10480.0	ORF1ab	1.0	3494.0	10473.0	ORF1ab	3.0	3491.0	3.0	same gene	2020-07	2020	7
10735	10743	8	4	0.11147	10470.0	ORF1ab	3.0	3490.0	10478.0	ORF1ab	2.0	3493.0	3.0	same gene	2020-07	2020	7
10742	10736	6	4	0.11147	10477.0	ORF1ab	1.0	3493.0	10471.0	ORF1ab	1.0	3491.0	2.0	same gene	2020-07	2020	7
10737	10744	7	4	0.11147	10472.0	ORF1ab	2.0	3491.0	10479.0	ORF1ab	3.0	3493.0	2.0	same gene	2020-07	2020	7
10744	10738	6	4	0.11147	10479.0	ORF1ab	3.0	3493.0	10473.0	ORF1ab	3.0	3491.0	2.0	same gene	2020-07	2020	7
10743	10736	7	4	0.11147	10478.0	ORF1ab	2.0	3493.0	10471.0	ORF1ab	1.0	3491.0	2.0	same gene	2020-07	2020	7
10735	10744	9	4	0.11147	10470.0	ORF1ab	3.0	3490.0	10479.0	ORF1ab	3.0	3493.0	3.0	same gene	2020-07	2020	7
10735	10745	10	4	0.11147	10470.0	ORF1ab	3.0	3490.0	10480.0	ORF1ab	1.0	3494.0	4.0	same gene	2020-07	2020	7
10743	10738	5	4	0.11147	10478.0	ORF1ab	2.0	3493.0	10473.0	ORF1ab	3.0	3491.0	2.0	same gene	2020-07	2020	7
10737	10743	6	4	0.11147	10472.0	ORF1ab	2.0	3491.0	10478.0	ORF1ab	2.0	3493.0	2.0	same gene	2020-07	2020	7
10737	10745	8	4	0.11147	10472.0	ORF1ab	2.0	3491.0	10480.0	ORF1ab	1.0	3494.0	3.0	same gene	2020-07	2020	7
10737	10742	5	4	0.11147	10472.0	ORF1ab	2.0	3491.0	10477.0	ORF1ab	1.0	3493.0	2.0	same gene	2020-07	2020	7
10745	10737	8	4	0.11147	10480.0	ORF1ab	1.0	3494.0	10472.0	ORF1ab	2.0	3491.0	3.0	same gene	2020-07	2020	7
10744	10737	7	4	0.11147	10479.0	ORF1ab	3.0	3493.0	10472.0	ORF1ab	2.0	3491.0	2.0	same gene	2020-07	2020	7
10744	10736	8	4	0.11147	10479.0	ORF1ab	3.0	3493.0	10471.0	ORF1ab	1.0	3491.0	2.0	same gene	2020-07	2020	7
10745	10736	9	4	0.11147	10480.0	ORF1ab	1.0	3494.0	10471.0	ORF1ab	1.0	3491.0	3.0	same gene	2020-07	2020	7
10743	10737	6	4	0.11147	10478.0	ORF1ab	2.0	3493.0	10472.0	ORF1ab	2.0	3491.0	2.0	same gene	2020-07	2020	7
10742	10737	5	4	0.11147	10477.0	ORF1ab	1.0	3493.0	10472.0	ORF1ab	2.0	3491.0	2.0	same gene	2020-07	2020	7
10736	10745	9	4	0.11147	10471.0	ORF1ab	1.0	3491.0	10480.0	ORF1ab	1.0	3494.0	3.0	same gene	2020-07	2020	7
10736	10744	8	4	0.11147	10471.0	ORF1ab	1.0	3491.0	10479.0	ORF1ab	3.0	3493.0	2.0	same gene	2020-07	2020	7
10735	10742	7	4	0.11147	10470.0	ORF1ab	3.0	3490.0	10477.0	ORF1ab	1.0	3493.0	3.0	same gene	2020-07	2020	7
10740	10745	5	4	0.11147	10475.0	ORF1ab	2.0	3492.0	10480.0	ORF1ab	1.0	3494.0	2.0	same gene	2020-07	2020	7
10736	10742	6	4	0.11147	10471.0	ORF1ab	1.0	3491.0	10477.0	ORF1ab	1.0	3493.0	2.0	same gene	2020-07	2020	7
10740	10735	5	4	0.11147	10475.0	ORF1ab	2.0	3492.0	10470.0	ORF1ab	3.0	3490.0	2.0	same gene	2020-07	2020	7
10739	10745	6	4	0.11147	10474.0	ORF1ab	1.0	3492.0	10480.0	ORF1ab	1.0	3494.0	2.0	same gene	2020-07	2020	7
10745	10740	5	4	0.11147	10480.0	ORF1ab	1.0	3494.0	10475.0	ORF1ab	2.0	3492.0	2.0	same gene	2020-07	2020	7
10738	10745	7	4	0.11147	10473.0	ORF1ab	3.0	3491.0	10480.0	ORF1ab	1.0	3494.0	3.0	same gene	2020-07	2020	7
10738	10744	6	4	0.11147	10473.0	ORF1ab	3.0	3491.0	10479.0	ORF1ab	3.0	3493.0	2.0	same gene	2020-07	2020	7
10738	10743	5	4	0.11147	10473.0	ORF1ab	3.0	3491.0	10478.0	ORF1ab	2.0	3493.0	2.0	same gene	2020-07	2020	7
10734	10745	11	4	0.11147	10469.0	ORF1ab	2.0	3490.0	10480.0	ORF1ab	1.0	3494.0	4.0	same gene	2020-07	2020	7
10735	10739	4	4	0.11147	10470.0	ORF1ab	3.0	3490.0	10474.0	ORF1ab	1.0	3492.0	2.0	same gene	2020-07	2020	7
10744	10734	10	4	0.11147	10479.0	ORF1ab	3.0	3493.0	10469.0	ORF1ab	2.0	3490.0	3.0	same gene	2020-07	2020	7
10739	10735	4	4	0.11147	10474.0	ORF1ab	1.0	3492.0	10470.0	ORF1ab	3.0	3490.0	2.0	same gene	2020-07	2020	7
10734	10744	10	4	0.11147	10469.0	ORF1ab	2.0	3490.0	10479.0	ORF1ab	3.0	3493.0	3.0	same gene	2020-07	2020	7
10738	10742	4	4	0.11147	10473.0	ORF1ab	3.0	3491.0	10477.0	ORF1ab	1.0	3493.0	2.0	same gene	2020-07	2020	7
10742	10735	7	4	0.11147	10477.0	ORF1ab	1.0	3493.0	10470.0	ORF1ab	3.0	3490.0	3.0	same gene	2020-07	2020	7
10734	10743	9	4	0.11147	10469.0	ORF1ab	2.0	3490.0	10478.0	ORF1ab	2.0	3493.0	3.0	same gene	2020-07	2020	7
10734	10742	8	4	0.11147	10469.0	ORF1ab	2.0	3490.0	10477.0	ORF1ab	1.0	3493.0	3.0	same gene	2020-07	2020	7
10734	10740	6	4	0.11147	10469.0	ORF1ab	2.0	3490.0	10475.0	ORF1ab	2.0	3492.0	2.0	same gene	2020-07	2020	7
10735	10740	5	4	0.11147	10470.0	ORF1ab	3.0	3490.0	10475.0	ORF1ab	2.0	3492.0	2.0	same gene	2020-07	2020	7
10743	10735	8	4	0.11147	10478.0	ORF1ab	2.0	3493.0	10470.0	ORF1ab	3.0	3490.0	3.0	same gene	2020-07	2020	7
10744	10735	9	4	0.11147	10479.0	ORF1ab	3.0	3493.0	10470.0	ORF1ab	3.0	3490.0	3.0	same gene	2020-07	2020	7
10745	10735	10	4	0.11147	10480.0	ORF1ab	1.0	3494.0	10470.0	ORF1ab	3.0	3490.0	4.0	same gene	2020-07	2020	7
10734	10739	5	4	0.11147	10469.0	ORF1ab	2.0	3490.0	10474.0	ORF1ab	1.0	3492.0	2.0	same gene	2020-07	2020	7
10736	10743	7	4	0.11147	10471.0	ORF1ab	1.0	3491.0	10478.0	ORF1ab	2.0	3493.0	2.0	same gene	2020-07	2020	7
10753	10746	7	4	0.11141	10488.0	ORF1ab	3.0	3496.0	10481.0	ORF1ab	2.0	3494.0	2.0	same gene	2020-07	2020	7
10746	10753	7	4	0.11141	10481.0	ORF1ab	2.0	3494.0	10488.0	ORF1ab	3.0	3496.0	2.0	same gene	2020-07	2020	7
10747	10754	7	4	0.11127	10482.0	ORF1ab	3.0	3494.0	10489.0	ORF1ab	1.0	3497.0	3.0	same gene	2020-07	2020	7
10747	10751	4	4	0.11127	10482.0	ORF1ab	3.0	3494.0	10486.0	ORF1ab	1.0	3496.0	2.0	same gene	2020-07	2020	7
10752	10747	5	4	0.11127	10487.0	ORF1ab	2.0	3496.0	10482.0	ORF1ab	3.0	3494.0	2.0	same gene	2020-07	2020	7
10754	10747	7	4	0.11127	10489.0	ORF1ab	1.0	3497.0	10482.0	ORF1ab	3.0	3494.0	3.0	same gene	2020-07	2020	7
10747	10752	5	4	0.11127	10482.0	ORF1ab	3.0	3494.0	10487.0	ORF1ab	2.0	3496.0	2.0	same gene	2020-07	2020	7
10751	10747	4	4	0.11127	10486.0	ORF1ab	1.0	3496.0	10482.0	ORF1ab	3.0	3494.0	2.0	same gene	2020-07	2020	7
10733	10740	7	4	0.11124	10468.0	ORF1ab	1.0	3490.0	10475.0	ORF1ab	2.0	3492.0	2.0	same gene	2020-07	2020	7
10743	10733	10	4	0.11124	10478.0	ORF1ab	2.0	3493.0	10468.0	ORF1ab	1.0	3490.0	3.0	same gene	2020-07	2020	7
10739	10733	6	4	0.11124	10474.0	ORF1ab	1.0	3492.0	10468.0	ORF1ab	1.0	3490.0	2.0	same gene	2020-07	2020	7
10740	10733	7	4	0.11124	10475.0	ORF1ab	2.0	3492.0	10468.0	ORF1ab	1.0	3490.0	2.0	same gene	2020-07	2020	7
10733	10744	11	4	0.11124	10468.0	ORF1ab	1.0	3490.0	10479.0	ORF1ab	3.0	3493.0	3.0	same gene	2020-07	2020	7
10733	10742	9	4	0.11124	10468.0	ORF1ab	1.0	3490.0	10477.0	ORF1ab	1.0	3493.0	3.0	same gene	2020-07	2020	7
10733	10743	10	4	0.11124	10468.0	ORF1ab	1.0	3490.0	10478.0	ORF1ab	2.0	3493.0	3.0	same gene	2020-07	2020	7
10733	10745	12	4	0.11124	10468.0	ORF1ab	1.0	3490.0	10480.0	ORF1ab	1.0	3494.0	4.0	same gene	2020-07	2020	7
10742	10733	9	4	0.11124	10477.0	ORF1ab	1.0	3493.0	10468.0	ORF1ab	1.0	3490.0	3.0	same gene	2020-07	2020	7
10745	10733	12	4	0.11124	10480.0	ORF1ab	1.0	3494.0	10468.0	ORF1ab	1.0	3490.0	4.0	same gene	2020-07	2020	7
10744	10733	11	4	0.11124	10479.0	ORF1ab	3.0	3493.0	10468.0	ORF1ab	1.0	3490.0	3.0	same gene	2020-07	2020	7
10733	10739	6	4	0.11124	10468.0	ORF1ab	1.0	3490.0	10474.0	ORF1ab	1.0	3492.0	2.0	same gene	2020-07	2020	7
18555	23401	4846	4	0.1111	5088.0	ORF1ab	3.0	1696.0	1839.0	S	3.0	613.0		different gene	2020-07	2020	7
23401	18555	4846	4	0.1111	1839.0	S	3.0	613.0	5088.0	ORF1ab	3.0	1696.0		different gene	2020-07	2020	7
10737	10750	13	4	0.11095	10472.0	ORF1ab	2.0	3491.0	10485.0	ORF1ab	3.0	3495.0	4.0	same gene	2020-07	2020	7
10737	10749	12	4	0.11095	10472.0	ORF1ab	2.0	3491.0	10484.0	ORF1ab	2.0	3495.0	4.0	same gene	2020-07	2020	7
10737	10748	11	4	0.11095	10472.0	ORF1ab	2.0	3491.0	10483.0	ORF1ab	1.0	3495.0	4.0	same gene	2020-07	2020	7
10751	10738	13	4	0.11095	10486.0	ORF1ab	1.0	3496.0	10473.0	ORF1ab	3.0	3491.0	5.0	same gene	2020-07	2020	7
10737	10751	14	4	0.11095	10472.0	ORF1ab	2.0	3491.0	10486.0	ORF1ab	1.0	3496.0	5.0	same gene	2020-07	2020	7
10737	10752	15	4	0.11095	10472.0	ORF1ab	2.0	3491.0	10487.0	ORF1ab	2.0	3496.0	5.0	same gene	2020-07	2020	7
10737	10746	9	4	0.11095	10472.0	ORF1ab	2.0	3491.0	10481.0	ORF1ab	2.0	3494.0	3.0	same gene	2020-07	2020	7
10752	10738	14	4	0.11095	10487.0	ORF1ab	2.0	3496.0	10473.0	ORF1ab	3.0	3491.0	5.0	same gene	2020-07	2020	7
10754	10738	16	4	0.11095	10489.0	ORF1ab	1.0	3497.0	10473.0	ORF1ab	3.0	3491.0	6.0	same gene	2020-07	2020	7
10737	10754	17	4	0.11095	10472.0	ORF1ab	2.0	3491.0	10489.0	ORF1ab	1.0	3497.0	6.0	same gene	2020-07	2020	7
10735	10752	17	4	0.11095	10470.0	ORF1ab	3.0	3490.0	10487.0	ORF1ab	2.0	3496.0	6.0	same gene	2020-07	2020	7
10734	10746	12	4	0.11095	10469.0	ORF1ab	2.0	3490.0	10481.0	ORF1ab	2.0	3494.0	4.0	same gene	2020-07	2020	7
10734	10750	16	4	0.11095	10469.0	ORF1ab	2.0	3490.0	10485.0	ORF1ab	3.0	3495.0	5.0	same gene	2020-07	2020	7
10734	10751	17	4	0.11095	10469.0	ORF1ab	2.0	3490.0	10486.0	ORF1ab	1.0	3496.0	6.0	same gene	2020-07	2020	7
10751	10739	12	4	0.11095	10486.0	ORF1ab	1.0	3496.0	10474.0	ORF1ab	1.0	3492.0	4.0	same gene	2020-07	2020	7
10750	10739	11	4	0.11095	10485.0	ORF1ab	3.0	3495.0	10474.0	ORF1ab	1.0	3492.0	3.0	same gene	2020-07	2020	7
10749	10739	10	4	0.11095	10484.0	ORF1ab	2.0	3495.0	10474.0	ORF1ab	1.0	3492.0	3.0	same gene	2020-07	2020	7
10738	10750	12	4	0.11095	10473.0	ORF1ab	3.0	3491.0	10485.0	ORF1ab	3.0	3495.0	4.0	same gene	2020-07	2020	7
10738	10749	11	4	0.11095	10473.0	ORF1ab	3.0	3491.0	10484.0	ORF1ab	2.0	3495.0	4.0	same gene	2020-07	2020	7
10738	10748	10	4	0.11095	10473.0	ORF1ab	3.0	3491.0	10483.0	ORF1ab	1.0	3495.0	4.0	same gene	2020-07	2020	7
10734	10748	14	4	0.11095	10469.0	ORF1ab	2.0	3490.0	10483.0	ORF1ab	1.0	3495.0	5.0	same gene	2020-07	2020	7
10738	10746	8	4	0.11095	10473.0	ORF1ab	3.0	3491.0	10481.0	ORF1ab	2.0	3494.0	3.0	same gene	2020-07	2020	7
10749	10738	11	4	0.11095	10484.0	ORF1ab	2.0	3495.0	10473.0	ORF1ab	3.0	3491.0	4.0	same gene	2020-07	2020	7
10748	10739	9	4	0.11095	10483.0	ORF1ab	1.0	3495.0	10474.0	ORF1ab	1.0	3492.0	3.0	same gene	2020-07	2020	7
10746	10739	7	4	0.11095	10481.0	ORF1ab	2.0	3494.0	10474.0	ORF1ab	1.0	3492.0	2.0	same gene	2020-07	2020	7
10734	10752	18	4	0.11095	10469.0	ORF1ab	2.0	3490.0	10487.0	ORF1ab	2.0	3496.0	6.0	same gene	2020-07	2020	7
10734	10749	15	4	0.11095	10469.0	ORF1ab	2.0	3490.0	10484.0	ORF1ab	2.0	3495.0	5.0	same gene	2020-07	2020	7
10750	10738	12	4	0.11095	10485.0	ORF1ab	3.0	3495.0	10473.0	ORF1ab	3.0	3491.0	4.0	same gene	2020-07	2020	7
10752	10737	15	4	0.11095	10487.0	ORF1ab	2.0	3496.0	10472.0	ORF1ab	2.0	3491.0	5.0	same gene	2020-07	2020	7
10748	10738	10	4	0.11095	10483.0	ORF1ab	1.0	3495.0	10473.0	ORF1ab	3.0	3491.0	4.0	same gene	2020-07	2020	7
10746	10738	8	4	0.11095	10481.0	ORF1ab	2.0	3494.0	10473.0	ORF1ab	3.0	3491.0	3.0	same gene	2020-07	2020	7
10750	10736	14	4	0.11095	10485.0	ORF1ab	3.0	3495.0	10471.0	ORF1ab	1.0	3491.0	4.0	same gene	2020-07	2020	7
10735	10754	19	4	0.11095	10470.0	ORF1ab	3.0	3490.0	10489.0	ORF1ab	1.0	3497.0	7.0	same gene	2020-07	2020	7
10735	10751	16	4	0.11095	10470.0	ORF1ab	3.0	3490.0	10486.0	ORF1ab	1.0	3496.0	6.0	same gene	2020-07	2020	7
10751	10736	15	4	0.11095	10486.0	ORF1ab	1.0	3496.0	10471.0	ORF1ab	1.0	3491.0	5.0	same gene	2020-07	2020	7
10752	10736	16	4	0.11095	10487.0	ORF1ab	2.0	3496.0	10471.0	ORF1ab	1.0	3491.0	5.0	same gene	2020-07	2020	7
10754	10736	18	4	0.11095	10489.0	ORF1ab	1.0	3497.0	10471.0	ORF1ab	1.0	3491.0	6.0	same gene	2020-07	2020	7
10736	10746	10	4	0.11095	10471.0	ORF1ab	1.0	3491.0	10481.0	ORF1ab	2.0	3494.0	3.0	same gene	2020-07	2020	7
10736	10748	12	4	0.11095	10471.0	ORF1ab	1.0	3491.0	10483.0	ORF1ab	1.0	3495.0	4.0	same gene	2020-07	2020	7
10738	10752	14	4	0.11095	10473.0	ORF1ab	3.0	3491.0	10487.0	ORF1ab	2.0	3496.0	5.0	same gene	2020-07	2020	7
10735	10750	15	4	0.11095	10470.0	ORF1ab	3.0	3490.0	10485.0	ORF1ab	3.0	3495.0	5.0	same gene	2020-07	2020	7
10735	10749	14	4	0.11095	10470.0	ORF1ab	3.0	3490.0	10484.0	ORF1ab	2.0	3495.0	5.0	same gene	2020-07	2020	7
10746	10737	9	4	0.11095	10481.0	ORF1ab	2.0	3494.0	10472.0	ORF1ab	2.0	3491.0	3.0	same gene	2020-07	2020	7
10736	10749	13	4	0.11095	10471.0	ORF1ab	1.0	3491.0	10484.0	ORF1ab	2.0	3495.0	4.0	same gene	2020-07	2020	7
10736	10750	14	4	0.11095	10471.0	ORF1ab	1.0	3491.0	10485.0	ORF1ab	3.0	3495.0	4.0	same gene	2020-07	2020	7
10736	10751	15	4	0.11095	10471.0	ORF1ab	1.0	3491.0	10486.0	ORF1ab	1.0	3496.0	5.0	same gene	2020-07	2020	7
10748	10737	11	4	0.11095	10483.0	ORF1ab	1.0	3495.0	10472.0	ORF1ab	2.0	3491.0	4.0	same gene	2020-07	2020	7
10736	10752	16	4	0.11095	10471.0	ORF1ab	1.0	3491.0	10487.0	ORF1ab	2.0	3496.0	5.0	same gene	2020-07	2020	7
10736	10754	18	4	0.11095	10471.0	ORF1ab	1.0	3491.0	10489.0	ORF1ab	1.0	3497.0	6.0	same gene	2020-07	2020	7
10749	10737	12	4	0.11095	10484.0	ORF1ab	2.0	3495.0	10472.0	ORF1ab	2.0	3491.0	4.0	same gene	2020-07	2020	7
10750	10737	13	4	0.11095	10485.0	ORF1ab	3.0	3495.0	10472.0	ORF1ab	2.0	3491.0	4.0	same gene	2020-07	2020	7
10751	10737	14	4	0.11095	10486.0	ORF1ab	1.0	3496.0	10472.0	ORF1ab	2.0	3491.0	5.0	same gene	2020-07	2020	7
10735	10748	13	4	0.11095	10470.0	ORF1ab	3.0	3490.0	10483.0	ORF1ab	1.0	3495.0	5.0	same gene	2020-07	2020	7
10748	10736	12	4	0.11095	10483.0	ORF1ab	1.0	3495.0	10471.0	ORF1ab	1.0	3491.0	4.0	same gene	2020-07	2020	7
10749	10736	13	4	0.11095	10484.0	ORF1ab	2.0	3495.0	10471.0	ORF1ab	1.0	3491.0	4.0	same gene	2020-07	2020	7
10754	10737	17	4	0.11095	10489.0	ORF1ab	1.0	3497.0	10472.0	ORF1ab	2.0	3491.0	6.0	same gene	2020-07	2020	7
10735	10746	11	4	0.11095	10470.0	ORF1ab	3.0	3490.0	10481.0	ORF1ab	2.0	3494.0	4.0	same gene	2020-07	2020	7
10746	10736	10	4	0.11095	10481.0	ORF1ab	2.0	3494.0	10471.0	ORF1ab	1.0	3491.0	3.0	same gene	2020-07	2020	7
10738	10751	13	4	0.11095	10473.0	ORF1ab	3.0	3491.0	10486.0	ORF1ab	1.0	3496.0	5.0	same gene	2020-07	2020	7
10734	10754	20	4	0.11095	10469.0	ORF1ab	2.0	3490.0	10489.0	ORF1ab	1.0	3497.0	7.0	same gene	2020-07	2020	7
10738	10754	16	4	0.11095	10473.0	ORF1ab	3.0	3491.0	10489.0	ORF1ab	1.0	3497.0	6.0	same gene	2020-07	2020	7
10742	10748	6	4	0.11095	10477.0	ORF1ab	1.0	3493.0	10483.0	ORF1ab	1.0	3495.0	2.0	same gene	2020-07	2020	7
10744	10748	4	4	0.11095	10479.0	ORF1ab	3.0	3493.0	10483.0	ORF1ab	1.0	3495.0	2.0	same gene	2020-07	2020	7
10743	10754	11	4	0.11095	10478.0	ORF1ab	2.0	3493.0	10489.0	ORF1ab	1.0	3497.0	4.0	same gene	2020-07	2020	7
10743	10752	9	4	0.11095	10478.0	ORF1ab	2.0	3493.0	10487.0	ORF1ab	2.0	3496.0	3.0	same gene	2020-07	2020	7
10743	10751	8	4	0.11095	10478.0	ORF1ab	2.0	3493.0	10486.0	ORF1ab	1.0	3496.0	3.0	same gene	2020-07	2020	7
10752	10739	13	4	0.11095	10487.0	ORF1ab	2.0	3496.0	10474.0	ORF1ab	1.0	3492.0	4.0	same gene	2020-07	2020	7
10743	10749	6	4	0.11095	10478.0	ORF1ab	2.0	3493.0	10484.0	ORF1ab	2.0	3495.0	2.0	same gene	2020-07	2020	7
10754	10745	9	4	0.11095	10489.0	ORF1ab	1.0	3497.0	10480.0	ORF1ab	1.0	3494.0	3.0	same gene	2020-07	2020	7
10752	10745	7	4	0.11095	10487.0	ORF1ab	2.0	3496.0	10480.0	ORF1ab	1.0	3494.0	2.0	same gene	2020-07	2020	7
10751	10745	6	4	0.11095	10486.0	ORF1ab	1.0	3496.0	10480.0	ORF1ab	1.0	3494.0	2.0	same gene	2020-07	2020	7
10743	10748	5	4	0.11095	10478.0	ORF1ab	2.0	3493.0	10483.0	ORF1ab	1.0	3495.0	2.0	same gene	2020-07	2020	7
10742	10754	12	4	0.11095	10477.0	ORF1ab	1.0	3493.0	10489.0	ORF1ab	1.0	3497.0	4.0	same gene	2020-07	2020	7
10754	10744	10	4	0.11095	10489.0	ORF1ab	1.0	3497.0	10479.0	ORF1ab	3.0	3493.0	4.0	same gene	2020-07	2020	7
10752	10744	8	4	0.11095	10487.0	ORF1ab	2.0	3496.0	10479.0	ORF1ab	3.0	3493.0	3.0	same gene	2020-07	2020	7
10751	10744	7	4	0.11095	10486.0	ORF1ab	1.0	3496.0	10479.0	ORF1ab	3.0	3493.0	3.0	same gene	2020-07	2020	7
10742	10752	10	4	0.11095	10477.0	ORF1ab	1.0	3493.0	10487.0	ORF1ab	2.0	3496.0	3.0	same gene	2020-07	2020	7
10742	10751	9	4	0.11095	10477.0	ORF1ab	1.0	3493.0	10486.0	ORF1ab	1.0	3496.0	3.0	same gene	2020-07	2020	7
10742	10750	8	4	0.11095	10477.0	ORF1ab	1.0	3493.0	10485.0	ORF1ab	3.0	3495.0	2.0	same gene	2020-07	2020	7
10750	10744	6	4	0.11095	10485.0	ORF1ab	3.0	3495.0	10479.0	ORF1ab	3.0	3493.0	2.0	same gene	2020-07	2020	7
10742	10749	7	4	0.11095	10477.0	ORF1ab	1.0	3493.0	10484.0	ORF1ab	2.0	3495.0	2.0	same gene	2020-07	2020	7
10744	10749	5	4	0.11095	10479.0	ORF1ab	3.0	3493.0	10484.0	ORF1ab	2.0	3495.0	2.0	same gene	2020-07	2020	7
10744	10750	6	4	0.11095	10479.0	ORF1ab	3.0	3493.0	10485.0	ORF1ab	3.0	3495.0	2.0	same gene	2020-07	2020	7
10744	10751	7	4	0.11095	10479.0	ORF1ab	3.0	3493.0	10486.0	ORF1ab	1.0	3496.0	3.0	same gene	2020-07	2020	7
10748	10735	13	4	0.11095	10483.0	ORF1ab	1.0	3495.0	10470.0	ORF1ab	3.0	3490.0	5.0	same gene	2020-07	2020	7
10746	10734	12	4	0.11095	10481.0	ORF1ab	2.0	3494.0	10469.0	ORF1ab	2.0	3490.0	4.0	same gene	2020-07	2020	7
10748	10734	14	4	0.11095	10483.0	ORF1ab	1.0	3495.0	10469.0	ORF1ab	2.0	3490.0	5.0	same gene	2020-07	2020	7
10749	10734	15	4	0.11095	10484.0	ORF1ab	2.0	3495.0	10469.0	ORF1ab	2.0	3490.0	5.0	same gene	2020-07	2020	7
10750	10734	16	4	0.11095	10485.0	ORF1ab	3.0	3495.0	10469.0	ORF1ab	2.0	3490.0	5.0	same gene	2020-07	2020	7
10751	10734	17	4	0.11095	10486.0	ORF1ab	1.0	3496.0	10469.0	ORF1ab	2.0	3490.0	6.0	same gene	2020-07	2020	7
10752	10734	18	4	0.11095	10487.0	ORF1ab	2.0	3496.0	10469.0	ORF1ab	2.0	3490.0	6.0	same gene	2020-07	2020	7
10754	10734	20	4	0.11095	10489.0	ORF1ab	1.0	3497.0	10469.0	ORF1ab	2.0	3490.0	7.0	same gene	2020-07	2020	7
10746	10735	11	4	0.11095	10481.0	ORF1ab	2.0	3494.0	10470.0	ORF1ab	3.0	3490.0	4.0	same gene	2020-07	2020	7
10749	10735	14	4	0.11095	10484.0	ORF1ab	2.0	3495.0	10470.0	ORF1ab	3.0	3490.0	5.0	same gene	2020-07	2020	7
10744	10752	8	4	0.11095	10479.0	ORF1ab	3.0	3493.0	10487.0	ORF1ab	2.0	3496.0	3.0	same gene	2020-07	2020	7
10750	10735	15	4	0.11095	10485.0	ORF1ab	3.0	3495.0	10470.0	ORF1ab	3.0	3490.0	5.0	same gene	2020-07	2020	7
10751	10735	16	4	0.11095	10486.0	ORF1ab	1.0	3496.0	10470.0	ORF1ab	3.0	3490.0	6.0	same gene	2020-07	2020	7
10752	10735	17	4	0.11095	10487.0	ORF1ab	2.0	3496.0	10470.0	ORF1ab	3.0	3490.0	6.0	same gene	2020-07	2020	7
10754	10735	19	4	0.11095	10489.0	ORF1ab	1.0	3497.0	10470.0	ORF1ab	3.0	3490.0	7.0	same gene	2020-07	2020	7
10745	10754	9	4	0.11095	10480.0	ORF1ab	1.0	3494.0	10489.0	ORF1ab	1.0	3497.0	3.0	same gene	2020-07	2020	7
10745	10752	7	4	0.11095	10480.0	ORF1ab	1.0	3494.0	10487.0	ORF1ab	2.0	3496.0	2.0	same gene	2020-07	2020	7
10745	10751	6	4	0.11095	10480.0	ORF1ab	1.0	3494.0	10486.0	ORF1ab	1.0	3496.0	2.0	same gene	2020-07	2020	7
10744	10754	10	4	0.11095	10479.0	ORF1ab	3.0	3493.0	10489.0	ORF1ab	1.0	3497.0	4.0	same gene	2020-07	2020	7
10749	10744	5	4	0.11095	10484.0	ORF1ab	2.0	3495.0	10479.0	ORF1ab	3.0	3493.0	2.0	same gene	2020-07	2020	7
10743	10750	7	4	0.11095	10478.0	ORF1ab	2.0	3493.0	10485.0	ORF1ab	3.0	3495.0	2.0	same gene	2020-07	2020	7
10748	10740	8	4	0.11095	10483.0	ORF1ab	1.0	3495.0	10475.0	ORF1ab	2.0	3492.0	3.0	same gene	2020-07	2020	7
10748	10743	5	4	0.11095	10483.0	ORF1ab	1.0	3495.0	10478.0	ORF1ab	2.0	3493.0	2.0	same gene	2020-07	2020	7
10740	10749	9	4	0.11095	10475.0	ORF1ab	2.0	3492.0	10484.0	ORF1ab	2.0	3495.0	3.0	same gene	2020-07	2020	7
10740	10748	8	4	0.11095	10475.0	ORF1ab	2.0	3492.0	10483.0	ORF1ab	1.0	3495.0	3.0	same gene	2020-07	2020	7
10740	10746	6	4	0.11095	10475.0	ORF1ab	2.0	3492.0	10481.0	ORF1ab	2.0	3494.0	2.0	same gene	2020-07	2020	7
10752	10742	10	4	0.11095	10487.0	ORF1ab	2.0	3496.0	10477.0	ORF1ab	1.0	3493.0	3.0	same gene	2020-07	2020	7
10751	10742	9	4	0.11095	10486.0	ORF1ab	1.0	3496.0	10477.0	ORF1ab	1.0	3493.0	3.0	same gene	2020-07	2020	7
10739	10754	15	4	0.11095	10474.0	ORF1ab	1.0	3492.0	10489.0	ORF1ab	1.0	3497.0	5.0	same gene	2020-07	2020	7
10739	10746	7	4	0.11095	10474.0	ORF1ab	1.0	3492.0	10481.0	ORF1ab	2.0	3494.0	2.0	same gene	2020-07	2020	7
10739	10748	9	4	0.11095	10474.0	ORF1ab	1.0	3492.0	10483.0	ORF1ab	1.0	3495.0	3.0	same gene	2020-07	2020	7
10739	10752	13	4	0.11095	10474.0	ORF1ab	1.0	3492.0	10487.0	ORF1ab	2.0	3496.0	4.0	same gene	2020-07	2020	7
10739	10749	10	4	0.11095	10474.0	ORF1ab	1.0	3492.0	10484.0	ORF1ab	2.0	3495.0	3.0	same gene	2020-07	2020	7
10739	10751	12	4	0.11095	10474.0	ORF1ab	1.0	3492.0	10486.0	ORF1ab	1.0	3496.0	4.0	same gene	2020-07	2020	7
10746	10740	6	4	0.11095	10481.0	ORF1ab	2.0	3494.0	10475.0	ORF1ab	2.0	3492.0	2.0	same gene	2020-07	2020	7
10749	10740	9	4	0.11095	10484.0	ORF1ab	2.0	3495.0	10475.0	ORF1ab	2.0	3492.0	3.0	same gene	2020-07	2020	7
10750	10742	8	4	0.11095	10485.0	ORF1ab	3.0	3495.0	10477.0	ORF1ab	1.0	3493.0	2.0	same gene	2020-07	2020	7
10749	10742	7	4	0.11095	10484.0	ORF1ab	2.0	3495.0	10477.0	ORF1ab	1.0	3493.0	2.0	same gene	2020-07	2020	7
10740	10754	14	4	0.11095	10475.0	ORF1ab	2.0	3492.0	10489.0	ORF1ab	1.0	3497.0	5.0	same gene	2020-07	2020	7
10748	10742	6	4	0.11095	10483.0	ORF1ab	1.0	3495.0	10477.0	ORF1ab	1.0	3493.0	2.0	same gene	2020-07	2020	7
10750	10740	10	4	0.11095	10485.0	ORF1ab	3.0	3495.0	10475.0	ORF1ab	2.0	3492.0	3.0	same gene	2020-07	2020	7
10739	10750	11	4	0.11095	10474.0	ORF1ab	1.0	3492.0	10485.0	ORF1ab	3.0	3495.0	3.0	same gene	2020-07	2020	7
10751	10740	11	4	0.11095	10486.0	ORF1ab	1.0	3496.0	10475.0	ORF1ab	2.0	3492.0	4.0	same gene	2020-07	2020	7
10752	10740	12	4	0.11095	10487.0	ORF1ab	2.0	3496.0	10475.0	ORF1ab	2.0	3492.0	4.0	same gene	2020-07	2020	7
10754	10742	12	4	0.11095	10489.0	ORF1ab	1.0	3497.0	10477.0	ORF1ab	1.0	3493.0	4.0	same gene	2020-07	2020	7
10754	10740	14	4	0.11095	10489.0	ORF1ab	1.0	3497.0	10475.0	ORF1ab	2.0	3492.0	5.0	same gene	2020-07	2020	7
10749	10743	6	4	0.11095	10484.0	ORF1ab	2.0	3495.0	10478.0	ORF1ab	2.0	3493.0	2.0	same gene	2020-07	2020	7
10740	10751	11	4	0.11095	10475.0	ORF1ab	2.0	3492.0	10486.0	ORF1ab	1.0	3496.0	4.0	same gene	2020-07	2020	7
10754	10739	15	4	0.11095	10489.0	ORF1ab	1.0	3497.0	10474.0	ORF1ab	1.0	3492.0	5.0	same gene	2020-07	2020	7
10740	10752	12	4	0.11095	10475.0	ORF1ab	2.0	3492.0	10487.0	ORF1ab	2.0	3496.0	4.0	same gene	2020-07	2020	7
10740	10750	10	4	0.11095	10475.0	ORF1ab	2.0	3492.0	10485.0	ORF1ab	3.0	3495.0	3.0	same gene	2020-07	2020	7
10754	10743	11	4	0.11095	10489.0	ORF1ab	1.0	3497.0	10478.0	ORF1ab	2.0	3493.0	4.0	same gene	2020-07	2020	7
10752	10743	9	4	0.11095	10487.0	ORF1ab	2.0	3496.0	10478.0	ORF1ab	2.0	3493.0	3.0	same gene	2020-07	2020	7
10751	10743	8	4	0.11095	10486.0	ORF1ab	1.0	3496.0	10478.0	ORF1ab	2.0	3493.0	3.0	same gene	2020-07	2020	7
10750	10743	7	4	0.11095	10485.0	ORF1ab	3.0	3495.0	10478.0	ORF1ab	2.0	3493.0	2.0	same gene	2020-07	2020	7
10748	10744	4	4	0.11095	10483.0	ORF1ab	1.0	3495.0	10479.0	ORF1ab	3.0	3493.0	2.0	same gene	2020-07	2020	7
10741	10745	4	4	0.10993	10476.0	ORF1ab	3.0	3492.0	10480.0	ORF1ab	1.0	3494.0	2.0	same gene	2020-07	2020	7
10745	10741	4	4	0.10993	10480.0	ORF1ab	1.0	3494.0	10476.0	ORF1ab	3.0	3492.0	2.0	same gene	2020-07	2020	7
10735	10741	6	4	0.10993	10470.0	ORF1ab	3.0	3490.0	10476.0	ORF1ab	3.0	3492.0	2.0	same gene	2020-07	2020	7
10741	10734	7	4	0.10993	10476.0	ORF1ab	3.0	3492.0	10469.0	ORF1ab	2.0	3490.0	2.0	same gene	2020-07	2020	7
10741	10735	6	4	0.10993	10476.0	ORF1ab	3.0	3492.0	10470.0	ORF1ab	3.0	3490.0	2.0	same gene	2020-07	2020	7
10734	10741	7	4	0.10993	10469.0	ORF1ab	2.0	3490.0	10476.0	ORF1ab	3.0	3492.0	2.0	same gene	2020-07	2020	7
10732	10738	6	4	0.10982	10467.0	ORF1ab	3.0	3489.0	10473.0	ORF1ab	3.0	3491.0	2.0	same gene	2020-07	2020	7
10736	10732	4	4	0.10982	10471.0	ORF1ab	1.0	3491.0	10467.0	ORF1ab	3.0	3489.0	2.0	same gene	2020-07	2020	7
10732	10736	4	4	0.10982	10467.0	ORF1ab	3.0	3489.0	10471.0	ORF1ab	1.0	3491.0	2.0	same gene	2020-07	2020	7
10732	10737	5	4	0.10982	10467.0	ORF1ab	3.0	3489.0	10472.0	ORF1ab	2.0	3491.0	2.0	same gene	2020-07	2020	7
10732	10740	8	4	0.10982	10467.0	ORF1ab	3.0	3489.0	10475.0	ORF1ab	2.0	3492.0	3.0	same gene	2020-07	2020	7
10732	10739	7	4	0.10982	10467.0	ORF1ab	3.0	3489.0	10474.0	ORF1ab	1.0	3492.0	3.0	same gene	2020-07	2020	7
10743	10732	11	4	0.10982	10478.0	ORF1ab	2.0	3493.0	10467.0	ORF1ab	3.0	3489.0	4.0	same gene	2020-07	2020	7
10732	10742	10	4	0.10982	10467.0	ORF1ab	3.0	3489.0	10477.0	ORF1ab	1.0	3493.0	4.0	same gene	2020-07	2020	7
10732	10743	11	4	0.10982	10467.0	ORF1ab	3.0	3489.0	10478.0	ORF1ab	2.0	3493.0	4.0	same gene	2020-07	2020	7
10732	10744	12	4	0.10982	10467.0	ORF1ab	3.0	3489.0	10479.0	ORF1ab	3.0	3493.0	4.0	same gene	2020-07	2020	7
10732	10745	13	4	0.10982	10467.0	ORF1ab	3.0	3489.0	10480.0	ORF1ab	1.0	3494.0	5.0	same gene	2020-07	2020	7
10744	10732	12	4	0.10982	10479.0	ORF1ab	3.0	3493.0	10467.0	ORF1ab	3.0	3489.0	4.0	same gene	2020-07	2020	7
10737	10732	5	4	0.10982	10472.0	ORF1ab	2.0	3491.0	10467.0	ORF1ab	3.0	3489.0	2.0	same gene	2020-07	2020	7
10745	10732	13	4	0.10982	10480.0	ORF1ab	1.0	3494.0	10467.0	ORF1ab	3.0	3489.0	5.0	same gene	2020-07	2020	7
10742	10732	10	4	0.10982	10477.0	ORF1ab	1.0	3493.0	10467.0	ORF1ab	3.0	3489.0	4.0	same gene	2020-07	2020	7
10738	10732	6	4	0.10982	10473.0	ORF1ab	3.0	3491.0	10467.0	ORF1ab	3.0	3489.0	2.0	same gene	2020-07	2020	7
10739	10732	7	4	0.10982	10474.0	ORF1ab	1.0	3492.0	10467.0	ORF1ab	3.0	3489.0	3.0	same gene	2020-07	2020	7
10740	10732	8	4	0.10982	10475.0	ORF1ab	2.0	3492.0	10467.0	ORF1ab	3.0	3489.0	3.0	same gene	2020-07	2020	7
10756	10760	4	4	0.10898	10491.0	ORF1ab	3.0	3497.0	10495.0	ORF1ab	1.0	3499.0	2.0	same gene	2020-07	2020	7
10760	10756	4	4	0.10898	10495.0	ORF1ab	1.0	3499.0	10491.0	ORF1ab	3.0	3497.0	2.0	same gene	2020-07	2020	7
22454	22449	5	4	0.10423	892.0	S	1.0	298.0	887.0	S	2.0	296.0	2.0	same gene	2020-07	2020	7
22449	22454	5	4	0.10423	887.0	S	2.0	296.0	892.0	S	1.0	298.0	2.0	same gene	2020-07	2020	7
22421	22427	6	4	0.10398	859.0	S	1.0	287.0	865.0	S	1.0	289.0	2.0	same gene	2020-07	2020	7
22427	22421	6	4	0.10398	865.0	S	1.0	289.0	859.0	S	1.0	287.0	2.0	same gene	2020-07	2020	7
19582	19577	5	4	0.10202	6115.0	ORF1ab	1.0	2039.0	6110.0	ORF1ab	2.0	2037.0	2.0	same gene	2020-07	2020	7
19577	19582	5	4	0.10202	6110.0	ORF1ab	2.0	2037.0	6115.0	ORF1ab	1.0	2039.0	2.0	same gene	2020-07	2020	7
19578	19582	4	4	0.10202	6111.0	ORF1ab	3.0	2037.0	6115.0	ORF1ab	1.0	2039.0	2.0	same gene	2020-07	2020	7
19582	19578	4	4	0.10202	6115.0	ORF1ab	1.0	2039.0	6111.0	ORF1ab	3.0	2037.0	2.0	same gene	2020-07	2020	7
1600	1608	8	4	0.10137	1335.0	ORF1ab	3.0	445.0	1343.0	ORF1ab	2.0	448.0	3.0	same gene	2020-07	2020	7
1600	1607	7	4	0.10137	1335.0	ORF1ab	3.0	445.0	1342.0	ORF1ab	1.0	448.0	3.0	same gene	2020-07	2020	7
1600	1605	5	4	0.10137	1335.0	ORF1ab	3.0	445.0	1340.0	ORF1ab	2.0	447.0	2.0	same gene	2020-07	2020	7
1600	1604	4	4	0.10137	1335.0	ORF1ab	3.0	445.0	1339.0	ORF1ab	1.0	447.0	2.0	same gene	2020-07	2020	7
1608	1600	8	4	0.10137	1343.0	ORF1ab	2.0	448.0	1335.0	ORF1ab	3.0	445.0	3.0	same gene	2020-07	2020	7
1607	1600	7	4	0.10137	1342.0	ORF1ab	1.0	448.0	1335.0	ORF1ab	3.0	445.0	3.0	same gene	2020-07	2020	7
1605	1600	5	4	0.10137	1340.0	ORF1ab	2.0	447.0	1335.0	ORF1ab	3.0	445.0	2.0	same gene	2020-07	2020	7
1604	1600	4	4	0.10137	1339.0	ORF1ab	1.0	447.0	1335.0	ORF1ab	3.0	445.0	2.0	same gene	2020-07	2020	7
13669	13675	6	4	0.101	202.0	ORF1ab	1.0	68.0	208.0	ORF1ab	1.0	70.0	2.0	same gene	2020-07	2020	7
13669	13676	7	4	0.101	202.0	ORF1ab	1.0	68.0	209.0	ORF1ab	2.0	70.0	2.0	same gene	2020-07	2020	7
13669	13677	8	4	0.101	202.0	ORF1ab	1.0	68.0	210.0	ORF1ab	3.0	70.0	2.0	same gene	2020-07	2020	7
13672	13688	16	4	0.101	205.0	ORF1ab	1.0	69.0	221.0	ORF1ab	2.0	74.0	5.0	same gene	2020-07	2020	7
13672	13683	11	4	0.101	205.0	ORF1ab	1.0	69.0	216.0	ORF1ab	3.0	72.0	3.0	same gene	2020-07	2020	7
13669	13679	10	4	0.101	202.0	ORF1ab	1.0	68.0	212.0	ORF1ab	2.0	71.0	3.0	same gene	2020-07	2020	7
13669	13681	12	4	0.101	202.0	ORF1ab	1.0	68.0	214.0	ORF1ab	1.0	72.0	4.0	same gene	2020-07	2020	7
13670	13695	25	4	0.101	203.0	ORF1ab	2.0	68.0	228.0	ORF1ab	3.0	76.0	8.0	same gene	2020-07	2020	7
13670	13689	19	4	0.101	203.0	ORF1ab	2.0	68.0	222.0	ORF1ab	3.0	74.0	6.0	same gene	2020-07	2020	7
13670	13688	18	4	0.101	203.0	ORF1ab	2.0	68.0	221.0	ORF1ab	2.0	74.0	6.0	same gene	2020-07	2020	7
13672	13679	7	4	0.101	205.0	ORF1ab	1.0	69.0	212.0	ORF1ab	2.0	71.0	2.0	same gene	2020-07	2020	7
13672	13681	9	4	0.101	205.0	ORF1ab	1.0	69.0	214.0	ORF1ab	1.0	72.0	3.0	same gene	2020-07	2020	7
13670	13683	13	4	0.101	203.0	ORF1ab	2.0	68.0	216.0	ORF1ab	3.0	72.0	4.0	same gene	2020-07	2020	7
13670	13682	12	4	0.101	203.0	ORF1ab	2.0	68.0	215.0	ORF1ab	2.0	72.0	4.0	same gene	2020-07	2020	7
13670	13681	11	4	0.101	203.0	ORF1ab	2.0	68.0	214.0	ORF1ab	1.0	72.0	4.0	same gene	2020-07	2020	7
13670	13679	9	4	0.101	203.0	ORF1ab	2.0	68.0	212.0	ORF1ab	2.0	71.0	3.0	same gene	2020-07	2020	7
13670	13677	7	4	0.101	203.0	ORF1ab	2.0	68.0	210.0	ORF1ab	3.0	70.0	2.0	same gene	2020-07	2020	7
13670	13676	6	4	0.101	203.0	ORF1ab	2.0	68.0	209.0	ORF1ab	2.0	70.0	2.0	same gene	2020-07	2020	7
13670	13675	5	4	0.101	203.0	ORF1ab	2.0	68.0	208.0	ORF1ab	1.0	70.0	2.0	same gene	2020-07	2020	7
13672	13682	10	4	0.101	205.0	ORF1ab	1.0	69.0	215.0	ORF1ab	2.0	72.0	3.0	same gene	2020-07	2020	7
13669	13695	26	4	0.101	202.0	ORF1ab	1.0	68.0	228.0	ORF1ab	3.0	76.0	8.0	same gene	2020-07	2020	7
13689	13695	6	4	0.101	222.0	ORF1ab	3.0	74.0	228.0	ORF1ab	3.0	76.0	2.0	same gene	2020-07	2020	7
13669	13689	20	4	0.101	202.0	ORF1ab	1.0	68.0	222.0	ORF1ab	3.0	74.0	6.0	same gene	2020-07	2020	7
13669	13688	19	4	0.101	202.0	ORF1ab	1.0	68.0	221.0	ORF1ab	2.0	74.0	6.0	same gene	2020-07	2020	7
13669	13683	14	4	0.101	202.0	ORF1ab	1.0	68.0	216.0	ORF1ab	3.0	72.0	4.0	same gene	2020-07	2020	7
13669	13682	13	4	0.101	202.0	ORF1ab	1.0	68.0	215.0	ORF1ab	2.0	72.0	4.0	same gene	2020-07	2020	7
13695	13682	13	4	0.101	228.0	ORF1ab	3.0	76.0	215.0	ORF1ab	2.0	72.0	4.0	same gene	2020-07	2020	7
13682	13664	18	4	0.101	215.0	ORF1ab	2.0	72.0	197.0	ORF1ab	2.0	66.0	6.0	same gene	2020-07	2020	7
13672	13689	17	4	0.101	205.0	ORF1ab	1.0	69.0	222.0	ORF1ab	3.0	74.0	5.0	same gene	2020-07	2020	7
13695	13672	23	4	0.101	228.0	ORF1ab	3.0	76.0	205.0	ORF1ab	1.0	69.0	7.0	same gene	2020-07	2020	7
13679	13689	10	4	0.101	212.0	ORF1ab	2.0	71.0	222.0	ORF1ab	3.0	74.0	3.0	same gene	2020-07	2020	7
13681	13672	9	4	0.101	214.0	ORF1ab	1.0	72.0	205.0	ORF1ab	1.0	69.0	3.0	same gene	2020-07	2020	7
13682	13672	10	4	0.101	215.0	ORF1ab	2.0	72.0	205.0	ORF1ab	1.0	69.0	3.0	same gene	2020-07	2020	7
13683	13672	11	4	0.101	216.0	ORF1ab	3.0	72.0	205.0	ORF1ab	1.0	69.0	3.0	same gene	2020-07	2020	7
13688	13672	16	4	0.101	221.0	ORF1ab	2.0	74.0	205.0	ORF1ab	1.0	69.0	5.0	same gene	2020-07	2020	7
13689	13672	17	4	0.101	222.0	ORF1ab	3.0	74.0	205.0	ORF1ab	1.0	69.0	5.0	same gene	2020-07	2020	7
13679	13695	16	4	0.101	212.0	ORF1ab	2.0	71.0	228.0	ORF1ab	3.0	76.0	5.0	same gene	2020-07	2020	7
13679	13673	6	4	0.101	212.0	ORF1ab	2.0	71.0	206.0	ORF1ab	2.0	69.0	2.0	same gene	2020-07	2020	7
13679	13672	7	4	0.101	212.0	ORF1ab	2.0	71.0	205.0	ORF1ab	1.0	69.0	2.0	same gene	2020-07	2020	7
13681	13688	7	4	0.101	214.0	ORF1ab	1.0	72.0	221.0	ORF1ab	2.0	74.0	2.0	same gene	2020-07	2020	7
13681	13689	8	4	0.101	214.0	ORF1ab	1.0	72.0	222.0	ORF1ab	3.0	74.0	2.0	same gene	2020-07	2020	7
13681	13673	8	4	0.101	214.0	ORF1ab	1.0	72.0	206.0	ORF1ab	2.0	69.0	3.0	same gene	2020-07	2020	7
13682	13673	9	4	0.101	215.0	ORF1ab	2.0	72.0	206.0	ORF1ab	2.0	69.0	3.0	same gene	2020-07	2020	7
13683	13673	10	4	0.101	216.0	ORF1ab	3.0	72.0	206.0	ORF1ab	2.0	69.0	3.0	same gene	2020-07	2020	7
13688	13673	15	4	0.101	221.0	ORF1ab	2.0	74.0	206.0	ORF1ab	2.0	69.0	5.0	same gene	2020-07	2020	7
13689	13673	16	4	0.101	222.0	ORF1ab	3.0	74.0	206.0	ORF1ab	2.0	69.0	5.0	same gene	2020-07	2020	7
13679	13688	9	4	0.101	212.0	ORF1ab	2.0	71.0	221.0	ORF1ab	2.0	74.0	3.0	same gene	2020-07	2020	7
13695	13670	25	4	0.101	228.0	ORF1ab	3.0	76.0	203.0	ORF1ab	2.0	68.0	8.0	same gene	2020-07	2020	7
13666	13695	29	4	0.101	199.0	ORF1ab	1.0	67.0	228.0	ORF1ab	3.0	76.0	9.0	same gene	2020-07	2020	7
13695	13669	26	4	0.101	228.0	ORF1ab	3.0	76.0	202.0	ORF1ab	1.0	68.0	8.0	same gene	2020-07	2020	7
13677	13669	8	4	0.101	210.0	ORF1ab	3.0	70.0	202.0	ORF1ab	1.0	68.0	2.0	same gene	2020-07	2020	7
13679	13669	10	4	0.101	212.0	ORF1ab	2.0	71.0	202.0	ORF1ab	1.0	68.0	3.0	same gene	2020-07	2020	7
13681	13669	12	4	0.101	214.0	ORF1ab	1.0	72.0	202.0	ORF1ab	1.0	68.0	4.0	same gene	2020-07	2020	7
13682	13669	13	4	0.101	215.0	ORF1ab	2.0	72.0	202.0	ORF1ab	1.0	68.0	4.0	same gene	2020-07	2020	7
13683	13669	14	4	0.101	216.0	ORF1ab	3.0	72.0	202.0	ORF1ab	1.0	68.0	4.0	same gene	2020-07	2020	7
13688	13669	19	4	0.101	221.0	ORF1ab	2.0	74.0	202.0	ORF1ab	1.0	68.0	6.0	same gene	2020-07	2020	7
13689	13669	20	4	0.101	222.0	ORF1ab	3.0	74.0	202.0	ORF1ab	1.0	68.0	6.0	same gene	2020-07	2020	7
13675	13670	5	4	0.101	208.0	ORF1ab	1.0	70.0	203.0	ORF1ab	2.0	68.0	2.0	same gene	2020-07	2020	7
13689	13670	19	4	0.101	222.0	ORF1ab	3.0	74.0	203.0	ORF1ab	2.0	68.0	6.0	same gene	2020-07	2020	7
13676	13670	6	4	0.101	209.0	ORF1ab	2.0	70.0	203.0	ORF1ab	2.0	68.0	2.0	same gene	2020-07	2020	7
13677	13670	7	4	0.101	210.0	ORF1ab	3.0	70.0	203.0	ORF1ab	2.0	68.0	2.0	same gene	2020-07	2020	7
13679	13670	9	4	0.101	212.0	ORF1ab	2.0	71.0	203.0	ORF1ab	2.0	68.0	3.0	same gene	2020-07	2020	7
13681	13670	11	4	0.101	214.0	ORF1ab	1.0	72.0	203.0	ORF1ab	2.0	68.0	4.0	same gene	2020-07	2020	7
13682	13670	12	4	0.101	215.0	ORF1ab	2.0	72.0	203.0	ORF1ab	2.0	68.0	4.0	same gene	2020-07	2020	7
13683	13670	13	4	0.101	216.0	ORF1ab	3.0	72.0	203.0	ORF1ab	2.0	68.0	4.0	same gene	2020-07	2020	7
13688	13670	18	4	0.101	221.0	ORF1ab	2.0	74.0	203.0	ORF1ab	2.0	68.0	6.0	same gene	2020-07	2020	7
13681	13695	14	4	0.101	214.0	ORF1ab	1.0	72.0	228.0	ORF1ab	3.0	76.0	4.0	same gene	2020-07	2020	7
13682	13688	6	4	0.101	215.0	ORF1ab	2.0	72.0	221.0	ORF1ab	2.0	74.0	2.0	same gene	2020-07	2020	7
13682	13689	7	4	0.101	215.0	ORF1ab	2.0	72.0	222.0	ORF1ab	3.0	74.0	2.0	same gene	2020-07	2020	7
13689	13679	10	4	0.101	222.0	ORF1ab	3.0	74.0	212.0	ORF1ab	2.0	71.0	3.0	same gene	2020-07	2020	7
13683	13677	6	4	0.101	216.0	ORF1ab	3.0	72.0	210.0	ORF1ab	3.0	70.0	2.0	same gene	2020-07	2020	7
13695	13689	6	4	0.101	228.0	ORF1ab	3.0	76.0	222.0	ORF1ab	3.0	74.0	2.0	same gene	2020-07	2020	7
13688	13677	11	4	0.101	221.0	ORF1ab	2.0	74.0	210.0	ORF1ab	3.0	70.0	4.0	same gene	2020-07	2020	7
13689	13677	12	4	0.101	222.0	ORF1ab	3.0	74.0	210.0	ORF1ab	3.0	70.0	4.0	same gene	2020-07	2020	7
13695	13688	7	4	0.101	228.0	ORF1ab	3.0	76.0	221.0	ORF1ab	2.0	74.0	2.0	same gene	2020-07	2020	7
13695	13677	18	4	0.101	228.0	ORF1ab	3.0	76.0	210.0	ORF1ab	3.0	70.0	6.0	same gene	2020-07	2020	7
13688	13679	9	4	0.101	221.0	ORF1ab	2.0	74.0	212.0	ORF1ab	2.0	71.0	3.0	same gene	2020-07	2020	7
13695	13679	16	4	0.101	228.0	ORF1ab	3.0	76.0	212.0	ORF1ab	2.0	71.0	5.0	same gene	2020-07	2020	7
13695	13673	22	4	0.101	228.0	ORF1ab	3.0	76.0	206.0	ORF1ab	2.0	69.0	7.0	same gene	2020-07	2020	7
13695	13683	12	4	0.101	228.0	ORF1ab	3.0	76.0	216.0	ORF1ab	3.0	72.0	4.0	same gene	2020-07	2020	7
13688	13681	7	4	0.101	221.0	ORF1ab	2.0	74.0	214.0	ORF1ab	1.0	72.0	2.0	same gene	2020-07	2020	7
13689	13681	8	4	0.101	222.0	ORF1ab	3.0	74.0	214.0	ORF1ab	1.0	72.0	2.0	same gene	2020-07	2020	7
13695	13681	14	4	0.101	228.0	ORF1ab	3.0	76.0	214.0	ORF1ab	1.0	72.0	4.0	same gene	2020-07	2020	7
13688	13682	6	4	0.101	221.0	ORF1ab	2.0	74.0	215.0	ORF1ab	2.0	72.0	2.0	same gene	2020-07	2020	7
13689	13682	7	4	0.101	222.0	ORF1ab	3.0	74.0	215.0	ORF1ab	2.0	72.0	2.0	same gene	2020-07	2020	7
13689	13683	6	4	0.101	222.0	ORF1ab	3.0	74.0	216.0	ORF1ab	3.0	72.0	2.0	same gene	2020-07	2020	7
13688	13695	7	4	0.101	221.0	ORF1ab	2.0	74.0	228.0	ORF1ab	3.0	76.0	2.0	same gene	2020-07	2020	7
13682	13677	5	4	0.101	215.0	ORF1ab	2.0	72.0	210.0	ORF1ab	3.0	70.0	2.0	same gene	2020-07	2020	7
13681	13677	4	4	0.101	214.0	ORF1ab	1.0	72.0	210.0	ORF1ab	3.0	70.0	2.0	same gene	2020-07	2020	7
13695	13676	19	4	0.101	228.0	ORF1ab	3.0	76.0	209.0	ORF1ab	2.0	70.0	6.0	same gene	2020-07	2020	7
13681	13675	6	4	0.101	214.0	ORF1ab	1.0	72.0	208.0	ORF1ab	1.0	70.0	2.0	same gene	2020-07	2020	7
13682	13675	7	4	0.101	215.0	ORF1ab	2.0	72.0	208.0	ORF1ab	1.0	70.0	2.0	same gene	2020-07	2020	7
13683	13675	8	4	0.101	216.0	ORF1ab	3.0	72.0	208.0	ORF1ab	1.0	70.0	2.0	same gene	2020-07	2020	7
13688	13675	13	4	0.101	221.0	ORF1ab	2.0	74.0	208.0	ORF1ab	1.0	70.0	4.0	same gene	2020-07	2020	7
13682	13695	13	4	0.101	215.0	ORF1ab	2.0	72.0	228.0	ORF1ab	3.0	76.0	4.0	same gene	2020-07	2020	7
13683	13688	5	4	0.101	216.0	ORF1ab	3.0	72.0	221.0	ORF1ab	2.0	74.0	2.0	same gene	2020-07	2020	7
13683	13689	6	4	0.101	216.0	ORF1ab	3.0	72.0	222.0	ORF1ab	3.0	74.0	2.0	same gene	2020-07	2020	7
13689	13675	14	4	0.101	222.0	ORF1ab	3.0	74.0	208.0	ORF1ab	1.0	70.0	4.0	same gene	2020-07	2020	7
13695	13675	20	4	0.101	228.0	ORF1ab	3.0	76.0	208.0	ORF1ab	1.0	70.0	6.0	same gene	2020-07	2020	7
13681	13676	5	4	0.101	214.0	ORF1ab	1.0	72.0	209.0	ORF1ab	2.0	70.0	2.0	same gene	2020-07	2020	7
13682	13676	6	4	0.101	215.0	ORF1ab	2.0	72.0	209.0	ORF1ab	2.0	70.0	2.0	same gene	2020-07	2020	7
13683	13676	7	4	0.101	216.0	ORF1ab	3.0	72.0	209.0	ORF1ab	2.0	70.0	2.0	same gene	2020-07	2020	7
13683	13695	12	4	0.101	216.0	ORF1ab	3.0	72.0	228.0	ORF1ab	3.0	76.0	4.0	same gene	2020-07	2020	7
13688	13676	12	4	0.101	221.0	ORF1ab	2.0	74.0	209.0	ORF1ab	2.0	70.0	4.0	same gene	2020-07	2020	7
13689	13676	13	4	0.101	222.0	ORF1ab	3.0	74.0	209.0	ORF1ab	2.0	70.0	4.0	same gene	2020-07	2020	7
13676	13669	7	4	0.101	209.0	ORF1ab	2.0	70.0	202.0	ORF1ab	1.0	68.0	2.0	same gene	2020-07	2020	7
13675	13669	6	4	0.101	208.0	ORF1ab	1.0	70.0	202.0	ORF1ab	1.0	68.0	2.0	same gene	2020-07	2020	7
13677	13695	18	4	0.101	210.0	ORF1ab	3.0	70.0	228.0	ORF1ab	3.0	76.0	6.0	same gene	2020-07	2020	7
13664	13679	15	4	0.101	197.0	ORF1ab	2.0	66.0	212.0	ORF1ab	2.0	71.0	5.0	same gene	2020-07	2020	7
13664	13689	25	4	0.101	197.0	ORF1ab	2.0	66.0	222.0	ORF1ab	3.0	74.0	8.0	same gene	2020-07	2020	7
13664	13688	24	4	0.101	197.0	ORF1ab	2.0	66.0	221.0	ORF1ab	2.0	74.0	8.0	same gene	2020-07	2020	7
13679	13664	15	4	0.101	212.0	ORF1ab	2.0	71.0	197.0	ORF1ab	2.0	66.0	5.0	same gene	2020-07	2020	7
13664	13683	19	4	0.101	197.0	ORF1ab	2.0	66.0	216.0	ORF1ab	3.0	72.0	6.0	same gene	2020-07	2020	7
13664	13682	18	4	0.101	197.0	ORF1ab	2.0	66.0	215.0	ORF1ab	2.0	72.0	6.0	same gene	2020-07	2020	7
13664	13681	17	4	0.101	197.0	ORF1ab	2.0	66.0	214.0	ORF1ab	1.0	72.0	6.0	same gene	2020-07	2020	7
13681	13664	17	4	0.101	214.0	ORF1ab	1.0	72.0	197.0	ORF1ab	2.0	66.0	6.0	same gene	2020-07	2020	7
13688	13683	5	4	0.101	221.0	ORF1ab	2.0	74.0	216.0	ORF1ab	3.0	72.0	2.0	same gene	2020-07	2020	7
13688	13664	24	4	0.101	221.0	ORF1ab	2.0	74.0	197.0	ORF1ab	2.0	66.0	8.0	same gene	2020-07	2020	7
13664	13677	13	4	0.101	197.0	ORF1ab	2.0	66.0	210.0	ORF1ab	3.0	70.0	4.0	same gene	2020-07	2020	7
13664	13676	12	4	0.101	197.0	ORF1ab	2.0	66.0	209.0	ORF1ab	2.0	70.0	4.0	same gene	2020-07	2020	7
13664	13675	11	4	0.101	197.0	ORF1ab	2.0	66.0	208.0	ORF1ab	1.0	70.0	4.0	same gene	2020-07	2020	7
13683	13664	19	4	0.101	216.0	ORF1ab	3.0	72.0	197.0	ORF1ab	2.0	66.0	6.0	same gene	2020-07	2020	7
13664	13673	9	4	0.101	197.0	ORF1ab	2.0	66.0	206.0	ORF1ab	2.0	69.0	3.0	same gene	2020-07	2020	7
13664	13672	8	4	0.101	197.0	ORF1ab	2.0	66.0	205.0	ORF1ab	1.0	69.0	3.0	same gene	2020-07	2020	7
13664	13670	6	4	0.101	197.0	ORF1ab	2.0	66.0	203.0	ORF1ab	2.0	68.0	2.0	same gene	2020-07	2020	7
13677	13664	13	4	0.101	210.0	ORF1ab	3.0	70.0	197.0	ORF1ab	2.0	66.0	4.0	same gene	2020-07	2020	7
13676	13664	12	4	0.101	209.0	ORF1ab	2.0	70.0	197.0	ORF1ab	2.0	66.0	4.0	same gene	2020-07	2020	7
13675	13664	11	4	0.101	208.0	ORF1ab	1.0	70.0	197.0	ORF1ab	2.0	66.0	4.0	same gene	2020-07	2020	7
13673	13664	9	4	0.101	206.0	ORF1ab	2.0	69.0	197.0	ORF1ab	2.0	66.0	3.0	same gene	2020-07	2020	7
13666	13689	23	4	0.101	199.0	ORF1ab	1.0	67.0	222.0	ORF1ab	3.0	74.0	7.0	same gene	2020-07	2020	7
13666	13688	22	4	0.101	199.0	ORF1ab	1.0	67.0	221.0	ORF1ab	2.0	74.0	7.0	same gene	2020-07	2020	7
13666	13683	17	4	0.101	199.0	ORF1ab	1.0	67.0	216.0	ORF1ab	3.0	72.0	5.0	same gene	2020-07	2020	7
13666	13682	16	4	0.101	199.0	ORF1ab	1.0	67.0	215.0	ORF1ab	2.0	72.0	5.0	same gene	2020-07	2020	7
13666	13681	15	4	0.101	199.0	ORF1ab	1.0	67.0	214.0	ORF1ab	1.0	72.0	5.0	same gene	2020-07	2020	7
13666	13679	13	4	0.101	199.0	ORF1ab	1.0	67.0	212.0	ORF1ab	2.0	71.0	4.0	same gene	2020-07	2020	7
13666	13677	11	4	0.101	199.0	ORF1ab	1.0	67.0	210.0	ORF1ab	3.0	70.0	3.0	same gene	2020-07	2020	7
13666	13676	10	4	0.101	199.0	ORF1ab	1.0	67.0	209.0	ORF1ab	2.0	70.0	3.0	same gene	2020-07	2020	7
13666	13675	9	4	0.101	199.0	ORF1ab	1.0	67.0	208.0	ORF1ab	1.0	70.0	3.0	same gene	2020-07	2020	7
13666	13673	7	4	0.101	199.0	ORF1ab	1.0	67.0	206.0	ORF1ab	2.0	69.0	2.0	same gene	2020-07	2020	7
13666	13672	6	4	0.101	199.0	ORF1ab	1.0	67.0	205.0	ORF1ab	1.0	69.0	2.0	same gene	2020-07	2020	7
13669	13664	5	4	0.101	202.0	ORF1ab	1.0	68.0	197.0	ORF1ab	2.0	66.0	2.0	same gene	2020-07	2020	7
13670	13664	6	4	0.101	203.0	ORF1ab	2.0	68.0	197.0	ORF1ab	2.0	66.0	2.0	same gene	2020-07	2020	7
13672	13664	8	4	0.101	205.0	ORF1ab	1.0	69.0	197.0	ORF1ab	2.0	66.0	3.0	same gene	2020-07	2020	7
13664	13695	31	4	0.101	197.0	ORF1ab	2.0	66.0	228.0	ORF1ab	3.0	76.0	10.0	same gene	2020-07	2020	7
13664	13669	5	4	0.101	197.0	ORF1ab	2.0	66.0	202.0	ORF1ab	1.0	68.0	2.0	same gene	2020-07	2020	7
13689	13664	25	4	0.101	222.0	ORF1ab	3.0	74.0	197.0	ORF1ab	2.0	66.0	8.0	same gene	2020-07	2020	7
13677	13689	12	4	0.101	210.0	ORF1ab	3.0	70.0	222.0	ORF1ab	3.0	74.0	4.0	same gene	2020-07	2020	7
13676	13689	13	4	0.101	209.0	ORF1ab	2.0	70.0	222.0	ORF1ab	3.0	74.0	4.0	same gene	2020-07	2020	7
13682	13666	16	4	0.101	215.0	ORF1ab	2.0	72.0	199.0	ORF1ab	1.0	67.0	5.0	same gene	2020-07	2020	7
13683	13666	17	4	0.101	216.0	ORF1ab	3.0	72.0	199.0	ORF1ab	1.0	67.0	5.0	same gene	2020-07	2020	7
13675	13695	20	4	0.101	208.0	ORF1ab	1.0	70.0	228.0	ORF1ab	3.0	76.0	6.0	same gene	2020-07	2020	7
13676	13681	5	4	0.101	209.0	ORF1ab	2.0	70.0	214.0	ORF1ab	1.0	72.0	2.0	same gene	2020-07	2020	7
13676	13682	6	4	0.101	209.0	ORF1ab	2.0	70.0	215.0	ORF1ab	2.0	72.0	2.0	same gene	2020-07	2020	7
13676	13683	7	4	0.101	209.0	ORF1ab	2.0	70.0	216.0	ORF1ab	3.0	72.0	2.0	same gene	2020-07	2020	7
13676	13688	12	4	0.101	209.0	ORF1ab	2.0	70.0	221.0	ORF1ab	2.0	74.0	4.0	same gene	2020-07	2020	7
13688	13666	22	4	0.101	221.0	ORF1ab	2.0	74.0	199.0	ORF1ab	1.0	67.0	7.0	same gene	2020-07	2020	7
13672	13695	23	4	0.101	205.0	ORF1ab	1.0	69.0	228.0	ORF1ab	3.0	76.0	7.0	same gene	2020-07	2020	7
13689	13666	23	4	0.101	222.0	ORF1ab	3.0	74.0	199.0	ORF1ab	1.0	67.0	7.0	same gene	2020-07	2020	7
13676	13695	19	4	0.101	209.0	ORF1ab	2.0	70.0	228.0	ORF1ab	3.0	76.0	6.0	same gene	2020-07	2020	7
13677	13681	4	4	0.101	210.0	ORF1ab	3.0	70.0	214.0	ORF1ab	1.0	72.0	2.0	same gene	2020-07	2020	7
13677	13682	5	4	0.101	210.0	ORF1ab	3.0	70.0	215.0	ORF1ab	2.0	72.0	2.0	same gene	2020-07	2020	7
13677	13683	6	4	0.101	210.0	ORF1ab	3.0	70.0	216.0	ORF1ab	3.0	72.0	2.0	same gene	2020-07	2020	7
13695	13666	29	4	0.101	228.0	ORF1ab	3.0	76.0	199.0	ORF1ab	1.0	67.0	9.0	same gene	2020-07	2020	7
13677	13688	11	4	0.101	210.0	ORF1ab	3.0	70.0	221.0	ORF1ab	2.0	74.0	4.0	same gene	2020-07	2020	7
13681	13666	15	4	0.101	214.0	ORF1ab	1.0	72.0	199.0	ORF1ab	1.0	67.0	5.0	same gene	2020-07	2020	7
13679	13666	13	4	0.101	212.0	ORF1ab	2.0	71.0	199.0	ORF1ab	1.0	67.0	4.0	same gene	2020-07	2020	7
13675	13689	14	4	0.101	208.0	ORF1ab	1.0	70.0	222.0	ORF1ab	3.0	74.0	4.0	same gene	2020-07	2020	7
13675	13688	13	4	0.101	208.0	ORF1ab	1.0	70.0	221.0	ORF1ab	2.0	74.0	4.0	same gene	2020-07	2020	7
13695	13664	31	4	0.101	228.0	ORF1ab	3.0	76.0	197.0	ORF1ab	2.0	66.0	10.0	same gene	2020-07	2020	7
13673	13679	6	4	0.101	206.0	ORF1ab	2.0	69.0	212.0	ORF1ab	2.0	71.0	2.0	same gene	2020-07	2020	7
13673	13681	8	4	0.101	206.0	ORF1ab	2.0	69.0	214.0	ORF1ab	1.0	72.0	3.0	same gene	2020-07	2020	7
13673	13682	9	4	0.101	206.0	ORF1ab	2.0	69.0	215.0	ORF1ab	2.0	72.0	3.0	same gene	2020-07	2020	7
13673	13683	10	4	0.101	206.0	ORF1ab	2.0	69.0	216.0	ORF1ab	3.0	72.0	3.0	same gene	2020-07	2020	7
13673	13688	15	4	0.101	206.0	ORF1ab	2.0	69.0	221.0	ORF1ab	2.0	74.0	5.0	same gene	2020-07	2020	7
13673	13689	16	4	0.101	206.0	ORF1ab	2.0	69.0	222.0	ORF1ab	3.0	74.0	5.0	same gene	2020-07	2020	7
13673	13695	22	4	0.101	206.0	ORF1ab	2.0	69.0	228.0	ORF1ab	3.0	76.0	7.0	same gene	2020-07	2020	7
13672	13666	6	4	0.101	205.0	ORF1ab	1.0	69.0	199.0	ORF1ab	1.0	67.0	2.0	same gene	2020-07	2020	7
13673	13666	7	4	0.101	206.0	ORF1ab	2.0	69.0	199.0	ORF1ab	1.0	67.0	2.0	same gene	2020-07	2020	7
13675	13681	6	4	0.101	208.0	ORF1ab	1.0	70.0	214.0	ORF1ab	1.0	72.0	2.0	same gene	2020-07	2020	7
13675	13682	7	4	0.101	208.0	ORF1ab	1.0	70.0	215.0	ORF1ab	2.0	72.0	2.0	same gene	2020-07	2020	7
13675	13683	8	4	0.101	208.0	ORF1ab	1.0	70.0	216.0	ORF1ab	3.0	72.0	2.0	same gene	2020-07	2020	7
13675	13666	9	4	0.101	208.0	ORF1ab	1.0	70.0	199.0	ORF1ab	1.0	67.0	3.0	same gene	2020-07	2020	7
13676	13666	10	4	0.101	209.0	ORF1ab	2.0	70.0	199.0	ORF1ab	1.0	67.0	3.0	same gene	2020-07	2020	7
13677	13666	11	4	0.101	210.0	ORF1ab	3.0	70.0	199.0	ORF1ab	1.0	67.0	3.0	same gene	2020-07	2020	7
13689	13680	9	4	0.10099	222.0	ORF1ab	3.0	74.0	213.0	ORF1ab	3.0	71.0	3.0	same gene	2020-07	2020	7
13673	13680	7	4	0.10099	206.0	ORF1ab	2.0	69.0	213.0	ORF1ab	3.0	71.0	2.0	same gene	2020-07	2020	7
13670	13680	10	4	0.10099	203.0	ORF1ab	2.0	68.0	213.0	ORF1ab	3.0	71.0	3.0	same gene	2020-07	2020	7
13688	13680	8	4	0.10099	221.0	ORF1ab	2.0	74.0	213.0	ORF1ab	3.0	71.0	3.0	same gene	2020-07	2020	7
13695	13680	15	4	0.10099	228.0	ORF1ab	3.0	76.0	213.0	ORF1ab	3.0	71.0	5.0	same gene	2020-07	2020	7
13680	13673	7	4	0.10099	213.0	ORF1ab	3.0	71.0	206.0	ORF1ab	2.0	69.0	2.0	same gene	2020-07	2020	7
13680	13672	8	4	0.10099	213.0	ORF1ab	3.0	71.0	205.0	ORF1ab	1.0	69.0	2.0	same gene	2020-07	2020	7
13680	13695	15	4	0.10099	213.0	ORF1ab	3.0	71.0	228.0	ORF1ab	3.0	76.0	5.0	same gene	2020-07	2020	7
13680	13670	10	4	0.10099	213.0	ORF1ab	3.0	71.0	203.0	ORF1ab	2.0	68.0	3.0	same gene	2020-07	2020	7
13680	13689	9	4	0.10099	213.0	ORF1ab	3.0	71.0	222.0	ORF1ab	3.0	74.0	3.0	same gene	2020-07	2020	7
13680	13688	8	4	0.10099	213.0	ORF1ab	3.0	71.0	221.0	ORF1ab	2.0	74.0	3.0	same gene	2020-07	2020	7
13680	13669	11	4	0.10099	213.0	ORF1ab	3.0	71.0	202.0	ORF1ab	1.0	68.0	3.0	same gene	2020-07	2020	7
13669	13680	11	4	0.10099	202.0	ORF1ab	1.0	68.0	213.0	ORF1ab	3.0	71.0	3.0	same gene	2020-07	2020	7
13680	13666	14	4	0.10099	213.0	ORF1ab	3.0	71.0	199.0	ORF1ab	1.0	67.0	4.0	same gene	2020-07	2020	7
13680	13664	16	4	0.10099	213.0	ORF1ab	3.0	71.0	197.0	ORF1ab	2.0	66.0	5.0	same gene	2020-07	2020	7
13664	13680	16	4	0.10099	197.0	ORF1ab	2.0	66.0	213.0	ORF1ab	3.0	71.0	5.0	same gene	2020-07	2020	7
13666	13680	14	4	0.10099	199.0	ORF1ab	1.0	67.0	213.0	ORF1ab	3.0	71.0	4.0	same gene	2020-07	2020	7
13672	13680	8	4	0.10099	205.0	ORF1ab	1.0	69.0	213.0	ORF1ab	3.0	71.0	2.0	same gene	2020-07	2020	7
5262	5252	10	4	0.10097	4997.0	ORF1ab	2.0	1666.0	4987.0	ORF1ab	1.0	1663.0	3.0	same gene	2020-07	2020	7
5261	5255	6	4	0.10097	4996.0	ORF1ab	1.0	1666.0	4990.0	ORF1ab	1.0	1664.0	2.0	same gene	2020-07	2020	7
5261	5254	7	4	0.10097	4996.0	ORF1ab	1.0	1666.0	4989.0	ORF1ab	3.0	1663.0	3.0	same gene	2020-07	2020	7
5258	5254	4	4	0.10097	4993.0	ORF1ab	1.0	1665.0	4989.0	ORF1ab	3.0	1663.0	2.0	same gene	2020-07	2020	7
5254	5258	4	4	0.10097	4989.0	ORF1ab	3.0	1663.0	4993.0	ORF1ab	1.0	1665.0	2.0	same gene	2020-07	2020	7
5261	5252	9	4	0.10097	4996.0	ORF1ab	1.0	1666.0	4987.0	ORF1ab	1.0	1663.0	3.0	same gene	2020-07	2020	7
5262	5255	7	4	0.10097	4997.0	ORF1ab	2.0	1666.0	4990.0	ORF1ab	1.0	1664.0	2.0	same gene	2020-07	2020	7
5258	5252	6	4	0.10097	4993.0	ORF1ab	1.0	1665.0	4987.0	ORF1ab	1.0	1663.0	2.0	same gene	2020-07	2020	7
5261	5256	5	4	0.10097	4996.0	ORF1ab	1.0	1666.0	4991.0	ORF1ab	2.0	1664.0	2.0	same gene	2020-07	2020	7
5252	5258	6	4	0.10097	4987.0	ORF1ab	1.0	1663.0	4993.0	ORF1ab	1.0	1665.0	2.0	same gene	2020-07	2020	7
5262	5256	6	4	0.10097	4997.0	ORF1ab	2.0	1666.0	4991.0	ORF1ab	2.0	1664.0	2.0	same gene	2020-07	2020	7
5252	5261	9	4	0.10097	4987.0	ORF1ab	1.0	1663.0	4996.0	ORF1ab	1.0	1666.0	3.0	same gene	2020-07	2020	7
5256	5262	6	4	0.10097	4991.0	ORF1ab	2.0	1664.0	4997.0	ORF1ab	2.0	1666.0	2.0	same gene	2020-07	2020	7
5252	5262	10	4	0.10097	4987.0	ORF1ab	1.0	1663.0	4997.0	ORF1ab	2.0	1666.0	3.0	same gene	2020-07	2020	7
5256	5261	5	4	0.10097	4991.0	ORF1ab	2.0	1664.0	4996.0	ORF1ab	1.0	1666.0	2.0	same gene	2020-07	2020	7
5255	5262	7	4	0.10097	4990.0	ORF1ab	1.0	1664.0	4997.0	ORF1ab	2.0	1666.0	2.0	same gene	2020-07	2020	7
5255	5261	6	4	0.10097	4990.0	ORF1ab	1.0	1664.0	4996.0	ORF1ab	1.0	1666.0	2.0	same gene	2020-07	2020	7
5254	5262	8	4	0.10097	4989.0	ORF1ab	3.0	1663.0	4997.0	ORF1ab	2.0	1666.0	3.0	same gene	2020-07	2020	7
5254	5261	7	4	0.10097	4989.0	ORF1ab	3.0	1663.0	4996.0	ORF1ab	1.0	1666.0	3.0	same gene	2020-07	2020	7
5262	5254	8	4	0.10097	4997.0	ORF1ab	2.0	1666.0	4989.0	ORF1ab	3.0	1663.0	3.0	same gene	2020-07	2020	7
13693	13689	4	4	0.10092	226.0	ORF1ab	1.0	76.0	222.0	ORF1ab	3.0	74.0	2.0	same gene	2020-07	2020	7
13693	13681	12	4	0.10092	226.0	ORF1ab	1.0	76.0	214.0	ORF1ab	1.0	72.0	4.0	same gene	2020-07	2020	7
13693	13688	5	4	0.10092	226.0	ORF1ab	1.0	76.0	221.0	ORF1ab	2.0	74.0	2.0	same gene	2020-07	2020	7
13693	13683	10	4	0.10092	226.0	ORF1ab	1.0	76.0	216.0	ORF1ab	3.0	72.0	4.0	same gene	2020-07	2020	7
13688	13693	5	4	0.10092	221.0	ORF1ab	2.0	74.0	226.0	ORF1ab	1.0	76.0	2.0	same gene	2020-07	2020	7
13673	13693	20	4	0.10092	206.0	ORF1ab	2.0	69.0	226.0	ORF1ab	1.0	76.0	7.0	same gene	2020-07	2020	7
13683	13693	10	4	0.10092	216.0	ORF1ab	3.0	72.0	226.0	ORF1ab	1.0	76.0	4.0	same gene	2020-07	2020	7
13682	13693	11	4	0.10092	215.0	ORF1ab	2.0	72.0	226.0	ORF1ab	1.0	76.0	4.0	same gene	2020-07	2020	7
13681	13693	12	4	0.10092	214.0	ORF1ab	1.0	72.0	226.0	ORF1ab	1.0	76.0	4.0	same gene	2020-07	2020	7
13679	13693	14	4	0.10092	212.0	ORF1ab	2.0	71.0	226.0	ORF1ab	1.0	76.0	5.0	same gene	2020-07	2020	7
13664	13693	29	4	0.10092	197.0	ORF1ab	2.0	66.0	226.0	ORF1ab	1.0	76.0	10.0	same gene	2020-07	2020	7
13677	13693	16	4	0.10092	210.0	ORF1ab	3.0	70.0	226.0	ORF1ab	1.0	76.0	6.0	same gene	2020-07	2020	7
13676	13693	17	4	0.10092	209.0	ORF1ab	2.0	70.0	226.0	ORF1ab	1.0	76.0	6.0	same gene	2020-07	2020	7
13693	13679	14	4	0.10092	226.0	ORF1ab	1.0	76.0	212.0	ORF1ab	2.0	71.0	5.0	same gene	2020-07	2020	7
13675	13693	18	4	0.10092	208.0	ORF1ab	1.0	70.0	226.0	ORF1ab	1.0	76.0	6.0	same gene	2020-07	2020	7
13693	13682	11	4	0.10092	226.0	ORF1ab	1.0	76.0	215.0	ORF1ab	2.0	72.0	4.0	same gene	2020-07	2020	7
13693	13672	21	4	0.10092	226.0	ORF1ab	1.0	76.0	205.0	ORF1ab	1.0	69.0	7.0	same gene	2020-07	2020	7
13693	13673	20	4	0.10092	226.0	ORF1ab	1.0	76.0	206.0	ORF1ab	2.0	69.0	7.0	same gene	2020-07	2020	7
13693	13666	27	4	0.10092	226.0	ORF1ab	1.0	76.0	199.0	ORF1ab	1.0	67.0	9.0	same gene	2020-07	2020	7
13693	13669	24	4	0.10092	226.0	ORF1ab	1.0	76.0	202.0	ORF1ab	1.0	68.0	8.0	same gene	2020-07	2020	7
13693	13677	16	4	0.10092	226.0	ORF1ab	1.0	76.0	210.0	ORF1ab	3.0	70.0	6.0	same gene	2020-07	2020	7
13693	13670	23	4	0.10092	226.0	ORF1ab	1.0	76.0	203.0	ORF1ab	2.0	68.0	8.0	same gene	2020-07	2020	7
13672	13693	21	4	0.10092	205.0	ORF1ab	1.0	69.0	226.0	ORF1ab	1.0	76.0	7.0	same gene	2020-07	2020	7
13669	13693	24	4	0.10092	202.0	ORF1ab	1.0	68.0	226.0	ORF1ab	1.0	76.0	8.0	same gene	2020-07	2020	7
13689	13693	4	4	0.10092	222.0	ORF1ab	3.0	74.0	226.0	ORF1ab	1.0	76.0	2.0	same gene	2020-07	2020	7
13693	13675	18	4	0.10092	226.0	ORF1ab	1.0	76.0	208.0	ORF1ab	1.0	70.0	6.0	same gene	2020-07	2020	7
13666	13693	27	4	0.10092	199.0	ORF1ab	1.0	67.0	226.0	ORF1ab	1.0	76.0	9.0	same gene	2020-07	2020	7
13670	13693	23	4	0.10092	203.0	ORF1ab	2.0	68.0	226.0	ORF1ab	1.0	76.0	8.0	same gene	2020-07	2020	7
13693	13676	17	4	0.10092	226.0	ORF1ab	1.0	76.0	209.0	ORF1ab	2.0	70.0	6.0	same gene	2020-07	2020	7
13693	13664	29	4	0.10092	226.0	ORF1ab	1.0	76.0	197.0	ORF1ab	2.0	66.0	10.0	same gene	2020-07	2020	7
13675	13686	11	4	0.10087	208.0	ORF1ab	1.0	70.0	219.0	ORF1ab	3.0	73.0	3.0	same gene	2020-07	2020	7
13686	13666	20	4	0.10087	219.0	ORF1ab	3.0	73.0	199.0	ORF1ab	1.0	67.0	6.0	same gene	2020-07	2020	7
13676	13686	10	4	0.10087	209.0	ORF1ab	2.0	70.0	219.0	ORF1ab	3.0	73.0	3.0	same gene	2020-07	2020	7
13686	13664	22	4	0.10087	219.0	ORF1ab	3.0	73.0	197.0	ORF1ab	2.0	66.0	7.0	same gene	2020-07	2020	7
13677	13686	9	4	0.10087	210.0	ORF1ab	3.0	70.0	219.0	ORF1ab	3.0	73.0	3.0	same gene	2020-07	2020	7
13673	13686	13	4	0.10087	206.0	ORF1ab	2.0	69.0	219.0	ORF1ab	3.0	73.0	4.0	same gene	2020-07	2020	7
13686	13679	7	4	0.10087	219.0	ORF1ab	3.0	73.0	212.0	ORF1ab	2.0	71.0	2.0	same gene	2020-07	2020	7
13679	13686	7	4	0.10087	212.0	ORF1ab	2.0	71.0	219.0	ORF1ab	3.0	73.0	2.0	same gene	2020-07	2020	7
13686	13669	17	4	0.10087	219.0	ORF1ab	3.0	73.0	202.0	ORF1ab	1.0	68.0	5.0	same gene	2020-07	2020	7
13686	13672	14	4	0.10087	219.0	ORF1ab	3.0	73.0	205.0	ORF1ab	1.0	69.0	4.0	same gene	2020-07	2020	7
13686	13695	9	4	0.10087	219.0	ORF1ab	3.0	73.0	228.0	ORF1ab	3.0	76.0	3.0	same gene	2020-07	2020	7
13686	13673	13	4	0.10087	219.0	ORF1ab	3.0	73.0	206.0	ORF1ab	2.0	69.0	4.0	same gene	2020-07	2020	7
13686	13675	11	4	0.10087	219.0	ORF1ab	3.0	73.0	208.0	ORF1ab	1.0	70.0	3.0	same gene	2020-07	2020	7
13695	13686	9	4	0.10087	228.0	ORF1ab	3.0	76.0	219.0	ORF1ab	3.0	73.0	3.0	same gene	2020-07	2020	7
13686	13676	10	4	0.10087	219.0	ORF1ab	3.0	73.0	209.0	ORF1ab	2.0	70.0	3.0	same gene	2020-07	2020	7
13686	13677	9	4	0.10087	219.0	ORF1ab	3.0	73.0	210.0	ORF1ab	3.0	70.0	3.0	same gene	2020-07	2020	7
13686	13670	16	4	0.10087	219.0	ORF1ab	3.0	73.0	203.0	ORF1ab	2.0	68.0	5.0	same gene	2020-07	2020	7
13672	13686	14	4	0.10087	205.0	ORF1ab	1.0	69.0	219.0	ORF1ab	3.0	73.0	4.0	same gene	2020-07	2020	7
13666	13686	20	4	0.10087	199.0	ORF1ab	1.0	67.0	219.0	ORF1ab	3.0	73.0	6.0	same gene	2020-07	2020	7
13664	13686	22	4	0.10087	197.0	ORF1ab	2.0	66.0	219.0	ORF1ab	3.0	73.0	7.0	same gene	2020-07	2020	7
13670	13686	16	4	0.10087	203.0	ORF1ab	2.0	68.0	219.0	ORF1ab	3.0	73.0	5.0	same gene	2020-07	2020	7
13669	13686	17	4	0.10087	202.0	ORF1ab	1.0	68.0	219.0	ORF1ab	3.0	73.0	5.0	same gene	2020-07	2020	7
13672	13691	19	4	0.10086	205.0	ORF1ab	1.0	69.0	224.0	ORF1ab	2.0	75.0	6.0	same gene	2020-07	2020	7
13691	13679	12	4	0.10086	224.0	ORF1ab	2.0	75.0	212.0	ORF1ab	2.0	71.0	4.0	same gene	2020-07	2020	7
13681	13691	10	4	0.10086	214.0	ORF1ab	1.0	72.0	224.0	ORF1ab	2.0	75.0	3.0	same gene	2020-07	2020	7
13688	13674	14	4	0.10086	221.0	ORF1ab	2.0	74.0	207.0	ORF1ab	3.0	69.0	5.0	same gene	2020-07	2020	7
13670	13691	21	4	0.10086	203.0	ORF1ab	2.0	68.0	224.0	ORF1ab	2.0	75.0	7.0	same gene	2020-07	2020	7
13683	13674	9	4	0.10086	216.0	ORF1ab	3.0	72.0	207.0	ORF1ab	3.0	69.0	3.0	same gene	2020-07	2020	7
13682	13674	8	4	0.10086	215.0	ORF1ab	2.0	72.0	207.0	ORF1ab	3.0	69.0	3.0	same gene	2020-07	2020	7
13695	13674	21	4	0.10086	228.0	ORF1ab	3.0	76.0	207.0	ORF1ab	3.0	69.0	7.0	same gene	2020-07	2020	7
13681	13674	7	4	0.10086	214.0	ORF1ab	1.0	72.0	207.0	ORF1ab	3.0	69.0	3.0	same gene	2020-07	2020	7
13679	13674	5	4	0.10086	212.0	ORF1ab	2.0	71.0	207.0	ORF1ab	3.0	69.0	2.0	same gene	2020-07	2020	7
13691	13669	22	4	0.10086	224.0	ORF1ab	2.0	75.0	202.0	ORF1ab	1.0	68.0	7.0	same gene	2020-07	2020	7
13691	13673	18	4	0.10086	224.0	ORF1ab	2.0	75.0	206.0	ORF1ab	2.0	69.0	6.0	same gene	2020-07	2020	7
13677	13691	14	4	0.10086	210.0	ORF1ab	3.0	70.0	224.0	ORF1ab	2.0	75.0	5.0	same gene	2020-07	2020	7
13689	13674	15	4	0.10086	222.0	ORF1ab	3.0	74.0	207.0	ORF1ab	3.0	69.0	5.0	same gene	2020-07	2020	7
13682	13691	9	4	0.10086	215.0	ORF1ab	2.0	72.0	224.0	ORF1ab	2.0	75.0	3.0	same gene	2020-07	2020	7
13674	13664	10	4	0.10086	207.0	ORF1ab	3.0	69.0	197.0	ORF1ab	2.0	66.0	3.0	same gene	2020-07	2020	7
13691	13672	19	4	0.10086	224.0	ORF1ab	2.0	75.0	205.0	ORF1ab	1.0	69.0	6.0	same gene	2020-07	2020	7
13683	13691	8	4	0.10086	216.0	ORF1ab	3.0	72.0	224.0	ORF1ab	2.0	75.0	3.0	same gene	2020-07	2020	7
13669	13691	22	4	0.10086	202.0	ORF1ab	1.0	68.0	224.0	ORF1ab	2.0	75.0	7.0	same gene	2020-07	2020	7
13691	13664	27	4	0.10086	224.0	ORF1ab	2.0	75.0	197.0	ORF1ab	2.0	66.0	9.0	same gene	2020-07	2020	7
13691	13675	16	4	0.10086	224.0	ORF1ab	2.0	75.0	208.0	ORF1ab	1.0	70.0	5.0	same gene	2020-07	2020	7
13674	13666	8	4	0.10086	207.0	ORF1ab	3.0	69.0	199.0	ORF1ab	1.0	67.0	2.0	same gene	2020-07	2020	7
13691	13666	25	4	0.10086	224.0	ORF1ab	2.0	75.0	199.0	ORF1ab	1.0	67.0	8.0	same gene	2020-07	2020	7
13691	13676	15	4	0.10086	224.0	ORF1ab	2.0	75.0	209.0	ORF1ab	2.0	70.0	5.0	same gene	2020-07	2020	7
13666	13691	25	4	0.10086	199.0	ORF1ab	1.0	67.0	224.0	ORF1ab	2.0	75.0	8.0	same gene	2020-07	2020	7
13691	13683	8	4	0.10086	224.0	ORF1ab	2.0	75.0	216.0	ORF1ab	3.0	72.0	3.0	same gene	2020-07	2020	7
13691	13682	9	4	0.10086	224.0	ORF1ab	2.0	75.0	215.0	ORF1ab	2.0	72.0	3.0	same gene	2020-07	2020	7
13691	13677	14	4	0.10086	224.0	ORF1ab	2.0	75.0	210.0	ORF1ab	3.0	70.0	5.0	same gene	2020-07	2020	7
13691	13681	10	4	0.10086	224.0	ORF1ab	2.0	75.0	214.0	ORF1ab	1.0	72.0	3.0	same gene	2020-07	2020	7
13666	13674	8	4	0.10086	199.0	ORF1ab	1.0	67.0	207.0	ORF1ab	3.0	69.0	2.0	same gene	2020-07	2020	7
13664	13691	27	4	0.10086	197.0	ORF1ab	2.0	66.0	224.0	ORF1ab	2.0	75.0	9.0	same gene	2020-07	2020	7
13679	13691	12	4	0.10086	212.0	ORF1ab	2.0	71.0	224.0	ORF1ab	2.0	75.0	4.0	same gene	2020-07	2020	7
13674	13682	8	4	0.10086	207.0	ORF1ab	3.0	69.0	215.0	ORF1ab	2.0	72.0	3.0	same gene	2020-07	2020	7
13673	13691	18	4	0.10086	206.0	ORF1ab	2.0	69.0	224.0	ORF1ab	2.0	75.0	6.0	same gene	2020-07	2020	7
13674	13688	14	4	0.10086	207.0	ORF1ab	3.0	69.0	221.0	ORF1ab	2.0	74.0	5.0	same gene	2020-07	2020	7
13674	13683	9	4	0.10086	207.0	ORF1ab	3.0	69.0	216.0	ORF1ab	3.0	72.0	3.0	same gene	2020-07	2020	7
13674	13681	7	4	0.10086	207.0	ORF1ab	3.0	69.0	214.0	ORF1ab	1.0	72.0	3.0	same gene	2020-07	2020	7
13675	13691	16	4	0.10086	208.0	ORF1ab	1.0	70.0	224.0	ORF1ab	2.0	75.0	5.0	same gene	2020-07	2020	7
13691	13670	21	4	0.10086	224.0	ORF1ab	2.0	75.0	203.0	ORF1ab	2.0	68.0	7.0	same gene	2020-07	2020	7
13674	13679	5	4	0.10086	207.0	ORF1ab	3.0	69.0	212.0	ORF1ab	2.0	71.0	2.0	same gene	2020-07	2020	7
13674	13689	15	4	0.10086	207.0	ORF1ab	3.0	69.0	222.0	ORF1ab	3.0	74.0	5.0	same gene	2020-07	2020	7
13674	13695	21	4	0.10086	207.0	ORF1ab	3.0	69.0	228.0	ORF1ab	3.0	76.0	7.0	same gene	2020-07	2020	7
13664	13674	10	4	0.10086	197.0	ORF1ab	2.0	66.0	207.0	ORF1ab	3.0	69.0	3.0	same gene	2020-07	2020	7
13676	13691	15	4	0.10086	209.0	ORF1ab	2.0	70.0	224.0	ORF1ab	2.0	75.0	5.0	same gene	2020-07	2020	7
13673	13690	17	4	0.10084	206.0	ORF1ab	2.0	69.0	223.0	ORF1ab	1.0	75.0	6.0	same gene	2020-07	2020	7
13690	13676	14	4	0.10084	223.0	ORF1ab	1.0	75.0	209.0	ORF1ab	2.0	70.0	5.0	same gene	2020-07	2020	7
13690	13683	7	4	0.10084	223.0	ORF1ab	1.0	75.0	216.0	ORF1ab	3.0	72.0	3.0	same gene	2020-07	2020	7
13669	13690	21	4	0.10084	202.0	ORF1ab	1.0	68.0	223.0	ORF1ab	1.0	75.0	7.0	same gene	2020-07	2020	7
13666	13690	24	4	0.10084	199.0	ORF1ab	1.0	67.0	223.0	ORF1ab	1.0	75.0	8.0	same gene	2020-07	2020	7
13690	13682	8	4	0.10084	223.0	ORF1ab	1.0	75.0	215.0	ORF1ab	2.0	72.0	3.0	same gene	2020-07	2020	7
13690	13664	26	4	0.10084	223.0	ORF1ab	1.0	75.0	197.0	ORF1ab	2.0	66.0	9.0	same gene	2020-07	2020	7
13690	13677	13	4	0.10084	223.0	ORF1ab	1.0	75.0	210.0	ORF1ab	3.0	70.0	5.0	same gene	2020-07	2020	7
13683	13690	7	4	0.10084	216.0	ORF1ab	3.0	72.0	223.0	ORF1ab	1.0	75.0	3.0	same gene	2020-07	2020	7
13690	13675	15	4	0.10084	223.0	ORF1ab	1.0	75.0	208.0	ORF1ab	1.0	70.0	5.0	same gene	2020-07	2020	7
13690	13681	9	4	0.10084	223.0	ORF1ab	1.0	75.0	214.0	ORF1ab	1.0	72.0	3.0	same gene	2020-07	2020	7
13682	13690	8	4	0.10084	215.0	ORF1ab	2.0	72.0	223.0	ORF1ab	1.0	75.0	3.0	same gene	2020-07	2020	7
13672	13690	18	4	0.10084	205.0	ORF1ab	1.0	69.0	223.0	ORF1ab	1.0	75.0	6.0	same gene	2020-07	2020	7
13690	13666	24	4	0.10084	223.0	ORF1ab	1.0	75.0	199.0	ORF1ab	1.0	67.0	8.0	same gene	2020-07	2020	7
13664	13690	26	4	0.10084	197.0	ORF1ab	2.0	66.0	223.0	ORF1ab	1.0	75.0	9.0	same gene	2020-07	2020	7
13690	13679	11	4	0.10084	223.0	ORF1ab	1.0	75.0	212.0	ORF1ab	2.0	71.0	4.0	same gene	2020-07	2020	7
13670	13690	20	4	0.10084	203.0	ORF1ab	2.0	68.0	223.0	ORF1ab	1.0	75.0	7.0	same gene	2020-07	2020	7
13690	13670	20	4	0.10084	223.0	ORF1ab	1.0	75.0	203.0	ORF1ab	2.0	68.0	7.0	same gene	2020-07	2020	7
13690	13669	21	4	0.10084	223.0	ORF1ab	1.0	75.0	202.0	ORF1ab	1.0	68.0	7.0	same gene	2020-07	2020	7
13676	13690	14	4	0.10084	209.0	ORF1ab	2.0	70.0	223.0	ORF1ab	1.0	75.0	5.0	same gene	2020-07	2020	7
13690	13673	17	4	0.10084	223.0	ORF1ab	1.0	75.0	206.0	ORF1ab	2.0	69.0	6.0	same gene	2020-07	2020	7
13681	13690	9	4	0.10084	214.0	ORF1ab	1.0	72.0	223.0	ORF1ab	1.0	75.0	3.0	same gene	2020-07	2020	7
13675	13690	15	4	0.10084	208.0	ORF1ab	1.0	70.0	223.0	ORF1ab	1.0	75.0	5.0	same gene	2020-07	2020	7
13679	13690	11	4	0.10084	212.0	ORF1ab	2.0	71.0	223.0	ORF1ab	1.0	75.0	4.0	same gene	2020-07	2020	7
13677	13690	13	4	0.10084	210.0	ORF1ab	3.0	70.0	223.0	ORF1ab	1.0	75.0	5.0	same gene	2020-07	2020	7
13690	13672	18	4	0.10084	223.0	ORF1ab	1.0	75.0	205.0	ORF1ab	1.0	69.0	6.0	same gene	2020-07	2020	7
13685	13673	12	4	0.10081	218.0	ORF1ab	2.0	73.0	206.0	ORF1ab	2.0	69.0	4.0	same gene	2020-07	2020	7
13672	13685	13	4	0.10081	205.0	ORF1ab	1.0	69.0	218.0	ORF1ab	2.0	73.0	4.0	same gene	2020-07	2020	7
13685	13677	8	4	0.10081	218.0	ORF1ab	2.0	73.0	210.0	ORF1ab	3.0	70.0	3.0	same gene	2020-07	2020	7
13677	13685	8	4	0.10081	210.0	ORF1ab	3.0	70.0	218.0	ORF1ab	2.0	73.0	3.0	same gene	2020-07	2020	7
13673	13685	12	4	0.10081	206.0	ORF1ab	2.0	69.0	218.0	ORF1ab	2.0	73.0	4.0	same gene	2020-07	2020	7
13676	13685	9	4	0.10081	209.0	ORF1ab	2.0	70.0	218.0	ORF1ab	2.0	73.0	3.0	same gene	2020-07	2020	7
13685	13679	6	4	0.10081	218.0	ORF1ab	2.0	73.0	212.0	ORF1ab	2.0	71.0	2.0	same gene	2020-07	2020	7
13666	13685	19	4	0.10081	199.0	ORF1ab	1.0	67.0	218.0	ORF1ab	2.0	73.0	6.0	same gene	2020-07	2020	7
13685	13672	13	4	0.10081	218.0	ORF1ab	2.0	73.0	205.0	ORF1ab	1.0	69.0	4.0	same gene	2020-07	2020	7
13695	13685	10	4	0.10081	228.0	ORF1ab	3.0	76.0	218.0	ORF1ab	2.0	73.0	3.0	same gene	2020-07	2020	7
13679	13685	6	4	0.10081	212.0	ORF1ab	2.0	71.0	218.0	ORF1ab	2.0	73.0	2.0	same gene	2020-07	2020	7
13685	13666	19	4	0.10081	218.0	ORF1ab	2.0	73.0	199.0	ORF1ab	1.0	67.0	6.0	same gene	2020-07	2020	7
13685	13676	9	4	0.10081	218.0	ORF1ab	2.0	73.0	209.0	ORF1ab	2.0	70.0	3.0	same gene	2020-07	2020	7
13675	13685	10	4	0.10081	208.0	ORF1ab	1.0	70.0	218.0	ORF1ab	2.0	73.0	3.0	same gene	2020-07	2020	7
13685	13669	16	4	0.10081	218.0	ORF1ab	2.0	73.0	202.0	ORF1ab	1.0	68.0	5.0	same gene	2020-07	2020	7
13685	13675	10	4	0.10081	218.0	ORF1ab	2.0	73.0	208.0	ORF1ab	1.0	70.0	3.0	same gene	2020-07	2020	7
13664	13685	21	4	0.10081	197.0	ORF1ab	2.0	66.0	218.0	ORF1ab	2.0	73.0	7.0	same gene	2020-07	2020	7
13685	13695	10	4	0.10081	218.0	ORF1ab	2.0	73.0	228.0	ORF1ab	3.0	76.0	3.0	same gene	2020-07	2020	7
13670	13685	15	4	0.10081	203.0	ORF1ab	2.0	68.0	218.0	ORF1ab	2.0	73.0	5.0	same gene	2020-07	2020	7
13669	13685	16	4	0.10081	202.0	ORF1ab	1.0	68.0	218.0	ORF1ab	2.0	73.0	5.0	same gene	2020-07	2020	7
13685	13670	15	4	0.10081	218.0	ORF1ab	2.0	73.0	203.0	ORF1ab	2.0	68.0	5.0	same gene	2020-07	2020	7
13685	13664	21	4	0.10081	218.0	ORF1ab	2.0	73.0	197.0	ORF1ab	2.0	66.0	7.0	same gene	2020-07	2020	7
13677	13671	6	4	0.10077	210.0	ORF1ab	3.0	70.0	204.0	ORF1ab	3.0	68.0	2.0	same gene	2020-07	2020	7
13676	13671	5	4	0.10077	209.0	ORF1ab	2.0	70.0	204.0	ORF1ab	3.0	68.0	2.0	same gene	2020-07	2020	7
13681	13671	10	4	0.10077	214.0	ORF1ab	1.0	72.0	204.0	ORF1ab	3.0	68.0	4.0	same gene	2020-07	2020	7
13679	13671	8	4	0.10077	212.0	ORF1ab	2.0	71.0	204.0	ORF1ab	3.0	68.0	3.0	same gene	2020-07	2020	7
13695	13671	24	4	0.10077	228.0	ORF1ab	3.0	76.0	204.0	ORF1ab	3.0	68.0	8.0	same gene	2020-07	2020	7
13688	13671	17	4	0.10077	221.0	ORF1ab	2.0	74.0	204.0	ORF1ab	3.0	68.0	6.0	same gene	2020-07	2020	7
13683	13671	12	4	0.10077	216.0	ORF1ab	3.0	72.0	204.0	ORF1ab	3.0	68.0	4.0	same gene	2020-07	2020	7
13682	13671	11	4	0.10077	215.0	ORF1ab	2.0	72.0	204.0	ORF1ab	3.0	68.0	4.0	same gene	2020-07	2020	7
13689	13671	18	4	0.10077	222.0	ORF1ab	3.0	74.0	204.0	ORF1ab	3.0	68.0	6.0	same gene	2020-07	2020	7
13675	13671	4	4	0.10077	208.0	ORF1ab	1.0	70.0	204.0	ORF1ab	3.0	68.0	2.0	same gene	2020-07	2020	7
13671	13682	11	4	0.10077	204.0	ORF1ab	3.0	68.0	215.0	ORF1ab	2.0	72.0	4.0	same gene	2020-07	2020	7
13664	13671	7	4	0.10077	197.0	ORF1ab	2.0	66.0	204.0	ORF1ab	3.0	68.0	2.0	same gene	2020-07	2020	7
13671	13664	7	4	0.10077	204.0	ORF1ab	3.0	68.0	197.0	ORF1ab	2.0	66.0	2.0	same gene	2020-07	2020	7
13671	13695	24	4	0.10077	204.0	ORF1ab	3.0	68.0	228.0	ORF1ab	3.0	76.0	8.0	same gene	2020-07	2020	7
13671	13675	4	4	0.10077	204.0	ORF1ab	3.0	68.0	208.0	ORF1ab	1.0	70.0	2.0	same gene	2020-07	2020	7
13671	13689	18	4	0.10077	204.0	ORF1ab	3.0	68.0	222.0	ORF1ab	3.0	74.0	6.0	same gene	2020-07	2020	7
13671	13676	5	4	0.10077	204.0	ORF1ab	3.0	68.0	209.0	ORF1ab	2.0	70.0	2.0	same gene	2020-07	2020	7
13671	13688	17	4	0.10077	204.0	ORF1ab	3.0	68.0	221.0	ORF1ab	2.0	74.0	6.0	same gene	2020-07	2020	7
13671	13683	12	4	0.10077	204.0	ORF1ab	3.0	68.0	216.0	ORF1ab	3.0	72.0	4.0	same gene	2020-07	2020	7
13671	13677	6	4	0.10077	204.0	ORF1ab	3.0	68.0	210.0	ORF1ab	3.0	70.0	2.0	same gene	2020-07	2020	7
13671	13679	8	4	0.10077	204.0	ORF1ab	3.0	68.0	212.0	ORF1ab	2.0	71.0	3.0	same gene	2020-07	2020	7
13671	13681	10	4	0.10077	204.0	ORF1ab	3.0	68.0	214.0	ORF1ab	1.0	72.0	4.0	same gene	2020-07	2020	7
13684	13673	11	4	0.10076	217.0	ORF1ab	1.0	73.0	206.0	ORF1ab	2.0	69.0	4.0	same gene	2020-07	2020	7
13684	13675	9	4	0.10076	217.0	ORF1ab	1.0	73.0	208.0	ORF1ab	1.0	70.0	3.0	same gene	2020-07	2020	7
13666	13684	18	4	0.10076	199.0	ORF1ab	1.0	67.0	217.0	ORF1ab	1.0	73.0	6.0	same gene	2020-07	2020	7
13679	13684	5	4	0.10076	212.0	ORF1ab	2.0	71.0	217.0	ORF1ab	1.0	73.0	2.0	same gene	2020-07	2020	7
13670	13684	14	4	0.10076	203.0	ORF1ab	2.0	68.0	217.0	ORF1ab	1.0	73.0	5.0	same gene	2020-07	2020	7
13684	13670	14	4	0.10076	217.0	ORF1ab	1.0	73.0	203.0	ORF1ab	2.0	68.0	5.0	same gene	2020-07	2020	7
13677	13684	7	4	0.10076	210.0	ORF1ab	3.0	70.0	217.0	ORF1ab	1.0	73.0	3.0	same gene	2020-07	2020	7
13684	13695	11	4	0.10076	217.0	ORF1ab	1.0	73.0	228.0	ORF1ab	3.0	76.0	3.0	same gene	2020-07	2020	7
13676	13684	8	4	0.10076	209.0	ORF1ab	2.0	70.0	217.0	ORF1ab	1.0	73.0	3.0	same gene	2020-07	2020	7
13684	13672	12	4	0.10076	217.0	ORF1ab	1.0	73.0	205.0	ORF1ab	1.0	69.0	4.0	same gene	2020-07	2020	7
13664	13684	20	4	0.10076	197.0	ORF1ab	2.0	66.0	217.0	ORF1ab	1.0	73.0	7.0	same gene	2020-07	2020	7
13675	13684	9	4	0.10076	208.0	ORF1ab	1.0	70.0	217.0	ORF1ab	1.0	73.0	3.0	same gene	2020-07	2020	7
13673	13684	11	4	0.10076	206.0	ORF1ab	2.0	69.0	217.0	ORF1ab	1.0	73.0	4.0	same gene	2020-07	2020	7
13672	13684	12	4	0.10076	205.0	ORF1ab	1.0	69.0	217.0	ORF1ab	1.0	73.0	4.0	same gene	2020-07	2020	7
13684	13664	20	4	0.10076	217.0	ORF1ab	1.0	73.0	197.0	ORF1ab	2.0	66.0	7.0	same gene	2020-07	2020	7
13669	13684	15	4	0.10076	202.0	ORF1ab	1.0	68.0	217.0	ORF1ab	1.0	73.0	5.0	same gene	2020-07	2020	7
13684	13669	15	4	0.10076	217.0	ORF1ab	1.0	73.0	202.0	ORF1ab	1.0	68.0	5.0	same gene	2020-07	2020	7
13684	13679	5	4	0.10076	217.0	ORF1ab	1.0	73.0	212.0	ORF1ab	2.0	71.0	2.0	same gene	2020-07	2020	7
13684	13676	8	4	0.10076	217.0	ORF1ab	1.0	73.0	209.0	ORF1ab	2.0	70.0	3.0	same gene	2020-07	2020	7
13684	13666	18	4	0.10076	217.0	ORF1ab	1.0	73.0	199.0	ORF1ab	1.0	67.0	6.0	same gene	2020-07	2020	7
13695	13684	11	4	0.10076	228.0	ORF1ab	3.0	76.0	217.0	ORF1ab	1.0	73.0	3.0	same gene	2020-07	2020	7
13684	13677	7	4	0.10076	217.0	ORF1ab	1.0	73.0	210.0	ORF1ab	3.0	70.0	3.0	same gene	2020-07	2020	7
13678	13666	12	4	0.10072	211.0	ORF1ab	1.0	71.0	199.0	ORF1ab	1.0	67.0	4.0	same gene	2020-07	2020	7
13678	13670	8	4	0.10072	211.0	ORF1ab	1.0	71.0	203.0	ORF1ab	2.0	68.0	3.0	same gene	2020-07	2020	7
13673	13678	5	4	0.10072	206.0	ORF1ab	2.0	69.0	211.0	ORF1ab	1.0	71.0	2.0	same gene	2020-07	2020	7
13666	13678	12	4	0.10072	199.0	ORF1ab	1.0	67.0	211.0	ORF1ab	1.0	71.0	4.0	same gene	2020-07	2020	7
13672	13678	6	4	0.10072	205.0	ORF1ab	1.0	69.0	211.0	ORF1ab	1.0	71.0	2.0	same gene	2020-07	2020	7
13664	13678	14	4	0.10072	197.0	ORF1ab	2.0	66.0	211.0	ORF1ab	1.0	71.0	5.0	same gene	2020-07	2020	7
13695	13678	17	4	0.10072	228.0	ORF1ab	3.0	76.0	211.0	ORF1ab	1.0	71.0	5.0	same gene	2020-07	2020	7
13689	13678	11	4	0.10072	222.0	ORF1ab	3.0	74.0	211.0	ORF1ab	1.0	71.0	3.0	same gene	2020-07	2020	7
13688	13678	10	4	0.10072	221.0	ORF1ab	2.0	74.0	211.0	ORF1ab	1.0	71.0	3.0	same gene	2020-07	2020	7
13678	13672	6	4	0.10072	211.0	ORF1ab	1.0	71.0	205.0	ORF1ab	1.0	69.0	2.0	same gene	2020-07	2020	7
13678	13673	5	4	0.10072	211.0	ORF1ab	1.0	71.0	206.0	ORF1ab	2.0	69.0	2.0	same gene	2020-07	2020	7
13678	13664	14	4	0.10072	211.0	ORF1ab	1.0	71.0	197.0	ORF1ab	2.0	66.0	5.0	same gene	2020-07	2020	7
13669	13678	9	4	0.10072	202.0	ORF1ab	1.0	68.0	211.0	ORF1ab	1.0	71.0	3.0	same gene	2020-07	2020	7
13670	13678	8	4	0.10072	203.0	ORF1ab	2.0	68.0	211.0	ORF1ab	1.0	71.0	3.0	same gene	2020-07	2020	7
13678	13669	9	4	0.10072	211.0	ORF1ab	1.0	71.0	202.0	ORF1ab	1.0	68.0	3.0	same gene	2020-07	2020	7
13678	13695	17	4	0.10072	211.0	ORF1ab	1.0	71.0	228.0	ORF1ab	3.0	76.0	5.0	same gene	2020-07	2020	7
13678	13689	11	4	0.10072	211.0	ORF1ab	1.0	71.0	222.0	ORF1ab	3.0	74.0	3.0	same gene	2020-07	2020	7
13678	13688	10	4	0.10072	211.0	ORF1ab	1.0	71.0	221.0	ORF1ab	2.0	74.0	3.0	same gene	2020-07	2020	7
13672	13668	4	4	0.10071	205.0	ORF1ab	1.0	69.0	201.0	ORF1ab	3.0	67.0	2.0	same gene	2020-07	2020	7
13689	13668	21	4	0.10071	222.0	ORF1ab	3.0	74.0	201.0	ORF1ab	3.0	67.0	7.0	same gene	2020-07	2020	7
13681	13668	13	4	0.10071	214.0	ORF1ab	1.0	72.0	201.0	ORF1ab	3.0	67.0	5.0	same gene	2020-07	2020	7
13668	13689	21	4	0.10071	201.0	ORF1ab	3.0	67.0	222.0	ORF1ab	3.0	74.0	7.0	same gene	2020-07	2020	7
13668	13682	14	4	0.10071	201.0	ORF1ab	3.0	67.0	215.0	ORF1ab	2.0	72.0	5.0	same gene	2020-07	2020	7
13683	13668	15	4	0.10071	216.0	ORF1ab	3.0	72.0	201.0	ORF1ab	3.0	67.0	5.0	same gene	2020-07	2020	7
13679	13668	11	4	0.10071	212.0	ORF1ab	2.0	71.0	201.0	ORF1ab	3.0	67.0	4.0	same gene	2020-07	2020	7
13688	13668	20	4	0.10071	221.0	ORF1ab	2.0	74.0	201.0	ORF1ab	3.0	67.0	7.0	same gene	2020-07	2020	7
13677	13668	9	4	0.10071	210.0	ORF1ab	3.0	70.0	201.0	ORF1ab	3.0	67.0	3.0	same gene	2020-07	2020	7
13676	13668	8	4	0.10071	209.0	ORF1ab	2.0	70.0	201.0	ORF1ab	3.0	67.0	3.0	same gene	2020-07	2020	7
13675	13668	7	4	0.10071	208.0	ORF1ab	1.0	70.0	201.0	ORF1ab	3.0	67.0	3.0	same gene	2020-07	2020	7
13668	13683	15	4	0.10071	201.0	ORF1ab	3.0	67.0	216.0	ORF1ab	3.0	72.0	5.0	same gene	2020-07	2020	7
13673	13668	5	4	0.10071	206.0	ORF1ab	2.0	69.0	201.0	ORF1ab	3.0	67.0	2.0	same gene	2020-07	2020	7
13695	13668	27	4	0.10071	228.0	ORF1ab	3.0	76.0	201.0	ORF1ab	3.0	67.0	9.0	same gene	2020-07	2020	7
13668	13695	27	4	0.10071	201.0	ORF1ab	3.0	67.0	228.0	ORF1ab	3.0	76.0	9.0	same gene	2020-07	2020	7
13668	13688	20	4	0.10071	201.0	ORF1ab	3.0	67.0	221.0	ORF1ab	2.0	74.0	7.0	same gene	2020-07	2020	7
13682	13668	14	4	0.10071	215.0	ORF1ab	2.0	72.0	201.0	ORF1ab	3.0	67.0	5.0	same gene	2020-07	2020	7
13668	13672	4	4	0.10071	201.0	ORF1ab	3.0	67.0	205.0	ORF1ab	1.0	69.0	2.0	same gene	2020-07	2020	7
13668	13675	7	4	0.10071	201.0	ORF1ab	3.0	67.0	208.0	ORF1ab	1.0	70.0	3.0	same gene	2020-07	2020	7
13668	13676	8	4	0.10071	201.0	ORF1ab	3.0	67.0	209.0	ORF1ab	2.0	70.0	3.0	same gene	2020-07	2020	7
13668	13681	13	4	0.10071	201.0	ORF1ab	3.0	67.0	214.0	ORF1ab	1.0	72.0	5.0	same gene	2020-07	2020	7
13668	13679	11	4	0.10071	201.0	ORF1ab	3.0	67.0	212.0	ORF1ab	2.0	71.0	4.0	same gene	2020-07	2020	7
13668	13673	5	4	0.10071	201.0	ORF1ab	3.0	67.0	206.0	ORF1ab	2.0	69.0	2.0	same gene	2020-07	2020	7
13668	13677	9	4	0.10071	201.0	ORF1ab	3.0	67.0	210.0	ORF1ab	3.0	70.0	3.0	same gene	2020-07	2020	7
5265	5258	7	4	0.10069	5000.0	ORF1ab	2.0	1667.0	4993.0	ORF1ab	1.0	1665.0	2.0	same gene	2020-07	2020	7
5258	5265	7	4	0.10069	4993.0	ORF1ab	1.0	1665.0	5000.0	ORF1ab	2.0	1667.0	2.0	same gene	2020-07	2020	7
13676	13694	18	4	0.10055	209.0	ORF1ab	2.0	70.0	227.0	ORF1ab	2.0	76.0	6.0	same gene	2020-07	2020	7
13672	13694	22	4	0.10055	205.0	ORF1ab	1.0	69.0	227.0	ORF1ab	2.0	76.0	7.0	same gene	2020-07	2020	7
13669	13694	25	4	0.10055	202.0	ORF1ab	1.0	68.0	227.0	ORF1ab	2.0	76.0	8.0	same gene	2020-07	2020	7
13673	13694	21	4	0.10055	206.0	ORF1ab	2.0	69.0	227.0	ORF1ab	2.0	76.0	7.0	same gene	2020-07	2020	7
13694	13666	28	4	0.10055	227.0	ORF1ab	2.0	76.0	199.0	ORF1ab	1.0	67.0	9.0	same gene	2020-07	2020	7
13694	13688	6	4	0.10055	227.0	ORF1ab	2.0	76.0	221.0	ORF1ab	2.0	74.0	2.0	same gene	2020-07	2020	7
13694	13689	5	4	0.10055	227.0	ORF1ab	2.0	76.0	222.0	ORF1ab	3.0	74.0	2.0	same gene	2020-07	2020	7
13688	13694	6	4	0.10055	221.0	ORF1ab	2.0	74.0	227.0	ORF1ab	2.0	76.0	2.0	same gene	2020-07	2020	7
13675	13694	19	4	0.10055	208.0	ORF1ab	1.0	70.0	227.0	ORF1ab	2.0	76.0	6.0	same gene	2020-07	2020	7
13694	13670	24	4	0.10055	227.0	ORF1ab	2.0	76.0	203.0	ORF1ab	2.0	68.0	8.0	same gene	2020-07	2020	7
13677	13694	17	4	0.10055	210.0	ORF1ab	3.0	70.0	227.0	ORF1ab	2.0	76.0	6.0	same gene	2020-07	2020	7
13664	13694	30	4	0.10055	197.0	ORF1ab	2.0	66.0	227.0	ORF1ab	2.0	76.0	10.0	same gene	2020-07	2020	7
13670	13694	24	4	0.10055	203.0	ORF1ab	2.0	68.0	227.0	ORF1ab	2.0	76.0	8.0	same gene	2020-07	2020	7
13694	13682	12	4	0.10055	227.0	ORF1ab	2.0	76.0	215.0	ORF1ab	2.0	72.0	4.0	same gene	2020-07	2020	7
13694	13664	30	4	0.10055	227.0	ORF1ab	2.0	76.0	197.0	ORF1ab	2.0	66.0	10.0	same gene	2020-07	2020	7
13683	13694	11	4	0.10055	216.0	ORF1ab	3.0	72.0	227.0	ORF1ab	2.0	76.0	4.0	same gene	2020-07	2020	7
13682	13694	12	4	0.10055	215.0	ORF1ab	2.0	72.0	227.0	ORF1ab	2.0	76.0	4.0	same gene	2020-07	2020	7
13681	13694	13	4	0.10055	214.0	ORF1ab	1.0	72.0	227.0	ORF1ab	2.0	76.0	4.0	same gene	2020-07	2020	7
13679	13694	15	4	0.10055	212.0	ORF1ab	2.0	71.0	227.0	ORF1ab	2.0	76.0	5.0	same gene	2020-07	2020	7
13694	13683	11	4	0.10055	227.0	ORF1ab	2.0	76.0	216.0	ORF1ab	3.0	72.0	4.0	same gene	2020-07	2020	7
13689	13694	5	4	0.10055	222.0	ORF1ab	3.0	74.0	227.0	ORF1ab	2.0	76.0	2.0	same gene	2020-07	2020	7
13694	13669	25	4	0.10055	227.0	ORF1ab	2.0	76.0	202.0	ORF1ab	1.0	68.0	8.0	same gene	2020-07	2020	7
13666	13694	28	4	0.10055	199.0	ORF1ab	1.0	67.0	227.0	ORF1ab	2.0	76.0	9.0	same gene	2020-07	2020	7
13694	13673	21	4	0.10055	227.0	ORF1ab	2.0	76.0	206.0	ORF1ab	2.0	69.0	7.0	same gene	2020-07	2020	7
13694	13675	19	4	0.10055	227.0	ORF1ab	2.0	76.0	208.0	ORF1ab	1.0	70.0	6.0	same gene	2020-07	2020	7
13694	13676	18	4	0.10055	227.0	ORF1ab	2.0	76.0	209.0	ORF1ab	2.0	70.0	6.0	same gene	2020-07	2020	7
13694	13677	17	4	0.10055	227.0	ORF1ab	2.0	76.0	210.0	ORF1ab	3.0	70.0	6.0	same gene	2020-07	2020	7
13694	13681	13	4	0.10055	227.0	ORF1ab	2.0	76.0	214.0	ORF1ab	1.0	72.0	4.0	same gene	2020-07	2020	7
13694	13672	22	4	0.10055	227.0	ORF1ab	2.0	76.0	205.0	ORF1ab	1.0	69.0	7.0	same gene	2020-07	2020	7
13694	13679	15	4	0.10055	227.0	ORF1ab	2.0	76.0	212.0	ORF1ab	2.0	71.0	5.0	same gene	2020-07	2020	7
13683	13692	9	4	0.10046	216.0	ORF1ab	3.0	72.0	225.0	ORF1ab	3.0	75.0	3.0	same gene	2020-07	2020	7
13679	13692	13	4	0.10046	212.0	ORF1ab	2.0	71.0	225.0	ORF1ab	3.0	75.0	4.0	same gene	2020-07	2020	7
13669	13692	23	4	0.10046	202.0	ORF1ab	1.0	68.0	225.0	ORF1ab	3.0	75.0	7.0	same gene	2020-07	2020	7
13692	13673	19	4	0.10046	225.0	ORF1ab	3.0	75.0	206.0	ORF1ab	2.0	69.0	6.0	same gene	2020-07	2020	7
13692	13664	28	4	0.10046	225.0	ORF1ab	3.0	75.0	197.0	ORF1ab	2.0	66.0	9.0	same gene	2020-07	2020	7
13692	13669	23	4	0.10046	225.0	ORF1ab	3.0	75.0	202.0	ORF1ab	1.0	68.0	7.0	same gene	2020-07	2020	7
13682	13692	10	4	0.10046	215.0	ORF1ab	2.0	72.0	225.0	ORF1ab	3.0	75.0	3.0	same gene	2020-07	2020	7
13670	13692	22	4	0.10046	203.0	ORF1ab	2.0	68.0	225.0	ORF1ab	3.0	75.0	7.0	same gene	2020-07	2020	7
13692	13672	20	4	0.10046	225.0	ORF1ab	3.0	75.0	205.0	ORF1ab	1.0	69.0	6.0	same gene	2020-07	2020	7
13672	13692	20	4	0.10046	205.0	ORF1ab	1.0	69.0	225.0	ORF1ab	3.0	75.0	6.0	same gene	2020-07	2020	7
13681	13692	11	4	0.10046	214.0	ORF1ab	1.0	72.0	225.0	ORF1ab	3.0	75.0	3.0	same gene	2020-07	2020	7
13692	13682	10	4	0.10046	225.0	ORF1ab	3.0	75.0	215.0	ORF1ab	2.0	72.0	3.0	same gene	2020-07	2020	7
13692	13670	22	4	0.10046	225.0	ORF1ab	3.0	75.0	203.0	ORF1ab	2.0	68.0	7.0	same gene	2020-07	2020	7
13664	13692	28	4	0.10046	197.0	ORF1ab	2.0	66.0	225.0	ORF1ab	3.0	75.0	9.0	same gene	2020-07	2020	7
13692	13683	9	4	0.10046	225.0	ORF1ab	3.0	75.0	216.0	ORF1ab	3.0	72.0	3.0	same gene	2020-07	2020	7
13692	13681	11	4	0.10046	225.0	ORF1ab	3.0	75.0	214.0	ORF1ab	1.0	72.0	3.0	same gene	2020-07	2020	7
13692	13666	26	4	0.10046	225.0	ORF1ab	3.0	75.0	199.0	ORF1ab	1.0	67.0	8.0	same gene	2020-07	2020	7
13692	13679	13	4	0.10046	225.0	ORF1ab	3.0	75.0	212.0	ORF1ab	2.0	71.0	4.0	same gene	2020-07	2020	7
13673	13692	19	4	0.10046	206.0	ORF1ab	2.0	69.0	225.0	ORF1ab	3.0	75.0	6.0	same gene	2020-07	2020	7
13692	13677	15	4	0.10046	225.0	ORF1ab	3.0	75.0	210.0	ORF1ab	3.0	70.0	5.0	same gene	2020-07	2020	7
13675	13692	17	4	0.10046	208.0	ORF1ab	1.0	70.0	225.0	ORF1ab	3.0	75.0	5.0	same gene	2020-07	2020	7
13692	13676	16	4	0.10046	225.0	ORF1ab	3.0	75.0	209.0	ORF1ab	2.0	70.0	5.0	same gene	2020-07	2020	7
13666	13692	26	4	0.10046	199.0	ORF1ab	1.0	67.0	225.0	ORF1ab	3.0	75.0	8.0	same gene	2020-07	2020	7
13676	13692	16	4	0.10046	209.0	ORF1ab	2.0	70.0	225.0	ORF1ab	3.0	75.0	5.0	same gene	2020-07	2020	7
13677	13692	15	4	0.10046	210.0	ORF1ab	3.0	70.0	225.0	ORF1ab	3.0	75.0	5.0	same gene	2020-07	2020	7
13692	13675	17	4	0.10046	225.0	ORF1ab	3.0	75.0	208.0	ORF1ab	1.0	70.0	5.0	same gene	2020-07	2020	7
13665	13673	8	4	0.10027	198.0	ORF1ab	3.0	66.0	206.0	ORF1ab	2.0	69.0	3.0	same gene	2020-07	2020	7
13665	13672	7	4	0.10027	198.0	ORF1ab	3.0	66.0	205.0	ORF1ab	1.0	69.0	3.0	same gene	2020-07	2020	7
13665	13670	5	4	0.10027	198.0	ORF1ab	3.0	66.0	203.0	ORF1ab	2.0	68.0	2.0	same gene	2020-07	2020	7
13665	13669	4	4	0.10027	198.0	ORF1ab	3.0	66.0	202.0	ORF1ab	1.0	68.0	2.0	same gene	2020-07	2020	7
13681	13665	16	4	0.10027	214.0	ORF1ab	1.0	72.0	198.0	ORF1ab	3.0	66.0	6.0	same gene	2020-07	2020	7
13665	13675	10	4	0.10027	198.0	ORF1ab	3.0	66.0	208.0	ORF1ab	1.0	70.0	4.0	same gene	2020-07	2020	7
13682	13665	17	4	0.10027	215.0	ORF1ab	2.0	72.0	198.0	ORF1ab	3.0	66.0	6.0	same gene	2020-07	2020	7
13665	13695	30	4	0.10027	198.0	ORF1ab	3.0	66.0	228.0	ORF1ab	3.0	76.0	10.0	same gene	2020-07	2020	7
13665	13689	24	4	0.10027	198.0	ORF1ab	3.0	66.0	222.0	ORF1ab	3.0	74.0	8.0	same gene	2020-07	2020	7
13665	13688	23	4	0.10027	198.0	ORF1ab	3.0	66.0	221.0	ORF1ab	2.0	74.0	8.0	same gene	2020-07	2020	7
13665	13683	18	4	0.10027	198.0	ORF1ab	3.0	66.0	216.0	ORF1ab	3.0	72.0	6.0	same gene	2020-07	2020	7
13665	13682	17	4	0.10027	198.0	ORF1ab	3.0	66.0	215.0	ORF1ab	2.0	72.0	6.0	same gene	2020-07	2020	7
13665	13681	16	4	0.10027	198.0	ORF1ab	3.0	66.0	214.0	ORF1ab	1.0	72.0	6.0	same gene	2020-07	2020	7
13695	13665	30	4	0.10027	228.0	ORF1ab	3.0	76.0	198.0	ORF1ab	3.0	66.0	10.0	same gene	2020-07	2020	7
13689	13665	24	4	0.10027	222.0	ORF1ab	3.0	74.0	198.0	ORF1ab	3.0	66.0	8.0	same gene	2020-07	2020	7
13688	13665	23	4	0.10027	221.0	ORF1ab	2.0	74.0	198.0	ORF1ab	3.0	66.0	8.0	same gene	2020-07	2020	7
13683	13665	18	4	0.10027	216.0	ORF1ab	3.0	72.0	198.0	ORF1ab	3.0	66.0	6.0	same gene	2020-07	2020	7
13679	13665	14	4	0.10027	212.0	ORF1ab	2.0	71.0	198.0	ORF1ab	3.0	66.0	5.0	same gene	2020-07	2020	7
13677	13665	12	4	0.10027	210.0	ORF1ab	3.0	70.0	198.0	ORF1ab	3.0	66.0	4.0	same gene	2020-07	2020	7
13676	13665	11	4	0.10027	209.0	ORF1ab	2.0	70.0	198.0	ORF1ab	3.0	66.0	4.0	same gene	2020-07	2020	7
13675	13665	10	4	0.10027	208.0	ORF1ab	1.0	70.0	198.0	ORF1ab	3.0	66.0	4.0	same gene	2020-07	2020	7
13673	13665	8	4	0.10027	206.0	ORF1ab	2.0	69.0	198.0	ORF1ab	3.0	66.0	3.0	same gene	2020-07	2020	7
13672	13665	7	4	0.10027	205.0	ORF1ab	1.0	69.0	198.0	ORF1ab	3.0	66.0	3.0	same gene	2020-07	2020	7
13670	13665	5	4	0.10027	203.0	ORF1ab	2.0	68.0	198.0	ORF1ab	3.0	66.0	2.0	same gene	2020-07	2020	7
13669	13665	4	4	0.10027	202.0	ORF1ab	1.0	68.0	198.0	ORF1ab	3.0	66.0	2.0	same gene	2020-07	2020	7
13665	13679	14	4	0.10027	198.0	ORF1ab	3.0	66.0	212.0	ORF1ab	2.0	71.0	5.0	same gene	2020-07	2020	7
13665	13677	12	4	0.10027	198.0	ORF1ab	3.0	66.0	210.0	ORF1ab	3.0	70.0	4.0	same gene	2020-07	2020	7
13665	13676	11	4	0.10027	198.0	ORF1ab	3.0	66.0	209.0	ORF1ab	2.0	70.0	4.0	same gene	2020-07	2020	7
13386	13375	11	4	0.10024	13121.0	ORF1ab	2.0	4374.0	13110.0	ORF1ab	3.0	4370.0	4.0	same gene	2020-07	2020	7
13387	13375	12	4	0.10024	13122.0	ORF1ab	3.0	4374.0	13110.0	ORF1ab	3.0	4370.0	4.0	same gene	2020-07	2020	7
13377	13382	5	4	0.10024	13112.0	ORF1ab	2.0	4371.0	13117.0	ORF1ab	1.0	4373.0	2.0	same gene	2020-07	2020	7
13390	13380	10	4	0.10024	13125.0	ORF1ab	3.0	4375.0	13115.0	ORF1ab	2.0	4372.0	3.0	same gene	2020-07	2020	7
13380	13386	6	4	0.10024	13115.0	ORF1ab	2.0	4372.0	13121.0	ORF1ab	2.0	4374.0	2.0	same gene	2020-07	2020	7
13376	13383	7	4	0.10024	13111.0	ORF1ab	1.0	4371.0	13118.0	ORF1ab	2.0	4373.0	2.0	same gene	2020-07	2020	7
13387	13377	10	4	0.10024	13122.0	ORF1ab	3.0	4374.0	13112.0	ORF1ab	2.0	4371.0	3.0	same gene	2020-07	2020	7
13376	13385	9	4	0.10024	13111.0	ORF1ab	1.0	4371.0	13120.0	ORF1ab	1.0	4374.0	3.0	same gene	2020-07	2020	7
13376	13386	10	4	0.10024	13111.0	ORF1ab	1.0	4371.0	13121.0	ORF1ab	2.0	4374.0	3.0	same gene	2020-07	2020	7
13376	13387	11	4	0.10024	13111.0	ORF1ab	1.0	4371.0	13122.0	ORF1ab	3.0	4374.0	3.0	same gene	2020-07	2020	7
13376	13391	15	4	0.10024	13111.0	ORF1ab	1.0	4371.0	13126.0	ORF1ab	1.0	4376.0	5.0	same gene	2020-07	2020	7
13377	13383	6	4	0.10024	13112.0	ORF1ab	2.0	4371.0	13118.0	ORF1ab	2.0	4373.0	2.0	same gene	2020-07	2020	7
13377	13385	8	4	0.10024	13112.0	ORF1ab	2.0	4371.0	13120.0	ORF1ab	1.0	4374.0	3.0	same gene	2020-07	2020	7
13377	13386	9	4	0.10024	13112.0	ORF1ab	2.0	4371.0	13121.0	ORF1ab	2.0	4374.0	3.0	same gene	2020-07	2020	7
13377	13387	10	4	0.10024	13112.0	ORF1ab	2.0	4371.0	13122.0	ORF1ab	3.0	4374.0	3.0	same gene	2020-07	2020	7
13377	13390	13	4	0.10024	13112.0	ORF1ab	2.0	4371.0	13125.0	ORF1ab	3.0	4375.0	4.0	same gene	2020-07	2020	7
13377	13391	14	4	0.10024	13112.0	ORF1ab	2.0	4371.0	13126.0	ORF1ab	1.0	4376.0	5.0	same gene	2020-07	2020	7
13379	13385	6	4	0.10024	13114.0	ORF1ab	1.0	4372.0	13120.0	ORF1ab	1.0	4374.0	2.0	same gene	2020-07	2020	7
13379	13386	7	4	0.10024	13114.0	ORF1ab	1.0	4372.0	13121.0	ORF1ab	2.0	4374.0	2.0	same gene	2020-07	2020	7
13379	13387	8	4	0.10024	13114.0	ORF1ab	1.0	4372.0	13122.0	ORF1ab	3.0	4374.0	2.0	same gene	2020-07	2020	7
13379	13390	11	4	0.10024	13114.0	ORF1ab	1.0	4372.0	13125.0	ORF1ab	3.0	4375.0	3.0	same gene	2020-07	2020	7
13379	13391	12	4	0.10024	13114.0	ORF1ab	1.0	4372.0	13126.0	ORF1ab	1.0	4376.0	4.0	same gene	2020-07	2020	7
13376	13382	6	4	0.10024	13111.0	ORF1ab	1.0	4371.0	13117.0	ORF1ab	1.0	4373.0	2.0	same gene	2020-07	2020	7
13375	13391	16	4	0.10024	13110.0	ORF1ab	3.0	4370.0	13126.0	ORF1ab	1.0	4376.0	6.0	same gene	2020-07	2020	7
13375	13390	15	4	0.10024	13110.0	ORF1ab	3.0	4370.0	13125.0	ORF1ab	3.0	4375.0	5.0	same gene	2020-07	2020	7
13385	13376	9	4	0.10024	13120.0	ORF1ab	1.0	4374.0	13111.0	ORF1ab	1.0	4371.0	3.0	same gene	2020-07	2020	7
13391	13376	15	4	0.10024	13126.0	ORF1ab	1.0	4376.0	13111.0	ORF1ab	1.0	4371.0	5.0	same gene	2020-07	2020	7
13391	13380	11	4	0.10024	13126.0	ORF1ab	1.0	4376.0	13115.0	ORF1ab	2.0	4372.0	4.0	same gene	2020-07	2020	7
13382	13377	5	4	0.10024	13117.0	ORF1ab	1.0	4373.0	13112.0	ORF1ab	2.0	4371.0	2.0	same gene	2020-07	2020	7
13390	13376	14	4	0.10024	13125.0	ORF1ab	3.0	4375.0	13111.0	ORF1ab	1.0	4371.0	4.0	same gene	2020-07	2020	7
13383	13377	6	4	0.10024	13118.0	ORF1ab	2.0	4373.0	13112.0	ORF1ab	2.0	4371.0	2.0	same gene	2020-07	2020	7
13387	13376	11	4	0.10024	13122.0	ORF1ab	3.0	4374.0	13111.0	ORF1ab	1.0	4371.0	3.0	same gene	2020-07	2020	7
13386	13376	10	4	0.10024	13121.0	ORF1ab	2.0	4374.0	13111.0	ORF1ab	1.0	4371.0	3.0	same gene	2020-07	2020	7
13385	13377	8	4	0.10024	13120.0	ORF1ab	1.0	4374.0	13112.0	ORF1ab	2.0	4371.0	3.0	same gene	2020-07	2020	7
13375	13387	12	4	0.10024	13110.0	ORF1ab	3.0	4370.0	13122.0	ORF1ab	3.0	4374.0	4.0	same gene	2020-07	2020	7
13386	13377	9	4	0.10024	13121.0	ORF1ab	2.0	4374.0	13112.0	ORF1ab	2.0	4371.0	3.0	same gene	2020-07	2020	7
13375	13379	4	4	0.10024	13110.0	ORF1ab	3.0	4370.0	13114.0	ORF1ab	1.0	4372.0	2.0	same gene	2020-07	2020	7
13375	13380	5	4	0.10024	13110.0	ORF1ab	3.0	4370.0	13115.0	ORF1ab	2.0	4372.0	2.0	same gene	2020-07	2020	7
13375	13382	7	4	0.10024	13110.0	ORF1ab	3.0	4370.0	13117.0	ORF1ab	1.0	4373.0	3.0	same gene	2020-07	2020	7
13375	13383	8	4	0.10024	13110.0	ORF1ab	3.0	4370.0	13118.0	ORF1ab	2.0	4373.0	3.0	same gene	2020-07	2020	7
13375	13385	10	4	0.10024	13110.0	ORF1ab	3.0	4370.0	13120.0	ORF1ab	1.0	4374.0	4.0	same gene	2020-07	2020	7
13375	13386	11	4	0.10024	13110.0	ORF1ab	3.0	4370.0	13121.0	ORF1ab	2.0	4374.0	4.0	same gene	2020-07	2020	7
13380	13385	5	4	0.10024	13115.0	ORF1ab	2.0	4372.0	13120.0	ORF1ab	1.0	4374.0	2.0	same gene	2020-07	2020	7
13376	13390	14	4	0.10024	13111.0	ORF1ab	1.0	4371.0	13125.0	ORF1ab	3.0	4375.0	4.0	same gene	2020-07	2020	7
13380	13387	7	4	0.10024	13115.0	ORF1ab	2.0	4372.0	13122.0	ORF1ab	3.0	4374.0	2.0	same gene	2020-07	2020	7
13383	13390	7	4	0.10024	13118.0	ORF1ab	2.0	4373.0	13125.0	ORF1ab	3.0	4375.0	2.0	same gene	2020-07	2020	7
13382	13375	7	4	0.10024	13117.0	ORF1ab	1.0	4373.0	13110.0	ORF1ab	3.0	4370.0	3.0	same gene	2020-07	2020	7
13383	13375	8	4	0.10024	13118.0	ORF1ab	2.0	4373.0	13110.0	ORF1ab	3.0	4370.0	3.0	same gene	2020-07	2020	7
13386	13391	5	4	0.10024	13121.0	ORF1ab	2.0	4374.0	13126.0	ORF1ab	1.0	4376.0	2.0	same gene	2020-07	2020	7
13387	13391	4	4	0.10024	13122.0	ORF1ab	3.0	4374.0	13126.0	ORF1ab	1.0	4376.0	2.0	same gene	2020-07	2020	7
13385	13375	10	4	0.10024	13120.0	ORF1ab	1.0	4374.0	13110.0	ORF1ab	3.0	4370.0	4.0	same gene	2020-07	2020	7
13391	13383	8	4	0.10024	13126.0	ORF1ab	1.0	4376.0	13118.0	ORF1ab	2.0	4373.0	3.0	same gene	2020-07	2020	7
13390	13377	13	4	0.10024	13125.0	ORF1ab	3.0	4375.0	13112.0	ORF1ab	2.0	4371.0	4.0	same gene	2020-07	2020	7
13391	13377	14	4	0.10024	13126.0	ORF1ab	1.0	4376.0	13112.0	ORF1ab	2.0	4371.0	5.0	same gene	2020-07	2020	7
13385	13379	6	4	0.10024	13120.0	ORF1ab	1.0	4374.0	13114.0	ORF1ab	1.0	4372.0	2.0	same gene	2020-07	2020	7
13386	13379	7	4	0.10024	13121.0	ORF1ab	2.0	4374.0	13114.0	ORF1ab	1.0	4372.0	2.0	same gene	2020-07	2020	7
13387	13379	8	4	0.10024	13122.0	ORF1ab	3.0	4374.0	13114.0	ORF1ab	1.0	4372.0	2.0	same gene	2020-07	2020	7
13390	13379	11	4	0.10024	13125.0	ORF1ab	3.0	4375.0	13114.0	ORF1ab	1.0	4372.0	3.0	same gene	2020-07	2020	7
13391	13379	12	4	0.10024	13126.0	ORF1ab	1.0	4376.0	13114.0	ORF1ab	1.0	4372.0	4.0	same gene	2020-07	2020	7
13385	13380	5	4	0.10024	13120.0	ORF1ab	1.0	4374.0	13115.0	ORF1ab	2.0	4372.0	2.0	same gene	2020-07	2020	7
13386	13380	6	4	0.10024	13121.0	ORF1ab	2.0	4374.0	13115.0	ORF1ab	2.0	4372.0	2.0	same gene	2020-07	2020	7
13391	13385	6	4	0.10024	13126.0	ORF1ab	1.0	4376.0	13120.0	ORF1ab	1.0	4374.0	2.0	same gene	2020-07	2020	7
13387	13380	7	4	0.10024	13122.0	ORF1ab	3.0	4374.0	13115.0	ORF1ab	2.0	4372.0	2.0	same gene	2020-07	2020	7
13391	13387	4	4	0.10024	13126.0	ORF1ab	1.0	4376.0	13122.0	ORF1ab	3.0	4374.0	2.0	same gene	2020-07	2020	7
13391	13386	5	4	0.10024	13126.0	ORF1ab	1.0	4376.0	13121.0	ORF1ab	2.0	4374.0	2.0	same gene	2020-07	2020	7
13383	13391	8	4	0.10024	13118.0	ORF1ab	2.0	4373.0	13126.0	ORF1ab	1.0	4376.0	3.0	same gene	2020-07	2020	7
13385	13391	6	4	0.10024	13120.0	ORF1ab	1.0	4374.0	13126.0	ORF1ab	1.0	4376.0	2.0	same gene	2020-07	2020	7
13391	13375	16	4	0.10024	13126.0	ORF1ab	1.0	4376.0	13110.0	ORF1ab	3.0	4370.0	6.0	same gene	2020-07	2020	7
13380	13390	10	4	0.10024	13115.0	ORF1ab	2.0	4372.0	13125.0	ORF1ab	3.0	4375.0	3.0	same gene	2020-07	2020	7
13391	13382	9	4	0.10024	13126.0	ORF1ab	1.0	4376.0	13117.0	ORF1ab	1.0	4373.0	3.0	same gene	2020-07	2020	7
13382	13376	6	4	0.10024	13117.0	ORF1ab	1.0	4373.0	13111.0	ORF1ab	1.0	4371.0	2.0	same gene	2020-07	2020	7
13390	13383	7	4	0.10024	13125.0	ORF1ab	3.0	4375.0	13118.0	ORF1ab	2.0	4373.0	2.0	same gene	2020-07	2020	7
13383	13376	7	4	0.10024	13118.0	ORF1ab	2.0	4373.0	13111.0	ORF1ab	1.0	4371.0	2.0	same gene	2020-07	2020	7
13380	13391	11	4	0.10024	13115.0	ORF1ab	2.0	4372.0	13126.0	ORF1ab	1.0	4376.0	4.0	same gene	2020-07	2020	7
13390	13375	15	4	0.10024	13125.0	ORF1ab	3.0	4375.0	13110.0	ORF1ab	3.0	4370.0	5.0	same gene	2020-07	2020	7
13390	13382	8	4	0.10024	13125.0	ORF1ab	3.0	4375.0	13117.0	ORF1ab	1.0	4373.0	2.0	same gene	2020-07	2020	7
13379	13375	4	4	0.10024	13114.0	ORF1ab	1.0	4372.0	13110.0	ORF1ab	3.0	4370.0	2.0	same gene	2020-07	2020	7
13382	13390	8	4	0.10024	13117.0	ORF1ab	1.0	4373.0	13125.0	ORF1ab	3.0	4375.0	2.0	same gene	2020-07	2020	7
13382	13391	9	4	0.10024	13117.0	ORF1ab	1.0	4373.0	13126.0	ORF1ab	1.0	4376.0	3.0	same gene	2020-07	2020	7
13380	13375	5	4	0.10024	13115.0	ORF1ab	2.0	4372.0	13110.0	ORF1ab	3.0	4370.0	2.0	same gene	2020-07	2020	7
16255	16250	5	4	0.10022	2788.0	ORF1ab	1.0	930.0	2783.0	ORF1ab	2.0	928.0	2.0	same gene	2020-07	2020	7
16249	16256	7	4	0.10022	2782.0	ORF1ab	1.0	928.0	2789.0	ORF1ab	2.0	930.0	2.0	same gene	2020-07	2020	7
16249	16262	13	4	0.10022	2782.0	ORF1ab	1.0	928.0	2795.0	ORF1ab	2.0	932.0	4.0	same gene	2020-07	2020	7
16249	16261	12	4	0.10022	2782.0	ORF1ab	1.0	928.0	2794.0	ORF1ab	1.0	932.0	4.0	same gene	2020-07	2020	7
16250	16255	5	4	0.10022	2783.0	ORF1ab	2.0	928.0	2788.0	ORF1ab	1.0	930.0	2.0	same gene	2020-07	2020	7
16249	16259	10	4	0.10022	2782.0	ORF1ab	1.0	928.0	2792.0	ORF1ab	2.0	931.0	3.0	same gene	2020-07	2020	7
16249	16258	9	4	0.10022	2782.0	ORF1ab	1.0	928.0	2791.0	ORF1ab	1.0	931.0	3.0	same gene	2020-07	2020	7
16249	16257	8	4	0.10022	2782.0	ORF1ab	1.0	928.0	2790.0	ORF1ab	3.0	930.0	2.0	same gene	2020-07	2020	7
13379	13373	6	4	0.10022	13114.0	ORF1ab	1.0	4372.0	13108.0	ORF1ab	1.0	4370.0	2.0	same gene	2020-07	2020	7
13383	13373	10	4	0.10022	13118.0	ORF1ab	2.0	4373.0	13108.0	ORF1ab	1.0	4370.0	3.0	same gene	2020-07	2020	7
16249	16255	6	4	0.10022	2782.0	ORF1ab	1.0	928.0	2788.0	ORF1ab	1.0	930.0	2.0	same gene	2020-07	2020	7
16262	16249	13	4	0.10022	2795.0	ORF1ab	2.0	932.0	2782.0	ORF1ab	1.0	928.0	4.0	same gene	2020-07	2020	7
13380	13373	7	4	0.10022	13115.0	ORF1ab	2.0	4372.0	13108.0	ORF1ab	1.0	4370.0	2.0	same gene	2020-07	2020	7
16261	16249	12	4	0.10022	2794.0	ORF1ab	1.0	932.0	2782.0	ORF1ab	1.0	928.0	4.0	same gene	2020-07	2020	7
13382	13373	9	4	0.10022	13117.0	ORF1ab	1.0	4373.0	13108.0	ORF1ab	1.0	4370.0	3.0	same gene	2020-07	2020	7
16259	16249	10	4	0.10022	2792.0	ORF1ab	2.0	931.0	2782.0	ORF1ab	1.0	928.0	3.0	same gene	2020-07	2020	7
16258	16249	9	4	0.10022	2791.0	ORF1ab	1.0	931.0	2782.0	ORF1ab	1.0	928.0	3.0	same gene	2020-07	2020	7
16257	16249	8	4	0.10022	2790.0	ORF1ab	3.0	930.0	2782.0	ORF1ab	1.0	928.0	2.0	same gene	2020-07	2020	7
16256	16249	7	4	0.10022	2789.0	ORF1ab	2.0	930.0	2782.0	ORF1ab	1.0	928.0	2.0	same gene	2020-07	2020	7
16250	16257	7	4	0.10022	2783.0	ORF1ab	2.0	928.0	2790.0	ORF1ab	3.0	930.0	2.0	same gene	2020-07	2020	7
16255	16249	6	4	0.10022	2788.0	ORF1ab	1.0	930.0	2782.0	ORF1ab	1.0	928.0	2.0	same gene	2020-07	2020	7
16250	16256	6	4	0.10022	2783.0	ORF1ab	2.0	928.0	2789.0	ORF1ab	2.0	930.0	2.0	same gene	2020-07	2020	7
16253	16261	8	4	0.10022	2786.0	ORF1ab	2.0	929.0	2794.0	ORF1ab	1.0	932.0	3.0	same gene	2020-07	2020	7
16250	16258	8	4	0.10022	2783.0	ORF1ab	2.0	928.0	2791.0	ORF1ab	1.0	931.0	3.0	same gene	2020-07	2020	7
16250	16259	9	4	0.10022	2783.0	ORF1ab	2.0	928.0	2792.0	ORF1ab	2.0	931.0	3.0	same gene	2020-07	2020	7
13387	13373	14	4	0.10022	13122.0	ORF1ab	3.0	4374.0	13108.0	ORF1ab	1.0	4370.0	4.0	same gene	2020-07	2020	7
13386	13373	13	4	0.10022	13121.0	ORF1ab	2.0	4374.0	13108.0	ORF1ab	1.0	4370.0	4.0	same gene	2020-07	2020	7
13385	13373	12	4	0.10022	13120.0	ORF1ab	1.0	4374.0	13108.0	ORF1ab	1.0	4370.0	4.0	same gene	2020-07	2020	7
16257	16262	5	4	0.10022	2790.0	ORF1ab	3.0	930.0	2795.0	ORF1ab	2.0	932.0	2.0	same gene	2020-07	2020	7
16257	16261	4	4	0.10022	2790.0	ORF1ab	3.0	930.0	2794.0	ORF1ab	1.0	932.0	2.0	same gene	2020-07	2020	7
16256	16262	6	4	0.10022	2789.0	ORF1ab	2.0	930.0	2795.0	ORF1ab	2.0	932.0	2.0	same gene	2020-07	2020	7
16256	16261	5	4	0.10022	2789.0	ORF1ab	2.0	930.0	2794.0	ORF1ab	1.0	932.0	2.0	same gene	2020-07	2020	7
16255	16262	7	4	0.10022	2788.0	ORF1ab	1.0	930.0	2795.0	ORF1ab	2.0	932.0	2.0	same gene	2020-07	2020	7
16255	16261	6	4	0.10022	2788.0	ORF1ab	1.0	930.0	2794.0	ORF1ab	1.0	932.0	2.0	same gene	2020-07	2020	7
13391	13373	18	4	0.10022	13126.0	ORF1ab	1.0	4376.0	13108.0	ORF1ab	1.0	4370.0	6.0	same gene	2020-07	2020	7
16254	16262	8	4	0.10022	2787.0	ORF1ab	3.0	929.0	2795.0	ORF1ab	2.0	932.0	3.0	same gene	2020-07	2020	7
16257	16250	7	4	0.10022	2790.0	ORF1ab	3.0	930.0	2783.0	ORF1ab	2.0	928.0	2.0	same gene	2020-07	2020	7
16254	16261	7	4	0.10022	2787.0	ORF1ab	3.0	929.0	2794.0	ORF1ab	1.0	932.0	3.0	same gene	2020-07	2020	7
16254	16259	5	4	0.10022	2787.0	ORF1ab	3.0	929.0	2792.0	ORF1ab	2.0	931.0	2.0	same gene	2020-07	2020	7
16254	16258	4	4	0.10022	2787.0	ORF1ab	3.0	929.0	2791.0	ORF1ab	1.0	931.0	2.0	same gene	2020-07	2020	7
16253	16262	9	4	0.10022	2786.0	ORF1ab	2.0	929.0	2795.0	ORF1ab	2.0	932.0	3.0	same gene	2020-07	2020	7
13390	13373	17	4	0.10022	13125.0	ORF1ab	3.0	4375.0	13108.0	ORF1ab	1.0	4370.0	5.0	same gene	2020-07	2020	7
16253	16259	6	4	0.10022	2786.0	ORF1ab	2.0	929.0	2792.0	ORF1ab	2.0	931.0	2.0	same gene	2020-07	2020	7
16253	16258	5	4	0.10022	2786.0	ORF1ab	2.0	929.0	2791.0	ORF1ab	1.0	931.0	2.0	same gene	2020-07	2020	7
16252	16262	10	4	0.10022	2785.0	ORF1ab	1.0	929.0	2795.0	ORF1ab	2.0	932.0	3.0	same gene	2020-07	2020	7
16252	16261	9	4	0.10022	2785.0	ORF1ab	1.0	929.0	2794.0	ORF1ab	1.0	932.0	3.0	same gene	2020-07	2020	7
16252	16259	7	4	0.10022	2785.0	ORF1ab	1.0	929.0	2792.0	ORF1ab	2.0	931.0	2.0	same gene	2020-07	2020	7
16252	16258	6	4	0.10022	2785.0	ORF1ab	1.0	929.0	2791.0	ORF1ab	1.0	931.0	2.0	same gene	2020-07	2020	7
16250	16262	12	4	0.10022	2783.0	ORF1ab	2.0	928.0	2795.0	ORF1ab	2.0	932.0	4.0	same gene	2020-07	2020	7
16250	16261	11	4	0.10022	2783.0	ORF1ab	2.0	928.0	2794.0	ORF1ab	1.0	932.0	4.0	same gene	2020-07	2020	7
16256	16250	6	4	0.10022	2789.0	ORF1ab	2.0	930.0	2783.0	ORF1ab	2.0	928.0	2.0	same gene	2020-07	2020	7
16261	16250	11	4	0.10022	2794.0	ORF1ab	1.0	932.0	2783.0	ORF1ab	2.0	928.0	4.0	same gene	2020-07	2020	7
16258	16250	8	4	0.10022	2791.0	ORF1ab	1.0	931.0	2783.0	ORF1ab	2.0	928.0	3.0	same gene	2020-07	2020	7
16261	16257	4	4	0.10022	2794.0	ORF1ab	1.0	932.0	2790.0	ORF1ab	3.0	930.0	2.0	same gene	2020-07	2020	7
16259	16254	5	4	0.10022	2792.0	ORF1ab	2.0	931.0	2787.0	ORF1ab	3.0	929.0	2.0	same gene	2020-07	2020	7
16261	16254	7	4	0.10022	2794.0	ORF1ab	1.0	932.0	2787.0	ORF1ab	3.0	929.0	3.0	same gene	2020-07	2020	7
16262	16254	8	4	0.10022	2795.0	ORF1ab	2.0	932.0	2787.0	ORF1ab	3.0	929.0	3.0	same gene	2020-07	2020	7
16261	16255	6	4	0.10022	2794.0	ORF1ab	1.0	932.0	2788.0	ORF1ab	1.0	930.0	2.0	same gene	2020-07	2020	7
16262	16255	7	4	0.10022	2795.0	ORF1ab	2.0	932.0	2788.0	ORF1ab	1.0	930.0	2.0	same gene	2020-07	2020	7
16261	16256	5	4	0.10022	2794.0	ORF1ab	1.0	932.0	2789.0	ORF1ab	2.0	930.0	2.0	same gene	2020-07	2020	7
16262	16256	6	4	0.10022	2795.0	ORF1ab	2.0	932.0	2789.0	ORF1ab	2.0	930.0	2.0	same gene	2020-07	2020	7
16262	16257	5	4	0.10022	2795.0	ORF1ab	2.0	932.0	2790.0	ORF1ab	3.0	930.0	2.0	same gene	2020-07	2020	7
16262	16253	9	4	0.10022	2795.0	ORF1ab	2.0	932.0	2786.0	ORF1ab	2.0	929.0	3.0	same gene	2020-07	2020	7
13373	13391	18	4	0.10022	13108.0	ORF1ab	1.0	4370.0	13126.0	ORF1ab	1.0	4376.0	6.0	same gene	2020-07	2020	7
13373	13390	17	4	0.10022	13108.0	ORF1ab	1.0	4370.0	13125.0	ORF1ab	3.0	4375.0	5.0	same gene	2020-07	2020	7
13373	13387	14	4	0.10022	13108.0	ORF1ab	1.0	4370.0	13122.0	ORF1ab	3.0	4374.0	4.0	same gene	2020-07	2020	7
13373	13386	13	4	0.10022	13108.0	ORF1ab	1.0	4370.0	13121.0	ORF1ab	2.0	4374.0	4.0	same gene	2020-07	2020	7
13373	13385	12	4	0.10022	13108.0	ORF1ab	1.0	4370.0	13120.0	ORF1ab	1.0	4374.0	4.0	same gene	2020-07	2020	7
13373	13383	10	4	0.10022	13108.0	ORF1ab	1.0	4370.0	13118.0	ORF1ab	2.0	4373.0	3.0	same gene	2020-07	2020	7
13373	13379	6	4	0.10022	13108.0	ORF1ab	1.0	4370.0	13114.0	ORF1ab	1.0	4372.0	2.0	same gene	2020-07	2020	7
13373	13382	9	4	0.10022	13108.0	ORF1ab	1.0	4370.0	13117.0	ORF1ab	1.0	4373.0	3.0	same gene	2020-07	2020	7
16258	16254	4	4	0.10022	2791.0	ORF1ab	1.0	931.0	2787.0	ORF1ab	3.0	929.0	2.0	same gene	2020-07	2020	7
16261	16253	8	4	0.10022	2794.0	ORF1ab	1.0	932.0	2786.0	ORF1ab	2.0	929.0	3.0	same gene	2020-07	2020	7
16259	16252	7	4	0.10022	2792.0	ORF1ab	2.0	931.0	2785.0	ORF1ab	1.0	929.0	2.0	same gene	2020-07	2020	7
16262	16250	12	4	0.10022	2795.0	ORF1ab	2.0	932.0	2783.0	ORF1ab	2.0	928.0	4.0	same gene	2020-07	2020	7
16259	16250	9	4	0.10022	2792.0	ORF1ab	2.0	931.0	2783.0	ORF1ab	2.0	928.0	3.0	same gene	2020-07	2020	7
16258	16252	6	4	0.10022	2791.0	ORF1ab	1.0	931.0	2785.0	ORF1ab	1.0	929.0	2.0	same gene	2020-07	2020	7
13373	13380	7	4	0.10022	13108.0	ORF1ab	1.0	4370.0	13115.0	ORF1ab	2.0	4372.0	2.0	same gene	2020-07	2020	7
16261	16252	9	4	0.10022	2794.0	ORF1ab	1.0	932.0	2785.0	ORF1ab	1.0	929.0	3.0	same gene	2020-07	2020	7
16262	16252	10	4	0.10022	2795.0	ORF1ab	2.0	932.0	2785.0	ORF1ab	1.0	929.0	3.0	same gene	2020-07	2020	7
16258	16253	5	4	0.10022	2791.0	ORF1ab	1.0	931.0	2786.0	ORF1ab	2.0	929.0	2.0	same gene	2020-07	2020	7
16259	16253	6	4	0.10022	2792.0	ORF1ab	2.0	931.0	2786.0	ORF1ab	2.0	929.0	2.0	same gene	2020-07	2020	7
13384	13377	7	4	0.10009	13119.0	ORF1ab	3.0	4373.0	13112.0	ORF1ab	2.0	4371.0	2.0	same gene	2020-07	2020	7
13376	13384	8	4	0.10009	13111.0	ORF1ab	1.0	4371.0	13119.0	ORF1ab	3.0	4373.0	2.0	same gene	2020-07	2020	7
13375	13384	9	4	0.10009	13110.0	ORF1ab	3.0	4370.0	13119.0	ORF1ab	3.0	4373.0	3.0	same gene	2020-07	2020	7
13384	13376	8	4	0.10009	13119.0	ORF1ab	3.0	4373.0	13111.0	ORF1ab	1.0	4371.0	2.0	same gene	2020-07	2020	7
13384	13390	6	4	0.10009	13119.0	ORF1ab	3.0	4373.0	13125.0	ORF1ab	3.0	4375.0	2.0	same gene	2020-07	2020	7
13384	13391	7	4	0.10009	13119.0	ORF1ab	3.0	4373.0	13126.0	ORF1ab	1.0	4376.0	3.0	same gene	2020-07	2020	7
13384	13375	9	4	0.10009	13119.0	ORF1ab	3.0	4373.0	13110.0	ORF1ab	3.0	4370.0	3.0	same gene	2020-07	2020	7
13391	13384	7	4	0.10009	13126.0	ORF1ab	1.0	4376.0	13119.0	ORF1ab	3.0	4373.0	3.0	same gene	2020-07	2020	7
13390	13384	6	4	0.10009	13125.0	ORF1ab	3.0	4375.0	13119.0	ORF1ab	3.0	4373.0	2.0	same gene	2020-07	2020	7
13377	13384	7	4	0.10009	13112.0	ORF1ab	2.0	4371.0	13119.0	ORF1ab	3.0	4373.0	2.0	same gene	2020-07	2020	7
16251	16256	5	4	0.1	2784.0	ORF1ab	3.0	928.0	2789.0	ORF1ab	2.0	930.0	2.0	same gene	2020-07	2020	7
16251	16262	11	4	0.1	2784.0	ORF1ab	3.0	928.0	2795.0	ORF1ab	2.0	932.0	4.0	same gene	2020-07	2020	7
16262	16251	11	4	0.1	2795.0	ORF1ab	2.0	932.0	2784.0	ORF1ab	3.0	928.0	4.0	same gene	2020-07	2020	7
16255	16251	4	4	0.1	2788.0	ORF1ab	1.0	930.0	2784.0	ORF1ab	3.0	928.0	2.0	same gene	2020-07	2020	7
16251	16261	10	4	0.1	2784.0	ORF1ab	3.0	928.0	2794.0	ORF1ab	1.0	932.0	4.0	same gene	2020-07	2020	7
16257	16251	6	4	0.1	2790.0	ORF1ab	3.0	930.0	2784.0	ORF1ab	3.0	928.0	2.0	same gene	2020-07	2020	7
16258	16251	7	4	0.1	2791.0	ORF1ab	1.0	931.0	2784.0	ORF1ab	3.0	928.0	3.0	same gene	2020-07	2020	7
16259	16251	8	4	0.1	2792.0	ORF1ab	2.0	931.0	2784.0	ORF1ab	3.0	928.0	3.0	same gene	2020-07	2020	7
16261	16251	10	4	0.1	2794.0	ORF1ab	1.0	932.0	2784.0	ORF1ab	3.0	928.0	4.0	same gene	2020-07	2020	7
16256	16251	5	4	0.1	2789.0	ORF1ab	2.0	930.0	2784.0	ORF1ab	3.0	928.0	2.0	same gene	2020-07	2020	7
16251	16259	8	4	0.1	2784.0	ORF1ab	3.0	928.0	2792.0	ORF1ab	2.0	931.0	3.0	same gene	2020-07	2020	7
16251	16258	7	4	0.1	2784.0	ORF1ab	3.0	928.0	2791.0	ORF1ab	1.0	931.0	3.0	same gene	2020-07	2020	7
16251	16257	6	4	0.1	2784.0	ORF1ab	3.0	928.0	2790.0	ORF1ab	3.0	930.0	2.0	same gene	2020-07	2020	7
16251	16255	4	4	0.1	2784.0	ORF1ab	3.0	928.0	2788.0	ORF1ab	1.0	930.0	2.0	same gene	2020-07	2020	7
13379	13389	10	4	0.09996	13114.0	ORF1ab	1.0	4372.0	13124.0	ORF1ab	2.0	4375.0	3.0	same gene	2020-07	2020	7
13376	13389	13	4	0.09996	13111.0	ORF1ab	1.0	4371.0	13124.0	ORF1ab	2.0	4375.0	4.0	same gene	2020-07	2020	7
13389	13379	10	4	0.09996	13124.0	ORF1ab	2.0	4375.0	13114.0	ORF1ab	1.0	4372.0	3.0	same gene	2020-07	2020	7
13383	13389	6	4	0.09996	13118.0	ORF1ab	2.0	4373.0	13124.0	ORF1ab	2.0	4375.0	2.0	same gene	2020-07	2020	7
13382	13389	7	4	0.09996	13117.0	ORF1ab	1.0	4373.0	13124.0	ORF1ab	2.0	4375.0	2.0	same gene	2020-07	2020	7
13389	13375	14	4	0.09996	13124.0	ORF1ab	2.0	4375.0	13110.0	ORF1ab	3.0	4370.0	5.0	same gene	2020-07	2020	7
13380	13389	9	4	0.09996	13115.0	ORF1ab	2.0	4372.0	13124.0	ORF1ab	2.0	4375.0	3.0	same gene	2020-07	2020	7
13375	13389	14	4	0.09996	13110.0	ORF1ab	3.0	4370.0	13124.0	ORF1ab	2.0	4375.0	5.0	same gene	2020-07	2020	7
13389	13380	9	4	0.09996	13124.0	ORF1ab	2.0	4375.0	13115.0	ORF1ab	2.0	4372.0	3.0	same gene	2020-07	2020	7
13389	13382	7	4	0.09996	13124.0	ORF1ab	2.0	4375.0	13117.0	ORF1ab	1.0	4373.0	2.0	same gene	2020-07	2020	7
13389	13376	13	4	0.09996	13124.0	ORF1ab	2.0	4375.0	13111.0	ORF1ab	1.0	4371.0	4.0	same gene	2020-07	2020	7
13377	13389	12	4	0.09996	13112.0	ORF1ab	2.0	4371.0	13124.0	ORF1ab	2.0	4375.0	4.0	same gene	2020-07	2020	7
13389	13383	6	4	0.09996	13124.0	ORF1ab	2.0	4375.0	13118.0	ORF1ab	2.0	4373.0	2.0	same gene	2020-07	2020	7
13389	13377	12	4	0.09996	13124.0	ORF1ab	2.0	4375.0	13112.0	ORF1ab	2.0	4371.0	4.0	same gene	2020-07	2020	7
28144	8782	19362	4	0.09985	251.0	ORF8	2.0	84.0	8517.0	ORF1ab	3.0	2839.0		different gene	2020-07	2020	7
8782	28144	19362	4	0.09985	8517.0	ORF1ab	3.0	2839.0	251.0	ORF8	2.0	84.0		different gene	2020-07	2020	7
13403	13396	7	4	0.09984	13138.0	ORF1ab	1.0	4380.0	13131.0	ORF1ab	3.0	4377.0	3.0	same gene	2020-07	2020	7
13398	13403	5	4	0.09984	13133.0	ORF1ab	2.0	4378.0	13138.0	ORF1ab	1.0	4380.0	2.0	same gene	2020-07	2020	7
13400	13396	4	4	0.09984	13135.0	ORF1ab	1.0	4379.0	13131.0	ORF1ab	3.0	4377.0	2.0	same gene	2020-07	2020	7
13396	13406	10	4	0.09984	13131.0	ORF1ab	3.0	4377.0	13141.0	ORF1ab	1.0	4381.0	4.0	same gene	2020-07	2020	7
13403	13398	5	4	0.09984	13138.0	ORF1ab	1.0	4380.0	13133.0	ORF1ab	2.0	4378.0	2.0	same gene	2020-07	2020	7
13396	13405	9	4	0.09984	13131.0	ORF1ab	3.0	4377.0	13140.0	ORF1ab	3.0	4380.0	3.0	same gene	2020-07	2020	7
13396	13404	8	4	0.09984	13131.0	ORF1ab	3.0	4377.0	13139.0	ORF1ab	2.0	4380.0	3.0	same gene	2020-07	2020	7
13398	13404	6	4	0.09984	13133.0	ORF1ab	2.0	4378.0	13139.0	ORF1ab	2.0	4380.0	2.0	same gene	2020-07	2020	7
13398	13405	7	4	0.09984	13133.0	ORF1ab	2.0	4378.0	13140.0	ORF1ab	3.0	4380.0	2.0	same gene	2020-07	2020	7
13398	13406	8	4	0.09984	13133.0	ORF1ab	2.0	4378.0	13141.0	ORF1ab	1.0	4381.0	3.0	same gene	2020-07	2020	7
13404	13398	6	4	0.09984	13139.0	ORF1ab	2.0	4380.0	13133.0	ORF1ab	2.0	4378.0	2.0	same gene	2020-07	2020	7
13404	13396	8	4	0.09984	13139.0	ORF1ab	2.0	4380.0	13131.0	ORF1ab	3.0	4377.0	3.0	same gene	2020-07	2020	7
13405	13399	6	4	0.09984	13140.0	ORF1ab	3.0	4380.0	13134.0	ORF1ab	3.0	4378.0	2.0	same gene	2020-07	2020	7
13399	13403	4	4	0.09984	13134.0	ORF1ab	3.0	4378.0	13138.0	ORF1ab	1.0	4380.0	2.0	same gene	2020-07	2020	7
13396	13403	7	4	0.09984	13131.0	ORF1ab	3.0	4377.0	13138.0	ORF1ab	1.0	4380.0	3.0	same gene	2020-07	2020	7
13405	13398	7	4	0.09984	13140.0	ORF1ab	3.0	4380.0	13133.0	ORF1ab	2.0	4378.0	2.0	same gene	2020-07	2020	7
13406	13398	8	4	0.09984	13141.0	ORF1ab	1.0	4381.0	13133.0	ORF1ab	2.0	4378.0	3.0	same gene	2020-07	2020	7
13403	13399	4	4	0.09984	13138.0	ORF1ab	1.0	4380.0	13134.0	ORF1ab	3.0	4378.0	2.0	same gene	2020-07	2020	7
13404	13399	5	4	0.09984	13139.0	ORF1ab	2.0	4380.0	13134.0	ORF1ab	3.0	4378.0	2.0	same gene	2020-07	2020	7
13406	13399	7	4	0.09984	13141.0	ORF1ab	1.0	4381.0	13134.0	ORF1ab	3.0	4378.0	3.0	same gene	2020-07	2020	7
13406	13400	6	4	0.09984	13141.0	ORF1ab	1.0	4381.0	13135.0	ORF1ab	1.0	4379.0	2.0	same gene	2020-07	2020	7
13396	13400	4	4	0.09984	13131.0	ORF1ab	3.0	4377.0	13135.0	ORF1ab	1.0	4379.0	2.0	same gene	2020-07	2020	7
13406	13396	10	4	0.09984	13141.0	ORF1ab	1.0	4381.0	13131.0	ORF1ab	3.0	4377.0	4.0	same gene	2020-07	2020	7
13400	13406	6	4	0.09984	13135.0	ORF1ab	1.0	4379.0	13141.0	ORF1ab	1.0	4381.0	2.0	same gene	2020-07	2020	7
13399	13404	5	4	0.09984	13134.0	ORF1ab	3.0	4378.0	13139.0	ORF1ab	2.0	4380.0	2.0	same gene	2020-07	2020	7
13399	13405	6	4	0.09984	13134.0	ORF1ab	3.0	4378.0	13140.0	ORF1ab	3.0	4380.0	2.0	same gene	2020-07	2020	7
13399	13406	7	4	0.09984	13134.0	ORF1ab	3.0	4378.0	13141.0	ORF1ab	1.0	4381.0	3.0	same gene	2020-07	2020	7
13405	13396	9	4	0.09984	13140.0	ORF1ab	3.0	4380.0	13131.0	ORF1ab	3.0	4377.0	3.0	same gene	2020-07	2020	7
13382	13378	4	4	0.09982	13117.0	ORF1ab	1.0	4373.0	13113.0	ORF1ab	3.0	4371.0	2.0	same gene	2020-07	2020	7
13387	13378	9	4	0.09982	13122.0	ORF1ab	3.0	4374.0	13113.0	ORF1ab	3.0	4371.0	3.0	same gene	2020-07	2020	7
13386	13378	8	4	0.09982	13121.0	ORF1ab	2.0	4374.0	13113.0	ORF1ab	3.0	4371.0	3.0	same gene	2020-07	2020	7
13378	13382	4	4	0.09982	13113.0	ORF1ab	3.0	4371.0	13117.0	ORF1ab	1.0	4373.0	2.0	same gene	2020-07	2020	7
13378	13383	5	4	0.09982	13113.0	ORF1ab	3.0	4371.0	13118.0	ORF1ab	2.0	4373.0	2.0	same gene	2020-07	2020	7
13378	13385	7	4	0.09982	13113.0	ORF1ab	3.0	4371.0	13120.0	ORF1ab	1.0	4374.0	3.0	same gene	2020-07	2020	7
13378	13386	8	4	0.09982	13113.0	ORF1ab	3.0	4371.0	13121.0	ORF1ab	2.0	4374.0	3.0	same gene	2020-07	2020	7
13378	13387	9	4	0.09982	13113.0	ORF1ab	3.0	4371.0	13122.0	ORF1ab	3.0	4374.0	3.0	same gene	2020-07	2020	7
13378	13390	12	4	0.09982	13113.0	ORF1ab	3.0	4371.0	13125.0	ORF1ab	3.0	4375.0	4.0	same gene	2020-07	2020	7
13383	13378	5	4	0.09982	13118.0	ORF1ab	2.0	4373.0	13113.0	ORF1ab	3.0	4371.0	2.0	same gene	2020-07	2020	7
13385	13378	7	4	0.09982	13120.0	ORF1ab	1.0	4374.0	13113.0	ORF1ab	3.0	4371.0	3.0	same gene	2020-07	2020	7
13378	13391	13	4	0.09982	13113.0	ORF1ab	3.0	4371.0	13126.0	ORF1ab	1.0	4376.0	5.0	same gene	2020-07	2020	7
13390	13378	12	4	0.09982	13125.0	ORF1ab	3.0	4375.0	13113.0	ORF1ab	3.0	4371.0	4.0	same gene	2020-07	2020	7
13391	13378	13	4	0.09982	13126.0	ORF1ab	1.0	4376.0	13113.0	ORF1ab	3.0	4371.0	5.0	same gene	2020-07	2020	7
13403	13397	6	4	0.09972	13138.0	ORF1ab	1.0	4380.0	13132.0	ORF1ab	1.0	4378.0	2.0	same gene	2020-07	2020	7
13397	13403	6	4	0.09972	13132.0	ORF1ab	1.0	4378.0	13138.0	ORF1ab	1.0	4380.0	2.0	same gene	2020-07	2020	7
13397	13404	7	4	0.09972	13132.0	ORF1ab	1.0	4378.0	13139.0	ORF1ab	2.0	4380.0	2.0	same gene	2020-07	2020	7
13397	13405	8	4	0.09972	13132.0	ORF1ab	1.0	4378.0	13140.0	ORF1ab	3.0	4380.0	2.0	same gene	2020-07	2020	7
13397	13406	9	4	0.09972	13132.0	ORF1ab	1.0	4378.0	13141.0	ORF1ab	1.0	4381.0	3.0	same gene	2020-07	2020	7
13406	13397	9	4	0.09972	13141.0	ORF1ab	1.0	4381.0	13132.0	ORF1ab	1.0	4378.0	3.0	same gene	2020-07	2020	7
13405	13397	8	4	0.09972	13140.0	ORF1ab	3.0	4380.0	13132.0	ORF1ab	1.0	4378.0	2.0	same gene	2020-07	2020	7
13404	13397	7	4	0.09972	13139.0	ORF1ab	2.0	4380.0	13132.0	ORF1ab	1.0	4378.0	2.0	same gene	2020-07	2020	7
13401	13406	5	4	0.09963	13136.0	ORF1ab	2.0	4379.0	13141.0	ORF1ab	1.0	4381.0	2.0	same gene	2020-07	2020	7
13401	13396	5	4	0.09963	13136.0	ORF1ab	2.0	4379.0	13131.0	ORF1ab	3.0	4377.0	2.0	same gene	2020-07	2020	7
13396	13401	5	4	0.09963	13131.0	ORF1ab	3.0	4377.0	13136.0	ORF1ab	2.0	4379.0	2.0	same gene	2020-07	2020	7
13406	13401	5	4	0.09963	13141.0	ORF1ab	1.0	4381.0	13136.0	ORF1ab	2.0	4379.0	2.0	same gene	2020-07	2020	7
13386	13381	5	4	0.09938	13121.0	ORF1ab	2.0	4374.0	13116.0	ORF1ab	3.0	4372.0	2.0	same gene	2020-07	2020	7
13381	13391	10	4	0.09938	13116.0	ORF1ab	3.0	4372.0	13126.0	ORF1ab	1.0	4376.0	4.0	same gene	2020-07	2020	7
13385	13381	4	4	0.09938	13120.0	ORF1ab	1.0	4374.0	13116.0	ORF1ab	3.0	4372.0	2.0	same gene	2020-07	2020	7
13375	13381	6	4	0.09938	13110.0	ORF1ab	3.0	4370.0	13116.0	ORF1ab	3.0	4372.0	2.0	same gene	2020-07	2020	7
13381	13385	4	4	0.09938	13116.0	ORF1ab	3.0	4372.0	13120.0	ORF1ab	1.0	4374.0	2.0	same gene	2020-07	2020	7
13381	13386	5	4	0.09938	13116.0	ORF1ab	3.0	4372.0	13121.0	ORF1ab	2.0	4374.0	2.0	same gene	2020-07	2020	7
13381	13387	6	4	0.09938	13116.0	ORF1ab	3.0	4372.0	13122.0	ORF1ab	3.0	4374.0	2.0	same gene	2020-07	2020	7
13381	13390	9	4	0.09938	13116.0	ORF1ab	3.0	4372.0	13125.0	ORF1ab	3.0	4375.0	3.0	same gene	2020-07	2020	7
13391	13381	10	4	0.09938	13126.0	ORF1ab	1.0	4376.0	13116.0	ORF1ab	3.0	4372.0	4.0	same gene	2020-07	2020	7
13390	13381	9	4	0.09938	13125.0	ORF1ab	3.0	4375.0	13116.0	ORF1ab	3.0	4372.0	3.0	same gene	2020-07	2020	7
13387	13381	6	4	0.09938	13122.0	ORF1ab	3.0	4374.0	13116.0	ORF1ab	3.0	4372.0	2.0	same gene	2020-07	2020	7
13381	13375	6	4	0.09938	13116.0	ORF1ab	3.0	4372.0	13110.0	ORF1ab	3.0	4370.0	2.0	same gene	2020-07	2020	7
29672	29667	5	4	0.09917	115.0	ORF10	1.0	39.0	110.0	ORF10	2.0	37.0	2.0	same gene	2020-07	2020	7
29667	29672	5	4	0.09917	110.0	ORF10	2.0	37.0	115.0	ORF10	1.0	39.0	2.0	same gene	2020-07	2020	7
29672	29665	7	4	0.09913	115.0	ORF10	1.0	39.0	108.0	ORF10	3.0	36.0	3.0	same gene	2020-07	2020	7
9818	9813	5	4	0.09913	9553.0	ORF1ab	1.0	3185.0	9548.0	ORF1ab	2.0	3183.0	2.0	same gene	2020-07	2020	7
9813	9818	5	4	0.09913	9548.0	ORF1ab	2.0	3183.0	9553.0	ORF1ab	1.0	3185.0	2.0	same gene	2020-07	2020	7
9814	9818	4	4	0.09913	9549.0	ORF1ab	3.0	3183.0	9553.0	ORF1ab	1.0	3185.0	2.0	same gene	2020-07	2020	7
29671	29665	6	4	0.09913	114.0	ORF10	3.0	38.0	108.0	ORF10	3.0	36.0	2.0	same gene	2020-07	2020	7
29669	29665	4	4	0.09913	112.0	ORF10	1.0	38.0	108.0	ORF10	3.0	36.0	2.0	same gene	2020-07	2020	7
9818	9814	4	4	0.09913	9553.0	ORF1ab	1.0	3185.0	9549.0	ORF1ab	3.0	3183.0	2.0	same gene	2020-07	2020	7
29665	29669	4	4	0.09913	108.0	ORF10	3.0	36.0	112.0	ORF10	1.0	38.0	2.0	same gene	2020-07	2020	7
29665	29671	6	4	0.09913	108.0	ORF10	3.0	36.0	114.0	ORF10	3.0	38.0	2.0	same gene	2020-07	2020	7
29665	29672	7	4	0.09913	108.0	ORF10	3.0	36.0	115.0	ORF10	1.0	39.0	3.0	same gene	2020-07	2020	7
29673	29667	6	4	0.09891	116.0	ORF10	2.0	39.0	110.0	ORF10	2.0	37.0	2.0	same gene	2020-07	2020	7
29667	29673	6	4	0.09891	110.0	ORF10	2.0	37.0	116.0	ORF10	2.0	39.0	2.0	same gene	2020-07	2020	7
5265	13683	8418	4	0.09865	5000.0	ORF1ab	2.0	1667.0	216.0	ORF1ab	3.0	72.0	1595.0	same gene	2020-07	2020	7
13675	5265	8410	4	0.09865	208.0	ORF1ab	1.0	70.0	5000.0	ORF1ab	2.0	1667.0	1597.0	same gene	2020-07	2020	7
13664	5265	8399	4	0.09865	197.0	ORF1ab	2.0	66.0	5000.0	ORF1ab	2.0	1667.0	1601.0	same gene	2020-07	2020	7
13666	5265	8401	4	0.09865	199.0	ORF1ab	1.0	67.0	5000.0	ORF1ab	2.0	1667.0	1600.0	same gene	2020-07	2020	7
13669	5265	8404	4	0.09865	202.0	ORF1ab	1.0	68.0	5000.0	ORF1ab	2.0	1667.0	1599.0	same gene	2020-07	2020	7
13670	5265	8405	4	0.09865	203.0	ORF1ab	2.0	68.0	5000.0	ORF1ab	2.0	1667.0	1599.0	same gene	2020-07	2020	7
13672	5265	8407	4	0.09865	205.0	ORF1ab	1.0	69.0	5000.0	ORF1ab	2.0	1667.0	1598.0	same gene	2020-07	2020	7
13673	5265	8408	4	0.09865	206.0	ORF1ab	2.0	69.0	5000.0	ORF1ab	2.0	1667.0	1598.0	same gene	2020-07	2020	7
13676	5265	8411	4	0.09865	209.0	ORF1ab	2.0	70.0	5000.0	ORF1ab	2.0	1667.0	1597.0	same gene	2020-07	2020	7
5265	13670	8405	4	0.09865	5000.0	ORF1ab	2.0	1667.0	203.0	ORF1ab	2.0	68.0	1599.0	same gene	2020-07	2020	7
13677	5265	8412	4	0.09865	210.0	ORF1ab	3.0	70.0	5000.0	ORF1ab	2.0	1667.0	1597.0	same gene	2020-07	2020	7
13679	5265	8414	4	0.09865	212.0	ORF1ab	2.0	71.0	5000.0	ORF1ab	2.0	1667.0	1596.0	same gene	2020-07	2020	7
13681	5265	8416	4	0.09865	214.0	ORF1ab	1.0	72.0	5000.0	ORF1ab	2.0	1667.0	1595.0	same gene	2020-07	2020	7
13682	5265	8417	4	0.09865	215.0	ORF1ab	2.0	72.0	5000.0	ORF1ab	2.0	1667.0	1595.0	same gene	2020-07	2020	7
13683	5265	8418	4	0.09865	216.0	ORF1ab	3.0	72.0	5000.0	ORF1ab	2.0	1667.0	1595.0	same gene	2020-07	2020	7
13688	5265	8423	4	0.09865	221.0	ORF1ab	2.0	74.0	5000.0	ORF1ab	2.0	1667.0	1593.0	same gene	2020-07	2020	7
13689	5265	8424	4	0.09865	222.0	ORF1ab	3.0	74.0	5000.0	ORF1ab	2.0	1667.0	1593.0	same gene	2020-07	2020	7
13695	5265	8430	4	0.09865	228.0	ORF1ab	3.0	76.0	5000.0	ORF1ab	2.0	1667.0	1591.0	same gene	2020-07	2020	7
5265	13666	8401	4	0.09865	5000.0	ORF1ab	2.0	1667.0	199.0	ORF1ab	1.0	67.0	1600.0	same gene	2020-07	2020	7
5265	13664	8399	4	0.09865	5000.0	ORF1ab	2.0	1667.0	197.0	ORF1ab	2.0	66.0	1601.0	same gene	2020-07	2020	7
5265	13669	8404	4	0.09865	5000.0	ORF1ab	2.0	1667.0	202.0	ORF1ab	1.0	68.0	1599.0	same gene	2020-07	2020	7
5265	13673	8408	4	0.09865	5000.0	ORF1ab	2.0	1667.0	206.0	ORF1ab	2.0	69.0	1598.0	same gene	2020-07	2020	7
5265	13672	8407	4	0.09865	5000.0	ORF1ab	2.0	1667.0	205.0	ORF1ab	1.0	69.0	1598.0	same gene	2020-07	2020	7
5265	13675	8410	4	0.09865	5000.0	ORF1ab	2.0	1667.0	208.0	ORF1ab	1.0	70.0	1597.0	same gene	2020-07	2020	7
5265	13676	8411	4	0.09865	5000.0	ORF1ab	2.0	1667.0	209.0	ORF1ab	2.0	70.0	1597.0	same gene	2020-07	2020	7
5265	13677	8412	4	0.09865	5000.0	ORF1ab	2.0	1667.0	210.0	ORF1ab	3.0	70.0	1597.0	same gene	2020-07	2020	7
5265	13689	8424	4	0.09865	5000.0	ORF1ab	2.0	1667.0	222.0	ORF1ab	3.0	74.0	1593.0	same gene	2020-07	2020	7
5265	13695	8430	4	0.09865	5000.0	ORF1ab	2.0	1667.0	228.0	ORF1ab	3.0	76.0	1591.0	same gene	2020-07	2020	7
5265	13682	8417	4	0.09865	5000.0	ORF1ab	2.0	1667.0	215.0	ORF1ab	2.0	72.0	1595.0	same gene	2020-07	2020	7
5265	13681	8416	4	0.09865	5000.0	ORF1ab	2.0	1667.0	214.0	ORF1ab	1.0	72.0	1595.0	same gene	2020-07	2020	7
5265	13679	8414	4	0.09865	5000.0	ORF1ab	2.0	1667.0	212.0	ORF1ab	2.0	71.0	1596.0	same gene	2020-07	2020	7
5265	13688	8423	4	0.09865	5000.0	ORF1ab	2.0	1667.0	221.0	ORF1ab	2.0	74.0	1593.0	same gene	2020-07	2020	7
16252	16260	8	4	0.0983	2785.0	ORF1ab	1.0	929.0	2793.0	ORF1ab	3.0	931.0	2.0	same gene	2020-07	2020	7
16254	16260	6	4	0.0983	2787.0	ORF1ab	3.0	929.0	2793.0	ORF1ab	3.0	931.0	2.0	same gene	2020-07	2020	7
16253	16260	7	4	0.0983	2786.0	ORF1ab	2.0	929.0	2793.0	ORF1ab	3.0	931.0	2.0	same gene	2020-07	2020	7
16260	16249	11	4	0.0983	2793.0	ORF1ab	3.0	931.0	2782.0	ORF1ab	1.0	928.0	3.0	same gene	2020-07	2020	7
16250	16260	10	4	0.0983	2783.0	ORF1ab	2.0	928.0	2793.0	ORF1ab	3.0	931.0	3.0	same gene	2020-07	2020	7
16249	16260	11	4	0.0983	2782.0	ORF1ab	1.0	928.0	2793.0	ORF1ab	3.0	931.0	3.0	same gene	2020-07	2020	7
16260	16252	8	4	0.0983	2793.0	ORF1ab	3.0	931.0	2785.0	ORF1ab	1.0	929.0	2.0	same gene	2020-07	2020	7
16260	16253	7	4	0.0983	2793.0	ORF1ab	3.0	931.0	2786.0	ORF1ab	2.0	929.0	2.0	same gene	2020-07	2020	7
16260	16254	6	4	0.0983	2793.0	ORF1ab	3.0	931.0	2787.0	ORF1ab	3.0	929.0	2.0	same gene	2020-07	2020	7
16260	16250	10	4	0.0983	2793.0	ORF1ab	3.0	931.0	2783.0	ORF1ab	2.0	928.0	3.0	same gene	2020-07	2020	7
29668	29672	4	4	0.09827	111.0	ORF10	3.0	37.0	115.0	ORF10	1.0	39.0	2.0	same gene	2020-07	2020	7
29672	29668	4	4	0.09827	115.0	ORF10	1.0	39.0	111.0	ORF10	3.0	37.0	2.0	same gene	2020-07	2020	7
13404	13395	9	4	0.09785	13139.0	ORF1ab	2.0	4380.0	13130.0	ORF1ab	2.0	4377.0	3.0	same gene	2020-07	2020	7
13405	13394	11	4	0.09785	13140.0	ORF1ab	3.0	4380.0	13129.0	ORF1ab	1.0	4377.0	3.0	same gene	2020-07	2020	7
13400	13395	5	4	0.09785	13135.0	ORF1ab	1.0	4379.0	13130.0	ORF1ab	2.0	4377.0	2.0	same gene	2020-07	2020	7
13403	13395	8	4	0.09785	13138.0	ORF1ab	1.0	4380.0	13130.0	ORF1ab	2.0	4377.0	3.0	same gene	2020-07	2020	7
13405	13395	10	4	0.09785	13140.0	ORF1ab	3.0	4380.0	13130.0	ORF1ab	2.0	4377.0	3.0	same gene	2020-07	2020	7
13406	13395	11	4	0.09785	13141.0	ORF1ab	1.0	4381.0	13130.0	ORF1ab	2.0	4377.0	4.0	same gene	2020-07	2020	7
13392	13398	6	4	0.09785	13127.0	ORF1ab	2.0	4376.0	13133.0	ORF1ab	2.0	4378.0	2.0	same gene	2020-07	2020	7
13392	13399	7	4	0.09785	13127.0	ORF1ab	2.0	4376.0	13134.0	ORF1ab	3.0	4378.0	2.0	same gene	2020-07	2020	7
13392	13400	8	4	0.09785	13127.0	ORF1ab	2.0	4376.0	13135.0	ORF1ab	1.0	4379.0	3.0	same gene	2020-07	2020	7
13392	13403	11	4	0.09785	13127.0	ORF1ab	2.0	4376.0	13138.0	ORF1ab	1.0	4380.0	4.0	same gene	2020-07	2020	7
13392	13404	12	4	0.09785	13127.0	ORF1ab	2.0	4376.0	13139.0	ORF1ab	2.0	4380.0	4.0	same gene	2020-07	2020	7
13392	13405	13	4	0.09785	13127.0	ORF1ab	2.0	4376.0	13140.0	ORF1ab	3.0	4380.0	4.0	same gene	2020-07	2020	7
13392	13406	14	4	0.09785	13127.0	ORF1ab	2.0	4376.0	13141.0	ORF1ab	1.0	4381.0	5.0	same gene	2020-07	2020	7
13393	13399	6	4	0.09785	13128.0	ORF1ab	3.0	4376.0	13134.0	ORF1ab	3.0	4378.0	2.0	same gene	2020-07	2020	7
13393	13400	7	4	0.09785	13128.0	ORF1ab	3.0	4376.0	13135.0	ORF1ab	1.0	4379.0	3.0	same gene	2020-07	2020	7
13393	13403	10	4	0.09785	13128.0	ORF1ab	3.0	4376.0	13138.0	ORF1ab	1.0	4380.0	4.0	same gene	2020-07	2020	7
13393	13404	11	4	0.09785	13128.0	ORF1ab	3.0	4376.0	13139.0	ORF1ab	2.0	4380.0	4.0	same gene	2020-07	2020	7
13406	13394	12	4	0.09785	13141.0	ORF1ab	1.0	4381.0	13129.0	ORF1ab	1.0	4377.0	4.0	same gene	2020-07	2020	7
13404	13394	10	4	0.09785	13139.0	ORF1ab	2.0	4380.0	13129.0	ORF1ab	1.0	4377.0	3.0	same gene	2020-07	2020	7
13393	13406	13	4	0.09785	13128.0	ORF1ab	3.0	4376.0	13141.0	ORF1ab	1.0	4381.0	5.0	same gene	2020-07	2020	7
13403	13394	9	4	0.09785	13138.0	ORF1ab	1.0	4380.0	13129.0	ORF1ab	1.0	4377.0	3.0	same gene	2020-07	2020	7
13398	13392	6	4	0.09785	13133.0	ORF1ab	2.0	4378.0	13127.0	ORF1ab	2.0	4376.0	2.0	same gene	2020-07	2020	7
13399	13392	7	4	0.09785	13134.0	ORF1ab	3.0	4378.0	13127.0	ORF1ab	2.0	4376.0	2.0	same gene	2020-07	2020	7
13400	13392	8	4	0.09785	13135.0	ORF1ab	1.0	4379.0	13127.0	ORF1ab	2.0	4376.0	3.0	same gene	2020-07	2020	7
13403	13392	11	4	0.09785	13138.0	ORF1ab	1.0	4380.0	13127.0	ORF1ab	2.0	4376.0	4.0	same gene	2020-07	2020	7
13404	13392	12	4	0.09785	13139.0	ORF1ab	2.0	4380.0	13127.0	ORF1ab	2.0	4376.0	4.0	same gene	2020-07	2020	7
13405	13392	13	4	0.09785	13140.0	ORF1ab	3.0	4380.0	13127.0	ORF1ab	2.0	4376.0	4.0	same gene	2020-07	2020	7
13406	13392	14	4	0.09785	13141.0	ORF1ab	1.0	4381.0	13127.0	ORF1ab	2.0	4376.0	5.0	same gene	2020-07	2020	7
13398	13393	5	4	0.09785	13133.0	ORF1ab	2.0	4378.0	13128.0	ORF1ab	3.0	4376.0	2.0	same gene	2020-07	2020	7
13399	13393	6	4	0.09785	13134.0	ORF1ab	3.0	4378.0	13128.0	ORF1ab	3.0	4376.0	2.0	same gene	2020-07	2020	7
13400	13393	7	4	0.09785	13135.0	ORF1ab	1.0	4379.0	13128.0	ORF1ab	3.0	4376.0	3.0	same gene	2020-07	2020	7
13403	13393	10	4	0.09785	13138.0	ORF1ab	1.0	4380.0	13128.0	ORF1ab	3.0	4376.0	4.0	same gene	2020-07	2020	7
13404	13393	11	4	0.09785	13139.0	ORF1ab	2.0	4380.0	13128.0	ORF1ab	3.0	4376.0	4.0	same gene	2020-07	2020	7
13405	13393	12	4	0.09785	13140.0	ORF1ab	3.0	4380.0	13128.0	ORF1ab	3.0	4376.0	4.0	same gene	2020-07	2020	7
13406	13393	13	4	0.09785	13141.0	ORF1ab	1.0	4381.0	13128.0	ORF1ab	3.0	4376.0	5.0	same gene	2020-07	2020	7
13400	13394	6	4	0.09785	13135.0	ORF1ab	1.0	4379.0	13129.0	ORF1ab	1.0	4377.0	2.0	same gene	2020-07	2020	7
13393	13405	12	4	0.09785	13128.0	ORF1ab	3.0	4376.0	13140.0	ORF1ab	3.0	4380.0	4.0	same gene	2020-07	2020	7
13393	13398	5	4	0.09785	13128.0	ORF1ab	3.0	4376.0	13133.0	ORF1ab	2.0	4378.0	2.0	same gene	2020-07	2020	7
13394	13405	11	4	0.09785	13129.0	ORF1ab	1.0	4377.0	13140.0	ORF1ab	3.0	4380.0	3.0	same gene	2020-07	2020	7
13394	13400	6	4	0.09785	13129.0	ORF1ab	1.0	4377.0	13135.0	ORF1ab	1.0	4379.0	2.0	same gene	2020-07	2020	7
13395	13406	11	4	0.09785	13130.0	ORF1ab	2.0	4377.0	13141.0	ORF1ab	1.0	4381.0	4.0	same gene	2020-07	2020	7
13395	13403	8	4	0.09785	13130.0	ORF1ab	2.0	4377.0	13138.0	ORF1ab	1.0	4380.0	3.0	same gene	2020-07	2020	7
13395	13400	5	4	0.09785	13130.0	ORF1ab	2.0	4377.0	13135.0	ORF1ab	1.0	4379.0	2.0	same gene	2020-07	2020	7
13394	13406	12	4	0.09785	13129.0	ORF1ab	1.0	4377.0	13141.0	ORF1ab	1.0	4381.0	4.0	same gene	2020-07	2020	7
13395	13405	10	4	0.09785	13130.0	ORF1ab	2.0	4377.0	13140.0	ORF1ab	3.0	4380.0	3.0	same gene	2020-07	2020	7
13395	13404	9	4	0.09785	13130.0	ORF1ab	2.0	4377.0	13139.0	ORF1ab	2.0	4380.0	3.0	same gene	2020-07	2020	7
13394	13404	10	4	0.09785	13129.0	ORF1ab	1.0	4377.0	13139.0	ORF1ab	2.0	4380.0	3.0	same gene	2020-07	2020	7
13394	13403	9	4	0.09785	13129.0	ORF1ab	1.0	4377.0	13138.0	ORF1ab	1.0	4380.0	3.0	same gene	2020-07	2020	7
13658	27232	13574	4	0.09771	191.0	ORF1ab	2.0	64.0	31.0	ORF6	1.0	11.0		different gene	2020-07	2020	7
13658	27231	13573	4	0.09771	191.0	ORF1ab	2.0	64.0	30.0	ORF6	3.0	10.0		different gene	2020-07	2020	7
27231	13658	13573	4	0.09771	30.0	ORF6	3.0	10.0	191.0	ORF1ab	2.0	64.0		different gene	2020-07	2020	7
27232	13658	13574	4	0.09771	31.0	ORF6	1.0	11.0	191.0	ORF1ab	2.0	64.0		different gene	2020-07	2020	7
26144	14805	11339	4	0.09769	752.0	ORF3a	2.0	251.0	1338.0	ORF1ab	3.0	446.0		different gene	2020-07	2020	7
14805	26144	11339	4	0.09769	1338.0	ORF1ab	3.0	446.0	752.0	ORF3a	2.0	251.0		different gene	2020-07	2020	7
27183	27232	49	4	0.0976	661.0	M	1.0	221.0	31.0	ORF6	1.0	11.0		different gene	2020-07	2020	7
27232	27183	49	4	0.0976	31.0	ORF6	1.0	11.0	661.0	M	1.0	221.0		different gene	2020-07	2020	7
27231	27183	48	4	0.0976	30.0	ORF6	3.0	10.0	661.0	M	1.0	221.0		different gene	2020-07	2020	7
27183	27231	48	4	0.0976	661.0	M	1.0	221.0	30.0	ORF6	3.0	10.0		different gene	2020-07	2020	7
22003	22008	5	4	0.09746	441.0	S	3.0	147.0	446.0	S	2.0	149.0	2.0	same gene	2020-07	2020	7
[truncated: 55,337 more rows]
