# Supplementary material for: Real-time identification of epistatic interactions in SARS-CoV-2 from large genome collections
Source: Genome Biol. 2024 Aug 22;25:228. doi: 10.1186/s13059-024-03355-y (PMC11342480; doi:10.1186/s13059-024-03355-y)
Supplement: Supplementary file 9 — Additional file 9. Table S8: predicted interactions for the time subsets, from March 2020 until March 2023; columns are the same as those in Table S7. [file 13059_2024_3355_MOESM9_ESM.zip › time_subset_2020-08.tsv]

pos_source	pos_target	distance	outlier	mi	feature_position_source	gene_source	codon_source	feature_codon_source	feature_position_target	gene_target	codon_target	feature_codon_target	codon_distance	interaction	name	year	month
1059	25563	24504	4	0.36921	794.0	ORF1ab	2.0	265.0	171.0	ORF3a	3.0	57.0		different gene	2020-08	2020	8
25563	1059	24504	4	0.36921	171.0	ORF3a	3.0	57.0	794.0	ORF1ab	2.0	265.0		different gene	2020-08	2020	8
25563	28883	3320	4	0.23038	171.0	ORF3a	3.0	57.0	610.0	N	1.0	204.0		different gene	2020-08	2020	8
28883	25563	3320	4	0.23038	610.0	N	1.0	204.0	171.0	ORF3a	3.0	57.0		different gene	2020-08	2020	8
19296	19300	4	4	0.20108	5829.0	ORF1ab	3.0	1943.0	5833.0	ORF1ab	1.0	1945.0	2.0	same gene	2020-08	2020	8
19300	19296	4	4	0.20108	5833.0	ORF1ab	1.0	1945.0	5829.0	ORF1ab	3.0	1943.0	2.0	same gene	2020-08	2020	8
19537	19533	4	4	0.19996	6070.0	ORF1ab	1.0	2024.0	6066.0	ORF1ab	3.0	2022.0	2.0	same gene	2020-08	2020	8
19533	19537	4	4	0.19996	6066.0	ORF1ab	3.0	2022.0	6070.0	ORF1ab	1.0	2024.0	2.0	same gene	2020-08	2020	8
23731	10097	13634	4	0.17181	2169.0	S	3.0	723.0	9832.0	ORF1ab	1.0	3278.0		different gene	2020-08	2020	8
10097	23731	13634	4	0.17181	9832.0	ORF1ab	1.0	3278.0	2169.0	S	3.0	723.0		different gene	2020-08	2020	8
14408	3037	11371	4	0.16851	941.0	ORF1ab	2.0	314.0	2772.0	ORF1ab	3.0	924.0	610.0	same gene	2020-08	2020	8
3037	14408	11371	4	0.16851	2772.0	ORF1ab	3.0	924.0	941.0	ORF1ab	2.0	314.0	610.0	same gene	2020-08	2020	8
14408	23403	8995	4	0.16114	941.0	ORF1ab	2.0	314.0	1841.0	S	2.0	614.0		different gene	2020-08	2020	8
23403	14408	8995	4	0.16114	1841.0	S	2.0	614.0	941.0	ORF1ab	2.0	314.0		different gene	2020-08	2020	8
28854	20268	8586	4	0.15576	581.0	N	2.0	194.0	6801.0	ORF1ab	3.0	2267.0		different gene	2020-08	2020	8
20268	28854	8586	4	0.15576	6801.0	ORF1ab	3.0	2267.0	581.0	N	2.0	194.0		different gene	2020-08	2020	8
24976	24983	7	4	0.15418	3414.0	S	3.0	1138.0	3421.0	S	1.0	1141.0	3.0	same gene	2020-08	2020	8
24983	24978	5	4	0.15418	3421.0	S	1.0	1141.0	3416.0	S	2.0	1139.0	2.0	same gene	2020-08	2020	8
24980	24976	4	4	0.15418	3418.0	S	1.0	1140.0	3414.0	S	3.0	1138.0	2.0	same gene	2020-08	2020	8
24981	24975	6	4	0.15418	3419.0	S	2.0	1140.0	3413.0	S	2.0	1138.0	2.0	same gene	2020-08	2020	8
24980	24975	5	4	0.15418	3418.0	S	1.0	1140.0	3413.0	S	2.0	1138.0	2.0	same gene	2020-08	2020	8
24976	24980	4	4	0.15418	3414.0	S	3.0	1138.0	3418.0	S	1.0	1140.0	2.0	same gene	2020-08	2020	8
24983	24976	7	4	0.15418	3421.0	S	1.0	1141.0	3414.0	S	3.0	1138.0	3.0	same gene	2020-08	2020	8
24984	24976	8	4	0.15418	3422.0	S	2.0	1141.0	3414.0	S	3.0	1138.0	3.0	same gene	2020-08	2020	8
24983	24975	8	4	0.15418	3421.0	S	1.0	1141.0	3413.0	S	2.0	1138.0	3.0	same gene	2020-08	2020	8
24984	24978	6	4	0.15418	3422.0	S	2.0	1141.0	3416.0	S	2.0	1139.0	2.0	same gene	2020-08	2020	8
24976	24981	5	4	0.15418	3414.0	S	3.0	1138.0	3419.0	S	2.0	1140.0	2.0	same gene	2020-08	2020	8
24978	24984	6	4	0.15418	3416.0	S	2.0	1139.0	3422.0	S	2.0	1141.0	2.0	same gene	2020-08	2020	8
24976	24984	8	4	0.15418	3414.0	S	3.0	1138.0	3422.0	S	2.0	1141.0	3.0	same gene	2020-08	2020	8
24978	24983	5	4	0.15418	3416.0	S	2.0	1139.0	3421.0	S	1.0	1141.0	2.0	same gene	2020-08	2020	8
24975	24980	5	4	0.15418	3413.0	S	2.0	1138.0	3418.0	S	1.0	1140.0	2.0	same gene	2020-08	2020	8
24975	24981	6	4	0.15418	3413.0	S	2.0	1138.0	3419.0	S	2.0	1140.0	2.0	same gene	2020-08	2020	8
24984	24975	9	4	0.15418	3422.0	S	2.0	1141.0	3413.0	S	2.0	1138.0	3.0	same gene	2020-08	2020	8
24975	24983	8	4	0.15418	3413.0	S	2.0	1138.0	3421.0	S	1.0	1141.0	3.0	same gene	2020-08	2020	8
24975	24984	9	4	0.15418	3413.0	S	2.0	1138.0	3422.0	S	2.0	1141.0	3.0	same gene	2020-08	2020	8
24981	24976	5	4	0.15418	3419.0	S	2.0	1140.0	3414.0	S	3.0	1138.0	2.0	same gene	2020-08	2020	8
24977	24983	6	4	0.15416	3415.0	S	1.0	1139.0	3421.0	S	1.0	1141.0	2.0	same gene	2020-08	2020	8
24977	24984	7	4	0.15416	3415.0	S	1.0	1139.0	3422.0	S	2.0	1141.0	2.0	same gene	2020-08	2020	8
24983	24977	6	4	0.15416	3421.0	S	1.0	1141.0	3415.0	S	1.0	1139.0	2.0	same gene	2020-08	2020	8
24984	24977	7	4	0.15416	3422.0	S	2.0	1141.0	3415.0	S	1.0	1139.0	2.0	same gene	2020-08	2020	8
24976	24985	9	4	0.15414	3414.0	S	3.0	1138.0	3423.0	S	3.0	1141.0	3.0	same gene	2020-08	2020	8
24985	24976	9	4	0.15414	3423.0	S	3.0	1141.0	3414.0	S	3.0	1138.0	3.0	same gene	2020-08	2020	8
24985	24975	10	4	0.15414	3423.0	S	3.0	1141.0	3413.0	S	2.0	1138.0	3.0	same gene	2020-08	2020	8
24985	24978	7	4	0.15414	3423.0	S	3.0	1141.0	3416.0	S	2.0	1139.0	2.0	same gene	2020-08	2020	8
24978	24985	7	4	0.15414	3416.0	S	2.0	1139.0	3423.0	S	3.0	1141.0	2.0	same gene	2020-08	2020	8
24975	24985	10	4	0.15414	3413.0	S	2.0	1138.0	3423.0	S	3.0	1141.0	3.0	same gene	2020-08	2020	8
24979	24984	5	4	0.15397	3417.0	S	3.0	1139.0	3422.0	S	2.0	1141.0	2.0	same gene	2020-08	2020	8
24979	24983	4	4	0.15397	3417.0	S	3.0	1139.0	3421.0	S	1.0	1141.0	2.0	same gene	2020-08	2020	8
24984	24979	5	4	0.15397	3422.0	S	2.0	1141.0	3417.0	S	3.0	1139.0	2.0	same gene	2020-08	2020	8
24983	24979	4	4	0.15397	3421.0	S	1.0	1141.0	3417.0	S	3.0	1139.0	2.0	same gene	2020-08	2020	8
24982	24976	6	4	0.15314	3420.0	S	3.0	1140.0	3414.0	S	3.0	1138.0	2.0	same gene	2020-08	2020	8
24975	24982	7	4	0.15314	3413.0	S	2.0	1138.0	3420.0	S	3.0	1140.0	2.0	same gene	2020-08	2020	8
24976	24982	6	4	0.15314	3414.0	S	3.0	1138.0	3420.0	S	3.0	1140.0	2.0	same gene	2020-08	2020	8
24982	24975	7	4	0.15314	3420.0	S	3.0	1140.0	3413.0	S	2.0	1138.0	2.0	same gene	2020-08	2020	8
24987	24978	9	4	0.1531	3425.0	S	2.0	1142.0	3416.0	S	2.0	1139.0	3.0	same gene	2020-08	2020	8
24975	24986	11	4	0.1531	3413.0	S	2.0	1138.0	3424.0	S	1.0	1142.0	4.0	same gene	2020-08	2020	8
24975	24987	12	4	0.1531	3413.0	S	2.0	1138.0	3425.0	S	2.0	1142.0	4.0	same gene	2020-08	2020	8
24986	24978	8	4	0.1531	3424.0	S	1.0	1142.0	3416.0	S	2.0	1139.0	3.0	same gene	2020-08	2020	8
24987	24976	11	4	0.1531	3425.0	S	2.0	1142.0	3414.0	S	3.0	1138.0	4.0	same gene	2020-08	2020	8
24986	24980	6	4	0.1531	3424.0	S	1.0	1142.0	3418.0	S	1.0	1140.0	2.0	same gene	2020-08	2020	8
24987	24980	7	4	0.1531	3425.0	S	2.0	1142.0	3418.0	S	1.0	1140.0	2.0	same gene	2020-08	2020	8
24986	24981	5	4	0.1531	3424.0	S	1.0	1142.0	3419.0	S	2.0	1140.0	2.0	same gene	2020-08	2020	8
24986	24976	10	4	0.1531	3424.0	S	1.0	1142.0	3414.0	S	3.0	1138.0	4.0	same gene	2020-08	2020	8
24987	24981	6	4	0.1531	3425.0	S	2.0	1142.0	3419.0	S	2.0	1140.0	2.0	same gene	2020-08	2020	8
24980	24987	7	4	0.1531	3418.0	S	1.0	1140.0	3425.0	S	2.0	1142.0	2.0	same gene	2020-08	2020	8
24981	24987	6	4	0.1531	3419.0	S	2.0	1140.0	3425.0	S	2.0	1142.0	2.0	same gene	2020-08	2020	8
24987	24975	12	4	0.1531	3425.0	S	2.0	1142.0	3413.0	S	2.0	1138.0	4.0	same gene	2020-08	2020	8
24986	24975	11	4	0.1531	3424.0	S	1.0	1142.0	3413.0	S	2.0	1138.0	4.0	same gene	2020-08	2020	8
24976	24986	10	4	0.1531	3414.0	S	3.0	1138.0	3424.0	S	1.0	1142.0	4.0	same gene	2020-08	2020	8
24976	24987	11	4	0.1531	3414.0	S	3.0	1138.0	3425.0	S	2.0	1142.0	4.0	same gene	2020-08	2020	8
24978	24986	8	4	0.1531	3416.0	S	2.0	1139.0	3424.0	S	1.0	1142.0	3.0	same gene	2020-08	2020	8
24978	24987	9	4	0.1531	3416.0	S	2.0	1139.0	3425.0	S	2.0	1142.0	3.0	same gene	2020-08	2020	8
24980	24986	6	4	0.1531	3418.0	S	1.0	1140.0	3424.0	S	1.0	1142.0	2.0	same gene	2020-08	2020	8
24981	24986	5	4	0.1531	3419.0	S	2.0	1140.0	3424.0	S	1.0	1142.0	2.0	same gene	2020-08	2020	8
19512	19296	216	4	0.13994	6045.0	ORF1ab	3.0	2015.0	5829.0	ORF1ab	3.0	1943.0	72.0	same gene	2020-08	2020	8
19296	19512	216	4	0.13994	5829.0	ORF1ab	3.0	1943.0	6045.0	ORF1ab	3.0	2015.0	72.0	same gene	2020-08	2020	8
19297	19512	215	4	0.13994	5830.0	ORF1ab	1.0	1944.0	6045.0	ORF1ab	3.0	2015.0	71.0	same gene	2020-08	2020	8
19512	19297	215	4	0.13994	6045.0	ORF1ab	3.0	2015.0	5830.0	ORF1ab	1.0	1944.0	71.0	same gene	2020-08	2020	8
19490	19301	189	4	0.13964	6023.0	ORF1ab	2.0	2008.0	5834.0	ORF1ab	2.0	1945.0	63.0	same gene	2020-08	2020	8
19301	19490	189	4	0.13964	5834.0	ORF1ab	2.0	1945.0	6023.0	ORF1ab	2.0	2008.0	63.0	same gene	2020-08	2020	8
23401	7540	15861	4	0.12841	1839.0	S	3.0	613.0	7275.0	ORF1ab	3.0	2425.0		different gene	2020-08	2020	8
7540	23401	15861	4	0.12841	7275.0	ORF1ab	3.0	2425.0	1839.0	S	3.0	613.0		different gene	2020-08	2020	8
21996	21991	5	4	0.12763	434.0	S	2.0	145.0	429.0	S	3.0	143.0	2.0	same gene	2020-08	2020	8
21991	21996	5	4	0.12763	429.0	S	3.0	143.0	434.0	S	2.0	145.0	2.0	same gene	2020-08	2020	8
1608	1602	6	4	0.12724	1343.0	ORF1ab	2.0	448.0	1337.0	ORF1ab	2.0	446.0	2.0	same gene	2020-08	2020	8
1607	1602	5	4	0.12724	1342.0	ORF1ab	1.0	448.0	1337.0	ORF1ab	2.0	446.0	2.0	same gene	2020-08	2020	8
1602	1608	6	4	0.12724	1337.0	ORF1ab	2.0	446.0	1343.0	ORF1ab	2.0	448.0	2.0	same gene	2020-08	2020	8
1602	1607	5	4	0.12724	1337.0	ORF1ab	2.0	446.0	1342.0	ORF1ab	1.0	448.0	2.0	same gene	2020-08	2020	8
10804	10809	5	4	0.12723	10539.0	ORF1ab	3.0	3513.0	10544.0	ORF1ab	2.0	3515.0	2.0	same gene	2020-08	2020	8
10803	10809	6	4	0.12723	10538.0	ORF1ab	2.0	3513.0	10544.0	ORF1ab	2.0	3515.0	2.0	same gene	2020-08	2020	8
10809	10803	6	4	0.12723	10544.0	ORF1ab	2.0	3515.0	10538.0	ORF1ab	2.0	3513.0	2.0	same gene	2020-08	2020	8
10809	10804	5	4	0.12723	10544.0	ORF1ab	2.0	3515.0	10539.0	ORF1ab	3.0	3513.0	2.0	same gene	2020-08	2020	8
1608	1603	5	4	0.1272	1343.0	ORF1ab	2.0	448.0	1338.0	ORF1ab	3.0	446.0	2.0	same gene	2020-08	2020	8
1607	1603	4	4	0.1272	1342.0	ORF1ab	1.0	448.0	1338.0	ORF1ab	3.0	446.0	2.0	same gene	2020-08	2020	8
1603	1607	4	4	0.1272	1338.0	ORF1ab	3.0	446.0	1342.0	ORF1ab	1.0	448.0	2.0	same gene	2020-08	2020	8
1603	1608	5	4	0.1272	1338.0	ORF1ab	3.0	446.0	1343.0	ORF1ab	2.0	448.0	2.0	same gene	2020-08	2020	8
23401	16647	6754	4	0.12714	1839.0	S	3.0	613.0	3180.0	ORF1ab	3.0	1060.0		different gene	2020-08	2020	8
10808	10804	4	4	0.12714	10543.0	ORF1ab	1.0	3515.0	10539.0	ORF1ab	3.0	3513.0	2.0	same gene	2020-08	2020	8
16647	23401	6754	4	0.12714	3180.0	ORF1ab	3.0	1060.0	1839.0	S	3.0	613.0		different gene	2020-08	2020	8
10808	10803	5	4	0.12714	10543.0	ORF1ab	1.0	3515.0	10538.0	ORF1ab	2.0	3513.0	2.0	same gene	2020-08	2020	8
10803	10808	5	4	0.12714	10538.0	ORF1ab	2.0	3513.0	10543.0	ORF1ab	1.0	3515.0	2.0	same gene	2020-08	2020	8
10804	10808	4	4	0.12714	10539.0	ORF1ab	3.0	3513.0	10543.0	ORF1ab	1.0	3515.0	2.0	same gene	2020-08	2020	8
10828	10819	9	4	0.12713	10563.0	ORF1ab	3.0	3521.0	10554.0	ORF1ab	3.0	3518.0	3.0	same gene	2020-08	2020	8
10826	10819	7	4	0.12713	10561.0	ORF1ab	1.0	3521.0	10554.0	ORF1ab	3.0	3518.0	3.0	same gene	2020-08	2020	8
10823	10819	4	4	0.12713	10558.0	ORF1ab	1.0	3520.0	10554.0	ORF1ab	3.0	3518.0	2.0	same gene	2020-08	2020	8
10820	10826	6	4	0.12713	10555.0	ORF1ab	1.0	3519.0	10561.0	ORF1ab	1.0	3521.0	2.0	same gene	2020-08	2020	8
10826	10820	6	4	0.12713	10561.0	ORF1ab	1.0	3521.0	10555.0	ORF1ab	1.0	3519.0	2.0	same gene	2020-08	2020	8
10826	10822	4	4	0.12713	10561.0	ORF1ab	1.0	3521.0	10557.0	ORF1ab	3.0	3519.0	2.0	same gene	2020-08	2020	8
10828	10820	8	4	0.12713	10563.0	ORF1ab	3.0	3521.0	10555.0	ORF1ab	1.0	3519.0	2.0	same gene	2020-08	2020	8
10826	10821	5	4	0.12713	10561.0	ORF1ab	1.0	3521.0	10556.0	ORF1ab	2.0	3519.0	2.0	same gene	2020-08	2020	8
10828	10822	6	4	0.12713	10563.0	ORF1ab	3.0	3521.0	10557.0	ORF1ab	3.0	3519.0	2.0	same gene	2020-08	2020	8
10828	10821	7	4	0.12713	10563.0	ORF1ab	3.0	3521.0	10556.0	ORF1ab	2.0	3519.0	2.0	same gene	2020-08	2020	8
10819	10828	9	4	0.12713	10554.0	ORF1ab	3.0	3518.0	10563.0	ORF1ab	3.0	3521.0	3.0	same gene	2020-08	2020	8
10825	10819	6	4	0.12713	10560.0	ORF1ab	3.0	3520.0	10554.0	ORF1ab	3.0	3518.0	2.0	same gene	2020-08	2020	8
10817	10826	9	4	0.12713	10552.0	ORF1ab	1.0	3518.0	10561.0	ORF1ab	1.0	3521.0	3.0	same gene	2020-08	2020	8
10825	10817	8	4	0.12713	10560.0	ORF1ab	3.0	3520.0	10552.0	ORF1ab	1.0	3518.0	2.0	same gene	2020-08	2020	8
10820	10828	8	4	0.12713	10555.0	ORF1ab	1.0	3519.0	10563.0	ORF1ab	3.0	3521.0	2.0	same gene	2020-08	2020	8
10817	10828	11	4	0.12713	10552.0	ORF1ab	1.0	3518.0	10563.0	ORF1ab	3.0	3521.0	3.0	same gene	2020-08	2020	8
10823	10817	6	4	0.12713	10558.0	ORF1ab	1.0	3520.0	10552.0	ORF1ab	1.0	3518.0	2.0	same gene	2020-08	2020	8
10821	10826	5	4	0.12713	10556.0	ORF1ab	2.0	3519.0	10561.0	ORF1ab	1.0	3521.0	2.0	same gene	2020-08	2020	8
10824	10819	5	4	0.12713	10559.0	ORF1ab	2.0	3520.0	10554.0	ORF1ab	3.0	3518.0	2.0	same gene	2020-08	2020	8
10821	10828	7	4	0.12713	10556.0	ORF1ab	2.0	3519.0	10563.0	ORF1ab	3.0	3521.0	2.0	same gene	2020-08	2020	8
10822	10828	6	4	0.12713	10557.0	ORF1ab	3.0	3519.0	10563.0	ORF1ab	3.0	3521.0	2.0	same gene	2020-08	2020	8
10822	10826	4	4	0.12713	10557.0	ORF1ab	3.0	3519.0	10561.0	ORF1ab	1.0	3521.0	2.0	same gene	2020-08	2020	8
10817	10824	7	4	0.12713	10552.0	ORF1ab	1.0	3518.0	10559.0	ORF1ab	2.0	3520.0	2.0	same gene	2020-08	2020	8
10824	10817	7	4	0.12713	10559.0	ORF1ab	2.0	3520.0	10552.0	ORF1ab	1.0	3518.0	2.0	same gene	2020-08	2020	8
10817	10825	8	4	0.12713	10552.0	ORF1ab	1.0	3518.0	10560.0	ORF1ab	3.0	3520.0	2.0	same gene	2020-08	2020	8
10819	10823	4	4	0.12713	10554.0	ORF1ab	3.0	3518.0	10558.0	ORF1ab	1.0	3520.0	2.0	same gene	2020-08	2020	8
10826	10817	9	4	0.12713	10561.0	ORF1ab	1.0	3521.0	10552.0	ORF1ab	1.0	3518.0	3.0	same gene	2020-08	2020	8
10819	10824	5	4	0.12713	10554.0	ORF1ab	3.0	3518.0	10559.0	ORF1ab	2.0	3520.0	2.0	same gene	2020-08	2020	8
10828	10817	11	4	0.12713	10563.0	ORF1ab	3.0	3521.0	10552.0	ORF1ab	1.0	3518.0	3.0	same gene	2020-08	2020	8
10819	10825	6	4	0.12713	10554.0	ORF1ab	3.0	3518.0	10560.0	ORF1ab	3.0	3520.0	2.0	same gene	2020-08	2020	8
10819	10826	7	4	0.12713	10554.0	ORF1ab	3.0	3518.0	10561.0	ORF1ab	1.0	3521.0	3.0	same gene	2020-08	2020	8
10817	10823	6	4	0.12713	10552.0	ORF1ab	1.0	3518.0	10558.0	ORF1ab	1.0	3520.0	2.0	same gene	2020-08	2020	8
1609	1602	7	4	0.12707	1344.0	ORF1ab	3.0	448.0	1337.0	ORF1ab	2.0	446.0	2.0	same gene	2020-08	2020	8
1602	1609	7	4	0.12707	1337.0	ORF1ab	2.0	446.0	1344.0	ORF1ab	3.0	448.0	2.0	same gene	2020-08	2020	8
10818	10823	5	4	0.12706	10553.0	ORF1ab	2.0	3518.0	10558.0	ORF1ab	1.0	3520.0	2.0	same gene	2020-08	2020	8
10824	10818	6	4	0.12706	10559.0	ORF1ab	2.0	3520.0	10553.0	ORF1ab	2.0	3518.0	2.0	same gene	2020-08	2020	8
10818	10824	6	4	0.12706	10553.0	ORF1ab	2.0	3518.0	10559.0	ORF1ab	2.0	3520.0	2.0	same gene	2020-08	2020	8
10823	10818	5	4	0.12706	10558.0	ORF1ab	1.0	3520.0	10553.0	ORF1ab	2.0	3518.0	2.0	same gene	2020-08	2020	8
10818	10825	7	4	0.12706	10553.0	ORF1ab	2.0	3518.0	10560.0	ORF1ab	3.0	3520.0	2.0	same gene	2020-08	2020	8
10825	10818	7	4	0.12706	10560.0	ORF1ab	3.0	3520.0	10553.0	ORF1ab	2.0	3518.0	2.0	same gene	2020-08	2020	8
10818	10826	8	4	0.12706	10553.0	ORF1ab	2.0	3518.0	10561.0	ORF1ab	1.0	3521.0	3.0	same gene	2020-08	2020	8
10818	10828	10	4	0.12706	10553.0	ORF1ab	2.0	3518.0	10563.0	ORF1ab	3.0	3521.0	3.0	same gene	2020-08	2020	8
10826	10818	8	4	0.12706	10561.0	ORF1ab	1.0	3521.0	10553.0	ORF1ab	2.0	3518.0	3.0	same gene	2020-08	2020	8
10828	10818	10	4	0.12706	10563.0	ORF1ab	3.0	3521.0	10553.0	ORF1ab	2.0	3518.0	3.0	same gene	2020-08	2020	8
10813	10804	9	4	0.12705	10548.0	ORF1ab	3.0	3516.0	10539.0	ORF1ab	3.0	3513.0	3.0	same gene	2020-08	2020	8
10807	10812	5	4	0.12705	10542.0	ORF1ab	3.0	3514.0	10547.0	ORF1ab	2.0	3516.0	2.0	same gene	2020-08	2020	8
10806	10812	6	4	0.12705	10541.0	ORF1ab	2.0	3514.0	10547.0	ORF1ab	2.0	3516.0	2.0	same gene	2020-08	2020	8
10812	10803	9	4	0.12705	10547.0	ORF1ab	2.0	3516.0	10538.0	ORF1ab	2.0	3513.0	3.0	same gene	2020-08	2020	8
10813	10803	10	4	0.12705	10548.0	ORF1ab	3.0	3516.0	10538.0	ORF1ab	2.0	3513.0	3.0	same gene	2020-08	2020	8
10804	10814	10	4	0.12705	10539.0	ORF1ab	3.0	3513.0	10549.0	ORF1ab	1.0	3517.0	4.0	same gene	2020-08	2020	8
10812	10804	8	4	0.12705	10547.0	ORF1ab	2.0	3516.0	10539.0	ORF1ab	3.0	3513.0	3.0	same gene	2020-08	2020	8
10814	10803	11	4	0.12705	10549.0	ORF1ab	1.0	3517.0	10538.0	ORF1ab	2.0	3513.0	4.0	same gene	2020-08	2020	8
10814	10804	10	4	0.12705	10549.0	ORF1ab	1.0	3517.0	10539.0	ORF1ab	3.0	3513.0	4.0	same gene	2020-08	2020	8
10812	10806	6	4	0.12705	10547.0	ORF1ab	2.0	3516.0	10541.0	ORF1ab	2.0	3514.0	2.0	same gene	2020-08	2020	8
10803	10814	11	4	0.12705	10538.0	ORF1ab	2.0	3513.0	10549.0	ORF1ab	1.0	3517.0	4.0	same gene	2020-08	2020	8
10803	10813	10	4	0.12705	10538.0	ORF1ab	2.0	3513.0	10548.0	ORF1ab	3.0	3516.0	3.0	same gene	2020-08	2020	8
10803	10812	9	4	0.12705	10538.0	ORF1ab	2.0	3513.0	10547.0	ORF1ab	2.0	3516.0	3.0	same gene	2020-08	2020	8
10809	10814	5	4	0.12705	10544.0	ORF1ab	2.0	3515.0	10549.0	ORF1ab	1.0	3517.0	2.0	same gene	2020-08	2020	8
10807	10814	7	4	0.12705	10542.0	ORF1ab	3.0	3514.0	10549.0	ORF1ab	1.0	3517.0	3.0	same gene	2020-08	2020	8
10804	10812	8	4	0.12705	10539.0	ORF1ab	3.0	3513.0	10547.0	ORF1ab	2.0	3516.0	3.0	same gene	2020-08	2020	8
10807	10813	6	4	0.12705	10542.0	ORF1ab	3.0	3514.0	10548.0	ORF1ab	3.0	3516.0	2.0	same gene	2020-08	2020	8
10806	10813	7	4	0.12705	10541.0	ORF1ab	2.0	3514.0	10548.0	ORF1ab	3.0	3516.0	2.0	same gene	2020-08	2020	8
10804	10813	9	4	0.12705	10539.0	ORF1ab	3.0	3513.0	10548.0	ORF1ab	3.0	3516.0	3.0	same gene	2020-08	2020	8
10814	10809	5	4	0.12705	10549.0	ORF1ab	1.0	3517.0	10544.0	ORF1ab	2.0	3515.0	2.0	same gene	2020-08	2020	8
10814	10807	7	4	0.12705	10549.0	ORF1ab	1.0	3517.0	10542.0	ORF1ab	3.0	3514.0	3.0	same gene	2020-08	2020	8
10813	10807	6	4	0.12705	10548.0	ORF1ab	3.0	3516.0	10542.0	ORF1ab	3.0	3514.0	2.0	same gene	2020-08	2020	8
10812	10807	5	4	0.12705	10547.0	ORF1ab	2.0	3516.0	10542.0	ORF1ab	3.0	3514.0	2.0	same gene	2020-08	2020	8
10814	10806	8	4	0.12705	10549.0	ORF1ab	1.0	3517.0	10541.0	ORF1ab	2.0	3514.0	3.0	same gene	2020-08	2020	8
10813	10806	7	4	0.12705	10548.0	ORF1ab	3.0	3516.0	10541.0	ORF1ab	2.0	3514.0	2.0	same gene	2020-08	2020	8
10806	10814	8	4	0.12705	10541.0	ORF1ab	2.0	3514.0	10549.0	ORF1ab	1.0	3517.0	3.0	same gene	2020-08	2020	8
10812	10821	9	4	0.12704	10547.0	ORF1ab	2.0	3516.0	10556.0	ORF1ab	2.0	3519.0	3.0	same gene	2020-08	2020	8
10814	10828	14	4	0.12704	10549.0	ORF1ab	1.0	3517.0	10563.0	ORF1ab	3.0	3521.0	4.0	same gene	2020-08	2020	8
10812	10820	8	4	0.12704	10547.0	ORF1ab	2.0	3516.0	10555.0	ORF1ab	1.0	3519.0	3.0	same gene	2020-08	2020	8
10812	10819	7	4	0.12704	10547.0	ORF1ab	2.0	3516.0	10554.0	ORF1ab	3.0	3518.0	2.0	same gene	2020-08	2020	8
10812	10817	5	4	0.12704	10547.0	ORF1ab	2.0	3516.0	10552.0	ORF1ab	1.0	3518.0	2.0	same gene	2020-08	2020	8
10812	10822	10	4	0.12704	10547.0	ORF1ab	2.0	3516.0	10557.0	ORF1ab	3.0	3519.0	3.0	same gene	2020-08	2020	8
10812	10823	11	4	0.12704	10547.0	ORF1ab	2.0	3516.0	10558.0	ORF1ab	1.0	3520.0	4.0	same gene	2020-08	2020	8
10812	10824	12	4	0.12704	10547.0	ORF1ab	2.0	3516.0	10559.0	ORF1ab	2.0	3520.0	4.0	same gene	2020-08	2020	8
10812	10825	13	4	0.12704	10547.0	ORF1ab	2.0	3516.0	10560.0	ORF1ab	3.0	3520.0	4.0	same gene	2020-08	2020	8
10812	10826	14	4	0.12704	10547.0	ORF1ab	2.0	3516.0	10561.0	ORF1ab	1.0	3521.0	5.0	same gene	2020-08	2020	8
10812	10828	16	4	0.12704	10547.0	ORF1ab	2.0	3516.0	10563.0	ORF1ab	3.0	3521.0	5.0	same gene	2020-08	2020	8
10813	10817	4	4	0.12704	10548.0	ORF1ab	3.0	3516.0	10552.0	ORF1ab	1.0	3518.0	2.0	same gene	2020-08	2020	8
10813	10819	6	4	0.12704	10548.0	ORF1ab	3.0	3516.0	10554.0	ORF1ab	3.0	3518.0	2.0	same gene	2020-08	2020	8
10813	10820	7	4	0.12704	10548.0	ORF1ab	3.0	3516.0	10555.0	ORF1ab	1.0	3519.0	3.0	same gene	2020-08	2020	8
10813	10822	9	4	0.12704	10548.0	ORF1ab	3.0	3516.0	10557.0	ORF1ab	3.0	3519.0	3.0	same gene	2020-08	2020	8
10813	10824	11	4	0.12704	10548.0	ORF1ab	3.0	3516.0	10559.0	ORF1ab	2.0	3520.0	4.0	same gene	2020-08	2020	8
10813	10825	12	4	0.12704	10548.0	ORF1ab	3.0	3516.0	10560.0	ORF1ab	3.0	3520.0	4.0	same gene	2020-08	2020	8
10813	10826	13	4	0.12704	10548.0	ORF1ab	3.0	3516.0	10561.0	ORF1ab	1.0	3521.0	5.0	same gene	2020-08	2020	8
10813	10828	15	4	0.12704	10548.0	ORF1ab	3.0	3516.0	10563.0	ORF1ab	3.0	3521.0	5.0	same gene	2020-08	2020	8
10814	10820	6	4	0.12704	10549.0	ORF1ab	1.0	3517.0	10555.0	ORF1ab	1.0	3519.0	2.0	same gene	2020-08	2020	8
10814	10821	7	4	0.12704	10549.0	ORF1ab	1.0	3517.0	10556.0	ORF1ab	2.0	3519.0	2.0	same gene	2020-08	2020	8
10814	10822	8	4	0.12704	10549.0	ORF1ab	1.0	3517.0	10557.0	ORF1ab	3.0	3519.0	2.0	same gene	2020-08	2020	8
10814	10823	9	4	0.12704	10549.0	ORF1ab	1.0	3517.0	10558.0	ORF1ab	1.0	3520.0	3.0	same gene	2020-08	2020	8
10814	10824	10	4	0.12704	10549.0	ORF1ab	1.0	3517.0	10559.0	ORF1ab	2.0	3520.0	3.0	same gene	2020-08	2020	8
10814	10825	11	4	0.12704	10549.0	ORF1ab	1.0	3517.0	10560.0	ORF1ab	3.0	3520.0	3.0	same gene	2020-08	2020	8
10814	10826	12	4	0.12704	10549.0	ORF1ab	1.0	3517.0	10561.0	ORF1ab	1.0	3521.0	4.0	same gene	2020-08	2020	8
10813	10823	10	4	0.12704	10548.0	ORF1ab	3.0	3516.0	10558.0	ORF1ab	1.0	3520.0	4.0	same gene	2020-08	2020	8
10813	10821	8	4	0.12704	10548.0	ORF1ab	3.0	3516.0	10556.0	ORF1ab	2.0	3519.0	3.0	same gene	2020-08	2020	8
10821	10812	9	4	0.12704	10556.0	ORF1ab	2.0	3519.0	10547.0	ORF1ab	2.0	3516.0	3.0	same gene	2020-08	2020	8
10824	10813	11	4	0.12704	10559.0	ORF1ab	2.0	3520.0	10548.0	ORF1ab	3.0	3516.0	4.0	same gene	2020-08	2020	8
10823	10814	9	4	0.12704	10558.0	ORF1ab	1.0	3520.0	10549.0	ORF1ab	1.0	3517.0	3.0	same gene	2020-08	2020	8
10822	10814	8	4	0.12704	10557.0	ORF1ab	3.0	3519.0	10549.0	ORF1ab	1.0	3517.0	2.0	same gene	2020-08	2020	8
10821	10814	7	4	0.12704	10556.0	ORF1ab	2.0	3519.0	10549.0	ORF1ab	1.0	3517.0	2.0	same gene	2020-08	2020	8
10820	10814	6	4	0.12704	10555.0	ORF1ab	1.0	3519.0	10549.0	ORF1ab	1.0	3517.0	2.0	same gene	2020-08	2020	8
10828	10813	15	4	0.12704	10563.0	ORF1ab	3.0	3521.0	10548.0	ORF1ab	3.0	3516.0	5.0	same gene	2020-08	2020	8
10826	10813	13	4	0.12704	10561.0	ORF1ab	1.0	3521.0	10548.0	ORF1ab	3.0	3516.0	5.0	same gene	2020-08	2020	8
10825	10813	12	4	0.12704	10560.0	ORF1ab	3.0	3520.0	10548.0	ORF1ab	3.0	3516.0	4.0	same gene	2020-08	2020	8
10823	10813	10	4	0.12704	10558.0	ORF1ab	1.0	3520.0	10548.0	ORF1ab	3.0	3516.0	4.0	same gene	2020-08	2020	8
10826	10812	14	4	0.12704	10561.0	ORF1ab	1.0	3521.0	10547.0	ORF1ab	2.0	3516.0	5.0	same gene	2020-08	2020	8
10822	10813	9	4	0.12704	10557.0	ORF1ab	3.0	3519.0	10548.0	ORF1ab	3.0	3516.0	3.0	same gene	2020-08	2020	8
10821	10813	8	4	0.12704	10556.0	ORF1ab	2.0	3519.0	10548.0	ORF1ab	3.0	3516.0	3.0	same gene	2020-08	2020	8
10820	10813	7	4	0.12704	10555.0	ORF1ab	1.0	3519.0	10548.0	ORF1ab	3.0	3516.0	3.0	same gene	2020-08	2020	8
10824	10812	12	4	0.12704	10559.0	ORF1ab	2.0	3520.0	10547.0	ORF1ab	2.0	3516.0	4.0	same gene	2020-08	2020	8
10819	10813	6	4	0.12704	10554.0	ORF1ab	3.0	3518.0	10548.0	ORF1ab	3.0	3516.0	2.0	same gene	2020-08	2020	8
10817	10813	4	4	0.12704	10552.0	ORF1ab	1.0	3518.0	10548.0	ORF1ab	3.0	3516.0	2.0	same gene	2020-08	2020	8
10828	10812	16	4	0.12704	10563.0	ORF1ab	3.0	3521.0	10547.0	ORF1ab	2.0	3516.0	5.0	same gene	2020-08	2020	8
10824	10814	10	4	0.12704	10559.0	ORF1ab	2.0	3520.0	10549.0	ORF1ab	1.0	3517.0	3.0	same gene	2020-08	2020	8
10825	10814	11	4	0.12704	10560.0	ORF1ab	3.0	3520.0	10549.0	ORF1ab	1.0	3517.0	3.0	same gene	2020-08	2020	8
10823	10812	11	4	0.12704	10558.0	ORF1ab	1.0	3520.0	10547.0	ORF1ab	2.0	3516.0	4.0	same gene	2020-08	2020	8
10819	10812	7	4	0.12704	10554.0	ORF1ab	3.0	3518.0	10547.0	ORF1ab	2.0	3516.0	2.0	same gene	2020-08	2020	8
10826	10814	12	4	0.12704	10561.0	ORF1ab	1.0	3521.0	10549.0	ORF1ab	1.0	3517.0	4.0	same gene	2020-08	2020	8
10817	10812	5	4	0.12704	10552.0	ORF1ab	1.0	3518.0	10547.0	ORF1ab	2.0	3516.0	2.0	same gene	2020-08	2020	8
10825	10812	13	4	0.12704	10560.0	ORF1ab	3.0	3520.0	10547.0	ORF1ab	2.0	3516.0	4.0	same gene	2020-08	2020	8
10820	10812	8	4	0.12704	10555.0	ORF1ab	1.0	3519.0	10547.0	ORF1ab	2.0	3516.0	3.0	same gene	2020-08	2020	8
10822	10812	10	4	0.12704	10557.0	ORF1ab	3.0	3519.0	10547.0	ORF1ab	2.0	3516.0	3.0	same gene	2020-08	2020	8
10828	10814	14	4	0.12704	10563.0	ORF1ab	3.0	3521.0	10549.0	ORF1ab	1.0	3517.0	4.0	same gene	2020-08	2020	8
10814	10810	4	4	0.12693	10549.0	ORF1ab	1.0	3517.0	10545.0	ORF1ab	3.0	3515.0	2.0	same gene	2020-08	2020	8
10828	10816	12	4	0.12693	10563.0	ORF1ab	3.0	3521.0	10551.0	ORF1ab	3.0	3517.0	4.0	same gene	2020-08	2020	8
10816	10821	5	4	0.12693	10551.0	ORF1ab	3.0	3517.0	10556.0	ORF1ab	2.0	3519.0	2.0	same gene	2020-08	2020	8
10816	10822	6	4	0.12693	10551.0	ORF1ab	3.0	3517.0	10557.0	ORF1ab	3.0	3519.0	2.0	same gene	2020-08	2020	8
10816	10823	7	4	0.12693	10551.0	ORF1ab	3.0	3517.0	10558.0	ORF1ab	1.0	3520.0	3.0	same gene	2020-08	2020	8
10816	10824	8	4	0.12693	10551.0	ORF1ab	3.0	3517.0	10559.0	ORF1ab	2.0	3520.0	3.0	same gene	2020-08	2020	8
10816	10825	9	4	0.12693	10551.0	ORF1ab	3.0	3517.0	10560.0	ORF1ab	3.0	3520.0	3.0	same gene	2020-08	2020	8
10816	10826	10	4	0.12693	10551.0	ORF1ab	3.0	3517.0	10561.0	ORF1ab	1.0	3521.0	4.0	same gene	2020-08	2020	8
10816	10828	12	4	0.12693	10551.0	ORF1ab	3.0	3517.0	10563.0	ORF1ab	3.0	3521.0	4.0	same gene	2020-08	2020	8
10816	10820	4	4	0.12693	10551.0	ORF1ab	3.0	3517.0	10555.0	ORF1ab	1.0	3519.0	2.0	same gene	2020-08	2020	8
10821	10816	5	4	0.12693	10556.0	ORF1ab	2.0	3519.0	10551.0	ORF1ab	3.0	3517.0	2.0	same gene	2020-08	2020	8
10810	10814	4	4	0.12693	10545.0	ORF1ab	3.0	3515.0	10549.0	ORF1ab	1.0	3517.0	2.0	same gene	2020-08	2020	8
10820	10816	4	4	0.12693	10555.0	ORF1ab	1.0	3519.0	10551.0	ORF1ab	3.0	3517.0	2.0	same gene	2020-08	2020	8
10822	10816	6	4	0.12693	10557.0	ORF1ab	3.0	3519.0	10551.0	ORF1ab	3.0	3517.0	2.0	same gene	2020-08	2020	8
10823	10816	7	4	0.12693	10558.0	ORF1ab	1.0	3520.0	10551.0	ORF1ab	3.0	3517.0	3.0	same gene	2020-08	2020	8
10824	10816	8	4	0.12693	10559.0	ORF1ab	2.0	3520.0	10551.0	ORF1ab	3.0	3517.0	3.0	same gene	2020-08	2020	8
10826	10816	10	4	0.12693	10561.0	ORF1ab	1.0	3521.0	10551.0	ORF1ab	3.0	3517.0	4.0	same gene	2020-08	2020	8
10825	10816	9	4	0.12693	10560.0	ORF1ab	3.0	3520.0	10551.0	ORF1ab	3.0	3517.0	3.0	same gene	2020-08	2020	8
10809	10801	8	4	0.12681	10544.0	ORF1ab	2.0	3515.0	10536.0	ORF1ab	3.0	3512.0	3.0	same gene	2020-08	2020	8
10801	10807	6	4	0.12681	10536.0	ORF1ab	3.0	3512.0	10542.0	ORF1ab	3.0	3514.0	2.0	same gene	2020-08	2020	8
10801	10806	5	4	0.12681	10536.0	ORF1ab	3.0	3512.0	10541.0	ORF1ab	2.0	3514.0	2.0	same gene	2020-08	2020	8
10806	10801	5	4	0.12681	10541.0	ORF1ab	2.0	3514.0	10536.0	ORF1ab	3.0	3512.0	2.0	same gene	2020-08	2020	8
10807	10801	6	4	0.12681	10542.0	ORF1ab	3.0	3514.0	10536.0	ORF1ab	3.0	3512.0	2.0	same gene	2020-08	2020	8
10801	10809	8	4	0.12681	10536.0	ORF1ab	3.0	3512.0	10544.0	ORF1ab	2.0	3515.0	3.0	same gene	2020-08	2020	8
10827	10820	7	4	0.12674	10562.0	ORF1ab	2.0	3521.0	10555.0	ORF1ab	1.0	3519.0	2.0	same gene	2020-08	2020	8
10827	10817	10	4	0.12674	10562.0	ORF1ab	2.0	3521.0	10552.0	ORF1ab	1.0	3518.0	3.0	same gene	2020-08	2020	8
10817	10827	10	4	0.12674	10552.0	ORF1ab	1.0	3518.0	10562.0	ORF1ab	2.0	3521.0	3.0	same gene	2020-08	2020	8
10820	10827	7	4	0.12674	10555.0	ORF1ab	1.0	3519.0	10562.0	ORF1ab	2.0	3521.0	2.0	same gene	2020-08	2020	8
10819	10827	8	4	0.12674	10554.0	ORF1ab	3.0	3518.0	10562.0	ORF1ab	2.0	3521.0	3.0	same gene	2020-08	2020	8
10827	10821	6	4	0.12674	10562.0	ORF1ab	2.0	3521.0	10556.0	ORF1ab	2.0	3519.0	2.0	same gene	2020-08	2020	8
10827	10819	8	4	0.12674	10562.0	ORF1ab	2.0	3521.0	10554.0	ORF1ab	3.0	3518.0	3.0	same gene	2020-08	2020	8
10827	10822	5	4	0.12674	10562.0	ORF1ab	2.0	3521.0	10557.0	ORF1ab	3.0	3519.0	2.0	same gene	2020-08	2020	8
10821	10827	6	4	0.12674	10556.0	ORF1ab	2.0	3519.0	10562.0	ORF1ab	2.0	3521.0	2.0	same gene	2020-08	2020	8
10822	10827	5	4	0.12674	10557.0	ORF1ab	3.0	3519.0	10562.0	ORF1ab	2.0	3521.0	2.0	same gene	2020-08	2020	8
10766	10762	4	4	0.12653	10501.0	ORF1ab	1.0	3501.0	10497.0	ORF1ab	3.0	3499.0	2.0	same gene	2020-08	2020	8
10762	10767	5	4	0.12653	10497.0	ORF1ab	3.0	3499.0	10502.0	ORF1ab	2.0	3501.0	2.0	same gene	2020-08	2020	8
10774	10768	6	4	0.12653	10509.0	ORF1ab	3.0	3503.0	10503.0	ORF1ab	3.0	3501.0	2.0	same gene	2020-08	2020	8
10773	10768	5	4	0.12653	10508.0	ORF1ab	2.0	3503.0	10503.0	ORF1ab	3.0	3501.0	2.0	same gene	2020-08	2020	8
10772	10768	4	4	0.12653	10507.0	ORF1ab	1.0	3503.0	10503.0	ORF1ab	3.0	3501.0	2.0	same gene	2020-08	2020	8
10774	10767	7	4	0.12653	10509.0	ORF1ab	3.0	3503.0	10502.0	ORF1ab	2.0	3501.0	2.0	same gene	2020-08	2020	8
10773	10767	6	4	0.12653	10508.0	ORF1ab	2.0	3503.0	10502.0	ORF1ab	2.0	3501.0	2.0	same gene	2020-08	2020	8
10772	10767	5	4	0.12653	10507.0	ORF1ab	1.0	3503.0	10502.0	ORF1ab	2.0	3501.0	2.0	same gene	2020-08	2020	8
10774	10766	8	4	0.12653	10509.0	ORF1ab	3.0	3503.0	10501.0	ORF1ab	1.0	3501.0	2.0	same gene	2020-08	2020	8
10773	10766	7	4	0.12653	10508.0	ORF1ab	2.0	3503.0	10501.0	ORF1ab	1.0	3501.0	2.0	same gene	2020-08	2020	8
10772	10766	6	4	0.12653	10507.0	ORF1ab	1.0	3503.0	10501.0	ORF1ab	1.0	3501.0	2.0	same gene	2020-08	2020	8
10774	10763	11	4	0.12653	10509.0	ORF1ab	3.0	3503.0	10498.0	ORF1ab	1.0	3500.0	3.0	same gene	2020-08	2020	8
10772	10762	10	4	0.12653	10507.0	ORF1ab	1.0	3503.0	10497.0	ORF1ab	3.0	3499.0	4.0	same gene	2020-08	2020	8
10767	10762	5	4	0.12653	10502.0	ORF1ab	2.0	3501.0	10497.0	ORF1ab	3.0	3499.0	2.0	same gene	2020-08	2020	8
10773	10763	10	4	0.12653	10508.0	ORF1ab	2.0	3503.0	10498.0	ORF1ab	1.0	3500.0	3.0	same gene	2020-08	2020	8
10772	10763	9	4	0.12653	10507.0	ORF1ab	1.0	3503.0	10498.0	ORF1ab	1.0	3500.0	3.0	same gene	2020-08	2020	8
10769	10763	6	4	0.12653	10504.0	ORF1ab	1.0	3502.0	10498.0	ORF1ab	1.0	3500.0	2.0	same gene	2020-08	2020	8
10774	10762	12	4	0.12653	10509.0	ORF1ab	3.0	3503.0	10497.0	ORF1ab	3.0	3499.0	4.0	same gene	2020-08	2020	8
10773	10762	11	4	0.12653	10508.0	ORF1ab	2.0	3503.0	10497.0	ORF1ab	3.0	3499.0	4.0	same gene	2020-08	2020	8
10768	10762	6	4	0.12653	10503.0	ORF1ab	3.0	3501.0	10497.0	ORF1ab	3.0	3499.0	2.0	same gene	2020-08	2020	8
10769	10762	7	4	0.12653	10504.0	ORF1ab	1.0	3502.0	10497.0	ORF1ab	3.0	3499.0	3.0	same gene	2020-08	2020	8
10762	10769	7	4	0.12653	10497.0	ORF1ab	3.0	3499.0	10504.0	ORF1ab	1.0	3502.0	3.0	same gene	2020-08	2020	8
10762	10768	6	4	0.12653	10497.0	ORF1ab	3.0	3499.0	10503.0	ORF1ab	3.0	3501.0	2.0	same gene	2020-08	2020	8
10762	10766	4	4	0.12653	10497.0	ORF1ab	3.0	3499.0	10501.0	ORF1ab	1.0	3501.0	2.0	same gene	2020-08	2020	8
10762	10773	11	4	0.12653	10497.0	ORF1ab	3.0	3499.0	10508.0	ORF1ab	2.0	3503.0	4.0	same gene	2020-08	2020	8
10763	10769	6	4	0.12653	10498.0	ORF1ab	1.0	3500.0	10504.0	ORF1ab	1.0	3502.0	2.0	same gene	2020-08	2020	8
10768	10774	6	4	0.12653	10503.0	ORF1ab	3.0	3501.0	10509.0	ORF1ab	3.0	3503.0	2.0	same gene	2020-08	2020	8
10767	10773	6	4	0.12653	10502.0	ORF1ab	2.0	3501.0	10508.0	ORF1ab	2.0	3503.0	2.0	same gene	2020-08	2020	8
10767	10774	7	4	0.12653	10502.0	ORF1ab	2.0	3501.0	10509.0	ORF1ab	3.0	3503.0	2.0	same gene	2020-08	2020	8
10763	10774	11	4	0.12653	10498.0	ORF1ab	1.0	3500.0	10509.0	ORF1ab	3.0	3503.0	3.0	same gene	2020-08	2020	8
10763	10773	10	4	0.12653	10498.0	ORF1ab	1.0	3500.0	10508.0	ORF1ab	2.0	3503.0	3.0	same gene	2020-08	2020	8
10766	10774	8	4	0.12653	10501.0	ORF1ab	1.0	3501.0	10509.0	ORF1ab	3.0	3503.0	2.0	same gene	2020-08	2020	8
10768	10773	5	4	0.12653	10503.0	ORF1ab	3.0	3501.0	10508.0	ORF1ab	2.0	3503.0	2.0	same gene	2020-08	2020	8
10768	10772	4	4	0.12653	10503.0	ORF1ab	3.0	3501.0	10507.0	ORF1ab	1.0	3503.0	2.0	same gene	2020-08	2020	8
10763	10772	9	4	0.12653	10498.0	ORF1ab	1.0	3500.0	10507.0	ORF1ab	1.0	3503.0	3.0	same gene	2020-08	2020	8
10766	10773	7	4	0.12653	10501.0	ORF1ab	1.0	3501.0	10508.0	ORF1ab	2.0	3503.0	2.0	same gene	2020-08	2020	8
10762	10774	12	4	0.12653	10497.0	ORF1ab	3.0	3499.0	10509.0	ORF1ab	3.0	3503.0	4.0	same gene	2020-08	2020	8
10766	10772	6	4	0.12653	10501.0	ORF1ab	1.0	3501.0	10507.0	ORF1ab	1.0	3503.0	2.0	same gene	2020-08	2020	8
10762	10772	10	4	0.12653	10497.0	ORF1ab	3.0	3499.0	10507.0	ORF1ab	1.0	3503.0	4.0	same gene	2020-08	2020	8
10767	10772	5	4	0.12653	10502.0	ORF1ab	2.0	3501.0	10507.0	ORF1ab	1.0	3503.0	2.0	same gene	2020-08	2020	8
10762	10780	18	4	0.12651	10497.0	ORF1ab	3.0	3499.0	10515.0	ORF1ab	3.0	3505.0	6.0	same gene	2020-08	2020	8
10766	10777	11	4	0.12651	10501.0	ORF1ab	1.0	3501.0	10512.0	ORF1ab	3.0	3504.0	3.0	same gene	2020-08	2020	8
10766	10778	12	4	0.12651	10501.0	ORF1ab	1.0	3501.0	10513.0	ORF1ab	1.0	3505.0	4.0	same gene	2020-08	2020	8
10766	10779	13	4	0.12651	10501.0	ORF1ab	1.0	3501.0	10514.0	ORF1ab	2.0	3505.0	4.0	same gene	2020-08	2020	8
10762	10778	16	4	0.12651	10497.0	ORF1ab	3.0	3499.0	10513.0	ORF1ab	1.0	3505.0	6.0	same gene	2020-08	2020	8
10767	10778	11	4	0.12651	10502.0	ORF1ab	2.0	3501.0	10513.0	ORF1ab	1.0	3505.0	4.0	same gene	2020-08	2020	8
10767	10777	10	4	0.12651	10502.0	ORF1ab	2.0	3501.0	10512.0	ORF1ab	3.0	3504.0	3.0	same gene	2020-08	2020	8
10778	10762	16	4	0.12651	10513.0	ORF1ab	1.0	3505.0	10497.0	ORF1ab	3.0	3499.0	6.0	same gene	2020-08	2020	8
10767	10779	12	4	0.12651	10502.0	ORF1ab	2.0	3501.0	10514.0	ORF1ab	2.0	3505.0	4.0	same gene	2020-08	2020	8
10767	10780	13	4	0.12651	10502.0	ORF1ab	2.0	3501.0	10515.0	ORF1ab	3.0	3505.0	4.0	same gene	2020-08	2020	8
10768	10777	9	4	0.12651	10503.0	ORF1ab	3.0	3501.0	10512.0	ORF1ab	3.0	3504.0	3.0	same gene	2020-08	2020	8
10768	10778	10	4	0.12651	10503.0	ORF1ab	3.0	3501.0	10513.0	ORF1ab	1.0	3505.0	4.0	same gene	2020-08	2020	8
10768	10779	11	4	0.12651	10503.0	ORF1ab	3.0	3501.0	10514.0	ORF1ab	2.0	3505.0	4.0	same gene	2020-08	2020	8
10768	10780	12	4	0.12651	10503.0	ORF1ab	3.0	3501.0	10515.0	ORF1ab	3.0	3505.0	4.0	same gene	2020-08	2020	8
10777	10762	15	4	0.12651	10512.0	ORF1ab	3.0	3504.0	10497.0	ORF1ab	3.0	3499.0	5.0	same gene	2020-08	2020	8
10780	10762	18	4	0.12651	10515.0	ORF1ab	3.0	3505.0	10497.0	ORF1ab	3.0	3499.0	6.0	same gene	2020-08	2020	8
10779	10762	17	4	0.12651	10514.0	ORF1ab	2.0	3505.0	10497.0	ORF1ab	3.0	3499.0	6.0	same gene	2020-08	2020	8
10780	10766	14	4	0.12651	10515.0	ORF1ab	3.0	3505.0	10501.0	ORF1ab	1.0	3501.0	4.0	same gene	2020-08	2020	8
10777	10769	8	4	0.12651	10512.0	ORF1ab	3.0	3504.0	10504.0	ORF1ab	1.0	3502.0	2.0	same gene	2020-08	2020	8
10780	10768	12	4	0.12651	10515.0	ORF1ab	3.0	3505.0	10503.0	ORF1ab	3.0	3501.0	4.0	same gene	2020-08	2020	8
10779	10768	11	4	0.12651	10514.0	ORF1ab	2.0	3505.0	10503.0	ORF1ab	3.0	3501.0	4.0	same gene	2020-08	2020	8
10778	10768	10	4	0.12651	10513.0	ORF1ab	1.0	3505.0	10503.0	ORF1ab	3.0	3501.0	4.0	same gene	2020-08	2020	8
10777	10768	9	4	0.12651	10512.0	ORF1ab	3.0	3504.0	10503.0	ORF1ab	3.0	3501.0	3.0	same gene	2020-08	2020	8
10780	10767	13	4	0.12651	10515.0	ORF1ab	3.0	3505.0	10502.0	ORF1ab	2.0	3501.0	4.0	same gene	2020-08	2020	8
10779	10767	12	4	0.12651	10514.0	ORF1ab	2.0	3505.0	10502.0	ORF1ab	2.0	3501.0	4.0	same gene	2020-08	2020	8
10778	10767	11	4	0.12651	10513.0	ORF1ab	1.0	3505.0	10502.0	ORF1ab	2.0	3501.0	4.0	same gene	2020-08	2020	8
10777	10767	10	4	0.12651	10512.0	ORF1ab	3.0	3504.0	10502.0	ORF1ab	2.0	3501.0	3.0	same gene	2020-08	2020	8
10762	10779	17	4	0.12651	10497.0	ORF1ab	3.0	3499.0	10514.0	ORF1ab	2.0	3505.0	6.0	same gene	2020-08	2020	8
10794	10787	7	4	0.12651	10529.0	ORF1ab	2.0	3510.0	10522.0	ORF1ab	1.0	3508.0	2.0	same gene	2020-08	2020	8
10794	10788	6	4	0.12651	10529.0	ORF1ab	2.0	3510.0	10523.0	ORF1ab	2.0	3508.0	2.0	same gene	2020-08	2020	8
10769	10778	9	4	0.12651	10504.0	ORF1ab	1.0	3502.0	10513.0	ORF1ab	1.0	3505.0	3.0	same gene	2020-08	2020	8
10763	10777	14	4	0.12651	10498.0	ORF1ab	1.0	3500.0	10512.0	ORF1ab	3.0	3504.0	4.0	same gene	2020-08	2020	8
10779	10766	13	4	0.12651	10514.0	ORF1ab	2.0	3505.0	10501.0	ORF1ab	1.0	3501.0	4.0	same gene	2020-08	2020	8
10778	10766	12	4	0.12651	10513.0	ORF1ab	1.0	3505.0	10501.0	ORF1ab	1.0	3501.0	4.0	same gene	2020-08	2020	8
10777	10766	11	4	0.12651	10512.0	ORF1ab	3.0	3504.0	10501.0	ORF1ab	1.0	3501.0	3.0	same gene	2020-08	2020	8
10763	10778	15	4	0.12651	10498.0	ORF1ab	1.0	3500.0	10513.0	ORF1ab	1.0	3505.0	5.0	same gene	2020-08	2020	8
10763	10779	16	4	0.12651	10498.0	ORF1ab	1.0	3500.0	10514.0	ORF1ab	2.0	3505.0	5.0	same gene	2020-08	2020	8
10763	10780	17	4	0.12651	10498.0	ORF1ab	1.0	3500.0	10515.0	ORF1ab	3.0	3505.0	5.0	same gene	2020-08	2020	8
10780	10763	17	4	0.12651	10515.0	ORF1ab	3.0	3505.0	10498.0	ORF1ab	1.0	3500.0	5.0	same gene	2020-08	2020	8
10779	10763	16	4	0.12651	10514.0	ORF1ab	2.0	3505.0	10498.0	ORF1ab	1.0	3500.0	5.0	same gene	2020-08	2020	8
10778	10763	15	4	0.12651	10513.0	ORF1ab	1.0	3505.0	10498.0	ORF1ab	1.0	3500.0	5.0	same gene	2020-08	2020	8
10777	10763	14	4	0.12651	10512.0	ORF1ab	3.0	3504.0	10498.0	ORF1ab	1.0	3500.0	4.0	same gene	2020-08	2020	8
10769	10777	8	4	0.12651	10504.0	ORF1ab	1.0	3502.0	10512.0	ORF1ab	3.0	3504.0	2.0	same gene	2020-08	2020	8
10766	10780	14	4	0.12651	10501.0	ORF1ab	1.0	3501.0	10515.0	ORF1ab	3.0	3505.0	4.0	same gene	2020-08	2020	8
10773	10780	7	4	0.12651	10508.0	ORF1ab	2.0	3503.0	10515.0	ORF1ab	3.0	3505.0	2.0	same gene	2020-08	2020	8
10772	10780	8	4	0.12651	10507.0	ORF1ab	1.0	3503.0	10515.0	ORF1ab	3.0	3505.0	2.0	same gene	2020-08	2020	8
10779	10769	10	4	0.12651	10514.0	ORF1ab	2.0	3505.0	10504.0	ORF1ab	1.0	3502.0	3.0	same gene	2020-08	2020	8
10780	10769	11	4	0.12651	10515.0	ORF1ab	3.0	3505.0	10504.0	ORF1ab	1.0	3502.0	3.0	same gene	2020-08	2020	8
10787	10794	7	4	0.12651	10522.0	ORF1ab	1.0	3508.0	10529.0	ORF1ab	2.0	3510.0	2.0	same gene	2020-08	2020	8
10778	10772	6	4	0.12651	10513.0	ORF1ab	1.0	3505.0	10507.0	ORF1ab	1.0	3503.0	2.0	same gene	2020-08	2020	8
10779	10772	7	4	0.12651	10514.0	ORF1ab	2.0	3505.0	10507.0	ORF1ab	1.0	3503.0	2.0	same gene	2020-08	2020	8
10780	10772	8	4	0.12651	10515.0	ORF1ab	3.0	3505.0	10507.0	ORF1ab	1.0	3503.0	2.0	same gene	2020-08	2020	8
10774	10780	6	4	0.12651	10509.0	ORF1ab	3.0	3503.0	10515.0	ORF1ab	3.0	3505.0	2.0	same gene	2020-08	2020	8
10774	10779	5	4	0.12651	10509.0	ORF1ab	3.0	3503.0	10514.0	ORF1ab	2.0	3505.0	2.0	same gene	2020-08	2020	8
10774	10778	4	4	0.12651	10509.0	ORF1ab	3.0	3503.0	10513.0	ORF1ab	1.0	3505.0	2.0	same gene	2020-08	2020	8
10788	10794	6	4	0.12651	10523.0	ORF1ab	2.0	3508.0	10529.0	ORF1ab	2.0	3510.0	2.0	same gene	2020-08	2020	8
10773	10779	6	4	0.12651	10508.0	ORF1ab	2.0	3503.0	10514.0	ORF1ab	2.0	3505.0	2.0	same gene	2020-08	2020	8
10773	10778	5	4	0.12651	10508.0	ORF1ab	2.0	3503.0	10513.0	ORF1ab	1.0	3505.0	2.0	same gene	2020-08	2020	8
10778	10773	5	4	0.12651	10513.0	ORF1ab	1.0	3505.0	10508.0	ORF1ab	2.0	3503.0	2.0	same gene	2020-08	2020	8
10772	10779	7	4	0.12651	10507.0	ORF1ab	1.0	3503.0	10514.0	ORF1ab	2.0	3505.0	2.0	same gene	2020-08	2020	8
10772	10778	6	4	0.12651	10507.0	ORF1ab	1.0	3503.0	10513.0	ORF1ab	1.0	3505.0	2.0	same gene	2020-08	2020	8
10769	10780	11	4	0.12651	10504.0	ORF1ab	1.0	3502.0	10515.0	ORF1ab	3.0	3505.0	3.0	same gene	2020-08	2020	8
10769	10779	10	4	0.12651	10504.0	ORF1ab	1.0	3502.0	10514.0	ORF1ab	2.0	3505.0	3.0	same gene	2020-08	2020	8
10779	10773	6	4	0.12651	10514.0	ORF1ab	2.0	3505.0	10508.0	ORF1ab	2.0	3503.0	2.0	same gene	2020-08	2020	8
10780	10773	7	4	0.12651	10515.0	ORF1ab	3.0	3505.0	10508.0	ORF1ab	2.0	3503.0	2.0	same gene	2020-08	2020	8
10778	10769	9	4	0.12651	10513.0	ORF1ab	1.0	3505.0	10504.0	ORF1ab	1.0	3502.0	3.0	same gene	2020-08	2020	8
10778	10774	4	4	0.12651	10513.0	ORF1ab	1.0	3505.0	10509.0	ORF1ab	3.0	3503.0	2.0	same gene	2020-08	2020	8
10762	10777	15	4	0.12651	10497.0	ORF1ab	3.0	3499.0	10512.0	ORF1ab	3.0	3504.0	5.0	same gene	2020-08	2020	8
10779	10774	5	4	0.12651	10514.0	ORF1ab	2.0	3505.0	10509.0	ORF1ab	3.0	3503.0	2.0	same gene	2020-08	2020	8
10780	10774	6	4	0.12651	10515.0	ORF1ab	3.0	3505.0	10509.0	ORF1ab	3.0	3503.0	2.0	same gene	2020-08	2020	8
10773	10764	9	4	0.12648	10508.0	ORF1ab	2.0	3503.0	10499.0	ORF1ab	2.0	3500.0	3.0	same gene	2020-08	2020	8
10764	10769	5	4	0.12648	10499.0	ORF1ab	2.0	3500.0	10504.0	ORF1ab	1.0	3502.0	2.0	same gene	2020-08	2020	8
10764	10772	8	4	0.12648	10499.0	ORF1ab	2.0	3500.0	10507.0	ORF1ab	1.0	3503.0	3.0	same gene	2020-08	2020	8
10769	10764	5	4	0.12648	10504.0	ORF1ab	1.0	3502.0	10499.0	ORF1ab	2.0	3500.0	2.0	same gene	2020-08	2020	8
10772	10764	8	4	0.12648	10507.0	ORF1ab	1.0	3503.0	10499.0	ORF1ab	2.0	3500.0	3.0	same gene	2020-08	2020	8
10764	10773	9	4	0.12648	10499.0	ORF1ab	2.0	3500.0	10508.0	ORF1ab	2.0	3503.0	3.0	same gene	2020-08	2020	8
10774	10764	10	4	0.12648	10509.0	ORF1ab	3.0	3503.0	10499.0	ORF1ab	2.0	3500.0	3.0	same gene	2020-08	2020	8
10764	10774	10	4	0.12648	10499.0	ORF1ab	2.0	3500.0	10509.0	ORF1ab	3.0	3503.0	3.0	same gene	2020-08	2020	8
10787	10793	6	4	0.12639	10522.0	ORF1ab	1.0	3508.0	10528.0	ORF1ab	1.0	3510.0	2.0	same gene	2020-08	2020	8
10788	10793	5	4	0.12639	10523.0	ORF1ab	2.0	3508.0	10528.0	ORF1ab	1.0	3510.0	2.0	same gene	2020-08	2020	8
10793	10788	5	4	0.12639	10528.0	ORF1ab	1.0	3510.0	10523.0	ORF1ab	2.0	3508.0	2.0	same gene	2020-08	2020	8
10793	10787	6	4	0.12639	10528.0	ORF1ab	1.0	3510.0	10522.0	ORF1ab	1.0	3508.0	2.0	same gene	2020-08	2020	8
1602	1611	9	4	0.12638	1337.0	ORF1ab	2.0	446.0	1346.0	ORF1ab	2.0	449.0	3.0	same gene	2020-08	2020	8
1602	1610	8	4	0.12638	1337.0	ORF1ab	2.0	446.0	1345.0	ORF1ab	1.0	449.0	3.0	same gene	2020-08	2020	8
1611	1605	6	4	0.12638	1346.0	ORF1ab	2.0	449.0	1340.0	ORF1ab	2.0	447.0	2.0	same gene	2020-08	2020	8
1610	1602	8	4	0.12638	1345.0	ORF1ab	1.0	449.0	1337.0	ORF1ab	2.0	446.0	3.0	same gene	2020-08	2020	8
1611	1604	7	4	0.12638	1346.0	ORF1ab	2.0	449.0	1339.0	ORF1ab	1.0	447.0	2.0	same gene	2020-08	2020	8
1610	1604	6	4	0.12638	1345.0	ORF1ab	1.0	449.0	1339.0	ORF1ab	1.0	447.0	2.0	same gene	2020-08	2020	8
1610	1605	5	4	0.12638	1345.0	ORF1ab	1.0	449.0	1340.0	ORF1ab	2.0	447.0	2.0	same gene	2020-08	2020	8
1605	1611	6	4	0.12638	1340.0	ORF1ab	2.0	447.0	1346.0	ORF1ab	2.0	449.0	2.0	same gene	2020-08	2020	8
1611	1602	9	4	0.12638	1346.0	ORF1ab	2.0	449.0	1337.0	ORF1ab	2.0	446.0	3.0	same gene	2020-08	2020	8
1605	1610	5	4	0.12638	1340.0	ORF1ab	2.0	447.0	1345.0	ORF1ab	1.0	449.0	2.0	same gene	2020-08	2020	8
1604	1611	7	4	0.12638	1339.0	ORF1ab	1.0	447.0	1346.0	ORF1ab	2.0	449.0	2.0	same gene	2020-08	2020	8
1604	1610	6	4	0.12638	1339.0	ORF1ab	1.0	447.0	1345.0	ORF1ab	1.0	449.0	2.0	same gene	2020-08	2020	8
10770	10763	7	4	0.12634	10505.0	ORF1ab	2.0	3502.0	10498.0	ORF1ab	1.0	3500.0	2.0	same gene	2020-08	2020	8
10763	10770	7	4	0.12634	10498.0	ORF1ab	1.0	3500.0	10505.0	ORF1ab	2.0	3502.0	2.0	same gene	2020-08	2020	8
10770	10762	8	4	0.12634	10505.0	ORF1ab	2.0	3502.0	10497.0	ORF1ab	3.0	3499.0	3.0	same gene	2020-08	2020	8
10762	10770	8	4	0.12634	10497.0	ORF1ab	3.0	3499.0	10505.0	ORF1ab	2.0	3502.0	3.0	same gene	2020-08	2020	8
10765	10774	9	4	0.12631	10500.0	ORF1ab	3.0	3500.0	10509.0	ORF1ab	3.0	3503.0	3.0	same gene	2020-08	2020	8
10765	10773	8	4	0.12631	10500.0	ORF1ab	3.0	3500.0	10508.0	ORF1ab	2.0	3503.0	3.0	same gene	2020-08	2020	8
10774	10765	9	4	0.12631	10509.0	ORF1ab	3.0	3503.0	10500.0	ORF1ab	3.0	3500.0	3.0	same gene	2020-08	2020	8
10773	10765	8	4	0.12631	10508.0	ORF1ab	2.0	3503.0	10500.0	ORF1ab	3.0	3500.0	3.0	same gene	2020-08	2020	8
10769	10765	4	4	0.12631	10504.0	ORF1ab	1.0	3502.0	10500.0	ORF1ab	3.0	3500.0	2.0	same gene	2020-08	2020	8
10772	10765	7	4	0.12631	10507.0	ORF1ab	1.0	3503.0	10500.0	ORF1ab	3.0	3500.0	3.0	same gene	2020-08	2020	8
10765	10769	4	4	0.12631	10500.0	ORF1ab	3.0	3500.0	10504.0	ORF1ab	1.0	3502.0	2.0	same gene	2020-08	2020	8
10765	10772	7	4	0.12631	10500.0	ORF1ab	3.0	3500.0	10507.0	ORF1ab	1.0	3503.0	3.0	same gene	2020-08	2020	8
10762	10771	9	4	0.12629	10497.0	ORF1ab	3.0	3499.0	10506.0	ORF1ab	3.0	3502.0	3.0	same gene	2020-08	2020	8
10771	10762	9	4	0.12629	10506.0	ORF1ab	3.0	3502.0	10497.0	ORF1ab	3.0	3499.0	3.0	same gene	2020-08	2020	8
10771	10763	8	4	0.12629	10506.0	ORF1ab	3.0	3502.0	10498.0	ORF1ab	1.0	3500.0	2.0	same gene	2020-08	2020	8
10763	10771	8	4	0.12629	10498.0	ORF1ab	1.0	3500.0	10506.0	ORF1ab	3.0	3502.0	2.0	same gene	2020-08	2020	8
10767	10775	8	4	0.12626	10502.0	ORF1ab	2.0	3501.0	10510.0	ORF1ab	1.0	3504.0	3.0	same gene	2020-08	2020	8
10775	10767	8	4	0.12626	10510.0	ORF1ab	1.0	3504.0	10502.0	ORF1ab	2.0	3501.0	3.0	same gene	2020-08	2020	8
10775	10769	6	4	0.12626	10510.0	ORF1ab	1.0	3504.0	10504.0	ORF1ab	1.0	3502.0	2.0	same gene	2020-08	2020	8
10763	10775	12	4	0.12626	10498.0	ORF1ab	1.0	3500.0	10510.0	ORF1ab	1.0	3504.0	4.0	same gene	2020-08	2020	8
10762	10775	13	4	0.12626	10497.0	ORF1ab	3.0	3499.0	10510.0	ORF1ab	1.0	3504.0	5.0	same gene	2020-08	2020	8
10768	10775	7	4	0.12626	10503.0	ORF1ab	3.0	3501.0	10510.0	ORF1ab	1.0	3504.0	3.0	same gene	2020-08	2020	8
10769	10775	6	4	0.12626	10504.0	ORF1ab	1.0	3502.0	10510.0	ORF1ab	1.0	3504.0	2.0	same gene	2020-08	2020	8
10775	10768	7	4	0.12626	10510.0	ORF1ab	1.0	3504.0	10503.0	ORF1ab	3.0	3501.0	3.0	same gene	2020-08	2020	8
10766	10775	9	4	0.12626	10501.0	ORF1ab	1.0	3501.0	10510.0	ORF1ab	1.0	3504.0	3.0	same gene	2020-08	2020	8
10775	10762	13	4	0.12626	10510.0	ORF1ab	1.0	3504.0	10497.0	ORF1ab	3.0	3499.0	5.0	same gene	2020-08	2020	8
10775	10766	9	4	0.12626	10510.0	ORF1ab	1.0	3504.0	10501.0	ORF1ab	1.0	3501.0	3.0	same gene	2020-08	2020	8
10775	10763	12	4	0.12626	10510.0	ORF1ab	1.0	3504.0	10498.0	ORF1ab	1.0	3500.0	4.0	same gene	2020-08	2020	8
10815	10826	11	4	0.12624	10550.0	ORF1ab	2.0	3517.0	10561.0	ORF1ab	1.0	3521.0	4.0	same gene	2020-08	2020	8
10815	10825	10	4	0.12624	10550.0	ORF1ab	2.0	3517.0	10560.0	ORF1ab	3.0	3520.0	3.0	same gene	2020-08	2020	8
10815	10824	9	4	0.12624	10550.0	ORF1ab	2.0	3517.0	10559.0	ORF1ab	2.0	3520.0	3.0	same gene	2020-08	2020	8
10815	10828	13	4	0.12624	10550.0	ORF1ab	2.0	3517.0	10563.0	ORF1ab	3.0	3521.0	4.0	same gene	2020-08	2020	8
10815	10822	7	4	0.12624	10550.0	ORF1ab	2.0	3517.0	10557.0	ORF1ab	3.0	3519.0	2.0	same gene	2020-08	2020	8
10815	10823	8	4	0.12624	10550.0	ORF1ab	2.0	3517.0	10558.0	ORF1ab	1.0	3520.0	3.0	same gene	2020-08	2020	8
10821	10815	6	4	0.12624	10556.0	ORF1ab	2.0	3519.0	10550.0	ORF1ab	2.0	3517.0	2.0	same gene	2020-08	2020	8
10815	10821	6	4	0.12624	10550.0	ORF1ab	2.0	3517.0	10556.0	ORF1ab	2.0	3519.0	2.0	same gene	2020-08	2020	8
10815	10820	5	4	0.12624	10550.0	ORF1ab	2.0	3517.0	10555.0	ORF1ab	1.0	3519.0	2.0	same gene	2020-08	2020	8
10820	10815	5	4	0.12624	10555.0	ORF1ab	1.0	3519.0	10550.0	ORF1ab	2.0	3517.0	2.0	same gene	2020-08	2020	8
10828	10815	13	4	0.12624	10563.0	ORF1ab	3.0	3521.0	10550.0	ORF1ab	2.0	3517.0	4.0	same gene	2020-08	2020	8
10826	10815	11	4	0.12624	10561.0	ORF1ab	1.0	3521.0	10550.0	ORF1ab	2.0	3517.0	4.0	same gene	2020-08	2020	8
10825	10815	10	4	0.12624	10560.0	ORF1ab	3.0	3520.0	10550.0	ORF1ab	2.0	3517.0	3.0	same gene	2020-08	2020	8
10824	10815	9	4	0.12624	10559.0	ORF1ab	2.0	3520.0	10550.0	ORF1ab	2.0	3517.0	3.0	same gene	2020-08	2020	8
10823	10815	8	4	0.12624	10558.0	ORF1ab	1.0	3520.0	10550.0	ORF1ab	2.0	3517.0	3.0	same gene	2020-08	2020	8
10822	10815	7	4	0.12624	10557.0	ORF1ab	3.0	3519.0	10550.0	ORF1ab	2.0	3517.0	2.0	same gene	2020-08	2020	8
10761	10783	22	4	0.12618	10496.0	ORF1ab	2.0	3499.0	10518.0	ORF1ab	3.0	3506.0	7.0	same gene	2020-08	2020	8
10761	10781	20	4	0.12618	10496.0	ORF1ab	2.0	3499.0	10516.0	ORF1ab	1.0	3506.0	7.0	same gene	2020-08	2020	8
10781	10761	20	4	0.12618	10516.0	ORF1ab	1.0	3506.0	10496.0	ORF1ab	2.0	3499.0	7.0	same gene	2020-08	2020	8
10783	10761	22	4	0.12618	10518.0	ORF1ab	3.0	3506.0	10496.0	ORF1ab	2.0	3499.0	7.0	same gene	2020-08	2020	8
10819	10831	12	4	0.12612	10554.0	ORF1ab	3.0	3518.0	10566.0	ORF1ab	3.0	3522.0	4.0	same gene	2020-08	2020	8
10831	10822	9	4	0.12612	10566.0	ORF1ab	3.0	3522.0	10557.0	ORF1ab	3.0	3519.0	3.0	same gene	2020-08	2020	8
10821	10831	10	4	0.12612	10556.0	ORF1ab	2.0	3519.0	10566.0	ORF1ab	3.0	3522.0	3.0	same gene	2020-08	2020	8
10831	10817	14	4	0.12612	10566.0	ORF1ab	3.0	3522.0	10552.0	ORF1ab	1.0	3518.0	4.0	same gene	2020-08	2020	8
10831	10819	12	4	0.12612	10566.0	ORF1ab	3.0	3522.0	10554.0	ORF1ab	3.0	3518.0	4.0	same gene	2020-08	2020	8
10831	10820	11	4	0.12612	10566.0	ORF1ab	3.0	3522.0	10555.0	ORF1ab	1.0	3519.0	3.0	same gene	2020-08	2020	8
10831	10821	10	4	0.12612	10566.0	ORF1ab	3.0	3522.0	10556.0	ORF1ab	2.0	3519.0	3.0	same gene	2020-08	2020	8
10831	10823	8	4	0.12612	10566.0	ORF1ab	3.0	3522.0	10558.0	ORF1ab	1.0	3520.0	2.0	same gene	2020-08	2020	8
10831	10824	7	4	0.12612	10566.0	ORF1ab	3.0	3522.0	10559.0	ORF1ab	2.0	3520.0	2.0	same gene	2020-08	2020	8
10831	10825	6	4	0.12612	10566.0	ORF1ab	3.0	3522.0	10560.0	ORF1ab	3.0	3520.0	2.0	same gene	2020-08	2020	8
10822	10831	9	4	0.12612	10557.0	ORF1ab	3.0	3519.0	10566.0	ORF1ab	3.0	3522.0	3.0	same gene	2020-08	2020	8
10823	10831	8	4	0.12612	10558.0	ORF1ab	1.0	3520.0	10566.0	ORF1ab	3.0	3522.0	2.0	same gene	2020-08	2020	8
10824	10831	7	4	0.12612	10559.0	ORF1ab	2.0	3520.0	10566.0	ORF1ab	3.0	3522.0	2.0	same gene	2020-08	2020	8
10825	10831	6	4	0.12612	10560.0	ORF1ab	3.0	3520.0	10566.0	ORF1ab	3.0	3522.0	2.0	same gene	2020-08	2020	8
10817	10831	14	4	0.12612	10552.0	ORF1ab	1.0	3518.0	10566.0	ORF1ab	3.0	3522.0	4.0	same gene	2020-08	2020	8
10820	10831	11	4	0.12612	10555.0	ORF1ab	1.0	3519.0	10566.0	ORF1ab	3.0	3522.0	3.0	same gene	2020-08	2020	8
10787	10783	4	4	0.12599	10522.0	ORF1ab	1.0	3508.0	10518.0	ORF1ab	3.0	3506.0	2.0	same gene	2020-08	2020	8
10794	10781	13	4	0.12599	10529.0	ORF1ab	2.0	3510.0	10516.0	ORF1ab	1.0	3506.0	4.0	same gene	2020-08	2020	8
10792	10783	9	4	0.12599	10527.0	ORF1ab	3.0	3509.0	10518.0	ORF1ab	3.0	3506.0	3.0	same gene	2020-08	2020	8
10791	10781	10	4	0.12599	10526.0	ORF1ab	2.0	3509.0	10516.0	ORF1ab	1.0	3506.0	3.0	same gene	2020-08	2020	8
10791	10783	8	4	0.12599	10526.0	ORF1ab	2.0	3509.0	10518.0	ORF1ab	3.0	3506.0	3.0	same gene	2020-08	2020	8
10794	10783	11	4	0.12599	10529.0	ORF1ab	2.0	3510.0	10518.0	ORF1ab	3.0	3506.0	4.0	same gene	2020-08	2020	8
10792	10781	11	4	0.12599	10527.0	ORF1ab	3.0	3509.0	10516.0	ORF1ab	1.0	3506.0	3.0	same gene	2020-08	2020	8
10788	10783	5	4	0.12599	10523.0	ORF1ab	2.0	3508.0	10518.0	ORF1ab	3.0	3506.0	2.0	same gene	2020-08	2020	8
10788	10781	7	4	0.12599	10523.0	ORF1ab	2.0	3508.0	10516.0	ORF1ab	1.0	3506.0	2.0	same gene	2020-08	2020	8
10783	10792	9	4	0.12599	10518.0	ORF1ab	3.0	3506.0	10527.0	ORF1ab	3.0	3509.0	3.0	same gene	2020-08	2020	8
10783	10794	11	4	0.12599	10518.0	ORF1ab	3.0	3506.0	10529.0	ORF1ab	2.0	3510.0	4.0	same gene	2020-08	2020	8
10783	10791	8	4	0.12599	10518.0	ORF1ab	3.0	3506.0	10526.0	ORF1ab	2.0	3509.0	3.0	same gene	2020-08	2020	8
10783	10788	5	4	0.12599	10518.0	ORF1ab	3.0	3506.0	10523.0	ORF1ab	2.0	3508.0	2.0	same gene	2020-08	2020	8
10783	10787	4	4	0.12599	10518.0	ORF1ab	3.0	3506.0	10522.0	ORF1ab	1.0	3508.0	2.0	same gene	2020-08	2020	8
10781	10792	11	4	0.12599	10516.0	ORF1ab	1.0	3506.0	10527.0	ORF1ab	3.0	3509.0	3.0	same gene	2020-08	2020	8
10781	10794	13	4	0.12599	10516.0	ORF1ab	1.0	3506.0	10529.0	ORF1ab	2.0	3510.0	4.0	same gene	2020-08	2020	8
10781	10791	10	4	0.12599	10516.0	ORF1ab	1.0	3506.0	10526.0	ORF1ab	2.0	3509.0	3.0	same gene	2020-08	2020	8
10787	10781	6	4	0.12599	10522.0	ORF1ab	1.0	3508.0	10516.0	ORF1ab	1.0	3506.0	2.0	same gene	2020-08	2020	8
10781	10788	7	4	0.12599	10516.0	ORF1ab	1.0	3506.0	10523.0	ORF1ab	2.0	3508.0	2.0	same gene	2020-08	2020	8
10781	10787	6	4	0.12599	10516.0	ORF1ab	1.0	3506.0	10522.0	ORF1ab	1.0	3508.0	2.0	same gene	2020-08	2020	8
10783	10777	6	4	0.12595	10518.0	ORF1ab	3.0	3506.0	10512.0	ORF1ab	3.0	3504.0	2.0	same gene	2020-08	2020	8
10781	10777	4	4	0.12595	10516.0	ORF1ab	1.0	3506.0	10512.0	ORF1ab	3.0	3504.0	2.0	same gene	2020-08	2020	8
10777	10781	4	4	0.12595	10512.0	ORF1ab	3.0	3504.0	10516.0	ORF1ab	1.0	3506.0	2.0	same gene	2020-08	2020	8
10777	10783	6	4	0.12595	10512.0	ORF1ab	3.0	3504.0	10518.0	ORF1ab	3.0	3506.0	2.0	same gene	2020-08	2020	8
10789	10794	5	4	0.12591	10524.0	ORF1ab	3.0	3508.0	10529.0	ORF1ab	2.0	3510.0	2.0	same gene	2020-08	2020	8
10794	10789	5	4	0.12591	10529.0	ORF1ab	2.0	3510.0	10524.0	ORF1ab	3.0	3508.0	2.0	same gene	2020-08	2020	8
10844	10838	6	4	0.12578	10579.0	ORF1ab	1.0	3527.0	10573.0	ORF1ab	1.0	3525.0	2.0	same gene	2020-08	2020	8
10840	10844	4	4	0.12578	10575.0	ORF1ab	3.0	3525.0	10579.0	ORF1ab	1.0	3527.0	2.0	same gene	2020-08	2020	8
10839	10845	6	4	0.12578	10574.0	ORF1ab	2.0	3525.0	10580.0	ORF1ab	2.0	3527.0	2.0	same gene	2020-08	2020	8
10837	10845	8	4	0.12578	10572.0	ORF1ab	3.0	3524.0	10580.0	ORF1ab	2.0	3527.0	3.0	same gene	2020-08	2020	8
10838	10844	6	4	0.12578	10573.0	ORF1ab	1.0	3525.0	10579.0	ORF1ab	1.0	3527.0	2.0	same gene	2020-08	2020	8
10838	10845	7	4	0.12578	10573.0	ORF1ab	1.0	3525.0	10580.0	ORF1ab	2.0	3527.0	2.0	same gene	2020-08	2020	8
10840	10845	5	4	0.12578	10575.0	ORF1ab	3.0	3525.0	10580.0	ORF1ab	2.0	3527.0	2.0	same gene	2020-08	2020	8
10839	10844	5	4	0.12578	10574.0	ORF1ab	2.0	3525.0	10579.0	ORF1ab	1.0	3527.0	2.0	same gene	2020-08	2020	8
10845	10838	7	4	0.12578	10580.0	ORF1ab	2.0	3527.0	10573.0	ORF1ab	1.0	3525.0	2.0	same gene	2020-08	2020	8
10788	10797	9	4	0.12578	10523.0	ORF1ab	2.0	3508.0	10532.0	ORF1ab	2.0	3511.0	3.0	same gene	2020-08	2020	8
10787	10796	9	4	0.12578	10522.0	ORF1ab	1.0	3508.0	10531.0	ORF1ab	1.0	3511.0	3.0	same gene	2020-08	2020	8
10787	10797	10	4	0.12578	10522.0	ORF1ab	1.0	3508.0	10532.0	ORF1ab	2.0	3511.0	3.0	same gene	2020-08	2020	8
10788	10796	8	4	0.12578	10523.0	ORF1ab	2.0	3508.0	10531.0	ORF1ab	1.0	3511.0	3.0	same gene	2020-08	2020	8
10845	10839	6	4	0.12578	10580.0	ORF1ab	2.0	3527.0	10574.0	ORF1ab	2.0	3525.0	2.0	same gene	2020-08	2020	8
10837	10842	5	4	0.12578	10572.0	ORF1ab	3.0	3524.0	10577.0	ORF1ab	2.0	3526.0	2.0	same gene	2020-08	2020	8
10837	10841	4	4	0.12578	10572.0	ORF1ab	3.0	3524.0	10576.0	ORF1ab	1.0	3526.0	2.0	same gene	2020-08	2020	8
10845	10837	8	4	0.12578	10580.0	ORF1ab	2.0	3527.0	10572.0	ORF1ab	3.0	3524.0	3.0	same gene	2020-08	2020	8
10844	10837	7	4	0.12578	10579.0	ORF1ab	1.0	3527.0	10572.0	ORF1ab	3.0	3524.0	3.0	same gene	2020-08	2020	8
10842	10837	5	4	0.12578	10577.0	ORF1ab	2.0	3526.0	10572.0	ORF1ab	3.0	3524.0	2.0	same gene	2020-08	2020	8
10841	10837	4	4	0.12578	10576.0	ORF1ab	1.0	3526.0	10572.0	ORF1ab	3.0	3524.0	2.0	same gene	2020-08	2020	8
10758	10781	23	4	0.12578	10493.0	ORF1ab	2.0	3498.0	10516.0	ORF1ab	1.0	3506.0	8.0	same gene	2020-08	2020	8
10758	10783	25	4	0.12578	10493.0	ORF1ab	2.0	3498.0	10518.0	ORF1ab	3.0	3506.0	8.0	same gene	2020-08	2020	8
10760	10781	21	4	0.12578	10495.0	ORF1ab	1.0	3499.0	10516.0	ORF1ab	1.0	3506.0	7.0	same gene	2020-08	2020	8
10760	10783	23	4	0.12578	10495.0	ORF1ab	1.0	3499.0	10518.0	ORF1ab	3.0	3506.0	7.0	same gene	2020-08	2020	8
10844	10839	5	4	0.12578	10579.0	ORF1ab	1.0	3527.0	10574.0	ORF1ab	2.0	3525.0	2.0	same gene	2020-08	2020	8
10837	10844	7	4	0.12578	10572.0	ORF1ab	3.0	3524.0	10579.0	ORF1ab	1.0	3527.0	3.0	same gene	2020-08	2020	8
10844	10840	4	4	0.12578	10579.0	ORF1ab	1.0	3527.0	10575.0	ORF1ab	3.0	3525.0	2.0	same gene	2020-08	2020	8
10781	10758	23	4	0.12578	10516.0	ORF1ab	1.0	3506.0	10493.0	ORF1ab	2.0	3498.0	8.0	same gene	2020-08	2020	8
10797	10787	10	4	0.12578	10532.0	ORF1ab	2.0	3511.0	10522.0	ORF1ab	1.0	3508.0	3.0	same gene	2020-08	2020	8
10791	10796	5	4	0.12578	10526.0	ORF1ab	2.0	3509.0	10531.0	ORF1ab	1.0	3511.0	2.0	same gene	2020-08	2020	8
10796	10788	8	4	0.12578	10531.0	ORF1ab	1.0	3511.0	10523.0	ORF1ab	2.0	3508.0	3.0	same gene	2020-08	2020	8
10797	10788	9	4	0.12578	10532.0	ORF1ab	2.0	3511.0	10523.0	ORF1ab	2.0	3508.0	3.0	same gene	2020-08	2020	8
10796	10787	9	4	0.12578	10531.0	ORF1ab	1.0	3511.0	10522.0	ORF1ab	1.0	3508.0	3.0	same gene	2020-08	2020	8
10797	10791	6	4	0.12578	10532.0	ORF1ab	2.0	3511.0	10526.0	ORF1ab	2.0	3509.0	2.0	same gene	2020-08	2020	8
10796	10792	4	4	0.12578	10531.0	ORF1ab	1.0	3511.0	10527.0	ORF1ab	3.0	3509.0	2.0	same gene	2020-08	2020	8
10797	10792	5	4	0.12578	10532.0	ORF1ab	2.0	3511.0	10527.0	ORF1ab	3.0	3509.0	2.0	same gene	2020-08	2020	8
10791	10797	6	4	0.12578	10526.0	ORF1ab	2.0	3509.0	10532.0	ORF1ab	2.0	3511.0	2.0	same gene	2020-08	2020	8
10783	10760	23	4	0.12578	10518.0	ORF1ab	3.0	3506.0	10495.0	ORF1ab	1.0	3499.0	7.0	same gene	2020-08	2020	8
10781	10760	21	4	0.12578	10516.0	ORF1ab	1.0	3506.0	10495.0	ORF1ab	1.0	3499.0	7.0	same gene	2020-08	2020	8
10783	10758	25	4	0.12578	10518.0	ORF1ab	3.0	3506.0	10493.0	ORF1ab	2.0	3498.0	8.0	same gene	2020-08	2020	8
10796	10791	5	4	0.12578	10531.0	ORF1ab	1.0	3511.0	10526.0	ORF1ab	2.0	3509.0	2.0	same gene	2020-08	2020	8
10845	10840	5	4	0.12578	10580.0	ORF1ab	2.0	3527.0	10575.0	ORF1ab	3.0	3525.0	2.0	same gene	2020-08	2020	8
10792	10796	4	4	0.12578	10527.0	ORF1ab	3.0	3509.0	10531.0	ORF1ab	1.0	3511.0	2.0	same gene	2020-08	2020	8
10792	10797	5	4	0.12578	10527.0	ORF1ab	3.0	3509.0	10532.0	ORF1ab	2.0	3511.0	2.0	same gene	2020-08	2020	8
10847	10842	5	4	0.12573	10582.0	ORF1ab	1.0	3528.0	10577.0	ORF1ab	2.0	3526.0	2.0	same gene	2020-08	2020	8
10842	10847	5	4	0.12573	10577.0	ORF1ab	2.0	3526.0	10582.0	ORF1ab	1.0	3528.0	2.0	same gene	2020-08	2020	8
10841	10847	6	4	0.12573	10576.0	ORF1ab	1.0	3526.0	10582.0	ORF1ab	1.0	3528.0	2.0	same gene	2020-08	2020	8
10847	10841	6	4	0.12573	10582.0	ORF1ab	1.0	3528.0	10576.0	ORF1ab	1.0	3526.0	2.0	same gene	2020-08	2020	8
10849	10853	4	4	0.12507	10584.0	ORF1ab	3.0	3528.0	10588.0	ORF1ab	1.0	3530.0	2.0	same gene	2020-08	2020	8
10853	10849	4	4	0.12507	10588.0	ORF1ab	1.0	3530.0	10584.0	ORF1ab	3.0	3528.0	2.0	same gene	2020-08	2020	8
10786	10833	47	4	0.12495	10521.0	ORF1ab	3.0	3507.0	10568.0	ORF1ab	2.0	3523.0	16.0	same gene	2020-08	2020	8
10833	10786	47	4	0.12495	10568.0	ORF1ab	2.0	3523.0	10521.0	ORF1ab	3.0	3507.0	16.0	same gene	2020-08	2020	8
10746	10752	6	4	0.12443	10481.0	ORF1ab	2.0	3494.0	10487.0	ORF1ab	2.0	3496.0	2.0	same gene	2020-08	2020	8
10748	10754	6	4	0.12443	10483.0	ORF1ab	1.0	3495.0	10489.0	ORF1ab	1.0	3497.0	2.0	same gene	2020-08	2020	8
10749	10754	5	4	0.12443	10484.0	ORF1ab	2.0	3495.0	10489.0	ORF1ab	1.0	3497.0	2.0	same gene	2020-08	2020	8
10754	10750	4	4	0.12443	10489.0	ORF1ab	1.0	3497.0	10485.0	ORF1ab	3.0	3495.0	2.0	same gene	2020-08	2020	8
10752	10746	6	4	0.12443	10487.0	ORF1ab	2.0	3496.0	10481.0	ORF1ab	2.0	3494.0	2.0	same gene	2020-08	2020	8
10754	10748	6	4	0.12443	10489.0	ORF1ab	1.0	3497.0	10483.0	ORF1ab	1.0	3495.0	2.0	same gene	2020-08	2020	8
10754	10746	8	4	0.12443	10489.0	ORF1ab	1.0	3497.0	10481.0	ORF1ab	2.0	3494.0	3.0	same gene	2020-08	2020	8
10754	10749	5	4	0.12443	10489.0	ORF1ab	1.0	3497.0	10484.0	ORF1ab	2.0	3495.0	2.0	same gene	2020-08	2020	8
10750	10754	4	4	0.12443	10485.0	ORF1ab	3.0	3495.0	10489.0	ORF1ab	1.0	3497.0	2.0	same gene	2020-08	2020	8
10746	10754	8	4	0.12443	10481.0	ORF1ab	2.0	3494.0	10489.0	ORF1ab	1.0	3497.0	3.0	same gene	2020-08	2020	8
10757	10746	11	4	0.12437	10492.0	ORF1ab	1.0	3498.0	10481.0	ORF1ab	2.0	3494.0	4.0	same gene	2020-08	2020	8
10749	10757	8	4	0.12437	10484.0	ORF1ab	2.0	3495.0	10492.0	ORF1ab	1.0	3498.0	3.0	same gene	2020-08	2020	8
10748	10757	9	4	0.12437	10483.0	ORF1ab	1.0	3495.0	10492.0	ORF1ab	1.0	3498.0	3.0	same gene	2020-08	2020	8
10750	10757	7	4	0.12437	10485.0	ORF1ab	3.0	3495.0	10492.0	ORF1ab	1.0	3498.0	3.0	same gene	2020-08	2020	8
10752	10757	5	4	0.12437	10487.0	ORF1ab	2.0	3496.0	10492.0	ORF1ab	1.0	3498.0	2.0	same gene	2020-08	2020	8
10746	10757	11	4	0.12437	10481.0	ORF1ab	2.0	3494.0	10492.0	ORF1ab	1.0	3498.0	4.0	same gene	2020-08	2020	8
10757	10750	7	4	0.12437	10492.0	ORF1ab	1.0	3498.0	10485.0	ORF1ab	3.0	3495.0	3.0	same gene	2020-08	2020	8
10757	10748	9	4	0.12437	10492.0	ORF1ab	1.0	3498.0	10483.0	ORF1ab	1.0	3495.0	3.0	same gene	2020-08	2020	8
10757	10749	8	4	0.12437	10492.0	ORF1ab	1.0	3498.0	10484.0	ORF1ab	2.0	3495.0	3.0	same gene	2020-08	2020	8
10757	10752	5	4	0.12437	10492.0	ORF1ab	1.0	3498.0	10487.0	ORF1ab	2.0	3496.0	2.0	same gene	2020-08	2020	8
10751	10746	5	4	0.1243	10486.0	ORF1ab	1.0	3496.0	10481.0	ORF1ab	2.0	3494.0	2.0	same gene	2020-08	2020	8
10746	10751	5	4	0.1243	10481.0	ORF1ab	2.0	3494.0	10486.0	ORF1ab	1.0	3496.0	2.0	same gene	2020-08	2020	8
10743	10736	7	4	0.12418	10478.0	ORF1ab	2.0	3493.0	10471.0	ORF1ab	1.0	3491.0	2.0	same gene	2020-08	2020	8
10744	10736	8	4	0.12418	10479.0	ORF1ab	3.0	3493.0	10471.0	ORF1ab	1.0	3491.0	2.0	same gene	2020-08	2020	8
10742	10737	5	4	0.12418	10477.0	ORF1ab	1.0	3493.0	10472.0	ORF1ab	2.0	3491.0	2.0	same gene	2020-08	2020	8
10734	10742	8	4	0.12418	10469.0	ORF1ab	2.0	3490.0	10477.0	ORF1ab	1.0	3493.0	3.0	same gene	2020-08	2020	8
10743	10737	6	4	0.12418	10478.0	ORF1ab	2.0	3493.0	10472.0	ORF1ab	2.0	3491.0	2.0	same gene	2020-08	2020	8
10734	10743	9	4	0.12418	10469.0	ORF1ab	2.0	3490.0	10478.0	ORF1ab	2.0	3493.0	3.0	same gene	2020-08	2020	8
10742	10736	6	4	0.12418	10477.0	ORF1ab	1.0	3493.0	10471.0	ORF1ab	1.0	3491.0	2.0	same gene	2020-08	2020	8
10742	10734	8	4	0.12418	10477.0	ORF1ab	1.0	3493.0	10469.0	ORF1ab	2.0	3490.0	3.0	same gene	2020-08	2020	8
10744	10735	9	4	0.12418	10479.0	ORF1ab	3.0	3493.0	10470.0	ORF1ab	3.0	3490.0	3.0	same gene	2020-08	2020	8
10743	10735	8	4	0.12418	10478.0	ORF1ab	2.0	3493.0	10470.0	ORF1ab	3.0	3490.0	3.0	same gene	2020-08	2020	8
10742	10735	7	4	0.12418	10477.0	ORF1ab	1.0	3493.0	10470.0	ORF1ab	3.0	3490.0	3.0	same gene	2020-08	2020	8
10740	10735	5	4	0.12418	10475.0	ORF1ab	2.0	3492.0	10470.0	ORF1ab	3.0	3490.0	2.0	same gene	2020-08	2020	8
10739	10735	4	4	0.12418	10474.0	ORF1ab	1.0	3492.0	10470.0	ORF1ab	3.0	3490.0	2.0	same gene	2020-08	2020	8
10744	10734	10	4	0.12418	10479.0	ORF1ab	3.0	3493.0	10469.0	ORF1ab	2.0	3490.0	3.0	same gene	2020-08	2020	8
10743	10734	9	4	0.12418	10478.0	ORF1ab	2.0	3493.0	10469.0	ORF1ab	2.0	3490.0	3.0	same gene	2020-08	2020	8
10740	10734	6	4	0.12418	10475.0	ORF1ab	2.0	3492.0	10469.0	ORF1ab	2.0	3490.0	2.0	same gene	2020-08	2020	8
10739	10734	5	4	0.12418	10474.0	ORF1ab	1.0	3492.0	10469.0	ORF1ab	2.0	3490.0	2.0	same gene	2020-08	2020	8
10742	10738	4	4	0.12418	10477.0	ORF1ab	1.0	3493.0	10473.0	ORF1ab	3.0	3491.0	2.0	same gene	2020-08	2020	8
10744	10737	7	4	0.12418	10479.0	ORF1ab	3.0	3493.0	10472.0	ORF1ab	2.0	3491.0	2.0	same gene	2020-08	2020	8
10734	10739	5	4	0.12418	10469.0	ORF1ab	2.0	3490.0	10474.0	ORF1ab	1.0	3492.0	2.0	same gene	2020-08	2020	8
10743	10738	5	4	0.12418	10478.0	ORF1ab	2.0	3493.0	10473.0	ORF1ab	3.0	3491.0	2.0	same gene	2020-08	2020	8
10737	10742	5	4	0.12418	10472.0	ORF1ab	2.0	3491.0	10477.0	ORF1ab	1.0	3493.0	2.0	same gene	2020-08	2020	8
10738	10743	5	4	0.12418	10473.0	ORF1ab	3.0	3491.0	10478.0	ORF1ab	2.0	3493.0	2.0	same gene	2020-08	2020	8
10738	10742	4	4	0.12418	10473.0	ORF1ab	3.0	3491.0	10477.0	ORF1ab	1.0	3493.0	2.0	same gene	2020-08	2020	8
10735	10739	4	4	0.12418	10470.0	ORF1ab	3.0	3490.0	10474.0	ORF1ab	1.0	3492.0	2.0	same gene	2020-08	2020	8
10735	10740	5	4	0.12418	10470.0	ORF1ab	3.0	3490.0	10475.0	ORF1ab	2.0	3492.0	2.0	same gene	2020-08	2020	8
10737	10744	7	4	0.12418	10472.0	ORF1ab	2.0	3491.0	10479.0	ORF1ab	3.0	3493.0	2.0	same gene	2020-08	2020	8
10737	10743	6	4	0.12418	10472.0	ORF1ab	2.0	3491.0	10478.0	ORF1ab	2.0	3493.0	2.0	same gene	2020-08	2020	8
10734	10740	6	4	0.12418	10469.0	ORF1ab	2.0	3490.0	10475.0	ORF1ab	2.0	3492.0	2.0	same gene	2020-08	2020	8
10734	10744	10	4	0.12418	10469.0	ORF1ab	2.0	3490.0	10479.0	ORF1ab	3.0	3493.0	3.0	same gene	2020-08	2020	8
10736	10744	8	4	0.12418	10471.0	ORF1ab	1.0	3491.0	10479.0	ORF1ab	3.0	3493.0	2.0	same gene	2020-08	2020	8
10736	10743	7	4	0.12418	10471.0	ORF1ab	1.0	3491.0	10478.0	ORF1ab	2.0	3493.0	2.0	same gene	2020-08	2020	8
10736	10742	6	4	0.12418	10471.0	ORF1ab	1.0	3491.0	10477.0	ORF1ab	1.0	3493.0	2.0	same gene	2020-08	2020	8
10735	10744	9	4	0.12418	10470.0	ORF1ab	3.0	3490.0	10479.0	ORF1ab	3.0	3493.0	3.0	same gene	2020-08	2020	8
10735	10743	8	4	0.12418	10470.0	ORF1ab	3.0	3490.0	10478.0	ORF1ab	2.0	3493.0	3.0	same gene	2020-08	2020	8
10735	10742	7	4	0.12418	10470.0	ORF1ab	3.0	3490.0	10477.0	ORF1ab	1.0	3493.0	3.0	same gene	2020-08	2020	8
10744	10738	6	4	0.12418	10479.0	ORF1ab	3.0	3493.0	10473.0	ORF1ab	3.0	3491.0	2.0	same gene	2020-08	2020	8
10738	10744	6	4	0.12418	10473.0	ORF1ab	3.0	3491.0	10479.0	ORF1ab	3.0	3493.0	2.0	same gene	2020-08	2020	8
10736	10745	9	4	0.12413	10471.0	ORF1ab	1.0	3491.0	10480.0	ORF1ab	1.0	3494.0	3.0	same gene	2020-08	2020	8
10738	10745	7	4	0.12413	10473.0	ORF1ab	3.0	3491.0	10480.0	ORF1ab	1.0	3494.0	3.0	same gene	2020-08	2020	8
10735	10745	10	4	0.12413	10470.0	ORF1ab	3.0	3490.0	10480.0	ORF1ab	1.0	3494.0	4.0	same gene	2020-08	2020	8
10745	10737	8	4	0.12413	10480.0	ORF1ab	1.0	3494.0	10472.0	ORF1ab	2.0	3491.0	3.0	same gene	2020-08	2020	8
10737	10745	8	4	0.12413	10472.0	ORF1ab	2.0	3491.0	10480.0	ORF1ab	1.0	3494.0	3.0	same gene	2020-08	2020	8
10745	10734	11	4	0.12413	10480.0	ORF1ab	1.0	3494.0	10469.0	ORF1ab	2.0	3490.0	4.0	same gene	2020-08	2020	8
10745	10740	5	4	0.12413	10480.0	ORF1ab	1.0	3494.0	10475.0	ORF1ab	2.0	3492.0	2.0	same gene	2020-08	2020	8
10739	10745	6	4	0.12413	10474.0	ORF1ab	1.0	3492.0	10480.0	ORF1ab	1.0	3494.0	2.0	same gene	2020-08	2020	8
10745	10738	7	4	0.12413	10480.0	ORF1ab	1.0	3494.0	10473.0	ORF1ab	3.0	3491.0	3.0	same gene	2020-08	2020	8
10740	10745	5	4	0.12413	10475.0	ORF1ab	2.0	3492.0	10480.0	ORF1ab	1.0	3494.0	2.0	same gene	2020-08	2020	8
10745	10736	9	4	0.12413	10480.0	ORF1ab	1.0	3494.0	10471.0	ORF1ab	1.0	3491.0	3.0	same gene	2020-08	2020	8
10745	10735	10	4	0.12413	10480.0	ORF1ab	1.0	3494.0	10470.0	ORF1ab	3.0	3490.0	4.0	same gene	2020-08	2020	8
10745	10739	6	4	0.12413	10480.0	ORF1ab	1.0	3494.0	10474.0	ORF1ab	1.0	3492.0	2.0	same gene	2020-08	2020	8
10734	10745	11	4	0.12413	10469.0	ORF1ab	2.0	3490.0	10480.0	ORF1ab	1.0	3494.0	4.0	same gene	2020-08	2020	8
10733	10742	9	4	0.12401	10468.0	ORF1ab	1.0	3490.0	10477.0	ORF1ab	1.0	3493.0	3.0	same gene	2020-08	2020	8
10733	10740	7	4	0.12401	10468.0	ORF1ab	1.0	3490.0	10475.0	ORF1ab	2.0	3492.0	2.0	same gene	2020-08	2020	8
10743	10733	10	4	0.12401	10478.0	ORF1ab	2.0	3493.0	10468.0	ORF1ab	1.0	3490.0	3.0	same gene	2020-08	2020	8
10744	10733	11	4	0.12401	10479.0	ORF1ab	3.0	3493.0	10468.0	ORF1ab	1.0	3490.0	3.0	same gene	2020-08	2020	8
10733	10739	6	4	0.12401	10468.0	ORF1ab	1.0	3490.0	10474.0	ORF1ab	1.0	3492.0	2.0	same gene	2020-08	2020	8
10733	10743	10	4	0.12401	10468.0	ORF1ab	1.0	3490.0	10478.0	ORF1ab	2.0	3493.0	3.0	same gene	2020-08	2020	8
10739	10733	6	4	0.12401	10474.0	ORF1ab	1.0	3492.0	10468.0	ORF1ab	1.0	3490.0	2.0	same gene	2020-08	2020	8
10733	10744	11	4	0.12401	10468.0	ORF1ab	1.0	3490.0	10479.0	ORF1ab	3.0	3493.0	3.0	same gene	2020-08	2020	8
10740	10733	7	4	0.12401	10475.0	ORF1ab	2.0	3492.0	10468.0	ORF1ab	1.0	3490.0	2.0	same gene	2020-08	2020	8
10742	10733	9	4	0.12401	10477.0	ORF1ab	1.0	3493.0	10468.0	ORF1ab	1.0	3490.0	3.0	same gene	2020-08	2020	8
10746	10753	7	4	0.124	10481.0	ORF1ab	2.0	3494.0	10488.0	ORF1ab	3.0	3496.0	2.0	same gene	2020-08	2020	8
10753	10746	7	4	0.124	10488.0	ORF1ab	3.0	3496.0	10481.0	ORF1ab	2.0	3494.0	2.0	same gene	2020-08	2020	8
10754	10747	7	4	0.12398	10489.0	ORF1ab	1.0	3497.0	10482.0	ORF1ab	3.0	3494.0	3.0	same gene	2020-08	2020	8
10752	10747	5	4	0.12398	10487.0	ORF1ab	2.0	3496.0	10482.0	ORF1ab	3.0	3494.0	2.0	same gene	2020-08	2020	8
10747	10754	7	4	0.12398	10482.0	ORF1ab	3.0	3494.0	10489.0	ORF1ab	1.0	3497.0	3.0	same gene	2020-08	2020	8
10747	10752	5	4	0.12398	10482.0	ORF1ab	3.0	3494.0	10487.0	ORF1ab	2.0	3496.0	2.0	same gene	2020-08	2020	8
10754	10745	9	4	0.12382	10489.0	ORF1ab	1.0	3497.0	10480.0	ORF1ab	1.0	3494.0	3.0	same gene	2020-08	2020	8
10745	10754	9	4	0.12382	10480.0	ORF1ab	1.0	3494.0	10489.0	ORF1ab	1.0	3497.0	3.0	same gene	2020-08	2020	8
10745	10752	7	4	0.12382	10480.0	ORF1ab	1.0	3494.0	10487.0	ORF1ab	2.0	3496.0	2.0	same gene	2020-08	2020	8
10752	10745	7	4	0.12382	10487.0	ORF1ab	2.0	3496.0	10480.0	ORF1ab	1.0	3494.0	2.0	same gene	2020-08	2020	8
10732	10744	12	4	0.12305	10467.0	ORF1ab	3.0	3489.0	10479.0	ORF1ab	3.0	3493.0	4.0	same gene	2020-08	2020	8
10732	10743	11	4	0.12305	10467.0	ORF1ab	3.0	3489.0	10478.0	ORF1ab	2.0	3493.0	4.0	same gene	2020-08	2020	8
10732	10742	10	4	0.12305	10467.0	ORF1ab	3.0	3489.0	10477.0	ORF1ab	1.0	3493.0	4.0	same gene	2020-08	2020	8
10732	10740	8	4	0.12305	10467.0	ORF1ab	3.0	3489.0	10475.0	ORF1ab	2.0	3492.0	3.0	same gene	2020-08	2020	8
10732	10739	7	4	0.12305	10467.0	ORF1ab	3.0	3489.0	10474.0	ORF1ab	1.0	3492.0	3.0	same gene	2020-08	2020	8
10732	10738	6	4	0.12305	10467.0	ORF1ab	3.0	3489.0	10473.0	ORF1ab	3.0	3491.0	2.0	same gene	2020-08	2020	8
10732	10737	5	4	0.12305	10467.0	ORF1ab	3.0	3489.0	10472.0	ORF1ab	2.0	3491.0	2.0	same gene	2020-08	2020	8
10732	10736	4	4	0.12305	10467.0	ORF1ab	3.0	3489.0	10471.0	ORF1ab	1.0	3491.0	2.0	same gene	2020-08	2020	8
10742	10732	10	4	0.12305	10477.0	ORF1ab	1.0	3493.0	10467.0	ORF1ab	3.0	3489.0	4.0	same gene	2020-08	2020	8
10736	10732	4	4	0.12305	10471.0	ORF1ab	1.0	3491.0	10467.0	ORF1ab	3.0	3489.0	2.0	same gene	2020-08	2020	8
10744	10732	12	4	0.12305	10479.0	ORF1ab	3.0	3493.0	10467.0	ORF1ab	3.0	3489.0	4.0	same gene	2020-08	2020	8
10743	10732	11	4	0.12305	10478.0	ORF1ab	2.0	3493.0	10467.0	ORF1ab	3.0	3489.0	4.0	same gene	2020-08	2020	8
10740	10732	8	4	0.12305	10475.0	ORF1ab	2.0	3492.0	10467.0	ORF1ab	3.0	3489.0	3.0	same gene	2020-08	2020	8
10739	10732	7	4	0.12305	10474.0	ORF1ab	1.0	3492.0	10467.0	ORF1ab	3.0	3489.0	3.0	same gene	2020-08	2020	8
10738	10732	6	4	0.12305	10473.0	ORF1ab	3.0	3491.0	10467.0	ORF1ab	3.0	3489.0	2.0	same gene	2020-08	2020	8
10737	10732	5	4	0.12305	10472.0	ORF1ab	2.0	3491.0	10467.0	ORF1ab	3.0	3489.0	2.0	same gene	2020-08	2020	8
10734	10741	7	4	0.12292	10469.0	ORF1ab	2.0	3490.0	10476.0	ORF1ab	3.0	3492.0	2.0	same gene	2020-08	2020	8
10741	10734	7	4	0.12292	10476.0	ORF1ab	3.0	3492.0	10469.0	ORF1ab	2.0	3490.0	2.0	same gene	2020-08	2020	8
10741	10735	6	4	0.12292	10476.0	ORF1ab	3.0	3492.0	10470.0	ORF1ab	3.0	3490.0	2.0	same gene	2020-08	2020	8
10735	10741	6	4	0.12292	10470.0	ORF1ab	3.0	3490.0	10476.0	ORF1ab	3.0	3492.0	2.0	same gene	2020-08	2020	8
18555	7540	11015	4	0.11476	5088.0	ORF1ab	3.0	1696.0	7275.0	ORF1ab	3.0	2425.0	729.0	same gene	2020-08	2020	8
7540	18555	11015	4	0.11476	7275.0	ORF1ab	3.0	2425.0	5088.0	ORF1ab	3.0	1696.0	729.0	same gene	2020-08	2020	8
22387	22378	9	4	0.11276	825.0	S	3.0	275.0	816.0	S	3.0	272.0	3.0	same gene	2020-08	2020	8
22378	22387	9	4	0.11276	816.0	S	3.0	272.0	825.0	S	3.0	275.0	3.0	same gene	2020-08	2020	8
27964	1059	26905	4	0.1127	71.0	ORF8	2.0	24.0	794.0	ORF1ab	2.0	265.0		different gene	2020-08	2020	8
1059	27964	26905	4	0.1127	794.0	ORF1ab	2.0	265.0	71.0	ORF8	2.0	24.0		different gene	2020-08	2020	8
5255	5262	7	4	0.11019	4990.0	ORF1ab	1.0	1664.0	4997.0	ORF1ab	2.0	1666.0	2.0	same gene	2020-08	2020	8
5252	5261	9	4	0.11019	4987.0	ORF1ab	1.0	1663.0	4996.0	ORF1ab	1.0	1666.0	3.0	same gene	2020-08	2020	8
5252	5262	10	4	0.11019	4987.0	ORF1ab	1.0	1663.0	4997.0	ORF1ab	2.0	1666.0	3.0	same gene	2020-08	2020	8
5254	5258	4	4	0.11019	4989.0	ORF1ab	3.0	1663.0	4993.0	ORF1ab	1.0	1665.0	2.0	same gene	2020-08	2020	8
5254	5261	7	4	0.11019	4989.0	ORF1ab	3.0	1663.0	4996.0	ORF1ab	1.0	1666.0	3.0	same gene	2020-08	2020	8
5258	5252	6	4	0.11019	4993.0	ORF1ab	1.0	1665.0	4987.0	ORF1ab	1.0	1663.0	2.0	same gene	2020-08	2020	8
5254	5262	8	4	0.11019	4989.0	ORF1ab	3.0	1663.0	4997.0	ORF1ab	2.0	1666.0	3.0	same gene	2020-08	2020	8
5255	5261	6	4	0.11019	4990.0	ORF1ab	1.0	1664.0	4996.0	ORF1ab	1.0	1666.0	2.0	same gene	2020-08	2020	8
5258	5254	4	4	0.11019	4993.0	ORF1ab	1.0	1665.0	4989.0	ORF1ab	3.0	1663.0	2.0	same gene	2020-08	2020	8
5256	5261	5	4	0.11019	4991.0	ORF1ab	2.0	1664.0	4996.0	ORF1ab	1.0	1666.0	2.0	same gene	2020-08	2020	8
5262	5256	6	4	0.11019	4997.0	ORF1ab	2.0	1666.0	4991.0	ORF1ab	2.0	1664.0	2.0	same gene	2020-08	2020	8
5256	5262	6	4	0.11019	4991.0	ORF1ab	2.0	1664.0	4997.0	ORF1ab	2.0	1666.0	2.0	same gene	2020-08	2020	8
5261	5254	7	4	0.11019	4996.0	ORF1ab	1.0	1666.0	4989.0	ORF1ab	3.0	1663.0	3.0	same gene	2020-08	2020	8
5262	5254	8	4	0.11019	4997.0	ORF1ab	2.0	1666.0	4989.0	ORF1ab	3.0	1663.0	3.0	same gene	2020-08	2020	8
5261	5255	6	4	0.11019	4996.0	ORF1ab	1.0	1666.0	4990.0	ORF1ab	1.0	1664.0	2.0	same gene	2020-08	2020	8
5262	5255	7	4	0.11019	4997.0	ORF1ab	2.0	1666.0	4990.0	ORF1ab	1.0	1664.0	2.0	same gene	2020-08	2020	8
5261	5256	5	4	0.11019	4996.0	ORF1ab	1.0	1666.0	4991.0	ORF1ab	2.0	1664.0	2.0	same gene	2020-08	2020	8
5252	5258	6	4	0.11019	4987.0	ORF1ab	1.0	1663.0	4993.0	ORF1ab	1.0	1665.0	2.0	same gene	2020-08	2020	8
5262	5252	10	4	0.11019	4997.0	ORF1ab	2.0	1666.0	4987.0	ORF1ab	1.0	1663.0	3.0	same gene	2020-08	2020	8
5261	5252	9	4	0.11019	4996.0	ORF1ab	1.0	1666.0	4987.0	ORF1ab	1.0	1663.0	3.0	same gene	2020-08	2020	8
5265	5258	7	4	0.11006	5000.0	ORF1ab	2.0	1667.0	4993.0	ORF1ab	1.0	1665.0	2.0	same gene	2020-08	2020	8
5258	5265	7	4	0.11006	4993.0	ORF1ab	1.0	1665.0	5000.0	ORF1ab	2.0	1667.0	2.0	same gene	2020-08	2020	8
22992	7540	15452	4	0.1096	1430.0	S	2.0	477.0	7275.0	ORF1ab	3.0	2425.0		different gene	2020-08	2020	8
7540	22992	15452	4	0.1096	7275.0	ORF1ab	3.0	2425.0	1430.0	S	2.0	477.0		different gene	2020-08	2020	8
19582	19578	4	4	0.1084	6115.0	ORF1ab	1.0	2039.0	6111.0	ORF1ab	3.0	2037.0	2.0	same gene	2020-08	2020	8
19582	19577	5	4	0.1084	6115.0	ORF1ab	1.0	2039.0	6110.0	ORF1ab	2.0	2037.0	2.0	same gene	2020-08	2020	8
19577	19582	5	4	0.1084	6110.0	ORF1ab	2.0	2037.0	6115.0	ORF1ab	1.0	2039.0	2.0	same gene	2020-08	2020	8
19578	19582	4	4	0.1084	6111.0	ORF1ab	3.0	2037.0	6115.0	ORF1ab	1.0	2039.0	2.0	same gene	2020-08	2020	8
13679	13673	6	4	0.10819	212.0	ORF1ab	2.0	71.0	206.0	ORF1ab	2.0	69.0	2.0	same gene	2020-08	2020	8
13689	13681	8	4	0.10819	222.0	ORF1ab	3.0	74.0	214.0	ORF1ab	1.0	72.0	2.0	same gene	2020-08	2020	8
13688	13681	7	4	0.10819	221.0	ORF1ab	2.0	74.0	214.0	ORF1ab	1.0	72.0	2.0	same gene	2020-08	2020	8
13669	13695	26	4	0.10819	202.0	ORF1ab	1.0	68.0	228.0	ORF1ab	3.0	76.0	8.0	same gene	2020-08	2020	8
13689	13672	17	4	0.10819	222.0	ORF1ab	3.0	74.0	205.0	ORF1ab	1.0	69.0	5.0	same gene	2020-08	2020	8
13695	13672	23	4	0.10819	228.0	ORF1ab	3.0	76.0	205.0	ORF1ab	1.0	69.0	7.0	same gene	2020-08	2020	8
13681	13666	15	4	0.10819	214.0	ORF1ab	1.0	72.0	199.0	ORF1ab	1.0	67.0	5.0	same gene	2020-08	2020	8
13688	13682	6	4	0.10819	221.0	ORF1ab	2.0	74.0	215.0	ORF1ab	2.0	72.0	2.0	same gene	2020-08	2020	8
13695	13666	29	4	0.10819	228.0	ORF1ab	3.0	76.0	199.0	ORF1ab	1.0	67.0	9.0	same gene	2020-08	2020	8
13669	13689	20	4	0.10819	202.0	ORF1ab	1.0	68.0	222.0	ORF1ab	3.0	74.0	6.0	same gene	2020-08	2020	8
13669	13688	19	4	0.10819	202.0	ORF1ab	1.0	68.0	221.0	ORF1ab	2.0	74.0	6.0	same gene	2020-08	2020	8
13695	13679	16	4	0.10819	228.0	ORF1ab	3.0	76.0	212.0	ORF1ab	2.0	71.0	5.0	same gene	2020-08	2020	8
13669	13683	14	4	0.10819	202.0	ORF1ab	1.0	68.0	216.0	ORF1ab	3.0	72.0	4.0	same gene	2020-08	2020	8
13669	13682	13	4	0.10819	202.0	ORF1ab	1.0	68.0	215.0	ORF1ab	2.0	72.0	4.0	same gene	2020-08	2020	8
13669	13681	12	4	0.10819	202.0	ORF1ab	1.0	68.0	214.0	ORF1ab	1.0	72.0	4.0	same gene	2020-08	2020	8
13669	13679	10	4	0.10819	202.0	ORF1ab	1.0	68.0	212.0	ORF1ab	2.0	71.0	3.0	same gene	2020-08	2020	8
13669	13677	8	4	0.10819	202.0	ORF1ab	1.0	68.0	210.0	ORF1ab	3.0	70.0	2.0	same gene	2020-08	2020	8
13695	13681	14	4	0.10819	228.0	ORF1ab	3.0	76.0	214.0	ORF1ab	1.0	72.0	4.0	same gene	2020-08	2020	8
13695	13682	13	4	0.10819	228.0	ORF1ab	3.0	76.0	215.0	ORF1ab	2.0	72.0	4.0	same gene	2020-08	2020	8
13689	13682	7	4	0.10819	222.0	ORF1ab	3.0	74.0	215.0	ORF1ab	2.0	72.0	2.0	same gene	2020-08	2020	8
13669	13675	6	4	0.10819	202.0	ORF1ab	1.0	68.0	208.0	ORF1ab	1.0	70.0	2.0	same gene	2020-08	2020	8
13689	13669	20	4	0.10819	222.0	ORF1ab	3.0	74.0	202.0	ORF1ab	1.0	68.0	6.0	same gene	2020-08	2020	8
13683	13669	14	4	0.10819	216.0	ORF1ab	3.0	72.0	202.0	ORF1ab	1.0	68.0	4.0	same gene	2020-08	2020	8
13677	13669	8	4	0.10819	210.0	ORF1ab	3.0	70.0	202.0	ORF1ab	1.0	68.0	2.0	same gene	2020-08	2020	8
13672	13683	11	4	0.10819	205.0	ORF1ab	1.0	69.0	216.0	ORF1ab	3.0	72.0	3.0	same gene	2020-08	2020	8
13672	13682	10	4	0.10819	205.0	ORF1ab	1.0	69.0	215.0	ORF1ab	2.0	72.0	3.0	same gene	2020-08	2020	8
13672	13681	9	4	0.10819	205.0	ORF1ab	1.0	69.0	214.0	ORF1ab	1.0	72.0	3.0	same gene	2020-08	2020	8
13672	13679	7	4	0.10819	205.0	ORF1ab	1.0	69.0	212.0	ORF1ab	2.0	71.0	2.0	same gene	2020-08	2020	8
13695	13669	26	4	0.10819	228.0	ORF1ab	3.0	76.0	202.0	ORF1ab	1.0	68.0	8.0	same gene	2020-08	2020	8
13682	13669	13	4	0.10819	215.0	ORF1ab	2.0	72.0	202.0	ORF1ab	1.0	68.0	4.0	same gene	2020-08	2020	8
13681	13669	12	4	0.10819	214.0	ORF1ab	1.0	72.0	202.0	ORF1ab	1.0	68.0	4.0	same gene	2020-08	2020	8
13679	13669	10	4	0.10819	212.0	ORF1ab	2.0	71.0	202.0	ORF1ab	1.0	68.0	3.0	same gene	2020-08	2020	8
13679	13672	7	4	0.10819	212.0	ORF1ab	2.0	71.0	205.0	ORF1ab	1.0	69.0	2.0	same gene	2020-08	2020	8
13681	13672	9	4	0.10819	214.0	ORF1ab	1.0	72.0	205.0	ORF1ab	1.0	69.0	3.0	same gene	2020-08	2020	8
13682	13672	10	4	0.10819	215.0	ORF1ab	2.0	72.0	205.0	ORF1ab	1.0	69.0	3.0	same gene	2020-08	2020	8
13683	13672	11	4	0.10819	216.0	ORF1ab	3.0	72.0	205.0	ORF1ab	1.0	69.0	3.0	same gene	2020-08	2020	8
13695	13689	6	4	0.10819	228.0	ORF1ab	3.0	76.0	222.0	ORF1ab	3.0	74.0	2.0	same gene	2020-08	2020	8
13695	13688	7	4	0.10819	228.0	ORF1ab	3.0	76.0	221.0	ORF1ab	2.0	74.0	2.0	same gene	2020-08	2020	8
13688	13672	16	4	0.10819	221.0	ORF1ab	2.0	74.0	205.0	ORF1ab	1.0	69.0	5.0	same gene	2020-08	2020	8
13695	13683	12	4	0.10819	228.0	ORF1ab	3.0	76.0	216.0	ORF1ab	3.0	72.0	4.0	same gene	2020-08	2020	8
13689	13683	6	4	0.10819	222.0	ORF1ab	3.0	74.0	216.0	ORF1ab	3.0	72.0	2.0	same gene	2020-08	2020	8
13688	13683	5	4	0.10819	221.0	ORF1ab	2.0	74.0	216.0	ORF1ab	3.0	72.0	2.0	same gene	2020-08	2020	8
13669	13676	7	4	0.10819	202.0	ORF1ab	1.0	68.0	209.0	ORF1ab	2.0	70.0	2.0	same gene	2020-08	2020	8
13689	13679	10	4	0.10819	222.0	ORF1ab	3.0	74.0	212.0	ORF1ab	2.0	71.0	3.0	same gene	2020-08	2020	8
13679	13666	13	4	0.10819	212.0	ORF1ab	2.0	71.0	199.0	ORF1ab	1.0	67.0	4.0	same gene	2020-08	2020	8
13681	13676	5	4	0.10819	214.0	ORF1ab	1.0	72.0	209.0	ORF1ab	2.0	70.0	2.0	same gene	2020-08	2020	8
13688	13664	24	4	0.10819	221.0	ORF1ab	2.0	74.0	197.0	ORF1ab	2.0	66.0	8.0	same gene	2020-08	2020	8
13689	13664	25	4	0.10819	222.0	ORF1ab	3.0	74.0	197.0	ORF1ab	2.0	66.0	8.0	same gene	2020-08	2020	8
13689	13675	14	4	0.10819	222.0	ORF1ab	3.0	74.0	208.0	ORF1ab	1.0	70.0	4.0	same gene	2020-08	2020	8
13688	13675	13	4	0.10819	221.0	ORF1ab	2.0	74.0	208.0	ORF1ab	1.0	70.0	4.0	same gene	2020-08	2020	8
13695	13664	31	4	0.10819	228.0	ORF1ab	3.0	76.0	197.0	ORF1ab	2.0	66.0	10.0	same gene	2020-08	2020	8
13683	13675	8	4	0.10819	216.0	ORF1ab	3.0	72.0	208.0	ORF1ab	1.0	70.0	2.0	same gene	2020-08	2020	8
13682	13675	7	4	0.10819	215.0	ORF1ab	2.0	72.0	208.0	ORF1ab	1.0	70.0	2.0	same gene	2020-08	2020	8
13681	13675	6	4	0.10819	214.0	ORF1ab	1.0	72.0	208.0	ORF1ab	1.0	70.0	2.0	same gene	2020-08	2020	8
13695	13673	22	4	0.10819	228.0	ORF1ab	3.0	76.0	206.0	ORF1ab	2.0	69.0	7.0	same gene	2020-08	2020	8
13672	13666	6	4	0.10819	205.0	ORF1ab	1.0	69.0	199.0	ORF1ab	1.0	67.0	2.0	same gene	2020-08	2020	8
13673	13666	7	4	0.10819	206.0	ORF1ab	2.0	69.0	199.0	ORF1ab	1.0	67.0	2.0	same gene	2020-08	2020	8
13675	13666	9	4	0.10819	208.0	ORF1ab	1.0	70.0	199.0	ORF1ab	1.0	67.0	3.0	same gene	2020-08	2020	8
13683	13673	10	4	0.10819	216.0	ORF1ab	3.0	72.0	206.0	ORF1ab	2.0	69.0	3.0	same gene	2020-08	2020	8
13676	13666	10	4	0.10819	209.0	ORF1ab	2.0	70.0	199.0	ORF1ab	1.0	67.0	3.0	same gene	2020-08	2020	8
13689	13666	23	4	0.10819	222.0	ORF1ab	3.0	74.0	199.0	ORF1ab	1.0	67.0	7.0	same gene	2020-08	2020	8
13688	13666	22	4	0.10819	221.0	ORF1ab	2.0	74.0	199.0	ORF1ab	1.0	67.0	7.0	same gene	2020-08	2020	8
13688	13673	15	4	0.10819	221.0	ORF1ab	2.0	74.0	206.0	ORF1ab	2.0	69.0	5.0	same gene	2020-08	2020	8
13689	13673	16	4	0.10819	222.0	ORF1ab	3.0	74.0	206.0	ORF1ab	2.0	69.0	5.0	same gene	2020-08	2020	8
13683	13666	17	4	0.10819	216.0	ORF1ab	3.0	72.0	199.0	ORF1ab	1.0	67.0	5.0	same gene	2020-08	2020	8
13682	13666	16	4	0.10819	215.0	ORF1ab	2.0	72.0	199.0	ORF1ab	1.0	67.0	5.0	same gene	2020-08	2020	8
13677	13666	11	4	0.10819	210.0	ORF1ab	3.0	70.0	199.0	ORF1ab	1.0	67.0	3.0	same gene	2020-08	2020	8
13695	13675	20	4	0.10819	228.0	ORF1ab	3.0	76.0	208.0	ORF1ab	1.0	70.0	6.0	same gene	2020-08	2020	8
13683	13664	19	4	0.10819	216.0	ORF1ab	3.0	72.0	197.0	ORF1ab	2.0	66.0	6.0	same gene	2020-08	2020	8
13688	13679	9	4	0.10819	221.0	ORF1ab	2.0	74.0	212.0	ORF1ab	2.0	71.0	3.0	same gene	2020-08	2020	8
13682	13664	18	4	0.10819	215.0	ORF1ab	2.0	72.0	197.0	ORF1ab	2.0	66.0	6.0	same gene	2020-08	2020	8
13695	13677	18	4	0.10819	228.0	ORF1ab	3.0	76.0	210.0	ORF1ab	3.0	70.0	6.0	same gene	2020-08	2020	8
13689	13677	12	4	0.10819	222.0	ORF1ab	3.0	74.0	210.0	ORF1ab	3.0	70.0	4.0	same gene	2020-08	2020	8
13688	13677	11	4	0.10819	221.0	ORF1ab	2.0	74.0	210.0	ORF1ab	3.0	70.0	4.0	same gene	2020-08	2020	8
13683	13677	6	4	0.10819	216.0	ORF1ab	3.0	72.0	210.0	ORF1ab	3.0	70.0	2.0	same gene	2020-08	2020	8
13682	13677	5	4	0.10819	215.0	ORF1ab	2.0	72.0	210.0	ORF1ab	3.0	70.0	2.0	same gene	2020-08	2020	8
13681	13677	4	4	0.10819	214.0	ORF1ab	1.0	72.0	210.0	ORF1ab	3.0	70.0	2.0	same gene	2020-08	2020	8
13695	13676	19	4	0.10819	228.0	ORF1ab	3.0	76.0	209.0	ORF1ab	2.0	70.0	6.0	same gene	2020-08	2020	8
13689	13676	13	4	0.10819	222.0	ORF1ab	3.0	74.0	209.0	ORF1ab	2.0	70.0	4.0	same gene	2020-08	2020	8
13688	13676	12	4	0.10819	221.0	ORF1ab	2.0	74.0	209.0	ORF1ab	2.0	70.0	4.0	same gene	2020-08	2020	8
13669	13664	5	4	0.10819	202.0	ORF1ab	1.0	68.0	197.0	ORF1ab	2.0	66.0	2.0	same gene	2020-08	2020	8
13683	13676	7	4	0.10819	216.0	ORF1ab	3.0	72.0	209.0	ORF1ab	2.0	70.0	2.0	same gene	2020-08	2020	8
13672	13664	8	4	0.10819	205.0	ORF1ab	1.0	69.0	197.0	ORF1ab	2.0	66.0	3.0	same gene	2020-08	2020	8
13681	13673	8	4	0.10819	214.0	ORF1ab	1.0	72.0	206.0	ORF1ab	2.0	69.0	3.0	same gene	2020-08	2020	8
13673	13664	9	4	0.10819	206.0	ORF1ab	2.0	69.0	197.0	ORF1ab	2.0	66.0	3.0	same gene	2020-08	2020	8
13675	13664	11	4	0.10819	208.0	ORF1ab	1.0	70.0	197.0	ORF1ab	2.0	66.0	4.0	same gene	2020-08	2020	8
13676	13664	12	4	0.10819	209.0	ORF1ab	2.0	70.0	197.0	ORF1ab	2.0	66.0	4.0	same gene	2020-08	2020	8
13688	13669	19	4	0.10819	221.0	ORF1ab	2.0	74.0	202.0	ORF1ab	1.0	68.0	6.0	same gene	2020-08	2020	8
13682	13676	6	4	0.10819	215.0	ORF1ab	2.0	72.0	209.0	ORF1ab	2.0	70.0	2.0	same gene	2020-08	2020	8
13679	13664	15	4	0.10819	212.0	ORF1ab	2.0	71.0	197.0	ORF1ab	2.0	66.0	5.0	same gene	2020-08	2020	8
13681	13664	17	4	0.10819	214.0	ORF1ab	1.0	72.0	197.0	ORF1ab	2.0	66.0	6.0	same gene	2020-08	2020	8
13682	13673	9	4	0.10819	215.0	ORF1ab	2.0	72.0	206.0	ORF1ab	2.0	69.0	3.0	same gene	2020-08	2020	8
13677	13664	13	4	0.10819	210.0	ORF1ab	3.0	70.0	197.0	ORF1ab	2.0	66.0	4.0	same gene	2020-08	2020	8
13664	13689	25	4	0.10819	197.0	ORF1ab	2.0	66.0	222.0	ORF1ab	3.0	74.0	8.0	same gene	2020-08	2020	8
13676	13669	7	4	0.10819	209.0	ORF1ab	2.0	70.0	202.0	ORF1ab	1.0	68.0	2.0	same gene	2020-08	2020	8
13675	13689	14	4	0.10819	208.0	ORF1ab	1.0	70.0	222.0	ORF1ab	3.0	74.0	4.0	same gene	2020-08	2020	8
13675	13695	20	4	0.10819	208.0	ORF1ab	1.0	70.0	228.0	ORF1ab	3.0	76.0	6.0	same gene	2020-08	2020	8
13666	13675	9	4	0.10819	199.0	ORF1ab	1.0	67.0	208.0	ORF1ab	1.0	70.0	3.0	same gene	2020-08	2020	8
13664	13677	13	4	0.10819	197.0	ORF1ab	2.0	66.0	210.0	ORF1ab	3.0	70.0	4.0	same gene	2020-08	2020	8
13666	13676	10	4	0.10819	199.0	ORF1ab	1.0	67.0	209.0	ORF1ab	2.0	70.0	3.0	same gene	2020-08	2020	8
13664	13676	12	4	0.10819	197.0	ORF1ab	2.0	66.0	209.0	ORF1ab	2.0	70.0	4.0	same gene	2020-08	2020	8
13666	13677	11	4	0.10819	199.0	ORF1ab	1.0	67.0	210.0	ORF1ab	3.0	70.0	3.0	same gene	2020-08	2020	8
13666	13679	13	4	0.10819	199.0	ORF1ab	1.0	67.0	212.0	ORF1ab	2.0	71.0	4.0	same gene	2020-08	2020	8
13675	13688	13	4	0.10819	208.0	ORF1ab	1.0	70.0	221.0	ORF1ab	2.0	74.0	4.0	same gene	2020-08	2020	8
13664	13672	8	4	0.10819	197.0	ORF1ab	2.0	66.0	205.0	ORF1ab	1.0	69.0	3.0	same gene	2020-08	2020	8
13679	13688	9	4	0.10819	212.0	ORF1ab	2.0	71.0	221.0	ORF1ab	2.0	74.0	3.0	same gene	2020-08	2020	8
13666	13681	15	4	0.10819	199.0	ORF1ab	1.0	67.0	214.0	ORF1ab	1.0	72.0	5.0	same gene	2020-08	2020	8
13675	13683	8	4	0.10819	208.0	ORF1ab	1.0	70.0	216.0	ORF1ab	3.0	72.0	2.0	same gene	2020-08	2020	8
13679	13689	10	4	0.10819	212.0	ORF1ab	2.0	71.0	222.0	ORF1ab	3.0	74.0	3.0	same gene	2020-08	2020	8
13664	13688	24	4	0.10819	197.0	ORF1ab	2.0	66.0	221.0	ORF1ab	2.0	74.0	8.0	same gene	2020-08	2020	8
13675	13681	6	4	0.10819	208.0	ORF1ab	1.0	70.0	214.0	ORF1ab	1.0	72.0	2.0	same gene	2020-08	2020	8
13664	13675	11	4	0.10819	197.0	ORF1ab	2.0	66.0	208.0	ORF1ab	1.0	70.0	4.0	same gene	2020-08	2020	8
13676	13681	5	4	0.10819	209.0	ORF1ab	2.0	70.0	214.0	ORF1ab	1.0	72.0	2.0	same gene	2020-08	2020	8
13676	13682	6	4	0.10819	209.0	ORF1ab	2.0	70.0	215.0	ORF1ab	2.0	72.0	2.0	same gene	2020-08	2020	8
13676	13683	7	4	0.10819	209.0	ORF1ab	2.0	70.0	216.0	ORF1ab	3.0	72.0	2.0	same gene	2020-08	2020	8
13666	13673	7	4	0.10819	199.0	ORF1ab	1.0	67.0	206.0	ORF1ab	2.0	69.0	2.0	same gene	2020-08	2020	8
13677	13688	11	4	0.10819	210.0	ORF1ab	3.0	70.0	221.0	ORF1ab	2.0	74.0	4.0	same gene	2020-08	2020	8
13664	13683	19	4	0.10819	197.0	ORF1ab	2.0	66.0	216.0	ORF1ab	3.0	72.0	6.0	same gene	2020-08	2020	8
13664	13682	18	4	0.10819	197.0	ORF1ab	2.0	66.0	215.0	ORF1ab	2.0	72.0	6.0	same gene	2020-08	2020	8
13677	13683	6	4	0.10819	210.0	ORF1ab	3.0	70.0	216.0	ORF1ab	3.0	72.0	2.0	same gene	2020-08	2020	8
13677	13682	5	4	0.10819	210.0	ORF1ab	3.0	70.0	215.0	ORF1ab	2.0	72.0	2.0	same gene	2020-08	2020	8
13677	13681	4	4	0.10819	210.0	ORF1ab	3.0	70.0	214.0	ORF1ab	1.0	72.0	2.0	same gene	2020-08	2020	8
13676	13695	19	4	0.10819	209.0	ORF1ab	2.0	70.0	228.0	ORF1ab	3.0	76.0	6.0	same gene	2020-08	2020	8
13677	13695	18	4	0.10819	210.0	ORF1ab	3.0	70.0	228.0	ORF1ab	3.0	76.0	6.0	same gene	2020-08	2020	8
13672	13688	16	4	0.10819	205.0	ORF1ab	1.0	69.0	221.0	ORF1ab	2.0	74.0	5.0	same gene	2020-08	2020	8
13664	13681	17	4	0.10819	197.0	ORF1ab	2.0	66.0	214.0	ORF1ab	1.0	72.0	6.0	same gene	2020-08	2020	8
13664	13695	31	4	0.10819	197.0	ORF1ab	2.0	66.0	228.0	ORF1ab	3.0	76.0	10.0	same gene	2020-08	2020	8
13666	13672	6	4	0.10819	199.0	ORF1ab	1.0	67.0	205.0	ORF1ab	1.0	69.0	2.0	same gene	2020-08	2020	8
13676	13689	13	4	0.10819	209.0	ORF1ab	2.0	70.0	222.0	ORF1ab	3.0	74.0	4.0	same gene	2020-08	2020	8
13676	13688	12	4	0.10819	209.0	ORF1ab	2.0	70.0	221.0	ORF1ab	2.0	74.0	4.0	same gene	2020-08	2020	8
13664	13679	15	4	0.10819	197.0	ORF1ab	2.0	66.0	212.0	ORF1ab	2.0	71.0	5.0	same gene	2020-08	2020	8
13664	13673	9	4	0.10819	197.0	ORF1ab	2.0	66.0	206.0	ORF1ab	2.0	69.0	3.0	same gene	2020-08	2020	8
13675	13682	7	4	0.10819	208.0	ORF1ab	1.0	70.0	215.0	ORF1ab	2.0	72.0	2.0	same gene	2020-08	2020	8
13677	13689	12	4	0.10819	210.0	ORF1ab	3.0	70.0	222.0	ORF1ab	3.0	74.0	4.0	same gene	2020-08	2020	8
13673	13682	9	4	0.10819	206.0	ORF1ab	2.0	69.0	215.0	ORF1ab	2.0	72.0	3.0	same gene	2020-08	2020	8
13688	13695	7	4	0.10819	221.0	ORF1ab	2.0	74.0	228.0	ORF1ab	3.0	76.0	2.0	same gene	2020-08	2020	8
13673	13689	16	4	0.10819	206.0	ORF1ab	2.0	69.0	222.0	ORF1ab	3.0	74.0	5.0	same gene	2020-08	2020	8
13666	13688	22	4	0.10819	199.0	ORF1ab	1.0	67.0	221.0	ORF1ab	2.0	74.0	7.0	same gene	2020-08	2020	8
13666	13689	23	4	0.10819	199.0	ORF1ab	1.0	67.0	222.0	ORF1ab	3.0	74.0	7.0	same gene	2020-08	2020	8
13683	13689	6	4	0.10819	216.0	ORF1ab	3.0	72.0	222.0	ORF1ab	3.0	74.0	2.0	same gene	2020-08	2020	8
13679	13695	16	4	0.10819	212.0	ORF1ab	2.0	71.0	228.0	ORF1ab	3.0	76.0	5.0	same gene	2020-08	2020	8
13683	13688	5	4	0.10819	216.0	ORF1ab	3.0	72.0	221.0	ORF1ab	2.0	74.0	2.0	same gene	2020-08	2020	8
13673	13683	10	4	0.10819	206.0	ORF1ab	2.0	69.0	216.0	ORF1ab	3.0	72.0	3.0	same gene	2020-08	2020	8
13666	13683	17	4	0.10819	199.0	ORF1ab	1.0	67.0	216.0	ORF1ab	3.0	72.0	5.0	same gene	2020-08	2020	8
13682	13695	13	4	0.10819	215.0	ORF1ab	2.0	72.0	228.0	ORF1ab	3.0	76.0	4.0	same gene	2020-08	2020	8
13682	13689	7	4	0.10819	215.0	ORF1ab	2.0	72.0	222.0	ORF1ab	3.0	74.0	2.0	same gene	2020-08	2020	8
13682	13688	6	4	0.10819	215.0	ORF1ab	2.0	72.0	221.0	ORF1ab	2.0	74.0	2.0	same gene	2020-08	2020	8
13666	13682	16	4	0.10819	199.0	ORF1ab	1.0	67.0	215.0	ORF1ab	2.0	72.0	5.0	same gene	2020-08	2020	8
13673	13688	15	4	0.10819	206.0	ORF1ab	2.0	69.0	221.0	ORF1ab	2.0	74.0	5.0	same gene	2020-08	2020	8
13673	13695	22	4	0.10819	206.0	ORF1ab	2.0	69.0	228.0	ORF1ab	3.0	76.0	7.0	same gene	2020-08	2020	8
13681	13695	14	4	0.10819	214.0	ORF1ab	1.0	72.0	228.0	ORF1ab	3.0	76.0	4.0	same gene	2020-08	2020	8
13673	13681	8	4	0.10819	206.0	ORF1ab	2.0	69.0	214.0	ORF1ab	1.0	72.0	3.0	same gene	2020-08	2020	8
13672	13689	17	4	0.10819	205.0	ORF1ab	1.0	69.0	222.0	ORF1ab	3.0	74.0	5.0	same gene	2020-08	2020	8
13675	13669	6	4	0.10819	208.0	ORF1ab	1.0	70.0	202.0	ORF1ab	1.0	68.0	2.0	same gene	2020-08	2020	8
13664	13669	5	4	0.10819	197.0	ORF1ab	2.0	66.0	202.0	ORF1ab	1.0	68.0	2.0	same gene	2020-08	2020	8
13666	13695	29	4	0.10819	199.0	ORF1ab	1.0	67.0	228.0	ORF1ab	3.0	76.0	9.0	same gene	2020-08	2020	8
13672	13695	23	4	0.10819	205.0	ORF1ab	1.0	69.0	228.0	ORF1ab	3.0	76.0	7.0	same gene	2020-08	2020	8
13683	13695	12	4	0.10819	216.0	ORF1ab	3.0	72.0	228.0	ORF1ab	3.0	76.0	4.0	same gene	2020-08	2020	8
13689	13695	6	4	0.10819	222.0	ORF1ab	3.0	74.0	228.0	ORF1ab	3.0	76.0	2.0	same gene	2020-08	2020	8
13681	13688	7	4	0.10819	214.0	ORF1ab	1.0	72.0	221.0	ORF1ab	2.0	74.0	2.0	same gene	2020-08	2020	8
13681	13689	8	4	0.10819	214.0	ORF1ab	1.0	72.0	222.0	ORF1ab	3.0	74.0	2.0	same gene	2020-08	2020	8
13673	13679	6	4	0.10819	206.0	ORF1ab	2.0	69.0	212.0	ORF1ab	2.0	71.0	2.0	same gene	2020-08	2020	8
13672	13680	8	4	0.10818	205.0	ORF1ab	1.0	69.0	213.0	ORF1ab	3.0	71.0	2.0	same gene	2020-08	2020	8
13664	13680	16	4	0.10818	197.0	ORF1ab	2.0	66.0	213.0	ORF1ab	3.0	71.0	5.0	same gene	2020-08	2020	8
13680	13664	16	4	0.10818	213.0	ORF1ab	3.0	71.0	197.0	ORF1ab	2.0	66.0	5.0	same gene	2020-08	2020	8
13673	13680	7	4	0.10818	206.0	ORF1ab	2.0	69.0	213.0	ORF1ab	3.0	71.0	2.0	same gene	2020-08	2020	8
13680	13669	11	4	0.10818	213.0	ORF1ab	3.0	71.0	202.0	ORF1ab	1.0	68.0	3.0	same gene	2020-08	2020	8
13695	13680	15	4	0.10818	228.0	ORF1ab	3.0	76.0	213.0	ORF1ab	3.0	71.0	5.0	same gene	2020-08	2020	8
13680	13673	7	4	0.10818	213.0	ORF1ab	3.0	71.0	206.0	ORF1ab	2.0	69.0	2.0	same gene	2020-08	2020	8
13666	13680	14	4	0.10818	199.0	ORF1ab	1.0	67.0	213.0	ORF1ab	3.0	71.0	4.0	same gene	2020-08	2020	8
13680	13666	14	4	0.10818	213.0	ORF1ab	3.0	71.0	199.0	ORF1ab	1.0	67.0	4.0	same gene	2020-08	2020	8
13689	13680	9	4	0.10818	222.0	ORF1ab	3.0	74.0	213.0	ORF1ab	3.0	71.0	3.0	same gene	2020-08	2020	8
13680	13688	8	4	0.10818	213.0	ORF1ab	3.0	71.0	221.0	ORF1ab	2.0	74.0	3.0	same gene	2020-08	2020	8
13680	13689	9	4	0.10818	213.0	ORF1ab	3.0	71.0	222.0	ORF1ab	3.0	74.0	3.0	same gene	2020-08	2020	8
13680	13695	15	4	0.10818	213.0	ORF1ab	3.0	71.0	228.0	ORF1ab	3.0	76.0	5.0	same gene	2020-08	2020	8
13688	13680	8	4	0.10818	221.0	ORF1ab	2.0	74.0	213.0	ORF1ab	3.0	71.0	3.0	same gene	2020-08	2020	8
13680	13672	8	4	0.10818	213.0	ORF1ab	3.0	71.0	205.0	ORF1ab	1.0	69.0	2.0	same gene	2020-08	2020	8
13669	13680	11	4	0.10818	202.0	ORF1ab	1.0	68.0	213.0	ORF1ab	3.0	71.0	3.0	same gene	2020-08	2020	8
13689	13674	15	4	0.10814	222.0	ORF1ab	3.0	74.0	207.0	ORF1ab	3.0	69.0	5.0	same gene	2020-08	2020	8
13674	13666	8	4	0.10814	207.0	ORF1ab	3.0	69.0	199.0	ORF1ab	1.0	67.0	2.0	same gene	2020-08	2020	8
13679	13674	5	4	0.10814	212.0	ORF1ab	2.0	71.0	207.0	ORF1ab	3.0	69.0	2.0	same gene	2020-08	2020	8
13681	13674	7	4	0.10814	214.0	ORF1ab	1.0	72.0	207.0	ORF1ab	3.0	69.0	3.0	same gene	2020-08	2020	8
13682	13674	8	4	0.10814	215.0	ORF1ab	2.0	72.0	207.0	ORF1ab	3.0	69.0	3.0	same gene	2020-08	2020	8
13683	13674	9	4	0.10814	216.0	ORF1ab	3.0	72.0	207.0	ORF1ab	3.0	69.0	3.0	same gene	2020-08	2020	8
13664	13674	10	4	0.10814	197.0	ORF1ab	2.0	66.0	207.0	ORF1ab	3.0	69.0	3.0	same gene	2020-08	2020	8
13688	13674	14	4	0.10814	221.0	ORF1ab	2.0	74.0	207.0	ORF1ab	3.0	69.0	5.0	same gene	2020-08	2020	8
13695	13674	21	4	0.10814	228.0	ORF1ab	3.0	76.0	207.0	ORF1ab	3.0	69.0	7.0	same gene	2020-08	2020	8
13674	13664	10	4	0.10814	207.0	ORF1ab	3.0	69.0	197.0	ORF1ab	2.0	66.0	3.0	same gene	2020-08	2020	8
13674	13683	9	4	0.10814	207.0	ORF1ab	3.0	69.0	216.0	ORF1ab	3.0	72.0	3.0	same gene	2020-08	2020	8
13666	13674	8	4	0.10814	199.0	ORF1ab	1.0	67.0	207.0	ORF1ab	3.0	69.0	2.0	same gene	2020-08	2020	8
13674	13682	8	4	0.10814	207.0	ORF1ab	3.0	69.0	215.0	ORF1ab	2.0	72.0	3.0	same gene	2020-08	2020	8
13674	13688	14	4	0.10814	207.0	ORF1ab	3.0	69.0	221.0	ORF1ab	2.0	74.0	5.0	same gene	2020-08	2020	8
13674	13689	15	4	0.10814	207.0	ORF1ab	3.0	69.0	222.0	ORF1ab	3.0	74.0	5.0	same gene	2020-08	2020	8
13674	13695	21	4	0.10814	207.0	ORF1ab	3.0	69.0	228.0	ORF1ab	3.0	76.0	7.0	same gene	2020-08	2020	8
13674	13679	5	4	0.10814	207.0	ORF1ab	3.0	69.0	212.0	ORF1ab	2.0	71.0	2.0	same gene	2020-08	2020	8
13674	13681	7	4	0.10814	207.0	ORF1ab	3.0	69.0	214.0	ORF1ab	1.0	72.0	3.0	same gene	2020-08	2020	8
13664	13693	29	4	0.10813	197.0	ORF1ab	2.0	66.0	226.0	ORF1ab	1.0	76.0	10.0	same gene	2020-08	2020	8
13677	13693	16	4	0.10813	210.0	ORF1ab	3.0	70.0	226.0	ORF1ab	1.0	76.0	6.0	same gene	2020-08	2020	8
13693	13666	27	4	0.10813	226.0	ORF1ab	1.0	76.0	199.0	ORF1ab	1.0	67.0	9.0	same gene	2020-08	2020	8
13672	13693	21	4	0.10813	205.0	ORF1ab	1.0	69.0	226.0	ORF1ab	1.0	76.0	7.0	same gene	2020-08	2020	8
13680	13693	13	4	0.10813	213.0	ORF1ab	3.0	71.0	226.0	ORF1ab	1.0	76.0	5.0	same gene	2020-08	2020	8
13681	13693	12	4	0.10813	214.0	ORF1ab	1.0	72.0	226.0	ORF1ab	1.0	76.0	4.0	same gene	2020-08	2020	8
13693	13681	12	4	0.10813	226.0	ORF1ab	1.0	76.0	214.0	ORF1ab	1.0	72.0	4.0	same gene	2020-08	2020	8
13693	13682	11	4	0.10813	226.0	ORF1ab	1.0	76.0	215.0	ORF1ab	2.0	72.0	4.0	same gene	2020-08	2020	8
13693	13672	21	4	0.10813	226.0	ORF1ab	1.0	76.0	205.0	ORF1ab	1.0	69.0	7.0	same gene	2020-08	2020	8
13673	13693	20	4	0.10813	206.0	ORF1ab	2.0	69.0	226.0	ORF1ab	1.0	76.0	7.0	same gene	2020-08	2020	8
13693	13675	18	4	0.10813	226.0	ORF1ab	1.0	76.0	208.0	ORF1ab	1.0	70.0	6.0	same gene	2020-08	2020	8
13666	13693	27	4	0.10813	199.0	ORF1ab	1.0	67.0	226.0	ORF1ab	1.0	76.0	9.0	same gene	2020-08	2020	8
13679	13693	14	4	0.10813	212.0	ORF1ab	2.0	71.0	226.0	ORF1ab	1.0	76.0	5.0	same gene	2020-08	2020	8
13693	13680	13	4	0.10813	226.0	ORF1ab	1.0	76.0	213.0	ORF1ab	3.0	71.0	5.0	same gene	2020-08	2020	8
13669	13693	24	4	0.10813	202.0	ORF1ab	1.0	68.0	226.0	ORF1ab	1.0	76.0	8.0	same gene	2020-08	2020	8
13682	13693	11	4	0.10813	215.0	ORF1ab	2.0	72.0	226.0	ORF1ab	1.0	76.0	4.0	same gene	2020-08	2020	8
13693	13683	10	4	0.10813	226.0	ORF1ab	1.0	76.0	216.0	ORF1ab	3.0	72.0	4.0	same gene	2020-08	2020	8
13693	13677	16	4	0.10813	226.0	ORF1ab	1.0	76.0	210.0	ORF1ab	3.0	70.0	6.0	same gene	2020-08	2020	8
13693	13679	14	4	0.10813	226.0	ORF1ab	1.0	76.0	212.0	ORF1ab	2.0	71.0	5.0	same gene	2020-08	2020	8
13693	13688	5	4	0.10813	226.0	ORF1ab	1.0	76.0	221.0	ORF1ab	2.0	74.0	2.0	same gene	2020-08	2020	8
13676	13693	17	4	0.10813	209.0	ORF1ab	2.0	70.0	226.0	ORF1ab	1.0	76.0	6.0	same gene	2020-08	2020	8
13693	13664	29	4	0.10813	226.0	ORF1ab	1.0	76.0	197.0	ORF1ab	2.0	66.0	10.0	same gene	2020-08	2020	8
13693	13673	20	4	0.10813	226.0	ORF1ab	1.0	76.0	206.0	ORF1ab	2.0	69.0	7.0	same gene	2020-08	2020	8
13675	13693	18	4	0.10813	208.0	ORF1ab	1.0	70.0	226.0	ORF1ab	1.0	76.0	6.0	same gene	2020-08	2020	8
13683	13693	10	4	0.10813	216.0	ORF1ab	3.0	72.0	226.0	ORF1ab	1.0	76.0	4.0	same gene	2020-08	2020	8
13688	13693	5	4	0.10813	221.0	ORF1ab	2.0	74.0	226.0	ORF1ab	1.0	76.0	2.0	same gene	2020-08	2020	8
13693	13669	24	4	0.10813	226.0	ORF1ab	1.0	76.0	202.0	ORF1ab	1.0	68.0	8.0	same gene	2020-08	2020	8
13693	13689	4	4	0.10813	226.0	ORF1ab	1.0	76.0	222.0	ORF1ab	3.0	74.0	2.0	same gene	2020-08	2020	8
13689	13693	4	4	0.10813	222.0	ORF1ab	3.0	74.0	226.0	ORF1ab	1.0	76.0	2.0	same gene	2020-08	2020	8
13693	13676	17	4	0.10813	226.0	ORF1ab	1.0	76.0	209.0	ORF1ab	2.0	70.0	6.0	same gene	2020-08	2020	8
13686	13669	17	4	0.10811	219.0	ORF1ab	3.0	73.0	202.0	ORF1ab	1.0	68.0	5.0	same gene	2020-08	2020	8
13695	13686	9	4	0.10811	228.0	ORF1ab	3.0	76.0	219.0	ORF1ab	3.0	73.0	3.0	same gene	2020-08	2020	8
13686	13695	9	4	0.10811	219.0	ORF1ab	3.0	73.0	228.0	ORF1ab	3.0	76.0	3.0	same gene	2020-08	2020	8
13673	13686	13	4	0.10811	206.0	ORF1ab	2.0	69.0	219.0	ORF1ab	3.0	73.0	4.0	same gene	2020-08	2020	8
13686	13672	14	4	0.10811	219.0	ORF1ab	3.0	73.0	205.0	ORF1ab	1.0	69.0	4.0	same gene	2020-08	2020	8
13666	13686	20	4	0.10811	199.0	ORF1ab	1.0	67.0	219.0	ORF1ab	3.0	73.0	6.0	same gene	2020-08	2020	8
13686	13664	22	4	0.10811	219.0	ORF1ab	3.0	73.0	197.0	ORF1ab	2.0	66.0	7.0	same gene	2020-08	2020	8
13686	13679	7	4	0.10811	219.0	ORF1ab	3.0	73.0	212.0	ORF1ab	2.0	71.0	2.0	same gene	2020-08	2020	8
13675	13686	11	4	0.10811	208.0	ORF1ab	1.0	70.0	219.0	ORF1ab	3.0	73.0	3.0	same gene	2020-08	2020	8
13677	13686	9	4	0.10811	210.0	ORF1ab	3.0	70.0	219.0	ORF1ab	3.0	73.0	3.0	same gene	2020-08	2020	8
13686	13675	11	4	0.10811	219.0	ORF1ab	3.0	73.0	208.0	ORF1ab	1.0	70.0	3.0	same gene	2020-08	2020	8
13686	13676	10	4	0.10811	219.0	ORF1ab	3.0	73.0	209.0	ORF1ab	2.0	70.0	3.0	same gene	2020-08	2020	8
13676	13686	10	4	0.10811	209.0	ORF1ab	2.0	70.0	219.0	ORF1ab	3.0	73.0	3.0	same gene	2020-08	2020	8
13686	13677	9	4	0.10811	219.0	ORF1ab	3.0	73.0	210.0	ORF1ab	3.0	70.0	3.0	same gene	2020-08	2020	8
13686	13673	13	4	0.10811	219.0	ORF1ab	3.0	73.0	206.0	ORF1ab	2.0	69.0	4.0	same gene	2020-08	2020	8
13679	13686	7	4	0.10811	212.0	ORF1ab	2.0	71.0	219.0	ORF1ab	3.0	73.0	2.0	same gene	2020-08	2020	8
13672	13686	14	4	0.10811	205.0	ORF1ab	1.0	69.0	219.0	ORF1ab	3.0	73.0	4.0	same gene	2020-08	2020	8
13669	13686	17	4	0.10811	202.0	ORF1ab	1.0	68.0	219.0	ORF1ab	3.0	73.0	5.0	same gene	2020-08	2020	8
13664	13686	22	4	0.10811	197.0	ORF1ab	2.0	66.0	219.0	ORF1ab	3.0	73.0	7.0	same gene	2020-08	2020	8
13686	13666	20	4	0.10811	219.0	ORF1ab	3.0	73.0	199.0	ORF1ab	1.0	67.0	6.0	same gene	2020-08	2020	8
13691	13673	18	4	0.10809	224.0	ORF1ab	2.0	75.0	206.0	ORF1ab	2.0	69.0	6.0	same gene	2020-08	2020	8
13691	13679	12	4	0.10809	224.0	ORF1ab	2.0	75.0	212.0	ORF1ab	2.0	71.0	4.0	same gene	2020-08	2020	8
13691	13680	11	4	0.10809	224.0	ORF1ab	2.0	75.0	213.0	ORF1ab	3.0	71.0	4.0	same gene	2020-08	2020	8
13691	13677	14	4	0.10809	224.0	ORF1ab	2.0	75.0	210.0	ORF1ab	3.0	70.0	5.0	same gene	2020-08	2020	8
13691	13669	22	4	0.10809	224.0	ORF1ab	2.0	75.0	202.0	ORF1ab	1.0	68.0	7.0	same gene	2020-08	2020	8
13691	13683	8	4	0.10809	224.0	ORF1ab	2.0	75.0	216.0	ORF1ab	3.0	72.0	3.0	same gene	2020-08	2020	8
13691	13676	15	4	0.10809	224.0	ORF1ab	2.0	75.0	209.0	ORF1ab	2.0	70.0	5.0	same gene	2020-08	2020	8
13691	13672	19	4	0.10809	224.0	ORF1ab	2.0	75.0	205.0	ORF1ab	1.0	69.0	6.0	same gene	2020-08	2020	8
13664	13691	27	4	0.10809	197.0	ORF1ab	2.0	66.0	224.0	ORF1ab	2.0	75.0	9.0	same gene	2020-08	2020	8
13666	13691	25	4	0.10809	199.0	ORF1ab	1.0	67.0	224.0	ORF1ab	2.0	75.0	8.0	same gene	2020-08	2020	8
13691	13675	16	4	0.10809	224.0	ORF1ab	2.0	75.0	208.0	ORF1ab	1.0	70.0	5.0	same gene	2020-08	2020	8
13691	13681	10	4	0.10809	224.0	ORF1ab	2.0	75.0	214.0	ORF1ab	1.0	72.0	3.0	same gene	2020-08	2020	8
13691	13682	9	4	0.10809	224.0	ORF1ab	2.0	75.0	215.0	ORF1ab	2.0	72.0	3.0	same gene	2020-08	2020	8
13669	13691	22	4	0.10809	202.0	ORF1ab	1.0	68.0	224.0	ORF1ab	2.0	75.0	7.0	same gene	2020-08	2020	8
13679	13691	12	4	0.10809	212.0	ORF1ab	2.0	71.0	224.0	ORF1ab	2.0	75.0	4.0	same gene	2020-08	2020	8
13681	13691	10	4	0.10809	214.0	ORF1ab	1.0	72.0	224.0	ORF1ab	2.0	75.0	3.0	same gene	2020-08	2020	8
13672	13691	19	4	0.10809	205.0	ORF1ab	1.0	69.0	224.0	ORF1ab	2.0	75.0	6.0	same gene	2020-08	2020	8
13677	13691	14	4	0.10809	210.0	ORF1ab	3.0	70.0	224.0	ORF1ab	2.0	75.0	5.0	same gene	2020-08	2020	8
13680	13691	11	4	0.10809	213.0	ORF1ab	3.0	71.0	224.0	ORF1ab	2.0	75.0	4.0	same gene	2020-08	2020	8
13676	13691	15	4	0.10809	209.0	ORF1ab	2.0	70.0	224.0	ORF1ab	2.0	75.0	5.0	same gene	2020-08	2020	8
13675	13691	16	4	0.10809	208.0	ORF1ab	1.0	70.0	224.0	ORF1ab	2.0	75.0	5.0	same gene	2020-08	2020	8
13691	13666	25	4	0.10809	224.0	ORF1ab	2.0	75.0	199.0	ORF1ab	1.0	67.0	8.0	same gene	2020-08	2020	8
13691	13664	27	4	0.10809	224.0	ORF1ab	2.0	75.0	197.0	ORF1ab	2.0	66.0	9.0	same gene	2020-08	2020	8
13682	13691	9	4	0.10809	215.0	ORF1ab	2.0	72.0	224.0	ORF1ab	2.0	75.0	3.0	same gene	2020-08	2020	8
13683	13691	8	4	0.10809	216.0	ORF1ab	3.0	72.0	224.0	ORF1ab	2.0	75.0	3.0	same gene	2020-08	2020	8
13673	13691	18	4	0.10809	206.0	ORF1ab	2.0	69.0	224.0	ORF1ab	2.0	75.0	6.0	same gene	2020-08	2020	8
13682	13690	8	4	0.10807	215.0	ORF1ab	2.0	72.0	223.0	ORF1ab	1.0	75.0	3.0	same gene	2020-08	2020	8
13681	13690	9	4	0.10807	214.0	ORF1ab	1.0	72.0	223.0	ORF1ab	1.0	75.0	3.0	same gene	2020-08	2020	8
13683	13690	7	4	0.10807	216.0	ORF1ab	3.0	72.0	223.0	ORF1ab	1.0	75.0	3.0	same gene	2020-08	2020	8
13680	13690	10	4	0.10807	213.0	ORF1ab	3.0	71.0	223.0	ORF1ab	1.0	75.0	4.0	same gene	2020-08	2020	8
13669	13690	21	4	0.10807	202.0	ORF1ab	1.0	68.0	223.0	ORF1ab	1.0	75.0	7.0	same gene	2020-08	2020	8
13690	13672	18	4	0.10807	223.0	ORF1ab	1.0	75.0	205.0	ORF1ab	1.0	69.0	6.0	same gene	2020-08	2020	8
13679	13690	11	4	0.10807	212.0	ORF1ab	2.0	71.0	223.0	ORF1ab	1.0	75.0	4.0	same gene	2020-08	2020	8
13690	13673	17	4	0.10807	223.0	ORF1ab	1.0	75.0	206.0	ORF1ab	2.0	69.0	6.0	same gene	2020-08	2020	8
13690	13679	11	4	0.10807	223.0	ORF1ab	1.0	75.0	212.0	ORF1ab	2.0	71.0	4.0	same gene	2020-08	2020	8
13690	13666	24	4	0.10807	223.0	ORF1ab	1.0	75.0	199.0	ORF1ab	1.0	67.0	8.0	same gene	2020-08	2020	8
13677	13690	13	4	0.10807	210.0	ORF1ab	3.0	70.0	223.0	ORF1ab	1.0	75.0	5.0	same gene	2020-08	2020	8
13664	13690	26	4	0.10807	197.0	ORF1ab	2.0	66.0	223.0	ORF1ab	1.0	75.0	9.0	same gene	2020-08	2020	8
13690	13675	15	4	0.10807	223.0	ORF1ab	1.0	75.0	208.0	ORF1ab	1.0	70.0	5.0	same gene	2020-08	2020	8
13690	13664	26	4	0.10807	223.0	ORF1ab	1.0	75.0	197.0	ORF1ab	2.0	66.0	9.0	same gene	2020-08	2020	8
13675	13690	15	4	0.10807	208.0	ORF1ab	1.0	70.0	223.0	ORF1ab	1.0	75.0	5.0	same gene	2020-08	2020	8
13666	13690	24	4	0.10807	199.0	ORF1ab	1.0	67.0	223.0	ORF1ab	1.0	75.0	8.0	same gene	2020-08	2020	8
13690	13677	13	4	0.10807	223.0	ORF1ab	1.0	75.0	210.0	ORF1ab	3.0	70.0	5.0	same gene	2020-08	2020	8
13690	13676	14	4	0.10807	223.0	ORF1ab	1.0	75.0	209.0	ORF1ab	2.0	70.0	5.0	same gene	2020-08	2020	8
13673	13690	17	4	0.10807	206.0	ORF1ab	2.0	69.0	223.0	ORF1ab	1.0	75.0	6.0	same gene	2020-08	2020	8
13690	13680	10	4	0.10807	223.0	ORF1ab	1.0	75.0	213.0	ORF1ab	3.0	71.0	4.0	same gene	2020-08	2020	8
13676	13690	14	4	0.10807	209.0	ORF1ab	2.0	70.0	223.0	ORF1ab	1.0	75.0	5.0	same gene	2020-08	2020	8
13672	13690	18	4	0.10807	205.0	ORF1ab	1.0	69.0	223.0	ORF1ab	1.0	75.0	6.0	same gene	2020-08	2020	8
13690	13681	9	4	0.10807	223.0	ORF1ab	1.0	75.0	214.0	ORF1ab	1.0	72.0	3.0	same gene	2020-08	2020	8
13690	13682	8	4	0.10807	223.0	ORF1ab	1.0	75.0	215.0	ORF1ab	2.0	72.0	3.0	same gene	2020-08	2020	8
13690	13669	21	4	0.10807	223.0	ORF1ab	1.0	75.0	202.0	ORF1ab	1.0	68.0	7.0	same gene	2020-08	2020	8
13690	13683	7	4	0.10807	223.0	ORF1ab	1.0	75.0	216.0	ORF1ab	3.0	72.0	3.0	same gene	2020-08	2020	8
13685	13677	8	4	0.10805	218.0	ORF1ab	2.0	73.0	210.0	ORF1ab	3.0	70.0	3.0	same gene	2020-08	2020	8
13685	13673	12	4	0.10805	218.0	ORF1ab	2.0	73.0	206.0	ORF1ab	2.0	69.0	4.0	same gene	2020-08	2020	8
13685	13666	19	4	0.10805	218.0	ORF1ab	2.0	73.0	199.0	ORF1ab	1.0	67.0	6.0	same gene	2020-08	2020	8
13679	13685	6	4	0.10805	212.0	ORF1ab	2.0	71.0	218.0	ORF1ab	2.0	73.0	2.0	same gene	2020-08	2020	8
13685	13664	21	4	0.10805	218.0	ORF1ab	2.0	73.0	197.0	ORF1ab	2.0	66.0	7.0	same gene	2020-08	2020	8
13685	13675	10	4	0.10805	218.0	ORF1ab	2.0	73.0	208.0	ORF1ab	1.0	70.0	3.0	same gene	2020-08	2020	8
13680	13685	5	4	0.10805	213.0	ORF1ab	3.0	71.0	218.0	ORF1ab	2.0	73.0	2.0	same gene	2020-08	2020	8
13664	13685	21	4	0.10805	197.0	ORF1ab	2.0	66.0	218.0	ORF1ab	2.0	73.0	7.0	same gene	2020-08	2020	8
13675	13685	10	4	0.10805	208.0	ORF1ab	1.0	70.0	218.0	ORF1ab	2.0	73.0	3.0	same gene	2020-08	2020	8
13685	13676	9	4	0.10805	218.0	ORF1ab	2.0	73.0	209.0	ORF1ab	2.0	70.0	3.0	same gene	2020-08	2020	8
13672	13685	13	4	0.10805	205.0	ORF1ab	1.0	69.0	218.0	ORF1ab	2.0	73.0	4.0	same gene	2020-08	2020	8
13685	13672	13	4	0.10805	218.0	ORF1ab	2.0	73.0	205.0	ORF1ab	1.0	69.0	4.0	same gene	2020-08	2020	8
13676	13685	9	4	0.10805	209.0	ORF1ab	2.0	70.0	218.0	ORF1ab	2.0	73.0	3.0	same gene	2020-08	2020	8
13677	13685	8	4	0.10805	210.0	ORF1ab	3.0	70.0	218.0	ORF1ab	2.0	73.0	3.0	same gene	2020-08	2020	8
13685	13680	5	4	0.10805	218.0	ORF1ab	2.0	73.0	213.0	ORF1ab	3.0	71.0	2.0	same gene	2020-08	2020	8
13666	13685	19	4	0.10805	199.0	ORF1ab	1.0	67.0	218.0	ORF1ab	2.0	73.0	6.0	same gene	2020-08	2020	8
13669	13685	16	4	0.10805	202.0	ORF1ab	1.0	68.0	218.0	ORF1ab	2.0	73.0	5.0	same gene	2020-08	2020	8
13695	13685	10	4	0.10805	228.0	ORF1ab	3.0	76.0	218.0	ORF1ab	2.0	73.0	3.0	same gene	2020-08	2020	8
13685	13679	6	4	0.10805	218.0	ORF1ab	2.0	73.0	212.0	ORF1ab	2.0	71.0	2.0	same gene	2020-08	2020	8
13673	13685	12	4	0.10805	206.0	ORF1ab	2.0	69.0	218.0	ORF1ab	2.0	73.0	4.0	same gene	2020-08	2020	8
13685	13695	10	4	0.10805	218.0	ORF1ab	2.0	73.0	228.0	ORF1ab	3.0	76.0	3.0	same gene	2020-08	2020	8
13685	13669	16	4	0.10805	218.0	ORF1ab	2.0	73.0	202.0	ORF1ab	1.0	68.0	5.0	same gene	2020-08	2020	8
13688	13678	10	4	0.10798	221.0	ORF1ab	2.0	74.0	211.0	ORF1ab	1.0	71.0	3.0	same gene	2020-08	2020	8
13678	13688	10	4	0.10798	211.0	ORF1ab	1.0	71.0	221.0	ORF1ab	2.0	74.0	3.0	same gene	2020-08	2020	8
13678	13689	11	4	0.10798	211.0	ORF1ab	1.0	71.0	222.0	ORF1ab	3.0	74.0	3.0	same gene	2020-08	2020	8
13678	13666	12	4	0.10798	211.0	ORF1ab	1.0	71.0	199.0	ORF1ab	1.0	67.0	4.0	same gene	2020-08	2020	8
13678	13673	5	4	0.10798	211.0	ORF1ab	1.0	71.0	206.0	ORF1ab	2.0	69.0	2.0	same gene	2020-08	2020	8
13666	13678	12	4	0.10798	199.0	ORF1ab	1.0	67.0	211.0	ORF1ab	1.0	71.0	4.0	same gene	2020-08	2020	8
13678	13695	17	4	0.10798	211.0	ORF1ab	1.0	71.0	228.0	ORF1ab	3.0	76.0	5.0	same gene	2020-08	2020	8
13664	13678	14	4	0.10798	197.0	ORF1ab	2.0	66.0	211.0	ORF1ab	1.0	71.0	5.0	same gene	2020-08	2020	8
13689	13678	11	4	0.10798	222.0	ORF1ab	3.0	74.0	211.0	ORF1ab	1.0	71.0	3.0	same gene	2020-08	2020	8
13673	13678	5	4	0.10798	206.0	ORF1ab	2.0	69.0	211.0	ORF1ab	1.0	71.0	2.0	same gene	2020-08	2020	8
13672	13678	6	4	0.10798	205.0	ORF1ab	1.0	69.0	211.0	ORF1ab	1.0	71.0	2.0	same gene	2020-08	2020	8
13678	13664	14	4	0.10798	211.0	ORF1ab	1.0	71.0	197.0	ORF1ab	2.0	66.0	5.0	same gene	2020-08	2020	8
13669	13678	9	4	0.10798	202.0	ORF1ab	1.0	68.0	211.0	ORF1ab	1.0	71.0	3.0	same gene	2020-08	2020	8
13678	13672	6	4	0.10798	211.0	ORF1ab	1.0	71.0	205.0	ORF1ab	1.0	69.0	2.0	same gene	2020-08	2020	8
13678	13669	9	4	0.10798	211.0	ORF1ab	1.0	71.0	202.0	ORF1ab	1.0	68.0	3.0	same gene	2020-08	2020	8
13695	13678	17	4	0.10798	228.0	ORF1ab	3.0	76.0	211.0	ORF1ab	1.0	71.0	5.0	same gene	2020-08	2020	8
13670	13683	13	4	0.10797	203.0	ORF1ab	2.0	68.0	216.0	ORF1ab	3.0	72.0	4.0	same gene	2020-08	2020	8
13670	13688	18	4	0.10797	203.0	ORF1ab	2.0	68.0	221.0	ORF1ab	2.0	74.0	6.0	same gene	2020-08	2020	8
13670	13689	19	4	0.10797	203.0	ORF1ab	2.0	68.0	222.0	ORF1ab	3.0	74.0	6.0	same gene	2020-08	2020	8
13670	13664	6	4	0.10797	203.0	ORF1ab	2.0	68.0	197.0	ORF1ab	2.0	66.0	2.0	same gene	2020-08	2020	8
13670	13695	25	4	0.10797	203.0	ORF1ab	2.0	68.0	228.0	ORF1ab	3.0	76.0	8.0	same gene	2020-08	2020	8
13670	13675	5	4	0.10797	203.0	ORF1ab	2.0	68.0	208.0	ORF1ab	1.0	70.0	2.0	same gene	2020-08	2020	8
13670	13682	12	4	0.10797	203.0	ORF1ab	2.0	68.0	215.0	ORF1ab	2.0	72.0	4.0	same gene	2020-08	2020	8
13664	13670	6	4	0.10797	197.0	ORF1ab	2.0	66.0	203.0	ORF1ab	2.0	68.0	2.0	same gene	2020-08	2020	8
13670	13677	7	4	0.10797	203.0	ORF1ab	2.0	68.0	210.0	ORF1ab	3.0	70.0	2.0	same gene	2020-08	2020	8
13695	13670	25	4	0.10797	228.0	ORF1ab	3.0	76.0	203.0	ORF1ab	2.0	68.0	8.0	same gene	2020-08	2020	8
13689	13670	19	4	0.10797	222.0	ORF1ab	3.0	74.0	203.0	ORF1ab	2.0	68.0	6.0	same gene	2020-08	2020	8
13688	13670	18	4	0.10797	221.0	ORF1ab	2.0	74.0	203.0	ORF1ab	2.0	68.0	6.0	same gene	2020-08	2020	8
13683	13670	13	4	0.10797	216.0	ORF1ab	3.0	72.0	203.0	ORF1ab	2.0	68.0	4.0	same gene	2020-08	2020	8
13682	13670	12	4	0.10797	215.0	ORF1ab	2.0	72.0	203.0	ORF1ab	2.0	68.0	4.0	same gene	2020-08	2020	8
13681	13670	11	4	0.10797	214.0	ORF1ab	1.0	72.0	203.0	ORF1ab	2.0	68.0	4.0	same gene	2020-08	2020	8
13680	13670	10	4	0.10797	213.0	ORF1ab	3.0	71.0	203.0	ORF1ab	2.0	68.0	3.0	same gene	2020-08	2020	8
13679	13670	9	4	0.10797	212.0	ORF1ab	2.0	71.0	203.0	ORF1ab	2.0	68.0	3.0	same gene	2020-08	2020	8
13670	13681	11	4	0.10797	203.0	ORF1ab	2.0	68.0	214.0	ORF1ab	1.0	72.0	4.0	same gene	2020-08	2020	8
13677	13670	7	4	0.10797	210.0	ORF1ab	3.0	70.0	203.0	ORF1ab	2.0	68.0	2.0	same gene	2020-08	2020	8
13676	13670	6	4	0.10797	209.0	ORF1ab	2.0	70.0	203.0	ORF1ab	2.0	68.0	2.0	same gene	2020-08	2020	8
13675	13670	5	4	0.10797	208.0	ORF1ab	1.0	70.0	203.0	ORF1ab	2.0	68.0	2.0	same gene	2020-08	2020	8
13670	13679	9	4	0.10797	203.0	ORF1ab	2.0	68.0	212.0	ORF1ab	2.0	71.0	3.0	same gene	2020-08	2020	8
13670	13680	10	4	0.10797	203.0	ORF1ab	2.0	68.0	213.0	ORF1ab	3.0	71.0	3.0	same gene	2020-08	2020	8
13670	13676	6	4	0.10797	203.0	ORF1ab	2.0	68.0	209.0	ORF1ab	2.0	70.0	2.0	same gene	2020-08	2020	8
13668	13675	7	4	0.10794	201.0	ORF1ab	3.0	67.0	208.0	ORF1ab	1.0	70.0	3.0	same gene	2020-08	2020	8
13668	13695	27	4	0.10794	201.0	ORF1ab	3.0	67.0	228.0	ORF1ab	3.0	76.0	9.0	same gene	2020-08	2020	8
13668	13680	12	4	0.10794	201.0	ORF1ab	3.0	67.0	213.0	ORF1ab	3.0	71.0	4.0	same gene	2020-08	2020	8
13668	13689	21	4	0.10794	201.0	ORF1ab	3.0	67.0	222.0	ORF1ab	3.0	74.0	7.0	same gene	2020-08	2020	8
13668	13679	11	4	0.10794	201.0	ORF1ab	3.0	67.0	212.0	ORF1ab	2.0	71.0	4.0	same gene	2020-08	2020	8
13668	13677	9	4	0.10794	201.0	ORF1ab	3.0	67.0	210.0	ORF1ab	3.0	70.0	3.0	same gene	2020-08	2020	8
13668	13681	13	4	0.10794	201.0	ORF1ab	3.0	67.0	214.0	ORF1ab	1.0	72.0	5.0	same gene	2020-08	2020	8
13668	13682	14	4	0.10794	201.0	ORF1ab	3.0	67.0	215.0	ORF1ab	2.0	72.0	5.0	same gene	2020-08	2020	8
13668	13683	15	4	0.10794	201.0	ORF1ab	3.0	67.0	216.0	ORF1ab	3.0	72.0	5.0	same gene	2020-08	2020	8
13668	13676	8	4	0.10794	201.0	ORF1ab	3.0	67.0	209.0	ORF1ab	2.0	70.0	3.0	same gene	2020-08	2020	8
13668	13688	20	4	0.10794	201.0	ORF1ab	3.0	67.0	221.0	ORF1ab	2.0	74.0	7.0	same gene	2020-08	2020	8
13695	13668	27	4	0.10794	228.0	ORF1ab	3.0	76.0	201.0	ORF1ab	3.0	67.0	9.0	same gene	2020-08	2020	8
13679	13668	11	4	0.10794	212.0	ORF1ab	2.0	71.0	201.0	ORF1ab	3.0	67.0	4.0	same gene	2020-08	2020	8
13672	13668	4	4	0.10794	205.0	ORF1ab	1.0	69.0	201.0	ORF1ab	3.0	67.0	2.0	same gene	2020-08	2020	8
13668	13672	4	4	0.10794	201.0	ORF1ab	3.0	67.0	205.0	ORF1ab	1.0	69.0	2.0	same gene	2020-08	2020	8
13688	13668	20	4	0.10794	221.0	ORF1ab	2.0	74.0	201.0	ORF1ab	3.0	67.0	7.0	same gene	2020-08	2020	8
13683	13668	15	4	0.10794	216.0	ORF1ab	3.0	72.0	201.0	ORF1ab	3.0	67.0	5.0	same gene	2020-08	2020	8
13682	13668	14	4	0.10794	215.0	ORF1ab	2.0	72.0	201.0	ORF1ab	3.0	67.0	5.0	same gene	2020-08	2020	8
13681	13668	13	4	0.10794	214.0	ORF1ab	1.0	72.0	201.0	ORF1ab	3.0	67.0	5.0	same gene	2020-08	2020	8
13680	13668	12	4	0.10794	213.0	ORF1ab	3.0	71.0	201.0	ORF1ab	3.0	67.0	4.0	same gene	2020-08	2020	8
13668	13673	5	4	0.10794	201.0	ORF1ab	3.0	67.0	206.0	ORF1ab	2.0	69.0	2.0	same gene	2020-08	2020	8
13689	13668	21	4	0.10794	222.0	ORF1ab	3.0	74.0	201.0	ORF1ab	3.0	67.0	7.0	same gene	2020-08	2020	8
13677	13668	9	4	0.10794	210.0	ORF1ab	3.0	70.0	201.0	ORF1ab	3.0	67.0	3.0	same gene	2020-08	2020	8
13676	13668	8	4	0.10794	209.0	ORF1ab	2.0	70.0	201.0	ORF1ab	3.0	67.0	3.0	same gene	2020-08	2020	8
13675	13668	7	4	0.10794	208.0	ORF1ab	1.0	70.0	201.0	ORF1ab	3.0	67.0	3.0	same gene	2020-08	2020	8
13673	13668	5	4	0.10794	206.0	ORF1ab	2.0	69.0	201.0	ORF1ab	3.0	67.0	2.0	same gene	2020-08	2020	8
13684	13695	11	4	0.1079	217.0	ORF1ab	1.0	73.0	228.0	ORF1ab	3.0	76.0	3.0	same gene	2020-08	2020	8
13684	13677	7	4	0.1079	217.0	ORF1ab	1.0	73.0	210.0	ORF1ab	3.0	70.0	3.0	same gene	2020-08	2020	8
13684	13672	12	4	0.1079	217.0	ORF1ab	1.0	73.0	205.0	ORF1ab	1.0	69.0	4.0	same gene	2020-08	2020	8
13684	13669	15	4	0.1079	217.0	ORF1ab	1.0	73.0	202.0	ORF1ab	1.0	68.0	5.0	same gene	2020-08	2020	8
13672	13684	12	4	0.1079	205.0	ORF1ab	1.0	69.0	217.0	ORF1ab	1.0	73.0	4.0	same gene	2020-08	2020	8
13669	13684	15	4	0.1079	202.0	ORF1ab	1.0	68.0	217.0	ORF1ab	1.0	73.0	5.0	same gene	2020-08	2020	8
13695	13684	11	4	0.1079	228.0	ORF1ab	3.0	76.0	217.0	ORF1ab	1.0	73.0	3.0	same gene	2020-08	2020	8
13684	13679	5	4	0.1079	217.0	ORF1ab	1.0	73.0	212.0	ORF1ab	2.0	71.0	2.0	same gene	2020-08	2020	8
13675	13684	9	4	0.1079	208.0	ORF1ab	1.0	70.0	217.0	ORF1ab	1.0	73.0	3.0	same gene	2020-08	2020	8
13673	13684	11	4	0.1079	206.0	ORF1ab	2.0	69.0	217.0	ORF1ab	1.0	73.0	4.0	same gene	2020-08	2020	8
13679	13684	5	4	0.1079	212.0	ORF1ab	2.0	71.0	217.0	ORF1ab	1.0	73.0	2.0	same gene	2020-08	2020	8
13677	13684	7	4	0.1079	210.0	ORF1ab	3.0	70.0	217.0	ORF1ab	1.0	73.0	3.0	same gene	2020-08	2020	8
13664	13684	20	4	0.1079	197.0	ORF1ab	2.0	66.0	217.0	ORF1ab	1.0	73.0	7.0	same gene	2020-08	2020	8
13676	13684	8	4	0.1079	209.0	ORF1ab	2.0	70.0	217.0	ORF1ab	1.0	73.0	3.0	same gene	2020-08	2020	8
13684	13676	8	4	0.1079	217.0	ORF1ab	1.0	73.0	209.0	ORF1ab	2.0	70.0	3.0	same gene	2020-08	2020	8
13684	13664	20	4	0.1079	217.0	ORF1ab	1.0	73.0	197.0	ORF1ab	2.0	66.0	7.0	same gene	2020-08	2020	8
13684	13666	18	4	0.1079	217.0	ORF1ab	1.0	73.0	199.0	ORF1ab	1.0	67.0	6.0	same gene	2020-08	2020	8
13684	13673	11	4	0.1079	217.0	ORF1ab	1.0	73.0	206.0	ORF1ab	2.0	69.0	4.0	same gene	2020-08	2020	8
13666	13684	18	4	0.1079	199.0	ORF1ab	1.0	67.0	217.0	ORF1ab	1.0	73.0	6.0	same gene	2020-08	2020	8
13684	13675	9	4	0.1079	217.0	ORF1ab	1.0	73.0	208.0	ORF1ab	1.0	70.0	3.0	same gene	2020-08	2020	8
22492	22496	4	4	0.10783	930.0	S	3.0	310.0	934.0	S	1.0	312.0	2.0	same gene	2020-08	2020	8
22492	22499	7	4	0.10783	930.0	S	3.0	310.0	937.0	S	1.0	313.0	3.0	same gene	2020-08	2020	8
22499	22492	7	4	0.10783	937.0	S	1.0	313.0	930.0	S	3.0	310.0	3.0	same gene	2020-08	2020	8
22496	22492	4	4	0.10783	934.0	S	1.0	312.0	930.0	S	3.0	310.0	2.0	same gene	2020-08	2020	8
13694	13689	5	4	0.10779	227.0	ORF1ab	2.0	76.0	222.0	ORF1ab	3.0	74.0	2.0	same gene	2020-08	2020	8
13694	13688	6	4	0.10779	227.0	ORF1ab	2.0	76.0	221.0	ORF1ab	2.0	74.0	2.0	same gene	2020-08	2020	8
13673	13694	21	4	0.10779	206.0	ORF1ab	2.0	69.0	227.0	ORF1ab	2.0	76.0	7.0	same gene	2020-08	2020	8
13675	13694	19	4	0.10779	208.0	ORF1ab	1.0	70.0	227.0	ORF1ab	2.0	76.0	6.0	same gene	2020-08	2020	8
13679	13694	15	4	0.10779	212.0	ORF1ab	2.0	71.0	227.0	ORF1ab	2.0	76.0	5.0	same gene	2020-08	2020	8
13694	13683	11	4	0.10779	227.0	ORF1ab	2.0	76.0	216.0	ORF1ab	3.0	72.0	4.0	same gene	2020-08	2020	8
13676	13694	18	4	0.10779	209.0	ORF1ab	2.0	70.0	227.0	ORF1ab	2.0	76.0	6.0	same gene	2020-08	2020	8
13689	13694	5	4	0.10779	222.0	ORF1ab	3.0	74.0	227.0	ORF1ab	2.0	76.0	2.0	same gene	2020-08	2020	8
13688	13694	6	4	0.10779	221.0	ORF1ab	2.0	74.0	227.0	ORF1ab	2.0	76.0	2.0	same gene	2020-08	2020	8
13672	13694	22	4	0.10779	205.0	ORF1ab	1.0	69.0	227.0	ORF1ab	2.0	76.0	7.0	same gene	2020-08	2020	8
13677	13694	17	4	0.10779	210.0	ORF1ab	3.0	70.0	227.0	ORF1ab	2.0	76.0	6.0	same gene	2020-08	2020	8
13683	13694	11	4	0.10779	216.0	ORF1ab	3.0	72.0	227.0	ORF1ab	2.0	76.0	4.0	same gene	2020-08	2020	8
13681	13694	13	4	0.10779	214.0	ORF1ab	1.0	72.0	227.0	ORF1ab	2.0	76.0	4.0	same gene	2020-08	2020	8
13666	13694	28	4	0.10779	199.0	ORF1ab	1.0	67.0	227.0	ORF1ab	2.0	76.0	9.0	same gene	2020-08	2020	8
13682	13694	12	4	0.10779	215.0	ORF1ab	2.0	72.0	227.0	ORF1ab	2.0	76.0	4.0	same gene	2020-08	2020	8
13664	13694	30	4	0.10779	197.0	ORF1ab	2.0	66.0	227.0	ORF1ab	2.0	76.0	10.0	same gene	2020-08	2020	8
13669	13694	25	4	0.10779	202.0	ORF1ab	1.0	68.0	227.0	ORF1ab	2.0	76.0	8.0	same gene	2020-08	2020	8
13694	13669	25	4	0.10779	227.0	ORF1ab	2.0	76.0	202.0	ORF1ab	1.0	68.0	8.0	same gene	2020-08	2020	8
13694	13681	13	4	0.10779	227.0	ORF1ab	2.0	76.0	214.0	ORF1ab	1.0	72.0	4.0	same gene	2020-08	2020	8
13694	13666	28	4	0.10779	227.0	ORF1ab	2.0	76.0	199.0	ORF1ab	1.0	67.0	9.0	same gene	2020-08	2020	8
13694	13679	15	4	0.10779	227.0	ORF1ab	2.0	76.0	212.0	ORF1ab	2.0	71.0	5.0	same gene	2020-08	2020	8
13694	13672	22	4	0.10779	227.0	ORF1ab	2.0	76.0	205.0	ORF1ab	1.0	69.0	7.0	same gene	2020-08	2020	8
13694	13677	17	4	0.10779	227.0	ORF1ab	2.0	76.0	210.0	ORF1ab	3.0	70.0	6.0	same gene	2020-08	2020	8
13694	13682	12	4	0.10779	227.0	ORF1ab	2.0	76.0	215.0	ORF1ab	2.0	72.0	4.0	same gene	2020-08	2020	8
13694	13676	18	4	0.10779	227.0	ORF1ab	2.0	76.0	209.0	ORF1ab	2.0	70.0	6.0	same gene	2020-08	2020	8
13694	13673	21	4	0.10779	227.0	ORF1ab	2.0	76.0	206.0	ORF1ab	2.0	69.0	7.0	same gene	2020-08	2020	8
13694	13675	19	4	0.10779	227.0	ORF1ab	2.0	76.0	208.0	ORF1ab	1.0	70.0	6.0	same gene	2020-08	2020	8
13694	13664	30	4	0.10779	227.0	ORF1ab	2.0	76.0	197.0	ORF1ab	2.0	66.0	10.0	same gene	2020-08	2020	8
13692	13676	16	4	0.10777	225.0	ORF1ab	3.0	75.0	209.0	ORF1ab	2.0	70.0	5.0	same gene	2020-08	2020	8
13673	13692	19	4	0.10777	206.0	ORF1ab	2.0	69.0	225.0	ORF1ab	3.0	75.0	6.0	same gene	2020-08	2020	8
13664	13692	28	4	0.10777	197.0	ORF1ab	2.0	66.0	225.0	ORF1ab	3.0	75.0	9.0	same gene	2020-08	2020	8
13676	13692	16	4	0.10777	209.0	ORF1ab	2.0	70.0	225.0	ORF1ab	3.0	75.0	5.0	same gene	2020-08	2020	8
13666	13692	26	4	0.10777	199.0	ORF1ab	1.0	67.0	225.0	ORF1ab	3.0	75.0	8.0	same gene	2020-08	2020	8
13692	13679	13	4	0.10777	225.0	ORF1ab	3.0	75.0	212.0	ORF1ab	2.0	71.0	4.0	same gene	2020-08	2020	8
13692	13664	28	4	0.10777	225.0	ORF1ab	3.0	75.0	197.0	ORF1ab	2.0	66.0	9.0	same gene	2020-08	2020	8
13669	13692	23	4	0.10777	202.0	ORF1ab	1.0	68.0	225.0	ORF1ab	3.0	75.0	7.0	same gene	2020-08	2020	8
13672	13692	20	4	0.10777	205.0	ORF1ab	1.0	69.0	225.0	ORF1ab	3.0	75.0	6.0	same gene	2020-08	2020	8
13675	13692	17	4	0.10777	208.0	ORF1ab	1.0	70.0	225.0	ORF1ab	3.0	75.0	5.0	same gene	2020-08	2020	8
13692	13681	11	4	0.10777	225.0	ORF1ab	3.0	75.0	214.0	ORF1ab	1.0	72.0	3.0	same gene	2020-08	2020	8
13692	13682	10	4	0.10777	225.0	ORF1ab	3.0	75.0	215.0	ORF1ab	2.0	72.0	3.0	same gene	2020-08	2020	8
13692	13677	15	4	0.10777	225.0	ORF1ab	3.0	75.0	210.0	ORF1ab	3.0	70.0	5.0	same gene	2020-08	2020	8
13692	13675	17	4	0.10777	225.0	ORF1ab	3.0	75.0	208.0	ORF1ab	1.0	70.0	5.0	same gene	2020-08	2020	8
13692	13669	23	4	0.10777	225.0	ORF1ab	3.0	75.0	202.0	ORF1ab	1.0	68.0	7.0	same gene	2020-08	2020	8
13692	13683	9	4	0.10777	225.0	ORF1ab	3.0	75.0	216.0	ORF1ab	3.0	72.0	3.0	same gene	2020-08	2020	8
13677	13692	15	4	0.10777	210.0	ORF1ab	3.0	70.0	225.0	ORF1ab	3.0	75.0	5.0	same gene	2020-08	2020	8
13681	13692	11	4	0.10777	214.0	ORF1ab	1.0	72.0	225.0	ORF1ab	3.0	75.0	3.0	same gene	2020-08	2020	8
13692	13673	19	4	0.10777	225.0	ORF1ab	3.0	75.0	206.0	ORF1ab	2.0	69.0	6.0	same gene	2020-08	2020	8
13692	13666	26	4	0.10777	225.0	ORF1ab	3.0	75.0	199.0	ORF1ab	1.0	67.0	8.0	same gene	2020-08	2020	8
13682	13692	10	4	0.10777	215.0	ORF1ab	2.0	72.0	225.0	ORF1ab	3.0	75.0	3.0	same gene	2020-08	2020	8
13683	13692	9	4	0.10777	216.0	ORF1ab	3.0	72.0	225.0	ORF1ab	3.0	75.0	3.0	same gene	2020-08	2020	8
13692	13672	20	4	0.10777	225.0	ORF1ab	3.0	75.0	205.0	ORF1ab	1.0	69.0	6.0	same gene	2020-08	2020	8
13679	13692	13	4	0.10777	212.0	ORF1ab	2.0	71.0	225.0	ORF1ab	3.0	75.0	4.0	same gene	2020-08	2020	8
13391	13380	11	4	0.1077	13126.0	ORF1ab	1.0	4376.0	13115.0	ORF1ab	2.0	4372.0	4.0	same gene	2020-08	2020	8
13391	13387	4	4	0.1077	13126.0	ORF1ab	1.0	4376.0	13122.0	ORF1ab	3.0	4374.0	2.0	same gene	2020-08	2020	8
13377	13387	10	4	0.1077	13112.0	ORF1ab	2.0	4371.0	13122.0	ORF1ab	3.0	4374.0	3.0	same gene	2020-08	2020	8
13391	13383	8	4	0.1077	13126.0	ORF1ab	1.0	4376.0	13118.0	ORF1ab	2.0	4373.0	3.0	same gene	2020-08	2020	8
13387	13377	10	4	0.1077	13122.0	ORF1ab	3.0	4374.0	13112.0	ORF1ab	2.0	4371.0	3.0	same gene	2020-08	2020	8
13390	13377	13	4	0.1077	13125.0	ORF1ab	3.0	4375.0	13112.0	ORF1ab	2.0	4371.0	4.0	same gene	2020-08	2020	8
13379	13385	6	4	0.1077	13114.0	ORF1ab	1.0	4372.0	13120.0	ORF1ab	1.0	4374.0	2.0	same gene	2020-08	2020	8
13383	13377	6	4	0.1077	13118.0	ORF1ab	2.0	4373.0	13112.0	ORF1ab	2.0	4371.0	2.0	same gene	2020-08	2020	8
13382	13377	5	4	0.1077	13117.0	ORF1ab	1.0	4373.0	13112.0	ORF1ab	2.0	4371.0	2.0	same gene	2020-08	2020	8
13391	13376	15	4	0.1077	13126.0	ORF1ab	1.0	4376.0	13111.0	ORF1ab	1.0	4371.0	5.0	same gene	2020-08	2020	8
13379	13387	8	4	0.1077	13114.0	ORF1ab	1.0	4372.0	13122.0	ORF1ab	3.0	4374.0	2.0	same gene	2020-08	2020	8
13390	13376	14	4	0.1077	13125.0	ORF1ab	3.0	4375.0	13111.0	ORF1ab	1.0	4371.0	4.0	same gene	2020-08	2020	8
13385	13377	8	4	0.1077	13120.0	ORF1ab	1.0	4374.0	13112.0	ORF1ab	2.0	4371.0	3.0	same gene	2020-08	2020	8
13377	13385	8	4	0.1077	13112.0	ORF1ab	2.0	4371.0	13120.0	ORF1ab	1.0	4374.0	3.0	same gene	2020-08	2020	8
13391	13377	14	4	0.1077	13126.0	ORF1ab	1.0	4376.0	13112.0	ORF1ab	2.0	4371.0	5.0	same gene	2020-08	2020	8
13391	13379	12	4	0.1077	13126.0	ORF1ab	1.0	4376.0	13114.0	ORF1ab	1.0	4372.0	4.0	same gene	2020-08	2020	8
13385	13379	6	4	0.1077	13120.0	ORF1ab	1.0	4374.0	13114.0	ORF1ab	1.0	4372.0	2.0	same gene	2020-08	2020	8
13390	13382	8	4	0.1077	13125.0	ORF1ab	3.0	4375.0	13117.0	ORF1ab	1.0	4373.0	2.0	same gene	2020-08	2020	8
13387	13379	8	4	0.1077	13122.0	ORF1ab	3.0	4374.0	13114.0	ORF1ab	1.0	4372.0	2.0	same gene	2020-08	2020	8
13390	13380	10	4	0.1077	13125.0	ORF1ab	3.0	4375.0	13115.0	ORF1ab	2.0	4372.0	3.0	same gene	2020-08	2020	8
13375	13387	12	4	0.1077	13110.0	ORF1ab	3.0	4370.0	13122.0	ORF1ab	3.0	4374.0	4.0	same gene	2020-08	2020	8
13391	13382	9	4	0.1077	13126.0	ORF1ab	1.0	4376.0	13117.0	ORF1ab	1.0	4373.0	3.0	same gene	2020-08	2020	8
13375	13385	10	4	0.1077	13110.0	ORF1ab	3.0	4370.0	13120.0	ORF1ab	1.0	4374.0	4.0	same gene	2020-08	2020	8
13391	13385	6	4	0.1077	13126.0	ORF1ab	1.0	4376.0	13120.0	ORF1ab	1.0	4374.0	2.0	same gene	2020-08	2020	8
13390	13379	11	4	0.1077	13125.0	ORF1ab	3.0	4375.0	13114.0	ORF1ab	1.0	4372.0	3.0	same gene	2020-08	2020	8
13390	13383	7	4	0.1077	13125.0	ORF1ab	3.0	4375.0	13118.0	ORF1ab	2.0	4373.0	2.0	same gene	2020-08	2020	8
13377	13382	5	4	0.1077	13112.0	ORF1ab	2.0	4371.0	13117.0	ORF1ab	1.0	4373.0	2.0	same gene	2020-08	2020	8
13387	13380	7	4	0.1077	13122.0	ORF1ab	3.0	4374.0	13115.0	ORF1ab	2.0	4372.0	2.0	same gene	2020-08	2020	8
13377	13383	6	4	0.1077	13112.0	ORF1ab	2.0	4371.0	13118.0	ORF1ab	2.0	4373.0	2.0	same gene	2020-08	2020	8
13385	13380	5	4	0.1077	13120.0	ORF1ab	1.0	4374.0	13115.0	ORF1ab	2.0	4372.0	2.0	same gene	2020-08	2020	8
13379	13390	11	4	0.1077	13114.0	ORF1ab	1.0	4372.0	13125.0	ORF1ab	3.0	4375.0	3.0	same gene	2020-08	2020	8
13382	13390	8	4	0.1077	13117.0	ORF1ab	1.0	4373.0	13125.0	ORF1ab	3.0	4375.0	2.0	same gene	2020-08	2020	8
13380	13385	5	4	0.1077	13115.0	ORF1ab	2.0	4372.0	13120.0	ORF1ab	1.0	4374.0	2.0	same gene	2020-08	2020	8
13380	13387	7	4	0.1077	13115.0	ORF1ab	2.0	4372.0	13122.0	ORF1ab	3.0	4374.0	2.0	same gene	2020-08	2020	8
13380	13390	10	4	0.1077	13115.0	ORF1ab	2.0	4372.0	13125.0	ORF1ab	3.0	4375.0	3.0	same gene	2020-08	2020	8
13380	13391	11	4	0.1077	13115.0	ORF1ab	2.0	4372.0	13126.0	ORF1ab	1.0	4376.0	4.0	same gene	2020-08	2020	8
13376	13391	15	4	0.1077	13111.0	ORF1ab	1.0	4371.0	13126.0	ORF1ab	1.0	4376.0	5.0	same gene	2020-08	2020	8
13376	13390	14	4	0.1077	13111.0	ORF1ab	1.0	4371.0	13125.0	ORF1ab	3.0	4375.0	4.0	same gene	2020-08	2020	8
13376	13387	11	4	0.1077	13111.0	ORF1ab	1.0	4371.0	13122.0	ORF1ab	3.0	4374.0	3.0	same gene	2020-08	2020	8
13382	13391	9	4	0.1077	13117.0	ORF1ab	1.0	4373.0	13126.0	ORF1ab	1.0	4376.0	3.0	same gene	2020-08	2020	8
13387	13376	11	4	0.1077	13122.0	ORF1ab	3.0	4374.0	13111.0	ORF1ab	1.0	4371.0	3.0	same gene	2020-08	2020	8
13383	13390	7	4	0.1077	13118.0	ORF1ab	2.0	4373.0	13125.0	ORF1ab	3.0	4375.0	2.0	same gene	2020-08	2020	8
13376	13385	9	4	0.1077	13111.0	ORF1ab	1.0	4371.0	13120.0	ORF1ab	1.0	4374.0	3.0	same gene	2020-08	2020	8
13383	13391	8	4	0.1077	13118.0	ORF1ab	2.0	4373.0	13126.0	ORF1ab	1.0	4376.0	3.0	same gene	2020-08	2020	8
13375	13390	15	4	0.1077	13110.0	ORF1ab	3.0	4370.0	13125.0	ORF1ab	3.0	4375.0	5.0	same gene	2020-08	2020	8
13375	13391	16	4	0.1077	13110.0	ORF1ab	3.0	4370.0	13126.0	ORF1ab	1.0	4376.0	6.0	same gene	2020-08	2020	8
13376	13382	6	4	0.1077	13111.0	ORF1ab	1.0	4371.0	13117.0	ORF1ab	1.0	4373.0	2.0	same gene	2020-08	2020	8
13376	13383	7	4	0.1077	13111.0	ORF1ab	1.0	4371.0	13118.0	ORF1ab	2.0	4373.0	2.0	same gene	2020-08	2020	8
13379	13375	4	4	0.1077	13114.0	ORF1ab	1.0	4372.0	13110.0	ORF1ab	3.0	4370.0	2.0	same gene	2020-08	2020	8
13380	13375	5	4	0.1077	13115.0	ORF1ab	2.0	4372.0	13110.0	ORF1ab	3.0	4370.0	2.0	same gene	2020-08	2020	8
13382	13375	7	4	0.1077	13117.0	ORF1ab	1.0	4373.0	13110.0	ORF1ab	3.0	4370.0	3.0	same gene	2020-08	2020	8
13377	13390	13	4	0.1077	13112.0	ORF1ab	2.0	4371.0	13125.0	ORF1ab	3.0	4375.0	4.0	same gene	2020-08	2020	8
13385	13376	9	4	0.1077	13120.0	ORF1ab	1.0	4374.0	13111.0	ORF1ab	1.0	4371.0	3.0	same gene	2020-08	2020	8
13379	13391	12	4	0.1077	13114.0	ORF1ab	1.0	4372.0	13126.0	ORF1ab	1.0	4376.0	4.0	same gene	2020-08	2020	8
13383	13376	7	4	0.1077	13118.0	ORF1ab	2.0	4373.0	13111.0	ORF1ab	1.0	4371.0	2.0	same gene	2020-08	2020	8
13382	13376	6	4	0.1077	13117.0	ORF1ab	1.0	4373.0	13111.0	ORF1ab	1.0	4371.0	2.0	same gene	2020-08	2020	8
13391	13375	16	4	0.1077	13126.0	ORF1ab	1.0	4376.0	13110.0	ORF1ab	3.0	4370.0	6.0	same gene	2020-08	2020	8
13390	13375	15	4	0.1077	13125.0	ORF1ab	3.0	4375.0	13110.0	ORF1ab	3.0	4370.0	5.0	same gene	2020-08	2020	8
13385	13391	6	4	0.1077	13120.0	ORF1ab	1.0	4374.0	13126.0	ORF1ab	1.0	4376.0	2.0	same gene	2020-08	2020	8
13387	13375	12	4	0.1077	13122.0	ORF1ab	3.0	4374.0	13110.0	ORF1ab	3.0	4370.0	4.0	same gene	2020-08	2020	8
13383	13375	8	4	0.1077	13118.0	ORF1ab	2.0	4373.0	13110.0	ORF1ab	3.0	4370.0	3.0	same gene	2020-08	2020	8
13375	13383	8	4	0.1077	13110.0	ORF1ab	3.0	4370.0	13118.0	ORF1ab	2.0	4373.0	3.0	same gene	2020-08	2020	8
13375	13382	7	4	0.1077	13110.0	ORF1ab	3.0	4370.0	13117.0	ORF1ab	1.0	4373.0	3.0	same gene	2020-08	2020	8
13385	13375	10	4	0.1077	13120.0	ORF1ab	1.0	4374.0	13110.0	ORF1ab	3.0	4370.0	4.0	same gene	2020-08	2020	8
13375	13380	5	4	0.1077	13110.0	ORF1ab	3.0	4370.0	13115.0	ORF1ab	2.0	4372.0	2.0	same gene	2020-08	2020	8
13375	13379	4	4	0.1077	13110.0	ORF1ab	3.0	4370.0	13114.0	ORF1ab	1.0	4372.0	2.0	same gene	2020-08	2020	8
13387	13391	4	4	0.1077	13122.0	ORF1ab	3.0	4374.0	13126.0	ORF1ab	1.0	4376.0	2.0	same gene	2020-08	2020	8
13377	13391	14	4	0.1077	13112.0	ORF1ab	2.0	4371.0	13126.0	ORF1ab	1.0	4376.0	5.0	same gene	2020-08	2020	8
13373	13385	12	4	0.10769	13108.0	ORF1ab	1.0	4370.0	13120.0	ORF1ab	1.0	4374.0	4.0	same gene	2020-08	2020	8
13373	13387	14	4	0.10769	13108.0	ORF1ab	1.0	4370.0	13122.0	ORF1ab	3.0	4374.0	4.0	same gene	2020-08	2020	8
13390	13373	17	4	0.10769	13125.0	ORF1ab	3.0	4375.0	13108.0	ORF1ab	1.0	4370.0	5.0	same gene	2020-08	2020	8
13379	13373	6	4	0.10769	13114.0	ORF1ab	1.0	4372.0	13108.0	ORF1ab	1.0	4370.0	2.0	same gene	2020-08	2020	8
13373	13391	18	4	0.10769	13108.0	ORF1ab	1.0	4370.0	13126.0	ORF1ab	1.0	4376.0	6.0	same gene	2020-08	2020	8
13380	13373	7	4	0.10769	13115.0	ORF1ab	2.0	4372.0	13108.0	ORF1ab	1.0	4370.0	2.0	same gene	2020-08	2020	8
13373	13379	6	4	0.10769	13108.0	ORF1ab	1.0	4370.0	13114.0	ORF1ab	1.0	4372.0	2.0	same gene	2020-08	2020	8
13382	13373	9	4	0.10769	13117.0	ORF1ab	1.0	4373.0	13108.0	ORF1ab	1.0	4370.0	3.0	same gene	2020-08	2020	8
13383	13373	10	4	0.10769	13118.0	ORF1ab	2.0	4373.0	13108.0	ORF1ab	1.0	4370.0	3.0	same gene	2020-08	2020	8
13373	13380	7	4	0.10769	13108.0	ORF1ab	1.0	4370.0	13115.0	ORF1ab	2.0	4372.0	2.0	same gene	2020-08	2020	8
13373	13382	9	4	0.10769	13108.0	ORF1ab	1.0	4370.0	13117.0	ORF1ab	1.0	4373.0	3.0	same gene	2020-08	2020	8
13373	13383	10	4	0.10769	13108.0	ORF1ab	1.0	4370.0	13118.0	ORF1ab	2.0	4373.0	3.0	same gene	2020-08	2020	8
13385	13373	12	4	0.10769	13120.0	ORF1ab	1.0	4374.0	13108.0	ORF1ab	1.0	4370.0	4.0	same gene	2020-08	2020	8
13387	13373	14	4	0.10769	13122.0	ORF1ab	3.0	4374.0	13108.0	ORF1ab	1.0	4370.0	4.0	same gene	2020-08	2020	8
13373	13390	17	4	0.10769	13108.0	ORF1ab	1.0	4370.0	13125.0	ORF1ab	3.0	4375.0	5.0	same gene	2020-08	2020	8
13391	13373	18	4	0.10769	13126.0	ORF1ab	1.0	4376.0	13108.0	ORF1ab	1.0	4370.0	6.0	same gene	2020-08	2020	8
13384	13391	7	4	0.10759	13119.0	ORF1ab	3.0	4373.0	13126.0	ORF1ab	1.0	4376.0	3.0	same gene	2020-08	2020	8
13384	13375	9	4	0.10759	13119.0	ORF1ab	3.0	4373.0	13110.0	ORF1ab	3.0	4370.0	3.0	same gene	2020-08	2020	8
13376	13384	8	4	0.10759	13111.0	ORF1ab	1.0	4371.0	13119.0	ORF1ab	3.0	4373.0	2.0	same gene	2020-08	2020	8
13384	13376	8	4	0.10759	13119.0	ORF1ab	3.0	4373.0	13111.0	ORF1ab	1.0	4371.0	2.0	same gene	2020-08	2020	8
13377	13384	7	4	0.10759	13112.0	ORF1ab	2.0	4371.0	13119.0	ORF1ab	3.0	4373.0	2.0	same gene	2020-08	2020	8
13375	13384	9	4	0.10759	13110.0	ORF1ab	3.0	4370.0	13119.0	ORF1ab	3.0	4373.0	3.0	same gene	2020-08	2020	8
13384	13390	6	4	0.10759	13119.0	ORF1ab	3.0	4373.0	13125.0	ORF1ab	3.0	4375.0	2.0	same gene	2020-08	2020	8
13384	13377	7	4	0.10759	13119.0	ORF1ab	3.0	4373.0	13112.0	ORF1ab	2.0	4371.0	2.0	same gene	2020-08	2020	8
13390	13384	6	4	0.10759	13125.0	ORF1ab	3.0	4375.0	13119.0	ORF1ab	3.0	4373.0	2.0	same gene	2020-08	2020	8
13391	13384	7	4	0.10759	13126.0	ORF1ab	1.0	4376.0	13119.0	ORF1ab	3.0	4373.0	3.0	same gene	2020-08	2020	8
13389	13379	10	4	0.10748	13124.0	ORF1ab	2.0	4375.0	13114.0	ORF1ab	1.0	4372.0	3.0	same gene	2020-08	2020	8
13375	13389	14	4	0.10748	13110.0	ORF1ab	3.0	4370.0	13124.0	ORF1ab	2.0	4375.0	5.0	same gene	2020-08	2020	8
13389	13380	9	4	0.10748	13124.0	ORF1ab	2.0	4375.0	13115.0	ORF1ab	2.0	4372.0	3.0	same gene	2020-08	2020	8
13389	13383	6	4	0.10748	13124.0	ORF1ab	2.0	4375.0	13118.0	ORF1ab	2.0	4373.0	2.0	same gene	2020-08	2020	8
13383	13389	6	4	0.10748	13118.0	ORF1ab	2.0	4373.0	13124.0	ORF1ab	2.0	4375.0	2.0	same gene	2020-08	2020	8
13382	13389	7	4	0.10748	13117.0	ORF1ab	1.0	4373.0	13124.0	ORF1ab	2.0	4375.0	2.0	same gene	2020-08	2020	8
13389	13375	14	4	0.10748	13124.0	ORF1ab	2.0	4375.0	13110.0	ORF1ab	3.0	4370.0	5.0	same gene	2020-08	2020	8
13389	13382	7	4	0.10748	13124.0	ORF1ab	2.0	4375.0	13117.0	ORF1ab	1.0	4373.0	2.0	same gene	2020-08	2020	8
13389	13377	12	4	0.10748	13124.0	ORF1ab	2.0	4375.0	13112.0	ORF1ab	2.0	4371.0	4.0	same gene	2020-08	2020	8
13376	13389	13	4	0.10748	13111.0	ORF1ab	1.0	4371.0	13124.0	ORF1ab	2.0	4375.0	4.0	same gene	2020-08	2020	8
13380	13389	9	4	0.10748	13115.0	ORF1ab	2.0	4372.0	13124.0	ORF1ab	2.0	4375.0	3.0	same gene	2020-08	2020	8
13379	13389	10	4	0.10748	13114.0	ORF1ab	1.0	4372.0	13124.0	ORF1ab	2.0	4375.0	3.0	same gene	2020-08	2020	8
13389	13376	13	4	0.10748	13124.0	ORF1ab	2.0	4375.0	13111.0	ORF1ab	1.0	4371.0	4.0	same gene	2020-08	2020	8
13377	13389	12	4	0.10748	13112.0	ORF1ab	2.0	4371.0	13124.0	ORF1ab	2.0	4375.0	4.0	same gene	2020-08	2020	8
13400	13406	6	4	0.10745	13135.0	ORF1ab	1.0	4379.0	13141.0	ORF1ab	1.0	4381.0	2.0	same gene	2020-08	2020	8
13399	13406	7	4	0.10745	13134.0	ORF1ab	3.0	4378.0	13141.0	ORF1ab	1.0	4381.0	3.0	same gene	2020-08	2020	8
13406	13398	8	4	0.10745	13141.0	ORF1ab	1.0	4381.0	13133.0	ORF1ab	2.0	4378.0	3.0	same gene	2020-08	2020	8
13404	13399	5	4	0.10745	13139.0	ORF1ab	2.0	4380.0	13134.0	ORF1ab	3.0	4378.0	2.0	same gene	2020-08	2020	8
13399	13405	6	4	0.10745	13134.0	ORF1ab	3.0	4378.0	13140.0	ORF1ab	3.0	4380.0	2.0	same gene	2020-08	2020	8
13399	13404	5	4	0.10745	13134.0	ORF1ab	3.0	4378.0	13139.0	ORF1ab	2.0	4380.0	2.0	same gene	2020-08	2020	8
13399	13403	4	4	0.10745	13134.0	ORF1ab	3.0	4378.0	13138.0	ORF1ab	1.0	4380.0	2.0	same gene	2020-08	2020	8
13398	13406	8	4	0.10745	13133.0	ORF1ab	2.0	4378.0	13141.0	ORF1ab	1.0	4381.0	3.0	same gene	2020-08	2020	8
13403	13399	4	4	0.10745	13138.0	ORF1ab	1.0	4380.0	13134.0	ORF1ab	3.0	4378.0	2.0	same gene	2020-08	2020	8
13405	13396	9	4	0.10745	13140.0	ORF1ab	3.0	4380.0	13131.0	ORF1ab	3.0	4377.0	3.0	same gene	2020-08	2020	8
13398	13405	7	4	0.10745	13133.0	ORF1ab	2.0	4378.0	13140.0	ORF1ab	3.0	4380.0	2.0	same gene	2020-08	2020	8
13404	13396	8	4	0.10745	13139.0	ORF1ab	2.0	4380.0	13131.0	ORF1ab	3.0	4377.0	3.0	same gene	2020-08	2020	8
13406	13400	6	4	0.10745	13141.0	ORF1ab	1.0	4381.0	13135.0	ORF1ab	1.0	4379.0	2.0	same gene	2020-08	2020	8
13396	13400	4	4	0.10745	13131.0	ORF1ab	3.0	4377.0	13135.0	ORF1ab	1.0	4379.0	2.0	same gene	2020-08	2020	8
13396	13403	7	4	0.10745	13131.0	ORF1ab	3.0	4377.0	13138.0	ORF1ab	1.0	4380.0	3.0	same gene	2020-08	2020	8
13396	13404	8	4	0.10745	13131.0	ORF1ab	3.0	4377.0	13139.0	ORF1ab	2.0	4380.0	3.0	same gene	2020-08	2020	8
13400	13396	4	4	0.10745	13135.0	ORF1ab	1.0	4379.0	13131.0	ORF1ab	3.0	4377.0	2.0	same gene	2020-08	2020	8
13403	13396	7	4	0.10745	13138.0	ORF1ab	1.0	4380.0	13131.0	ORF1ab	3.0	4377.0	3.0	same gene	2020-08	2020	8
13406	13396	10	4	0.10745	13141.0	ORF1ab	1.0	4381.0	13131.0	ORF1ab	3.0	4377.0	4.0	same gene	2020-08	2020	8
13398	13404	6	4	0.10745	13133.0	ORF1ab	2.0	4378.0	13139.0	ORF1ab	2.0	4380.0	2.0	same gene	2020-08	2020	8
13403	13398	5	4	0.10745	13138.0	ORF1ab	1.0	4380.0	13133.0	ORF1ab	2.0	4378.0	2.0	same gene	2020-08	2020	8
13404	13398	6	4	0.10745	13139.0	ORF1ab	2.0	4380.0	13133.0	ORF1ab	2.0	4378.0	2.0	same gene	2020-08	2020	8
13405	13398	7	4	0.10745	13140.0	ORF1ab	3.0	4380.0	13133.0	ORF1ab	2.0	4378.0	2.0	same gene	2020-08	2020	8
13396	13405	9	4	0.10745	13131.0	ORF1ab	3.0	4377.0	13140.0	ORF1ab	3.0	4380.0	3.0	same gene	2020-08	2020	8
13396	13406	10	4	0.10745	13131.0	ORF1ab	3.0	4377.0	13141.0	ORF1ab	1.0	4381.0	4.0	same gene	2020-08	2020	8
13398	13403	5	4	0.10745	13133.0	ORF1ab	2.0	4378.0	13138.0	ORF1ab	1.0	4380.0	2.0	same gene	2020-08	2020	8
13405	13399	6	4	0.10745	13140.0	ORF1ab	3.0	4380.0	13134.0	ORF1ab	3.0	4378.0	2.0	same gene	2020-08	2020	8
13406	13399	7	4	0.10745	13141.0	ORF1ab	1.0	4381.0	13134.0	ORF1ab	3.0	4378.0	3.0	same gene	2020-08	2020	8
13397	13406	9	4	0.10737	13132.0	ORF1ab	1.0	4378.0	13141.0	ORF1ab	1.0	4381.0	3.0	same gene	2020-08	2020	8
13403	13397	6	4	0.10737	13138.0	ORF1ab	1.0	4380.0	13132.0	ORF1ab	1.0	4378.0	2.0	same gene	2020-08	2020	8
13404	13397	7	4	0.10737	13139.0	ORF1ab	2.0	4380.0	13132.0	ORF1ab	1.0	4378.0	2.0	same gene	2020-08	2020	8
13405	13397	8	4	0.10737	13140.0	ORF1ab	3.0	4380.0	13132.0	ORF1ab	1.0	4378.0	2.0	same gene	2020-08	2020	8
13406	13397	9	4	0.10737	13141.0	ORF1ab	1.0	4381.0	13132.0	ORF1ab	1.0	4378.0	3.0	same gene	2020-08	2020	8
13397	13403	6	4	0.10737	13132.0	ORF1ab	1.0	4378.0	13138.0	ORF1ab	1.0	4380.0	2.0	same gene	2020-08	2020	8
13397	13404	7	4	0.10737	13132.0	ORF1ab	1.0	4378.0	13139.0	ORF1ab	2.0	4380.0	2.0	same gene	2020-08	2020	8
13397	13405	8	4	0.10737	13132.0	ORF1ab	1.0	4378.0	13140.0	ORF1ab	3.0	4380.0	2.0	same gene	2020-08	2020	8
13378	13382	4	4	0.10735	13113.0	ORF1ab	3.0	4371.0	13117.0	ORF1ab	1.0	4373.0	2.0	same gene	2020-08	2020	8
13385	13378	7	4	0.10735	13120.0	ORF1ab	1.0	4374.0	13113.0	ORF1ab	3.0	4371.0	3.0	same gene	2020-08	2020	8
13387	13378	9	4	0.10735	13122.0	ORF1ab	3.0	4374.0	13113.0	ORF1ab	3.0	4371.0	3.0	same gene	2020-08	2020	8
13390	13378	12	4	0.10735	13125.0	ORF1ab	3.0	4375.0	13113.0	ORF1ab	3.0	4371.0	4.0	same gene	2020-08	2020	8
13391	13378	13	4	0.10735	13126.0	ORF1ab	1.0	4376.0	13113.0	ORF1ab	3.0	4371.0	5.0	same gene	2020-08	2020	8
13378	13385	7	4	0.10735	13113.0	ORF1ab	3.0	4371.0	13120.0	ORF1ab	1.0	4374.0	3.0	same gene	2020-08	2020	8
13382	13378	4	4	0.10735	13117.0	ORF1ab	1.0	4373.0	13113.0	ORF1ab	3.0	4371.0	2.0	same gene	2020-08	2020	8
13378	13387	9	4	0.10735	13113.0	ORF1ab	3.0	4371.0	13122.0	ORF1ab	3.0	4374.0	3.0	same gene	2020-08	2020	8
13378	13390	12	4	0.10735	13113.0	ORF1ab	3.0	4371.0	13125.0	ORF1ab	3.0	4375.0	4.0	same gene	2020-08	2020	8
13378	13391	13	4	0.10735	13113.0	ORF1ab	3.0	4371.0	13126.0	ORF1ab	1.0	4376.0	5.0	same gene	2020-08	2020	8
13383	13378	5	4	0.10735	13118.0	ORF1ab	2.0	4373.0	13113.0	ORF1ab	3.0	4371.0	2.0	same gene	2020-08	2020	8
13378	13383	5	4	0.10735	13113.0	ORF1ab	3.0	4371.0	13118.0	ORF1ab	2.0	4373.0	2.0	same gene	2020-08	2020	8
13406	13401	5	4	0.10731	13141.0	ORF1ab	1.0	4381.0	13136.0	ORF1ab	2.0	4379.0	2.0	same gene	2020-08	2020	8
13401	13406	5	4	0.10731	13136.0	ORF1ab	2.0	4379.0	13141.0	ORF1ab	1.0	4381.0	2.0	same gene	2020-08	2020	8
13396	13401	5	4	0.10731	13131.0	ORF1ab	3.0	4377.0	13136.0	ORF1ab	2.0	4379.0	2.0	same gene	2020-08	2020	8
13401	13396	5	4	0.10731	13136.0	ORF1ab	2.0	4379.0	13131.0	ORF1ab	3.0	4377.0	2.0	same gene	2020-08	2020	8
12451	12457	6	4	0.10706	12186.0	ORF1ab	3.0	4062.0	12192.0	ORF1ab	3.0	4064.0	2.0	same gene	2020-08	2020	8
12454	12447	7	4	0.10706	12189.0	ORF1ab	3.0	4063.0	12182.0	ORF1ab	2.0	4061.0	2.0	same gene	2020-08	2020	8
12456	12447	9	4	0.10706	12191.0	ORF1ab	2.0	4064.0	12182.0	ORF1ab	2.0	4061.0	3.0	same gene	2020-08	2020	8
12457	12447	10	4	0.10706	12192.0	ORF1ab	3.0	4064.0	12182.0	ORF1ab	2.0	4061.0	3.0	same gene	2020-08	2020	8
12452	12448	4	4	0.10706	12187.0	ORF1ab	1.0	4063.0	12183.0	ORF1ab	3.0	4061.0	2.0	same gene	2020-08	2020	8
12453	12448	5	4	0.10706	12188.0	ORF1ab	2.0	4063.0	12183.0	ORF1ab	3.0	4061.0	2.0	same gene	2020-08	2020	8
12454	12448	6	4	0.10706	12189.0	ORF1ab	3.0	4063.0	12183.0	ORF1ab	3.0	4061.0	2.0	same gene	2020-08	2020	8
12447	12452	5	4	0.10706	12182.0	ORF1ab	2.0	4061.0	12187.0	ORF1ab	1.0	4063.0	2.0	same gene	2020-08	2020	8
12456	12448	8	4	0.10706	12191.0	ORF1ab	2.0	4064.0	12183.0	ORF1ab	3.0	4061.0	3.0	same gene	2020-08	2020	8
12457	12448	9	4	0.10706	12192.0	ORF1ab	3.0	4064.0	12183.0	ORF1ab	3.0	4061.0	3.0	same gene	2020-08	2020	8
12456	12449	7	4	0.10706	12191.0	ORF1ab	2.0	4064.0	12184.0	ORF1ab	1.0	4062.0	2.0	same gene	2020-08	2020	8
12457	12449	8	4	0.10706	12192.0	ORF1ab	3.0	4064.0	12184.0	ORF1ab	1.0	4062.0	2.0	same gene	2020-08	2020	8
12456	12450	6	4	0.10706	12191.0	ORF1ab	2.0	4064.0	12185.0	ORF1ab	2.0	4062.0	2.0	same gene	2020-08	2020	8
12457	12450	7	4	0.10706	12192.0	ORF1ab	3.0	4064.0	12185.0	ORF1ab	2.0	4062.0	2.0	same gene	2020-08	2020	8
12453	12447	6	4	0.10706	12188.0	ORF1ab	2.0	4063.0	12182.0	ORF1ab	2.0	4061.0	2.0	same gene	2020-08	2020	8
12447	12454	7	4	0.10706	12182.0	ORF1ab	2.0	4061.0	12189.0	ORF1ab	3.0	4063.0	2.0	same gene	2020-08	2020	8
12447	12453	6	4	0.10706	12182.0	ORF1ab	2.0	4061.0	12188.0	ORF1ab	2.0	4063.0	2.0	same gene	2020-08	2020	8
12451	12456	5	4	0.10706	12186.0	ORF1ab	3.0	4062.0	12191.0	ORF1ab	2.0	4064.0	2.0	same gene	2020-08	2020	8
12447	12456	9	4	0.10706	12182.0	ORF1ab	2.0	4061.0	12191.0	ORF1ab	2.0	4064.0	3.0	same gene	2020-08	2020	8
12447	12457	10	4	0.10706	12182.0	ORF1ab	2.0	4061.0	12192.0	ORF1ab	3.0	4064.0	3.0	same gene	2020-08	2020	8
12448	12452	4	4	0.10706	12183.0	ORF1ab	3.0	4061.0	12187.0	ORF1ab	1.0	4063.0	2.0	same gene	2020-08	2020	8
12448	12453	5	4	0.10706	12183.0	ORF1ab	3.0	4061.0	12188.0	ORF1ab	2.0	4063.0	2.0	same gene	2020-08	2020	8
12448	12454	6	4	0.10706	12183.0	ORF1ab	3.0	4061.0	12189.0	ORF1ab	3.0	4063.0	2.0	same gene	2020-08	2020	8
12448	12456	8	4	0.10706	12183.0	ORF1ab	3.0	4061.0	12191.0	ORF1ab	2.0	4064.0	3.0	same gene	2020-08	2020	8
12448	12457	9	4	0.10706	12183.0	ORF1ab	3.0	4061.0	12192.0	ORF1ab	3.0	4064.0	3.0	same gene	2020-08	2020	8
12457	12451	6	4	0.10706	12192.0	ORF1ab	3.0	4064.0	12186.0	ORF1ab	3.0	4062.0	2.0	same gene	2020-08	2020	8
12449	12456	7	4	0.10706	12184.0	ORF1ab	1.0	4062.0	12191.0	ORF1ab	2.0	4064.0	2.0	same gene	2020-08	2020	8
12449	12457	8	4	0.10706	12184.0	ORF1ab	1.0	4062.0	12192.0	ORF1ab	3.0	4064.0	2.0	same gene	2020-08	2020	8
12450	12456	6	4	0.10706	12185.0	ORF1ab	2.0	4062.0	12191.0	ORF1ab	2.0	4064.0	2.0	same gene	2020-08	2020	8
12450	12457	7	4	0.10706	12185.0	ORF1ab	2.0	4062.0	12192.0	ORF1ab	3.0	4064.0	2.0	same gene	2020-08	2020	8
12456	12451	5	4	0.10706	12191.0	ORF1ab	2.0	4064.0	12186.0	ORF1ab	3.0	4062.0	2.0	same gene	2020-08	2020	8
12452	12447	5	4	0.10706	12187.0	ORF1ab	1.0	4063.0	12182.0	ORF1ab	2.0	4061.0	2.0	same gene	2020-08	2020	8
13379	13386	7	4	0.10705	13114.0	ORF1ab	1.0	4372.0	13121.0	ORF1ab	2.0	4374.0	2.0	same gene	2020-08	2020	8
13377	13386	9	4	0.10705	13112.0	ORF1ab	2.0	4371.0	13121.0	ORF1ab	2.0	4374.0	3.0	same gene	2020-08	2020	8
13376	13386	10	4	0.10705	13111.0	ORF1ab	1.0	4371.0	13121.0	ORF1ab	2.0	4374.0	3.0	same gene	2020-08	2020	8
13386	13391	5	4	0.10705	13121.0	ORF1ab	2.0	4374.0	13126.0	ORF1ab	1.0	4376.0	2.0	same gene	2020-08	2020	8
13386	13375	11	4	0.10705	13121.0	ORF1ab	2.0	4374.0	13110.0	ORF1ab	3.0	4370.0	4.0	same gene	2020-08	2020	8
13386	13376	10	4	0.10705	13121.0	ORF1ab	2.0	4374.0	13111.0	ORF1ab	1.0	4371.0	3.0	same gene	2020-08	2020	8
13386	13377	9	4	0.10705	13121.0	ORF1ab	2.0	4374.0	13112.0	ORF1ab	2.0	4371.0	3.0	same gene	2020-08	2020	8
13386	13379	7	4	0.10705	13121.0	ORF1ab	2.0	4374.0	13114.0	ORF1ab	1.0	4372.0	2.0	same gene	2020-08	2020	8
13386	13380	6	4	0.10705	13121.0	ORF1ab	2.0	4374.0	13115.0	ORF1ab	2.0	4372.0	2.0	same gene	2020-08	2020	8
13375	13386	11	4	0.10705	13110.0	ORF1ab	3.0	4370.0	13121.0	ORF1ab	2.0	4374.0	4.0	same gene	2020-08	2020	8
13380	13386	6	4	0.10705	13115.0	ORF1ab	2.0	4372.0	13121.0	ORF1ab	2.0	4374.0	2.0	same gene	2020-08	2020	8
13391	13386	5	4	0.10705	13126.0	ORF1ab	1.0	4376.0	13121.0	ORF1ab	2.0	4374.0	2.0	same gene	2020-08	2020	8
13385	13381	4	4	0.10702	13120.0	ORF1ab	1.0	4374.0	13116.0	ORF1ab	3.0	4372.0	2.0	same gene	2020-08	2020	8
13391	13381	10	4	0.10702	13126.0	ORF1ab	1.0	4376.0	13116.0	ORF1ab	3.0	4372.0	4.0	same gene	2020-08	2020	8
13381	13391	10	4	0.10702	13116.0	ORF1ab	3.0	4372.0	13126.0	ORF1ab	1.0	4376.0	4.0	same gene	2020-08	2020	8
13381	13390	9	4	0.10702	13116.0	ORF1ab	3.0	4372.0	13125.0	ORF1ab	3.0	4375.0	3.0	same gene	2020-08	2020	8
13381	13387	6	4	0.10702	13116.0	ORF1ab	3.0	4372.0	13122.0	ORF1ab	3.0	4374.0	2.0	same gene	2020-08	2020	8
13381	13385	4	4	0.10702	13116.0	ORF1ab	3.0	4372.0	13120.0	ORF1ab	1.0	4374.0	2.0	same gene	2020-08	2020	8
13381	13375	6	4	0.10702	13116.0	ORF1ab	3.0	4372.0	13110.0	ORF1ab	3.0	4370.0	2.0	same gene	2020-08	2020	8
13387	13381	6	4	0.10702	13122.0	ORF1ab	3.0	4374.0	13116.0	ORF1ab	3.0	4372.0	2.0	same gene	2020-08	2020	8
13375	13381	6	4	0.10702	13110.0	ORF1ab	3.0	4370.0	13116.0	ORF1ab	3.0	4372.0	2.0	same gene	2020-08	2020	8
13390	13381	9	4	0.10702	13125.0	ORF1ab	3.0	4375.0	13116.0	ORF1ab	3.0	4372.0	3.0	same gene	2020-08	2020	8
9813	9818	5	4	0.10696	9548.0	ORF1ab	2.0	3183.0	9553.0	ORF1ab	1.0	3185.0	2.0	same gene	2020-08	2020	8
9814	9818	4	4	0.10696	9549.0	ORF1ab	3.0	3183.0	9553.0	ORF1ab	1.0	3185.0	2.0	same gene	2020-08	2020	8
9818	9814	4	4	0.10696	9553.0	ORF1ab	1.0	3185.0	9549.0	ORF1ab	3.0	3183.0	2.0	same gene	2020-08	2020	8
9818	9813	5	4	0.10696	9553.0	ORF1ab	1.0	3185.0	9548.0	ORF1ab	2.0	3183.0	2.0	same gene	2020-08	2020	8
12449	12455	6	4	0.10689	12184.0	ORF1ab	1.0	4062.0	12190.0	ORF1ab	1.0	4064.0	2.0	same gene	2020-08	2020	8
12455	12450	5	4	0.10689	12190.0	ORF1ab	1.0	4064.0	12185.0	ORF1ab	2.0	4062.0	2.0	same gene	2020-08	2020	8
12455	12447	8	4	0.10689	12190.0	ORF1ab	1.0	4064.0	12182.0	ORF1ab	2.0	4061.0	3.0	same gene	2020-08	2020	8
12455	12451	4	4	0.10689	12190.0	ORF1ab	1.0	4064.0	12186.0	ORF1ab	3.0	4062.0	2.0	same gene	2020-08	2020	8
12455	12449	6	4	0.10689	12190.0	ORF1ab	1.0	4064.0	12184.0	ORF1ab	1.0	4062.0	2.0	same gene	2020-08	2020	8
12448	12455	7	4	0.10689	12183.0	ORF1ab	3.0	4061.0	12190.0	ORF1ab	1.0	4064.0	3.0	same gene	2020-08	2020	8
12455	12448	7	4	0.10689	12190.0	ORF1ab	1.0	4064.0	12183.0	ORF1ab	3.0	4061.0	3.0	same gene	2020-08	2020	8
12450	12455	5	4	0.10689	12185.0	ORF1ab	2.0	4062.0	12190.0	ORF1ab	1.0	4064.0	2.0	same gene	2020-08	2020	8
12447	12455	8	4	0.10689	12182.0	ORF1ab	2.0	4061.0	12190.0	ORF1ab	1.0	4064.0	3.0	same gene	2020-08	2020	8
12451	12455	4	4	0.10689	12186.0	ORF1ab	3.0	4062.0	12190.0	ORF1ab	1.0	4064.0	2.0	same gene	2020-08	2020	8
13671	13689	18	4	0.10639	204.0	ORF1ab	3.0	68.0	222.0	ORF1ab	3.0	74.0	6.0	same gene	2020-08	2020	8
13671	13695	24	4	0.10639	204.0	ORF1ab	3.0	68.0	228.0	ORF1ab	3.0	76.0	8.0	same gene	2020-08	2020	8
13671	13688	17	4	0.10639	204.0	ORF1ab	3.0	68.0	221.0	ORF1ab	2.0	74.0	6.0	same gene	2020-08	2020	8
13664	13671	7	4	0.10639	197.0	ORF1ab	2.0	66.0	204.0	ORF1ab	3.0	68.0	2.0	same gene	2020-08	2020	8
13671	13664	7	4	0.10639	204.0	ORF1ab	3.0	68.0	197.0	ORF1ab	2.0	66.0	2.0	same gene	2020-08	2020	8
13671	13683	12	4	0.10639	204.0	ORF1ab	3.0	68.0	216.0	ORF1ab	3.0	72.0	4.0	same gene	2020-08	2020	8
13679	13671	8	4	0.10639	212.0	ORF1ab	2.0	71.0	204.0	ORF1ab	3.0	68.0	3.0	same gene	2020-08	2020	8
13671	13682	11	4	0.10639	204.0	ORF1ab	3.0	68.0	215.0	ORF1ab	2.0	72.0	4.0	same gene	2020-08	2020	8
13671	13681	10	4	0.10639	204.0	ORF1ab	3.0	68.0	214.0	ORF1ab	1.0	72.0	4.0	same gene	2020-08	2020	8
13677	13671	6	4	0.10639	210.0	ORF1ab	3.0	70.0	204.0	ORF1ab	3.0	68.0	2.0	same gene	2020-08	2020	8
13676	13671	5	4	0.10639	209.0	ORF1ab	2.0	70.0	204.0	ORF1ab	3.0	68.0	2.0	same gene	2020-08	2020	8
13681	13671	10	4	0.10639	214.0	ORF1ab	1.0	72.0	204.0	ORF1ab	3.0	68.0	4.0	same gene	2020-08	2020	8
13675	13671	4	4	0.10639	208.0	ORF1ab	1.0	70.0	204.0	ORF1ab	3.0	68.0	2.0	same gene	2020-08	2020	8
13682	13671	11	4	0.10639	215.0	ORF1ab	2.0	72.0	204.0	ORF1ab	3.0	68.0	4.0	same gene	2020-08	2020	8
13683	13671	12	4	0.10639	216.0	ORF1ab	3.0	72.0	204.0	ORF1ab	3.0	68.0	4.0	same gene	2020-08	2020	8
13688	13671	17	4	0.10639	221.0	ORF1ab	2.0	74.0	204.0	ORF1ab	3.0	68.0	6.0	same gene	2020-08	2020	8
13689	13671	18	4	0.10639	222.0	ORF1ab	3.0	74.0	204.0	ORF1ab	3.0	68.0	6.0	same gene	2020-08	2020	8
13695	13671	24	4	0.10639	228.0	ORF1ab	3.0	76.0	204.0	ORF1ab	3.0	68.0	8.0	same gene	2020-08	2020	8
13671	13675	4	4	0.10639	204.0	ORF1ab	3.0	68.0	208.0	ORF1ab	1.0	70.0	2.0	same gene	2020-08	2020	8
13671	13677	6	4	0.10639	204.0	ORF1ab	3.0	68.0	210.0	ORF1ab	3.0	70.0	2.0	same gene	2020-08	2020	8
13671	13679	8	4	0.10639	204.0	ORF1ab	3.0	68.0	212.0	ORF1ab	2.0	71.0	3.0	same gene	2020-08	2020	8
13671	13676	5	4	0.10639	204.0	ORF1ab	3.0	68.0	209.0	ORF1ab	2.0	70.0	2.0	same gene	2020-08	2020	8
12450	12458	8	4	0.10637	12185.0	ORF1ab	2.0	4062.0	12193.0	ORF1ab	1.0	4065.0	3.0	same gene	2020-08	2020	8
12451	12458	7	4	0.10637	12186.0	ORF1ab	3.0	4062.0	12193.0	ORF1ab	1.0	4065.0	3.0	same gene	2020-08	2020	8
12449	12458	9	4	0.10637	12184.0	ORF1ab	1.0	4062.0	12193.0	ORF1ab	1.0	4065.0	3.0	same gene	2020-08	2020	8
12452	12458	6	4	0.10637	12187.0	ORF1ab	1.0	4063.0	12193.0	ORF1ab	1.0	4065.0	2.0	same gene	2020-08	2020	8
12453	12458	5	4	0.10637	12188.0	ORF1ab	2.0	4063.0	12193.0	ORF1ab	1.0	4065.0	2.0	same gene	2020-08	2020	8
12448	12458	10	4	0.10637	12183.0	ORF1ab	3.0	4061.0	12193.0	ORF1ab	1.0	4065.0	4.0	same gene	2020-08	2020	8
12454	12458	4	4	0.10637	12189.0	ORF1ab	3.0	4063.0	12193.0	ORF1ab	1.0	4065.0	2.0	same gene	2020-08	2020	8
12447	12458	11	4	0.10637	12182.0	ORF1ab	2.0	4061.0	12193.0	ORF1ab	1.0	4065.0	4.0	same gene	2020-08	2020	8
12458	12453	5	4	0.10637	12193.0	ORF1ab	1.0	4065.0	12188.0	ORF1ab	2.0	4063.0	2.0	same gene	2020-08	2020	8
12458	12447	11	4	0.10637	12193.0	ORF1ab	1.0	4065.0	12182.0	ORF1ab	2.0	4061.0	4.0	same gene	2020-08	2020	8
12458	12452	6	4	0.10637	12193.0	ORF1ab	1.0	4065.0	12187.0	ORF1ab	1.0	4063.0	2.0	same gene	2020-08	2020	8
12458	12451	7	4	0.10637	12193.0	ORF1ab	1.0	4065.0	12186.0	ORF1ab	3.0	4062.0	3.0	same gene	2020-08	2020	8
12458	12450	8	4	0.10637	12193.0	ORF1ab	1.0	4065.0	12185.0	ORF1ab	2.0	4062.0	3.0	same gene	2020-08	2020	8
12458	12454	4	4	0.10637	12193.0	ORF1ab	1.0	4065.0	12189.0	ORF1ab	3.0	4063.0	2.0	same gene	2020-08	2020	8
12458	12449	9	4	0.10637	12193.0	ORF1ab	1.0	4065.0	12184.0	ORF1ab	1.0	4062.0	3.0	same gene	2020-08	2020	8
12458	12448	10	4	0.10637	12193.0	ORF1ab	1.0	4065.0	12183.0	ORF1ab	3.0	4061.0	4.0	same gene	2020-08	2020	8
13665	13677	12	4	0.10613	198.0	ORF1ab	3.0	66.0	210.0	ORF1ab	3.0	70.0	4.0	same gene	2020-08	2020	8
13665	13688	23	4	0.10613	198.0	ORF1ab	3.0	66.0	221.0	ORF1ab	2.0	74.0	8.0	same gene	2020-08	2020	8
13665	13683	18	4	0.10613	198.0	ORF1ab	3.0	66.0	216.0	ORF1ab	3.0	72.0	6.0	same gene	2020-08	2020	8
13679	13665	14	4	0.10613	212.0	ORF1ab	2.0	71.0	198.0	ORF1ab	3.0	66.0	5.0	same gene	2020-08	2020	8
13665	13682	17	4	0.10613	198.0	ORF1ab	3.0	66.0	215.0	ORF1ab	2.0	72.0	6.0	same gene	2020-08	2020	8
13665	13681	16	4	0.10613	198.0	ORF1ab	3.0	66.0	214.0	ORF1ab	1.0	72.0	6.0	same gene	2020-08	2020	8
13665	13679	14	4	0.10613	198.0	ORF1ab	3.0	66.0	212.0	ORF1ab	2.0	71.0	5.0	same gene	2020-08	2020	8
13688	13665	23	4	0.10613	221.0	ORF1ab	2.0	74.0	198.0	ORF1ab	3.0	66.0	8.0	same gene	2020-08	2020	8
13665	13676	11	4	0.10613	198.0	ORF1ab	3.0	66.0	209.0	ORF1ab	2.0	70.0	4.0	same gene	2020-08	2020	8
13665	13675	10	4	0.10613	198.0	ORF1ab	3.0	66.0	208.0	ORF1ab	1.0	70.0	4.0	same gene	2020-08	2020	8
13665	13673	8	4	0.10613	198.0	ORF1ab	3.0	66.0	206.0	ORF1ab	2.0	69.0	3.0	same gene	2020-08	2020	8
13665	13695	30	4	0.10613	198.0	ORF1ab	3.0	66.0	228.0	ORF1ab	3.0	76.0	10.0	same gene	2020-08	2020	8
13665	13672	7	4	0.10613	198.0	ORF1ab	3.0	66.0	205.0	ORF1ab	1.0	69.0	3.0	same gene	2020-08	2020	8
13677	13665	12	4	0.10613	210.0	ORF1ab	3.0	70.0	198.0	ORF1ab	3.0	66.0	4.0	same gene	2020-08	2020	8
13665	13669	4	4	0.10613	198.0	ORF1ab	3.0	66.0	202.0	ORF1ab	1.0	68.0	2.0	same gene	2020-08	2020	8
13665	13689	24	4	0.10613	198.0	ORF1ab	3.0	66.0	222.0	ORF1ab	3.0	74.0	8.0	same gene	2020-08	2020	8
13675	13665	10	4	0.10613	208.0	ORF1ab	1.0	70.0	198.0	ORF1ab	3.0	66.0	4.0	same gene	2020-08	2020	8
13673	13665	8	4	0.10613	206.0	ORF1ab	2.0	69.0	198.0	ORF1ab	3.0	66.0	3.0	same gene	2020-08	2020	8
13672	13665	7	4	0.10613	205.0	ORF1ab	1.0	69.0	198.0	ORF1ab	3.0	66.0	3.0	same gene	2020-08	2020	8
13669	13665	4	4	0.10613	202.0	ORF1ab	1.0	68.0	198.0	ORF1ab	3.0	66.0	2.0	same gene	2020-08	2020	8
13676	13665	11	4	0.10613	209.0	ORF1ab	2.0	70.0	198.0	ORF1ab	3.0	66.0	4.0	same gene	2020-08	2020	8
13681	13665	16	4	0.10613	214.0	ORF1ab	1.0	72.0	198.0	ORF1ab	3.0	66.0	6.0	same gene	2020-08	2020	8
13682	13665	17	4	0.10613	215.0	ORF1ab	2.0	72.0	198.0	ORF1ab	3.0	66.0	6.0	same gene	2020-08	2020	8
13683	13665	18	4	0.10613	216.0	ORF1ab	3.0	72.0	198.0	ORF1ab	3.0	66.0	6.0	same gene	2020-08	2020	8
13689	13665	24	4	0.10613	222.0	ORF1ab	3.0	74.0	198.0	ORF1ab	3.0	66.0	8.0	same gene	2020-08	2020	8
13695	13665	30	4	0.10613	228.0	ORF1ab	3.0	76.0	198.0	ORF1ab	3.0	66.0	10.0	same gene	2020-08	2020	8
13394	13404	10	4	0.10595	13129.0	ORF1ab	1.0	4377.0	13139.0	ORF1ab	2.0	4380.0	3.0	same gene	2020-08	2020	8
13394	13403	9	4	0.10595	13129.0	ORF1ab	1.0	4377.0	13138.0	ORF1ab	1.0	4380.0	3.0	same gene	2020-08	2020	8
13394	13400	6	4	0.10595	13129.0	ORF1ab	1.0	4377.0	13135.0	ORF1ab	1.0	4379.0	2.0	same gene	2020-08	2020	8
13393	13406	13	4	0.10595	13128.0	ORF1ab	3.0	4376.0	13141.0	ORF1ab	1.0	4381.0	5.0	same gene	2020-08	2020	8
13403	13394	9	4	0.10595	13138.0	ORF1ab	1.0	4380.0	13129.0	ORF1ab	1.0	4377.0	3.0	same gene	2020-08	2020	8
13393	13405	12	4	0.10595	13128.0	ORF1ab	3.0	4376.0	13140.0	ORF1ab	3.0	4380.0	4.0	same gene	2020-08	2020	8
13394	13405	11	4	0.10595	13129.0	ORF1ab	1.0	4377.0	13140.0	ORF1ab	3.0	4380.0	3.0	same gene	2020-08	2020	8
13392	13406	14	4	0.10595	13127.0	ORF1ab	2.0	4376.0	13141.0	ORF1ab	1.0	4381.0	5.0	same gene	2020-08	2020	8
13404	13394	10	4	0.10595	13139.0	ORF1ab	2.0	4380.0	13129.0	ORF1ab	1.0	4377.0	3.0	same gene	2020-08	2020	8
13393	13403	10	4	0.10595	13128.0	ORF1ab	3.0	4376.0	13138.0	ORF1ab	1.0	4380.0	4.0	same gene	2020-08	2020	8
13395	13400	5	4	0.10595	13130.0	ORF1ab	2.0	4377.0	13135.0	ORF1ab	1.0	4379.0	2.0	same gene	2020-08	2020	8
13395	13403	8	4	0.10595	13130.0	ORF1ab	2.0	4377.0	13138.0	ORF1ab	1.0	4380.0	3.0	same gene	2020-08	2020	8
13395	13404	9	4	0.10595	13130.0	ORF1ab	2.0	4377.0	13139.0	ORF1ab	2.0	4380.0	3.0	same gene	2020-08	2020	8
13395	13405	10	4	0.10595	13130.0	ORF1ab	2.0	4377.0	13140.0	ORF1ab	3.0	4380.0	3.0	same gene	2020-08	2020	8
13405	13394	11	4	0.10595	13140.0	ORF1ab	3.0	4380.0	13129.0	ORF1ab	1.0	4377.0	3.0	same gene	2020-08	2020	8
13395	13406	11	4	0.10595	13130.0	ORF1ab	2.0	4377.0	13141.0	ORF1ab	1.0	4381.0	4.0	same gene	2020-08	2020	8
13406	13394	12	4	0.10595	13141.0	ORF1ab	1.0	4381.0	13129.0	ORF1ab	1.0	4377.0	4.0	same gene	2020-08	2020	8
13400	13395	5	4	0.10595	13135.0	ORF1ab	1.0	4379.0	13130.0	ORF1ab	2.0	4377.0	2.0	same gene	2020-08	2020	8
13403	13395	8	4	0.10595	13138.0	ORF1ab	1.0	4380.0	13130.0	ORF1ab	2.0	4377.0	3.0	same gene	2020-08	2020	8
13406	13395	11	4	0.10595	13141.0	ORF1ab	1.0	4381.0	13130.0	ORF1ab	2.0	4377.0	4.0	same gene	2020-08	2020	8
13405	13395	10	4	0.10595	13140.0	ORF1ab	3.0	4380.0	13130.0	ORF1ab	2.0	4377.0	3.0	same gene	2020-08	2020	8
13404	13395	9	4	0.10595	13139.0	ORF1ab	2.0	4380.0	13130.0	ORF1ab	2.0	4377.0	3.0	same gene	2020-08	2020	8
13393	13404	11	4	0.10595	13128.0	ORF1ab	3.0	4376.0	13139.0	ORF1ab	2.0	4380.0	4.0	same gene	2020-08	2020	8
13393	13398	5	4	0.10595	13128.0	ORF1ab	3.0	4376.0	13133.0	ORF1ab	2.0	4378.0	2.0	same gene	2020-08	2020	8
13405	13393	12	4	0.10595	13140.0	ORF1ab	3.0	4380.0	13128.0	ORF1ab	3.0	4376.0	4.0	same gene	2020-08	2020	8
13399	13393	6	4	0.10595	13134.0	ORF1ab	3.0	4378.0	13128.0	ORF1ab	3.0	4376.0	2.0	same gene	2020-08	2020	8
13393	13399	6	4	0.10595	13128.0	ORF1ab	3.0	4376.0	13134.0	ORF1ab	3.0	4378.0	2.0	same gene	2020-08	2020	8
13399	13392	7	4	0.10595	13134.0	ORF1ab	3.0	4378.0	13127.0	ORF1ab	2.0	4376.0	2.0	same gene	2020-08	2020	8
13400	13392	8	4	0.10595	13135.0	ORF1ab	1.0	4379.0	13127.0	ORF1ab	2.0	4376.0	3.0	same gene	2020-08	2020	8
13403	13392	11	4	0.10595	13138.0	ORF1ab	1.0	4380.0	13127.0	ORF1ab	2.0	4376.0	4.0	same gene	2020-08	2020	8
13404	13392	12	4	0.10595	13139.0	ORF1ab	2.0	4380.0	13127.0	ORF1ab	2.0	4376.0	4.0	same gene	2020-08	2020	8
13400	13394	6	4	0.10595	13135.0	ORF1ab	1.0	4379.0	13129.0	ORF1ab	1.0	4377.0	2.0	same gene	2020-08	2020	8
13405	13392	13	4	0.10595	13140.0	ORF1ab	3.0	4380.0	13127.0	ORF1ab	2.0	4376.0	4.0	same gene	2020-08	2020	8
13406	13392	14	4	0.10595	13141.0	ORF1ab	1.0	4381.0	13127.0	ORF1ab	2.0	4376.0	5.0	same gene	2020-08	2020	8
13398	13393	5	4	0.10595	13133.0	ORF1ab	2.0	4378.0	13128.0	ORF1ab	3.0	4376.0	2.0	same gene	2020-08	2020	8
13400	13393	7	4	0.10595	13135.0	ORF1ab	1.0	4379.0	13128.0	ORF1ab	3.0	4376.0	3.0	same gene	2020-08	2020	8
13393	13400	7	4	0.10595	13128.0	ORF1ab	3.0	4376.0	13135.0	ORF1ab	1.0	4379.0	3.0	same gene	2020-08	2020	8
13403	13393	10	4	0.10595	13138.0	ORF1ab	1.0	4380.0	13128.0	ORF1ab	3.0	4376.0	4.0	same gene	2020-08	2020	8
13404	13393	11	4	0.10595	13139.0	ORF1ab	2.0	4380.0	13128.0	ORF1ab	3.0	4376.0	4.0	same gene	2020-08	2020	8
13392	13398	6	4	0.10595	13127.0	ORF1ab	2.0	4376.0	13133.0	ORF1ab	2.0	4378.0	2.0	same gene	2020-08	2020	8
13392	13399	7	4	0.10595	13127.0	ORF1ab	2.0	4376.0	13134.0	ORF1ab	3.0	4378.0	2.0	same gene	2020-08	2020	8
13392	13400	8	4	0.10595	13127.0	ORF1ab	2.0	4376.0	13135.0	ORF1ab	1.0	4379.0	3.0	same gene	2020-08	2020	8
13406	13393	13	4	0.10595	13141.0	ORF1ab	1.0	4381.0	13128.0	ORF1ab	3.0	4376.0	5.0	same gene	2020-08	2020	8
13392	13403	11	4	0.10595	13127.0	ORF1ab	2.0	4376.0	13138.0	ORF1ab	1.0	4380.0	4.0	same gene	2020-08	2020	8
13392	13404	12	4	0.10595	13127.0	ORF1ab	2.0	4376.0	13139.0	ORF1ab	2.0	4380.0	4.0	same gene	2020-08	2020	8
13392	13405	13	4	0.10595	13127.0	ORF1ab	2.0	4376.0	13140.0	ORF1ab	3.0	4380.0	4.0	same gene	2020-08	2020	8
13398	13392	6	4	0.10595	13133.0	ORF1ab	2.0	4378.0	13127.0	ORF1ab	2.0	4376.0	2.0	same gene	2020-08	2020	8
13394	13406	12	4	0.10595	13129.0	ORF1ab	1.0	4377.0	13141.0	ORF1ab	1.0	4381.0	4.0	same gene	2020-08	2020	8
27232	13658	13574	4	0.1059	31.0	ORF6	1.0	11.0	191.0	ORF1ab	2.0	64.0		different gene	2020-08	2020	8
27231	13658	13573	4	0.1059	30.0	ORF6	3.0	10.0	191.0	ORF1ab	2.0	64.0		different gene	2020-08	2020	8
13658	27231	13573	4	0.1059	191.0	ORF1ab	2.0	64.0	30.0	ORF6	3.0	10.0		different gene	2020-08	2020	8
13658	27232	13574	4	0.1059	191.0	ORF1ab	2.0	64.0	31.0	ORF6	1.0	11.0		different gene	2020-08	2020	8
12461	12449	12	4	0.10589	12196.0	ORF1ab	1.0	4066.0	12184.0	ORF1ab	1.0	4062.0	4.0	same gene	2020-08	2020	8
12461	12453	8	4	0.10589	12196.0	ORF1ab	1.0	4066.0	12188.0	ORF1ab	2.0	4063.0	3.0	same gene	2020-08	2020	8
12461	12450	11	4	0.10589	12196.0	ORF1ab	1.0	4066.0	12185.0	ORF1ab	2.0	4062.0	4.0	same gene	2020-08	2020	8
12460	12450	10	4	0.10589	12195.0	ORF1ab	3.0	4065.0	12185.0	ORF1ab	2.0	4062.0	3.0	same gene	2020-08	2020	8
12453	12461	8	4	0.10589	12188.0	ORF1ab	2.0	4063.0	12196.0	ORF1ab	1.0	4066.0	3.0	same gene	2020-08	2020	8
12448	12460	12	4	0.10589	12183.0	ORF1ab	3.0	4061.0	12195.0	ORF1ab	3.0	4065.0	4.0	same gene	2020-08	2020	8
12448	12461	13	4	0.10589	12183.0	ORF1ab	3.0	4061.0	12196.0	ORF1ab	1.0	4066.0	5.0	same gene	2020-08	2020	8
12453	12460	7	4	0.10589	12188.0	ORF1ab	2.0	4063.0	12195.0	ORF1ab	3.0	4065.0	2.0	same gene	2020-08	2020	8
12460	12454	6	4	0.10589	12195.0	ORF1ab	3.0	4065.0	12189.0	ORF1ab	3.0	4063.0	2.0	same gene	2020-08	2020	8
12452	12461	9	4	0.10589	12187.0	ORF1ab	1.0	4063.0	12196.0	ORF1ab	1.0	4066.0	3.0	same gene	2020-08	2020	8
12460	12449	11	4	0.10589	12195.0	ORF1ab	3.0	4065.0	12184.0	ORF1ab	1.0	4062.0	3.0	same gene	2020-08	2020	8
12454	12460	6	4	0.10589	12189.0	ORF1ab	3.0	4063.0	12195.0	ORF1ab	3.0	4065.0	2.0	same gene	2020-08	2020	8
12449	12460	11	4	0.10589	12184.0	ORF1ab	1.0	4062.0	12195.0	ORF1ab	3.0	4065.0	3.0	same gene	2020-08	2020	8
12449	12461	12	4	0.10589	12184.0	ORF1ab	1.0	4062.0	12196.0	ORF1ab	1.0	4066.0	4.0	same gene	2020-08	2020	8
12452	12460	8	4	0.10589	12187.0	ORF1ab	1.0	4063.0	12195.0	ORF1ab	3.0	4065.0	2.0	same gene	2020-08	2020	8
12461	12454	7	4	0.10589	12196.0	ORF1ab	1.0	4066.0	12189.0	ORF1ab	3.0	4063.0	3.0	same gene	2020-08	2020	8
12461	12456	5	4	0.10589	12196.0	ORF1ab	1.0	4066.0	12191.0	ORF1ab	2.0	4064.0	2.0	same gene	2020-08	2020	8
12461	12448	13	4	0.10589	12196.0	ORF1ab	1.0	4066.0	12183.0	ORF1ab	3.0	4061.0	5.0	same gene	2020-08	2020	8
12450	12460	10	4	0.10589	12185.0	ORF1ab	2.0	4062.0	12195.0	ORF1ab	3.0	4065.0	3.0	same gene	2020-08	2020	8
12450	12461	11	4	0.10589	12185.0	ORF1ab	2.0	4062.0	12196.0	ORF1ab	1.0	4066.0	4.0	same gene	2020-08	2020	8
12460	12448	12	4	0.10589	12195.0	ORF1ab	3.0	4065.0	12183.0	ORF1ab	3.0	4061.0	4.0	same gene	2020-08	2020	8
12451	12461	10	4	0.10589	12186.0	ORF1ab	3.0	4062.0	12196.0	ORF1ab	1.0	4066.0	4.0	same gene	2020-08	2020	8
12460	12453	7	4	0.10589	12195.0	ORF1ab	3.0	4065.0	12188.0	ORF1ab	2.0	4063.0	2.0	same gene	2020-08	2020	8
12447	12461	14	4	0.10589	12182.0	ORF1ab	2.0	4061.0	12196.0	ORF1ab	1.0	4066.0	5.0	same gene	2020-08	2020	8
12460	12452	8	4	0.10589	12195.0	ORF1ab	3.0	4065.0	12187.0	ORF1ab	1.0	4063.0	2.0	same gene	2020-08	2020	8
12456	12461	5	4	0.10589	12191.0	ORF1ab	2.0	4064.0	12196.0	ORF1ab	1.0	4066.0	2.0	same gene	2020-08	2020	8
12461	12452	9	4	0.10589	12196.0	ORF1ab	1.0	4066.0	12187.0	ORF1ab	1.0	4063.0	3.0	same gene	2020-08	2020	8
12461	12447	14	4	0.10589	12196.0	ORF1ab	1.0	4066.0	12182.0	ORF1ab	2.0	4061.0	5.0	same gene	2020-08	2020	8
12460	12447	13	4	0.10589	12195.0	ORF1ab	3.0	4065.0	12182.0	ORF1ab	2.0	4061.0	4.0	same gene	2020-08	2020	8
12461	12457	4	4	0.10589	12196.0	ORF1ab	1.0	4066.0	12192.0	ORF1ab	3.0	4064.0	2.0	same gene	2020-08	2020	8
12457	12461	4	4	0.10589	12192.0	ORF1ab	3.0	4064.0	12196.0	ORF1ab	1.0	4066.0	2.0	same gene	2020-08	2020	8
12451	12460	9	4	0.10589	12186.0	ORF1ab	3.0	4062.0	12195.0	ORF1ab	3.0	4065.0	3.0	same gene	2020-08	2020	8
12461	12451	10	4	0.10589	12196.0	ORF1ab	1.0	4066.0	12186.0	ORF1ab	3.0	4062.0	4.0	same gene	2020-08	2020	8
12454	12461	7	4	0.10589	12189.0	ORF1ab	3.0	4063.0	12196.0	ORF1ab	1.0	4066.0	3.0	same gene	2020-08	2020	8
12447	12460	13	4	0.10589	12182.0	ORF1ab	2.0	4061.0	12195.0	ORF1ab	3.0	4065.0	4.0	same gene	2020-08	2020	8
12460	12451	9	4	0.10589	12195.0	ORF1ab	3.0	4065.0	12186.0	ORF1ab	3.0	4062.0	3.0	same gene	2020-08	2020	8
27183	27231	48	4	0.10581	661.0	M	1.0	221.0	30.0	ORF6	3.0	10.0		different gene	2020-08	2020	8
27183	27232	49	4	0.10581	661.0	M	1.0	221.0	31.0	ORF6	1.0	11.0		different gene	2020-08	2020	8
27231	27183	48	4	0.10581	30.0	ORF6	3.0	10.0	661.0	M	1.0	221.0		different gene	2020-08	2020	8
27232	27183	49	4	0.10581	31.0	ORF6	1.0	11.0	661.0	M	1.0	221.0		different gene	2020-08	2020	8
22003	22008	5	4	0.1058	441.0	S	3.0	147.0	446.0	S	2.0	149.0	2.0	same gene	2020-08	2020	8
22008	22003	5	4	0.1058	446.0	S	2.0	149.0	441.0	S	3.0	147.0	2.0	same gene	2020-08	2020	8
9820	9826	6	4	0.10569	9555.0	ORF1ab	3.0	3185.0	9561.0	ORF1ab	3.0	3187.0	2.0	same gene	2020-08	2020	8
9819	9824	5	4	0.10569	9554.0	ORF1ab	2.0	3185.0	9559.0	ORF1ab	1.0	3187.0	2.0	same gene	2020-08	2020	8
9821	9827	6	4	0.10569	9556.0	ORF1ab	1.0	3186.0	9562.0	ORF1ab	1.0	3188.0	2.0	same gene	2020-08	2020	8
9819	9825	6	4	0.10569	9554.0	ORF1ab	2.0	3185.0	9560.0	ORF1ab	2.0	3187.0	2.0	same gene	2020-08	2020	8
9819	9826	7	4	0.10569	9554.0	ORF1ab	2.0	3185.0	9561.0	ORF1ab	3.0	3187.0	2.0	same gene	2020-08	2020	8
9819	9827	8	4	0.10569	9554.0	ORF1ab	2.0	3185.0	9562.0	ORF1ab	1.0	3188.0	3.0	same gene	2020-08	2020	8
9820	9827	7	4	0.10569	9555.0	ORF1ab	3.0	3185.0	9562.0	ORF1ab	1.0	3188.0	3.0	same gene	2020-08	2020	8
9820	9825	5	4	0.10569	9555.0	ORF1ab	3.0	3185.0	9560.0	ORF1ab	2.0	3187.0	2.0	same gene	2020-08	2020	8
9824	9819	5	4	0.10569	9559.0	ORF1ab	1.0	3187.0	9554.0	ORF1ab	2.0	3185.0	2.0	same gene	2020-08	2020	8
9827	9819	8	4	0.10569	9562.0	ORF1ab	1.0	3188.0	9554.0	ORF1ab	2.0	3185.0	3.0	same gene	2020-08	2020	8
9827	9823	4	4	0.10569	9562.0	ORF1ab	1.0	3188.0	9558.0	ORF1ab	3.0	3186.0	2.0	same gene	2020-08	2020	8
9827	9822	5	4	0.10569	9562.0	ORF1ab	1.0	3188.0	9557.0	ORF1ab	2.0	3186.0	2.0	same gene	2020-08	2020	8
9820	9824	4	4	0.10569	9555.0	ORF1ab	3.0	3185.0	9559.0	ORF1ab	1.0	3187.0	2.0	same gene	2020-08	2020	8
9827	9821	6	4	0.10569	9562.0	ORF1ab	1.0	3188.0	9556.0	ORF1ab	1.0	3186.0	2.0	same gene	2020-08	2020	8
9827	9820	7	4	0.10569	9562.0	ORF1ab	1.0	3188.0	9555.0	ORF1ab	3.0	3185.0	3.0	same gene	2020-08	2020	8
9826	9820	6	4	0.10569	9561.0	ORF1ab	3.0	3187.0	9555.0	ORF1ab	3.0	3185.0	2.0	same gene	2020-08	2020	8
9825	9820	5	4	0.10569	9560.0	ORF1ab	2.0	3187.0	9555.0	ORF1ab	3.0	3185.0	2.0	same gene	2020-08	2020	8
9824	9820	4	4	0.10569	9559.0	ORF1ab	1.0	3187.0	9555.0	ORF1ab	3.0	3185.0	2.0	same gene	2020-08	2020	8
9822	9827	5	4	0.10569	9557.0	ORF1ab	2.0	3186.0	9562.0	ORF1ab	1.0	3188.0	2.0	same gene	2020-08	2020	8
9823	9827	4	4	0.10569	9558.0	ORF1ab	3.0	3186.0	9562.0	ORF1ab	1.0	3188.0	2.0	same gene	2020-08	2020	8
9825	9819	6	4	0.10569	9560.0	ORF1ab	2.0	3187.0	9554.0	ORF1ab	2.0	3185.0	2.0	same gene	2020-08	2020	8
9826	9819	7	4	0.10569	9561.0	ORF1ab	3.0	3187.0	9554.0	ORF1ab	2.0	3185.0	2.0	same gene	2020-08	2020	8
22003	22007	4	4	0.10568	441.0	S	3.0	147.0	445.0	S	1.0	149.0	2.0	same gene	2020-08	2020	8
22007	22003	4	4	0.10568	445.0	S	1.0	149.0	441.0	S	3.0	147.0	2.0	same gene	2020-08	2020	8
13375	13395	20	4	0.10565	13110.0	ORF1ab	3.0	4370.0	13130.0	ORF1ab	2.0	4377.0	7.0	same gene	2020-08	2020	8
13392	13382	10	4	0.10565	13127.0	ORF1ab	2.0	4376.0	13117.0	ORF1ab	1.0	4373.0	3.0	same gene	2020-08	2020	8
13377	13395	18	4	0.10565	13112.0	ORF1ab	2.0	4371.0	13130.0	ORF1ab	2.0	4377.0	6.0	same gene	2020-08	2020	8
13390	13394	4	4	0.10565	13125.0	ORF1ab	3.0	4375.0	13129.0	ORF1ab	1.0	4377.0	2.0	same gene	2020-08	2020	8
13395	13382	13	4	0.10565	13130.0	ORF1ab	2.0	4377.0	13117.0	ORF1ab	1.0	4373.0	4.0	same gene	2020-08	2020	8
13394	13382	12	4	0.10565	13129.0	ORF1ab	1.0	4377.0	13117.0	ORF1ab	1.0	4373.0	4.0	same gene	2020-08	2020	8
13390	13395	5	4	0.10565	13125.0	ORF1ab	3.0	4375.0	13130.0	ORF1ab	2.0	4377.0	2.0	same gene	2020-08	2020	8
13393	13382	11	4	0.10565	13128.0	ORF1ab	3.0	4376.0	13117.0	ORF1ab	1.0	4373.0	3.0	same gene	2020-08	2020	8
13377	13394	17	4	0.10565	13112.0	ORF1ab	2.0	4371.0	13129.0	ORF1ab	1.0	4377.0	6.0	same gene	2020-08	2020	8
13395	13385	10	4	0.10565	13130.0	ORF1ab	2.0	4377.0	13120.0	ORF1ab	1.0	4374.0	3.0	same gene	2020-08	2020	8
13392	13383	9	4	0.10565	13127.0	ORF1ab	2.0	4376.0	13118.0	ORF1ab	2.0	4373.0	3.0	same gene	2020-08	2020	8
13395	13379	16	4	0.10565	13130.0	ORF1ab	2.0	4377.0	13114.0	ORF1ab	1.0	4372.0	5.0	same gene	2020-08	2020	8
13392	13385	7	4	0.10565	13127.0	ORF1ab	2.0	4376.0	13120.0	ORF1ab	1.0	4374.0	2.0	same gene	2020-08	2020	8
13395	13387	8	4	0.10565	13130.0	ORF1ab	2.0	4377.0	13122.0	ORF1ab	3.0	4374.0	3.0	same gene	2020-08	2020	8
13394	13390	4	4	0.10565	13129.0	ORF1ab	1.0	4377.0	13125.0	ORF1ab	3.0	4375.0	2.0	same gene	2020-08	2020	8
13395	13390	5	4	0.10565	13130.0	ORF1ab	2.0	4377.0	13125.0	ORF1ab	3.0	4375.0	2.0	same gene	2020-08	2020	8
13393	13385	8	4	0.10565	13128.0	ORF1ab	3.0	4376.0	13120.0	ORF1ab	1.0	4374.0	2.0	same gene	2020-08	2020	8
13383	13394	11	4	0.10565	13118.0	ORF1ab	2.0	4373.0	13129.0	ORF1ab	1.0	4377.0	4.0	same gene	2020-08	2020	8
13383	13395	12	4	0.10565	13118.0	ORF1ab	2.0	4373.0	13130.0	ORF1ab	2.0	4377.0	4.0	same gene	2020-08	2020	8
13379	13392	13	4	0.10565	13114.0	ORF1ab	1.0	4372.0	13127.0	ORF1ab	2.0	4376.0	4.0	same gene	2020-08	2020	8
13392	13380	12	4	0.10565	13127.0	ORF1ab	2.0	4376.0	13115.0	ORF1ab	2.0	4372.0	4.0	same gene	2020-08	2020	8
13379	13393	14	4	0.10565	13114.0	ORF1ab	1.0	4372.0	13128.0	ORF1ab	3.0	4376.0	4.0	same gene	2020-08	2020	8
13395	13376	19	4	0.10565	13130.0	ORF1ab	2.0	4377.0	13111.0	ORF1ab	1.0	4371.0	6.0	same gene	2020-08	2020	8
13394	13376	18	4	0.10565	13129.0	ORF1ab	1.0	4377.0	13111.0	ORF1ab	1.0	4371.0	6.0	same gene	2020-08	2020	8
13393	13376	17	4	0.10565	13128.0	ORF1ab	3.0	4376.0	13111.0	ORF1ab	1.0	4371.0	5.0	same gene	2020-08	2020	8
13380	13394	14	4	0.10565	13115.0	ORF1ab	2.0	4372.0	13129.0	ORF1ab	1.0	4377.0	5.0	same gene	2020-08	2020	8
13382	13393	11	4	0.10565	13117.0	ORF1ab	1.0	4373.0	13128.0	ORF1ab	3.0	4376.0	3.0	same gene	2020-08	2020	8
13392	13377	15	4	0.10565	13127.0	ORF1ab	2.0	4376.0	13112.0	ORF1ab	2.0	4371.0	5.0	same gene	2020-08	2020	8
13393	13377	16	4	0.10565	13128.0	ORF1ab	3.0	4376.0	13112.0	ORF1ab	2.0	4371.0	5.0	same gene	2020-08	2020	8
13394	13377	17	4	0.10565	13129.0	ORF1ab	1.0	4377.0	13112.0	ORF1ab	2.0	4371.0	6.0	same gene	2020-08	2020	8
13395	13377	18	4	0.10565	13130.0	ORF1ab	2.0	4377.0	13112.0	ORF1ab	2.0	4371.0	6.0	same gene	2020-08	2020	8
13375	13394	19	4	0.10565	13110.0	ORF1ab	3.0	4370.0	13129.0	ORF1ab	1.0	4377.0	7.0	same gene	2020-08	2020	8
13375	13393	18	4	0.10565	13110.0	ORF1ab	3.0	4370.0	13128.0	ORF1ab	3.0	4376.0	6.0	same gene	2020-08	2020	8
13375	13392	17	4	0.10565	13110.0	ORF1ab	3.0	4370.0	13127.0	ORF1ab	2.0	4376.0	6.0	same gene	2020-08	2020	8
13383	13393	10	4	0.10565	13118.0	ORF1ab	2.0	4373.0	13128.0	ORF1ab	3.0	4376.0	3.0	same gene	2020-08	2020	8
13383	13392	9	4	0.10565	13118.0	ORF1ab	2.0	4373.0	13127.0	ORF1ab	2.0	4376.0	3.0	same gene	2020-08	2020	8
13394	13387	7	4	0.10565	13129.0	ORF1ab	1.0	4377.0	13122.0	ORF1ab	3.0	4374.0	3.0	same gene	2020-08	2020	8
13393	13387	6	4	0.10565	13128.0	ORF1ab	3.0	4376.0	13122.0	ORF1ab	3.0	4374.0	2.0	same gene	2020-08	2020	8
13392	13387	5	4	0.10565	13127.0	ORF1ab	2.0	4376.0	13122.0	ORF1ab	3.0	4374.0	2.0	same gene	2020-08	2020	8
13382	13392	10	4	0.10565	13117.0	ORF1ab	1.0	4373.0	13127.0	ORF1ab	2.0	4376.0	3.0	same gene	2020-08	2020	8
13394	13385	9	4	0.10565	13129.0	ORF1ab	1.0	4377.0	13120.0	ORF1ab	1.0	4374.0	3.0	same gene	2020-08	2020	8
13392	13379	13	4	0.10565	13127.0	ORF1ab	2.0	4376.0	13114.0	ORF1ab	1.0	4372.0	4.0	same gene	2020-08	2020	8
13393	13379	14	4	0.10565	13128.0	ORF1ab	3.0	4376.0	13114.0	ORF1ab	1.0	4372.0	4.0	same gene	2020-08	2020	8
13394	13379	15	4	0.10565	13129.0	ORF1ab	1.0	4377.0	13114.0	ORF1ab	1.0	4372.0	5.0	same gene	2020-08	2020	8
13382	13394	12	4	0.10565	13117.0	ORF1ab	1.0	4373.0	13129.0	ORF1ab	1.0	4377.0	4.0	same gene	2020-08	2020	8
13392	13376	16	4	0.10565	13127.0	ORF1ab	2.0	4376.0	13111.0	ORF1ab	1.0	4371.0	5.0	same gene	2020-08	2020	8
13393	13380	13	4	0.10565	13128.0	ORF1ab	3.0	4376.0	13115.0	ORF1ab	2.0	4372.0	4.0	same gene	2020-08	2020	8
13387	13392	5	4	0.10565	13122.0	ORF1ab	3.0	4374.0	13127.0	ORF1ab	2.0	4376.0	2.0	same gene	2020-08	2020	8
13380	13395	15	4	0.10565	13115.0	ORF1ab	2.0	4372.0	13130.0	ORF1ab	2.0	4377.0	5.0	same gene	2020-08	2020	8
13380	13393	13	4	0.10565	13115.0	ORF1ab	2.0	4372.0	13128.0	ORF1ab	3.0	4376.0	4.0	same gene	2020-08	2020	8
13377	13393	16	4	0.10565	13112.0	ORF1ab	2.0	4371.0	13128.0	ORF1ab	3.0	4376.0	5.0	same gene	2020-08	2020	8
13377	13392	15	4	0.10565	13112.0	ORF1ab	2.0	4371.0	13127.0	ORF1ab	2.0	4376.0	5.0	same gene	2020-08	2020	8
13376	13392	16	4	0.10565	13111.0	ORF1ab	1.0	4371.0	13127.0	ORF1ab	2.0	4376.0	5.0	same gene	2020-08	2020	8
13376	13393	17	4	0.10565	13111.0	ORF1ab	1.0	4371.0	13128.0	ORF1ab	3.0	4376.0	5.0	same gene	2020-08	2020	8
13393	13383	10	4	0.10565	13128.0	ORF1ab	3.0	4376.0	13118.0	ORF1ab	2.0	4373.0	3.0	same gene	2020-08	2020	8
13380	13392	12	4	0.10565	13115.0	ORF1ab	2.0	4372.0	13127.0	ORF1ab	2.0	4376.0	4.0	same gene	2020-08	2020	8
13379	13395	16	4	0.10565	13114.0	ORF1ab	1.0	4372.0	13130.0	ORF1ab	2.0	4377.0	5.0	same gene	2020-08	2020	8
13387	13395	8	4	0.10565	13122.0	ORF1ab	3.0	4374.0	13130.0	ORF1ab	2.0	4377.0	3.0	same gene	2020-08	2020	8
13387	13394	7	4	0.10565	13122.0	ORF1ab	3.0	4374.0	13129.0	ORF1ab	1.0	4377.0	3.0	same gene	2020-08	2020	8
13385	13392	7	4	0.10565	13120.0	ORF1ab	1.0	4374.0	13127.0	ORF1ab	2.0	4376.0	2.0	same gene	2020-08	2020	8
13387	13393	6	4	0.10565	13122.0	ORF1ab	3.0	4374.0	13128.0	ORF1ab	3.0	4376.0	2.0	same gene	2020-08	2020	8
13376	13395	19	4	0.10565	13111.0	ORF1ab	1.0	4371.0	13130.0	ORF1ab	2.0	4377.0	6.0	same gene	2020-08	2020	8
13376	13394	18	4	0.10565	13111.0	ORF1ab	1.0	4371.0	13129.0	ORF1ab	1.0	4377.0	6.0	same gene	2020-08	2020	8
13379	13394	15	4	0.10565	13114.0	ORF1ab	1.0	4372.0	13129.0	ORF1ab	1.0	4377.0	5.0	same gene	2020-08	2020	8
13393	13375	18	4	0.10565	13128.0	ORF1ab	3.0	4376.0	13110.0	ORF1ab	3.0	4370.0	6.0	same gene	2020-08	2020	8
13385	13393	8	4	0.10565	13120.0	ORF1ab	1.0	4374.0	13128.0	ORF1ab	3.0	4376.0	2.0	same gene	2020-08	2020	8
13385	13394	9	4	0.10565	13120.0	ORF1ab	1.0	4374.0	13129.0	ORF1ab	1.0	4377.0	3.0	same gene	2020-08	2020	8
13385	13395	10	4	0.10565	13120.0	ORF1ab	1.0	4374.0	13130.0	ORF1ab	2.0	4377.0	3.0	same gene	2020-08	2020	8
13394	13380	14	4	0.10565	13129.0	ORF1ab	1.0	4377.0	13115.0	ORF1ab	2.0	4372.0	5.0	same gene	2020-08	2020	8
13395	13375	20	4	0.10565	13130.0	ORF1ab	2.0	4377.0	13110.0	ORF1ab	3.0	4370.0	7.0	same gene	2020-08	2020	8
13394	13375	19	4	0.10565	13129.0	ORF1ab	1.0	4377.0	13110.0	ORF1ab	3.0	4370.0	7.0	same gene	2020-08	2020	8
13392	13375	17	4	0.10565	13127.0	ORF1ab	2.0	4376.0	13110.0	ORF1ab	3.0	4370.0	6.0	same gene	2020-08	2020	8
13395	13380	15	4	0.10565	13130.0	ORF1ab	2.0	4377.0	13115.0	ORF1ab	2.0	4372.0	5.0	same gene	2020-08	2020	8
13382	13395	13	4	0.10565	13117.0	ORF1ab	1.0	4373.0	13130.0	ORF1ab	2.0	4377.0	4.0	same gene	2020-08	2020	8
13395	13383	12	4	0.10565	13130.0	ORF1ab	2.0	4377.0	13118.0	ORF1ab	2.0	4373.0	4.0	same gene	2020-08	2020	8
13394	13383	11	4	0.10565	13129.0	ORF1ab	1.0	4377.0	13118.0	ORF1ab	2.0	4373.0	4.0	same gene	2020-08	2020	8
22002	22008	6	4	0.10559	440.0	S	2.0	147.0	446.0	S	2.0	149.0	2.0	same gene	2020-08	2020	8
22008	22002	6	4	0.10559	446.0	S	2.0	149.0	440.0	S	2.0	147.0	2.0	same gene	2020-08	2020	8
22009	22003	6	4	0.10554	447.0	S	3.0	149.0	441.0	S	3.0	147.0	2.0	same gene	2020-08	2020	8
9828	9822	6	4	0.10554	9563.0	ORF1ab	2.0	3188.0	9557.0	ORF1ab	2.0	3186.0	2.0	same gene	2020-08	2020	8
9820	9828	8	4	0.10554	9555.0	ORF1ab	3.0	3185.0	9563.0	ORF1ab	2.0	3188.0	3.0	same gene	2020-08	2020	8
9828	9821	7	4	0.10554	9563.0	ORF1ab	2.0	3188.0	9556.0	ORF1ab	1.0	3186.0	2.0	same gene	2020-08	2020	8
9822	9828	6	4	0.10554	9557.0	ORF1ab	2.0	3186.0	9563.0	ORF1ab	2.0	3188.0	2.0	same gene	2020-08	2020	8
9828	9820	8	4	0.10554	9563.0	ORF1ab	2.0	3188.0	9555.0	ORF1ab	3.0	3185.0	3.0	same gene	2020-08	2020	8
9828	9819	9	4	0.10554	9563.0	ORF1ab	2.0	3188.0	9554.0	ORF1ab	2.0	3185.0	3.0	same gene	2020-08	2020	8
9823	9828	5	4	0.10554	9558.0	ORF1ab	3.0	3186.0	9563.0	ORF1ab	2.0	3188.0	2.0	same gene	2020-08	2020	8
9821	9828	7	4	0.10554	9556.0	ORF1ab	1.0	3186.0	9563.0	ORF1ab	2.0	3188.0	2.0	same gene	2020-08	2020	8
9819	9828	9	4	0.10554	9554.0	ORF1ab	2.0	3185.0	9563.0	ORF1ab	2.0	3188.0	3.0	same gene	2020-08	2020	8
9828	9823	5	4	0.10554	9563.0	ORF1ab	2.0	3188.0	9558.0	ORF1ab	3.0	3186.0	2.0	same gene	2020-08	2020	8
22003	22009	6	4	0.10554	441.0	S	3.0	147.0	447.0	S	3.0	149.0	2.0	same gene	2020-08	2020	8
7977	7983	6	4	0.10552	7712.0	ORF1ab	2.0	2571.0	7718.0	ORF1ab	2.0	2573.0	2.0	same gene	2020-08	2020	8
7983	7977	6	4	0.10552	7718.0	ORF1ab	2.0	2573.0	7712.0	ORF1ab	2.0	2571.0	2.0	same gene	2020-08	2020	8
24431	24427	4	4	0.10549	2869.0	S	1.0	957.0	2865.0	S	3.0	955.0	2.0	same gene	2020-08	2020	8
24428	24423	5	4	0.10549	2866.0	S	1.0	956.0	2861.0	S	2.0	954.0	2.0	same gene	2020-08	2020	8
24432	24426	6	4	0.10549	2870.0	S	2.0	957.0	2864.0	S	2.0	955.0	2.0	same gene	2020-08	2020	8
24431	24426	5	4	0.10549	2869.0	S	1.0	957.0	2864.0	S	2.0	955.0	2.0	same gene	2020-08	2020	8
24429	24423	6	4	0.10549	2867.0	S	2.0	956.0	2861.0	S	2.0	954.0	2.0	same gene	2020-08	2020	8
24430	24423	7	4	0.10549	2868.0	S	3.0	956.0	2861.0	S	2.0	954.0	2.0	same gene	2020-08	2020	8
24432	24424	8	4	0.10549	2870.0	S	2.0	957.0	2862.0	S	3.0	954.0	3.0	same gene	2020-08	2020	8
24431	24424	7	4	0.10549	2869.0	S	1.0	957.0	2862.0	S	3.0	954.0	3.0	same gene	2020-08	2020	8
24430	24424	6	4	0.10549	2868.0	S	3.0	956.0	2862.0	S	3.0	954.0	2.0	same gene	2020-08	2020	8
24428	24424	4	4	0.10549	2866.0	S	1.0	956.0	2862.0	S	3.0	954.0	2.0	same gene	2020-08	2020	8
24432	24423	9	4	0.10549	2870.0	S	2.0	957.0	2861.0	S	2.0	954.0	3.0	same gene	2020-08	2020	8
24431	24423	8	4	0.10549	2869.0	S	1.0	957.0	2861.0	S	2.0	954.0	3.0	same gene	2020-08	2020	8
24432	24427	5	4	0.10549	2870.0	S	2.0	957.0	2865.0	S	3.0	955.0	2.0	same gene	2020-08	2020	8
24423	24428	5	4	0.10549	2861.0	S	2.0	954.0	2866.0	S	1.0	956.0	2.0	same gene	2020-08	2020	8
24424	24431	7	4	0.10549	2862.0	S	3.0	954.0	2869.0	S	1.0	957.0	3.0	same gene	2020-08	2020	8
24427	24432	5	4	0.10549	2865.0	S	3.0	955.0	2870.0	S	2.0	957.0	2.0	same gene	2020-08	2020	8
24427	24431	4	4	0.10549	2865.0	S	3.0	955.0	2869.0	S	1.0	957.0	2.0	same gene	2020-08	2020	8
24426	24432	6	4	0.10549	2864.0	S	2.0	955.0	2870.0	S	2.0	957.0	2.0	same gene	2020-08	2020	8
24426	24431	5	4	0.10549	2864.0	S	2.0	955.0	2869.0	S	1.0	957.0	2.0	same gene	2020-08	2020	8
24423	24429	6	4	0.10549	2861.0	S	2.0	954.0	2867.0	S	2.0	956.0	2.0	same gene	2020-08	2020	8
24424	24432	8	4	0.10549	2862.0	S	3.0	954.0	2870.0	S	2.0	957.0	3.0	same gene	2020-08	2020	8
24429	24424	5	4	0.10549	2867.0	S	2.0	956.0	2862.0	S	3.0	954.0	2.0	same gene	2020-08	2020	8
24424	24430	6	4	0.10549	2862.0	S	3.0	954.0	2868.0	S	3.0	956.0	2.0	same gene	2020-08	2020	8
24424	24429	5	4	0.10549	2862.0	S	3.0	954.0	2867.0	S	2.0	956.0	2.0	same gene	2020-08	2020	8
24424	24428	4	4	0.10549	2862.0	S	3.0	954.0	2866.0	S	1.0	956.0	2.0	same gene	2020-08	2020	8
24423	24432	9	4	0.10549	2861.0	S	2.0	954.0	2870.0	S	2.0	957.0	3.0	same gene	2020-08	2020	8
24423	24431	8	4	0.10549	2861.0	S	2.0	954.0	2869.0	S	1.0	957.0	3.0	same gene	2020-08	2020	8
24423	24430	7	4	0.10549	2861.0	S	2.0	954.0	2868.0	S	3.0	956.0	2.0	same gene	2020-08	2020	8
13667	13672	5	4	0.10548	200.0	ORF1ab	2.0	67.0	205.0	ORF1ab	1.0	69.0	2.0	same gene	2020-08	2020	8
13667	13675	8	4	0.10548	200.0	ORF1ab	2.0	67.0	208.0	ORF1ab	1.0	70.0	3.0	same gene	2020-08	2020	8
13667	13676	9	4	0.10548	200.0	ORF1ab	2.0	67.0	209.0	ORF1ab	2.0	70.0	3.0	same gene	2020-08	2020	8
13667	13677	10	4	0.10548	200.0	ORF1ab	2.0	67.0	210.0	ORF1ab	3.0	70.0	3.0	same gene	2020-08	2020	8
13667	13679	12	4	0.10548	200.0	ORF1ab	2.0	67.0	212.0	ORF1ab	2.0	71.0	4.0	same gene	2020-08	2020	8
13667	13680	13	4	0.10548	200.0	ORF1ab	2.0	67.0	213.0	ORF1ab	3.0	71.0	4.0	same gene	2020-08	2020	8
13689	13667	22	4	0.10548	222.0	ORF1ab	3.0	74.0	200.0	ORF1ab	2.0	67.0	7.0	same gene	2020-08	2020	8
13695	13667	28	4	0.10548	228.0	ORF1ab	3.0	76.0	200.0	ORF1ab	2.0	67.0	9.0	same gene	2020-08	2020	8
13667	13673	6	4	0.10548	200.0	ORF1ab	2.0	67.0	206.0	ORF1ab	2.0	69.0	2.0	same gene	2020-08	2020	8
13667	13681	14	4	0.10548	200.0	ORF1ab	2.0	67.0	214.0	ORF1ab	1.0	72.0	5.0	same gene	2020-08	2020	8
13667	13695	28	4	0.10548	200.0	ORF1ab	2.0	67.0	228.0	ORF1ab	3.0	76.0	9.0	same gene	2020-08	2020	8
13679	13667	12	4	0.10548	212.0	ORF1ab	2.0	71.0	200.0	ORF1ab	2.0	67.0	4.0	same gene	2020-08	2020	8
13667	13689	22	4	0.10548	200.0	ORF1ab	2.0	67.0	222.0	ORF1ab	3.0	74.0	7.0	same gene	2020-08	2020	8
13667	13683	16	4	0.10548	200.0	ORF1ab	2.0	67.0	216.0	ORF1ab	3.0	72.0	5.0	same gene	2020-08	2020	8
13667	13682	15	4	0.10548	200.0	ORF1ab	2.0	67.0	215.0	ORF1ab	2.0	72.0	5.0	same gene	2020-08	2020	8
13672	13667	5	4	0.10548	205.0	ORF1ab	1.0	69.0	200.0	ORF1ab	2.0	67.0	2.0	same gene	2020-08	2020	8
13673	13667	6	4	0.10548	206.0	ORF1ab	2.0	69.0	200.0	ORF1ab	2.0	67.0	2.0	same gene	2020-08	2020	8
13675	13667	8	4	0.10548	208.0	ORF1ab	1.0	70.0	200.0	ORF1ab	2.0	67.0	3.0	same gene	2020-08	2020	8
13676	13667	9	4	0.10548	209.0	ORF1ab	2.0	70.0	200.0	ORF1ab	2.0	67.0	3.0	same gene	2020-08	2020	8
13677	13667	10	4	0.10548	210.0	ORF1ab	3.0	70.0	200.0	ORF1ab	2.0	67.0	3.0	same gene	2020-08	2020	8
13667	13688	21	4	0.10548	200.0	ORF1ab	2.0	67.0	221.0	ORF1ab	2.0	74.0	7.0	same gene	2020-08	2020	8
13680	13667	13	4	0.10548	213.0	ORF1ab	3.0	71.0	200.0	ORF1ab	2.0	67.0	4.0	same gene	2020-08	2020	8
13681	13667	14	4	0.10548	214.0	ORF1ab	1.0	72.0	200.0	ORF1ab	2.0	67.0	5.0	same gene	2020-08	2020	8
13682	13667	15	4	0.10548	215.0	ORF1ab	2.0	72.0	200.0	ORF1ab	2.0	67.0	5.0	same gene	2020-08	2020	8
13683	13667	16	4	0.10548	216.0	ORF1ab	3.0	72.0	200.0	ORF1ab	2.0	67.0	5.0	same gene	2020-08	2020	8
13688	13667	21	4	0.10548	221.0	ORF1ab	2.0	74.0	200.0	ORF1ab	2.0	67.0	7.0	same gene	2020-08	2020	8
27202	27215	13	4	0.10547	1.0	ORF6	1.0	1.0	14.0	ORF6	2.0	5.0	4.0	same gene	2020-08	2020	8
27209	27215	6	4	0.10547	8.0	ORF6	2.0	3.0	14.0	ORF6	2.0	5.0	2.0	same gene	2020-08	2020	8
27215	27202	13	4	0.10547	14.0	ORF6	2.0	5.0	1.0	ORF6	1.0	1.0	4.0	same gene	2020-08	2020	8
27202	27209	7	4	0.10547	1.0	ORF6	1.0	1.0	8.0	ORF6	2.0	3.0	2.0	same gene	2020-08	2020	8
27209	27202	7	4	0.10547	8.0	ORF6	2.0	3.0	1.0	ORF6	1.0	1.0	2.0	same gene	2020-08	2020	8
27203	27209	6	4	0.10547	2.0	ORF6	2.0	1.0	8.0	ORF6	2.0	3.0	2.0	same gene	2020-08	2020	8
27202	27216	14	4	0.10547	1.0	ORF6	1.0	1.0	15.0	ORF6	3.0	5.0	4.0	same gene	2020-08	2020	8
27206	27216	10	4	0.10547	5.0	ORF6	2.0	2.0	15.0	ORF6	3.0	5.0	3.0	same gene	2020-08	2020	8
27216	27209	7	4	0.10547	15.0	ORF6	3.0	5.0	8.0	ORF6	2.0	3.0	2.0	same gene	2020-08	2020	8
27206	27215	9	4	0.10547	5.0	ORF6	2.0	2.0	14.0	ORF6	2.0	5.0	3.0	same gene	2020-08	2020	8
27203	27215	12	4	0.10547	2.0	ORF6	2.0	1.0	14.0	ORF6	2.0	5.0	4.0	same gene	2020-08	2020	8
27209	27216	7	4	0.10547	8.0	ORF6	2.0	3.0	15.0	ORF6	3.0	5.0	2.0	same gene	2020-08	2020	8
27216	27202	14	4	0.10547	15.0	ORF6	3.0	5.0	1.0	ORF6	1.0	1.0	4.0	same gene	2020-08	2020	8
27215	27209	6	4	0.10547	14.0	ORF6	2.0	5.0	8.0	ORF6	2.0	3.0	2.0	same gene	2020-08	2020	8
27216	27203	13	4	0.10547	15.0	ORF6	3.0	5.0	2.0	ORF6	2.0	1.0	4.0	same gene	2020-08	2020	8
27216	27206	10	4	0.10547	15.0	ORF6	3.0	5.0	5.0	ORF6	2.0	2.0	3.0	same gene	2020-08	2020	8
27215	27206	9	4	0.10547	14.0	ORF6	2.0	5.0	5.0	ORF6	2.0	2.0	3.0	same gene	2020-08	2020	8
27215	27203	12	4	0.10547	14.0	ORF6	2.0	5.0	2.0	ORF6	2.0	1.0	4.0	same gene	2020-08	2020	8
27209	27203	6	4	0.10547	8.0	ORF6	2.0	3.0	2.0	ORF6	2.0	1.0	2.0	same gene	2020-08	2020	8
27203	27216	13	4	0.10547	2.0	ORF6	2.0	1.0	15.0	ORF6	3.0	5.0	4.0	same gene	2020-08	2020	8
24433	24438	5	4	0.10543	2871.0	S	3.0	957.0	2876.0	S	2.0	959.0	2.0	same gene	2020-08	2020	8
24433	24437	4	4	0.10543	2871.0	S	3.0	957.0	2875.0	S	1.0	959.0	2.0	same gene	2020-08	2020	8
24438	24433	5	4	0.10543	2876.0	S	2.0	959.0	2871.0	S	3.0	957.0	2.0	same gene	2020-08	2020	8
24437	24433	4	4	0.10543	2875.0	S	1.0	959.0	2871.0	S	3.0	957.0	2.0	same gene	2020-08	2020	8
7980	7975	5	4	0.10542	7715.0	ORF1ab	2.0	2572.0	7710.0	ORF1ab	3.0	2570.0	2.0	same gene	2020-08	2020	8
7975	7983	8	4	0.10542	7710.0	ORF1ab	3.0	2570.0	7718.0	ORF1ab	2.0	2573.0	3.0	same gene	2020-08	2020	8
7983	7975	8	4	0.10542	7718.0	ORF1ab	2.0	2573.0	7710.0	ORF1ab	3.0	2570.0	3.0	same gene	2020-08	2020	8
7975	7980	5	4	0.10542	7710.0	ORF1ab	3.0	2570.0	7715.0	ORF1ab	2.0	2572.0	2.0	same gene	2020-08	2020	8
27216	27200	16	4	0.10539	15.0	ORF6	3.0	5.0						different gene	2020-08	2020	8
27206	27200	6	4	0.10539	5.0	ORF6	2.0	2.0						different gene	2020-08	2020	8
27204	27209	5	4	0.10539	3.0	ORF6	3.0	1.0	8.0	ORF6	2.0	3.0	2.0	same gene	2020-08	2020	8
27200	27215	15	4	0.10539					14.0	ORF6	2.0	5.0		different gene	2020-08	2020	8
7974	7983	9	4	0.10539	7709.0	ORF1ab	2.0	2570.0	7718.0	ORF1ab	2.0	2573.0	3.0	same gene	2020-08	2020	8
7974	7980	6	4	0.10539	7709.0	ORF1ab	2.0	2570.0	7715.0	ORF1ab	2.0	2572.0	2.0	same gene	2020-08	2020	8
27202	27200	2	4	0.10539	1.0	ORF6	1.0	1.0						different gene	2020-08	2020	8
27200	27202	2	4	0.10539					1.0	ORF6	1.0	1.0		different gene	2020-08	2020	8
27200	27203	3	4	0.10539					2.0	ORF6	2.0	1.0		different gene	2020-08	2020	8
27200	27206	6	4	0.10539					5.0	ORF6	2.0	2.0		different gene	2020-08	2020	8
7980	7974	6	4	0.10539	7715.0	ORF1ab	2.0	2572.0	7709.0	ORF1ab	2.0	2570.0	2.0	same gene	2020-08	2020	8
27200	27209	9	4	0.10539					8.0	ORF6	2.0	3.0		different gene	2020-08	2020	8
27200	27216	16	4	0.10539					15.0	ORF6	3.0	5.0		different gene	2020-08	2020	8
27203	27200	3	4	0.10539	2.0	ORF6	2.0	1.0						different gene	2020-08	2020	8
27209	27200	9	4	0.10539	8.0	ORF6	2.0	3.0						different gene	2020-08	2020	8
27215	27200	15	4	0.10539	14.0	ORF6	2.0	5.0						different gene	2020-08	2020	8
7983	7974	9	4	0.10539	7718.0	ORF1ab	2.0	2573.0	7709.0	ORF1ab	2.0	2570.0	3.0	same gene	2020-08	2020	8
27209	27204	5	4	0.10539	8.0	ORF6	2.0	3.0	3.0	ORF6	3.0	1.0	2.0	same gene	2020-08	2020	8
27211	27202	9	4	0.10538	10.0	ORF6	1.0	4.0	1.0	ORF6	1.0	1.0	3.0	same gene	2020-08	2020	8
27208	27203	5	4	0.10538	7.0	ORF6	1.0	3.0	2.0	ORF6	2.0	1.0	2.0	same gene	2020-08	2020	8
27211	27203	8	4	0.10538	10.0	ORF6	1.0	4.0	2.0	ORF6	2.0	1.0	3.0	same gene	2020-08	2020	8
27208	27202	6	4	0.10538	7.0	ORF6	1.0	3.0	1.0	ORF6	1.0	1.0	2.0	same gene	2020-08	2020	8
27205	27215	10	4	0.10538	4.0	ORF6	1.0	2.0	14.0	ORF6	2.0	5.0	3.0	same gene	2020-08	2020	8
27215	27205	10	4	0.10538	14.0	ORF6	2.0	5.0	4.0	ORF6	1.0	2.0	3.0	same gene	2020-08	2020	8
27206	27211	5	4	0.10538	5.0	ORF6	2.0	2.0	10.0	ORF6	1.0	4.0	2.0	same gene	2020-08	2020	8
27216	27205	11	4	0.10538	15.0	ORF6	3.0	5.0	4.0	ORF6	1.0	2.0	3.0	same gene	2020-08	2020	8
27202	27208	6	4	0.10538	1.0	ORF6	1.0	1.0	7.0	ORF6	1.0	3.0	2.0	same gene	2020-08	2020	8
27203	27208	5	4	0.10538	2.0	ORF6	2.0	1.0	7.0	ORF6	1.0	3.0	2.0	same gene	2020-08	2020	8
27203	27211	8	4	0.10538	2.0	ORF6	2.0	1.0	10.0	ORF6	1.0	4.0	3.0	same gene	2020-08	2020	8
27205	27216	11	4	0.10538	4.0	ORF6	1.0	2.0	15.0	ORF6	3.0	5.0	3.0	same gene	2020-08	2020	8
27202	27211	9	4	0.10538	1.0	ORF6	1.0	1.0	10.0	ORF6	1.0	4.0	3.0	same gene	2020-08	2020	8
27208	27215	7	4	0.10538	7.0	ORF6	1.0	3.0	14.0	ORF6	2.0	5.0	2.0	same gene	2020-08	2020	8
27208	27216	8	4	0.10538	7.0	ORF6	1.0	3.0	15.0	ORF6	3.0	5.0	2.0	same gene	2020-08	2020	8
27216	27208	8	4	0.10538	15.0	ORF6	3.0	5.0	7.0	ORF6	1.0	3.0	2.0	same gene	2020-08	2020	8
27215	27208	7	4	0.10538	14.0	ORF6	2.0	5.0	7.0	ORF6	1.0	3.0	2.0	same gene	2020-08	2020	8
27211	27206	5	4	0.10538	10.0	ORF6	1.0	4.0	5.0	ORF6	2.0	2.0	2.0	same gene	2020-08	2020	8
7988	11038	3050	4	0.10536	7723.0	ORF1ab	1.0	2575.0	10773.0	ORF1ab	3.0	3591.0	1016.0	same gene	2020-08	2020	8
7988	11035	3047	4	0.10536	7723.0	ORF1ab	1.0	2575.0	10770.0	ORF1ab	3.0	3590.0	1015.0	same gene	2020-08	2020	8
7985	11039	3054	4	0.10536	7720.0	ORF1ab	1.0	2574.0	10774.0	ORF1ab	1.0	3592.0	1018.0	same gene	2020-08	2020	8
7985	11038	3053	4	0.10536	7720.0	ORF1ab	1.0	2574.0	10773.0	ORF1ab	3.0	3591.0	1017.0	same gene	2020-08	2020	8
7988	11037	3049	4	0.10536	7723.0	ORF1ab	1.0	2575.0	10772.0	ORF1ab	2.0	3591.0	1016.0	same gene	2020-08	2020	8
7985	11035	3050	4	0.10536	7720.0	ORF1ab	1.0	2574.0	10770.0	ORF1ab	3.0	3590.0	1016.0	same gene	2020-08	2020	8
7985	11037	3052	4	0.10536	7720.0	ORF1ab	1.0	2574.0	10772.0	ORF1ab	2.0	3591.0	1017.0	same gene	2020-08	2020	8
7985	11032	3047	4	0.10536	7720.0	ORF1ab	1.0	2574.0	10767.0	ORF1ab	3.0	3589.0	1015.0	same gene	2020-08	2020	8
7985	11034	3049	4	0.10536	7720.0	ORF1ab	1.0	2574.0	10769.0	ORF1ab	2.0	3590.0	1016.0	same gene	2020-08	2020	8
7985	11033	3048	4	0.10536	7720.0	ORF1ab	1.0	2574.0	10768.0	ORF1ab	1.0	3590.0	1016.0	same gene	2020-08	2020	8
7985	11040	3055	4	0.10536	7720.0	ORF1ab	1.0	2574.0	10775.0	ORF1ab	2.0	3592.0	1018.0	same gene	2020-08	2020	8
7988	11034	3046	4	0.10536	7723.0	ORF1ab	1.0	2575.0	10769.0	ORF1ab	2.0	3590.0	1015.0	same gene	2020-08	2020	8
7987	7991	4	4	0.10536	7722.0	ORF1ab	3.0	2574.0	7726.0	ORF1ab	1.0	2576.0	2.0	same gene	2020-08	2020	8
7985	11041	3056	4	0.10536	7720.0	ORF1ab	1.0	2574.0	10776.0	ORF1ab	3.0	3592.0	1018.0	same gene	2020-08	2020	8
7988	11040	3052	4	0.10536	7723.0	ORF1ab	1.0	2575.0	10775.0	ORF1ab	2.0	3592.0	1017.0	same gene	2020-08	2020	8
7988	11041	3053	4	0.10536	7723.0	ORF1ab	1.0	2575.0	10776.0	ORF1ab	3.0	3592.0	1017.0	same gene	2020-08	2020	8
7988	11033	3045	4	0.10536	7723.0	ORF1ab	1.0	2575.0	10768.0	ORF1ab	1.0	3590.0	1015.0	same gene	2020-08	2020	8
7988	11032	3044	4	0.10536	7723.0	ORF1ab	1.0	2575.0	10767.0	ORF1ab	3.0	3589.0	1014.0	same gene	2020-08	2020	8
7989	11032	3043	4	0.10536	7724.0	ORF1ab	2.0	2575.0	10767.0	ORF1ab	3.0	3589.0	1014.0	same gene	2020-08	2020	8
7987	28430	20443	4	0.10536	7722.0	ORF1ab	3.0	2574.0	157.0	N	1.0	53.0		different gene	2020-08	2020	8
7985	28430	20445	4	0.10536	7720.0	ORF1ab	1.0	2574.0	157.0	N	1.0	53.0		different gene	2020-08	2020	8
7985	7991	6	4	0.10536	7720.0	ORF1ab	1.0	2574.0	7726.0	ORF1ab	1.0	2576.0	2.0	same gene	2020-08	2020	8
7986	11032	3046	4	0.10536	7721.0	ORF1ab	2.0	2574.0	10767.0	ORF1ab	3.0	3589.0	1015.0	same gene	2020-08	2020	8
7986	11033	3047	4	0.10536	7721.0	ORF1ab	2.0	2574.0	10768.0	ORF1ab	1.0	3590.0	1016.0	same gene	2020-08	2020	8
7986	11034	3048	4	0.10536	7721.0	ORF1ab	2.0	2574.0	10769.0	ORF1ab	2.0	3590.0	1016.0	same gene	2020-08	2020	8
7986	11035	3049	4	0.10536	7721.0	ORF1ab	2.0	2574.0	10770.0	ORF1ab	3.0	3590.0	1016.0	same gene	2020-08	2020	8
7988	28430	20442	4	0.10536	7723.0	ORF1ab	1.0	2575.0	157.0	N	1.0	53.0		different gene	2020-08	2020	8
7989	11039	3050	4	0.10536	7724.0	ORF1ab	2.0	2575.0	10774.0	ORF1ab	1.0	3592.0	1017.0	same gene	2020-08	2020	8
7989	11033	3044	4	0.10536	7724.0	ORF1ab	2.0	2575.0	10768.0	ORF1ab	1.0	3590.0	1015.0	same gene	2020-08	2020	8
7989	28430	20441	4	0.10536	7724.0	ORF1ab	2.0	2575.0	157.0	N	1.0	53.0		different gene	2020-08	2020	8
7986	11038	3052	4	0.10536	7721.0	ORF1ab	2.0	2574.0	10773.0	ORF1ab	3.0	3591.0	1017.0	same gene	2020-08	2020	8
7991	28430	20439	4	0.10536	7726.0	ORF1ab	1.0	2576.0	157.0	N	1.0	53.0		different gene	2020-08	2020	8
7991	11041	3050	4	0.10536	7726.0	ORF1ab	1.0	2576.0	10776.0	ORF1ab	3.0	3592.0	1016.0	same gene	2020-08	2020	8
7991	11040	3049	4	0.10536	7726.0	ORF1ab	1.0	2576.0	10775.0	ORF1ab	2.0	3592.0	1016.0	same gene	2020-08	2020	8
7991	11039	3048	4	0.10536	7726.0	ORF1ab	1.0	2576.0	10774.0	ORF1ab	1.0	3592.0	1016.0	same gene	2020-08	2020	8
7991	11038	3047	4	0.10536	7726.0	ORF1ab	1.0	2576.0	10773.0	ORF1ab	3.0	3591.0	1015.0	same gene	2020-08	2020	8
7991	11037	3046	4	0.10536	7726.0	ORF1ab	1.0	2576.0	10772.0	ORF1ab	2.0	3591.0	1015.0	same gene	2020-08	2020	8
7991	11035	3044	4	0.10536	7726.0	ORF1ab	1.0	2576.0	10770.0	ORF1ab	3.0	3590.0	1014.0	same gene	2020-08	2020	8
7991	11034	3043	4	0.10536	7726.0	ORF1ab	1.0	2576.0	10769.0	ORF1ab	2.0	3590.0	1014.0	same gene	2020-08	2020	8
7991	11033	3042	4	0.10536	7726.0	ORF1ab	1.0	2576.0	10768.0	ORF1ab	1.0	3590.0	1014.0	same gene	2020-08	2020	8
7991	11032	3041	4	0.10536	7726.0	ORF1ab	1.0	2576.0	10767.0	ORF1ab	3.0	3589.0	1013.0	same gene	2020-08	2020	8
11032	11041	9	4	0.10536	10767.0	ORF1ab	3.0	3589.0	10776.0	ORF1ab	3.0	3592.0	3.0	same gene	2020-08	2020	8
7989	11034	3045	4	0.10536	7724.0	ORF1ab	2.0	2575.0	10769.0	ORF1ab	2.0	3590.0	1015.0	same gene	2020-08	2020	8
11032	11040	8	4	0.10536	10767.0	ORF1ab	3.0	3589.0	10775.0	ORF1ab	2.0	3592.0	3.0	same gene	2020-08	2020	8
11032	11039	7	4	0.10536	10767.0	ORF1ab	3.0	3589.0	10774.0	ORF1ab	1.0	3592.0	3.0	same gene	2020-08	2020	8
11032	11038	6	4	0.10536	10767.0	ORF1ab	3.0	3589.0	10773.0	ORF1ab	3.0	3591.0	2.0	same gene	2020-08	2020	8
11032	11037	5	4	0.10536	10767.0	ORF1ab	3.0	3589.0	10772.0	ORF1ab	2.0	3591.0	2.0	same gene	2020-08	2020	8
7988	11039	3051	4	0.10536	7723.0	ORF1ab	1.0	2575.0	10774.0	ORF1ab	1.0	3592.0	1017.0	same gene	2020-08	2020	8
7976	7983	7	4	0.10536	7711.0	ORF1ab	1.0	2571.0	7718.0	ORF1ab	2.0	2573.0	2.0	same gene	2020-08	2020	8
7989	11041	3052	4	0.10536	7724.0	ORF1ab	2.0	2575.0	10776.0	ORF1ab	3.0	3592.0	1017.0	same gene	2020-08	2020	8
7989	11040	3051	4	0.10536	7724.0	ORF1ab	2.0	2575.0	10775.0	ORF1ab	2.0	3592.0	1017.0	same gene	2020-08	2020	8
7989	11038	3049	4	0.10536	7724.0	ORF1ab	2.0	2575.0	10773.0	ORF1ab	3.0	3591.0	1016.0	same gene	2020-08	2020	8
7989	11037	3048	4	0.10536	7724.0	ORF1ab	2.0	2575.0	10772.0	ORF1ab	2.0	3591.0	1016.0	same gene	2020-08	2020	8
7989	11035	3046	4	0.10536	7724.0	ORF1ab	2.0	2575.0	10770.0	ORF1ab	3.0	3590.0	1015.0	same gene	2020-08	2020	8
7986	11037	3051	4	0.10536	7721.0	ORF1ab	2.0	2574.0	10772.0	ORF1ab	2.0	3591.0	1017.0	same gene	2020-08	2020	8
7987	11039	3052	4	0.10536	7722.0	ORF1ab	3.0	2574.0	10774.0	ORF1ab	1.0	3592.0	1018.0	same gene	2020-08	2020	8
7986	11039	3053	4	0.10536	7721.0	ORF1ab	2.0	2574.0	10774.0	ORF1ab	1.0	3592.0	1018.0	same gene	2020-08	2020	8
11035	28430	17395	4	0.10536	10770.0	ORF1ab	3.0	3590.0	157.0	N	1.0	53.0		different gene	2020-08	2020	8
11041	7991	3050	4	0.10536	10776.0	ORF1ab	3.0	3592.0	7726.0	ORF1ab	1.0	2576.0	1016.0	same gene	2020-08	2020	8
28430	7991	20439	4	0.10536	157.0	N	1.0	53.0	7726.0	ORF1ab	1.0	2576.0		different gene	2020-08	2020	8
11041	7987	3054	4	0.10536	10776.0	ORF1ab	3.0	3592.0	7722.0	ORF1ab	3.0	2574.0	1018.0	same gene	2020-08	2020	8
11040	7987	3053	4	0.10536	10775.0	ORF1ab	2.0	3592.0	7722.0	ORF1ab	3.0	2574.0	1018.0	same gene	2020-08	2020	8
11039	7987	3052	4	0.10536	10774.0	ORF1ab	1.0	3592.0	7722.0	ORF1ab	3.0	2574.0	1018.0	same gene	2020-08	2020	8
11038	7987	3051	4	0.10536	10773.0	ORF1ab	3.0	3591.0	7722.0	ORF1ab	3.0	2574.0	1017.0	same gene	2020-08	2020	8
11037	7987	3050	4	0.10536	10772.0	ORF1ab	2.0	3591.0	7722.0	ORF1ab	3.0	2574.0	1017.0	same gene	2020-08	2020	8
11035	7987	3048	4	0.10536	10770.0	ORF1ab	3.0	3590.0	7722.0	ORF1ab	3.0	2574.0	1016.0	same gene	2020-08	2020	8
11034	7987	3047	4	0.10536	10769.0	ORF1ab	2.0	3590.0	7722.0	ORF1ab	3.0	2574.0	1016.0	same gene	2020-08	2020	8
11033	7987	3046	4	0.10536	10768.0	ORF1ab	1.0	3590.0	7722.0	ORF1ab	3.0	2574.0	1016.0	same gene	2020-08	2020	8
7986	28430	20444	4	0.10536	7721.0	ORF1ab	2.0	2574.0	157.0	N	1.0	53.0		different gene	2020-08	2020	8
7987	11040	3053	4	0.10536	7722.0	ORF1ab	3.0	2574.0	10775.0	ORF1ab	2.0	3592.0	1018.0	same gene	2020-08	2020	8
11032	7987	3045	4	0.10536	10767.0	ORF1ab	3.0	3589.0	7722.0	ORF1ab	3.0	2574.0	1015.0	same gene	2020-08	2020	8
7986	7991	5	4	0.10536	7721.0	ORF1ab	2.0	2574.0	7726.0	ORF1ab	1.0	2576.0	2.0	same gene	2020-08	2020	8
11035	11041	6	4	0.10536	10770.0	ORF1ab	3.0	3590.0	10776.0	ORF1ab	3.0	3592.0	2.0	same gene	2020-08	2020	8
7991	7986	5	4	0.10536	7726.0	ORF1ab	1.0	2576.0	7721.0	ORF1ab	2.0	2574.0	2.0	same gene	2020-08	2020	8
28430	7986	20444	4	0.10536	157.0	N	1.0	53.0	7721.0	ORF1ab	2.0	2574.0		different gene	2020-08	2020	8
11041	7986	3055	4	0.10536	10776.0	ORF1ab	3.0	3592.0	7721.0	ORF1ab	2.0	2574.0	1018.0	same gene	2020-08	2020	8
11040	7986	3054	4	0.10536	10775.0	ORF1ab	2.0	3592.0	7721.0	ORF1ab	2.0	2574.0	1018.0	same gene	2020-08	2020	8
11039	7986	3053	4	0.10536	10774.0	ORF1ab	1.0	3592.0	7721.0	ORF1ab	2.0	2574.0	1018.0	same gene	2020-08	2020	8
11038	7986	3052	4	0.10536	10773.0	ORF1ab	3.0	3591.0	7721.0	ORF1ab	2.0	2574.0	1017.0	same gene	2020-08	2020	8
11037	7986	3051	4	0.10536	10772.0	ORF1ab	2.0	3591.0	7721.0	ORF1ab	2.0	2574.0	1017.0	same gene	2020-08	2020	8
11035	7986	3049	4	0.10536	10770.0	ORF1ab	3.0	3590.0	7721.0	ORF1ab	2.0	2574.0	1016.0	same gene	2020-08	2020	8
11034	7986	3048	4	0.10536	10769.0	ORF1ab	2.0	3590.0	7721.0	ORF1ab	2.0	2574.0	1016.0	same gene	2020-08	2020	8
11032	7986	3046	4	0.10536	10767.0	ORF1ab	3.0	3589.0	7721.0	ORF1ab	2.0	2574.0	1015.0	same gene	2020-08	2020	8
11035	11040	5	4	0.10536	10770.0	ORF1ab	3.0	3590.0	10775.0	ORF1ab	2.0	3592.0	2.0	same gene	2020-08	2020	8
7991	7985	6	4	0.10536	7726.0	ORF1ab	1.0	2576.0	7720.0	ORF1ab	1.0	2574.0	2.0	same gene	2020-08	2020	8
28430	7987	20443	4	0.10536	157.0	N	1.0	53.0	7722.0	ORF1ab	3.0	2574.0		different gene	2020-08	2020	8
7991	7987	4	4	0.10536	7726.0	ORF1ab	1.0	2576.0	7722.0	ORF1ab	3.0	2574.0	2.0	same gene	2020-08	2020	8
11040	7991	3049	4	0.10536	10775.0	ORF1ab	2.0	3592.0	7726.0	ORF1ab	1.0	2576.0	1016.0	same gene	2020-08	2020	8
11041	7988	3053	4	0.10536	10776.0	ORF1ab	3.0	3592.0	7723.0	ORF1ab	1.0	2575.0	1017.0	same gene	2020-08	2020	8
11032	7991	3041	4	0.10536	10767.0	ORF1ab	3.0	3589.0	7726.0	ORF1ab	1.0	2576.0	1013.0	same gene	2020-08	2020	8
28430	7989	20441	4	0.10536	157.0	N	1.0	53.0	7724.0	ORF1ab	2.0	2575.0		different gene	2020-08	2020	8
11041	7989	3052	4	0.10536	10776.0	ORF1ab	3.0	3592.0	7724.0	ORF1ab	2.0	2575.0	1017.0	same gene	2020-08	2020	8
11040	7989	3051	4	0.10536	10775.0	ORF1ab	2.0	3592.0	7724.0	ORF1ab	2.0	2575.0	1017.0	same gene	2020-08	2020	8
11039	7989	3050	4	0.10536	10774.0	ORF1ab	1.0	3592.0	7724.0	ORF1ab	2.0	2575.0	1017.0	same gene	2020-08	2020	8
11038	7989	3049	4	0.10536	10773.0	ORF1ab	3.0	3591.0	7724.0	ORF1ab	2.0	2575.0	1016.0	same gene	2020-08	2020	8
11037	7989	3048	4	0.10536	10772.0	ORF1ab	2.0	3591.0	7724.0	ORF1ab	2.0	2575.0	1016.0	same gene	2020-08	2020	8
11035	7989	3046	4	0.10536	10770.0	ORF1ab	3.0	3590.0	7724.0	ORF1ab	2.0	2575.0	1015.0	same gene	2020-08	2020	8
11034	7989	3045	4	0.10536	10769.0	ORF1ab	2.0	3590.0	7724.0	ORF1ab	2.0	2575.0	1015.0	same gene	2020-08	2020	8
11033	7989	3044	4	0.10536	10768.0	ORF1ab	1.0	3590.0	7724.0	ORF1ab	2.0	2575.0	1015.0	same gene	2020-08	2020	8
11032	7989	3043	4	0.10536	10767.0	ORF1ab	3.0	3589.0	7724.0	ORF1ab	2.0	2575.0	1014.0	same gene	2020-08	2020	8
28430	7988	20442	4	0.10536	157.0	N	1.0	53.0	7723.0	ORF1ab	1.0	2575.0		different gene	2020-08	2020	8
11040	7988	3052	4	0.10536	10775.0	ORF1ab	2.0	3592.0	7723.0	ORF1ab	1.0	2575.0	1017.0	same gene	2020-08	2020	8
11039	7991	3048	4	0.10536	10774.0	ORF1ab	1.0	3592.0	7726.0	ORF1ab	1.0	2576.0	1016.0	same gene	2020-08	2020	8
11039	7988	3051	4	0.10536	10774.0	ORF1ab	1.0	3592.0	7723.0	ORF1ab	1.0	2575.0	1017.0	same gene	2020-08	2020	8
11038	7988	3050	4	0.10536	10773.0	ORF1ab	3.0	3591.0	7723.0	ORF1ab	1.0	2575.0	1016.0	same gene	2020-08	2020	8
11037	7988	3049	4	0.10536	10772.0	ORF1ab	2.0	3591.0	7723.0	ORF1ab	1.0	2575.0	1016.0	same gene	2020-08	2020	8
11033	7991	3042	4	0.10536	10768.0	ORF1ab	1.0	3590.0	7726.0	ORF1ab	1.0	2576.0	1014.0	same gene	2020-08	2020	8
11034	7991	3043	4	0.10536	10769.0	ORF1ab	2.0	3590.0	7726.0	ORF1ab	1.0	2576.0	1014.0	same gene	2020-08	2020	8
11035	7991	3044	4	0.10536	10770.0	ORF1ab	3.0	3590.0	7726.0	ORF1ab	1.0	2576.0	1014.0	same gene	2020-08	2020	8
11037	7991	3046	4	0.10536	10772.0	ORF1ab	2.0	3591.0	7726.0	ORF1ab	1.0	2576.0	1015.0	same gene	2020-08	2020	8
11038	7991	3047	4	0.10536	10773.0	ORF1ab	3.0	3591.0	7726.0	ORF1ab	1.0	2576.0	1015.0	same gene	2020-08	2020	8
11035	7988	3047	4	0.10536	10770.0	ORF1ab	3.0	3590.0	7723.0	ORF1ab	1.0	2575.0	1015.0	same gene	2020-08	2020	8
11034	7988	3046	4	0.10536	10769.0	ORF1ab	2.0	3590.0	7723.0	ORF1ab	1.0	2575.0	1015.0	same gene	2020-08	2020	8
11033	7988	3045	4	0.10536	10768.0	ORF1ab	1.0	3590.0	7723.0	ORF1ab	1.0	2575.0	1015.0	same gene	2020-08	2020	8
11032	7988	3044	4	0.10536	10767.0	ORF1ab	3.0	3589.0	7723.0	ORF1ab	1.0	2575.0	1014.0	same gene	2020-08	2020	8
28430	7985	20445	4	0.10536	157.0	N	1.0	53.0	7720.0	ORF1ab	1.0	2574.0		different gene	2020-08	2020	8
11033	7986	3047	4	0.10536	10768.0	ORF1ab	1.0	3590.0	7721.0	ORF1ab	2.0	2574.0	1016.0	same gene	2020-08	2020	8
11041	7985	3056	4	0.10536	10776.0	ORF1ab	3.0	3592.0	7720.0	ORF1ab	1.0	2574.0	1018.0	same gene	2020-08	2020	8
28430	11032	17398	4	0.10536	157.0	N	1.0	53.0	10767.0	ORF1ab	3.0	3589.0		different gene	2020-08	2020	8
11040	11032	8	4	0.10536	10775.0	ORF1ab	2.0	3592.0	10767.0	ORF1ab	3.0	3589.0	3.0	same gene	2020-08	2020	8
11039	11032	7	4	0.10536	10774.0	ORF1ab	1.0	3592.0	10767.0	ORF1ab	3.0	3589.0	3.0	same gene	2020-08	2020	8
11038	11032	6	4	0.10536	10773.0	ORF1ab	3.0	3591.0	10767.0	ORF1ab	3.0	3589.0	2.0	same gene	2020-08	2020	8
11040	7985	3055	4	0.10536	10775.0	ORF1ab	2.0	3592.0	7720.0	ORF1ab	1.0	2574.0	1018.0	same gene	2020-08	2020	8
7987	11033	3046	4	0.10536	7722.0	ORF1ab	3.0	2574.0	10768.0	ORF1ab	1.0	3590.0	1016.0	same gene	2020-08	2020	8
7987	11034	3047	4	0.10536	7722.0	ORF1ab	3.0	2574.0	10769.0	ORF1ab	2.0	3590.0	1016.0	same gene	2020-08	2020	8
11033	7985	3048	4	0.10536	10768.0	ORF1ab	1.0	3590.0	7720.0	ORF1ab	1.0	2574.0	1016.0	same gene	2020-08	2020	8
11032	7985	3047	4	0.10536	10767.0	ORF1ab	3.0	3589.0	7720.0	ORF1ab	1.0	2574.0	1015.0	same gene	2020-08	2020	8
7987	11035	3048	4	0.10536	7722.0	ORF1ab	3.0	2574.0	10770.0	ORF1ab	3.0	3590.0	1016.0	same gene	2020-08	2020	8
11034	11041	7	4	0.10536	10769.0	ORF1ab	2.0	3590.0	10776.0	ORF1ab	3.0	3592.0	2.0	same gene	2020-08	2020	8
11034	11040	6	4	0.10536	10769.0	ORF1ab	2.0	3590.0	10775.0	ORF1ab	2.0	3592.0	2.0	same gene	2020-08	2020	8
11034	11039	5	4	0.10536	10769.0	ORF1ab	2.0	3590.0	10774.0	ORF1ab	1.0	3592.0	2.0	same gene	2020-08	2020	8
7983	7976	7	4	0.10536	7718.0	ORF1ab	2.0	2573.0	7711.0	ORF1ab	1.0	2571.0	2.0	same gene	2020-08	2020	8
11033	11041	8	4	0.10536	10768.0	ORF1ab	1.0	3590.0	10776.0	ORF1ab	3.0	3592.0	2.0	same gene	2020-08	2020	8
11033	11040	7	4	0.10536	10768.0	ORF1ab	1.0	3590.0	10775.0	ORF1ab	2.0	3592.0	2.0	same gene	2020-08	2020	8
11033	28430	17397	4	0.10536	10768.0	ORF1ab	1.0	3590.0	157.0	N	1.0	53.0		different gene	2020-08	2020	8
7987	11041	3054	4	0.10536	7722.0	ORF1ab	3.0	2574.0	10776.0	ORF1ab	3.0	3592.0	1018.0	same gene	2020-08	2020	8
11033	11039	6	4	0.10536	10768.0	ORF1ab	1.0	3590.0	10774.0	ORF1ab	1.0	3592.0	2.0	same gene	2020-08	2020	8
11032	28430	17398	4	0.10536	10767.0	ORF1ab	3.0	3589.0	157.0	N	1.0	53.0		different gene	2020-08	2020	8
11037	28430	17393	4	0.10536	10772.0	ORF1ab	2.0	3591.0	157.0	N	1.0	53.0		different gene	2020-08	2020	8
11038	28430	17392	4	0.10536	10773.0	ORF1ab	3.0	3591.0	157.0	N	1.0	53.0		different gene	2020-08	2020	8
7987	11037	3050	4	0.10536	7722.0	ORF1ab	3.0	2574.0	10772.0	ORF1ab	2.0	3591.0	1017.0	same gene	2020-08	2020	8
7987	11038	3051	4	0.10536	7722.0	ORF1ab	3.0	2574.0	10773.0	ORF1ab	3.0	3591.0	1017.0	same gene	2020-08	2020	8
11039	28430	17391	4	0.10536	10774.0	ORF1ab	1.0	3592.0	157.0	N	1.0	53.0		different gene	2020-08	2020	8
11040	28430	17390	4	0.10536	10775.0	ORF1ab	2.0	3592.0	157.0	N	1.0	53.0		different gene	2020-08	2020	8
11041	28430	17389	4	0.10536	10776.0	ORF1ab	3.0	3592.0	157.0	N	1.0	53.0		different gene	2020-08	2020	8
7986	11041	3055	4	0.10536	7721.0	ORF1ab	2.0	2574.0	10776.0	ORF1ab	3.0	3592.0	1018.0	same gene	2020-08	2020	8
11041	11032	9	4	0.10536	10776.0	ORF1ab	3.0	3592.0	10767.0	ORF1ab	3.0	3589.0	3.0	same gene	2020-08	2020	8
11037	11032	5	4	0.10536	10772.0	ORF1ab	2.0	3591.0	10767.0	ORF1ab	3.0	3589.0	2.0	same gene	2020-08	2020	8
11039	11033	6	4	0.10536	10774.0	ORF1ab	1.0	3592.0	10768.0	ORF1ab	1.0	3590.0	2.0	same gene	2020-08	2020	8
28430	11038	17392	4	0.10536	157.0	N	1.0	53.0	10773.0	ORF1ab	3.0	3591.0		different gene	2020-08	2020	8
11039	7985	3054	4	0.10536	10774.0	ORF1ab	1.0	3592.0	7720.0	ORF1ab	1.0	2574.0	1018.0	same gene	2020-08	2020	8
11038	7985	3053	4	0.10536	10773.0	ORF1ab	3.0	3591.0	7720.0	ORF1ab	1.0	2574.0	1017.0	same gene	2020-08	2020	8
11037	7985	3052	4	0.10536	10772.0	ORF1ab	2.0	3591.0	7720.0	ORF1ab	1.0	2574.0	1017.0	same gene	2020-08	2020	8
11035	7985	3050	4	0.10536	10770.0	ORF1ab	3.0	3590.0	7720.0	ORF1ab	1.0	2574.0	1016.0	same gene	2020-08	2020	8
11035	11039	4	4	0.10536	10770.0	ORF1ab	3.0	3590.0	10774.0	ORF1ab	1.0	3592.0	2.0	same gene	2020-08	2020	8
11034	28430	17396	4	0.10536	10769.0	ORF1ab	2.0	3590.0	157.0	N	1.0	53.0		different gene	2020-08	2020	8
7987	11032	3045	4	0.10536	7722.0	ORF1ab	3.0	2574.0	10767.0	ORF1ab	3.0	3589.0	1015.0	same gene	2020-08	2020	8
28430	11041	17389	4	0.10536	157.0	N	1.0	53.0	10776.0	ORF1ab	3.0	3592.0		different gene	2020-08	2020	8
11040	11033	7	4	0.10536	10775.0	ORF1ab	2.0	3592.0	10768.0	ORF1ab	1.0	3590.0	2.0	same gene	2020-08	2020	8
28430	11040	17390	4	0.10536	157.0	N	1.0	53.0	10775.0	ORF1ab	2.0	3592.0		different gene	2020-08	2020	8
28430	11039	17391	4	0.10536	157.0	N	1.0	53.0	10774.0	ORF1ab	1.0	3592.0		different gene	2020-08	2020	8
11034	7985	3049	4	0.10536	10769.0	ORF1ab	2.0	3590.0	7720.0	ORF1ab	1.0	2574.0	1016.0	same gene	2020-08	2020	8
7986	11040	3054	4	0.10536	7721.0	ORF1ab	2.0	2574.0	10775.0	ORF1ab	2.0	3592.0	1018.0	same gene	2020-08	2020	8
11041	11034	7	4	0.10536	10776.0	ORF1ab	3.0	3592.0	10769.0	ORF1ab	2.0	3590.0	2.0	same gene	2020-08	2020	8
28430	11037	17393	4	0.10536	157.0	N	1.0	53.0	10772.0	ORF1ab	2.0	3591.0		different gene	2020-08	2020	8
28430	11035	17395	4	0.10536	157.0	N	1.0	53.0	10770.0	ORF1ab	3.0	3590.0		different gene	2020-08	2020	8
11041	11033	8	4	0.10536	10776.0	ORF1ab	3.0	3592.0	10768.0	ORF1ab	1.0	3590.0	2.0	same gene	2020-08	2020	8
11041	11035	6	4	0.10536	10776.0	ORF1ab	3.0	3592.0	10770.0	ORF1ab	3.0	3590.0	2.0	same gene	2020-08	2020	8
11040	11035	5	4	0.10536	10775.0	ORF1ab	2.0	3592.0	10770.0	ORF1ab	3.0	3590.0	2.0	same gene	2020-08	2020	8
11039	11035	4	4	0.10536	10774.0	ORF1ab	1.0	3592.0	10770.0	ORF1ab	3.0	3590.0	2.0	same gene	2020-08	2020	8
28430	11034	17396	4	0.10536	157.0	N	1.0	53.0	10769.0	ORF1ab	2.0	3590.0		different gene	2020-08	2020	8
28430	11033	17397	4	0.10536	157.0	N	1.0	53.0	10768.0	ORF1ab	1.0	3590.0		different gene	2020-08	2020	8
11040	11034	6	4	0.10536	10775.0	ORF1ab	2.0	3592.0	10769.0	ORF1ab	2.0	3590.0	2.0	same gene	2020-08	2020	8
11039	11034	5	4	0.10536	10774.0	ORF1ab	1.0	3592.0	10769.0	ORF1ab	2.0	3590.0	2.0	same gene	2020-08	2020	8
7977	7982	5	4	0.10534	7712.0	ORF1ab	2.0	2571.0	7717.0	ORF1ab	1.0	2573.0	2.0	same gene	2020-08	2020	8
7982	7977	5	4	0.10534	7717.0	ORF1ab	1.0	2573.0	7712.0	ORF1ab	2.0	2571.0	2.0	same gene	2020-08	2020	8
7990	11038	3048	4	0.10533	7725.0	ORF1ab	3.0	2575.0	10773.0	ORF1ab	3.0	3591.0	1016.0	same gene	2020-08	2020	8
7990	28430	20440	4	0.10533	7725.0	ORF1ab	3.0	2575.0	157.0	N	1.0	53.0		different gene	2020-08	2020	8
7990	11041	3051	4	0.10533	7725.0	ORF1ab	3.0	2575.0	10776.0	ORF1ab	3.0	3592.0	1017.0	same gene	2020-08	2020	8
7990	11040	3050	4	0.10533	7725.0	ORF1ab	3.0	2575.0	10775.0	ORF1ab	2.0	3592.0	1017.0	same gene	2020-08	2020	8
7990	11039	3049	4	0.10533	7725.0	ORF1ab	3.0	2575.0	10774.0	ORF1ab	1.0	3592.0	1017.0	same gene	2020-08	2020	8
11041	7990	3051	4	0.10533	10776.0	ORF1ab	3.0	3592.0	7725.0	ORF1ab	3.0	2575.0	1017.0	same gene	2020-08	2020	8
7990	11037	3047	4	0.10533	7725.0	ORF1ab	3.0	2575.0	10772.0	ORF1ab	2.0	3591.0	1016.0	same gene	2020-08	2020	8
7990	11035	3045	4	0.10533	7725.0	ORF1ab	3.0	2575.0	10770.0	ORF1ab	3.0	3590.0	1015.0	same gene	2020-08	2020	8
7990	11034	3044	4	0.10533	7725.0	ORF1ab	3.0	2575.0	10769.0	ORF1ab	2.0	3590.0	1015.0	same gene	2020-08	2020	8
7990	11033	3043	4	0.10533	7725.0	ORF1ab	3.0	2575.0	10768.0	ORF1ab	1.0	3590.0	1015.0	same gene	2020-08	2020	8
7990	11032	3042	4	0.10533	7725.0	ORF1ab	3.0	2575.0	10767.0	ORF1ab	3.0	3589.0	1014.0	same gene	2020-08	2020	8
7978	7983	5	4	0.10533	7713.0	ORF1ab	3.0	2571.0	7718.0	ORF1ab	2.0	2573.0	2.0	same gene	2020-08	2020	8
28430	7990	20440	4	0.10533	157.0	N	1.0	53.0	7725.0	ORF1ab	3.0	2575.0		different gene	2020-08	2020	8
11040	7990	3050	4	0.10533	10775.0	ORF1ab	2.0	3592.0	7725.0	ORF1ab	3.0	2575.0	1017.0	same gene	2020-08	2020	8
11037	7990	3047	4	0.10533	10772.0	ORF1ab	2.0	3591.0	7725.0	ORF1ab	3.0	2575.0	1016.0	same gene	2020-08	2020	8
7983	7978	5	4	0.10533	7718.0	ORF1ab	2.0	2573.0	7713.0	ORF1ab	3.0	2571.0	2.0	same gene	2020-08	2020	8
11039	7990	3049	4	0.10533	10774.0	ORF1ab	1.0	3592.0	7725.0	ORF1ab	3.0	2575.0	1017.0	same gene	2020-08	2020	8
11033	7990	3043	4	0.10533	10768.0	ORF1ab	1.0	3590.0	7725.0	ORF1ab	3.0	2575.0	1015.0	same gene	2020-08	2020	8
11034	7990	3044	4	0.10533	10769.0	ORF1ab	2.0	3590.0	7725.0	ORF1ab	3.0	2575.0	1015.0	same gene	2020-08	2020	8
11035	7990	3045	4	0.10533	10770.0	ORF1ab	3.0	3590.0	7725.0	ORF1ab	3.0	2575.0	1015.0	same gene	2020-08	2020	8
11032	7990	3042	4	0.10533	10767.0	ORF1ab	3.0	3589.0	7725.0	ORF1ab	3.0	2575.0	1014.0	same gene	2020-08	2020	8
11038	7990	3048	4	0.10533	10773.0	ORF1ab	3.0	3591.0	7725.0	ORF1ab	3.0	2575.0	1016.0	same gene	2020-08	2020	8
24434	24428	6	4	0.10532	2872.0	S	1.0	958.0	2866.0	S	1.0	956.0	2.0	same gene	2020-08	2020	8
24424	24433	9	4	0.10532	2862.0	S	3.0	954.0	2871.0	S	3.0	957.0	3.0	same gene	2020-08	2020	8
24432	24437	5	4	0.10532	2870.0	S	2.0	957.0	2875.0	S	1.0	959.0	2.0	same gene	2020-08	2020	8
24432	24438	6	4	0.10532	2870.0	S	2.0	957.0	2876.0	S	2.0	959.0	2.0	same gene	2020-08	2020	8
24434	24430	4	4	0.10532	2872.0	S	1.0	958.0	2868.0	S	3.0	956.0	2.0	same gene	2020-08	2020	8
24438	24429	9	4	0.10532	2876.0	S	2.0	959.0	2867.0	S	2.0	956.0	3.0	same gene	2020-08	2020	8
24437	24429	8	4	0.10532	2875.0	S	1.0	959.0	2867.0	S	2.0	956.0	3.0	same gene	2020-08	2020	8
24424	24435	11	4	0.10532	2862.0	S	3.0	954.0	2873.0	S	2.0	958.0	4.0	same gene	2020-08	2020	8
24435	24427	8	4	0.10532	2873.0	S	2.0	958.0	2865.0	S	3.0	955.0	3.0	same gene	2020-08	2020	8
24424	24434	10	4	0.10532	2862.0	S	3.0	954.0	2872.0	S	1.0	958.0	4.0	same gene	2020-08	2020	8
24435	24428	7	4	0.10532	2873.0	S	2.0	958.0	2866.0	S	1.0	956.0	2.0	same gene	2020-08	2020	8
24435	24429	6	4	0.10532	2873.0	S	2.0	958.0	2867.0	S	2.0	956.0	2.0	same gene	2020-08	2020	8
24434	24429	5	4	0.10532	2872.0	S	1.0	958.0	2867.0	S	2.0	956.0	2.0	same gene	2020-08	2020	8
24438	24428	10	4	0.10532	2876.0	S	2.0	959.0	2866.0	S	1.0	956.0	3.0	same gene	2020-08	2020	8
24431	24437	6	4	0.10532	2869.0	S	1.0	957.0	2875.0	S	1.0	959.0	2.0	same gene	2020-08	2020	8
24437	24427	10	4	0.10532	2875.0	S	1.0	959.0	2865.0	S	3.0	955.0	4.0	same gene	2020-08	2020	8
24438	24427	11	4	0.10532	2876.0	S	2.0	959.0	2865.0	S	3.0	955.0	4.0	same gene	2020-08	2020	8
24437	24428	9	4	0.10532	2875.0	S	1.0	959.0	2866.0	S	1.0	956.0	3.0	same gene	2020-08	2020	8
24431	24438	7	4	0.10532	2869.0	S	1.0	957.0	2876.0	S	2.0	959.0	2.0	same gene	2020-08	2020	8
24430	24434	4	4	0.10532	2868.0	S	3.0	956.0	2872.0	S	1.0	958.0	2.0	same gene	2020-08	2020	8
24430	24438	8	4	0.10532	2868.0	S	3.0	956.0	2876.0	S	2.0	959.0	3.0	same gene	2020-08	2020	8
24430	24437	7	4	0.10532	2868.0	S	3.0	956.0	2875.0	S	1.0	959.0	3.0	same gene	2020-08	2020	8
24423	24438	15	4	0.10532	2861.0	S	2.0	954.0	2876.0	S	2.0	959.0	5.0	same gene	2020-08	2020	8
24423	24437	14	4	0.10532	2861.0	S	2.0	954.0	2875.0	S	1.0	959.0	5.0	same gene	2020-08	2020	8
24423	24435	12	4	0.10532	2861.0	S	2.0	954.0	2873.0	S	2.0	958.0	4.0	same gene	2020-08	2020	8
24423	24434	11	4	0.10532	2861.0	S	2.0	954.0	2872.0	S	1.0	958.0	4.0	same gene	2020-08	2020	8
24423	24433	10	4	0.10532	2861.0	S	2.0	954.0	2871.0	S	3.0	957.0	3.0	same gene	2020-08	2020	8
24437	24432	5	4	0.10532	2875.0	S	1.0	959.0	2870.0	S	2.0	957.0	2.0	same gene	2020-08	2020	8
24438	24431	7	4	0.10532	2876.0	S	2.0	959.0	2869.0	S	1.0	957.0	2.0	same gene	2020-08	2020	8
24437	24431	6	4	0.10532	2875.0	S	1.0	959.0	2869.0	S	1.0	957.0	2.0	same gene	2020-08	2020	8
24438	24430	8	4	0.10532	2876.0	S	2.0	959.0	2868.0	S	3.0	956.0	3.0	same gene	2020-08	2020	8
24437	24430	7	4	0.10532	2875.0	S	1.0	959.0	2868.0	S	3.0	956.0	3.0	same gene	2020-08	2020	8
24428	24437	9	4	0.10532	2866.0	S	1.0	956.0	2875.0	S	1.0	959.0	3.0	same gene	2020-08	2020	8
[truncated: 48,201 more rows]
