# Supplementary material for: Real-time identification of epistatic interactions in SARS-CoV-2 from large genome collections
Source: Genome Biol. 2024 Aug 22;25:228. doi: 10.1186/s13059-024-03355-y (PMC11342480; doi:10.1186/s13059-024-03355-y)
Supplement: Supplementary file 9 — Additional file 9. Table S8: predicted interactions for the time subsets, from March 2020 until March 2023; columns are the same as those in Table S7. [file 13059_2024_3355_MOESM9_ESM.zip › time_subset_2020-09.tsv]

pos_source	pos_target	distance	outlier	mi	feature_position_source	gene_source	codon_source	feature_codon_source	feature_position_target	gene_target	codon_target	feature_codon_target	codon_distance	interaction	name	year	month
1059	25563	24504	4	0.34381	794.0	ORF1ab	2.0	265.0	171.0	ORF3a	3.0	57.0		different gene	2020-09	2020	9
25563	1059	24504	4	0.34381	171.0	ORF3a	3.0	57.0	794.0	ORF1ab	2.0	265.0		different gene	2020-09	2020	9
445	6286	5841	4	0.22142	180.0	ORF1ab	3.0	60.0	6021.0	ORF1ab	3.0	2007.0	1947.0	same gene	2020-09	2020	9
6286	445	5841	4	0.22142	6021.0	ORF1ab	3.0	2007.0	180.0	ORF1ab	3.0	60.0	1947.0	same gene	2020-09	2020	9
26801	445	26356	4	0.2196	279.0	M	3.0	93.0	180.0	ORF1ab	3.0	60.0		different gene	2020-09	2020	9
445	26801	26356	4	0.2196	180.0	ORF1ab	3.0	60.0	279.0	M	3.0	93.0		different gene	2020-09	2020	9
26801	29645	2844	4	0.21914	279.0	M	3.0	93.0	88.0	ORF10	1.0	30.0		different gene	2020-09	2020	9
29645	26801	2844	4	0.21914	88.0	ORF10	1.0	30.0	279.0	M	3.0	93.0		different gene	2020-09	2020	9
26801	21255	5546	4	0.21811	279.0	M	3.0	93.0	7788.0	ORF1ab	3.0	2596.0		different gene	2020-09	2020	9
21255	26801	5546	4	0.21811	7788.0	ORF1ab	3.0	2596.0	279.0	M	3.0	93.0		different gene	2020-09	2020	9
26801	28932	2131	4	0.21273	279.0	M	3.0	93.0	659.0	N	2.0	220.0		different gene	2020-09	2020	9
28932	26801	2131	4	0.21273	659.0	N	2.0	220.0	279.0	M	3.0	93.0		different gene	2020-09	2020	9
22227	26801	4574	4	0.20984	665.0	S	2.0	222.0	279.0	M	3.0	93.0		different gene	2020-09	2020	9
26801	22227	4574	4	0.20984	279.0	M	3.0	93.0	665.0	S	2.0	222.0		different gene	2020-09	2020	9
28883	25563	3320	4	0.20366	610.0	N	1.0	204.0	171.0	ORF3a	3.0	57.0		different gene	2020-09	2020	9
25563	28883	3320	4	0.20366	171.0	ORF3a	3.0	57.0	610.0	N	1.0	204.0		different gene	2020-09	2020	9
19533	19537	4	4	0.17836	6066.0	ORF1ab	3.0	2022.0	6070.0	ORF1ab	1.0	2024.0	2.0	same gene	2020-09	2020	9
19537	19533	4	4	0.17836	6070.0	ORF1ab	1.0	2024.0	6066.0	ORF1ab	3.0	2022.0	2.0	same gene	2020-09	2020	9
20268	28854	8586	4	0.16522	6801.0	ORF1ab	3.0	2267.0	581.0	N	2.0	194.0		different gene	2020-09	2020	9
28854	20268	8586	4	0.16522	581.0	N	2.0	194.0	6801.0	ORF1ab	3.0	2267.0		different gene	2020-09	2020	9
19450	19458	8	4	0.1578	5983.0	ORF1ab	1.0	1995.0	5991.0	ORF1ab	3.0	1997.0	2.0	same gene	2020-09	2020	9
19458	19450	8	4	0.1578	5991.0	ORF1ab	3.0	1997.0	5983.0	ORF1ab	1.0	1995.0	2.0	same gene	2020-09	2020	9
23731	10097	13634	4	0.14908	2169.0	S	3.0	723.0	9832.0	ORF1ab	1.0	3278.0		different gene	2020-09	2020	9
10097	23731	13634	4	0.14908	9832.0	ORF1ab	1.0	3278.0	2169.0	S	3.0	723.0		different gene	2020-09	2020	9
28472	18424	10048	4	0.13588	199.0	N	1.0	67.0	4957.0	ORF1ab	1.0	1653.0		different gene	2020-09	2020	9
18424	28472	10048	4	0.13588	4957.0	ORF1ab	1.0	1653.0	199.0	N	1.0	67.0		different gene	2020-09	2020	9
18877	26735	7858	4	0.13536	5410.0	ORF1ab	1.0	1804.0	213.0	M	3.0	71.0		different gene	2020-09	2020	9
26735	18877	7858	4	0.13536	213.0	M	3.0	71.0	5410.0	ORF1ab	1.0	1804.0		different gene	2020-09	2020	9
24981	24976	5	4	0.1321	3419.0	S	2.0	1140.0	3414.0	S	3.0	1138.0	2.0	same gene	2020-09	2020	9
24984	24975	9	4	0.1321	3422.0	S	2.0	1141.0	3413.0	S	2.0	1138.0	3.0	same gene	2020-09	2020	9
24983	24976	7	4	0.1321	3421.0	S	1.0	1141.0	3414.0	S	3.0	1138.0	3.0	same gene	2020-09	2020	9
24984	24976	8	4	0.1321	3422.0	S	2.0	1141.0	3414.0	S	3.0	1138.0	3.0	same gene	2020-09	2020	9
24980	24975	5	4	0.1321	3418.0	S	1.0	1140.0	3413.0	S	2.0	1138.0	2.0	same gene	2020-09	2020	9
24981	24975	6	4	0.1321	3419.0	S	2.0	1140.0	3413.0	S	2.0	1138.0	2.0	same gene	2020-09	2020	9
24983	24975	8	4	0.1321	3421.0	S	1.0	1141.0	3413.0	S	2.0	1138.0	3.0	same gene	2020-09	2020	9
24976	24983	7	4	0.1321	3414.0	S	3.0	1138.0	3421.0	S	1.0	1141.0	3.0	same gene	2020-09	2020	9
24976	24984	8	4	0.1321	3414.0	S	3.0	1138.0	3422.0	S	2.0	1141.0	3.0	same gene	2020-09	2020	9
24976	24981	5	4	0.1321	3414.0	S	3.0	1138.0	3419.0	S	2.0	1140.0	2.0	same gene	2020-09	2020	9
24983	24978	5	4	0.1321	3421.0	S	1.0	1141.0	3416.0	S	2.0	1139.0	2.0	same gene	2020-09	2020	9
24984	24978	6	4	0.1321	3422.0	S	2.0	1141.0	3416.0	S	2.0	1139.0	2.0	same gene	2020-09	2020	9
24975	24980	5	4	0.1321	3413.0	S	2.0	1138.0	3418.0	S	1.0	1140.0	2.0	same gene	2020-09	2020	9
24976	24980	4	4	0.1321	3414.0	S	3.0	1138.0	3418.0	S	1.0	1140.0	2.0	same gene	2020-09	2020	9
24975	24983	8	4	0.1321	3413.0	S	2.0	1138.0	3421.0	S	1.0	1141.0	3.0	same gene	2020-09	2020	9
24975	24981	6	4	0.1321	3413.0	S	2.0	1138.0	3419.0	S	2.0	1140.0	2.0	same gene	2020-09	2020	9
24980	24976	4	4	0.1321	3418.0	S	1.0	1140.0	3414.0	S	3.0	1138.0	2.0	same gene	2020-09	2020	9
24975	24984	9	4	0.1321	3413.0	S	2.0	1138.0	3422.0	S	2.0	1141.0	3.0	same gene	2020-09	2020	9
24978	24983	5	4	0.1321	3416.0	S	2.0	1139.0	3421.0	S	1.0	1141.0	2.0	same gene	2020-09	2020	9
24978	24984	6	4	0.1321	3416.0	S	2.0	1139.0	3422.0	S	2.0	1141.0	2.0	same gene	2020-09	2020	9
24984	24977	7	4	0.13208	3422.0	S	2.0	1141.0	3415.0	S	1.0	1139.0	2.0	same gene	2020-09	2020	9
24983	24977	6	4	0.13208	3421.0	S	1.0	1141.0	3415.0	S	1.0	1139.0	2.0	same gene	2020-09	2020	9
24977	24983	6	4	0.13208	3415.0	S	1.0	1139.0	3421.0	S	1.0	1141.0	2.0	same gene	2020-09	2020	9
24977	24984	7	4	0.13208	3415.0	S	1.0	1139.0	3422.0	S	2.0	1141.0	2.0	same gene	2020-09	2020	9
24985	24978	7	4	0.13207	3423.0	S	3.0	1141.0	3416.0	S	2.0	1139.0	2.0	same gene	2020-09	2020	9
24978	24985	7	4	0.13207	3416.0	S	2.0	1139.0	3423.0	S	3.0	1141.0	2.0	same gene	2020-09	2020	9
24985	24976	9	4	0.13207	3423.0	S	3.0	1141.0	3414.0	S	3.0	1138.0	3.0	same gene	2020-09	2020	9
24976	24985	9	4	0.13207	3414.0	S	3.0	1138.0	3423.0	S	3.0	1141.0	3.0	same gene	2020-09	2020	9
24975	24985	10	4	0.13207	3413.0	S	2.0	1138.0	3423.0	S	3.0	1141.0	3.0	same gene	2020-09	2020	9
24985	24975	10	4	0.13207	3423.0	S	3.0	1141.0	3413.0	S	2.0	1138.0	3.0	same gene	2020-09	2020	9
24979	24983	4	4	0.13193	3417.0	S	3.0	1139.0	3421.0	S	1.0	1141.0	2.0	same gene	2020-09	2020	9
24984	24979	5	4	0.13193	3422.0	S	2.0	1141.0	3417.0	S	3.0	1139.0	2.0	same gene	2020-09	2020	9
24979	24984	5	4	0.13193	3417.0	S	3.0	1139.0	3422.0	S	2.0	1141.0	2.0	same gene	2020-09	2020	9
24983	24979	4	4	0.13193	3421.0	S	1.0	1141.0	3417.0	S	3.0	1139.0	2.0	same gene	2020-09	2020	9
24980	24986	6	4	0.13137	3418.0	S	1.0	1140.0	3424.0	S	1.0	1142.0	2.0	same gene	2020-09	2020	9
24986	24980	6	4	0.13137	3424.0	S	1.0	1142.0	3418.0	S	1.0	1140.0	2.0	same gene	2020-09	2020	9
24987	24980	7	4	0.13137	3425.0	S	2.0	1142.0	3418.0	S	1.0	1140.0	2.0	same gene	2020-09	2020	9
24986	24981	5	4	0.13137	3424.0	S	1.0	1142.0	3419.0	S	2.0	1140.0	2.0	same gene	2020-09	2020	9
24987	24978	9	4	0.13137	3425.0	S	2.0	1142.0	3416.0	S	2.0	1139.0	3.0	same gene	2020-09	2020	9
24986	24976	10	4	0.13137	3424.0	S	1.0	1142.0	3414.0	S	3.0	1138.0	4.0	same gene	2020-09	2020	9
24987	24981	6	4	0.13137	3425.0	S	2.0	1142.0	3419.0	S	2.0	1140.0	2.0	same gene	2020-09	2020	9
24981	24986	5	4	0.13137	3419.0	S	2.0	1140.0	3424.0	S	1.0	1142.0	2.0	same gene	2020-09	2020	9
24980	24987	7	4	0.13137	3418.0	S	1.0	1140.0	3425.0	S	2.0	1142.0	2.0	same gene	2020-09	2020	9
24987	24976	11	4	0.13137	3425.0	S	2.0	1142.0	3414.0	S	3.0	1138.0	4.0	same gene	2020-09	2020	9
24981	24987	6	4	0.13137	3419.0	S	2.0	1140.0	3425.0	S	2.0	1142.0	2.0	same gene	2020-09	2020	9
24978	24987	9	4	0.13137	3416.0	S	2.0	1139.0	3425.0	S	2.0	1142.0	3.0	same gene	2020-09	2020	9
24986	24978	8	4	0.13137	3424.0	S	1.0	1142.0	3416.0	S	2.0	1139.0	3.0	same gene	2020-09	2020	9
24986	24975	11	4	0.13137	3424.0	S	1.0	1142.0	3413.0	S	2.0	1138.0	4.0	same gene	2020-09	2020	9
24976	24986	10	4	0.13137	3414.0	S	3.0	1138.0	3424.0	S	1.0	1142.0	4.0	same gene	2020-09	2020	9
24976	24987	11	4	0.13137	3414.0	S	3.0	1138.0	3425.0	S	2.0	1142.0	4.0	same gene	2020-09	2020	9
24978	24986	8	4	0.13137	3416.0	S	2.0	1139.0	3424.0	S	1.0	1142.0	3.0	same gene	2020-09	2020	9
24987	24975	12	4	0.13137	3425.0	S	2.0	1142.0	3413.0	S	2.0	1138.0	4.0	same gene	2020-09	2020	9
24975	24987	12	4	0.13137	3413.0	S	2.0	1138.0	3425.0	S	2.0	1142.0	4.0	same gene	2020-09	2020	9
24975	24986	11	4	0.13137	3413.0	S	2.0	1138.0	3424.0	S	1.0	1142.0	4.0	same gene	2020-09	2020	9
24976	24982	6	4	0.13094	3414.0	S	3.0	1138.0	3420.0	S	3.0	1140.0	2.0	same gene	2020-09	2020	9
24982	24976	6	4	0.13094	3420.0	S	3.0	1140.0	3414.0	S	3.0	1138.0	2.0	same gene	2020-09	2020	9
24982	24975	7	4	0.13094	3420.0	S	3.0	1140.0	3413.0	S	2.0	1138.0	2.0	same gene	2020-09	2020	9
24975	24982	7	4	0.13094	3413.0	S	2.0	1138.0	3420.0	S	3.0	1140.0	2.0	same gene	2020-09	2020	9
27964	1059	26905	4	0.12907	71.0	ORF8	2.0	24.0	794.0	ORF1ab	2.0	265.0		different gene	2020-09	2020	9
1059	27964	26905	4	0.12907	794.0	ORF1ab	2.0	265.0	71.0	ORF8	2.0	24.0		different gene	2020-09	2020	9
18424	21304	2880	4	0.12837	4957.0	ORF1ab	1.0	1653.0	7837.0	ORF1ab	1.0	2613.0	960.0	same gene	2020-09	2020	9
21304	18424	2880	4	0.12837	7837.0	ORF1ab	1.0	2613.0	4957.0	ORF1ab	1.0	1653.0	960.0	same gene	2020-09	2020	9
10319	27964	17645	4	0.12834	10054.0	ORF1ab	1.0	3352.0	71.0	ORF8	2.0	24.0		different gene	2020-09	2020	9
27964	10319	17645	4	0.12834	71.0	ORF8	2.0	24.0	10054.0	ORF1ab	1.0	3352.0		different gene	2020-09	2020	9
22380	22375	5	4	0.12798	818.0	S	2.0	273.0	813.0	S	3.0	271.0	2.0	same gene	2020-09	2020	9
22375	22380	5	4	0.12798	813.0	S	3.0	271.0	818.0	S	2.0	273.0	2.0	same gene	2020-09	2020	9
25907	18424	7483	4	0.12756	515.0	ORF3a	2.0	172.0	4957.0	ORF1ab	1.0	1653.0		different gene	2020-09	2020	9
18424	25907	7483	4	0.12756	4957.0	ORF1ab	1.0	1653.0	515.0	ORF3a	2.0	172.0		different gene	2020-09	2020	9
19297	19512	215	4	0.12702	5830.0	ORF1ab	1.0	1944.0	6045.0	ORF1ab	3.0	2015.0	71.0	same gene	2020-09	2020	9
19512	19297	215	4	0.12702	6045.0	ORF1ab	3.0	2015.0	5830.0	ORF1ab	1.0	1944.0	71.0	same gene	2020-09	2020	9
1607	1602	5	4	0.12559	1342.0	ORF1ab	1.0	448.0	1337.0	ORF1ab	2.0	446.0	2.0	same gene	2020-09	2020	9
1608	1602	6	4	0.12559	1343.0	ORF1ab	2.0	448.0	1337.0	ORF1ab	2.0	446.0	2.0	same gene	2020-09	2020	9
1602	1607	5	4	0.12559	1337.0	ORF1ab	2.0	446.0	1342.0	ORF1ab	1.0	448.0	2.0	same gene	2020-09	2020	9
1602	1608	6	4	0.12559	1337.0	ORF1ab	2.0	446.0	1343.0	ORF1ab	2.0	448.0	2.0	same gene	2020-09	2020	9
1607	1603	4	4	0.12557	1342.0	ORF1ab	1.0	448.0	1338.0	ORF1ab	3.0	446.0	2.0	same gene	2020-09	2020	9
1603	1607	4	4	0.12557	1338.0	ORF1ab	3.0	446.0	1342.0	ORF1ab	1.0	448.0	2.0	same gene	2020-09	2020	9
1603	1608	5	4	0.12557	1338.0	ORF1ab	3.0	446.0	1343.0	ORF1ab	2.0	448.0	2.0	same gene	2020-09	2020	9
1608	1603	5	4	0.12557	1343.0	ORF1ab	2.0	448.0	1338.0	ORF1ab	3.0	446.0	2.0	same gene	2020-09	2020	9
1602	1609	7	4	0.12546	1337.0	ORF1ab	2.0	446.0	1344.0	ORF1ab	3.0	448.0	2.0	same gene	2020-09	2020	9
1609	1602	7	4	0.12546	1344.0	ORF1ab	3.0	448.0	1337.0	ORF1ab	2.0	446.0	2.0	same gene	2020-09	2020	9
3037	14408	11371	4	0.12449	2772.0	ORF1ab	3.0	924.0	941.0	ORF1ab	2.0	314.0	610.0	same gene	2020-09	2020	9
14408	3037	11371	4	0.12449	941.0	ORF1ab	2.0	314.0	2772.0	ORF1ab	3.0	924.0	610.0	same gene	2020-09	2020	9
28869	18424	10445	4	0.12411	596.0	N	2.0	199.0	4957.0	ORF1ab	1.0	1653.0		different gene	2020-09	2020	9
18424	28869	10445	4	0.12411	4957.0	ORF1ab	1.0	1653.0	596.0	N	2.0	199.0		different gene	2020-09	2020	9
1605	1610	5	4	0.1211	1340.0	ORF1ab	2.0	447.0	1345.0	ORF1ab	1.0	449.0	2.0	same gene	2020-09	2020	9
1602	1611	9	4	0.1211	1337.0	ORF1ab	2.0	446.0	1346.0	ORF1ab	2.0	449.0	3.0	same gene	2020-09	2020	9
1610	1605	5	4	0.1211	1345.0	ORF1ab	1.0	449.0	1340.0	ORF1ab	2.0	447.0	2.0	same gene	2020-09	2020	9
1605	1611	6	4	0.1211	1340.0	ORF1ab	2.0	447.0	1346.0	ORF1ab	2.0	449.0	2.0	same gene	2020-09	2020	9
1611	1605	6	4	0.1211	1346.0	ORF1ab	2.0	449.0	1340.0	ORF1ab	2.0	447.0	2.0	same gene	2020-09	2020	9
1610	1602	8	4	0.1211	1345.0	ORF1ab	1.0	449.0	1337.0	ORF1ab	2.0	446.0	3.0	same gene	2020-09	2020	9
1611	1602	9	4	0.1211	1346.0	ORF1ab	2.0	449.0	1337.0	ORF1ab	2.0	446.0	3.0	same gene	2020-09	2020	9
1602	1610	8	4	0.1211	1337.0	ORF1ab	2.0	446.0	1345.0	ORF1ab	1.0	449.0	3.0	same gene	2020-09	2020	9
23403	3037	20366	4	0.11801	1841.0	S	2.0	614.0	2772.0	ORF1ab	3.0	924.0		different gene	2020-09	2020	9
3037	23403	20366	4	0.11801	2772.0	ORF1ab	3.0	924.0	1841.0	S	2.0	614.0		different gene	2020-09	2020	9
22496	22492	4	4	0.11695	934.0	S	1.0	312.0	930.0	S	3.0	310.0	2.0	same gene	2020-09	2020	9
22492	22496	4	4	0.11695	930.0	S	3.0	310.0	934.0	S	1.0	312.0	2.0	same gene	2020-09	2020	9
10804	10809	5	4	0.1169	10539.0	ORF1ab	3.0	3513.0	10544.0	ORF1ab	2.0	3515.0	2.0	same gene	2020-09	2020	9
10809	10804	5	4	0.1169	10544.0	ORF1ab	2.0	3515.0	10539.0	ORF1ab	3.0	3513.0	2.0	same gene	2020-09	2020	9
10828	10822	6	4	0.11683	10563.0	ORF1ab	3.0	3521.0	10557.0	ORF1ab	3.0	3519.0	2.0	same gene	2020-09	2020	9
10820	10828	8	4	0.11683	10555.0	ORF1ab	1.0	3519.0	10563.0	ORF1ab	3.0	3521.0	2.0	same gene	2020-09	2020	9
10826	10819	7	4	0.11683	10561.0	ORF1ab	1.0	3521.0	10554.0	ORF1ab	3.0	3518.0	3.0	same gene	2020-09	2020	9
10822	10828	6	4	0.11683	10557.0	ORF1ab	3.0	3519.0	10563.0	ORF1ab	3.0	3521.0	2.0	same gene	2020-09	2020	9
10828	10819	9	4	0.11683	10563.0	ORF1ab	3.0	3521.0	10554.0	ORF1ab	3.0	3518.0	3.0	same gene	2020-09	2020	9
10822	10826	4	4	0.11683	10557.0	ORF1ab	3.0	3519.0	10561.0	ORF1ab	1.0	3521.0	2.0	same gene	2020-09	2020	9
10826	10820	6	4	0.11683	10561.0	ORF1ab	1.0	3521.0	10555.0	ORF1ab	1.0	3519.0	2.0	same gene	2020-09	2020	9
10821	10828	7	4	0.11683	10556.0	ORF1ab	2.0	3519.0	10563.0	ORF1ab	3.0	3521.0	2.0	same gene	2020-09	2020	9
10828	10820	8	4	0.11683	10563.0	ORF1ab	3.0	3521.0	10555.0	ORF1ab	1.0	3519.0	2.0	same gene	2020-09	2020	9
10821	10826	5	4	0.11683	10556.0	ORF1ab	2.0	3519.0	10561.0	ORF1ab	1.0	3521.0	2.0	same gene	2020-09	2020	9
10826	10821	5	4	0.11683	10561.0	ORF1ab	1.0	3521.0	10556.0	ORF1ab	2.0	3519.0	2.0	same gene	2020-09	2020	9
10804	10808	4	4	0.11683	10539.0	ORF1ab	3.0	3513.0	10543.0	ORF1ab	1.0	3515.0	2.0	same gene	2020-09	2020	9
10819	10826	7	4	0.11683	10554.0	ORF1ab	3.0	3518.0	10561.0	ORF1ab	1.0	3521.0	3.0	same gene	2020-09	2020	9
10828	10821	7	4	0.11683	10563.0	ORF1ab	3.0	3521.0	10556.0	ORF1ab	2.0	3519.0	2.0	same gene	2020-09	2020	9
10817	10826	9	4	0.11683	10552.0	ORF1ab	1.0	3518.0	10561.0	ORF1ab	1.0	3521.0	3.0	same gene	2020-09	2020	9
10817	10828	11	4	0.11683	10552.0	ORF1ab	1.0	3518.0	10563.0	ORF1ab	3.0	3521.0	3.0	same gene	2020-09	2020	9
10819	10823	4	4	0.11683	10554.0	ORF1ab	3.0	3518.0	10558.0	ORF1ab	1.0	3520.0	2.0	same gene	2020-09	2020	9
10819	10825	6	4	0.11683	10554.0	ORF1ab	3.0	3518.0	10560.0	ORF1ab	3.0	3520.0	2.0	same gene	2020-09	2020	9
10823	10819	4	4	0.11683	10558.0	ORF1ab	1.0	3520.0	10554.0	ORF1ab	3.0	3518.0	2.0	same gene	2020-09	2020	9
10820	10826	6	4	0.11683	10555.0	ORF1ab	1.0	3519.0	10561.0	ORF1ab	1.0	3521.0	2.0	same gene	2020-09	2020	9
10819	10828	9	4	0.11683	10554.0	ORF1ab	3.0	3518.0	10563.0	ORF1ab	3.0	3521.0	3.0	same gene	2020-09	2020	9
10825	10819	6	4	0.11683	10560.0	ORF1ab	3.0	3520.0	10554.0	ORF1ab	3.0	3518.0	2.0	same gene	2020-09	2020	9
10826	10822	4	4	0.11683	10561.0	ORF1ab	1.0	3521.0	10557.0	ORF1ab	3.0	3519.0	2.0	same gene	2020-09	2020	9
10817	10825	8	4	0.11683	10552.0	ORF1ab	1.0	3518.0	10560.0	ORF1ab	3.0	3520.0	2.0	same gene	2020-09	2020	9
10823	10817	6	4	0.11683	10558.0	ORF1ab	1.0	3520.0	10552.0	ORF1ab	1.0	3518.0	2.0	same gene	2020-09	2020	9
10825	10817	8	4	0.11683	10560.0	ORF1ab	3.0	3520.0	10552.0	ORF1ab	1.0	3518.0	2.0	same gene	2020-09	2020	9
10826	10817	9	4	0.11683	10561.0	ORF1ab	1.0	3521.0	10552.0	ORF1ab	1.0	3518.0	3.0	same gene	2020-09	2020	9
10808	10804	4	4	0.11683	10543.0	ORF1ab	1.0	3515.0	10539.0	ORF1ab	3.0	3513.0	2.0	same gene	2020-09	2020	9
10817	10823	6	4	0.11683	10552.0	ORF1ab	1.0	3518.0	10558.0	ORF1ab	1.0	3520.0	2.0	same gene	2020-09	2020	9
10828	10817	11	4	0.11683	10563.0	ORF1ab	3.0	3521.0	10552.0	ORF1ab	1.0	3518.0	3.0	same gene	2020-09	2020	9
10828	10818	10	4	0.11679	10563.0	ORF1ab	3.0	3521.0	10553.0	ORF1ab	2.0	3518.0	3.0	same gene	2020-09	2020	9
10825	10818	7	4	0.11679	10560.0	ORF1ab	3.0	3520.0	10553.0	ORF1ab	2.0	3518.0	2.0	same gene	2020-09	2020	9
10818	10823	5	4	0.11679	10553.0	ORF1ab	2.0	3518.0	10558.0	ORF1ab	1.0	3520.0	2.0	same gene	2020-09	2020	9
10818	10826	8	4	0.11679	10553.0	ORF1ab	2.0	3518.0	10561.0	ORF1ab	1.0	3521.0	3.0	same gene	2020-09	2020	9
10818	10828	10	4	0.11679	10553.0	ORF1ab	2.0	3518.0	10563.0	ORF1ab	3.0	3521.0	3.0	same gene	2020-09	2020	9
10823	10818	5	4	0.11679	10558.0	ORF1ab	1.0	3520.0	10553.0	ORF1ab	2.0	3518.0	2.0	same gene	2020-09	2020	9
10818	10825	7	4	0.11679	10553.0	ORF1ab	2.0	3518.0	10560.0	ORF1ab	3.0	3520.0	2.0	same gene	2020-09	2020	9
10826	10818	8	4	0.11679	10561.0	ORF1ab	1.0	3521.0	10553.0	ORF1ab	2.0	3518.0	3.0	same gene	2020-09	2020	9
10813	10826	13	4	0.11678	10548.0	ORF1ab	3.0	3516.0	10561.0	ORF1ab	1.0	3521.0	5.0	same gene	2020-09	2020	9
10804	10813	9	4	0.11678	10539.0	ORF1ab	3.0	3513.0	10548.0	ORF1ab	3.0	3516.0	3.0	same gene	2020-09	2020	9
10804	10812	8	4	0.11678	10539.0	ORF1ab	3.0	3513.0	10547.0	ORF1ab	2.0	3516.0	3.0	same gene	2020-09	2020	9
10813	10820	7	4	0.11678	10548.0	ORF1ab	3.0	3516.0	10555.0	ORF1ab	1.0	3519.0	3.0	same gene	2020-09	2020	9
10813	10821	8	4	0.11678	10548.0	ORF1ab	3.0	3516.0	10556.0	ORF1ab	2.0	3519.0	3.0	same gene	2020-09	2020	9
10813	10822	9	4	0.11678	10548.0	ORF1ab	3.0	3516.0	10557.0	ORF1ab	3.0	3519.0	3.0	same gene	2020-09	2020	9
10813	10825	12	4	0.11678	10548.0	ORF1ab	3.0	3516.0	10560.0	ORF1ab	3.0	3520.0	4.0	same gene	2020-09	2020	9
10813	10828	15	4	0.11678	10548.0	ORF1ab	3.0	3516.0	10563.0	ORF1ab	3.0	3521.0	5.0	same gene	2020-09	2020	9
10807	10812	5	4	0.11678	10542.0	ORF1ab	3.0	3514.0	10547.0	ORF1ab	2.0	3516.0	2.0	same gene	2020-09	2020	9
10814	10820	6	4	0.11678	10549.0	ORF1ab	1.0	3517.0	10555.0	ORF1ab	1.0	3519.0	2.0	same gene	2020-09	2020	9
10814	10821	7	4	0.11678	10549.0	ORF1ab	1.0	3517.0	10556.0	ORF1ab	2.0	3519.0	2.0	same gene	2020-09	2020	9
10814	10822	8	4	0.11678	10549.0	ORF1ab	1.0	3517.0	10557.0	ORF1ab	3.0	3519.0	2.0	same gene	2020-09	2020	9
10814	10823	9	4	0.11678	10549.0	ORF1ab	1.0	3517.0	10558.0	ORF1ab	1.0	3520.0	3.0	same gene	2020-09	2020	9
10814	10825	11	4	0.11678	10549.0	ORF1ab	1.0	3517.0	10560.0	ORF1ab	3.0	3520.0	3.0	same gene	2020-09	2020	9
10814	10826	12	4	0.11678	10549.0	ORF1ab	1.0	3517.0	10561.0	ORF1ab	1.0	3521.0	4.0	same gene	2020-09	2020	9
10804	10814	10	4	0.11678	10539.0	ORF1ab	3.0	3513.0	10549.0	ORF1ab	1.0	3517.0	4.0	same gene	2020-09	2020	9
10812	10826	14	4	0.11678	10547.0	ORF1ab	2.0	3516.0	10561.0	ORF1ab	1.0	3521.0	5.0	same gene	2020-09	2020	9
10806	10813	7	4	0.11678	10541.0	ORF1ab	2.0	3514.0	10548.0	ORF1ab	3.0	3516.0	2.0	same gene	2020-09	2020	9
10807	10814	7	4	0.11678	10542.0	ORF1ab	3.0	3514.0	10549.0	ORF1ab	1.0	3517.0	3.0	same gene	2020-09	2020	9
10809	10814	5	4	0.11678	10544.0	ORF1ab	2.0	3515.0	10549.0	ORF1ab	1.0	3517.0	2.0	same gene	2020-09	2020	9
10813	10819	6	4	0.11678	10548.0	ORF1ab	3.0	3516.0	10554.0	ORF1ab	3.0	3518.0	2.0	same gene	2020-09	2020	9
10813	10817	4	4	0.11678	10548.0	ORF1ab	3.0	3516.0	10552.0	ORF1ab	1.0	3518.0	2.0	same gene	2020-09	2020	9
10812	10817	5	4	0.11678	10547.0	ORF1ab	2.0	3516.0	10552.0	ORF1ab	1.0	3518.0	2.0	same gene	2020-09	2020	9
10807	10813	6	4	0.11678	10542.0	ORF1ab	3.0	3514.0	10548.0	ORF1ab	3.0	3516.0	2.0	same gene	2020-09	2020	9
10812	10819	7	4	0.11678	10547.0	ORF1ab	2.0	3516.0	10554.0	ORF1ab	3.0	3518.0	2.0	same gene	2020-09	2020	9
10812	10820	8	4	0.11678	10547.0	ORF1ab	2.0	3516.0	10555.0	ORF1ab	1.0	3519.0	3.0	same gene	2020-09	2020	9
10812	10821	9	4	0.11678	10547.0	ORF1ab	2.0	3516.0	10556.0	ORF1ab	2.0	3519.0	3.0	same gene	2020-09	2020	9
10806	10814	8	4	0.11678	10541.0	ORF1ab	2.0	3514.0	10549.0	ORF1ab	1.0	3517.0	3.0	same gene	2020-09	2020	9
10812	10822	10	4	0.11678	10547.0	ORF1ab	2.0	3516.0	10557.0	ORF1ab	3.0	3519.0	3.0	same gene	2020-09	2020	9
10812	10823	11	4	0.11678	10547.0	ORF1ab	2.0	3516.0	10558.0	ORF1ab	1.0	3520.0	4.0	same gene	2020-09	2020	9
10812	10825	13	4	0.11678	10547.0	ORF1ab	2.0	3516.0	10560.0	ORF1ab	3.0	3520.0	4.0	same gene	2020-09	2020	9
10812	10828	16	4	0.11678	10547.0	ORF1ab	2.0	3516.0	10563.0	ORF1ab	3.0	3521.0	5.0	same gene	2020-09	2020	9
10806	10812	6	4	0.11678	10541.0	ORF1ab	2.0	3514.0	10547.0	ORF1ab	2.0	3516.0	2.0	same gene	2020-09	2020	9
10822	10814	8	4	0.11678	10557.0	ORF1ab	3.0	3519.0	10549.0	ORF1ab	1.0	3517.0	2.0	same gene	2020-09	2020	9
10812	10804	8	4	0.11678	10547.0	ORF1ab	2.0	3516.0	10539.0	ORF1ab	3.0	3513.0	3.0	same gene	2020-09	2020	9
10821	10813	8	4	0.11678	10556.0	ORF1ab	2.0	3519.0	10548.0	ORF1ab	3.0	3516.0	3.0	same gene	2020-09	2020	9
10817	10813	4	4	0.11678	10552.0	ORF1ab	1.0	3518.0	10548.0	ORF1ab	3.0	3516.0	2.0	same gene	2020-09	2020	9
10819	10813	6	4	0.11678	10554.0	ORF1ab	3.0	3518.0	10548.0	ORF1ab	3.0	3516.0	2.0	same gene	2020-09	2020	9
10828	10814	14	4	0.11678	10563.0	ORF1ab	3.0	3521.0	10549.0	ORF1ab	1.0	3517.0	4.0	same gene	2020-09	2020	9
10826	10814	12	4	0.11678	10561.0	ORF1ab	1.0	3521.0	10549.0	ORF1ab	1.0	3517.0	4.0	same gene	2020-09	2020	9
10825	10814	11	4	0.11678	10560.0	ORF1ab	3.0	3520.0	10549.0	ORF1ab	1.0	3517.0	3.0	same gene	2020-09	2020	9
10820	10813	7	4	0.11678	10555.0	ORF1ab	1.0	3519.0	10548.0	ORF1ab	3.0	3516.0	3.0	same gene	2020-09	2020	9
10823	10814	9	4	0.11678	10558.0	ORF1ab	1.0	3520.0	10549.0	ORF1ab	1.0	3517.0	3.0	same gene	2020-09	2020	9
10826	10812	14	4	0.11678	10561.0	ORF1ab	1.0	3521.0	10547.0	ORF1ab	2.0	3516.0	5.0	same gene	2020-09	2020	9
10822	10813	9	4	0.11678	10557.0	ORF1ab	3.0	3519.0	10548.0	ORF1ab	3.0	3516.0	3.0	same gene	2020-09	2020	9
10823	10813	10	4	0.11678	10558.0	ORF1ab	1.0	3520.0	10548.0	ORF1ab	3.0	3516.0	4.0	same gene	2020-09	2020	9
10825	10813	12	4	0.11678	10560.0	ORF1ab	3.0	3520.0	10548.0	ORF1ab	3.0	3516.0	4.0	same gene	2020-09	2020	9
10826	10813	13	4	0.11678	10561.0	ORF1ab	1.0	3521.0	10548.0	ORF1ab	3.0	3516.0	5.0	same gene	2020-09	2020	9
10828	10813	15	4	0.11678	10563.0	ORF1ab	3.0	3521.0	10548.0	ORF1ab	3.0	3516.0	5.0	same gene	2020-09	2020	9
10820	10814	6	4	0.11678	10555.0	ORF1ab	1.0	3519.0	10549.0	ORF1ab	1.0	3517.0	2.0	same gene	2020-09	2020	9
10828	10812	16	4	0.11678	10563.0	ORF1ab	3.0	3521.0	10547.0	ORF1ab	2.0	3516.0	5.0	same gene	2020-09	2020	9
10825	10812	13	4	0.11678	10560.0	ORF1ab	3.0	3520.0	10547.0	ORF1ab	2.0	3516.0	4.0	same gene	2020-09	2020	9
10813	10804	9	4	0.11678	10548.0	ORF1ab	3.0	3516.0	10539.0	ORF1ab	3.0	3513.0	3.0	same gene	2020-09	2020	9
10813	10807	6	4	0.11678	10548.0	ORF1ab	3.0	3516.0	10542.0	ORF1ab	3.0	3514.0	2.0	same gene	2020-09	2020	9
10814	10804	10	4	0.11678	10549.0	ORF1ab	1.0	3517.0	10539.0	ORF1ab	3.0	3513.0	4.0	same gene	2020-09	2020	9
10812	10806	6	4	0.11678	10547.0	ORF1ab	2.0	3516.0	10541.0	ORF1ab	2.0	3514.0	2.0	same gene	2020-09	2020	9
10813	10806	7	4	0.11678	10548.0	ORF1ab	3.0	3516.0	10541.0	ORF1ab	2.0	3514.0	2.0	same gene	2020-09	2020	9
10821	10814	7	4	0.11678	10556.0	ORF1ab	2.0	3519.0	10549.0	ORF1ab	1.0	3517.0	2.0	same gene	2020-09	2020	9
10814	10806	8	4	0.11678	10549.0	ORF1ab	1.0	3517.0	10541.0	ORF1ab	2.0	3514.0	3.0	same gene	2020-09	2020	9
10812	10807	5	4	0.11678	10547.0	ORF1ab	2.0	3516.0	10542.0	ORF1ab	3.0	3514.0	2.0	same gene	2020-09	2020	9
10814	10807	7	4	0.11678	10549.0	ORF1ab	1.0	3517.0	10542.0	ORF1ab	3.0	3514.0	3.0	same gene	2020-09	2020	9
10823	10812	11	4	0.11678	10558.0	ORF1ab	1.0	3520.0	10547.0	ORF1ab	2.0	3516.0	4.0	same gene	2020-09	2020	9
10814	10809	5	4	0.11678	10549.0	ORF1ab	1.0	3517.0	10544.0	ORF1ab	2.0	3515.0	2.0	same gene	2020-09	2020	9
10817	10812	5	4	0.11678	10552.0	ORF1ab	1.0	3518.0	10547.0	ORF1ab	2.0	3516.0	2.0	same gene	2020-09	2020	9
10819	10812	7	4	0.11678	10554.0	ORF1ab	3.0	3518.0	10547.0	ORF1ab	2.0	3516.0	2.0	same gene	2020-09	2020	9
10820	10812	8	4	0.11678	10555.0	ORF1ab	1.0	3519.0	10547.0	ORF1ab	2.0	3516.0	3.0	same gene	2020-09	2020	9
10821	10812	9	4	0.11678	10556.0	ORF1ab	2.0	3519.0	10547.0	ORF1ab	2.0	3516.0	3.0	same gene	2020-09	2020	9
10822	10812	10	4	0.11678	10557.0	ORF1ab	3.0	3519.0	10547.0	ORF1ab	2.0	3516.0	3.0	same gene	2020-09	2020	9
10814	10828	14	4	0.11678	10549.0	ORF1ab	1.0	3517.0	10563.0	ORF1ab	3.0	3521.0	4.0	same gene	2020-09	2020	9
10813	10823	10	4	0.11678	10548.0	ORF1ab	3.0	3516.0	10558.0	ORF1ab	1.0	3520.0	4.0	same gene	2020-09	2020	9
10814	10810	4	4	0.11667	10549.0	ORF1ab	1.0	3517.0	10545.0	ORF1ab	3.0	3515.0	2.0	same gene	2020-09	2020	9
10810	10814	4	4	0.11667	10545.0	ORF1ab	3.0	3515.0	10549.0	ORF1ab	1.0	3517.0	2.0	same gene	2020-09	2020	9
10816	10822	6	4	0.11666	10551.0	ORF1ab	3.0	3517.0	10557.0	ORF1ab	3.0	3519.0	2.0	same gene	2020-09	2020	9
10826	10816	10	4	0.11666	10561.0	ORF1ab	1.0	3521.0	10551.0	ORF1ab	3.0	3517.0	4.0	same gene	2020-09	2020	9
10825	10816	9	4	0.11666	10560.0	ORF1ab	3.0	3520.0	10551.0	ORF1ab	3.0	3517.0	3.0	same gene	2020-09	2020	9
10823	10816	7	4	0.11666	10558.0	ORF1ab	1.0	3520.0	10551.0	ORF1ab	3.0	3517.0	3.0	same gene	2020-09	2020	9
10822	10816	6	4	0.11666	10557.0	ORF1ab	3.0	3519.0	10551.0	ORF1ab	3.0	3517.0	2.0	same gene	2020-09	2020	9
10821	10816	5	4	0.11666	10556.0	ORF1ab	2.0	3519.0	10551.0	ORF1ab	3.0	3517.0	2.0	same gene	2020-09	2020	9
10820	10816	4	4	0.11666	10555.0	ORF1ab	1.0	3519.0	10551.0	ORF1ab	3.0	3517.0	2.0	same gene	2020-09	2020	9
10816	10823	7	4	0.11666	10551.0	ORF1ab	3.0	3517.0	10558.0	ORF1ab	1.0	3520.0	3.0	same gene	2020-09	2020	9
10816	10828	12	4	0.11666	10551.0	ORF1ab	3.0	3517.0	10563.0	ORF1ab	3.0	3521.0	4.0	same gene	2020-09	2020	9
10816	10825	9	4	0.11666	10551.0	ORF1ab	3.0	3517.0	10560.0	ORF1ab	3.0	3520.0	3.0	same gene	2020-09	2020	9
10816	10826	10	4	0.11666	10551.0	ORF1ab	3.0	3517.0	10561.0	ORF1ab	1.0	3521.0	4.0	same gene	2020-09	2020	9
10816	10821	5	4	0.11666	10551.0	ORF1ab	3.0	3517.0	10556.0	ORF1ab	2.0	3519.0	2.0	same gene	2020-09	2020	9
10816	10820	4	4	0.11666	10551.0	ORF1ab	3.0	3517.0	10555.0	ORF1ab	1.0	3519.0	2.0	same gene	2020-09	2020	9
10828	10816	12	4	0.11666	10563.0	ORF1ab	3.0	3521.0	10551.0	ORF1ab	3.0	3517.0	4.0	same gene	2020-09	2020	9
10817	10824	7	4	0.11664	10552.0	ORF1ab	1.0	3518.0	10559.0	ORF1ab	2.0	3520.0	2.0	same gene	2020-09	2020	9
10824	10817	7	4	0.11664	10559.0	ORF1ab	2.0	3520.0	10552.0	ORF1ab	1.0	3518.0	2.0	same gene	2020-09	2020	9
10824	10819	5	4	0.11664	10559.0	ORF1ab	2.0	3520.0	10554.0	ORF1ab	3.0	3518.0	2.0	same gene	2020-09	2020	9
10819	10824	5	4	0.11664	10554.0	ORF1ab	3.0	3518.0	10559.0	ORF1ab	2.0	3520.0	2.0	same gene	2020-09	2020	9
10827	10820	7	4	0.11658	10562.0	ORF1ab	2.0	3521.0	10555.0	ORF1ab	1.0	3519.0	2.0	same gene	2020-09	2020	9
10820	10827	7	4	0.11658	10555.0	ORF1ab	1.0	3519.0	10562.0	ORF1ab	2.0	3521.0	2.0	same gene	2020-09	2020	9
10821	10827	6	4	0.11658	10556.0	ORF1ab	2.0	3519.0	10562.0	ORF1ab	2.0	3521.0	2.0	same gene	2020-09	2020	9
10827	10819	8	4	0.11658	10562.0	ORF1ab	2.0	3521.0	10554.0	ORF1ab	3.0	3518.0	3.0	same gene	2020-09	2020	9
10827	10821	6	4	0.11658	10562.0	ORF1ab	2.0	3521.0	10556.0	ORF1ab	2.0	3519.0	2.0	same gene	2020-09	2020	9
10827	10822	5	4	0.11658	10562.0	ORF1ab	2.0	3521.0	10557.0	ORF1ab	3.0	3519.0	2.0	same gene	2020-09	2020	9
10819	10827	8	4	0.11658	10554.0	ORF1ab	3.0	3518.0	10562.0	ORF1ab	2.0	3521.0	3.0	same gene	2020-09	2020	9
10817	10827	10	4	0.11658	10552.0	ORF1ab	1.0	3518.0	10562.0	ORF1ab	2.0	3521.0	3.0	same gene	2020-09	2020	9
10822	10827	5	4	0.11658	10557.0	ORF1ab	3.0	3519.0	10562.0	ORF1ab	2.0	3521.0	2.0	same gene	2020-09	2020	9
10827	10817	10	4	0.11658	10562.0	ORF1ab	2.0	3521.0	10552.0	ORF1ab	1.0	3518.0	3.0	same gene	2020-09	2020	9
10815	10828	13	4	0.1162	10550.0	ORF1ab	2.0	3517.0	10563.0	ORF1ab	3.0	3521.0	4.0	same gene	2020-09	2020	9
10815	10826	11	4	0.1162	10550.0	ORF1ab	2.0	3517.0	10561.0	ORF1ab	1.0	3521.0	4.0	same gene	2020-09	2020	9
10815	10820	5	4	0.1162	10550.0	ORF1ab	2.0	3517.0	10555.0	ORF1ab	1.0	3519.0	2.0	same gene	2020-09	2020	9
10794	10788	6	4	0.1162	10529.0	ORF1ab	2.0	3510.0	10523.0	ORF1ab	2.0	3508.0	2.0	same gene	2020-09	2020	9
10794	10787	7	4	0.1162	10529.0	ORF1ab	2.0	3510.0	10522.0	ORF1ab	1.0	3508.0	2.0	same gene	2020-09	2020	9
10820	10815	5	4	0.1162	10555.0	ORF1ab	1.0	3519.0	10550.0	ORF1ab	2.0	3517.0	2.0	same gene	2020-09	2020	9
10821	10815	6	4	0.1162	10556.0	ORF1ab	2.0	3519.0	10550.0	ORF1ab	2.0	3517.0	2.0	same gene	2020-09	2020	9
10822	10815	7	4	0.1162	10557.0	ORF1ab	3.0	3519.0	10550.0	ORF1ab	2.0	3517.0	2.0	same gene	2020-09	2020	9
10823	10815	8	4	0.1162	10558.0	ORF1ab	1.0	3520.0	10550.0	ORF1ab	2.0	3517.0	3.0	same gene	2020-09	2020	9
10825	10815	10	4	0.1162	10560.0	ORF1ab	3.0	3520.0	10550.0	ORF1ab	2.0	3517.0	3.0	same gene	2020-09	2020	9
10815	10821	6	4	0.1162	10550.0	ORF1ab	2.0	3517.0	10556.0	ORF1ab	2.0	3519.0	2.0	same gene	2020-09	2020	9
10826	10815	11	4	0.1162	10561.0	ORF1ab	1.0	3521.0	10550.0	ORF1ab	2.0	3517.0	4.0	same gene	2020-09	2020	9
10828	10815	13	4	0.1162	10563.0	ORF1ab	3.0	3521.0	10550.0	ORF1ab	2.0	3517.0	4.0	same gene	2020-09	2020	9
10815	10822	7	4	0.1162	10550.0	ORF1ab	2.0	3517.0	10557.0	ORF1ab	3.0	3519.0	2.0	same gene	2020-09	2020	9
10788	10794	6	4	0.1162	10523.0	ORF1ab	2.0	3508.0	10529.0	ORF1ab	2.0	3510.0	2.0	same gene	2020-09	2020	9
10815	10823	8	4	0.1162	10550.0	ORF1ab	2.0	3517.0	10558.0	ORF1ab	1.0	3520.0	3.0	same gene	2020-09	2020	9
10815	10825	10	4	0.1162	10550.0	ORF1ab	2.0	3517.0	10560.0	ORF1ab	3.0	3520.0	3.0	same gene	2020-09	2020	9
10787	10794	7	4	0.1162	10522.0	ORF1ab	1.0	3508.0	10529.0	ORF1ab	2.0	3510.0	2.0	same gene	2020-09	2020	9
10817	10831	14	4	0.11612	10552.0	ORF1ab	1.0	3518.0	10566.0	ORF1ab	3.0	3522.0	4.0	same gene	2020-09	2020	9
10820	10831	11	4	0.11612	10555.0	ORF1ab	1.0	3519.0	10566.0	ORF1ab	3.0	3522.0	3.0	same gene	2020-09	2020	9
10823	10831	8	4	0.11612	10558.0	ORF1ab	1.0	3520.0	10566.0	ORF1ab	3.0	3522.0	2.0	same gene	2020-09	2020	9
10822	10831	9	4	0.11612	10557.0	ORF1ab	3.0	3519.0	10566.0	ORF1ab	3.0	3522.0	3.0	same gene	2020-09	2020	9
10831	10825	6	4	0.11612	10566.0	ORF1ab	3.0	3522.0	10560.0	ORF1ab	3.0	3520.0	2.0	same gene	2020-09	2020	9
10831	10823	8	4	0.11612	10566.0	ORF1ab	3.0	3522.0	10558.0	ORF1ab	1.0	3520.0	2.0	same gene	2020-09	2020	9
10831	10822	9	4	0.11612	10566.0	ORF1ab	3.0	3522.0	10557.0	ORF1ab	3.0	3519.0	3.0	same gene	2020-09	2020	9
10831	10817	14	4	0.11612	10566.0	ORF1ab	3.0	3522.0	10552.0	ORF1ab	1.0	3518.0	4.0	same gene	2020-09	2020	9
10819	10831	12	4	0.11612	10554.0	ORF1ab	3.0	3518.0	10566.0	ORF1ab	3.0	3522.0	4.0	same gene	2020-09	2020	9
10831	10821	10	4	0.11612	10566.0	ORF1ab	3.0	3522.0	10556.0	ORF1ab	2.0	3519.0	3.0	same gene	2020-09	2020	9
10825	10831	6	4	0.11612	10560.0	ORF1ab	3.0	3520.0	10566.0	ORF1ab	3.0	3522.0	2.0	same gene	2020-09	2020	9
10831	10820	11	4	0.11612	10566.0	ORF1ab	3.0	3522.0	10555.0	ORF1ab	1.0	3519.0	3.0	same gene	2020-09	2020	9
10821	10831	10	4	0.11612	10556.0	ORF1ab	2.0	3519.0	10566.0	ORF1ab	3.0	3522.0	3.0	same gene	2020-09	2020	9
10831	10819	12	4	0.11612	10566.0	ORF1ab	3.0	3522.0	10554.0	ORF1ab	3.0	3518.0	4.0	same gene	2020-09	2020	9
10809	10803	6	4	0.11605	10544.0	ORF1ab	2.0	3515.0	10538.0	ORF1ab	2.0	3513.0	2.0	same gene	2020-09	2020	9
10803	10809	6	4	0.11605	10538.0	ORF1ab	2.0	3513.0	10544.0	ORF1ab	2.0	3515.0	2.0	same gene	2020-09	2020	9
10774	10779	5	4	0.11599	10509.0	ORF1ab	3.0	3503.0	10514.0	ORF1ab	2.0	3505.0	2.0	same gene	2020-09	2020	9
10779	10768	11	4	0.11599	10514.0	ORF1ab	2.0	3505.0	10503.0	ORF1ab	3.0	3501.0	4.0	same gene	2020-09	2020	9
10773	10778	5	4	0.11599	10508.0	ORF1ab	2.0	3503.0	10513.0	ORF1ab	1.0	3505.0	2.0	same gene	2020-09	2020	9
10774	10768	6	4	0.11599	10509.0	ORF1ab	3.0	3503.0	10503.0	ORF1ab	3.0	3501.0	2.0	same gene	2020-09	2020	9
10773	10768	5	4	0.11599	10508.0	ORF1ab	2.0	3503.0	10503.0	ORF1ab	3.0	3501.0	2.0	same gene	2020-09	2020	9
10774	10778	4	4	0.11599	10509.0	ORF1ab	3.0	3503.0	10513.0	ORF1ab	1.0	3505.0	2.0	same gene	2020-09	2020	9
10772	10779	7	4	0.11599	10507.0	ORF1ab	1.0	3503.0	10514.0	ORF1ab	2.0	3505.0	2.0	same gene	2020-09	2020	9
10772	10778	6	4	0.11599	10507.0	ORF1ab	1.0	3503.0	10513.0	ORF1ab	1.0	3505.0	2.0	same gene	2020-09	2020	9
10769	10779	10	4	0.11599	10504.0	ORF1ab	1.0	3502.0	10514.0	ORF1ab	2.0	3505.0	3.0	same gene	2020-09	2020	9
10769	10778	9	4	0.11599	10504.0	ORF1ab	1.0	3502.0	10513.0	ORF1ab	1.0	3505.0	3.0	same gene	2020-09	2020	9
10769	10777	8	4	0.11599	10504.0	ORF1ab	1.0	3502.0	10512.0	ORF1ab	3.0	3504.0	2.0	same gene	2020-09	2020	9
10768	10779	11	4	0.11599	10503.0	ORF1ab	3.0	3501.0	10514.0	ORF1ab	2.0	3505.0	4.0	same gene	2020-09	2020	9
10768	10778	10	4	0.11599	10503.0	ORF1ab	3.0	3501.0	10513.0	ORF1ab	1.0	3505.0	4.0	same gene	2020-09	2020	9
10777	10768	9	4	0.11599	10512.0	ORF1ab	3.0	3504.0	10503.0	ORF1ab	3.0	3501.0	3.0	same gene	2020-09	2020	9
10778	10768	10	4	0.11599	10513.0	ORF1ab	1.0	3505.0	10503.0	ORF1ab	3.0	3501.0	4.0	same gene	2020-09	2020	9
10779	10769	10	4	0.11599	10514.0	ORF1ab	2.0	3505.0	10504.0	ORF1ab	1.0	3502.0	3.0	same gene	2020-09	2020	9
10768	10777	9	4	0.11599	10503.0	ORF1ab	3.0	3501.0	10512.0	ORF1ab	3.0	3504.0	3.0	same gene	2020-09	2020	9
10768	10774	6	4	0.11599	10503.0	ORF1ab	3.0	3501.0	10509.0	ORF1ab	3.0	3503.0	2.0	same gene	2020-09	2020	9
10779	10774	5	4	0.11599	10514.0	ORF1ab	2.0	3505.0	10509.0	ORF1ab	3.0	3503.0	2.0	same gene	2020-09	2020	9
10778	10774	4	4	0.11599	10513.0	ORF1ab	1.0	3505.0	10509.0	ORF1ab	3.0	3503.0	2.0	same gene	2020-09	2020	9
10779	10773	6	4	0.11599	10514.0	ORF1ab	2.0	3505.0	10508.0	ORF1ab	2.0	3503.0	2.0	same gene	2020-09	2020	9
10778	10773	5	4	0.11599	10513.0	ORF1ab	1.0	3505.0	10508.0	ORF1ab	2.0	3503.0	2.0	same gene	2020-09	2020	9
10779	10772	7	4	0.11599	10514.0	ORF1ab	2.0	3505.0	10507.0	ORF1ab	1.0	3503.0	2.0	same gene	2020-09	2020	9
10778	10772	6	4	0.11599	10513.0	ORF1ab	1.0	3505.0	10507.0	ORF1ab	1.0	3503.0	2.0	same gene	2020-09	2020	9
10779	10767	12	4	0.11599	10514.0	ORF1ab	2.0	3505.0	10502.0	ORF1ab	2.0	3501.0	4.0	same gene	2020-09	2020	9
10778	10769	9	4	0.11599	10513.0	ORF1ab	1.0	3505.0	10504.0	ORF1ab	1.0	3502.0	3.0	same gene	2020-09	2020	9
10777	10769	8	4	0.11599	10512.0	ORF1ab	3.0	3504.0	10504.0	ORF1ab	1.0	3502.0	2.0	same gene	2020-09	2020	9
10767	10772	5	4	0.11599	10502.0	ORF1ab	2.0	3501.0	10507.0	ORF1ab	1.0	3503.0	2.0	same gene	2020-09	2020	9
10767	10773	6	4	0.11599	10502.0	ORF1ab	2.0	3501.0	10508.0	ORF1ab	2.0	3503.0	2.0	same gene	2020-09	2020	9
10767	10774	7	4	0.11599	10502.0	ORF1ab	2.0	3501.0	10509.0	ORF1ab	3.0	3503.0	2.0	same gene	2020-09	2020	9
10767	10777	10	4	0.11599	10502.0	ORF1ab	2.0	3501.0	10512.0	ORF1ab	3.0	3504.0	3.0	same gene	2020-09	2020	9
10767	10778	11	4	0.11599	10502.0	ORF1ab	2.0	3501.0	10513.0	ORF1ab	1.0	3505.0	4.0	same gene	2020-09	2020	9
10767	10779	12	4	0.11599	10502.0	ORF1ab	2.0	3501.0	10514.0	ORF1ab	2.0	3505.0	4.0	same gene	2020-09	2020	9
10768	10772	4	4	0.11599	10503.0	ORF1ab	3.0	3501.0	10507.0	ORF1ab	1.0	3503.0	2.0	same gene	2020-09	2020	9
10768	10773	5	4	0.11599	10503.0	ORF1ab	3.0	3501.0	10508.0	ORF1ab	2.0	3503.0	2.0	same gene	2020-09	2020	9
10772	10768	4	4	0.11599	10507.0	ORF1ab	1.0	3503.0	10503.0	ORF1ab	3.0	3501.0	2.0	same gene	2020-09	2020	9
10773	10779	6	4	0.11599	10508.0	ORF1ab	2.0	3503.0	10514.0	ORF1ab	2.0	3505.0	2.0	same gene	2020-09	2020	9
10778	10767	11	4	0.11599	10513.0	ORF1ab	1.0	3505.0	10502.0	ORF1ab	2.0	3501.0	4.0	same gene	2020-09	2020	9
10773	10767	6	4	0.11599	10508.0	ORF1ab	2.0	3503.0	10502.0	ORF1ab	2.0	3501.0	2.0	same gene	2020-09	2020	9
10777	10767	10	4	0.11599	10512.0	ORF1ab	3.0	3504.0	10502.0	ORF1ab	2.0	3501.0	3.0	same gene	2020-09	2020	9
10772	10767	5	4	0.11599	10507.0	ORF1ab	1.0	3503.0	10502.0	ORF1ab	2.0	3501.0	2.0	same gene	2020-09	2020	9
10774	10767	7	4	0.11599	10509.0	ORF1ab	3.0	3503.0	10502.0	ORF1ab	2.0	3501.0	2.0	same gene	2020-09	2020	9
10783	10791	8	4	0.11585	10518.0	ORF1ab	3.0	3506.0	10526.0	ORF1ab	2.0	3509.0	3.0	same gene	2020-09	2020	9
10783	10794	11	4	0.11585	10518.0	ORF1ab	3.0	3506.0	10529.0	ORF1ab	2.0	3510.0	4.0	same gene	2020-09	2020	9
10781	10794	13	4	0.11585	10516.0	ORF1ab	1.0	3506.0	10529.0	ORF1ab	2.0	3510.0	4.0	same gene	2020-09	2020	9
10781	10791	10	4	0.11585	10516.0	ORF1ab	1.0	3506.0	10526.0	ORF1ab	2.0	3509.0	3.0	same gene	2020-09	2020	9
10781	10788	7	4	0.11585	10516.0	ORF1ab	1.0	3506.0	10523.0	ORF1ab	2.0	3508.0	2.0	same gene	2020-09	2020	9
10781	10787	6	4	0.11585	10516.0	ORF1ab	1.0	3506.0	10522.0	ORF1ab	1.0	3508.0	2.0	same gene	2020-09	2020	9
10794	10783	11	4	0.11585	10529.0	ORF1ab	2.0	3510.0	10518.0	ORF1ab	3.0	3506.0	4.0	same gene	2020-09	2020	9
10783	10787	4	4	0.11585	10518.0	ORF1ab	3.0	3506.0	10522.0	ORF1ab	1.0	3508.0	2.0	same gene	2020-09	2020	9
10791	10783	8	4	0.11585	10526.0	ORF1ab	2.0	3509.0	10518.0	ORF1ab	3.0	3506.0	3.0	same gene	2020-09	2020	9
10788	10783	5	4	0.11585	10523.0	ORF1ab	2.0	3508.0	10518.0	ORF1ab	3.0	3506.0	2.0	same gene	2020-09	2020	9
10787	10783	4	4	0.11585	10522.0	ORF1ab	1.0	3508.0	10518.0	ORF1ab	3.0	3506.0	2.0	same gene	2020-09	2020	9
10794	10781	13	4	0.11585	10529.0	ORF1ab	2.0	3510.0	10516.0	ORF1ab	1.0	3506.0	4.0	same gene	2020-09	2020	9
10791	10781	10	4	0.11585	10526.0	ORF1ab	2.0	3509.0	10516.0	ORF1ab	1.0	3506.0	3.0	same gene	2020-09	2020	9
10788	10781	7	4	0.11585	10523.0	ORF1ab	2.0	3508.0	10516.0	ORF1ab	1.0	3506.0	2.0	same gene	2020-09	2020	9
10787	10781	6	4	0.11585	10522.0	ORF1ab	1.0	3508.0	10516.0	ORF1ab	1.0	3506.0	2.0	same gene	2020-09	2020	9
10783	10788	5	4	0.11585	10518.0	ORF1ab	3.0	3506.0	10523.0	ORF1ab	2.0	3508.0	2.0	same gene	2020-09	2020	9
10793	10787	6	4	0.11584	10528.0	ORF1ab	1.0	3510.0	10522.0	ORF1ab	1.0	3508.0	2.0	same gene	2020-09	2020	9
10793	10788	5	4	0.11584	10528.0	ORF1ab	1.0	3510.0	10523.0	ORF1ab	2.0	3508.0	2.0	same gene	2020-09	2020	9
10787	10793	6	4	0.11584	10522.0	ORF1ab	1.0	3508.0	10528.0	ORF1ab	1.0	3510.0	2.0	same gene	2020-09	2020	9
10788	10793	5	4	0.11584	10523.0	ORF1ab	2.0	3508.0	10528.0	ORF1ab	1.0	3510.0	2.0	same gene	2020-09	2020	9
10775	10768	7	4	0.11577	10510.0	ORF1ab	1.0	3504.0	10503.0	ORF1ab	3.0	3501.0	3.0	same gene	2020-09	2020	9
10768	10775	7	4	0.11577	10503.0	ORF1ab	3.0	3501.0	10510.0	ORF1ab	1.0	3504.0	3.0	same gene	2020-09	2020	9
10769	10775	6	4	0.11577	10504.0	ORF1ab	1.0	3502.0	10510.0	ORF1ab	1.0	3504.0	2.0	same gene	2020-09	2020	9
10775	10767	8	4	0.11577	10510.0	ORF1ab	1.0	3504.0	10502.0	ORF1ab	2.0	3501.0	3.0	same gene	2020-09	2020	9
10775	10769	6	4	0.11577	10510.0	ORF1ab	1.0	3504.0	10504.0	ORF1ab	1.0	3502.0	2.0	same gene	2020-09	2020	9
10767	10775	8	4	0.11577	10502.0	ORF1ab	2.0	3501.0	10510.0	ORF1ab	1.0	3504.0	3.0	same gene	2020-09	2020	9
10796	10787	9	4	0.11576	10531.0	ORF1ab	1.0	3511.0	10522.0	ORF1ab	1.0	3508.0	3.0	same gene	2020-09	2020	9
10797	10787	10	4	0.11576	10532.0	ORF1ab	2.0	3511.0	10522.0	ORF1ab	1.0	3508.0	3.0	same gene	2020-09	2020	9
10787	10797	10	4	0.11576	10522.0	ORF1ab	1.0	3508.0	10532.0	ORF1ab	2.0	3511.0	3.0	same gene	2020-09	2020	9
10788	10796	8	4	0.11576	10523.0	ORF1ab	2.0	3508.0	10531.0	ORF1ab	1.0	3511.0	3.0	same gene	2020-09	2020	9
10796	10788	8	4	0.11576	10531.0	ORF1ab	1.0	3511.0	10523.0	ORF1ab	2.0	3508.0	3.0	same gene	2020-09	2020	9
10787	10796	9	4	0.11576	10522.0	ORF1ab	1.0	3508.0	10531.0	ORF1ab	1.0	3511.0	3.0	same gene	2020-09	2020	9
10797	10791	6	4	0.11576	10532.0	ORF1ab	2.0	3511.0	10526.0	ORF1ab	2.0	3509.0	2.0	same gene	2020-09	2020	9
10796	10791	5	4	0.11576	10531.0	ORF1ab	1.0	3511.0	10526.0	ORF1ab	2.0	3509.0	2.0	same gene	2020-09	2020	9
10791	10797	6	4	0.11576	10526.0	ORF1ab	2.0	3509.0	10532.0	ORF1ab	2.0	3511.0	2.0	same gene	2020-09	2020	9
10788	10797	9	4	0.11576	10523.0	ORF1ab	2.0	3508.0	10532.0	ORF1ab	2.0	3511.0	3.0	same gene	2020-09	2020	9
10791	10796	5	4	0.11576	10526.0	ORF1ab	2.0	3509.0	10531.0	ORF1ab	1.0	3511.0	2.0	same gene	2020-09	2020	9
10797	10788	9	4	0.11576	10532.0	ORF1ab	2.0	3511.0	10523.0	ORF1ab	2.0	3508.0	3.0	same gene	2020-09	2020	9
10762	10766	4	4	0.11572	10497.0	ORF1ab	3.0	3499.0	10501.0	ORF1ab	1.0	3501.0	2.0	same gene	2020-09	2020	9
10766	10762	4	4	0.11572	10501.0	ORF1ab	1.0	3501.0	10497.0	ORF1ab	3.0	3499.0	2.0	same gene	2020-09	2020	9
10839	10844	5	4	0.11571	10574.0	ORF1ab	2.0	3525.0	10579.0	ORF1ab	1.0	3527.0	2.0	same gene	2020-09	2020	9
10838	10845	7	4	0.11571	10573.0	ORF1ab	1.0	3525.0	10580.0	ORF1ab	2.0	3527.0	2.0	same gene	2020-09	2020	9
10839	10845	6	4	0.11571	10574.0	ORF1ab	2.0	3525.0	10580.0	ORF1ab	2.0	3527.0	2.0	same gene	2020-09	2020	9
10840	10844	4	4	0.11571	10575.0	ORF1ab	3.0	3525.0	10579.0	ORF1ab	1.0	3527.0	2.0	same gene	2020-09	2020	9
10844	10838	6	4	0.11571	10579.0	ORF1ab	1.0	3527.0	10573.0	ORF1ab	1.0	3525.0	2.0	same gene	2020-09	2020	9
10840	10845	5	4	0.11571	10575.0	ORF1ab	3.0	3525.0	10580.0	ORF1ab	2.0	3527.0	2.0	same gene	2020-09	2020	9
10845	10838	7	4	0.11571	10580.0	ORF1ab	2.0	3527.0	10573.0	ORF1ab	1.0	3525.0	2.0	same gene	2020-09	2020	9
10844	10839	5	4	0.11571	10579.0	ORF1ab	1.0	3527.0	10574.0	ORF1ab	2.0	3525.0	2.0	same gene	2020-09	2020	9
10845	10839	6	4	0.11571	10580.0	ORF1ab	2.0	3527.0	10574.0	ORF1ab	2.0	3525.0	2.0	same gene	2020-09	2020	9
10845	10840	5	4	0.11571	10580.0	ORF1ab	2.0	3527.0	10575.0	ORF1ab	3.0	3525.0	2.0	same gene	2020-09	2020	9
10838	10844	6	4	0.11571	10573.0	ORF1ab	1.0	3525.0	10579.0	ORF1ab	1.0	3527.0	2.0	same gene	2020-09	2020	9
10844	10840	4	4	0.11571	10579.0	ORF1ab	1.0	3527.0	10575.0	ORF1ab	3.0	3525.0	2.0	same gene	2020-09	2020	9
10767	10776	9	4	0.11569	10502.0	ORF1ab	2.0	3501.0	10511.0	ORF1ab	2.0	3504.0	3.0	same gene	2020-09	2020	9
10776	10767	9	4	0.11569	10511.0	ORF1ab	2.0	3504.0	10502.0	ORF1ab	2.0	3501.0	3.0	same gene	2020-09	2020	9
10776	10768	8	4	0.11569	10511.0	ORF1ab	2.0	3504.0	10503.0	ORF1ab	3.0	3501.0	3.0	same gene	2020-09	2020	9
10769	10776	7	4	0.11569	10504.0	ORF1ab	1.0	3502.0	10511.0	ORF1ab	2.0	3504.0	2.0	same gene	2020-09	2020	9
10768	10776	8	4	0.11569	10503.0	ORF1ab	3.0	3501.0	10511.0	ORF1ab	2.0	3504.0	3.0	same gene	2020-09	2020	9
10776	10769	7	4	0.11569	10511.0	ORF1ab	2.0	3504.0	10504.0	ORF1ab	1.0	3502.0	2.0	same gene	2020-09	2020	9
10794	10789	5	4	0.11568	10529.0	ORF1ab	2.0	3510.0	10524.0	ORF1ab	3.0	3508.0	2.0	same gene	2020-09	2020	9
10789	10794	5	4	0.11568	10524.0	ORF1ab	3.0	3508.0	10529.0	ORF1ab	2.0	3510.0	2.0	same gene	2020-09	2020	9
10842	10847	5	4	0.11555	10577.0	ORF1ab	2.0	3526.0	10582.0	ORF1ab	1.0	3528.0	2.0	same gene	2020-09	2020	9
10847	10841	6	4	0.11555	10582.0	ORF1ab	1.0	3528.0	10576.0	ORF1ab	1.0	3526.0	2.0	same gene	2020-09	2020	9
10841	10847	6	4	0.11555	10576.0	ORF1ab	1.0	3526.0	10582.0	ORF1ab	1.0	3528.0	2.0	same gene	2020-09	2020	9
10847	10842	5	4	0.11555	10582.0	ORF1ab	1.0	3528.0	10577.0	ORF1ab	2.0	3526.0	2.0	same gene	2020-09	2020	9
10849	10853	4	4	0.11533	10584.0	ORF1ab	3.0	3528.0	10588.0	ORF1ab	1.0	3530.0	2.0	same gene	2020-09	2020	9
10853	10849	4	4	0.11533	10588.0	ORF1ab	1.0	3530.0	10584.0	ORF1ab	3.0	3528.0	2.0	same gene	2020-09	2020	9
10769	10763	6	4	0.11529	10504.0	ORF1ab	1.0	3502.0	10498.0	ORF1ab	1.0	3500.0	2.0	same gene	2020-09	2020	9
10773	10763	10	4	0.11529	10508.0	ORF1ab	2.0	3503.0	10498.0	ORF1ab	1.0	3500.0	3.0	same gene	2020-09	2020	9
10779	10762	17	4	0.11529	10514.0	ORF1ab	2.0	3505.0	10497.0	ORF1ab	3.0	3499.0	6.0	same gene	2020-09	2020	9
10774	10763	11	4	0.11529	10509.0	ORF1ab	3.0	3503.0	10498.0	ORF1ab	1.0	3500.0	3.0	same gene	2020-09	2020	9
10762	10768	6	4	0.11529	10497.0	ORF1ab	3.0	3499.0	10503.0	ORF1ab	3.0	3501.0	2.0	same gene	2020-09	2020	9
10762	10769	7	4	0.11529	10497.0	ORF1ab	3.0	3499.0	10504.0	ORF1ab	1.0	3502.0	3.0	same gene	2020-09	2020	9
10762	10772	10	4	0.11529	10497.0	ORF1ab	3.0	3499.0	10507.0	ORF1ab	1.0	3503.0	4.0	same gene	2020-09	2020	9
10762	10767	5	4	0.11529	10497.0	ORF1ab	3.0	3499.0	10502.0	ORF1ab	2.0	3501.0	2.0	same gene	2020-09	2020	9
10769	10762	7	4	0.11529	10504.0	ORF1ab	1.0	3502.0	10497.0	ORF1ab	3.0	3499.0	3.0	same gene	2020-09	2020	9
10777	10763	14	4	0.11529	10512.0	ORF1ab	3.0	3504.0	10498.0	ORF1ab	1.0	3500.0	4.0	same gene	2020-09	2020	9
10762	10774	12	4	0.11529	10497.0	ORF1ab	3.0	3499.0	10509.0	ORF1ab	3.0	3503.0	4.0	same gene	2020-09	2020	9
10778	10763	15	4	0.11529	10513.0	ORF1ab	1.0	3505.0	10498.0	ORF1ab	1.0	3500.0	5.0	same gene	2020-09	2020	9
10779	10763	16	4	0.11529	10514.0	ORF1ab	2.0	3505.0	10498.0	ORF1ab	1.0	3500.0	5.0	same gene	2020-09	2020	9
10772	10766	6	4	0.11529	10507.0	ORF1ab	1.0	3503.0	10501.0	ORF1ab	1.0	3501.0	2.0	same gene	2020-09	2020	9
10773	10766	7	4	0.11529	10508.0	ORF1ab	2.0	3503.0	10501.0	ORF1ab	1.0	3501.0	2.0	same gene	2020-09	2020	9
10774	10766	8	4	0.11529	10509.0	ORF1ab	3.0	3503.0	10501.0	ORF1ab	1.0	3501.0	2.0	same gene	2020-09	2020	9
10777	10766	11	4	0.11529	10512.0	ORF1ab	3.0	3504.0	10501.0	ORF1ab	1.0	3501.0	3.0	same gene	2020-09	2020	9
10778	10766	12	4	0.11529	10513.0	ORF1ab	1.0	3505.0	10501.0	ORF1ab	1.0	3501.0	4.0	same gene	2020-09	2020	9
10779	10766	13	4	0.11529	10514.0	ORF1ab	2.0	3505.0	10501.0	ORF1ab	1.0	3501.0	4.0	same gene	2020-09	2020	9
10762	10773	11	4	0.11529	10497.0	ORF1ab	3.0	3499.0	10508.0	ORF1ab	2.0	3503.0	4.0	same gene	2020-09	2020	9
10772	10763	9	4	0.11529	10507.0	ORF1ab	1.0	3503.0	10498.0	ORF1ab	1.0	3500.0	3.0	same gene	2020-09	2020	9
10762	10777	15	4	0.11529	10497.0	ORF1ab	3.0	3499.0	10512.0	ORF1ab	3.0	3504.0	5.0	same gene	2020-09	2020	9
10766	10778	12	4	0.11529	10501.0	ORF1ab	1.0	3501.0	10513.0	ORF1ab	1.0	3505.0	4.0	same gene	2020-09	2020	9
10766	10772	6	4	0.11529	10501.0	ORF1ab	1.0	3501.0	10507.0	ORF1ab	1.0	3503.0	2.0	same gene	2020-09	2020	9
10763	10779	16	4	0.11529	10498.0	ORF1ab	1.0	3500.0	10514.0	ORF1ab	2.0	3505.0	5.0	same gene	2020-09	2020	9
10763	10778	15	4	0.11529	10498.0	ORF1ab	1.0	3500.0	10513.0	ORF1ab	1.0	3505.0	5.0	same gene	2020-09	2020	9
10763	10777	14	4	0.11529	10498.0	ORF1ab	1.0	3500.0	10512.0	ORF1ab	3.0	3504.0	4.0	same gene	2020-09	2020	9
10766	10774	8	4	0.11529	10501.0	ORF1ab	1.0	3501.0	10509.0	ORF1ab	3.0	3503.0	2.0	same gene	2020-09	2020	9
10762	10778	16	4	0.11529	10497.0	ORF1ab	3.0	3499.0	10513.0	ORF1ab	1.0	3505.0	6.0	same gene	2020-09	2020	9
10766	10777	11	4	0.11529	10501.0	ORF1ab	1.0	3501.0	10512.0	ORF1ab	3.0	3504.0	3.0	same gene	2020-09	2020	9
10766	10779	13	4	0.11529	10501.0	ORF1ab	1.0	3501.0	10514.0	ORF1ab	2.0	3505.0	4.0	same gene	2020-09	2020	9
10763	10774	11	4	0.11529	10498.0	ORF1ab	1.0	3500.0	10509.0	ORF1ab	3.0	3503.0	3.0	same gene	2020-09	2020	9
10766	10773	7	4	0.11529	10501.0	ORF1ab	1.0	3501.0	10508.0	ORF1ab	2.0	3503.0	2.0	same gene	2020-09	2020	9
10763	10773	10	4	0.11529	10498.0	ORF1ab	1.0	3500.0	10508.0	ORF1ab	2.0	3503.0	3.0	same gene	2020-09	2020	9
10774	10762	12	4	0.11529	10509.0	ORF1ab	3.0	3503.0	10497.0	ORF1ab	3.0	3499.0	4.0	same gene	2020-09	2020	9
10773	10762	11	4	0.11529	10508.0	ORF1ab	2.0	3503.0	10497.0	ORF1ab	3.0	3499.0	4.0	same gene	2020-09	2020	9
10772	10762	10	4	0.11529	10507.0	ORF1ab	1.0	3503.0	10497.0	ORF1ab	3.0	3499.0	4.0	same gene	2020-09	2020	9
10778	10762	16	4	0.11529	10513.0	ORF1ab	1.0	3505.0	10497.0	ORF1ab	3.0	3499.0	6.0	same gene	2020-09	2020	9
10767	10762	5	4	0.11529	10502.0	ORF1ab	2.0	3501.0	10497.0	ORF1ab	3.0	3499.0	2.0	same gene	2020-09	2020	9
10762	10779	17	4	0.11529	10497.0	ORF1ab	3.0	3499.0	10514.0	ORF1ab	2.0	3505.0	6.0	same gene	2020-09	2020	9
10763	10772	9	4	0.11529	10498.0	ORF1ab	1.0	3500.0	10507.0	ORF1ab	1.0	3503.0	3.0	same gene	2020-09	2020	9
10763	10769	6	4	0.11529	10498.0	ORF1ab	1.0	3500.0	10504.0	ORF1ab	1.0	3502.0	2.0	same gene	2020-09	2020	9
10768	10762	6	4	0.11529	10503.0	ORF1ab	3.0	3501.0	10497.0	ORF1ab	3.0	3499.0	2.0	same gene	2020-09	2020	9
10777	10762	15	4	0.11529	10512.0	ORF1ab	3.0	3504.0	10497.0	ORF1ab	3.0	3499.0	5.0	same gene	2020-09	2020	9
10774	10780	6	4	0.1152	10509.0	ORF1ab	3.0	3503.0	10515.0	ORF1ab	3.0	3505.0	2.0	same gene	2020-09	2020	9
10780	10774	6	4	0.1152	10515.0	ORF1ab	3.0	3505.0	10509.0	ORF1ab	3.0	3503.0	2.0	same gene	2020-09	2020	9
10773	10780	7	4	0.1152	10508.0	ORF1ab	2.0	3503.0	10515.0	ORF1ab	3.0	3505.0	2.0	same gene	2020-09	2020	9
10780	10769	11	4	0.1152	10515.0	ORF1ab	3.0	3505.0	10504.0	ORF1ab	1.0	3502.0	3.0	same gene	2020-09	2020	9
10772	10780	8	4	0.1152	10507.0	ORF1ab	1.0	3503.0	10515.0	ORF1ab	3.0	3505.0	2.0	same gene	2020-09	2020	9
10780	10772	8	4	0.1152	10515.0	ORF1ab	3.0	3505.0	10507.0	ORF1ab	1.0	3503.0	2.0	same gene	2020-09	2020	9
10768	10780	12	4	0.1152	10503.0	ORF1ab	3.0	3501.0	10515.0	ORF1ab	3.0	3505.0	4.0	same gene	2020-09	2020	9
10767	10780	13	4	0.1152	10502.0	ORF1ab	2.0	3501.0	10515.0	ORF1ab	3.0	3505.0	4.0	same gene	2020-09	2020	9
10769	10780	11	4	0.1152	10504.0	ORF1ab	1.0	3502.0	10515.0	ORF1ab	3.0	3505.0	3.0	same gene	2020-09	2020	9
10780	10767	13	4	0.1152	10515.0	ORF1ab	3.0	3505.0	10502.0	ORF1ab	2.0	3501.0	4.0	same gene	2020-09	2020	9
10780	10768	12	4	0.1152	10515.0	ORF1ab	3.0	3505.0	10503.0	ORF1ab	3.0	3501.0	4.0	same gene	2020-09	2020	9
10780	10773	7	4	0.1152	10515.0	ORF1ab	3.0	3505.0	10508.0	ORF1ab	2.0	3503.0	2.0	same gene	2020-09	2020	9
10761	10766	5	4	0.11517	10496.0	ORF1ab	2.0	3499.0	10501.0	ORF1ab	1.0	3501.0	2.0	same gene	2020-09	2020	9
10766	10761	5	4	0.11517	10501.0	ORF1ab	1.0	3501.0	10496.0	ORF1ab	2.0	3499.0	2.0	same gene	2020-09	2020	9
10761	10781	20	4	0.11466	10496.0	ORF1ab	2.0	3499.0	10516.0	ORF1ab	1.0	3506.0	7.0	same gene	2020-09	2020	9
10783	10761	22	4	0.11466	10518.0	ORF1ab	3.0	3506.0	10496.0	ORF1ab	2.0	3499.0	7.0	same gene	2020-09	2020	9
10761	10783	22	4	0.11466	10496.0	ORF1ab	2.0	3499.0	10518.0	ORF1ab	3.0	3506.0	7.0	same gene	2020-09	2020	9
10781	10761	20	4	0.11466	10516.0	ORF1ab	1.0	3506.0	10496.0	ORF1ab	2.0	3499.0	7.0	same gene	2020-09	2020	9
10754	10748	6	4	0.11413	10489.0	ORF1ab	1.0	3497.0	10483.0	ORF1ab	1.0	3495.0	2.0	same gene	2020-09	2020	9
10754	10749	5	4	0.11413	10489.0	ORF1ab	1.0	3497.0	10484.0	ORF1ab	2.0	3495.0	2.0	same gene	2020-09	2020	9
10754	10746	8	4	0.11413	10489.0	ORF1ab	1.0	3497.0	10481.0	ORF1ab	2.0	3494.0	3.0	same gene	2020-09	2020	9
10752	10746	6	4	0.11413	10487.0	ORF1ab	2.0	3496.0	10481.0	ORF1ab	2.0	3494.0	2.0	same gene	2020-09	2020	9
10754	10750	4	4	0.11413	10489.0	ORF1ab	1.0	3497.0	10485.0	ORF1ab	3.0	3495.0	2.0	same gene	2020-09	2020	9
10746	10752	6	4	0.11413	10481.0	ORF1ab	2.0	3494.0	10487.0	ORF1ab	2.0	3496.0	2.0	same gene	2020-09	2020	9
10746	10754	8	4	0.11413	10481.0	ORF1ab	2.0	3494.0	10489.0	ORF1ab	1.0	3497.0	3.0	same gene	2020-09	2020	9
10750	10754	4	4	0.11413	10485.0	ORF1ab	3.0	3495.0	10489.0	ORF1ab	1.0	3497.0	2.0	same gene	2020-09	2020	9
10748	10754	6	4	0.11413	10483.0	ORF1ab	1.0	3495.0	10489.0	ORF1ab	1.0	3497.0	2.0	same gene	2020-09	2020	9
10749	10754	5	4	0.11413	10484.0	ORF1ab	2.0	3495.0	10489.0	ORF1ab	1.0	3497.0	2.0	same gene	2020-09	2020	9
10757	10749	8	4	0.11409	10492.0	ORF1ab	1.0	3498.0	10484.0	ORF1ab	2.0	3495.0	3.0	same gene	2020-09	2020	9
10757	10746	11	4	0.11409	10492.0	ORF1ab	1.0	3498.0	10481.0	ORF1ab	2.0	3494.0	4.0	same gene	2020-09	2020	9
10746	10757	11	4	0.11409	10481.0	ORF1ab	2.0	3494.0	10492.0	ORF1ab	1.0	3498.0	4.0	same gene	2020-09	2020	9
10752	10757	5	4	0.11409	10487.0	ORF1ab	2.0	3496.0	10492.0	ORF1ab	1.0	3498.0	2.0	same gene	2020-09	2020	9
10750	10757	7	4	0.11409	10485.0	ORF1ab	3.0	3495.0	10492.0	ORF1ab	1.0	3498.0	3.0	same gene	2020-09	2020	9
10757	10748	9	4	0.11409	10492.0	ORF1ab	1.0	3498.0	10483.0	ORF1ab	1.0	3495.0	3.0	same gene	2020-09	2020	9
10748	10757	9	4	0.11409	10483.0	ORF1ab	1.0	3495.0	10492.0	ORF1ab	1.0	3498.0	3.0	same gene	2020-09	2020	9
10749	10757	8	4	0.11409	10484.0	ORF1ab	2.0	3495.0	10492.0	ORF1ab	1.0	3498.0	3.0	same gene	2020-09	2020	9
10757	10752	5	4	0.11409	10492.0	ORF1ab	1.0	3498.0	10487.0	ORF1ab	2.0	3496.0	2.0	same gene	2020-09	2020	9
10757	10750	7	4	0.11409	10492.0	ORF1ab	1.0	3498.0	10485.0	ORF1ab	3.0	3495.0	3.0	same gene	2020-09	2020	9
10746	10751	5	4	0.11402	10481.0	ORF1ab	2.0	3494.0	10486.0	ORF1ab	1.0	3496.0	2.0	same gene	2020-09	2020	9
10751	10746	5	4	0.11402	10486.0	ORF1ab	1.0	3496.0	10481.0	ORF1ab	2.0	3494.0	2.0	same gene	2020-09	2020	9
10744	10738	6	4	0.11396	10479.0	ORF1ab	3.0	3493.0	10473.0	ORF1ab	3.0	3491.0	2.0	same gene	2020-09	2020	9
10739	10735	4	4	0.11396	10474.0	ORF1ab	1.0	3492.0	10470.0	ORF1ab	3.0	3490.0	2.0	same gene	2020-09	2020	9
10743	10738	5	4	0.11396	10478.0	ORF1ab	2.0	3493.0	10473.0	ORF1ab	3.0	3491.0	2.0	same gene	2020-09	2020	9
10742	10736	6	4	0.11396	10477.0	ORF1ab	1.0	3493.0	10471.0	ORF1ab	1.0	3491.0	2.0	same gene	2020-09	2020	9
10744	10735	9	4	0.11396	10479.0	ORF1ab	3.0	3493.0	10470.0	ORF1ab	3.0	3490.0	3.0	same gene	2020-09	2020	9
10743	10735	8	4	0.11396	10478.0	ORF1ab	2.0	3493.0	10470.0	ORF1ab	3.0	3490.0	3.0	same gene	2020-09	2020	9
10742	10735	7	4	0.11396	10477.0	ORF1ab	1.0	3493.0	10470.0	ORF1ab	3.0	3490.0	3.0	same gene	2020-09	2020	9
10742	10738	4	4	0.11396	10477.0	ORF1ab	1.0	3493.0	10473.0	ORF1ab	3.0	3491.0	2.0	same gene	2020-09	2020	9
10740	10735	5	4	0.11396	10475.0	ORF1ab	2.0	3492.0	10470.0	ORF1ab	3.0	3490.0	2.0	same gene	2020-09	2020	9
10744	10736	8	4	0.11396	10479.0	ORF1ab	3.0	3493.0	10471.0	ORF1ab	1.0	3491.0	2.0	same gene	2020-09	2020	9
10736	10742	6	4	0.11396	10471.0	ORF1ab	1.0	3491.0	10477.0	ORF1ab	1.0	3493.0	2.0	same gene	2020-09	2020	9
10738	10743	5	4	0.11396	10473.0	ORF1ab	3.0	3491.0	10478.0	ORF1ab	2.0	3493.0	2.0	same gene	2020-09	2020	9
10735	10740	5	4	0.11396	10470.0	ORF1ab	3.0	3490.0	10475.0	ORF1ab	2.0	3492.0	2.0	same gene	2020-09	2020	9
10740	10734	6	4	0.11396	10475.0	ORF1ab	2.0	3492.0	10469.0	ORF1ab	2.0	3490.0	2.0	same gene	2020-09	2020	9
10735	10742	7	4	0.11396	10470.0	ORF1ab	3.0	3490.0	10477.0	ORF1ab	1.0	3493.0	3.0	same gene	2020-09	2020	9
10742	10734	8	4	0.11396	10477.0	ORF1ab	1.0	3493.0	10469.0	ORF1ab	2.0	3490.0	3.0	same gene	2020-09	2020	9
10735	10743	8	4	0.11396	10470.0	ORF1ab	3.0	3490.0	10478.0	ORF1ab	2.0	3493.0	3.0	same gene	2020-09	2020	9
10739	10734	5	4	0.11396	10474.0	ORF1ab	1.0	3492.0	10469.0	ORF1ab	2.0	3490.0	2.0	same gene	2020-09	2020	9
10734	10744	10	4	0.11396	10469.0	ORF1ab	2.0	3490.0	10479.0	ORF1ab	3.0	3493.0	3.0	same gene	2020-09	2020	9
10734	10743	9	4	0.11396	10469.0	ORF1ab	2.0	3490.0	10478.0	ORF1ab	2.0	3493.0	3.0	same gene	2020-09	2020	9
10738	10744	6	4	0.11396	10473.0	ORF1ab	3.0	3491.0	10479.0	ORF1ab	3.0	3493.0	2.0	same gene	2020-09	2020	9
10735	10744	9	4	0.11396	10470.0	ORF1ab	3.0	3490.0	10479.0	ORF1ab	3.0	3493.0	3.0	same gene	2020-09	2020	9
10738	10742	4	4	0.11396	10473.0	ORF1ab	3.0	3491.0	10477.0	ORF1ab	1.0	3493.0	2.0	same gene	2020-09	2020	9
10734	10742	8	4	0.11396	10469.0	ORF1ab	2.0	3490.0	10477.0	ORF1ab	1.0	3493.0	3.0	same gene	2020-09	2020	9
10743	10736	7	4	0.11396	10478.0	ORF1ab	2.0	3493.0	10471.0	ORF1ab	1.0	3491.0	2.0	same gene	2020-09	2020	9
10734	10740	6	4	0.11396	10469.0	ORF1ab	2.0	3490.0	10475.0	ORF1ab	2.0	3492.0	2.0	same gene	2020-09	2020	9
10734	10739	5	4	0.11396	10469.0	ORF1ab	2.0	3490.0	10474.0	ORF1ab	1.0	3492.0	2.0	same gene	2020-09	2020	9
10743	10734	9	4	0.11396	10478.0	ORF1ab	2.0	3493.0	10469.0	ORF1ab	2.0	3490.0	3.0	same gene	2020-09	2020	9
10736	10744	8	4	0.11396	10471.0	ORF1ab	1.0	3491.0	10479.0	ORF1ab	3.0	3493.0	2.0	same gene	2020-09	2020	9
10736	10743	7	4	0.11396	10471.0	ORF1ab	1.0	3491.0	10478.0	ORF1ab	2.0	3493.0	2.0	same gene	2020-09	2020	9
10744	10734	10	4	0.11396	10479.0	ORF1ab	3.0	3493.0	10469.0	ORF1ab	2.0	3490.0	3.0	same gene	2020-09	2020	9
10735	10739	4	4	0.11396	10470.0	ORF1ab	3.0	3490.0	10474.0	ORF1ab	1.0	3492.0	2.0	same gene	2020-09	2020	9
10734	10745	11	4	0.11393	10469.0	ORF1ab	2.0	3490.0	10480.0	ORF1ab	1.0	3494.0	4.0	same gene	2020-09	2020	9
10745	10734	11	4	0.11393	10480.0	ORF1ab	1.0	3494.0	10469.0	ORF1ab	2.0	3490.0	4.0	same gene	2020-09	2020	9
10739	10745	6	4	0.11393	10474.0	ORF1ab	1.0	3492.0	10480.0	ORF1ab	1.0	3494.0	2.0	same gene	2020-09	2020	9
10738	10745	7	4	0.11393	10473.0	ORF1ab	3.0	3491.0	10480.0	ORF1ab	1.0	3494.0	3.0	same gene	2020-09	2020	9
10745	10740	5	4	0.11393	10480.0	ORF1ab	1.0	3494.0	10475.0	ORF1ab	2.0	3492.0	2.0	same gene	2020-09	2020	9
10745	10739	6	4	0.11393	10480.0	ORF1ab	1.0	3494.0	10474.0	ORF1ab	1.0	3492.0	2.0	same gene	2020-09	2020	9
10745	10738	7	4	0.11393	10480.0	ORF1ab	1.0	3494.0	10473.0	ORF1ab	3.0	3491.0	3.0	same gene	2020-09	2020	9
10736	10745	9	4	0.11393	10471.0	ORF1ab	1.0	3491.0	10480.0	ORF1ab	1.0	3494.0	3.0	same gene	2020-09	2020	9
10745	10736	9	4	0.11393	10480.0	ORF1ab	1.0	3494.0	10471.0	ORF1ab	1.0	3491.0	3.0	same gene	2020-09	2020	9
10740	10745	5	4	0.11393	10475.0	ORF1ab	2.0	3492.0	10480.0	ORF1ab	1.0	3494.0	2.0	same gene	2020-09	2020	9
10735	10745	10	4	0.11393	10470.0	ORF1ab	3.0	3490.0	10480.0	ORF1ab	1.0	3494.0	4.0	same gene	2020-09	2020	9
10745	10735	10	4	0.11393	10480.0	ORF1ab	1.0	3494.0	10470.0	ORF1ab	3.0	3490.0	4.0	same gene	2020-09	2020	9
10733	10740	7	4	0.11377	10468.0	ORF1ab	1.0	3490.0	10475.0	ORF1ab	2.0	3492.0	2.0	same gene	2020-09	2020	9
10744	10733	11	4	0.11377	10479.0	ORF1ab	3.0	3493.0	10468.0	ORF1ab	1.0	3490.0	3.0	same gene	2020-09	2020	9
10733	10739	6	4	0.11377	10468.0	ORF1ab	1.0	3490.0	10474.0	ORF1ab	1.0	3492.0	2.0	same gene	2020-09	2020	9
10733	10744	11	4	0.11377	10468.0	ORF1ab	1.0	3490.0	10479.0	ORF1ab	3.0	3493.0	3.0	same gene	2020-09	2020	9
10733	10742	9	4	0.11377	10468.0	ORF1ab	1.0	3490.0	10477.0	ORF1ab	1.0	3493.0	3.0	same gene	2020-09	2020	9
10739	10733	6	4	0.11377	10474.0	ORF1ab	1.0	3492.0	10468.0	ORF1ab	1.0	3490.0	2.0	same gene	2020-09	2020	9
10740	10733	7	4	0.11377	10475.0	ORF1ab	2.0	3492.0	10468.0	ORF1ab	1.0	3490.0	2.0	same gene	2020-09	2020	9
10742	10733	9	4	0.11377	10477.0	ORF1ab	1.0	3493.0	10468.0	ORF1ab	1.0	3490.0	3.0	same gene	2020-09	2020	9
10743	10733	10	4	0.11377	10478.0	ORF1ab	2.0	3493.0	10468.0	ORF1ab	1.0	3490.0	3.0	same gene	2020-09	2020	9
10733	10743	10	4	0.11377	10468.0	ORF1ab	1.0	3490.0	10478.0	ORF1ab	2.0	3493.0	3.0	same gene	2020-09	2020	9
10746	10753	7	4	0.11372	10481.0	ORF1ab	2.0	3494.0	10488.0	ORF1ab	3.0	3496.0	2.0	same gene	2020-09	2020	9
10753	10746	7	4	0.11372	10488.0	ORF1ab	3.0	3496.0	10481.0	ORF1ab	2.0	3494.0	2.0	same gene	2020-09	2020	9
10754	10745	9	4	0.11371	10489.0	ORF1ab	1.0	3497.0	10480.0	ORF1ab	1.0	3494.0	3.0	same gene	2020-09	2020	9
10752	10745	7	4	0.11371	10487.0	ORF1ab	2.0	3496.0	10480.0	ORF1ab	1.0	3494.0	2.0	same gene	2020-09	2020	9
10747	10754	7	4	0.11371	10482.0	ORF1ab	3.0	3494.0	10489.0	ORF1ab	1.0	3497.0	3.0	same gene	2020-09	2020	9
10747	10752	5	4	0.11371	10482.0	ORF1ab	3.0	3494.0	10487.0	ORF1ab	2.0	3496.0	2.0	same gene	2020-09	2020	9
10745	10754	9	4	0.11371	10480.0	ORF1ab	1.0	3494.0	10489.0	ORF1ab	1.0	3497.0	3.0	same gene	2020-09	2020	9
10745	10752	7	4	0.11371	10480.0	ORF1ab	1.0	3494.0	10487.0	ORF1ab	2.0	3496.0	2.0	same gene	2020-09	2020	9
10754	10747	7	4	0.11371	10489.0	ORF1ab	1.0	3497.0	10482.0	ORF1ab	3.0	3494.0	3.0	same gene	2020-09	2020	9
10752	10747	5	4	0.11371	10487.0	ORF1ab	2.0	3496.0	10482.0	ORF1ab	3.0	3494.0	2.0	same gene	2020-09	2020	9
10737	10744	7	4	0.11363	10472.0	ORF1ab	2.0	3491.0	10479.0	ORF1ab	3.0	3493.0	2.0	same gene	2020-09	2020	9
10742	10737	5	4	0.11363	10477.0	ORF1ab	1.0	3493.0	10472.0	ORF1ab	2.0	3491.0	2.0	same gene	2020-09	2020	9
10743	10737	6	4	0.11363	10478.0	ORF1ab	2.0	3493.0	10472.0	ORF1ab	2.0	3491.0	2.0	same gene	2020-09	2020	9
10737	10743	6	4	0.11363	10472.0	ORF1ab	2.0	3491.0	10478.0	ORF1ab	2.0	3493.0	2.0	same gene	2020-09	2020	9
10744	10737	7	4	0.11363	10479.0	ORF1ab	3.0	3493.0	10472.0	ORF1ab	2.0	3491.0	2.0	same gene	2020-09	2020	9
10737	10742	5	4	0.11363	10472.0	ORF1ab	2.0	3491.0	10477.0	ORF1ab	1.0	3493.0	2.0	same gene	2020-09	2020	9
10732	10744	12	4	0.1132	10467.0	ORF1ab	3.0	3489.0	10479.0	ORF1ab	3.0	3493.0	4.0	same gene	2020-09	2020	9
10732	10743	11	4	0.1132	10467.0	ORF1ab	3.0	3489.0	10478.0	ORF1ab	2.0	3493.0	4.0	same gene	2020-09	2020	9
10732	10742	10	4	0.1132	10467.0	ORF1ab	3.0	3489.0	10477.0	ORF1ab	1.0	3493.0	4.0	same gene	2020-09	2020	9
10732	10740	8	4	0.1132	10467.0	ORF1ab	3.0	3489.0	10475.0	ORF1ab	2.0	3492.0	3.0	same gene	2020-09	2020	9
10732	10739	7	4	0.1132	10467.0	ORF1ab	3.0	3489.0	10474.0	ORF1ab	1.0	3492.0	3.0	same gene	2020-09	2020	9
10732	10738	6	4	0.1132	10467.0	ORF1ab	3.0	3489.0	10473.0	ORF1ab	3.0	3491.0	2.0	same gene	2020-09	2020	9
10732	10736	4	4	0.1132	10467.0	ORF1ab	3.0	3489.0	10471.0	ORF1ab	1.0	3491.0	2.0	same gene	2020-09	2020	9
10738	10732	6	4	0.1132	10473.0	ORF1ab	3.0	3491.0	10467.0	ORF1ab	3.0	3489.0	2.0	same gene	2020-09	2020	9
10736	10732	4	4	0.1132	10471.0	ORF1ab	1.0	3491.0	10467.0	ORF1ab	3.0	3489.0	2.0	same gene	2020-09	2020	9
10744	10732	12	4	0.1132	10479.0	ORF1ab	3.0	3493.0	10467.0	ORF1ab	3.0	3489.0	4.0	same gene	2020-09	2020	9
10743	10732	11	4	0.1132	10478.0	ORF1ab	2.0	3493.0	10467.0	ORF1ab	3.0	3489.0	4.0	same gene	2020-09	2020	9
10742	10732	10	4	0.1132	10477.0	ORF1ab	1.0	3493.0	10467.0	ORF1ab	3.0	3489.0	4.0	same gene	2020-09	2020	9
10740	10732	8	4	0.1132	10475.0	ORF1ab	2.0	3492.0	10467.0	ORF1ab	3.0	3489.0	3.0	same gene	2020-09	2020	9
10739	10732	7	4	0.1132	10474.0	ORF1ab	1.0	3492.0	10467.0	ORF1ab	3.0	3489.0	3.0	same gene	2020-09	2020	9
10734	10741	7	4	0.11295	10469.0	ORF1ab	2.0	3490.0	10476.0	ORF1ab	3.0	3492.0	2.0	same gene	2020-09	2020	9
10735	10741	6	4	0.11295	10470.0	ORF1ab	3.0	3490.0	10476.0	ORF1ab	3.0	3492.0	2.0	same gene	2020-09	2020	9
10741	10734	7	4	0.11295	10476.0	ORF1ab	3.0	3492.0	10469.0	ORF1ab	2.0	3490.0	2.0	same gene	2020-09	2020	9
10741	10735	6	4	0.11295	10476.0	ORF1ab	3.0	3492.0	10470.0	ORF1ab	3.0	3490.0	2.0	same gene	2020-09	2020	9
26801	27944	1143	4	0.11211	279.0	M	3.0	93.0	51.0	ORF8	3.0	17.0		different gene	2020-09	2020	9
27944	26801	1143	4	0.11211	51.0	ORF8	3.0	17.0	279.0	M	3.0	93.0		different gene	2020-09	2020	9
5252	5261	9	4	0.11091	4987.0	ORF1ab	1.0	1663.0	4996.0	ORF1ab	1.0	1666.0	3.0	same gene	2020-09	2020	9
5252	5258	6	4	0.11091	4987.0	ORF1ab	1.0	1663.0	4993.0	ORF1ab	1.0	1665.0	2.0	same gene	2020-09	2020	9
5254	5262	8	4	0.11091	4989.0	ORF1ab	3.0	1663.0	4997.0	ORF1ab	2.0	1666.0	3.0	same gene	2020-09	2020	9
5255	5261	6	4	0.11091	4990.0	ORF1ab	1.0	1664.0	4996.0	ORF1ab	1.0	1666.0	2.0	same gene	2020-09	2020	9
5262	5254	8	4	0.11091	4997.0	ORF1ab	2.0	1666.0	4989.0	ORF1ab	3.0	1663.0	3.0	same gene	2020-09	2020	9
5255	5262	7	4	0.11091	4990.0	ORF1ab	1.0	1664.0	4997.0	ORF1ab	2.0	1666.0	2.0	same gene	2020-09	2020	9
5256	5261	5	4	0.11091	4991.0	ORF1ab	2.0	1664.0	4996.0	ORF1ab	1.0	1666.0	2.0	same gene	2020-09	2020	9
5254	5261	7	4	0.11091	4989.0	ORF1ab	3.0	1663.0	4996.0	ORF1ab	1.0	1666.0	3.0	same gene	2020-09	2020	9
5256	5262	6	4	0.11091	4991.0	ORF1ab	2.0	1664.0	4997.0	ORF1ab	2.0	1666.0	2.0	same gene	2020-09	2020	9
5254	5258	4	4	0.11091	4989.0	ORF1ab	3.0	1663.0	4993.0	ORF1ab	1.0	1665.0	2.0	same gene	2020-09	2020	9
5258	5252	6	4	0.11091	4993.0	ORF1ab	1.0	1665.0	4987.0	ORF1ab	1.0	1663.0	2.0	same gene	2020-09	2020	9
5261	5252	9	4	0.11091	4996.0	ORF1ab	1.0	1666.0	4987.0	ORF1ab	1.0	1663.0	3.0	same gene	2020-09	2020	9
5262	5252	10	4	0.11091	4997.0	ORF1ab	2.0	1666.0	4987.0	ORF1ab	1.0	1663.0	3.0	same gene	2020-09	2020	9
5252	5262	10	4	0.11091	4987.0	ORF1ab	1.0	1663.0	4997.0	ORF1ab	2.0	1666.0	3.0	same gene	2020-09	2020	9
5261	5254	7	4	0.11091	4996.0	ORF1ab	1.0	1666.0	4989.0	ORF1ab	3.0	1663.0	3.0	same gene	2020-09	2020	9
5258	5254	4	4	0.11091	4993.0	ORF1ab	1.0	1665.0	4989.0	ORF1ab	3.0	1663.0	2.0	same gene	2020-09	2020	9
5261	5255	6	4	0.11091	4996.0	ORF1ab	1.0	1666.0	4990.0	ORF1ab	1.0	1664.0	2.0	same gene	2020-09	2020	9
5262	5255	7	4	0.11091	4997.0	ORF1ab	2.0	1666.0	4990.0	ORF1ab	1.0	1664.0	2.0	same gene	2020-09	2020	9
5262	5256	6	4	0.11091	4997.0	ORF1ab	2.0	1666.0	4991.0	ORF1ab	2.0	1664.0	2.0	same gene	2020-09	2020	9
5261	5256	5	4	0.11091	4996.0	ORF1ab	1.0	1666.0	4991.0	ORF1ab	2.0	1664.0	2.0	same gene	2020-09	2020	9
5265	5258	7	4	0.11083	5000.0	ORF1ab	2.0	1667.0	4993.0	ORF1ab	1.0	1665.0	2.0	same gene	2020-09	2020	9
5258	5265	7	4	0.11083	4993.0	ORF1ab	1.0	1665.0	5000.0	ORF1ab	2.0	1667.0	2.0	same gene	2020-09	2020	9
9818	9814	4	4	0.1101	9553.0	ORF1ab	1.0	3185.0	9549.0	ORF1ab	3.0	3183.0	2.0	same gene	2020-09	2020	9
9814	9818	4	4	0.1101	9549.0	ORF1ab	3.0	3183.0	9553.0	ORF1ab	1.0	3185.0	2.0	same gene	2020-09	2020	9
9813	9818	5	4	0.1101	9548.0	ORF1ab	2.0	3183.0	9553.0	ORF1ab	1.0	3185.0	2.0	same gene	2020-09	2020	9
9818	9813	5	4	0.1101	9553.0	ORF1ab	1.0	3185.0	9548.0	ORF1ab	2.0	3183.0	2.0	same gene	2020-09	2020	9
7540	23401	15861	4	0.10979	7275.0	ORF1ab	3.0	2425.0	1839.0	S	3.0	613.0		different gene	2020-09	2020	9
23401	7540	15861	4	0.10979	1839.0	S	3.0	613.0	7275.0	ORF1ab	3.0	2425.0		different gene	2020-09	2020	9
11042	13369	2327	4	0.10977	10777.0	ORF1ab	1.0	3593.0	13104.0	ORF1ab	3.0	4368.0	775.0	same gene	2020-09	2020	9
13369	11042	2327	4	0.10977	13104.0	ORF1ab	3.0	4368.0	10777.0	ORF1ab	1.0	3593.0	775.0	same gene	2020-09	2020	9
13376	13382	6	4	0.10964	13111.0	ORF1ab	1.0	4371.0	13117.0	ORF1ab	1.0	4373.0	2.0	same gene	2020-09	2020	9
13376	13383	7	4	0.10964	13111.0	ORF1ab	1.0	4371.0	13118.0	ORF1ab	2.0	4373.0	2.0	same gene	2020-09	2020	9
13376	13387	11	4	0.10964	13111.0	ORF1ab	1.0	4371.0	13122.0	ORF1ab	3.0	4374.0	3.0	same gene	2020-09	2020	9
13375	13391	16	4	0.10964	13110.0	ORF1ab	3.0	4370.0	13126.0	ORF1ab	1.0	4376.0	6.0	same gene	2020-09	2020	9
13376	13390	14	4	0.10964	13111.0	ORF1ab	1.0	4371.0	13125.0	ORF1ab	3.0	4375.0	4.0	same gene	2020-09	2020	9
13376	13391	15	4	0.10964	13111.0	ORF1ab	1.0	4371.0	13126.0	ORF1ab	1.0	4376.0	5.0	same gene	2020-09	2020	9
13377	13390	13	4	0.10964	13112.0	ORF1ab	2.0	4371.0	13125.0	ORF1ab	3.0	4375.0	4.0	same gene	2020-09	2020	9
13382	13390	8	4	0.10964	13117.0	ORF1ab	1.0	4373.0	13125.0	ORF1ab	3.0	4375.0	2.0	same gene	2020-09	2020	9
13377	13382	5	4	0.10964	13112.0	ORF1ab	2.0	4371.0	13117.0	ORF1ab	1.0	4373.0	2.0	same gene	2020-09	2020	9
13375	13382	7	4	0.10964	13110.0	ORF1ab	3.0	4370.0	13117.0	ORF1ab	1.0	4373.0	3.0	same gene	2020-09	2020	9
13377	13383	6	4	0.10964	13112.0	ORF1ab	2.0	4371.0	13118.0	ORF1ab	2.0	4373.0	2.0	same gene	2020-09	2020	9
13377	13387	10	4	0.10964	13112.0	ORF1ab	2.0	4371.0	13122.0	ORF1ab	3.0	4374.0	3.0	same gene	2020-09	2020	9
13383	13391	8	4	0.10964	13118.0	ORF1ab	2.0	4373.0	13126.0	ORF1ab	1.0	4376.0	3.0	same gene	2020-09	2020	9
13383	13390	7	4	0.10964	13118.0	ORF1ab	2.0	4373.0	13125.0	ORF1ab	3.0	4375.0	2.0	same gene	2020-09	2020	9
13382	13391	9	4	0.10964	13117.0	ORF1ab	1.0	4373.0	13126.0	ORF1ab	1.0	4376.0	3.0	same gene	2020-09	2020	9
13375	13383	8	4	0.10964	13110.0	ORF1ab	3.0	4370.0	13118.0	ORF1ab	2.0	4373.0	3.0	same gene	2020-09	2020	9
13375	13387	12	4	0.10964	13110.0	ORF1ab	3.0	4370.0	13122.0	ORF1ab	3.0	4374.0	4.0	same gene	2020-09	2020	9
13375	13390	15	4	0.10964	13110.0	ORF1ab	3.0	4370.0	13125.0	ORF1ab	3.0	4375.0	5.0	same gene	2020-09	2020	9
13387	13391	4	4	0.10964	13122.0	ORF1ab	3.0	4374.0	13126.0	ORF1ab	1.0	4376.0	2.0	same gene	2020-09	2020	9
13377	13391	14	4	0.10964	13112.0	ORF1ab	2.0	4371.0	13126.0	ORF1ab	1.0	4376.0	5.0	same gene	2020-09	2020	9
13387	13375	12	4	0.10964	13122.0	ORF1ab	3.0	4374.0	13110.0	ORF1ab	3.0	4370.0	4.0	same gene	2020-09	2020	9
13391	13376	15	4	0.10964	13126.0	ORF1ab	1.0	4376.0	13111.0	ORF1ab	1.0	4371.0	5.0	same gene	2020-09	2020	9
13390	13383	7	4	0.10964	13125.0	ORF1ab	3.0	4375.0	13118.0	ORF1ab	2.0	4373.0	2.0	same gene	2020-09	2020	9
13391	13382	9	4	0.10964	13126.0	ORF1ab	1.0	4376.0	13117.0	ORF1ab	1.0	4373.0	3.0	same gene	2020-09	2020	9
13390	13382	8	4	0.10964	13125.0	ORF1ab	3.0	4375.0	13117.0	ORF1ab	1.0	4373.0	2.0	same gene	2020-09	2020	9
13382	13376	6	4	0.10964	13117.0	ORF1ab	1.0	4373.0	13111.0	ORF1ab	1.0	4371.0	2.0	same gene	2020-09	2020	9
13391	13375	16	4	0.10964	13126.0	ORF1ab	1.0	4376.0	13110.0	ORF1ab	3.0	4370.0	6.0	same gene	2020-09	2020	9
13390	13375	15	4	0.10964	13125.0	ORF1ab	3.0	4375.0	13110.0	ORF1ab	3.0	4370.0	5.0	same gene	2020-09	2020	9
13383	13376	7	4	0.10964	13118.0	ORF1ab	2.0	4373.0	13111.0	ORF1ab	1.0	4371.0	2.0	same gene	2020-09	2020	9
13387	13376	11	4	0.10964	13122.0	ORF1ab	3.0	4374.0	13111.0	ORF1ab	1.0	4371.0	3.0	same gene	2020-09	2020	9
13390	13376	14	4	0.10964	13125.0	ORF1ab	3.0	4375.0	13111.0	ORF1ab	1.0	4371.0	4.0	same gene	2020-09	2020	9
13383	13375	8	4	0.10964	13118.0	ORF1ab	2.0	4373.0	13110.0	ORF1ab	3.0	4370.0	3.0	same gene	2020-09	2020	9
13382	13375	7	4	0.10964	13117.0	ORF1ab	1.0	4373.0	13110.0	ORF1ab	3.0	4370.0	3.0	same gene	2020-09	2020	9
13391	13387	4	4	0.10964	13126.0	ORF1ab	1.0	4376.0	13122.0	ORF1ab	3.0	4374.0	2.0	same gene	2020-09	2020	9
13382	13377	5	4	0.10964	13117.0	ORF1ab	1.0	4373.0	13112.0	ORF1ab	2.0	4371.0	2.0	same gene	2020-09	2020	9
13383	13377	6	4	0.10964	13118.0	ORF1ab	2.0	4373.0	13112.0	ORF1ab	2.0	4371.0	2.0	same gene	2020-09	2020	9
13387	13377	10	4	0.10964	13122.0	ORF1ab	3.0	4374.0	13112.0	ORF1ab	2.0	4371.0	3.0	same gene	2020-09	2020	9
13390	13377	13	4	0.10964	13125.0	ORF1ab	3.0	4375.0	13112.0	ORF1ab	2.0	4371.0	4.0	same gene	2020-09	2020	9
13391	13377	14	4	0.10964	13126.0	ORF1ab	1.0	4376.0	13112.0	ORF1ab	2.0	4371.0	5.0	same gene	2020-09	2020	9
13391	13383	8	4	0.10964	13126.0	ORF1ab	1.0	4376.0	13118.0	ORF1ab	2.0	4373.0	3.0	same gene	2020-09	2020	9
13373	13382	9	4	0.10963	13108.0	ORF1ab	1.0	4370.0	13117.0	ORF1ab	1.0	4373.0	3.0	same gene	2020-09	2020	9
13373	13383	10	4	0.10963	13108.0	ORF1ab	1.0	4370.0	13118.0	ORF1ab	2.0	4373.0	3.0	same gene	2020-09	2020	9
13382	13373	9	4	0.10963	13117.0	ORF1ab	1.0	4373.0	13108.0	ORF1ab	1.0	4370.0	3.0	same gene	2020-09	2020	9
13383	13373	10	4	0.10963	13118.0	ORF1ab	2.0	4373.0	13108.0	ORF1ab	1.0	4370.0	3.0	same gene	2020-09	2020	9
13373	13390	17	4	0.10963	13108.0	ORF1ab	1.0	4370.0	13125.0	ORF1ab	3.0	4375.0	5.0	same gene	2020-09	2020	9
13373	13387	14	4	0.10963	13108.0	ORF1ab	1.0	4370.0	13122.0	ORF1ab	3.0	4374.0	4.0	same gene	2020-09	2020	9
13373	13391	18	4	0.10963	13108.0	ORF1ab	1.0	4370.0	13126.0	ORF1ab	1.0	4376.0	6.0	same gene	2020-09	2020	9
13387	13373	14	4	0.10963	13122.0	ORF1ab	3.0	4374.0	13108.0	ORF1ab	1.0	4370.0	4.0	same gene	2020-09	2020	9
13390	13373	17	4	0.10963	13125.0	ORF1ab	3.0	4375.0	13108.0	ORF1ab	1.0	4370.0	5.0	same gene	2020-09	2020	9
13391	13373	18	4	0.10963	13126.0	ORF1ab	1.0	4376.0	13108.0	ORF1ab	1.0	4370.0	6.0	same gene	2020-09	2020	9
13384	13375	9	4	0.10957	13119.0	ORF1ab	3.0	4373.0	13110.0	ORF1ab	3.0	4370.0	3.0	same gene	2020-09	2020	9
13384	13390	6	4	0.10957	13119.0	ORF1ab	3.0	4373.0	13125.0	ORF1ab	3.0	4375.0	2.0	same gene	2020-09	2020	9
13384	13391	7	4	0.10957	13119.0	ORF1ab	3.0	4373.0	13126.0	ORF1ab	1.0	4376.0	3.0	same gene	2020-09	2020	9
13376	13384	8	4	0.10957	13111.0	ORF1ab	1.0	4371.0	13119.0	ORF1ab	3.0	4373.0	2.0	same gene	2020-09	2020	9
13384	13377	7	4	0.10957	13119.0	ORF1ab	3.0	4373.0	13112.0	ORF1ab	2.0	4371.0	2.0	same gene	2020-09	2020	9
13390	13384	6	4	0.10957	13125.0	ORF1ab	3.0	4375.0	13119.0	ORF1ab	3.0	4373.0	2.0	same gene	2020-09	2020	9
13391	13384	7	4	0.10957	13126.0	ORF1ab	1.0	4376.0	13119.0	ORF1ab	3.0	4373.0	3.0	same gene	2020-09	2020	9
13375	13384	9	4	0.10957	13110.0	ORF1ab	3.0	4370.0	13119.0	ORF1ab	3.0	4373.0	3.0	same gene	2020-09	2020	9
13377	13384	7	4	0.10957	13112.0	ORF1ab	2.0	4371.0	13119.0	ORF1ab	3.0	4373.0	2.0	same gene	2020-09	2020	9
13384	13376	8	4	0.10957	13119.0	ORF1ab	3.0	4373.0	13111.0	ORF1ab	1.0	4371.0	2.0	same gene	2020-09	2020	9
13385	13376	9	4	0.10954	13120.0	ORF1ab	1.0	4374.0	13111.0	ORF1ab	1.0	4371.0	3.0	same gene	2020-09	2020	9
13376	13385	9	4	0.10954	13111.0	ORF1ab	1.0	4371.0	13120.0	ORF1ab	1.0	4374.0	3.0	same gene	2020-09	2020	9
13375	13385	10	4	0.10954	13110.0	ORF1ab	3.0	4370.0	13120.0	ORF1ab	1.0	4374.0	4.0	same gene	2020-09	2020	9
13377	13385	8	4	0.10954	13112.0	ORF1ab	2.0	4371.0	13120.0	ORF1ab	1.0	4374.0	3.0	same gene	2020-09	2020	9
13385	13375	10	4	0.10954	13120.0	ORF1ab	1.0	4374.0	13110.0	ORF1ab	3.0	4370.0	4.0	same gene	2020-09	2020	9
13391	13385	6	4	0.10954	13126.0	ORF1ab	1.0	4376.0	13120.0	ORF1ab	1.0	4374.0	2.0	same gene	2020-09	2020	9
13385	13377	8	4	0.10954	13120.0	ORF1ab	1.0	4374.0	13112.0	ORF1ab	2.0	4371.0	3.0	same gene	2020-09	2020	9
13385	13391	6	4	0.10954	13120.0	ORF1ab	1.0	4374.0	13126.0	ORF1ab	1.0	4376.0	2.0	same gene	2020-09	2020	9
13389	13376	13	4	0.10948	13124.0	ORF1ab	2.0	4375.0	13111.0	ORF1ab	1.0	4371.0	4.0	same gene	2020-09	2020	9
13389	13375	14	4	0.10948	13124.0	ORF1ab	2.0	4375.0	13110.0	ORF1ab	3.0	4370.0	5.0	same gene	2020-09	2020	9
13383	13389	6	4	0.10948	13118.0	ORF1ab	2.0	4373.0	13124.0	ORF1ab	2.0	4375.0	2.0	same gene	2020-09	2020	9
13389	13383	6	4	0.10948	13124.0	ORF1ab	2.0	4375.0	13118.0	ORF1ab	2.0	4373.0	2.0	same gene	2020-09	2020	9
13375	13389	14	4	0.10948	13110.0	ORF1ab	3.0	4370.0	13124.0	ORF1ab	2.0	4375.0	5.0	same gene	2020-09	2020	9
13389	13377	12	4	0.10948	13124.0	ORF1ab	2.0	4375.0	13112.0	ORF1ab	2.0	4371.0	4.0	same gene	2020-09	2020	9
13376	13389	13	4	0.10948	13111.0	ORF1ab	1.0	4371.0	13124.0	ORF1ab	2.0	4375.0	4.0	same gene	2020-09	2020	9
13382	13389	7	4	0.10948	13117.0	ORF1ab	1.0	4373.0	13124.0	ORF1ab	2.0	4375.0	2.0	same gene	2020-09	2020	9
13389	13382	7	4	0.10948	13124.0	ORF1ab	2.0	4375.0	13117.0	ORF1ab	1.0	4373.0	2.0	same gene	2020-09	2020	9
13377	13389	12	4	0.10948	13112.0	ORF1ab	2.0	4371.0	13124.0	ORF1ab	2.0	4375.0	4.0	same gene	2020-09	2020	9
13406	13398	8	4	0.10947	13141.0	ORF1ab	1.0	4381.0	13133.0	ORF1ab	2.0	4378.0	3.0	same gene	2020-09	2020	9
13404	13398	6	4	0.10947	13139.0	ORF1ab	2.0	4380.0	13133.0	ORF1ab	2.0	4378.0	2.0	same gene	2020-09	2020	9
13390	13379	11	4	0.10947	13125.0	ORF1ab	3.0	4375.0	13114.0	ORF1ab	1.0	4372.0	3.0	same gene	2020-09	2020	9
13396	13406	10	4	0.10947	13131.0	ORF1ab	3.0	4377.0	13141.0	ORF1ab	1.0	4381.0	4.0	same gene	2020-09	2020	9
13406	13400	6	4	0.10947	13141.0	ORF1ab	1.0	4381.0	13135.0	ORF1ab	1.0	4379.0	2.0	same gene	2020-09	2020	9
13406	13399	7	4	0.10947	13141.0	ORF1ab	1.0	4381.0	13134.0	ORF1ab	3.0	4378.0	3.0	same gene	2020-09	2020	9
13405	13399	6	4	0.10947	13140.0	ORF1ab	3.0	4380.0	13134.0	ORF1ab	3.0	4378.0	2.0	same gene	2020-09	2020	9
13404	13399	5	4	0.10947	13139.0	ORF1ab	2.0	4380.0	13134.0	ORF1ab	3.0	4378.0	2.0	same gene	2020-09	2020	9
13403	13399	4	4	0.10947	13138.0	ORF1ab	1.0	4380.0	13134.0	ORF1ab	3.0	4378.0	2.0	same gene	2020-09	2020	9
13405	13398	7	4	0.10947	13140.0	ORF1ab	3.0	4380.0	13133.0	ORF1ab	2.0	4378.0	2.0	same gene	2020-09	2020	9
13403	13398	5	4	0.10947	13138.0	ORF1ab	1.0	4380.0	13133.0	ORF1ab	2.0	4378.0	2.0	same gene	2020-09	2020	9
13399	13403	4	4	0.10947	13134.0	ORF1ab	3.0	4378.0	13138.0	ORF1ab	1.0	4380.0	2.0	same gene	2020-09	2020	9
13406	13396	10	4	0.10947	13141.0	ORF1ab	1.0	4381.0	13131.0	ORF1ab	3.0	4377.0	4.0	same gene	2020-09	2020	9
13405	13396	9	4	0.10947	13140.0	ORF1ab	3.0	4380.0	13131.0	ORF1ab	3.0	4377.0	3.0	same gene	2020-09	2020	9
13404	13396	8	4	0.10947	13139.0	ORF1ab	2.0	4380.0	13131.0	ORF1ab	3.0	4377.0	3.0	same gene	2020-09	2020	9
13403	13396	7	4	0.10947	13138.0	ORF1ab	1.0	4380.0	13131.0	ORF1ab	3.0	4377.0	3.0	same gene	2020-09	2020	9
13400	13396	4	4	0.10947	13135.0	ORF1ab	1.0	4379.0	13131.0	ORF1ab	3.0	4377.0	2.0	same gene	2020-09	2020	9
13398	13406	8	4	0.10947	13133.0	ORF1ab	2.0	4378.0	13141.0	ORF1ab	1.0	4381.0	3.0	same gene	2020-09	2020	9
13398	13405	7	4	0.10947	13133.0	ORF1ab	2.0	4378.0	13140.0	ORF1ab	3.0	4380.0	2.0	same gene	2020-09	2020	9
13398	13404	6	4	0.10947	13133.0	ORF1ab	2.0	4378.0	13139.0	ORF1ab	2.0	4380.0	2.0	same gene	2020-09	2020	9
13391	13379	12	4	0.10947	13126.0	ORF1ab	1.0	4376.0	13114.0	ORF1ab	1.0	4372.0	4.0	same gene	2020-09	2020	9
13387	13379	8	4	0.10947	13122.0	ORF1ab	3.0	4374.0	13114.0	ORF1ab	1.0	4372.0	2.0	same gene	2020-09	2020	9
13379	13375	4	4	0.10947	13114.0	ORF1ab	1.0	4372.0	13110.0	ORF1ab	3.0	4370.0	2.0	same gene	2020-09	2020	9
13379	13387	8	4	0.10947	13114.0	ORF1ab	1.0	4372.0	13122.0	ORF1ab	3.0	4374.0	2.0	same gene	2020-09	2020	9
13400	13406	6	4	0.10947	13135.0	ORF1ab	1.0	4379.0	13141.0	ORF1ab	1.0	4381.0	2.0	same gene	2020-09	2020	9
13399	13406	7	4	0.10947	13134.0	ORF1ab	3.0	4378.0	13141.0	ORF1ab	1.0	4381.0	3.0	same gene	2020-09	2020	9
13399	13405	6	4	0.10947	13134.0	ORF1ab	3.0	4378.0	13140.0	ORF1ab	3.0	4380.0	2.0	same gene	2020-09	2020	9
13375	13379	4	4	0.10947	13110.0	ORF1ab	3.0	4370.0	13114.0	ORF1ab	1.0	4372.0	2.0	same gene	2020-09	2020	9
13396	13400	4	4	0.10947	13131.0	ORF1ab	3.0	4377.0	13135.0	ORF1ab	1.0	4379.0	2.0	same gene	2020-09	2020	9
13379	13391	12	4	0.10947	13114.0	ORF1ab	1.0	4372.0	13126.0	ORF1ab	1.0	4376.0	4.0	same gene	2020-09	2020	9
13379	13390	11	4	0.10947	13114.0	ORF1ab	1.0	4372.0	13125.0	ORF1ab	3.0	4375.0	3.0	same gene	2020-09	2020	9
13396	13403	7	4	0.10947	13131.0	ORF1ab	3.0	4377.0	13138.0	ORF1ab	1.0	4380.0	3.0	same gene	2020-09	2020	9
13398	13403	5	4	0.10947	13133.0	ORF1ab	2.0	4378.0	13138.0	ORF1ab	1.0	4380.0	2.0	same gene	2020-09	2020	9
13396	13404	8	4	0.10947	13131.0	ORF1ab	3.0	4377.0	13139.0	ORF1ab	2.0	4380.0	3.0	same gene	2020-09	2020	9
13396	13405	9	4	0.10947	13131.0	ORF1ab	3.0	4377.0	13140.0	ORF1ab	3.0	4380.0	3.0	same gene	2020-09	2020	9
13399	13404	5	4	0.10947	13134.0	ORF1ab	3.0	4378.0	13139.0	ORF1ab	2.0	4380.0	2.0	same gene	2020-09	2020	9
13397	13406	9	4	0.10942	13132.0	ORF1ab	1.0	4378.0	13141.0	ORF1ab	1.0	4381.0	3.0	same gene	2020-09	2020	9
13397	13405	8	4	0.10942	13132.0	ORF1ab	1.0	4378.0	13140.0	ORF1ab	3.0	4380.0	2.0	same gene	2020-09	2020	9
13397	13403	6	4	0.10942	13132.0	ORF1ab	1.0	4378.0	13138.0	ORF1ab	1.0	4380.0	2.0	same gene	2020-09	2020	9
13397	13404	7	4	0.10942	13132.0	ORF1ab	1.0	4378.0	13139.0	ORF1ab	2.0	4380.0	2.0	same gene	2020-09	2020	9
13406	13397	9	4	0.10942	13141.0	ORF1ab	1.0	4381.0	13132.0	ORF1ab	1.0	4378.0	3.0	same gene	2020-09	2020	9
13405	13397	8	4	0.10942	13140.0	ORF1ab	3.0	4380.0	13132.0	ORF1ab	1.0	4378.0	2.0	same gene	2020-09	2020	9
13404	13397	7	4	0.10942	13139.0	ORF1ab	2.0	4380.0	13132.0	ORF1ab	1.0	4378.0	2.0	same gene	2020-09	2020	9
13403	13397	6	4	0.10942	13138.0	ORF1ab	1.0	4380.0	13132.0	ORF1ab	1.0	4378.0	2.0	same gene	2020-09	2020	9
13375	13380	5	4	0.1094	13110.0	ORF1ab	3.0	4370.0	13115.0	ORF1ab	2.0	4372.0	2.0	same gene	2020-09	2020	9
13390	13380	10	4	0.1094	13125.0	ORF1ab	3.0	4375.0	13115.0	ORF1ab	2.0	4372.0	3.0	same gene	2020-09	2020	9
13387	13380	7	4	0.1094	13122.0	ORF1ab	3.0	4374.0	13115.0	ORF1ab	2.0	4372.0	2.0	same gene	2020-09	2020	9
13380	13391	11	4	0.1094	13115.0	ORF1ab	2.0	4372.0	13126.0	ORF1ab	1.0	4376.0	4.0	same gene	2020-09	2020	9
13391	13380	11	4	0.1094	13126.0	ORF1ab	1.0	4376.0	13115.0	ORF1ab	2.0	4372.0	4.0	same gene	2020-09	2020	9
13380	13390	10	4	0.1094	13115.0	ORF1ab	2.0	4372.0	13125.0	ORF1ab	3.0	4375.0	3.0	same gene	2020-09	2020	9
13380	13387	7	4	0.1094	13115.0	ORF1ab	2.0	4372.0	13122.0	ORF1ab	3.0	4374.0	2.0	same gene	2020-09	2020	9
13380	13375	5	4	0.1094	13115.0	ORF1ab	2.0	4372.0	13110.0	ORF1ab	3.0	4370.0	2.0	same gene	2020-09	2020	9
13396	13401	5	4	0.10938	13131.0	ORF1ab	3.0	4377.0	13136.0	ORF1ab	2.0	4379.0	2.0	same gene	2020-09	2020	9
13401	13396	5	4	0.10938	13136.0	ORF1ab	2.0	4379.0	13131.0	ORF1ab	3.0	4377.0	2.0	same gene	2020-09	2020	9
13401	13406	5	4	0.10938	13136.0	ORF1ab	2.0	4379.0	13141.0	ORF1ab	1.0	4381.0	2.0	same gene	2020-09	2020	9
13406	13401	5	4	0.10938	13141.0	ORF1ab	1.0	4381.0	13136.0	ORF1ab	2.0	4379.0	2.0	same gene	2020-09	2020	9
13382	13378	4	4	0.10934	13117.0	ORF1ab	1.0	4373.0	13113.0	ORF1ab	3.0	4371.0	2.0	same gene	2020-09	2020	9
13378	13382	4	4	0.10934	13113.0	ORF1ab	3.0	4371.0	13117.0	ORF1ab	1.0	4373.0	2.0	same gene	2020-09	2020	9
13383	13378	5	4	0.10934	13118.0	ORF1ab	2.0	4373.0	13113.0	ORF1ab	3.0	4371.0	2.0	same gene	2020-09	2020	9
13378	13390	12	4	0.10934	13113.0	ORF1ab	3.0	4371.0	13125.0	ORF1ab	3.0	4375.0	4.0	same gene	2020-09	2020	9
13378	13383	5	4	0.10934	13113.0	ORF1ab	3.0	4371.0	13118.0	ORF1ab	2.0	4373.0	2.0	same gene	2020-09	2020	9
13390	13378	12	4	0.10934	13125.0	ORF1ab	3.0	4375.0	13113.0	ORF1ab	3.0	4371.0	4.0	same gene	2020-09	2020	9
13391	13378	13	4	0.10934	13126.0	ORF1ab	1.0	4376.0	13113.0	ORF1ab	3.0	4371.0	5.0	same gene	2020-09	2020	9
13378	13387	9	4	0.10934	13113.0	ORF1ab	3.0	4371.0	13122.0	ORF1ab	3.0	4374.0	3.0	same gene	2020-09	2020	9
13387	13378	9	4	0.10934	13122.0	ORF1ab	3.0	4374.0	13113.0	ORF1ab	3.0	4371.0	3.0	same gene	2020-09	2020	9
13378	13391	13	4	0.10934	13113.0	ORF1ab	3.0	4371.0	13126.0	ORF1ab	1.0	4376.0	5.0	same gene	2020-09	2020	9
13386	13377	9	4	0.10915	13121.0	ORF1ab	2.0	4374.0	13112.0	ORF1ab	2.0	4371.0	3.0	same gene	2020-09	2020	9
13375	13386	11	4	0.10915	13110.0	ORF1ab	3.0	4370.0	13121.0	ORF1ab	2.0	4374.0	4.0	same gene	2020-09	2020	9
13386	13391	5	4	0.10915	13121.0	ORF1ab	2.0	4374.0	13126.0	ORF1ab	1.0	4376.0	2.0	same gene	2020-09	2020	9
13386	13375	11	4	0.10915	13121.0	ORF1ab	2.0	4374.0	13110.0	ORF1ab	3.0	4370.0	4.0	same gene	2020-09	2020	9
13386	13376	10	4	0.10915	13121.0	ORF1ab	2.0	4374.0	13111.0	ORF1ab	1.0	4371.0	3.0	same gene	2020-09	2020	9
13376	13386	10	4	0.10915	13111.0	ORF1ab	1.0	4371.0	13121.0	ORF1ab	2.0	4374.0	3.0	same gene	2020-09	2020	9
13391	13386	5	4	0.10915	13126.0	ORF1ab	1.0	4376.0	13121.0	ORF1ab	2.0	4374.0	2.0	same gene	2020-09	2020	9
13377	13386	9	4	0.10915	13112.0	ORF1ab	2.0	4371.0	13121.0	ORF1ab	2.0	4374.0	3.0	same gene	2020-09	2020	9
19578	19582	4	4	0.10913	6111.0	ORF1ab	3.0	2037.0	6115.0	ORF1ab	1.0	2039.0	2.0	same gene	2020-09	2020	9
19577	19582	5	4	0.10913	6110.0	ORF1ab	2.0	2037.0	6115.0	ORF1ab	1.0	2039.0	2.0	same gene	2020-09	2020	9
19582	19577	5	4	0.10913	6115.0	ORF1ab	1.0	2039.0	6110.0	ORF1ab	2.0	2037.0	2.0	same gene	2020-09	2020	9
19582	19578	4	4	0.10913	6115.0	ORF1ab	1.0	2039.0	6111.0	ORF1ab	3.0	2037.0	2.0	same gene	2020-09	2020	9
13669	13664	5	4	0.10912	202.0	ORF1ab	1.0	68.0	197.0	ORF1ab	2.0	66.0	2.0	same gene	2020-09	2020	9
13672	13664	8	4	0.10912	205.0	ORF1ab	1.0	69.0	197.0	ORF1ab	2.0	66.0	3.0	same gene	2020-09	2020	9
13676	13666	10	4	0.10912	209.0	ORF1ab	2.0	70.0	199.0	ORF1ab	1.0	67.0	3.0	same gene	2020-09	2020	9
13675	13666	9	4	0.10912	208.0	ORF1ab	1.0	70.0	199.0	ORF1ab	1.0	67.0	3.0	same gene	2020-09	2020	9
13673	13666	7	4	0.10912	206.0	ORF1ab	2.0	69.0	199.0	ORF1ab	1.0	67.0	2.0	same gene	2020-09	2020	9
13672	13666	6	4	0.10912	205.0	ORF1ab	1.0	69.0	199.0	ORF1ab	1.0	67.0	2.0	same gene	2020-09	2020	9
13689	13664	25	4	0.10912	222.0	ORF1ab	3.0	74.0	197.0	ORF1ab	2.0	66.0	8.0	same gene	2020-09	2020	9
13688	13664	24	4	0.10912	221.0	ORF1ab	2.0	74.0	197.0	ORF1ab	2.0	66.0	8.0	same gene	2020-09	2020	9
13683	13664	19	4	0.10912	216.0	ORF1ab	3.0	72.0	197.0	ORF1ab	2.0	66.0	6.0	same gene	2020-09	2020	9
13682	13664	18	4	0.10912	215.0	ORF1ab	2.0	72.0	197.0	ORF1ab	2.0	66.0	6.0	same gene	2020-09	2020	9
13681	13664	17	4	0.10912	214.0	ORF1ab	1.0	72.0	197.0	ORF1ab	2.0	66.0	6.0	same gene	2020-09	2020	9
13679	13664	15	4	0.10912	212.0	ORF1ab	2.0	71.0	197.0	ORF1ab	2.0	66.0	5.0	same gene	2020-09	2020	9
13677	13664	13	4	0.10912	210.0	ORF1ab	3.0	70.0	197.0	ORF1ab	2.0	66.0	4.0	same gene	2020-09	2020	9
13676	13664	12	4	0.10912	209.0	ORF1ab	2.0	70.0	197.0	ORF1ab	2.0	66.0	4.0	same gene	2020-09	2020	9
13675	13664	11	4	0.10912	208.0	ORF1ab	1.0	70.0	197.0	ORF1ab	2.0	66.0	4.0	same gene	2020-09	2020	9
13673	13664	9	4	0.10912	206.0	ORF1ab	2.0	69.0	197.0	ORF1ab	2.0	66.0	3.0	same gene	2020-09	2020	9
13695	13664	31	4	0.10912	228.0	ORF1ab	3.0	76.0	197.0	ORF1ab	2.0	66.0	10.0	same gene	2020-09	2020	9
13673	13688	15	4	0.10912	206.0	ORF1ab	2.0	69.0	221.0	ORF1ab	2.0	74.0	5.0	same gene	2020-09	2020	9
13689	13695	6	4	0.10912	222.0	ORF1ab	3.0	74.0	228.0	ORF1ab	3.0	76.0	2.0	same gene	2020-09	2020	9
13666	13681	15	4	0.10912	199.0	ORF1ab	1.0	67.0	214.0	ORF1ab	1.0	72.0	5.0	same gene	2020-09	2020	9
13666	13683	17	4	0.10912	199.0	ORF1ab	1.0	67.0	216.0	ORF1ab	3.0	72.0	5.0	same gene	2020-09	2020	9
13666	13688	22	4	0.10912	199.0	ORF1ab	1.0	67.0	221.0	ORF1ab	2.0	74.0	7.0	same gene	2020-09	2020	9
13666	13689	23	4	0.10912	199.0	ORF1ab	1.0	67.0	222.0	ORF1ab	3.0	74.0	7.0	same gene	2020-09	2020	9
13666	13695	29	4	0.10912	199.0	ORF1ab	1.0	67.0	228.0	ORF1ab	3.0	76.0	9.0	same gene	2020-09	2020	9
13669	13675	6	4	0.10912	202.0	ORF1ab	1.0	68.0	208.0	ORF1ab	1.0	70.0	2.0	same gene	2020-09	2020	9
13669	13676	7	4	0.10912	202.0	ORF1ab	1.0	68.0	209.0	ORF1ab	2.0	70.0	2.0	same gene	2020-09	2020	9
13669	13677	8	4	0.10912	202.0	ORF1ab	1.0	68.0	210.0	ORF1ab	3.0	70.0	2.0	same gene	2020-09	2020	9
13669	13679	10	4	0.10912	202.0	ORF1ab	1.0	68.0	212.0	ORF1ab	2.0	71.0	3.0	same gene	2020-09	2020	9
13669	13681	12	4	0.10912	202.0	ORF1ab	1.0	68.0	214.0	ORF1ab	1.0	72.0	4.0	same gene	2020-09	2020	9
13669	13682	13	4	0.10912	202.0	ORF1ab	1.0	68.0	215.0	ORF1ab	2.0	72.0	4.0	same gene	2020-09	2020	9
13669	13683	14	4	0.10912	202.0	ORF1ab	1.0	68.0	216.0	ORF1ab	3.0	72.0	4.0	same gene	2020-09	2020	9
13669	13688	19	4	0.10912	202.0	ORF1ab	1.0	68.0	221.0	ORF1ab	2.0	74.0	6.0	same gene	2020-09	2020	9
13669	13689	20	4	0.10912	202.0	ORF1ab	1.0	68.0	222.0	ORF1ab	3.0	74.0	6.0	same gene	2020-09	2020	9
13669	13695	26	4	0.10912	202.0	ORF1ab	1.0	68.0	228.0	ORF1ab	3.0	76.0	8.0	same gene	2020-09	2020	9
13672	13679	7	4	0.10912	205.0	ORF1ab	1.0	69.0	212.0	ORF1ab	2.0	71.0	2.0	same gene	2020-09	2020	9
13672	13681	9	4	0.10912	205.0	ORF1ab	1.0	69.0	214.0	ORF1ab	1.0	72.0	3.0	same gene	2020-09	2020	9
13672	13682	10	4	0.10912	205.0	ORF1ab	1.0	69.0	215.0	ORF1ab	2.0	72.0	3.0	same gene	2020-09	2020	9
13666	13682	16	4	0.10912	199.0	ORF1ab	1.0	67.0	215.0	ORF1ab	2.0	72.0	5.0	same gene	2020-09	2020	9
13666	13679	13	4	0.10912	199.0	ORF1ab	1.0	67.0	212.0	ORF1ab	2.0	71.0	4.0	same gene	2020-09	2020	9
13688	13695	7	4	0.10912	221.0	ORF1ab	2.0	74.0	228.0	ORF1ab	3.0	76.0	2.0	same gene	2020-09	2020	9
13666	13677	11	4	0.10912	199.0	ORF1ab	1.0	67.0	210.0	ORF1ab	3.0	70.0	3.0	same gene	2020-09	2020	9
13664	13669	5	4	0.10912	197.0	ORF1ab	2.0	66.0	202.0	ORF1ab	1.0	68.0	2.0	same gene	2020-09	2020	9
13664	13672	8	4	0.10912	197.0	ORF1ab	2.0	66.0	205.0	ORF1ab	1.0	69.0	3.0	same gene	2020-09	2020	9
13664	13673	9	4	0.10912	197.0	ORF1ab	2.0	66.0	206.0	ORF1ab	2.0	69.0	3.0	same gene	2020-09	2020	9
13664	13675	11	4	0.10912	197.0	ORF1ab	2.0	66.0	208.0	ORF1ab	1.0	70.0	4.0	same gene	2020-09	2020	9
13664	13676	12	4	0.10912	197.0	ORF1ab	2.0	66.0	209.0	ORF1ab	2.0	70.0	4.0	same gene	2020-09	2020	9
13664	13677	13	4	0.10912	197.0	ORF1ab	2.0	66.0	210.0	ORF1ab	3.0	70.0	4.0	same gene	2020-09	2020	9
13664	13679	15	4	0.10912	197.0	ORF1ab	2.0	66.0	212.0	ORF1ab	2.0	71.0	5.0	same gene	2020-09	2020	9
13664	13681	17	4	0.10912	197.0	ORF1ab	2.0	66.0	214.0	ORF1ab	1.0	72.0	6.0	same gene	2020-09	2020	9
13664	13682	18	4	0.10912	197.0	ORF1ab	2.0	66.0	215.0	ORF1ab	2.0	72.0	6.0	same gene	2020-09	2020	9
13664	13683	19	4	0.10912	197.0	ORF1ab	2.0	66.0	216.0	ORF1ab	3.0	72.0	6.0	same gene	2020-09	2020	9
13664	13688	24	4	0.10912	197.0	ORF1ab	2.0	66.0	221.0	ORF1ab	2.0	74.0	8.0	same gene	2020-09	2020	9
13664	13689	25	4	0.10912	197.0	ORF1ab	2.0	66.0	222.0	ORF1ab	3.0	74.0	8.0	same gene	2020-09	2020	9
13664	13695	31	4	0.10912	197.0	ORF1ab	2.0	66.0	228.0	ORF1ab	3.0	76.0	10.0	same gene	2020-09	2020	9
13666	13672	6	4	0.10912	199.0	ORF1ab	1.0	67.0	205.0	ORF1ab	1.0	69.0	2.0	same gene	2020-09	2020	9
13666	13673	7	4	0.10912	199.0	ORF1ab	1.0	67.0	206.0	ORF1ab	2.0	69.0	2.0	same gene	2020-09	2020	9
13666	13675	9	4	0.10912	199.0	ORF1ab	1.0	67.0	208.0	ORF1ab	1.0	70.0	3.0	same gene	2020-09	2020	9
13666	13676	10	4	0.10912	199.0	ORF1ab	1.0	67.0	209.0	ORF1ab	2.0	70.0	3.0	same gene	2020-09	2020	9
13672	13683	11	4	0.10912	205.0	ORF1ab	1.0	69.0	216.0	ORF1ab	3.0	72.0	3.0	same gene	2020-09	2020	9
13672	13688	16	4	0.10912	205.0	ORF1ab	1.0	69.0	221.0	ORF1ab	2.0	74.0	5.0	same gene	2020-09	2020	9
13672	13689	17	4	0.10912	205.0	ORF1ab	1.0	69.0	222.0	ORF1ab	3.0	74.0	5.0	same gene	2020-09	2020	9
13672	13695	23	4	0.10912	205.0	ORF1ab	1.0	69.0	228.0	ORF1ab	3.0	76.0	7.0	same gene	2020-09	2020	9
13677	13682	5	4	0.10912	210.0	ORF1ab	3.0	70.0	215.0	ORF1ab	2.0	72.0	2.0	same gene	2020-09	2020	9
13677	13683	6	4	0.10912	210.0	ORF1ab	3.0	70.0	216.0	ORF1ab	3.0	72.0	2.0	same gene	2020-09	2020	9
13677	13688	11	4	0.10912	210.0	ORF1ab	3.0	70.0	221.0	ORF1ab	2.0	74.0	4.0	same gene	2020-09	2020	9
13677	13689	12	4	0.10912	210.0	ORF1ab	3.0	70.0	222.0	ORF1ab	3.0	74.0	4.0	same gene	2020-09	2020	9
13677	13695	18	4	0.10912	210.0	ORF1ab	3.0	70.0	228.0	ORF1ab	3.0	76.0	6.0	same gene	2020-09	2020	9
13679	13688	9	4	0.10912	212.0	ORF1ab	2.0	71.0	221.0	ORF1ab	2.0	74.0	3.0	same gene	2020-09	2020	9
13679	13689	10	4	0.10912	212.0	ORF1ab	2.0	71.0	222.0	ORF1ab	3.0	74.0	3.0	same gene	2020-09	2020	9
13679	13695	16	4	0.10912	212.0	ORF1ab	2.0	71.0	228.0	ORF1ab	3.0	76.0	5.0	same gene	2020-09	2020	9
13681	13688	7	4	0.10912	214.0	ORF1ab	1.0	72.0	221.0	ORF1ab	2.0	74.0	2.0	same gene	2020-09	2020	9
13681	13689	8	4	0.10912	214.0	ORF1ab	1.0	72.0	222.0	ORF1ab	3.0	74.0	2.0	same gene	2020-09	2020	9
13681	13695	14	4	0.10912	214.0	ORF1ab	1.0	72.0	228.0	ORF1ab	3.0	76.0	4.0	same gene	2020-09	2020	9
13682	13688	6	4	0.10912	215.0	ORF1ab	2.0	72.0	221.0	ORF1ab	2.0	74.0	2.0	same gene	2020-09	2020	9
13682	13689	7	4	0.10912	215.0	ORF1ab	2.0	72.0	222.0	ORF1ab	3.0	74.0	2.0	same gene	2020-09	2020	9
13682	13695	13	4	0.10912	215.0	ORF1ab	2.0	72.0	228.0	ORF1ab	3.0	76.0	4.0	same gene	2020-09	2020	9
13683	13688	5	4	0.10912	216.0	ORF1ab	3.0	72.0	221.0	ORF1ab	2.0	74.0	2.0	same gene	2020-09	2020	9
13683	13689	6	4	0.10912	216.0	ORF1ab	3.0	72.0	222.0	ORF1ab	3.0	74.0	2.0	same gene	2020-09	2020	9
13683	13695	12	4	0.10912	216.0	ORF1ab	3.0	72.0	228.0	ORF1ab	3.0	76.0	4.0	same gene	2020-09	2020	9
13677	13681	4	4	0.10912	210.0	ORF1ab	3.0	70.0	214.0	ORF1ab	1.0	72.0	2.0	same gene	2020-09	2020	9
13676	13695	19	4	0.10912	209.0	ORF1ab	2.0	70.0	228.0	ORF1ab	3.0	76.0	6.0	same gene	2020-09	2020	9
13676	13689	13	4	0.10912	209.0	ORF1ab	2.0	70.0	222.0	ORF1ab	3.0	74.0	4.0	same gene	2020-09	2020	9
13675	13681	6	4	0.10912	208.0	ORF1ab	1.0	70.0	214.0	ORF1ab	1.0	72.0	2.0	same gene	2020-09	2020	9
13673	13679	6	4	0.10912	206.0	ORF1ab	2.0	69.0	212.0	ORF1ab	2.0	71.0	2.0	same gene	2020-09	2020	9
13673	13681	8	4	0.10912	206.0	ORF1ab	2.0	69.0	214.0	ORF1ab	1.0	72.0	3.0	same gene	2020-09	2020	9
13673	13682	9	4	0.10912	206.0	ORF1ab	2.0	69.0	215.0	ORF1ab	2.0	72.0	3.0	same gene	2020-09	2020	9
13673	13683	10	4	0.10912	206.0	ORF1ab	2.0	69.0	216.0	ORF1ab	3.0	72.0	3.0	same gene	2020-09	2020	9
13679	13666	13	4	0.10912	212.0	ORF1ab	2.0	71.0	199.0	ORF1ab	1.0	67.0	4.0	same gene	2020-09	2020	9
13673	13689	16	4	0.10912	206.0	ORF1ab	2.0	69.0	222.0	ORF1ab	3.0	74.0	5.0	same gene	2020-09	2020	9
13673	13695	22	4	0.10912	206.0	ORF1ab	2.0	69.0	228.0	ORF1ab	3.0	76.0	7.0	same gene	2020-09	2020	9
13675	13682	7	4	0.10912	208.0	ORF1ab	1.0	70.0	215.0	ORF1ab	2.0	72.0	2.0	same gene	2020-09	2020	9
13676	13688	12	4	0.10912	209.0	ORF1ab	2.0	70.0	221.0	ORF1ab	2.0	74.0	4.0	same gene	2020-09	2020	9
13675	13683	8	4	0.10912	208.0	ORF1ab	1.0	70.0	216.0	ORF1ab	3.0	72.0	2.0	same gene	2020-09	2020	9
13675	13688	13	4	0.10912	208.0	ORF1ab	1.0	70.0	221.0	ORF1ab	2.0	74.0	4.0	same gene	2020-09	2020	9
13675	13689	14	4	0.10912	208.0	ORF1ab	1.0	70.0	222.0	ORF1ab	3.0	74.0	4.0	same gene	2020-09	2020	9
13675	13695	20	4	0.10912	208.0	ORF1ab	1.0	70.0	228.0	ORF1ab	3.0	76.0	6.0	same gene	2020-09	2020	9
13676	13681	5	4	0.10912	209.0	ORF1ab	2.0	70.0	214.0	ORF1ab	1.0	72.0	2.0	same gene	2020-09	2020	9
13676	13682	6	4	0.10912	209.0	ORF1ab	2.0	70.0	215.0	ORF1ab	2.0	72.0	2.0	same gene	2020-09	2020	9
13676	13683	7	4	0.10912	209.0	ORF1ab	2.0	70.0	216.0	ORF1ab	3.0	72.0	2.0	same gene	2020-09	2020	9
13677	13666	11	4	0.10912	210.0	ORF1ab	3.0	70.0	199.0	ORF1ab	1.0	67.0	3.0	same gene	2020-09	2020	9
13688	13681	7	4	0.10912	221.0	ORF1ab	2.0	74.0	214.0	ORF1ab	1.0	72.0	2.0	same gene	2020-09	2020	9
13689	13677	12	4	0.10912	222.0	ORF1ab	3.0	74.0	210.0	ORF1ab	3.0	70.0	4.0	same gene	2020-09	2020	9
13695	13675	20	4	0.10912	228.0	ORF1ab	3.0	76.0	208.0	ORF1ab	1.0	70.0	6.0	same gene	2020-09	2020	9
13688	13675	13	4	0.10912	221.0	ORF1ab	2.0	74.0	208.0	ORF1ab	1.0	70.0	4.0	same gene	2020-09	2020	9
13688	13669	19	4	0.10912	221.0	ORF1ab	2.0	74.0	202.0	ORF1ab	1.0	68.0	6.0	same gene	2020-09	2020	9
13683	13675	8	4	0.10912	216.0	ORF1ab	3.0	72.0	208.0	ORF1ab	1.0	70.0	2.0	same gene	2020-09	2020	9
13682	13675	7	4	0.10912	215.0	ORF1ab	2.0	72.0	208.0	ORF1ab	1.0	70.0	2.0	same gene	2020-09	2020	9
13681	13675	6	4	0.10912	214.0	ORF1ab	1.0	72.0	208.0	ORF1ab	1.0	70.0	2.0	same gene	2020-09	2020	9
13695	13673	22	4	0.10912	228.0	ORF1ab	3.0	76.0	206.0	ORF1ab	2.0	69.0	7.0	same gene	2020-09	2020	9
13689	13673	16	4	0.10912	222.0	ORF1ab	3.0	74.0	206.0	ORF1ab	2.0	69.0	5.0	same gene	2020-09	2020	9
13688	13673	15	4	0.10912	221.0	ORF1ab	2.0	74.0	206.0	ORF1ab	2.0	69.0	5.0	same gene	2020-09	2020	9
13683	13673	10	4	0.10912	216.0	ORF1ab	3.0	72.0	206.0	ORF1ab	2.0	69.0	3.0	same gene	2020-09	2020	9
13682	13673	9	4	0.10912	215.0	ORF1ab	2.0	72.0	206.0	ORF1ab	2.0	69.0	3.0	same gene	2020-09	2020	9
13681	13673	8	4	0.10912	214.0	ORF1ab	1.0	72.0	206.0	ORF1ab	2.0	69.0	3.0	same gene	2020-09	2020	9
13683	13669	14	4	0.10912	216.0	ORF1ab	3.0	72.0	202.0	ORF1ab	1.0	68.0	4.0	same gene	2020-09	2020	9
13682	13669	13	4	0.10912	215.0	ORF1ab	2.0	72.0	202.0	ORF1ab	1.0	68.0	4.0	same gene	2020-09	2020	9
13681	13669	12	4	0.10912	214.0	ORF1ab	1.0	72.0	202.0	ORF1ab	1.0	68.0	4.0	same gene	2020-09	2020	9
13679	13673	6	4	0.10912	212.0	ORF1ab	2.0	71.0	206.0	ORF1ab	2.0	69.0	2.0	same gene	2020-09	2020	9
13695	13683	12	4	0.10912	228.0	ORF1ab	3.0	76.0	216.0	ORF1ab	3.0	72.0	4.0	same gene	2020-09	2020	9
13679	13669	10	4	0.10912	212.0	ORF1ab	2.0	71.0	202.0	ORF1ab	1.0	68.0	3.0	same gene	2020-09	2020	9
13677	13669	8	4	0.10912	210.0	ORF1ab	3.0	70.0	202.0	ORF1ab	1.0	68.0	2.0	same gene	2020-09	2020	9
13676	13669	7	4	0.10912	209.0	ORF1ab	2.0	70.0	202.0	ORF1ab	1.0	68.0	2.0	same gene	2020-09	2020	9
13689	13675	14	4	0.10912	222.0	ORF1ab	3.0	74.0	208.0	ORF1ab	1.0	70.0	4.0	same gene	2020-09	2020	9
13681	13676	5	4	0.10912	214.0	ORF1ab	1.0	72.0	209.0	ORF1ab	2.0	70.0	2.0	same gene	2020-09	2020	9
13695	13681	14	4	0.10912	228.0	ORF1ab	3.0	76.0	214.0	ORF1ab	1.0	72.0	4.0	same gene	2020-09	2020	9
13682	13676	6	4	0.10912	215.0	ORF1ab	2.0	72.0	209.0	ORF1ab	2.0	70.0	2.0	same gene	2020-09	2020	9
13688	13679	9	4	0.10912	221.0	ORF1ab	2.0	74.0	212.0	ORF1ab	2.0	71.0	3.0	same gene	2020-09	2020	9
13689	13679	10	4	0.10912	222.0	ORF1ab	3.0	74.0	212.0	ORF1ab	2.0	71.0	3.0	same gene	2020-09	2020	9
13695	13679	16	4	0.10912	228.0	ORF1ab	3.0	76.0	212.0	ORF1ab	2.0	71.0	5.0	same gene	2020-09	2020	9
13679	13672	7	4	0.10912	212.0	ORF1ab	2.0	71.0	205.0	ORF1ab	1.0	69.0	2.0	same gene	2020-09	2020	9
13689	13681	8	4	0.10912	222.0	ORF1ab	3.0	74.0	214.0	ORF1ab	1.0	72.0	2.0	same gene	2020-09	2020	9
13681	13672	9	4	0.10912	214.0	ORF1ab	1.0	72.0	205.0	ORF1ab	1.0	69.0	3.0	same gene	2020-09	2020	9
13688	13677	11	4	0.10912	221.0	ORF1ab	2.0	74.0	210.0	ORF1ab	3.0	70.0	4.0	same gene	2020-09	2020	9
13682	13672	10	4	0.10912	215.0	ORF1ab	2.0	72.0	205.0	ORF1ab	1.0	69.0	3.0	same gene	2020-09	2020	9
13683	13672	11	4	0.10912	216.0	ORF1ab	3.0	72.0	205.0	ORF1ab	1.0	69.0	3.0	same gene	2020-09	2020	9
13683	13677	6	4	0.10912	216.0	ORF1ab	3.0	72.0	210.0	ORF1ab	3.0	70.0	2.0	same gene	2020-09	2020	9
13682	13677	5	4	0.10912	215.0	ORF1ab	2.0	72.0	210.0	ORF1ab	3.0	70.0	2.0	same gene	2020-09	2020	9
13681	13677	4	4	0.10912	214.0	ORF1ab	1.0	72.0	210.0	ORF1ab	3.0	70.0	2.0	same gene	2020-09	2020	9
13695	13689	6	4	0.10912	228.0	ORF1ab	3.0	76.0	222.0	ORF1ab	3.0	74.0	2.0	same gene	2020-09	2020	9
13695	13676	19	4	0.10912	228.0	ORF1ab	3.0	76.0	209.0	ORF1ab	2.0	70.0	6.0	same gene	2020-09	2020	9
13689	13676	13	4	0.10912	222.0	ORF1ab	3.0	74.0	209.0	ORF1ab	2.0	70.0	4.0	same gene	2020-09	2020	9
13695	13688	7	4	0.10912	228.0	ORF1ab	3.0	76.0	221.0	ORF1ab	2.0	74.0	2.0	same gene	2020-09	2020	9
13695	13669	26	4	0.10912	228.0	ORF1ab	3.0	76.0	202.0	ORF1ab	1.0	68.0	8.0	same gene	2020-09	2020	9
13688	13676	12	4	0.10912	221.0	ORF1ab	2.0	74.0	209.0	ORF1ab	2.0	70.0	4.0	same gene	2020-09	2020	9
13683	13676	7	4	0.10912	216.0	ORF1ab	3.0	72.0	209.0	ORF1ab	2.0	70.0	2.0	same gene	2020-09	2020	9
13675	13669	6	4	0.10912	208.0	ORF1ab	1.0	70.0	202.0	ORF1ab	1.0	68.0	2.0	same gene	2020-09	2020	9
13689	13669	20	4	0.10912	222.0	ORF1ab	3.0	74.0	202.0	ORF1ab	1.0	68.0	6.0	same gene	2020-09	2020	9
13695	13677	18	4	0.10912	228.0	ORF1ab	3.0	76.0	210.0	ORF1ab	3.0	70.0	6.0	same gene	2020-09	2020	9
13683	13666	17	4	0.10912	216.0	ORF1ab	3.0	72.0	199.0	ORF1ab	1.0	67.0	5.0	same gene	2020-09	2020	9
13681	13666	15	4	0.10912	214.0	ORF1ab	1.0	72.0	199.0	ORF1ab	1.0	67.0	5.0	same gene	2020-09	2020	9
13688	13672	16	4	0.10912	221.0	ORF1ab	2.0	74.0	205.0	ORF1ab	1.0	69.0	5.0	same gene	2020-09	2020	9
13682	13666	16	4	0.10912	215.0	ORF1ab	2.0	72.0	199.0	ORF1ab	1.0	67.0	5.0	same gene	2020-09	2020	9
13688	13683	5	4	0.10912	221.0	ORF1ab	2.0	74.0	216.0	ORF1ab	3.0	72.0	2.0	same gene	2020-09	2020	9
13688	13666	22	4	0.10912	221.0	ORF1ab	2.0	74.0	199.0	ORF1ab	1.0	67.0	7.0	same gene	2020-09	2020	9
13689	13683	6	4	0.10912	222.0	ORF1ab	3.0	74.0	216.0	ORF1ab	3.0	72.0	2.0	same gene	2020-09	2020	9
13695	13666	29	4	0.10912	228.0	ORF1ab	3.0	76.0	199.0	ORF1ab	1.0	67.0	9.0	same gene	2020-09	2020	9
13689	13666	23	4	0.10912	222.0	ORF1ab	3.0	74.0	199.0	ORF1ab	1.0	67.0	7.0	same gene	2020-09	2020	9
13689	13682	7	4	0.10912	222.0	ORF1ab	3.0	74.0	215.0	ORF1ab	2.0	72.0	2.0	same gene	2020-09	2020	9
13689	13672	17	4	0.10912	222.0	ORF1ab	3.0	74.0	205.0	ORF1ab	1.0	69.0	5.0	same gene	2020-09	2020	9
13688	13682	6	4	0.10912	221.0	ORF1ab	2.0	74.0	215.0	ORF1ab	2.0	72.0	2.0	same gene	2020-09	2020	9
13695	13672	23	4	0.10912	228.0	ORF1ab	3.0	76.0	205.0	ORF1ab	1.0	69.0	7.0	same gene	2020-09	2020	9
13695	13682	13	4	0.10912	228.0	ORF1ab	3.0	76.0	215.0	ORF1ab	2.0	72.0	4.0	same gene	2020-09	2020	9
13674	13664	10	4	0.10909	207.0	ORF1ab	3.0	69.0	197.0	ORF1ab	2.0	66.0	3.0	same gene	2020-09	2020	9
13695	13674	21	4	0.10909	228.0	ORF1ab	3.0	76.0	207.0	ORF1ab	3.0	69.0	7.0	same gene	2020-09	2020	9
13674	13695	21	4	0.10909	207.0	ORF1ab	3.0	69.0	228.0	ORF1ab	3.0	76.0	7.0	same gene	2020-09	2020	9
13664	13674	10	4	0.10909	197.0	ORF1ab	2.0	66.0	207.0	ORF1ab	3.0	69.0	3.0	same gene	2020-09	2020	9
13688	13674	14	4	0.10909	221.0	ORF1ab	2.0	74.0	207.0	ORF1ab	3.0	69.0	5.0	same gene	2020-09	2020	9
13674	13689	15	4	0.10909	207.0	ORF1ab	3.0	69.0	222.0	ORF1ab	3.0	74.0	5.0	same gene	2020-09	2020	9
13674	13688	14	4	0.10909	207.0	ORF1ab	3.0	69.0	221.0	ORF1ab	2.0	74.0	5.0	same gene	2020-09	2020	9
13674	13683	9	4	0.10909	207.0	ORF1ab	3.0	69.0	216.0	ORF1ab	3.0	72.0	3.0	same gene	2020-09	2020	9
13674	13682	8	4	0.10909	207.0	ORF1ab	3.0	69.0	215.0	ORF1ab	2.0	72.0	3.0	same gene	2020-09	2020	9
13666	13674	8	4	0.10909	199.0	ORF1ab	1.0	67.0	207.0	ORF1ab	3.0	69.0	2.0	same gene	2020-09	2020	9
13674	13681	7	4	0.10909	207.0	ORF1ab	3.0	69.0	214.0	ORF1ab	1.0	72.0	3.0	same gene	2020-09	2020	9
13674	13679	5	4	0.10909	207.0	ORF1ab	3.0	69.0	212.0	ORF1ab	2.0	71.0	2.0	same gene	2020-09	2020	9
13689	13674	15	4	0.10909	222.0	ORF1ab	3.0	74.0	207.0	ORF1ab	3.0	69.0	5.0	same gene	2020-09	2020	9
13674	13666	8	4	0.10909	207.0	ORF1ab	3.0	69.0	199.0	ORF1ab	1.0	67.0	2.0	same gene	2020-09	2020	9
13683	13674	9	4	0.10909	216.0	ORF1ab	3.0	72.0	207.0	ORF1ab	3.0	69.0	3.0	same gene	2020-09	2020	9
13681	13674	7	4	0.10909	214.0	ORF1ab	1.0	72.0	207.0	ORF1ab	3.0	69.0	3.0	same gene	2020-09	2020	9
13682	13674	8	4	0.10909	215.0	ORF1ab	2.0	72.0	207.0	ORF1ab	3.0	69.0	3.0	same gene	2020-09	2020	9
13679	13674	5	4	0.10909	212.0	ORF1ab	2.0	71.0	207.0	ORF1ab	3.0	69.0	2.0	same gene	2020-09	2020	9
13693	13682	11	4	0.10908	226.0	ORF1ab	1.0	76.0	215.0	ORF1ab	2.0	72.0	4.0	same gene	2020-09	2020	9
13679	13693	14	4	0.10908	212.0	ORF1ab	2.0	71.0	226.0	ORF1ab	1.0	76.0	5.0	same gene	2020-09	2020	9
13677	13693	16	4	0.10908	210.0	ORF1ab	3.0	70.0	226.0	ORF1ab	1.0	76.0	6.0	same gene	2020-09	2020	9
13683	13693	10	4	0.10908	216.0	ORF1ab	3.0	72.0	226.0	ORF1ab	1.0	76.0	4.0	same gene	2020-09	2020	9
13693	13676	17	4	0.10908	226.0	ORF1ab	1.0	76.0	209.0	ORF1ab	2.0	70.0	6.0	same gene	2020-09	2020	9
13688	13693	5	4	0.10908	221.0	ORF1ab	2.0	74.0	226.0	ORF1ab	1.0	76.0	2.0	same gene	2020-09	2020	9
13669	13693	24	4	0.10908	202.0	ORF1ab	1.0	68.0	226.0	ORF1ab	1.0	76.0	8.0	same gene	2020-09	2020	9
13689	13693	4	4	0.10908	222.0	ORF1ab	3.0	74.0	226.0	ORF1ab	1.0	76.0	2.0	same gene	2020-09	2020	9
13693	13675	18	4	0.10908	226.0	ORF1ab	1.0	76.0	208.0	ORF1ab	1.0	70.0	6.0	same gene	2020-09	2020	9
13673	13693	20	4	0.10908	206.0	ORF1ab	2.0	69.0	226.0	ORF1ab	1.0	76.0	7.0	same gene	2020-09	2020	9
13664	13693	29	4	0.10908	197.0	ORF1ab	2.0	66.0	226.0	ORF1ab	1.0	76.0	10.0	same gene	2020-09	2020	9
13693	13672	21	4	0.10908	226.0	ORF1ab	1.0	76.0	205.0	ORF1ab	1.0	69.0	7.0	same gene	2020-09	2020	9
13693	13664	29	4	0.10908	226.0	ORF1ab	1.0	76.0	197.0	ORF1ab	2.0	66.0	10.0	same gene	2020-09	2020	9
13675	13693	18	4	0.10908	208.0	ORF1ab	1.0	70.0	226.0	ORF1ab	1.0	76.0	6.0	same gene	2020-09	2020	9
13693	13683	10	4	0.10908	226.0	ORF1ab	1.0	76.0	216.0	ORF1ab	3.0	72.0	4.0	same gene	2020-09	2020	9
13682	13693	11	4	0.10908	215.0	ORF1ab	2.0	72.0	226.0	ORF1ab	1.0	76.0	4.0	same gene	2020-09	2020	9
13693	13689	4	4	0.10908	226.0	ORF1ab	1.0	76.0	222.0	ORF1ab	3.0	74.0	2.0	same gene	2020-09	2020	9
13676	13693	17	4	0.10908	209.0	ORF1ab	2.0	70.0	226.0	ORF1ab	1.0	76.0	6.0	same gene	2020-09	2020	9
13693	13679	14	4	0.10908	226.0	ORF1ab	1.0	76.0	212.0	ORF1ab	2.0	71.0	5.0	same gene	2020-09	2020	9
13666	13693	27	4	0.10908	199.0	ORF1ab	1.0	67.0	226.0	ORF1ab	1.0	76.0	9.0	same gene	2020-09	2020	9
13693	13681	12	4	0.10908	226.0	ORF1ab	1.0	76.0	214.0	ORF1ab	1.0	72.0	4.0	same gene	2020-09	2020	9
13693	13669	24	4	0.10908	226.0	ORF1ab	1.0	76.0	202.0	ORF1ab	1.0	68.0	8.0	same gene	2020-09	2020	9
13693	13673	20	4	0.10908	226.0	ORF1ab	1.0	76.0	206.0	ORF1ab	2.0	69.0	7.0	same gene	2020-09	2020	9
13693	13666	27	4	0.10908	226.0	ORF1ab	1.0	76.0	199.0	ORF1ab	1.0	67.0	9.0	same gene	2020-09	2020	9
13693	13688	5	4	0.10908	226.0	ORF1ab	1.0	76.0	221.0	ORF1ab	2.0	74.0	2.0	same gene	2020-09	2020	9
13693	13677	16	4	0.10908	226.0	ORF1ab	1.0	76.0	210.0	ORF1ab	3.0	70.0	6.0	same gene	2020-09	2020	9
13681	13693	12	4	0.10908	214.0	ORF1ab	1.0	72.0	226.0	ORF1ab	1.0	76.0	4.0	same gene	2020-09	2020	9
13672	13693	21	4	0.10908	205.0	ORF1ab	1.0	69.0	226.0	ORF1ab	1.0	76.0	7.0	same gene	2020-09	2020	9
13675	13686	11	4	0.10907	208.0	ORF1ab	1.0	70.0	219.0	ORF1ab	3.0	73.0	3.0	same gene	2020-09	2020	9
13676	13686	10	4	0.10907	209.0	ORF1ab	2.0	70.0	219.0	ORF1ab	3.0	73.0	3.0	same gene	2020-09	2020	9
13686	13666	20	4	0.10907	219.0	ORF1ab	3.0	73.0	199.0	ORF1ab	1.0	67.0	6.0	same gene	2020-09	2020	9
13664	13686	22	4	0.10907	197.0	ORF1ab	2.0	66.0	219.0	ORF1ab	3.0	73.0	7.0	same gene	2020-09	2020	9
13686	13669	17	4	0.10907	219.0	ORF1ab	3.0	73.0	202.0	ORF1ab	1.0	68.0	5.0	same gene	2020-09	2020	9
13695	13686	9	4	0.10907	228.0	ORF1ab	3.0	76.0	219.0	ORF1ab	3.0	73.0	3.0	same gene	2020-09	2020	9
13686	13664	22	4	0.10907	219.0	ORF1ab	3.0	73.0	197.0	ORF1ab	2.0	66.0	7.0	same gene	2020-09	2020	9
13673	13686	13	4	0.10907	206.0	ORF1ab	2.0	69.0	219.0	ORF1ab	3.0	73.0	4.0	same gene	2020-09	2020	9
13686	13695	9	4	0.10907	219.0	ORF1ab	3.0	73.0	228.0	ORF1ab	3.0	76.0	3.0	same gene	2020-09	2020	9
13677	13686	9	4	0.10907	210.0	ORF1ab	3.0	70.0	219.0	ORF1ab	3.0	73.0	3.0	same gene	2020-09	2020	9
13686	13672	14	4	0.10907	219.0	ORF1ab	3.0	73.0	205.0	ORF1ab	1.0	69.0	4.0	same gene	2020-09	2020	9
13666	13686	20	4	0.10907	199.0	ORF1ab	1.0	67.0	219.0	ORF1ab	3.0	73.0	6.0	same gene	2020-09	2020	9
13686	13675	11	4	0.10907	219.0	ORF1ab	3.0	73.0	208.0	ORF1ab	1.0	70.0	3.0	same gene	2020-09	2020	9
13669	13686	17	4	0.10907	202.0	ORF1ab	1.0	68.0	219.0	ORF1ab	3.0	73.0	5.0	same gene	2020-09	2020	9
13686	13676	10	4	0.10907	219.0	ORF1ab	3.0	73.0	209.0	ORF1ab	2.0	70.0	3.0	same gene	2020-09	2020	9
13686	13677	9	4	0.10907	219.0	ORF1ab	3.0	73.0	210.0	ORF1ab	3.0	70.0	3.0	same gene	2020-09	2020	9
13672	13686	14	4	0.10907	205.0	ORF1ab	1.0	69.0	219.0	ORF1ab	3.0	73.0	4.0	same gene	2020-09	2020	9
13686	13673	13	4	0.10907	219.0	ORF1ab	3.0	73.0	206.0	ORF1ab	2.0	69.0	4.0	same gene	2020-09	2020	9
13686	13679	7	4	0.10907	219.0	ORF1ab	3.0	73.0	212.0	ORF1ab	2.0	71.0	2.0	same gene	2020-09	2020	9
13679	13686	7	4	0.10907	212.0	ORF1ab	2.0	71.0	219.0	ORF1ab	3.0	73.0	2.0	same gene	2020-09	2020	9
13381	13391	10	4	0.10906	13116.0	ORF1ab	3.0	4372.0	13126.0	ORF1ab	1.0	4376.0	4.0	same gene	2020-09	2020	9
13375	13381	6	4	0.10906	13110.0	ORF1ab	3.0	4370.0	13116.0	ORF1ab	3.0	4372.0	2.0	same gene	2020-09	2020	9
13381	13390	9	4	0.10906	13116.0	ORF1ab	3.0	4372.0	13125.0	ORF1ab	3.0	4375.0	3.0	same gene	2020-09	2020	9
13381	13387	6	4	0.10906	13116.0	ORF1ab	3.0	4372.0	13122.0	ORF1ab	3.0	4374.0	2.0	same gene	2020-09	2020	9
13387	13381	6	4	0.10906	13122.0	ORF1ab	3.0	4374.0	13116.0	ORF1ab	3.0	4372.0	2.0	same gene	2020-09	2020	9
13381	13375	6	4	0.10906	13116.0	ORF1ab	3.0	4372.0	13110.0	ORF1ab	3.0	4370.0	2.0	same gene	2020-09	2020	9
13390	13381	9	4	0.10906	13125.0	ORF1ab	3.0	4375.0	13116.0	ORF1ab	3.0	4372.0	3.0	same gene	2020-09	2020	9
13391	13381	10	4	0.10906	13126.0	ORF1ab	1.0	4376.0	13116.0	ORF1ab	3.0	4372.0	4.0	same gene	2020-09	2020	9
13669	13691	22	4	0.10904	202.0	ORF1ab	1.0	68.0	224.0	ORF1ab	2.0	75.0	7.0	same gene	2020-09	2020	9
13673	13691	18	4	0.10904	206.0	ORF1ab	2.0	69.0	224.0	ORF1ab	2.0	75.0	6.0	same gene	2020-09	2020	9
13676	13691	15	4	0.10904	209.0	ORF1ab	2.0	70.0	224.0	ORF1ab	2.0	75.0	5.0	same gene	2020-09	2020	9
13666	13691	25	4	0.10904	199.0	ORF1ab	1.0	67.0	224.0	ORF1ab	2.0	75.0	8.0	same gene	2020-09	2020	9
13672	13691	19	4	0.10904	205.0	ORF1ab	1.0	69.0	224.0	ORF1ab	2.0	75.0	6.0	same gene	2020-09	2020	9
13691	13677	14	4	0.10904	224.0	ORF1ab	2.0	75.0	210.0	ORF1ab	3.0	70.0	5.0	same gene	2020-09	2020	9
13691	13679	12	4	0.10904	224.0	ORF1ab	2.0	75.0	212.0	ORF1ab	2.0	71.0	4.0	same gene	2020-09	2020	9
13679	13691	12	4	0.10904	212.0	ORF1ab	2.0	71.0	224.0	ORF1ab	2.0	75.0	4.0	same gene	2020-09	2020	9
13691	13664	27	4	0.10904	224.0	ORF1ab	2.0	75.0	197.0	ORF1ab	2.0	66.0	9.0	same gene	2020-09	2020	9
13691	13672	19	4	0.10904	224.0	ORF1ab	2.0	75.0	205.0	ORF1ab	1.0	69.0	6.0	same gene	2020-09	2020	9
13691	13683	8	4	0.10904	224.0	ORF1ab	2.0	75.0	216.0	ORF1ab	3.0	72.0	3.0	same gene	2020-09	2020	9
13675	13691	16	4	0.10904	208.0	ORF1ab	1.0	70.0	224.0	ORF1ab	2.0	75.0	5.0	same gene	2020-09	2020	9
13677	13691	14	4	0.10904	210.0	ORF1ab	3.0	70.0	224.0	ORF1ab	2.0	75.0	5.0	same gene	2020-09	2020	9
13681	13691	10	4	0.10904	214.0	ORF1ab	1.0	72.0	224.0	ORF1ab	2.0	75.0	3.0	same gene	2020-09	2020	9
13691	13673	18	4	0.10904	224.0	ORF1ab	2.0	75.0	206.0	ORF1ab	2.0	69.0	6.0	same gene	2020-09	2020	9
13664	13691	27	4	0.10904	197.0	ORF1ab	2.0	66.0	224.0	ORF1ab	2.0	75.0	9.0	same gene	2020-09	2020	9
13691	13669	22	4	0.10904	224.0	ORF1ab	2.0	75.0	202.0	ORF1ab	1.0	68.0	7.0	same gene	2020-09	2020	9
13691	13675	16	4	0.10904	224.0	ORF1ab	2.0	75.0	208.0	ORF1ab	1.0	70.0	5.0	same gene	2020-09	2020	9
13691	13682	9	4	0.10904	224.0	ORF1ab	2.0	75.0	215.0	ORF1ab	2.0	72.0	3.0	same gene	2020-09	2020	9
13682	13691	9	4	0.10904	215.0	ORF1ab	2.0	72.0	224.0	ORF1ab	2.0	75.0	3.0	same gene	2020-09	2020	9
13691	13676	15	4	0.10904	224.0	ORF1ab	2.0	75.0	209.0	ORF1ab	2.0	70.0	5.0	same gene	2020-09	2020	9
13683	13691	8	4	0.10904	216.0	ORF1ab	3.0	72.0	224.0	ORF1ab	2.0	75.0	3.0	same gene	2020-09	2020	9
13691	13666	25	4	0.10904	224.0	ORF1ab	2.0	75.0	199.0	ORF1ab	1.0	67.0	8.0	same gene	2020-09	2020	9
13691	13681	10	4	0.10904	224.0	ORF1ab	2.0	75.0	214.0	ORF1ab	1.0	72.0	3.0	same gene	2020-09	2020	9
13682	13690	8	4	0.10903	215.0	ORF1ab	2.0	72.0	223.0	ORF1ab	1.0	75.0	3.0	same gene	2020-09	2020	9
13681	13690	9	4	0.10903	214.0	ORF1ab	1.0	72.0	223.0	ORF1ab	1.0	75.0	3.0	same gene	2020-09	2020	9
13679	13690	11	4	0.10903	212.0	ORF1ab	2.0	71.0	223.0	ORF1ab	1.0	75.0	4.0	same gene	2020-09	2020	9
13669	13690	21	4	0.10903	202.0	ORF1ab	1.0	68.0	223.0	ORF1ab	1.0	75.0	7.0	same gene	2020-09	2020	9
13690	13682	8	4	0.10903	223.0	ORF1ab	1.0	75.0	215.0	ORF1ab	2.0	72.0	3.0	same gene	2020-09	2020	9
13690	13681	9	4	0.10903	223.0	ORF1ab	1.0	75.0	214.0	ORF1ab	1.0	72.0	3.0	same gene	2020-09	2020	9
13673	13690	17	4	0.10903	206.0	ORF1ab	2.0	69.0	223.0	ORF1ab	1.0	75.0	6.0	same gene	2020-09	2020	9
13690	13679	11	4	0.10903	223.0	ORF1ab	1.0	75.0	212.0	ORF1ab	2.0	71.0	4.0	same gene	2020-09	2020	9
13675	13690	15	4	0.10903	208.0	ORF1ab	1.0	70.0	223.0	ORF1ab	1.0	75.0	5.0	same gene	2020-09	2020	9
13672	13690	18	4	0.10903	205.0	ORF1ab	1.0	69.0	223.0	ORF1ab	1.0	75.0	6.0	same gene	2020-09	2020	9
13677	13690	13	4	0.10903	210.0	ORF1ab	3.0	70.0	223.0	ORF1ab	1.0	75.0	5.0	same gene	2020-09	2020	9
13683	13690	7	4	0.10903	216.0	ORF1ab	3.0	72.0	223.0	ORF1ab	1.0	75.0	3.0	same gene	2020-09	2020	9
13690	13683	7	4	0.10903	223.0	ORF1ab	1.0	75.0	216.0	ORF1ab	3.0	72.0	3.0	same gene	2020-09	2020	9
13676	13690	14	4	0.10903	209.0	ORF1ab	2.0	70.0	223.0	ORF1ab	1.0	75.0	5.0	same gene	2020-09	2020	9
13690	13669	21	4	0.10903	223.0	ORF1ab	1.0	75.0	202.0	ORF1ab	1.0	68.0	7.0	same gene	2020-09	2020	9
13690	13673	17	4	0.10903	223.0	ORF1ab	1.0	75.0	206.0	ORF1ab	2.0	69.0	6.0	same gene	2020-09	2020	9
13666	13690	24	4	0.10903	199.0	ORF1ab	1.0	67.0	223.0	ORF1ab	1.0	75.0	8.0	same gene	2020-09	2020	9
13664	13690	26	4	0.10903	197.0	ORF1ab	2.0	66.0	223.0	ORF1ab	1.0	75.0	9.0	same gene	2020-09	2020	9
13690	13676	14	4	0.10903	223.0	ORF1ab	1.0	75.0	209.0	ORF1ab	2.0	70.0	5.0	same gene	2020-09	2020	9
13690	13675	15	4	0.10903	223.0	ORF1ab	1.0	75.0	208.0	ORF1ab	1.0	70.0	5.0	same gene	2020-09	2020	9
13690	13677	13	4	0.10903	223.0	ORF1ab	1.0	75.0	210.0	ORF1ab	3.0	70.0	5.0	same gene	2020-09	2020	9
13690	13672	18	4	0.10903	223.0	ORF1ab	1.0	75.0	205.0	ORF1ab	1.0	69.0	6.0	same gene	2020-09	2020	9
13690	13664	26	4	0.10903	223.0	ORF1ab	1.0	75.0	197.0	ORF1ab	2.0	66.0	9.0	same gene	2020-09	2020	9
13690	13666	24	4	0.10903	223.0	ORF1ab	1.0	75.0	199.0	ORF1ab	1.0	67.0	8.0	same gene	2020-09	2020	9
13688	13680	8	4	0.10899	221.0	ORF1ab	2.0	74.0	213.0	ORF1ab	3.0	71.0	3.0	same gene	2020-09	2020	9
13689	13680	9	4	0.10899	222.0	ORF1ab	3.0	74.0	213.0	ORF1ab	3.0	71.0	3.0	same gene	2020-09	2020	9
13672	13680	8	4	0.10899	205.0	ORF1ab	1.0	69.0	213.0	ORF1ab	3.0	71.0	2.0	same gene	2020-09	2020	9
13664	13680	16	4	0.10899	197.0	ORF1ab	2.0	66.0	213.0	ORF1ab	3.0	71.0	5.0	same gene	2020-09	2020	9
13680	13672	8	4	0.10899	213.0	ORF1ab	3.0	71.0	205.0	ORF1ab	1.0	69.0	2.0	same gene	2020-09	2020	9
13680	13664	16	4	0.10899	213.0	ORF1ab	3.0	71.0	197.0	ORF1ab	2.0	66.0	5.0	same gene	2020-09	2020	9
13680	13666	14	4	0.10899	213.0	ORF1ab	3.0	71.0	199.0	ORF1ab	1.0	67.0	4.0	same gene	2020-09	2020	9
13673	13680	7	4	0.10899	206.0	ORF1ab	2.0	69.0	213.0	ORF1ab	3.0	71.0	2.0	same gene	2020-09	2020	9
13695	13680	15	4	0.10899	228.0	ORF1ab	3.0	76.0	213.0	ORF1ab	3.0	71.0	5.0	same gene	2020-09	2020	9
13666	13680	14	4	0.10899	199.0	ORF1ab	1.0	67.0	213.0	ORF1ab	3.0	71.0	4.0	same gene	2020-09	2020	9
13680	13673	7	4	0.10899	213.0	ORF1ab	3.0	71.0	206.0	ORF1ab	2.0	69.0	2.0	same gene	2020-09	2020	9
13680	13669	11	4	0.10899	213.0	ORF1ab	3.0	71.0	202.0	ORF1ab	1.0	68.0	3.0	same gene	2020-09	2020	9
13680	13695	15	4	0.10899	213.0	ORF1ab	3.0	71.0	228.0	ORF1ab	3.0	76.0	5.0	same gene	2020-09	2020	9
13680	13689	9	4	0.10899	213.0	ORF1ab	3.0	71.0	222.0	ORF1ab	3.0	74.0	3.0	same gene	2020-09	2020	9
13680	13688	8	4	0.10899	213.0	ORF1ab	3.0	71.0	221.0	ORF1ab	2.0	74.0	3.0	same gene	2020-09	2020	9
13669	13680	11	4	0.10899	202.0	ORF1ab	1.0	68.0	213.0	ORF1ab	3.0	71.0	3.0	same gene	2020-09	2020	9
13678	13672	6	4	0.10895	211.0	ORF1ab	1.0	71.0	205.0	ORF1ab	1.0	69.0	2.0	same gene	2020-09	2020	9
13678	13688	10	4	0.10895	211.0	ORF1ab	1.0	71.0	221.0	ORF1ab	2.0	74.0	3.0	same gene	2020-09	2020	9
13666	13678	12	4	0.10895	199.0	ORF1ab	1.0	67.0	211.0	ORF1ab	1.0	71.0	4.0	same gene	2020-09	2020	9
13664	13678	14	4	0.10895	197.0	ORF1ab	2.0	66.0	211.0	ORF1ab	1.0	71.0	5.0	same gene	2020-09	2020	9
13678	13689	11	4	0.10895	211.0	ORF1ab	1.0	71.0	222.0	ORF1ab	3.0	74.0	3.0	same gene	2020-09	2020	9
13678	13664	14	4	0.10895	211.0	ORF1ab	1.0	71.0	197.0	ORF1ab	2.0	66.0	5.0	same gene	2020-09	2020	9
13673	13678	5	4	0.10895	206.0	ORF1ab	2.0	69.0	211.0	ORF1ab	1.0	71.0	2.0	same gene	2020-09	2020	9
13678	13669	9	4	0.10895	211.0	ORF1ab	1.0	71.0	202.0	ORF1ab	1.0	68.0	3.0	same gene	2020-09	2020	9
13678	13673	5	4	0.10895	211.0	ORF1ab	1.0	71.0	206.0	ORF1ab	2.0	69.0	2.0	same gene	2020-09	2020	9
13678	13695	17	4	0.10895	211.0	ORF1ab	1.0	71.0	228.0	ORF1ab	3.0	76.0	5.0	same gene	2020-09	2020	9
13669	13678	9	4	0.10895	202.0	ORF1ab	1.0	68.0	211.0	ORF1ab	1.0	71.0	3.0	same gene	2020-09	2020	9
13678	13666	12	4	0.10895	211.0	ORF1ab	1.0	71.0	199.0	ORF1ab	1.0	67.0	4.0	same gene	2020-09	2020	9
13672	13678	6	4	0.10895	205.0	ORF1ab	1.0	69.0	211.0	ORF1ab	1.0	71.0	2.0	same gene	2020-09	2020	9
13688	13678	10	4	0.10895	221.0	ORF1ab	2.0	74.0	211.0	ORF1ab	1.0	71.0	3.0	same gene	2020-09	2020	9
13695	13678	17	4	0.10895	228.0	ORF1ab	3.0	76.0	211.0	ORF1ab	1.0	71.0	5.0	same gene	2020-09	2020	9
13689	13678	11	4	0.10895	222.0	ORF1ab	3.0	74.0	211.0	ORF1ab	1.0	71.0	3.0	same gene	2020-09	2020	9
13676	13670	6	4	0.10892	209.0	ORF1ab	2.0	70.0	203.0	ORF1ab	2.0	68.0	2.0	same gene	2020-09	2020	9
13683	13670	13	4	0.10892	216.0	ORF1ab	3.0	72.0	203.0	ORF1ab	2.0	68.0	4.0	same gene	2020-09	2020	9
13682	13670	12	4	0.10892	215.0	ORF1ab	2.0	72.0	203.0	ORF1ab	2.0	68.0	4.0	same gene	2020-09	2020	9
13681	13670	11	4	0.10892	214.0	ORF1ab	1.0	72.0	203.0	ORF1ab	2.0	68.0	4.0	same gene	2020-09	2020	9
13670	13689	19	4	0.10892	203.0	ORF1ab	2.0	68.0	222.0	ORF1ab	3.0	74.0	6.0	same gene	2020-09	2020	9
13664	13670	6	4	0.10892	197.0	ORF1ab	2.0	66.0	203.0	ORF1ab	2.0	68.0	2.0	same gene	2020-09	2020	9
13677	13670	7	4	0.10892	210.0	ORF1ab	3.0	70.0	203.0	ORF1ab	2.0	68.0	2.0	same gene	2020-09	2020	9
13670	13688	18	4	0.10892	203.0	ORF1ab	2.0	68.0	221.0	ORF1ab	2.0	74.0	6.0	same gene	2020-09	2020	9
13695	13670	25	4	0.10892	228.0	ORF1ab	3.0	76.0	203.0	ORF1ab	2.0	68.0	8.0	same gene	2020-09	2020	9
13675	13670	5	4	0.10892	208.0	ORF1ab	1.0	70.0	203.0	ORF1ab	2.0	68.0	2.0	same gene	2020-09	2020	9
13688	13670	18	4	0.10892	221.0	ORF1ab	2.0	74.0	203.0	ORF1ab	2.0	68.0	6.0	same gene	2020-09	2020	9
13670	13682	12	4	0.10892	203.0	ORF1ab	2.0	68.0	215.0	ORF1ab	2.0	72.0	4.0	same gene	2020-09	2020	9
13670	13681	11	4	0.10892	203.0	ORF1ab	2.0	68.0	214.0	ORF1ab	1.0	72.0	4.0	same gene	2020-09	2020	9
13670	13679	9	4	0.10892	203.0	ORF1ab	2.0	68.0	212.0	ORF1ab	2.0	71.0	3.0	same gene	2020-09	2020	9
13670	13677	7	4	0.10892	203.0	ORF1ab	2.0	68.0	210.0	ORF1ab	3.0	70.0	2.0	same gene	2020-09	2020	9
13670	13676	6	4	0.10892	203.0	ORF1ab	2.0	68.0	209.0	ORF1ab	2.0	70.0	2.0	same gene	2020-09	2020	9
13670	13675	5	4	0.10892	203.0	ORF1ab	2.0	68.0	208.0	ORF1ab	1.0	70.0	2.0	same gene	2020-09	2020	9
13670	13683	13	4	0.10892	203.0	ORF1ab	2.0	68.0	216.0	ORF1ab	3.0	72.0	4.0	same gene	2020-09	2020	9
13679	13670	9	4	0.10892	212.0	ORF1ab	2.0	71.0	203.0	ORF1ab	2.0	68.0	3.0	same gene	2020-09	2020	9
13670	13695	25	4	0.10892	203.0	ORF1ab	2.0	68.0	228.0	ORF1ab	3.0	76.0	8.0	same gene	2020-09	2020	9
13670	13664	6	4	0.10892	203.0	ORF1ab	2.0	68.0	197.0	ORF1ab	2.0	66.0	2.0	same gene	2020-09	2020	9
13689	13670	19	4	0.10892	222.0	ORF1ab	3.0	74.0	203.0	ORF1ab	2.0	68.0	6.0	same gene	2020-09	2020	9
13668	13676	8	4	0.10891	201.0	ORF1ab	3.0	67.0	209.0	ORF1ab	2.0	70.0	3.0	same gene	2020-09	2020	9
13689	13668	21	4	0.10891	222.0	ORF1ab	3.0	74.0	201.0	ORF1ab	3.0	67.0	7.0	same gene	2020-09	2020	9
13695	13668	27	4	0.10891	228.0	ORF1ab	3.0	76.0	201.0	ORF1ab	3.0	67.0	9.0	same gene	2020-09	2020	9
13668	13683	15	4	0.10891	201.0	ORF1ab	3.0	67.0	216.0	ORF1ab	3.0	72.0	5.0	same gene	2020-09	2020	9
13682	13668	14	4	0.10891	215.0	ORF1ab	2.0	72.0	201.0	ORF1ab	3.0	67.0	5.0	same gene	2020-09	2020	9
13681	13668	13	4	0.10891	214.0	ORF1ab	1.0	72.0	201.0	ORF1ab	3.0	67.0	5.0	same gene	2020-09	2020	9
13668	13672	4	4	0.10891	201.0	ORF1ab	3.0	67.0	205.0	ORF1ab	1.0	69.0	2.0	same gene	2020-09	2020	9
13668	13673	5	4	0.10891	201.0	ORF1ab	3.0	67.0	206.0	ORF1ab	2.0	69.0	2.0	same gene	2020-09	2020	9
13679	13668	11	4	0.10891	212.0	ORF1ab	2.0	71.0	201.0	ORF1ab	3.0	67.0	4.0	same gene	2020-09	2020	9
13668	13688	20	4	0.10891	201.0	ORF1ab	3.0	67.0	221.0	ORF1ab	2.0	74.0	7.0	same gene	2020-09	2020	9
13668	13689	21	4	0.10891	201.0	ORF1ab	3.0	67.0	222.0	ORF1ab	3.0	74.0	7.0	same gene	2020-09	2020	9
13668	13675	7	4	0.10891	201.0	ORF1ab	3.0	67.0	208.0	ORF1ab	1.0	70.0	3.0	same gene	2020-09	2020	9
13688	13668	20	4	0.10891	221.0	ORF1ab	2.0	74.0	201.0	ORF1ab	3.0	67.0	7.0	same gene	2020-09	2020	9
13675	13668	7	4	0.10891	208.0	ORF1ab	1.0	70.0	201.0	ORF1ab	3.0	67.0	3.0	same gene	2020-09	2020	9
13672	13668	4	4	0.10891	205.0	ORF1ab	1.0	69.0	201.0	ORF1ab	3.0	67.0	2.0	same gene	2020-09	2020	9
13676	13668	8	4	0.10891	209.0	ORF1ab	2.0	70.0	201.0	ORF1ab	3.0	67.0	3.0	same gene	2020-09	2020	9
13668	13682	14	4	0.10891	201.0	ORF1ab	3.0	67.0	215.0	ORF1ab	2.0	72.0	5.0	same gene	2020-09	2020	9
13673	13668	5	4	0.10891	206.0	ORF1ab	2.0	69.0	201.0	ORF1ab	3.0	67.0	2.0	same gene	2020-09	2020	9
13683	13668	15	4	0.10891	216.0	ORF1ab	3.0	72.0	201.0	ORF1ab	3.0	67.0	5.0	same gene	2020-09	2020	9
13668	13677	9	4	0.10891	201.0	ORF1ab	3.0	67.0	210.0	ORF1ab	3.0	70.0	3.0	same gene	2020-09	2020	9
13668	13681	13	4	0.10891	201.0	ORF1ab	3.0	67.0	214.0	ORF1ab	1.0	72.0	5.0	same gene	2020-09	2020	9
13677	13668	9	4	0.10891	210.0	ORF1ab	3.0	70.0	201.0	ORF1ab	3.0	67.0	3.0	same gene	2020-09	2020	9
13668	13679	11	4	0.10891	201.0	ORF1ab	3.0	67.0	212.0	ORF1ab	2.0	71.0	4.0	same gene	2020-09	2020	9
13668	13695	27	4	0.10891	201.0	ORF1ab	3.0	67.0	228.0	ORF1ab	3.0	76.0	9.0	same gene	2020-09	2020	9
13677	13685	8	4	0.10886	210.0	ORF1ab	3.0	70.0	218.0	ORF1ab	2.0	73.0	3.0	same gene	2020-09	2020	9
13685	13666	19	4	0.10886	218.0	ORF1ab	2.0	73.0	199.0	ORF1ab	1.0	67.0	6.0	same gene	2020-09	2020	9
13685	13664	21	4	0.10886	218.0	ORF1ab	2.0	73.0	197.0	ORF1ab	2.0	66.0	7.0	same gene	2020-09	2020	9
13679	13685	6	4	0.10886	212.0	ORF1ab	2.0	71.0	218.0	ORF1ab	2.0	73.0	2.0	same gene	2020-09	2020	9
13669	13685	16	4	0.10886	202.0	ORF1ab	1.0	68.0	218.0	ORF1ab	2.0	73.0	5.0	same gene	2020-09	2020	9
13676	13685	9	4	0.10886	209.0	ORF1ab	2.0	70.0	218.0	ORF1ab	2.0	73.0	3.0	same gene	2020-09	2020	9
13685	13669	16	4	0.10886	218.0	ORF1ab	2.0	73.0	202.0	ORF1ab	1.0	68.0	5.0	same gene	2020-09	2020	9
13664	13685	21	4	0.10886	197.0	ORF1ab	2.0	66.0	218.0	ORF1ab	2.0	73.0	7.0	same gene	2020-09	2020	9
13685	13676	9	4	0.10886	218.0	ORF1ab	2.0	73.0	209.0	ORF1ab	2.0	70.0	3.0	same gene	2020-09	2020	9
13673	13685	12	4	0.10886	206.0	ORF1ab	2.0	69.0	218.0	ORF1ab	2.0	73.0	4.0	same gene	2020-09	2020	9
13666	13685	19	4	0.10886	199.0	ORF1ab	1.0	67.0	218.0	ORF1ab	2.0	73.0	6.0	same gene	2020-09	2020	9
13672	13685	13	4	0.10886	205.0	ORF1ab	1.0	69.0	218.0	ORF1ab	2.0	73.0	4.0	same gene	2020-09	2020	9
13685	13677	8	4	0.10886	218.0	ORF1ab	2.0	73.0	210.0	ORF1ab	3.0	70.0	3.0	same gene	2020-09	2020	9
13685	13679	6	4	0.10886	218.0	ORF1ab	2.0	73.0	212.0	ORF1ab	2.0	71.0	2.0	same gene	2020-09	2020	9
13685	13672	13	4	0.10886	218.0	ORF1ab	2.0	73.0	205.0	ORF1ab	1.0	69.0	4.0	same gene	2020-09	2020	9
13675	13685	10	4	0.10886	208.0	ORF1ab	1.0	70.0	218.0	ORF1ab	2.0	73.0	3.0	same gene	2020-09	2020	9
13685	13695	10	4	0.10886	218.0	ORF1ab	2.0	73.0	228.0	ORF1ab	3.0	76.0	3.0	same gene	2020-09	2020	9
13695	13685	10	4	0.10886	228.0	ORF1ab	3.0	76.0	218.0	ORF1ab	2.0	73.0	3.0	same gene	2020-09	2020	9
13685	13675	10	4	0.10886	218.0	ORF1ab	2.0	73.0	208.0	ORF1ab	1.0	70.0	3.0	same gene	2020-09	2020	9
13685	13673	12	4	0.10886	218.0	ORF1ab	2.0	73.0	206.0	ORF1ab	2.0	69.0	4.0	same gene	2020-09	2020	9
13692	13675	17	4	0.10881	225.0	ORF1ab	3.0	75.0	208.0	ORF1ab	1.0	70.0	5.0	same gene	2020-09	2020	9
13692	13676	16	4	0.10881	225.0	ORF1ab	3.0	75.0	209.0	ORF1ab	2.0	70.0	5.0	same gene	2020-09	2020	9
13672	13692	20	4	0.10881	205.0	ORF1ab	1.0	69.0	225.0	ORF1ab	3.0	75.0	6.0	same gene	2020-09	2020	9
13664	13692	28	4	0.10881	197.0	ORF1ab	2.0	66.0	225.0	ORF1ab	3.0	75.0	9.0	same gene	2020-09	2020	9
13669	13692	23	4	0.10881	202.0	ORF1ab	1.0	68.0	225.0	ORF1ab	3.0	75.0	7.0	same gene	2020-09	2020	9
13692	13673	19	4	0.10881	225.0	ORF1ab	3.0	75.0	206.0	ORF1ab	2.0	69.0	6.0	same gene	2020-09	2020	9
13673	13692	19	4	0.10881	206.0	ORF1ab	2.0	69.0	225.0	ORF1ab	3.0	75.0	6.0	same gene	2020-09	2020	9
13692	13679	13	4	0.10881	225.0	ORF1ab	3.0	75.0	212.0	ORF1ab	2.0	71.0	4.0	same gene	2020-09	2020	9
13692	13672	20	4	0.10881	225.0	ORF1ab	3.0	75.0	205.0	ORF1ab	1.0	69.0	6.0	same gene	2020-09	2020	9
13666	13692	26	4	0.10881	199.0	ORF1ab	1.0	67.0	225.0	ORF1ab	3.0	75.0	8.0	same gene	2020-09	2020	9
13692	13677	15	4	0.10881	225.0	ORF1ab	3.0	75.0	210.0	ORF1ab	3.0	70.0	5.0	same gene	2020-09	2020	9
13692	13682	10	4	0.10881	225.0	ORF1ab	3.0	75.0	215.0	ORF1ab	2.0	72.0	3.0	same gene	2020-09	2020	9
13675	13692	17	4	0.10881	208.0	ORF1ab	1.0	70.0	225.0	ORF1ab	3.0	75.0	5.0	same gene	2020-09	2020	9
13692	13681	11	4	0.10881	225.0	ORF1ab	3.0	75.0	214.0	ORF1ab	1.0	72.0	3.0	same gene	2020-09	2020	9
13676	13692	16	4	0.10881	209.0	ORF1ab	2.0	70.0	225.0	ORF1ab	3.0	75.0	5.0	same gene	2020-09	2020	9
13692	13683	9	4	0.10881	225.0	ORF1ab	3.0	75.0	216.0	ORF1ab	3.0	72.0	3.0	same gene	2020-09	2020	9
13692	13664	28	4	0.10881	225.0	ORF1ab	3.0	75.0	197.0	ORF1ab	2.0	66.0	9.0	same gene	2020-09	2020	9
13683	13692	9	4	0.10881	216.0	ORF1ab	3.0	72.0	225.0	ORF1ab	3.0	75.0	3.0	same gene	2020-09	2020	9
13692	13669	23	4	0.10881	225.0	ORF1ab	3.0	75.0	202.0	ORF1ab	1.0	68.0	7.0	same gene	2020-09	2020	9
13681	13692	11	4	0.10881	214.0	ORF1ab	1.0	72.0	225.0	ORF1ab	3.0	75.0	3.0	same gene	2020-09	2020	9
13679	13692	13	4	0.10881	212.0	ORF1ab	2.0	71.0	225.0	ORF1ab	3.0	75.0	4.0	same gene	2020-09	2020	9
13682	13692	10	4	0.10881	215.0	ORF1ab	2.0	72.0	225.0	ORF1ab	3.0	75.0	3.0	same gene	2020-09	2020	9
13692	13666	26	4	0.10881	225.0	ORF1ab	3.0	75.0	199.0	ORF1ab	1.0	67.0	8.0	same gene	2020-09	2020	9
13677	13692	15	4	0.10881	210.0	ORF1ab	3.0	70.0	225.0	ORF1ab	3.0	75.0	5.0	same gene	2020-09	2020	9
23401	16647	6754	4	0.10879	1839.0	S	3.0	613.0	3180.0	ORF1ab	3.0	1060.0		different gene	2020-09	2020	9
16647	23401	6754	4	0.10879	3180.0	ORF1ab	3.0	1060.0	1839.0	S	3.0	613.0		different gene	2020-09	2020	9
13673	13684	11	4	0.10878	206.0	ORF1ab	2.0	69.0	217.0	ORF1ab	1.0	73.0	4.0	same gene	2020-09	2020	9
13694	13679	15	4	0.10878	227.0	ORF1ab	2.0	76.0	212.0	ORF1ab	2.0	71.0	5.0	same gene	2020-09	2020	9
13664	13694	30	4	0.10878	197.0	ORF1ab	2.0	66.0	227.0	ORF1ab	2.0	76.0	10.0	same gene	2020-09	2020	9
13672	13694	22	4	0.10878	205.0	ORF1ab	1.0	69.0	227.0	ORF1ab	2.0	76.0	7.0	same gene	2020-09	2020	9
13672	13684	12	4	0.10878	205.0	ORF1ab	1.0	69.0	217.0	ORF1ab	1.0	73.0	4.0	same gene	2020-09	2020	9
13666	13684	18	4	0.10878	199.0	ORF1ab	1.0	67.0	217.0	ORF1ab	1.0	73.0	6.0	same gene	2020-09	2020	9
13684	13673	11	4	0.10878	217.0	ORF1ab	1.0	73.0	206.0	ORF1ab	2.0	69.0	4.0	same gene	2020-09	2020	9
13694	13673	21	4	0.10878	227.0	ORF1ab	2.0	76.0	206.0	ORF1ab	2.0	69.0	7.0	same gene	2020-09	2020	9
13669	13694	25	4	0.10878	202.0	ORF1ab	1.0	68.0	227.0	ORF1ab	2.0	76.0	8.0	same gene	2020-09	2020	9
13694	13676	18	4	0.10878	227.0	ORF1ab	2.0	76.0	209.0	ORF1ab	2.0	70.0	6.0	same gene	2020-09	2020	9
13684	13672	12	4	0.10878	217.0	ORF1ab	1.0	73.0	205.0	ORF1ab	1.0	69.0	4.0	same gene	2020-09	2020	9
13684	13679	5	4	0.10878	217.0	ORF1ab	1.0	73.0	212.0	ORF1ab	2.0	71.0	2.0	same gene	2020-09	2020	9
13684	13675	9	4	0.10878	217.0	ORF1ab	1.0	73.0	208.0	ORF1ab	1.0	70.0	3.0	same gene	2020-09	2020	9
13669	13684	15	4	0.10878	202.0	ORF1ab	1.0	68.0	217.0	ORF1ab	1.0	73.0	5.0	same gene	2020-09	2020	9
13684	13669	15	4	0.10878	217.0	ORF1ab	1.0	73.0	202.0	ORF1ab	1.0	68.0	5.0	same gene	2020-09	2020	9
13694	13669	25	4	0.10878	227.0	ORF1ab	2.0	76.0	202.0	ORF1ab	1.0	68.0	8.0	same gene	2020-09	2020	9
13664	13684	20	4	0.10878	197.0	ORF1ab	2.0	66.0	217.0	ORF1ab	1.0	73.0	7.0	same gene	2020-09	2020	9
13694	13677	17	4	0.10878	227.0	ORF1ab	2.0	76.0	210.0	ORF1ab	3.0	70.0	6.0	same gene	2020-09	2020	9
13694	13675	19	4	0.10878	227.0	ORF1ab	2.0	76.0	208.0	ORF1ab	1.0	70.0	6.0	same gene	2020-09	2020	9
13684	13676	8	4	0.10878	217.0	ORF1ab	1.0	73.0	209.0	ORF1ab	2.0	70.0	3.0	same gene	2020-09	2020	9
13676	13694	18	4	0.10878	209.0	ORF1ab	2.0	70.0	227.0	ORF1ab	2.0	76.0	6.0	same gene	2020-09	2020	9
13666	13694	28	4	0.10878	199.0	ORF1ab	1.0	67.0	227.0	ORF1ab	2.0	76.0	9.0	same gene	2020-09	2020	9
13684	13677	7	4	0.10878	217.0	ORF1ab	1.0	73.0	210.0	ORF1ab	3.0	70.0	3.0	same gene	2020-09	2020	9
13694	13666	28	4	0.10878	227.0	ORF1ab	2.0	76.0	199.0	ORF1ab	1.0	67.0	9.0	same gene	2020-09	2020	9
13684	13666	18	4	0.10878	217.0	ORF1ab	1.0	73.0	199.0	ORF1ab	1.0	67.0	6.0	same gene	2020-09	2020	9
13688	13694	6	4	0.10878	221.0	ORF1ab	2.0	74.0	227.0	ORF1ab	2.0	76.0	2.0	same gene	2020-09	2020	9
13694	13689	5	4	0.10878	227.0	ORF1ab	2.0	76.0	222.0	ORF1ab	3.0	74.0	2.0	same gene	2020-09	2020	9
13683	13694	11	4	0.10878	216.0	ORF1ab	3.0	72.0	227.0	ORF1ab	2.0	76.0	4.0	same gene	2020-09	2020	9
13694	13688	6	4	0.10878	227.0	ORF1ab	2.0	76.0	221.0	ORF1ab	2.0	74.0	2.0	same gene	2020-09	2020	9
13675	13684	9	4	0.10878	208.0	ORF1ab	1.0	70.0	217.0	ORF1ab	1.0	73.0	3.0	same gene	2020-09	2020	9
13682	13694	12	4	0.10878	215.0	ORF1ab	2.0	72.0	227.0	ORF1ab	2.0	76.0	4.0	same gene	2020-09	2020	9
13681	13694	13	4	0.10878	214.0	ORF1ab	1.0	72.0	227.0	ORF1ab	2.0	76.0	4.0	same gene	2020-09	2020	9
13694	13681	13	4	0.10878	227.0	ORF1ab	2.0	76.0	214.0	ORF1ab	1.0	72.0	4.0	same gene	2020-09	2020	9
13695	13684	11	4	0.10878	228.0	ORF1ab	3.0	76.0	217.0	ORF1ab	1.0	73.0	3.0	same gene	2020-09	2020	9
13694	13683	11	4	0.10878	227.0	ORF1ab	2.0	76.0	216.0	ORF1ab	3.0	72.0	4.0	same gene	2020-09	2020	9
13679	13694	15	4	0.10878	212.0	ORF1ab	2.0	71.0	227.0	ORF1ab	2.0	76.0	5.0	same gene	2020-09	2020	9
13675	13694	19	4	0.10878	208.0	ORF1ab	1.0	70.0	227.0	ORF1ab	2.0	76.0	6.0	same gene	2020-09	2020	9
13679	13684	5	4	0.10878	212.0	ORF1ab	2.0	71.0	217.0	ORF1ab	1.0	73.0	2.0	same gene	2020-09	2020	9
13677	13694	17	4	0.10878	210.0	ORF1ab	3.0	70.0	227.0	ORF1ab	2.0	76.0	6.0	same gene	2020-09	2020	9
13676	13684	8	4	0.10878	209.0	ORF1ab	2.0	70.0	217.0	ORF1ab	1.0	73.0	3.0	same gene	2020-09	2020	9
13677	13684	7	4	0.10878	210.0	ORF1ab	3.0	70.0	217.0	ORF1ab	1.0	73.0	3.0	same gene	2020-09	2020	9
13694	13682	12	4	0.10878	227.0	ORF1ab	2.0	76.0	215.0	ORF1ab	2.0	72.0	4.0	same gene	2020-09	2020	9
13689	13694	5	4	0.10878	222.0	ORF1ab	3.0	74.0	227.0	ORF1ab	2.0	76.0	2.0	same gene	2020-09	2020	9
13684	13695	11	4	0.10878	217.0	ORF1ab	1.0	73.0	228.0	ORF1ab	3.0	76.0	3.0	same gene	2020-09	2020	9
13694	13672	22	4	0.10878	227.0	ORF1ab	2.0	76.0	205.0	ORF1ab	1.0	69.0	7.0	same gene	2020-09	2020	9
13694	13664	30	4	0.10878	227.0	ORF1ab	2.0	76.0	197.0	ORF1ab	2.0	66.0	10.0	same gene	2020-09	2020	9
13684	13664	20	4	0.10878	217.0	ORF1ab	1.0	73.0	197.0	ORF1ab	2.0	66.0	7.0	same gene	2020-09	2020	9
13673	13694	21	4	0.10878	206.0	ORF1ab	2.0	69.0	227.0	ORF1ab	2.0	76.0	7.0	same gene	2020-09	2020	9
13394	13400	6	4	0.10841	13129.0	ORF1ab	1.0	4377.0	13135.0	ORF1ab	1.0	4379.0	2.0	same gene	2020-09	2020	9
13393	13404	11	4	0.10841	13128.0	ORF1ab	3.0	4376.0	13139.0	ORF1ab	2.0	4380.0	4.0	same gene	2020-09	2020	9
13393	13403	10	4	0.10841	13128.0	ORF1ab	3.0	4376.0	13138.0	ORF1ab	1.0	4380.0	4.0	same gene	2020-09	2020	9
13405	13392	13	4	0.10841	13140.0	ORF1ab	3.0	4380.0	13127.0	ORF1ab	2.0	4376.0	4.0	same gene	2020-09	2020	9
13393	13406	13	4	0.10841	13128.0	ORF1ab	3.0	4376.0	13141.0	ORF1ab	1.0	4381.0	5.0	same gene	2020-09	2020	9
13403	13392	11	4	0.10841	13138.0	ORF1ab	1.0	4380.0	13127.0	ORF1ab	2.0	4376.0	4.0	same gene	2020-09	2020	9
13393	13400	7	4	0.10841	13128.0	ORF1ab	3.0	4376.0	13135.0	ORF1ab	1.0	4379.0	3.0	same gene	2020-09	2020	9
13400	13392	8	4	0.10841	13135.0	ORF1ab	1.0	4379.0	13127.0	ORF1ab	2.0	4376.0	3.0	same gene	2020-09	2020	9
13393	13399	6	4	0.10841	13128.0	ORF1ab	3.0	4376.0	13134.0	ORF1ab	3.0	4378.0	2.0	same gene	2020-09	2020	9
13399	13392	7	4	0.10841	13134.0	ORF1ab	3.0	4378.0	13127.0	ORF1ab	2.0	4376.0	2.0	same gene	2020-09	2020	9
13393	13398	5	4	0.10841	13128.0	ORF1ab	3.0	4376.0	13133.0	ORF1ab	2.0	4378.0	2.0	same gene	2020-09	2020	9
13398	13392	6	4	0.10841	13133.0	ORF1ab	2.0	4378.0	13127.0	ORF1ab	2.0	4376.0	2.0	same gene	2020-09	2020	9
13398	13393	5	4	0.10841	13133.0	ORF1ab	2.0	4378.0	13128.0	ORF1ab	3.0	4376.0	2.0	same gene	2020-09	2020	9
13392	13406	14	4	0.10841	13127.0	ORF1ab	2.0	4376.0	13141.0	ORF1ab	1.0	4381.0	5.0	same gene	2020-09	2020	9
13392	13405	13	4	0.10841	13127.0	ORF1ab	2.0	4376.0	13140.0	ORF1ab	3.0	4380.0	4.0	same gene	2020-09	2020	9
13392	13404	12	4	0.10841	13127.0	ORF1ab	2.0	4376.0	13139.0	ORF1ab	2.0	4380.0	4.0	same gene	2020-09	2020	9
13392	13403	11	4	0.10841	13127.0	ORF1ab	2.0	4376.0	13138.0	ORF1ab	1.0	4380.0	4.0	same gene	2020-09	2020	9
13392	13400	8	4	0.10841	13127.0	ORF1ab	2.0	4376.0	13135.0	ORF1ab	1.0	4379.0	3.0	same gene	2020-09	2020	9
13392	13399	7	4	0.10841	13127.0	ORF1ab	2.0	4376.0	13134.0	ORF1ab	3.0	4378.0	2.0	same gene	2020-09	2020	9
13392	13398	6	4	0.10841	13127.0	ORF1ab	2.0	4376.0	13133.0	ORF1ab	2.0	4378.0	2.0	same gene	2020-09	2020	9
13405	13395	10	4	0.10841	13140.0	ORF1ab	3.0	4380.0	13130.0	ORF1ab	2.0	4377.0	3.0	same gene	2020-09	2020	9
13406	13392	14	4	0.10841	13141.0	ORF1ab	1.0	4381.0	13127.0	ORF1ab	2.0	4376.0	5.0	same gene	2020-09	2020	9
13404	13392	12	4	0.10841	13139.0	ORF1ab	2.0	4380.0	13127.0	ORF1ab	2.0	4376.0	4.0	same gene	2020-09	2020	9
13399	13393	6	4	0.10841	13134.0	ORF1ab	3.0	4378.0	13128.0	ORF1ab	3.0	4376.0	2.0	same gene	2020-09	2020	9
13403	13395	8	4	0.10841	13138.0	ORF1ab	1.0	4380.0	13130.0	ORF1ab	2.0	4377.0	3.0	same gene	2020-09	2020	9
13394	13403	9	4	0.10841	13129.0	ORF1ab	1.0	4377.0	13138.0	ORF1ab	1.0	4380.0	3.0	same gene	2020-09	2020	9
13394	13404	10	4	0.10841	13129.0	ORF1ab	1.0	4377.0	13139.0	ORF1ab	2.0	4380.0	3.0	same gene	2020-09	2020	9
13394	13406	12	4	0.10841	13129.0	ORF1ab	1.0	4377.0	13141.0	ORF1ab	1.0	4381.0	4.0	same gene	2020-09	2020	9
13395	13400	5	4	0.10841	13130.0	ORF1ab	2.0	4377.0	13135.0	ORF1ab	1.0	4379.0	2.0	same gene	2020-09	2020	9
13395	13403	8	4	0.10841	13130.0	ORF1ab	2.0	4377.0	13138.0	ORF1ab	1.0	4380.0	3.0	same gene	2020-09	2020	9
13395	13404	9	4	0.10841	13130.0	ORF1ab	2.0	4377.0	13139.0	ORF1ab	2.0	4380.0	3.0	same gene	2020-09	2020	9
13395	13405	10	4	0.10841	13130.0	ORF1ab	2.0	4377.0	13140.0	ORF1ab	3.0	4380.0	3.0	same gene	2020-09	2020	9
13400	13393	7	4	0.10841	13135.0	ORF1ab	1.0	4379.0	13128.0	ORF1ab	3.0	4376.0	3.0	same gene	2020-09	2020	9
13395	13406	11	4	0.10841	13130.0	ORF1ab	2.0	4377.0	13141.0	ORF1ab	1.0	4381.0	4.0	same gene	2020-09	2020	9
13404	13395	9	4	0.10841	13139.0	ORF1ab	2.0	4380.0	13130.0	ORF1ab	2.0	4377.0	3.0	same gene	2020-09	2020	9
13393	13405	12	4	0.10841	13128.0	ORF1ab	3.0	4376.0	13140.0	ORF1ab	3.0	4380.0	4.0	same gene	2020-09	2020	9
13394	13405	11	4	0.10841	13129.0	ORF1ab	1.0	4377.0	13140.0	ORF1ab	3.0	4380.0	3.0	same gene	2020-09	2020	9
13400	13395	5	4	0.10841	13135.0	ORF1ab	1.0	4379.0	13130.0	ORF1ab	2.0	4377.0	2.0	same gene	2020-09	2020	9
13406	13394	12	4	0.10841	13141.0	ORF1ab	1.0	4381.0	13129.0	ORF1ab	1.0	4377.0	4.0	same gene	2020-09	2020	9
13405	13394	11	4	0.10841	13140.0	ORF1ab	3.0	4380.0	13129.0	ORF1ab	1.0	4377.0	3.0	same gene	2020-09	2020	9
13404	13394	10	4	0.10841	13139.0	ORF1ab	2.0	4380.0	13129.0	ORF1ab	1.0	4377.0	3.0	same gene	2020-09	2020	9
13403	13394	9	4	0.10841	13138.0	ORF1ab	1.0	4380.0	13129.0	ORF1ab	1.0	4377.0	3.0	same gene	2020-09	2020	9
13403	13393	10	4	0.10841	13138.0	ORF1ab	1.0	4380.0	13128.0	ORF1ab	3.0	4376.0	4.0	same gene	2020-09	2020	9
13404	13393	11	4	0.10841	13139.0	ORF1ab	2.0	4380.0	13128.0	ORF1ab	3.0	4376.0	4.0	same gene	2020-09	2020	9
13405	13393	12	4	0.10841	13140.0	ORF1ab	3.0	4380.0	13128.0	ORF1ab	3.0	4376.0	4.0	same gene	2020-09	2020	9
13406	13395	11	4	0.10841	13141.0	ORF1ab	1.0	4381.0	13130.0	ORF1ab	2.0	4377.0	4.0	same gene	2020-09	2020	9
13406	13393	13	4	0.10841	13141.0	ORF1ab	1.0	4381.0	13128.0	ORF1ab	3.0	4376.0	5.0	same gene	2020-09	2020	9
13400	13394	6	4	0.10841	13135.0	ORF1ab	1.0	4379.0	13129.0	ORF1ab	1.0	4377.0	2.0	same gene	2020-09	2020	9
12448	12454	6	4	0.10836	12183.0	ORF1ab	3.0	4061.0	12189.0	ORF1ab	3.0	4063.0	2.0	same gene	2020-09	2020	9
12448	12452	4	4	0.10836	12183.0	ORF1ab	3.0	4061.0	12187.0	ORF1ab	1.0	4063.0	2.0	same gene	2020-09	2020	9
12449	12456	7	4	0.10836	12184.0	ORF1ab	1.0	4062.0	12191.0	ORF1ab	2.0	4064.0	2.0	same gene	2020-09	2020	9
12448	12456	8	4	0.10836	12183.0	ORF1ab	3.0	4061.0	12191.0	ORF1ab	2.0	4064.0	3.0	same gene	2020-09	2020	9
12448	12457	9	4	0.10836	12183.0	ORF1ab	3.0	4061.0	12192.0	ORF1ab	3.0	4064.0	3.0	same gene	2020-09	2020	9
12457	12451	6	4	0.10836	12192.0	ORF1ab	3.0	4064.0	12186.0	ORF1ab	3.0	4062.0	2.0	same gene	2020-09	2020	9
12449	12457	8	4	0.10836	12184.0	ORF1ab	1.0	4062.0	12192.0	ORF1ab	3.0	4064.0	2.0	same gene	2020-09	2020	9
12450	12456	6	4	0.10836	12185.0	ORF1ab	2.0	4062.0	12191.0	ORF1ab	2.0	4064.0	2.0	same gene	2020-09	2020	9
12450	12457	7	4	0.10836	12185.0	ORF1ab	2.0	4062.0	12192.0	ORF1ab	3.0	4064.0	2.0	same gene	2020-09	2020	9
12451	12456	5	4	0.10836	12186.0	ORF1ab	3.0	4062.0	12191.0	ORF1ab	2.0	4064.0	2.0	same gene	2020-09	2020	9
12451	12457	6	4	0.10836	12186.0	ORF1ab	3.0	4062.0	12192.0	ORF1ab	3.0	4064.0	2.0	same gene	2020-09	2020	9
12456	12451	5	4	0.10836	12191.0	ORF1ab	2.0	4064.0	12186.0	ORF1ab	3.0	4062.0	2.0	same gene	2020-09	2020	9
12448	12453	5	4	0.10836	12183.0	ORF1ab	3.0	4061.0	12188.0	ORF1ab	2.0	4063.0	2.0	same gene	2020-09	2020	9
12457	12448	9	4	0.10836	12192.0	ORF1ab	3.0	4064.0	12183.0	ORF1ab	3.0	4061.0	3.0	same gene	2020-09	2020	9
12452	12448	4	4	0.10836	12187.0	ORF1ab	1.0	4063.0	12183.0	ORF1ab	3.0	4061.0	2.0	same gene	2020-09	2020	9
12447	12457	10	4	0.10836	12182.0	ORF1ab	2.0	4061.0	12192.0	ORF1ab	3.0	4064.0	3.0	same gene	2020-09	2020	9
12447	12454	7	4	0.10836	12182.0	ORF1ab	2.0	4061.0	12189.0	ORF1ab	3.0	4063.0	2.0	same gene	2020-09	2020	9
12447	12453	6	4	0.10836	12182.0	ORF1ab	2.0	4061.0	12188.0	ORF1ab	2.0	4063.0	2.0	same gene	2020-09	2020	9
12454	12447	7	4	0.10836	12189.0	ORF1ab	3.0	4063.0	12182.0	ORF1ab	2.0	4061.0	2.0	same gene	2020-09	2020	9
12456	12447	9	4	0.10836	12191.0	ORF1ab	2.0	4064.0	12182.0	ORF1ab	2.0	4061.0	3.0	same gene	2020-09	2020	9
12447	12452	5	4	0.10836	12182.0	ORF1ab	2.0	4061.0	12187.0	ORF1ab	1.0	4063.0	2.0	same gene	2020-09	2020	9
12457	12450	7	4	0.10836	12192.0	ORF1ab	3.0	4064.0	12185.0	ORF1ab	2.0	4062.0	2.0	same gene	2020-09	2020	9
12456	12450	6	4	0.10836	12191.0	ORF1ab	2.0	4064.0	12185.0	ORF1ab	2.0	4062.0	2.0	same gene	2020-09	2020	9
12457	12447	10	4	0.10836	12192.0	ORF1ab	3.0	4064.0	12182.0	ORF1ab	2.0	4061.0	3.0	same gene	2020-09	2020	9
12453	12448	5	4	0.10836	12188.0	ORF1ab	2.0	4063.0	12183.0	ORF1ab	3.0	4061.0	2.0	same gene	2020-09	2020	9
12454	12448	6	4	0.10836	12189.0	ORF1ab	3.0	4063.0	12183.0	ORF1ab	3.0	4061.0	2.0	same gene	2020-09	2020	9
12456	12448	8	4	0.10836	12191.0	ORF1ab	2.0	4064.0	12183.0	ORF1ab	3.0	4061.0	3.0	same gene	2020-09	2020	9
12453	12447	6	4	0.10836	12188.0	ORF1ab	2.0	4063.0	12182.0	ORF1ab	2.0	4061.0	2.0	same gene	2020-09	2020	9
12452	12447	5	4	0.10836	12187.0	ORF1ab	1.0	4063.0	12182.0	ORF1ab	2.0	4061.0	2.0	same gene	2020-09	2020	9
12456	12449	7	4	0.10836	12191.0	ORF1ab	2.0	4064.0	12184.0	ORF1ab	1.0	4062.0	2.0	same gene	2020-09	2020	9
12457	12449	8	4	0.10836	12192.0	ORF1ab	3.0	4064.0	12184.0	ORF1ab	1.0	4062.0	2.0	same gene	2020-09	2020	9
12447	12456	9	4	0.10836	12182.0	ORF1ab	2.0	4061.0	12191.0	ORF1ab	2.0	4064.0	3.0	same gene	2020-09	2020	9
5259	13665	8406	4	0.10824	4994.0	ORF1ab	2.0	1665.0	198.0	ORF1ab	3.0	66.0	1599.0	same gene	2020-09	2020	9
13665	5259	8406	4	0.10824	198.0	ORF1ab	3.0	66.0	4994.0	ORF1ab	2.0	1665.0	1599.0	same gene	2020-09	2020	9
12450	12455	5	4	0.10823	12185.0	ORF1ab	2.0	4062.0	12190.0	ORF1ab	1.0	4064.0	2.0	same gene	2020-09	2020	9
12449	12455	6	4	0.10823	12184.0	ORF1ab	1.0	4062.0	12190.0	ORF1ab	1.0	4064.0	2.0	same gene	2020-09	2020	9
12448	12455	7	4	0.10823	12183.0	ORF1ab	3.0	4061.0	12190.0	ORF1ab	1.0	4064.0	3.0	same gene	2020-09	2020	9
12455	12451	4	4	0.10823	12190.0	ORF1ab	1.0	4064.0	12186.0	ORF1ab	3.0	4062.0	2.0	same gene	2020-09	2020	9
12455	12447	8	4	0.10823	12190.0	ORF1ab	1.0	4064.0	12182.0	ORF1ab	2.0	4061.0	3.0	same gene	2020-09	2020	9
12447	12455	8	4	0.10823	12182.0	ORF1ab	2.0	4061.0	12190.0	ORF1ab	1.0	4064.0	3.0	same gene	2020-09	2020	9
12451	12455	4	4	0.10823	12186.0	ORF1ab	3.0	4062.0	12190.0	ORF1ab	1.0	4064.0	2.0	same gene	2020-09	2020	9
12455	12449	6	4	0.10823	12190.0	ORF1ab	1.0	4064.0	12184.0	ORF1ab	1.0	4062.0	2.0	same gene	2020-09	2020	9
12455	12450	5	4	0.10823	12190.0	ORF1ab	1.0	4064.0	12185.0	ORF1ab	2.0	4062.0	2.0	same gene	2020-09	2020	9
12455	12448	7	4	0.10823	12190.0	ORF1ab	1.0	4064.0	12183.0	ORF1ab	3.0	4061.0	3.0	same gene	2020-09	2020	9
13393	13375	18	4	0.10819	13128.0	ORF1ab	3.0	4376.0	13110.0	ORF1ab	3.0	4370.0	6.0	same gene	2020-09	2020	9
13382	13395	13	4	0.10819	13117.0	ORF1ab	1.0	4373.0	13130.0	ORF1ab	2.0	4377.0	4.0	same gene	2020-09	2020	9
13387	13395	8	4	0.10819	13122.0	ORF1ab	3.0	4374.0	13130.0	ORF1ab	2.0	4377.0	3.0	same gene	2020-09	2020	9
13390	13394	4	4	0.10819	13125.0	ORF1ab	3.0	4375.0	13129.0	ORF1ab	1.0	4377.0	2.0	same gene	2020-09	2020	9
13394	13387	7	4	0.10819	13129.0	ORF1ab	1.0	4377.0	13122.0	ORF1ab	3.0	4374.0	3.0	same gene	2020-09	2020	9
13393	13387	6	4	0.10819	13128.0	ORF1ab	3.0	4376.0	13122.0	ORF1ab	3.0	4374.0	2.0	same gene	2020-09	2020	9
13383	13392	9	4	0.10819	13118.0	ORF1ab	2.0	4373.0	13127.0	ORF1ab	2.0	4376.0	3.0	same gene	2020-09	2020	9
13382	13394	12	4	0.10819	13117.0	ORF1ab	1.0	4373.0	13129.0	ORF1ab	1.0	4377.0	4.0	same gene	2020-09	2020	9
13390	13395	5	4	0.10819	13125.0	ORF1ab	3.0	4375.0	13130.0	ORF1ab	2.0	4377.0	2.0	same gene	2020-09	2020	9
13387	13394	7	4	0.10819	13122.0	ORF1ab	3.0	4374.0	13129.0	ORF1ab	1.0	4377.0	3.0	same gene	2020-09	2020	9
13382	13393	11	4	0.10819	13117.0	ORF1ab	1.0	4373.0	13128.0	ORF1ab	3.0	4376.0	3.0	same gene	2020-09	2020	9
13382	13392	10	4	0.10819	13117.0	ORF1ab	1.0	4373.0	13127.0	ORF1ab	2.0	4376.0	3.0	same gene	2020-09	2020	9
13395	13383	12	4	0.10819	13130.0	ORF1ab	2.0	4377.0	13118.0	ORF1ab	2.0	4373.0	4.0	same gene	2020-09	2020	9
13394	13383	11	4	0.10819	13129.0	ORF1ab	1.0	4377.0	13118.0	ORF1ab	2.0	4373.0	4.0	same gene	2020-09	2020	9
13395	13387	8	4	0.10819	13130.0	ORF1ab	2.0	4377.0	13122.0	ORF1ab	3.0	4374.0	3.0	same gene	2020-09	2020	9
13394	13390	4	4	0.10819	13129.0	ORF1ab	1.0	4377.0	13125.0	ORF1ab	3.0	4375.0	2.0	same gene	2020-09	2020	9
13392	13376	16	4	0.10819	13127.0	ORF1ab	2.0	4376.0	13111.0	ORF1ab	1.0	4371.0	5.0	same gene	2020-09	2020	9
13387	13393	6	4	0.10819	13122.0	ORF1ab	3.0	4374.0	13128.0	ORF1ab	3.0	4376.0	2.0	same gene	2020-09	2020	9
13375	13395	20	4	0.10819	13110.0	ORF1ab	3.0	4370.0	13130.0	ORF1ab	2.0	4377.0	7.0	same gene	2020-09	2020	9
13375	13394	19	4	0.10819	13110.0	ORF1ab	3.0	4370.0	13129.0	ORF1ab	1.0	4377.0	7.0	same gene	2020-09	2020	9
13376	13392	16	4	0.10819	13111.0	ORF1ab	1.0	4371.0	13127.0	ORF1ab	2.0	4376.0	5.0	same gene	2020-09	2020	9
13375	13392	17	4	0.10819	13110.0	ORF1ab	3.0	4370.0	13127.0	ORF1ab	2.0	4376.0	6.0	same gene	2020-09	2020	9
13383	13395	12	4	0.10819	13118.0	ORF1ab	2.0	4373.0	13130.0	ORF1ab	2.0	4377.0	4.0	same gene	2020-09	2020	9
13393	13376	17	4	0.10819	13128.0	ORF1ab	3.0	4376.0	13111.0	ORF1ab	1.0	4371.0	5.0	same gene	2020-09	2020	9
13383	13394	11	4	0.10819	13118.0	ORF1ab	2.0	4373.0	13129.0	ORF1ab	1.0	4377.0	4.0	same gene	2020-09	2020	9
13394	13376	18	4	0.10819	13129.0	ORF1ab	1.0	4377.0	13111.0	ORF1ab	1.0	4371.0	6.0	same gene	2020-09	2020	9
13395	13376	19	4	0.10819	13130.0	ORF1ab	2.0	4377.0	13111.0	ORF1ab	1.0	4371.0	6.0	same gene	2020-09	2020	9
13376	13393	17	4	0.10819	13111.0	ORF1ab	1.0	4371.0	13128.0	ORF1ab	3.0	4376.0	5.0	same gene	2020-09	2020	9
13383	13393	10	4	0.10819	13118.0	ORF1ab	2.0	4373.0	13128.0	ORF1ab	3.0	4376.0	3.0	same gene	2020-09	2020	9
13376	13394	18	4	0.10819	13111.0	ORF1ab	1.0	4371.0	13129.0	ORF1ab	1.0	4377.0	6.0	same gene	2020-09	2020	9
13376	13395	19	4	0.10819	13111.0	ORF1ab	1.0	4371.0	13130.0	ORF1ab	2.0	4377.0	6.0	same gene	2020-09	2020	9
13395	13390	5	4	0.10819	13130.0	ORF1ab	2.0	4377.0	13125.0	ORF1ab	3.0	4375.0	2.0	same gene	2020-09	2020	9
13387	13392	5	4	0.10819	13122.0	ORF1ab	3.0	4374.0	13127.0	ORF1ab	2.0	4376.0	2.0	same gene	2020-09	2020	9
13375	13393	18	4	0.10819	13110.0	ORF1ab	3.0	4370.0	13128.0	ORF1ab	3.0	4376.0	6.0	same gene	2020-09	2020	9
13395	13375	20	4	0.10819	13130.0	ORF1ab	2.0	4377.0	13110.0	ORF1ab	3.0	4370.0	7.0	same gene	2020-09	2020	9
13392	13387	5	4	0.10819	13127.0	ORF1ab	2.0	4376.0	13122.0	ORF1ab	3.0	4374.0	2.0	same gene	2020-09	2020	9
13393	13377	16	4	0.10819	13128.0	ORF1ab	3.0	4376.0	13112.0	ORF1ab	2.0	4371.0	5.0	same gene	2020-09	2020	9
13394	13375	19	4	0.10819	13129.0	ORF1ab	1.0	4377.0	13110.0	ORF1ab	3.0	4370.0	7.0	same gene	2020-09	2020	9
13377	13394	17	4	0.10819	13112.0	ORF1ab	2.0	4371.0	13129.0	ORF1ab	1.0	4377.0	6.0	same gene	2020-09	2020	9
13395	13382	13	4	0.10819	13130.0	ORF1ab	2.0	4377.0	13117.0	ORF1ab	1.0	4373.0	4.0	same gene	2020-09	2020	9
13392	13377	15	4	0.10819	13127.0	ORF1ab	2.0	4376.0	13112.0	ORF1ab	2.0	4371.0	5.0	same gene	2020-09	2020	9
13392	13375	17	4	0.10819	13127.0	ORF1ab	2.0	4376.0	13110.0	ORF1ab	3.0	4370.0	6.0	same gene	2020-09	2020	9
13377	13393	16	4	0.10819	13112.0	ORF1ab	2.0	4371.0	13128.0	ORF1ab	3.0	4376.0	5.0	same gene	2020-09	2020	9
13392	13383	9	4	0.10819	13127.0	ORF1ab	2.0	4376.0	13118.0	ORF1ab	2.0	4373.0	3.0	same gene	2020-09	2020	9
13394	13377	17	4	0.10819	13129.0	ORF1ab	1.0	4377.0	13112.0	ORF1ab	2.0	4371.0	6.0	same gene	2020-09	2020	9
13394	13382	12	4	0.10819	13129.0	ORF1ab	1.0	4377.0	13117.0	ORF1ab	1.0	4373.0	4.0	same gene	2020-09	2020	9
13377	13392	15	4	0.10819	13112.0	ORF1ab	2.0	4371.0	13127.0	ORF1ab	2.0	4376.0	5.0	same gene	2020-09	2020	9
13393	13382	11	4	0.10819	13128.0	ORF1ab	3.0	4376.0	13117.0	ORF1ab	1.0	4373.0	3.0	same gene	2020-09	2020	9
13395	13377	18	4	0.10819	13130.0	ORF1ab	2.0	4377.0	13112.0	ORF1ab	2.0	4371.0	6.0	same gene	2020-09	2020	9
13377	13395	18	4	0.10819	13112.0	ORF1ab	2.0	4371.0	13130.0	ORF1ab	2.0	4377.0	6.0	same gene	2020-09	2020	9
13393	13383	10	4	0.10819	13128.0	ORF1ab	3.0	4376.0	13118.0	ORF1ab	2.0	4373.0	3.0	same gene	2020-09	2020	9
13392	13382	10	4	0.10819	13127.0	ORF1ab	2.0	4376.0	13117.0	ORF1ab	1.0	4373.0	3.0	same gene	2020-09	2020	9
5259	13348	8089	4	0.10811	4994.0	ORF1ab	2.0	1665.0	13083.0	ORF1ab	3.0	4361.0	2696.0	same gene	2020-09	2020	9
13348	5259	8089	4	0.10811	13083.0	ORF1ab	3.0	4361.0	4994.0	ORF1ab	2.0	1665.0	2696.0	same gene	2020-09	2020	9
12450	12458	8	4	0.10788	12185.0	ORF1ab	2.0	4062.0	12193.0	ORF1ab	1.0	4065.0	3.0	same gene	2020-09	2020	9
12458	12450	8	4	0.10788	12193.0	ORF1ab	1.0	4065.0	12185.0	ORF1ab	2.0	4062.0	3.0	same gene	2020-09	2020	9
12453	12458	5	4	0.10788	12188.0	ORF1ab	2.0	4063.0	12193.0	ORF1ab	1.0	4065.0	2.0	same gene	2020-09	2020	9
12454	12458	4	4	0.10788	12189.0	ORF1ab	3.0	4063.0	12193.0	ORF1ab	1.0	4065.0	2.0	same gene	2020-09	2020	9
12458	12452	6	4	0.10788	12193.0	ORF1ab	1.0	4065.0	12187.0	ORF1ab	1.0	4063.0	2.0	same gene	2020-09	2020	9
12452	12458	6	4	0.10788	12187.0	ORF1ab	1.0	4063.0	12193.0	ORF1ab	1.0	4065.0	2.0	same gene	2020-09	2020	9
12458	12451	7	4	0.10788	12193.0	ORF1ab	1.0	4065.0	12186.0	ORF1ab	3.0	4062.0	3.0	same gene	2020-09	2020	9
12458	12448	10	4	0.10788	12193.0	ORF1ab	1.0	4065.0	12183.0	ORF1ab	3.0	4061.0	4.0	same gene	2020-09	2020	9
12451	12458	7	4	0.10788	12186.0	ORF1ab	3.0	4062.0	12193.0	ORF1ab	1.0	4065.0	3.0	same gene	2020-09	2020	9
12458	12447	11	4	0.10788	12193.0	ORF1ab	1.0	4065.0	12182.0	ORF1ab	2.0	4061.0	4.0	same gene	2020-09	2020	9
12449	12458	9	4	0.10788	12184.0	ORF1ab	1.0	4062.0	12193.0	ORF1ab	1.0	4065.0	3.0	same gene	2020-09	2020	9
12458	12453	5	4	0.10788	12193.0	ORF1ab	1.0	4065.0	12188.0	ORF1ab	2.0	4063.0	2.0	same gene	2020-09	2020	9
12458	12449	9	4	0.10788	12193.0	ORF1ab	1.0	4065.0	12184.0	ORF1ab	1.0	4062.0	3.0	same gene	2020-09	2020	9
12458	12454	4	4	0.10788	12193.0	ORF1ab	1.0	4065.0	12189.0	ORF1ab	3.0	4063.0	2.0	same gene	2020-09	2020	9
12447	12458	11	4	0.10788	12182.0	ORF1ab	2.0	4061.0	12193.0	ORF1ab	1.0	4065.0	4.0	same gene	2020-09	2020	9
12448	12458	10	4	0.10788	12183.0	ORF1ab	3.0	4061.0	12193.0	ORF1ab	1.0	4065.0	4.0	same gene	2020-09	2020	9
27232	13658	13574	4	0.10752	31.0	ORF6	1.0	11.0	191.0	ORF1ab	2.0	64.0		different gene	2020-09	2020	9
27231	13658	13573	4	0.10752	30.0	ORF6	3.0	10.0	191.0	ORF1ab	2.0	64.0		different gene	2020-09	2020	9
13658	27231	13573	4	0.10752	191.0	ORF1ab	2.0	64.0	30.0	ORF6	3.0	10.0		different gene	2020-09	2020	9
13658	27232	13574	4	0.10752	191.0	ORF1ab	2.0	64.0	31.0	ORF6	1.0	11.0		different gene	2020-09	2020	9
13679	13671	8	4	0.10746	212.0	ORF1ab	2.0	71.0	204.0	ORF1ab	3.0	68.0	3.0	same gene	2020-09	2020	9
13671	13695	24	4	0.10746	204.0	ORF1ab	3.0	68.0	228.0	ORF1ab	3.0	76.0	8.0	same gene	2020-09	2020	9
13681	13671	10	4	0.10746	214.0	ORF1ab	1.0	72.0	204.0	ORF1ab	3.0	68.0	4.0	same gene	2020-09	2020	9
13688	13671	17	4	0.10746	221.0	ORF1ab	2.0	74.0	204.0	ORF1ab	3.0	68.0	6.0	same gene	2020-09	2020	9
13671	13689	18	4	0.10746	204.0	ORF1ab	3.0	68.0	222.0	ORF1ab	3.0	74.0	6.0	same gene	2020-09	2020	9
13671	13675	4	4	0.10746	204.0	ORF1ab	3.0	68.0	208.0	ORF1ab	1.0	70.0	2.0	same gene	2020-09	2020	9
13671	13676	5	4	0.10746	204.0	ORF1ab	3.0	68.0	209.0	ORF1ab	2.0	70.0	2.0	same gene	2020-09	2020	9
13671	13677	6	4	0.10746	204.0	ORF1ab	3.0	68.0	210.0	ORF1ab	3.0	70.0	2.0	same gene	2020-09	2020	9
13671	13679	8	4	0.10746	204.0	ORF1ab	3.0	68.0	212.0	ORF1ab	2.0	71.0	3.0	same gene	2020-09	2020	9
13671	13681	10	4	0.10746	204.0	ORF1ab	3.0	68.0	214.0	ORF1ab	1.0	72.0	4.0	same gene	2020-09	2020	9
13682	13671	11	4	0.10746	215.0	ORF1ab	2.0	72.0	204.0	ORF1ab	3.0	68.0	4.0	same gene	2020-09	2020	9
13671	13682	11	4	0.10746	204.0	ORF1ab	3.0	68.0	215.0	ORF1ab	2.0	72.0	4.0	same gene	2020-09	2020	9
13671	13683	12	4	0.10746	204.0	ORF1ab	3.0	68.0	216.0	ORF1ab	3.0	72.0	4.0	same gene	2020-09	2020	9
13671	13688	17	4	0.10746	204.0	ORF1ab	3.0	68.0	221.0	ORF1ab	2.0	74.0	6.0	same gene	2020-09	2020	9
13689	13671	18	4	0.10746	222.0	ORF1ab	3.0	74.0	204.0	ORF1ab	3.0	68.0	6.0	same gene	2020-09	2020	9
13683	13671	12	4	0.10746	216.0	ORF1ab	3.0	72.0	204.0	ORF1ab	3.0	68.0	4.0	same gene	2020-09	2020	9
13671	13664	7	4	0.10746	204.0	ORF1ab	3.0	68.0	197.0	ORF1ab	2.0	66.0	2.0	same gene	2020-09	2020	9
13677	13671	6	4	0.10746	210.0	ORF1ab	3.0	70.0	204.0	ORF1ab	3.0	68.0	2.0	same gene	2020-09	2020	9
13676	13671	5	4	0.10746	209.0	ORF1ab	2.0	70.0	204.0	ORF1ab	3.0	68.0	2.0	same gene	2020-09	2020	9
13675	13671	4	4	0.10746	208.0	ORF1ab	1.0	70.0	204.0	ORF1ab	3.0	68.0	2.0	same gene	2020-09	2020	9
13664	13671	7	4	0.10746	197.0	ORF1ab	2.0	66.0	204.0	ORF1ab	3.0	68.0	2.0	same gene	2020-09	2020	9
13695	13671	24	4	0.10746	228.0	ORF1ab	3.0	76.0	204.0	ORF1ab	3.0	68.0	8.0	same gene	2020-09	2020	9
27183	27232	49	4	0.10745	661.0	M	1.0	221.0	31.0	ORF6	1.0	11.0		different gene	2020-09	2020	9
27231	27183	48	4	0.10745	30.0	ORF6	3.0	10.0	661.0	M	1.0	221.0		different gene	2020-09	2020	9
27232	27183	49	4	0.10745	31.0	ORF6	1.0	11.0	661.0	M	1.0	221.0		different gene	2020-09	2020	9
27183	27231	48	4	0.10745	661.0	M	1.0	221.0	30.0	ORF6	3.0	10.0		different gene	2020-09	2020	9
9824	9819	5	4	0.1074	9559.0	ORF1ab	1.0	3187.0	9554.0	ORF1ab	2.0	3185.0	2.0	same gene	2020-09	2020	9
9823	9827	4	4	0.1074	9558.0	ORF1ab	3.0	3186.0	9562.0	ORF1ab	1.0	3188.0	2.0	same gene	2020-09	2020	9
9820	9826	6	4	0.1074	9555.0	ORF1ab	3.0	3185.0	9561.0	ORF1ab	3.0	3187.0	2.0	same gene	2020-09	2020	9
9826	9820	6	4	0.1074	9561.0	ORF1ab	3.0	3187.0	9555.0	ORF1ab	3.0	3185.0	2.0	same gene	2020-09	2020	9
9827	9820	7	4	0.1074	9562.0	ORF1ab	1.0	3188.0	9555.0	ORF1ab	3.0	3185.0	3.0	same gene	2020-09	2020	9
9827	9823	4	4	0.1074	9562.0	ORF1ab	1.0	3188.0	9558.0	ORF1ab	3.0	3186.0	2.0	same gene	2020-09	2020	9
9827	9821	6	4	0.1074	9562.0	ORF1ab	1.0	3188.0	9556.0	ORF1ab	1.0	3186.0	2.0	same gene	2020-09	2020	9
9820	9825	5	4	0.1074	9555.0	ORF1ab	3.0	3185.0	9560.0	ORF1ab	2.0	3187.0	2.0	same gene	2020-09	2020	9
9825	9819	6	4	0.1074	9560.0	ORF1ab	2.0	3187.0	9554.0	ORF1ab	2.0	3185.0	2.0	same gene	2020-09	2020	9
9825	9820	5	4	0.1074	9560.0	ORF1ab	2.0	3187.0	9555.0	ORF1ab	3.0	3185.0	2.0	same gene	2020-09	2020	9
9821	9827	6	4	0.1074	9556.0	ORF1ab	1.0	3186.0	9562.0	ORF1ab	1.0	3188.0	2.0	same gene	2020-09	2020	9
9826	9819	7	4	0.1074	9561.0	ORF1ab	3.0	3187.0	9554.0	ORF1ab	2.0	3185.0	2.0	same gene	2020-09	2020	9
9827	9819	8	4	0.1074	9562.0	ORF1ab	1.0	3188.0	9554.0	ORF1ab	2.0	3185.0	3.0	same gene	2020-09	2020	9
9827	9822	5	4	0.1074	9562.0	ORF1ab	1.0	3188.0	9557.0	ORF1ab	2.0	3186.0	2.0	same gene	2020-09	2020	9
9819	9824	5	4	0.1074	9554.0	ORF1ab	2.0	3185.0	9559.0	ORF1ab	1.0	3187.0	2.0	same gene	2020-09	2020	9
9819	9825	6	4	0.1074	9554.0	ORF1ab	2.0	3185.0	9560.0	ORF1ab	2.0	3187.0	2.0	same gene	2020-09	2020	9
9819	9826	7	4	0.1074	9554.0	ORF1ab	2.0	3185.0	9561.0	ORF1ab	3.0	3187.0	2.0	same gene	2020-09	2020	9
9819	9827	8	4	0.1074	9554.0	ORF1ab	2.0	3185.0	9562.0	ORF1ab	1.0	3188.0	3.0	same gene	2020-09	2020	9
9820	9827	7	4	0.1074	9555.0	ORF1ab	3.0	3185.0	9562.0	ORF1ab	1.0	3188.0	3.0	same gene	2020-09	2020	9
9824	9820	4	4	0.1074	9559.0	ORF1ab	1.0	3187.0	9555.0	ORF1ab	3.0	3185.0	2.0	same gene	2020-09	2020	9
9820	9824	4	4	0.1074	9555.0	ORF1ab	3.0	3185.0	9559.0	ORF1ab	1.0	3187.0	2.0	same gene	2020-09	2020	9
9822	9827	5	4	0.1074	9557.0	ORF1ab	2.0	3186.0	9562.0	ORF1ab	1.0	3188.0	2.0	same gene	2020-09	2020	9
12461	12457	4	4	0.1073	12196.0	ORF1ab	1.0	4066.0	12192.0	ORF1ab	3.0	4064.0	2.0	same gene	2020-09	2020	9
12460	12450	10	4	0.1073	12195.0	ORF1ab	3.0	4065.0	12185.0	ORF1ab	2.0	4062.0	3.0	same gene	2020-09	2020	9
12461	12449	12	4	0.1073	12196.0	ORF1ab	1.0	4066.0	12184.0	ORF1ab	1.0	4062.0	4.0	same gene	2020-09	2020	9
12461	12456	5	4	0.1073	12196.0	ORF1ab	1.0	4066.0	12191.0	ORF1ab	2.0	4064.0	2.0	same gene	2020-09	2020	9
12461	12454	7	4	0.1073	12196.0	ORF1ab	1.0	4066.0	12189.0	ORF1ab	3.0	4063.0	3.0	same gene	2020-09	2020	9
12460	12454	6	4	0.1073	12195.0	ORF1ab	3.0	4065.0	12189.0	ORF1ab	3.0	4063.0	2.0	same gene	2020-09	2020	9
12461	12450	11	4	0.1073	12196.0	ORF1ab	1.0	4066.0	12185.0	ORF1ab	2.0	4062.0	4.0	same gene	2020-09	2020	9
12461	12451	10	4	0.1073	12196.0	ORF1ab	1.0	4066.0	12186.0	ORF1ab	3.0	4062.0	4.0	same gene	2020-09	2020	9
12460	12449	11	4	0.1073	12195.0	ORF1ab	3.0	4065.0	12184.0	ORF1ab	1.0	4062.0	3.0	same gene	2020-09	2020	9
12460	12451	9	4	0.1073	12195.0	ORF1ab	3.0	4065.0	12186.0	ORF1ab	3.0	4062.0	3.0	same gene	2020-09	2020	9
12456	12461	5	4	0.1073	12191.0	ORF1ab	2.0	4064.0	12196.0	ORF1ab	1.0	4066.0	2.0	same gene	2020-09	2020	9
12454	12461	7	4	0.1073	12189.0	ORF1ab	3.0	4063.0	12196.0	ORF1ab	1.0	4066.0	3.0	same gene	2020-09	2020	9
12461	12448	13	4	0.1073	12196.0	ORF1ab	1.0	4066.0	12183.0	ORF1ab	3.0	4061.0	5.0	same gene	2020-09	2020	9
12453	12461	8	4	0.1073	12188.0	ORF1ab	2.0	4063.0	12196.0	ORF1ab	1.0	4066.0	3.0	same gene	2020-09	2020	9
12453	12460	7	4	0.1073	12188.0	ORF1ab	2.0	4063.0	12195.0	ORF1ab	3.0	4065.0	2.0	same gene	2020-09	2020	9
12452	12461	9	4	0.1073	12187.0	ORF1ab	1.0	4063.0	12196.0	ORF1ab	1.0	4066.0	3.0	same gene	2020-09	2020	9
12452	12460	8	4	0.1073	12187.0	ORF1ab	1.0	4063.0	12195.0	ORF1ab	3.0	4065.0	2.0	same gene	2020-09	2020	9
12451	12461	10	4	0.1073	12186.0	ORF1ab	3.0	4062.0	12196.0	ORF1ab	1.0	4066.0	4.0	same gene	2020-09	2020	9
12451	12460	9	4	0.1073	12186.0	ORF1ab	3.0	4062.0	12195.0	ORF1ab	3.0	4065.0	3.0	same gene	2020-09	2020	9
12450	12461	11	4	0.1073	12185.0	ORF1ab	2.0	4062.0	12196.0	ORF1ab	1.0	4066.0	4.0	same gene	2020-09	2020	9
12450	12460	10	4	0.1073	12185.0	ORF1ab	2.0	4062.0	12195.0	ORF1ab	3.0	4065.0	3.0	same gene	2020-09	2020	9
12449	12461	12	4	0.1073	12184.0	ORF1ab	1.0	4062.0	12196.0	ORF1ab	1.0	4066.0	4.0	same gene	2020-09	2020	9
12449	12460	11	4	0.1073	12184.0	ORF1ab	1.0	4062.0	12195.0	ORF1ab	3.0	4065.0	3.0	same gene	2020-09	2020	9
12448	12461	13	4	0.1073	12183.0	ORF1ab	3.0	4061.0	12196.0	ORF1ab	1.0	4066.0	5.0	same gene	2020-09	2020	9
12448	12460	12	4	0.1073	12183.0	ORF1ab	3.0	4061.0	12195.0	ORF1ab	3.0	4065.0	4.0	same gene	2020-09	2020	9
12447	12461	14	4	0.1073	12182.0	ORF1ab	2.0	4061.0	12196.0	ORF1ab	1.0	4066.0	5.0	same gene	2020-09	2020	9
12447	12460	13	4	0.1073	12182.0	ORF1ab	2.0	4061.0	12195.0	ORF1ab	3.0	4065.0	4.0	same gene	2020-09	2020	9
12457	12461	4	4	0.1073	12192.0	ORF1ab	3.0	4064.0	12196.0	ORF1ab	1.0	4066.0	2.0	same gene	2020-09	2020	9
12454	12460	6	4	0.1073	12189.0	ORF1ab	3.0	4063.0	12195.0	ORF1ab	3.0	4065.0	2.0	same gene	2020-09	2020	9
12460	12447	13	4	0.1073	12195.0	ORF1ab	3.0	4065.0	12182.0	ORF1ab	2.0	4061.0	4.0	same gene	2020-09	2020	9
12461	12447	14	4	0.1073	12196.0	ORF1ab	1.0	4066.0	12182.0	ORF1ab	2.0	4061.0	5.0	same gene	2020-09	2020	9
12460	12448	12	4	0.1073	12195.0	ORF1ab	3.0	4065.0	12183.0	ORF1ab	3.0	4061.0	4.0	same gene	2020-09	2020	9
12460	12452	8	4	0.1073	12195.0	ORF1ab	3.0	4065.0	12187.0	ORF1ab	1.0	4063.0	2.0	same gene	2020-09	2020	9
12461	12452	9	4	0.1073	12196.0	ORF1ab	1.0	4066.0	12187.0	ORF1ab	1.0	4063.0	3.0	same gene	2020-09	2020	9
12460	12453	7	4	0.1073	12195.0	ORF1ab	3.0	4065.0	12188.0	ORF1ab	2.0	4063.0	2.0	same gene	2020-09	2020	9
12461	12453	8	4	0.1073	12196.0	ORF1ab	1.0	4066.0	12188.0	ORF1ab	2.0	4063.0	3.0	same gene	2020-09	2020	9
9820	9828	8	4	0.10728	9555.0	ORF1ab	3.0	3185.0	9563.0	ORF1ab	2.0	3188.0	3.0	same gene	2020-09	2020	9
9823	9828	5	4	0.10728	9558.0	ORF1ab	3.0	3186.0	9563.0	ORF1ab	2.0	3188.0	2.0	same gene	2020-09	2020	9
9822	9828	6	4	0.10728	9557.0	ORF1ab	2.0	3186.0	9563.0	ORF1ab	2.0	3188.0	2.0	same gene	2020-09	2020	9
9821	9828	7	4	0.10728	9556.0	ORF1ab	1.0	3186.0	9563.0	ORF1ab	2.0	3188.0	2.0	same gene	2020-09	2020	9
9828	9822	6	4	0.10728	9563.0	ORF1ab	2.0	3188.0	9557.0	ORF1ab	2.0	3186.0	2.0	same gene	2020-09	2020	9
9828	9823	5	4	0.10728	9563.0	ORF1ab	2.0	3188.0	9558.0	ORF1ab	3.0	3186.0	2.0	same gene	2020-09	2020	9
9828	9819	9	4	0.10728	9563.0	ORF1ab	2.0	3188.0	9554.0	ORF1ab	2.0	3185.0	3.0	same gene	2020-09	2020	9
9828	9820	8	4	0.10728	9563.0	ORF1ab	2.0	3188.0	9555.0	ORF1ab	3.0	3185.0	3.0	same gene	2020-09	2020	9
9828	9821	7	4	0.10728	9563.0	ORF1ab	2.0	3188.0	9556.0	ORF1ab	1.0	3186.0	2.0	same gene	2020-09	2020	9
9819	9828	9	4	0.10728	9554.0	ORF1ab	2.0	3185.0	9563.0	ORF1ab	2.0	3188.0	3.0	same gene	2020-09	2020	9
7977	7983	6	4	0.10727	7712.0	ORF1ab	2.0	2571.0	7718.0	ORF1ab	2.0	2573.0	2.0	same gene	2020-09	2020	9
7983	7977	6	4	0.10727	7718.0	ORF1ab	2.0	2573.0	7712.0	ORF1ab	2.0	2571.0	2.0	same gene	2020-09	2020	9
24432	24426	6	4	0.10725	2870.0	S	2.0	957.0	2864.0	S	2.0	955.0	2.0	same gene	2020-09	2020	9
24431	24423	8	4	0.10725	2869.0	S	1.0	957.0	2861.0	S	2.0	954.0	3.0	same gene	2020-09	2020	9
24431	24427	4	4	0.10725	2869.0	S	1.0	957.0	2865.0	S	3.0	955.0	2.0	same gene	2020-09	2020	9
24429	24423	6	4	0.10725	2867.0	S	2.0	956.0	2861.0	S	2.0	954.0	2.0	same gene	2020-09	2020	9
24428	24423	5	4	0.10725	2866.0	S	1.0	956.0	2861.0	S	2.0	954.0	2.0	same gene	2020-09	2020	9
24432	24423	9	4	0.10725	2870.0	S	2.0	957.0	2861.0	S	2.0	954.0	3.0	same gene	2020-09	2020	9
24428	24424	4	4	0.10725	2866.0	S	1.0	956.0	2862.0	S	3.0	954.0	2.0	same gene	2020-09	2020	9
24429	24424	5	4	0.10725	2867.0	S	2.0	956.0	2862.0	S	3.0	954.0	2.0	same gene	2020-09	2020	9
24430	24424	6	4	0.10725	2868.0	S	3.0	956.0	2862.0	S	3.0	954.0	2.0	same gene	2020-09	2020	9
24431	24424	7	4	0.10725	2869.0	S	1.0	957.0	2862.0	S	3.0	954.0	3.0	same gene	2020-09	2020	9
24432	24424	8	4	0.10725	2870.0	S	2.0	957.0	2862.0	S	3.0	954.0	3.0	same gene	2020-09	2020	9
24431	24426	5	4	0.10725	2869.0	S	1.0	957.0	2864.0	S	2.0	955.0	2.0	same gene	2020-09	2020	9
24432	24427	5	4	0.10725	2870.0	S	2.0	957.0	2865.0	S	3.0	955.0	2.0	same gene	2020-09	2020	9
24430	24423	7	4	0.10725	2868.0	S	3.0	956.0	2861.0	S	2.0	954.0	2.0	same gene	2020-09	2020	9
24423	24431	8	4	0.10725	2861.0	S	2.0	954.0	2869.0	S	1.0	957.0	3.0	same gene	2020-09	2020	9
24424	24432	8	4	0.10725	2862.0	S	3.0	954.0	2870.0	S	2.0	957.0	3.0	same gene	2020-09	2020	9
24424	24428	4	4	0.10725	2862.0	S	3.0	954.0	2866.0	S	1.0	956.0	2.0	same gene	2020-09	2020	9
24427	24432	5	4	0.10725	2865.0	S	3.0	955.0	2870.0	S	2.0	957.0	2.0	same gene	2020-09	2020	9
24427	24431	4	4	0.10725	2865.0	S	3.0	955.0	2869.0	S	1.0	957.0	2.0	same gene	2020-09	2020	9
24426	24432	6	4	0.10725	2864.0	S	2.0	955.0	2870.0	S	2.0	957.0	2.0	same gene	2020-09	2020	9
24426	24431	5	4	0.10725	2864.0	S	2.0	955.0	2869.0	S	1.0	957.0	2.0	same gene	2020-09	2020	9
24424	24431	7	4	0.10725	2862.0	S	3.0	954.0	2869.0	S	1.0	957.0	3.0	same gene	2020-09	2020	9
24424	24430	6	4	0.10725	2862.0	S	3.0	954.0	2868.0	S	3.0	956.0	2.0	same gene	2020-09	2020	9
24424	24429	5	4	0.10725	2862.0	S	3.0	954.0	2867.0	S	2.0	956.0	2.0	same gene	2020-09	2020	9
24423	24432	9	4	0.10725	2861.0	S	2.0	954.0	2870.0	S	2.0	957.0	3.0	same gene	2020-09	2020	9
24423	24430	7	4	0.10725	2861.0	S	2.0	954.0	2868.0	S	3.0	956.0	2.0	same gene	2020-09	2020	9
24423	24429	6	4	0.10725	2861.0	S	2.0	954.0	2867.0	S	2.0	956.0	2.0	same gene	2020-09	2020	9
24423	24428	5	4	0.10725	2861.0	S	2.0	954.0	2866.0	S	1.0	956.0	2.0	same gene	2020-09	2020	9
27202	27215	13	4	0.10724	1.0	ORF6	1.0	1.0	14.0	ORF6	2.0	5.0	4.0	same gene	2020-09	2020	9
27209	27216	7	4	0.10724	8.0	ORF6	2.0	3.0	15.0	ORF6	3.0	5.0	2.0	same gene	2020-09	2020	9
27209	27215	6	4	0.10724	8.0	ORF6	2.0	3.0	14.0	ORF6	2.0	5.0	2.0	same gene	2020-09	2020	9
27215	27209	6	4	0.10724	14.0	ORF6	2.0	5.0	8.0	ORF6	2.0	3.0	2.0	same gene	2020-09	2020	9
27202	27209	7	4	0.10724	1.0	ORF6	1.0	1.0	8.0	ORF6	2.0	3.0	2.0	same gene	2020-09	2020	9
27216	27209	7	4	0.10724	15.0	ORF6	3.0	5.0	8.0	ORF6	2.0	3.0	2.0	same gene	2020-09	2020	9
27202	27216	14	4	0.10724	1.0	ORF6	1.0	1.0	15.0	ORF6	3.0	5.0	4.0	same gene	2020-09	2020	9
27206	27216	10	4	0.10724	5.0	ORF6	2.0	2.0	15.0	ORF6	3.0	5.0	3.0	same gene	2020-09	2020	9
27216	27206	10	4	0.10724	15.0	ORF6	3.0	5.0	5.0	ORF6	2.0	2.0	3.0	same gene	2020-09	2020	9
27206	27215	9	4	0.10724	5.0	ORF6	2.0	2.0	14.0	ORF6	2.0	5.0	3.0	same gene	2020-09	2020	9
27203	27209	6	4	0.10724	2.0	ORF6	2.0	1.0	8.0	ORF6	2.0	3.0	2.0	same gene	2020-09	2020	9
27203	27216	13	4	0.10724	2.0	ORF6	2.0	1.0	15.0	ORF6	3.0	5.0	4.0	same gene	2020-09	2020	9
27209	27202	7	4	0.10724	8.0	ORF6	2.0	3.0	1.0	ORF6	1.0	1.0	2.0	same gene	2020-09	2020	9
27215	27202	13	4	0.10724	14.0	ORF6	2.0	5.0	1.0	ORF6	1.0	1.0	4.0	same gene	2020-09	2020	9
27215	27206	9	4	0.10724	14.0	ORF6	2.0	5.0	5.0	ORF6	2.0	2.0	3.0	same gene	2020-09	2020	9
27216	27203	13	4	0.10724	15.0	ORF6	3.0	5.0	2.0	ORF6	2.0	1.0	4.0	same gene	2020-09	2020	9
27215	27203	12	4	0.10724	14.0	ORF6	2.0	5.0	2.0	ORF6	2.0	1.0	4.0	same gene	2020-09	2020	9
27209	27203	6	4	0.10724	8.0	ORF6	2.0	3.0	2.0	ORF6	2.0	1.0	2.0	same gene	2020-09	2020	9
27203	27215	12	4	0.10724	2.0	ORF6	2.0	1.0	14.0	ORF6	2.0	5.0	4.0	same gene	2020-09	2020	9
27216	27202	14	4	0.10724	15.0	ORF6	3.0	5.0	1.0	ORF6	1.0	1.0	4.0	same gene	2020-09	2020	9
24437	24433	4	4	0.10721	2875.0	S	1.0	959.0	2871.0	S	3.0	957.0	2.0	same gene	2020-09	2020	9
24433	24437	4	4	0.10721	2871.0	S	3.0	957.0	2875.0	S	1.0	959.0	2.0	same gene	2020-09	2020	9
7975	7980	5	4	0.1072	7710.0	ORF1ab	3.0	2570.0	7715.0	ORF1ab	2.0	2572.0	2.0	same gene	2020-09	2020	9
7975	7983	8	4	0.1072	7710.0	ORF1ab	3.0	2570.0	7718.0	ORF1ab	2.0	2573.0	3.0	same gene	2020-09	2020	9
7980	7975	5	4	0.1072	7715.0	ORF1ab	2.0	2572.0	7710.0	ORF1ab	3.0	2570.0	2.0	same gene	2020-09	2020	9
7983	7975	8	4	0.1072	7718.0	ORF1ab	2.0	2573.0	7710.0	ORF1ab	3.0	2570.0	3.0	same gene	2020-09	2020	9
7974	7983	9	4	0.10719	7709.0	ORF1ab	2.0	2570.0	7718.0	ORF1ab	2.0	2573.0	3.0	same gene	2020-09	2020	9
7983	7974	9	4	0.10719	7718.0	ORF1ab	2.0	2573.0	7709.0	ORF1ab	2.0	2570.0	3.0	same gene	2020-09	2020	9
7980	7974	6	4	0.10719	7715.0	ORF1ab	2.0	2572.0	7709.0	ORF1ab	2.0	2570.0	2.0	same gene	2020-09	2020	9
7974	7980	6	4	0.10719	7709.0	ORF1ab	2.0	2570.0	7715.0	ORF1ab	2.0	2572.0	2.0	same gene	2020-09	2020	9
27200	27202	2	4	0.10718					1.0	ORF6	1.0	1.0		different gene	2020-09	2020	9
27200	27216	16	4	0.10718					15.0	ORF6	3.0	5.0		different gene	2020-09	2020	9
27200	27209	9	4	0.10718					8.0	ORF6	2.0	3.0		different gene	2020-09	2020	9
27211	27206	5	4	0.10718	10.0	ORF6	1.0	4.0	5.0	ORF6	2.0	2.0	2.0	same gene	2020-09	2020	9
27202	27211	9	4	0.10718	1.0	ORF6	1.0	1.0	10.0	ORF6	1.0	4.0	3.0	same gene	2020-09	2020	9
27200	27206	6	4	0.10718					5.0	ORF6	2.0	2.0		different gene	2020-09	2020	9
27200	27203	3	4	0.10718					2.0	ORF6	2.0	1.0		different gene	2020-09	2020	9
27216	27205	11	4	0.10718	15.0	ORF6	3.0	5.0	4.0	ORF6	1.0	2.0	3.0	same gene	2020-09	2020	9
27203	27211	8	4	0.10718	2.0	ORF6	2.0	1.0	10.0	ORF6	1.0	4.0	3.0	same gene	2020-09	2020	9
27200	27215	15	4	0.10718					14.0	ORF6	2.0	5.0		different gene	2020-09	2020	9
27215	27205	10	4	0.10718	14.0	ORF6	2.0	5.0	4.0	ORF6	1.0	2.0	3.0	same gene	2020-09	2020	9
27216	27200	16	4	0.10718	15.0	ORF6	3.0	5.0						different gene	2020-09	2020	9
27202	27200	2	4	0.10718	1.0	ORF6	1.0	1.0						different gene	2020-09	2020	9
27215	27200	15	4	0.10718	14.0	ORF6	2.0	5.0						different gene	2020-09	2020	9
27205	27215	10	4	0.10718	4.0	ORF6	1.0	2.0	14.0	ORF6	2.0	5.0	3.0	same gene	2020-09	2020	9
27205	27216	11	4	0.10718	4.0	ORF6	1.0	2.0	15.0	ORF6	3.0	5.0	3.0	same gene	2020-09	2020	9
27206	27211	5	4	0.10718	5.0	ORF6	2.0	2.0	10.0	ORF6	1.0	4.0	2.0	same gene	2020-09	2020	9
27209	27200	9	4	0.10718	8.0	ORF6	2.0	3.0						different gene	2020-09	2020	9
27206	27200	6	4	0.10718	5.0	ORF6	2.0	2.0						different gene	2020-09	2020	9
27211	27202	9	4	0.10718	10.0	ORF6	1.0	4.0	1.0	ORF6	1.0	1.0	3.0	same gene	2020-09	2020	9
27203	27200	3	4	0.10718	2.0	ORF6	2.0	1.0						different gene	2020-09	2020	9
27211	27203	8	4	0.10718	10.0	ORF6	1.0	4.0	2.0	ORF6	2.0	1.0	3.0	same gene	2020-09	2020	9
27204	27215	11	4	0.10717	3.0	ORF6	3.0	1.0	14.0	ORF6	2.0	5.0	4.0	same gene	2020-09	2020	9
11034	7989	3045	4	0.10717	10769.0	ORF1ab	2.0	3590.0	7724.0	ORF1ab	2.0	2575.0	1015.0	same gene	2020-09	2020	9
11034	7986	3048	4	0.10717	10769.0	ORF1ab	2.0	3590.0	7721.0	ORF1ab	2.0	2574.0	1016.0	same gene	2020-09	2020	9
11037	7989	3048	4	0.10717	10772.0	ORF1ab	2.0	3591.0	7724.0	ORF1ab	2.0	2575.0	1016.0	same gene	2020-09	2020	9
11038	7989	3049	4	0.10717	10773.0	ORF1ab	3.0	3591.0	7724.0	ORF1ab	2.0	2575.0	1016.0	same gene	2020-09	2020	9
11039	7989	3050	4	0.10717	10774.0	ORF1ab	1.0	3592.0	7724.0	ORF1ab	2.0	2575.0	1017.0	same gene	2020-09	2020	9
11040	7989	3051	4	0.10717	10775.0	ORF1ab	2.0	3592.0	7724.0	ORF1ab	2.0	2575.0	1017.0	same gene	2020-09	2020	9
11035	7989	3046	4	0.10717	10770.0	ORF1ab	3.0	3590.0	7724.0	ORF1ab	2.0	2575.0	1015.0	same gene	2020-09	2020	9
11033	7986	3047	4	0.10717	10768.0	ORF1ab	1.0	3590.0	7721.0	ORF1ab	2.0	2574.0	1016.0	same gene	2020-09	2020	9
28430	7989	20441	4	0.10717	157.0	N	1.0	53.0	7724.0	ORF1ab	2.0	2575.0		different gene	2020-09	2020	9
11033	7989	3044	4	0.10717	10768.0	ORF1ab	1.0	3590.0	7724.0	ORF1ab	2.0	2575.0	1015.0	same gene	2020-09	2020	9
11032	7989	3043	4	0.10717	10767.0	ORF1ab	3.0	3589.0	7724.0	ORF1ab	2.0	2575.0	1014.0	same gene	2020-09	2020	9
28430	7988	20442	4	0.10717	157.0	N	1.0	53.0	7723.0	ORF1ab	1.0	2575.0		different gene	2020-09	2020	9
11041	7988	3053	4	0.10717	10776.0	ORF1ab	3.0	3592.0	7723.0	ORF1ab	1.0	2575.0	1017.0	same gene	2020-09	2020	9
11032	7986	3046	4	0.10717	10767.0	ORF1ab	3.0	3589.0	7721.0	ORF1ab	2.0	2574.0	1015.0	same gene	2020-09	2020	9
7991	7985	6	4	0.10717	7726.0	ORF1ab	1.0	2576.0	7720.0	ORF1ab	1.0	2574.0	2.0	same gene	2020-09	2020	9
28430	7985	20445	4	0.10717	157.0	N	1.0	53.0	7720.0	ORF1ab	1.0	2574.0		different gene	2020-09	2020	9
11041	7989	3052	4	0.10717	10776.0	ORF1ab	3.0	3592.0	7724.0	ORF1ab	2.0	2575.0	1017.0	same gene	2020-09	2020	9
7991	11033	3042	4	0.10717	7726.0	ORF1ab	1.0	2576.0	10768.0	ORF1ab	1.0	3590.0	1014.0	same gene	2020-09	2020	9
11035	7986	3049	4	0.10717	10770.0	ORF1ab	3.0	3590.0	7721.0	ORF1ab	2.0	2574.0	1016.0	same gene	2020-09	2020	9
11035	7991	3044	4	0.10717	10770.0	ORF1ab	3.0	3590.0	7726.0	ORF1ab	1.0	2576.0	1014.0	same gene	2020-09	2020	9
28430	7991	20439	4	0.10717	157.0	N	1.0	53.0	7726.0	ORF1ab	1.0	2576.0		different gene	2020-09	2020	9
11041	7991	3050	4	0.10717	10776.0	ORF1ab	3.0	3592.0	7726.0	ORF1ab	1.0	2576.0	1016.0	same gene	2020-09	2020	9
11040	7991	3049	4	0.10717	10775.0	ORF1ab	2.0	3592.0	7726.0	ORF1ab	1.0	2576.0	1016.0	same gene	2020-09	2020	9
11039	7991	3048	4	0.10717	10774.0	ORF1ab	1.0	3592.0	7726.0	ORF1ab	1.0	2576.0	1016.0	same gene	2020-09	2020	9
11038	7991	3047	4	0.10717	10773.0	ORF1ab	3.0	3591.0	7726.0	ORF1ab	1.0	2576.0	1015.0	same gene	2020-09	2020	9
11037	7991	3046	4	0.10717	10772.0	ORF1ab	2.0	3591.0	7726.0	ORF1ab	1.0	2576.0	1015.0	same gene	2020-09	2020	9
11034	7991	3043	4	0.10717	10769.0	ORF1ab	2.0	3590.0	7726.0	ORF1ab	1.0	2576.0	1014.0	same gene	2020-09	2020	9
11037	7986	3051	4	0.10717	10772.0	ORF1ab	2.0	3591.0	7721.0	ORF1ab	2.0	2574.0	1017.0	same gene	2020-09	2020	9
11033	7991	3042	4	0.10717	10768.0	ORF1ab	1.0	3590.0	7726.0	ORF1ab	1.0	2576.0	1014.0	same gene	2020-09	2020	9
11032	7991	3041	4	0.10717	10767.0	ORF1ab	3.0	3589.0	7726.0	ORF1ab	1.0	2576.0	1013.0	same gene	2020-09	2020	9
11040	7985	3055	4	0.10717	10775.0	ORF1ab	2.0	3592.0	7720.0	ORF1ab	1.0	2574.0	1018.0	same gene	2020-09	2020	9
11039	7986	3053	4	0.10717	10774.0	ORF1ab	1.0	3592.0	7721.0	ORF1ab	2.0	2574.0	1018.0	same gene	2020-09	2020	9
11038	7986	3052	4	0.10717	10773.0	ORF1ab	3.0	3591.0	7721.0	ORF1ab	2.0	2574.0	1017.0	same gene	2020-09	2020	9
7991	11032	3041	4	0.10717	7726.0	ORF1ab	1.0	2576.0	10767.0	ORF1ab	3.0	3589.0	1013.0	same gene	2020-09	2020	9
11041	7985	3056	4	0.10717	10776.0	ORF1ab	3.0	3592.0	7720.0	ORF1ab	1.0	2574.0	1018.0	same gene	2020-09	2020	9
11038	7985	3053	4	0.10717	10773.0	ORF1ab	3.0	3591.0	7720.0	ORF1ab	1.0	2574.0	1017.0	same gene	2020-09	2020	9
11040	7988	3052	4	0.10717	10775.0	ORF1ab	2.0	3592.0	7723.0	ORF1ab	1.0	2575.0	1017.0	same gene	2020-09	2020	9
11041	7986	3055	4	0.10717	10776.0	ORF1ab	3.0	3592.0	7721.0	ORF1ab	2.0	2574.0	1018.0	same gene	2020-09	2020	9
11034	7987	3047	4	0.10717	10769.0	ORF1ab	2.0	3590.0	7722.0	ORF1ab	3.0	2574.0	1016.0	same gene	2020-09	2020	9
11033	7987	3046	4	0.10717	10768.0	ORF1ab	1.0	3590.0	7722.0	ORF1ab	3.0	2574.0	1016.0	same gene	2020-09	2020	9
11032	7987	3045	4	0.10717	10767.0	ORF1ab	3.0	3589.0	7722.0	ORF1ab	3.0	2574.0	1015.0	same gene	2020-09	2020	9
11034	7985	3049	4	0.10717	10769.0	ORF1ab	2.0	3590.0	7720.0	ORF1ab	1.0	2574.0	1016.0	same gene	2020-09	2020	9
11033	7985	3048	4	0.10717	10768.0	ORF1ab	1.0	3590.0	7720.0	ORF1ab	1.0	2574.0	1016.0	same gene	2020-09	2020	9
11032	7985	3047	4	0.10717	10767.0	ORF1ab	3.0	3589.0	7720.0	ORF1ab	1.0	2574.0	1015.0	same gene	2020-09	2020	9
27202	27208	6	4	0.10717	1.0	ORF6	1.0	1.0	7.0	ORF6	1.0	3.0	2.0	same gene	2020-09	2020	9
11037	7987	3050	4	0.10717	10772.0	ORF1ab	2.0	3591.0	7722.0	ORF1ab	3.0	2574.0	1017.0	same gene	2020-09	2020	9
27208	27216	8	4	0.10717	7.0	ORF6	1.0	3.0	15.0	ORF6	3.0	5.0	2.0	same gene	2020-09	2020	9
27208	27215	7	4	0.10717	7.0	ORF6	1.0	3.0	14.0	ORF6	2.0	5.0	2.0	same gene	2020-09	2020	9
28430	7986	20444	4	0.10717	157.0	N	1.0	53.0	7721.0	ORF1ab	2.0	2574.0		different gene	2020-09	2020	9
7991	7986	5	4	0.10717	7726.0	ORF1ab	1.0	2576.0	7721.0	ORF1ab	2.0	2574.0	2.0	same gene	2020-09	2020	9
27203	27208	5	4	0.10717	2.0	ORF6	2.0	1.0	7.0	ORF6	1.0	3.0	2.0	same gene	2020-09	2020	9
27204	27216	12	4	0.10717	3.0	ORF6	3.0	1.0	15.0	ORF6	3.0	5.0	4.0	same gene	2020-09	2020	9
11035	7987	3048	4	0.10717	10770.0	ORF1ab	3.0	3590.0	7722.0	ORF1ab	3.0	2574.0	1016.0	same gene	2020-09	2020	9
11038	7987	3051	4	0.10717	10773.0	ORF1ab	3.0	3591.0	7722.0	ORF1ab	3.0	2574.0	1017.0	same gene	2020-09	2020	9
11039	7988	3051	4	0.10717	10774.0	ORF1ab	1.0	3592.0	7723.0	ORF1ab	1.0	2575.0	1017.0	same gene	2020-09	2020	9
11033	7988	3045	4	0.10717	10768.0	ORF1ab	1.0	3590.0	7723.0	ORF1ab	1.0	2575.0	1015.0	same gene	2020-09	2020	9
11038	7988	3050	4	0.10717	10773.0	ORF1ab	3.0	3591.0	7723.0	ORF1ab	1.0	2575.0	1016.0	same gene	2020-09	2020	9
11037	7988	3049	4	0.10717	10772.0	ORF1ab	2.0	3591.0	7723.0	ORF1ab	1.0	2575.0	1016.0	same gene	2020-09	2020	9
11039	7985	3054	4	0.10717	10774.0	ORF1ab	1.0	3592.0	7720.0	ORF1ab	1.0	2574.0	1018.0	same gene	2020-09	2020	9
27204	27209	5	4	0.10717	3.0	ORF6	3.0	1.0	8.0	ORF6	2.0	3.0	2.0	same gene	2020-09	2020	9
11035	7988	3047	4	0.10717	10770.0	ORF1ab	3.0	3590.0	7723.0	ORF1ab	1.0	2575.0	1015.0	same gene	2020-09	2020	9
11034	7988	3046	4	0.10717	10769.0	ORF1ab	2.0	3590.0	7723.0	ORF1ab	1.0	2575.0	1015.0	same gene	2020-09	2020	9
11032	7988	3044	4	0.10717	10767.0	ORF1ab	3.0	3589.0	7723.0	ORF1ab	1.0	2575.0	1014.0	same gene	2020-09	2020	9
11039	7987	3052	4	0.10717	10774.0	ORF1ab	1.0	3592.0	7722.0	ORF1ab	3.0	2574.0	1018.0	same gene	2020-09	2020	9
11037	7985	3052	4	0.10717	10772.0	ORF1ab	2.0	3591.0	7720.0	ORF1ab	1.0	2574.0	1017.0	same gene	2020-09	2020	9
11035	7985	3050	4	0.10717	10770.0	ORF1ab	3.0	3590.0	7720.0	ORF1ab	1.0	2574.0	1016.0	same gene	2020-09	2020	9
7991	7987	4	4	0.10717	7726.0	ORF1ab	1.0	2576.0	7722.0	ORF1ab	3.0	2574.0	2.0	same gene	2020-09	2020	9
28430	7987	20443	4	0.10717	157.0	N	1.0	53.0	7722.0	ORF1ab	3.0	2574.0		different gene	2020-09	2020	9
11041	7987	3054	4	0.10717	10776.0	ORF1ab	3.0	3592.0	7722.0	ORF1ab	3.0	2574.0	1018.0	same gene	2020-09	2020	9
11040	7987	3053	4	0.10717	10775.0	ORF1ab	2.0	3592.0	7722.0	ORF1ab	3.0	2574.0	1018.0	same gene	2020-09	2020	9
7991	11034	3043	4	0.10717	7726.0	ORF1ab	1.0	2576.0	10769.0	ORF1ab	2.0	3590.0	1014.0	same gene	2020-09	2020	9
7991	11035	3044	4	0.10717	7726.0	ORF1ab	1.0	2576.0	10770.0	ORF1ab	3.0	3590.0	1014.0	same gene	2020-09	2020	9
7991	11037	3046	4	0.10717	7726.0	ORF1ab	1.0	2576.0	10772.0	ORF1ab	2.0	3591.0	1015.0	same gene	2020-09	2020	9
7986	28430	20444	4	0.10717	7721.0	ORF1ab	2.0	2574.0	157.0	N	1.0	53.0		different gene	2020-09	2020	9
7985	28430	20445	4	0.10717	7720.0	ORF1ab	1.0	2574.0	157.0	N	1.0	53.0		different gene	2020-09	2020	9
7985	7991	6	4	0.10717	7720.0	ORF1ab	1.0	2574.0	7726.0	ORF1ab	1.0	2576.0	2.0	same gene	2020-09	2020	9
11040	11032	8	4	0.10717	10775.0	ORF1ab	2.0	3592.0	10767.0	ORF1ab	3.0	3589.0	3.0	same gene	2020-09	2020	9
11041	11032	9	4	0.10717	10776.0	ORF1ab	3.0	3592.0	10767.0	ORF1ab	3.0	3589.0	3.0	same gene	2020-09	2020	9
7986	11032	3046	4	0.10717	7721.0	ORF1ab	2.0	2574.0	10767.0	ORF1ab	3.0	3589.0	1015.0	same gene	2020-09	2020	9
7986	11033	3047	4	0.10717	7721.0	ORF1ab	2.0	2574.0	10768.0	ORF1ab	1.0	3590.0	1016.0	same gene	2020-09	2020	9
7986	11034	3048	4	0.10717	7721.0	ORF1ab	2.0	2574.0	10769.0	ORF1ab	2.0	3590.0	1016.0	same gene	2020-09	2020	9
7986	11035	3049	4	0.10717	7721.0	ORF1ab	2.0	2574.0	10770.0	ORF1ab	3.0	3590.0	1016.0	same gene	2020-09	2020	9
7986	11037	3051	4	0.10717	7721.0	ORF1ab	2.0	2574.0	10772.0	ORF1ab	2.0	3591.0	1017.0	same gene	2020-09	2020	9
7986	11038	3052	4	0.10717	7721.0	ORF1ab	2.0	2574.0	10773.0	ORF1ab	3.0	3591.0	1017.0	same gene	2020-09	2020	9
7986	11039	3053	4	0.10717	7721.0	ORF1ab	2.0	2574.0	10774.0	ORF1ab	1.0	3592.0	1018.0	same gene	2020-09	2020	9
7986	11040	3054	4	0.10717	7721.0	ORF1ab	2.0	2574.0	10775.0	ORF1ab	2.0	3592.0	1018.0	same gene	2020-09	2020	9
7986	11041	3055	4	0.10717	7721.0	ORF1ab	2.0	2574.0	10776.0	ORF1ab	3.0	3592.0	1018.0	same gene	2020-09	2020	9
7986	7991	5	4	0.10717	7721.0	ORF1ab	2.0	2574.0	7726.0	ORF1ab	1.0	2576.0	2.0	same gene	2020-09	2020	9
7985	11040	3055	4	0.10717	7720.0	ORF1ab	1.0	2574.0	10775.0	ORF1ab	2.0	3592.0	1018.0	same gene	2020-09	2020	9
7987	11032	3045	4	0.10717	7722.0	ORF1ab	3.0	2574.0	10767.0	ORF1ab	3.0	3589.0	1015.0	same gene	2020-09	2020	9
7987	11033	3046	4	0.10717	7722.0	ORF1ab	3.0	2574.0	10768.0	ORF1ab	1.0	3590.0	1016.0	same gene	2020-09	2020	9
7987	11034	3047	4	0.10717	7722.0	ORF1ab	3.0	2574.0	10769.0	ORF1ab	2.0	3590.0	1016.0	same gene	2020-09	2020	9
7987	11035	3048	4	0.10717	7722.0	ORF1ab	3.0	2574.0	10770.0	ORF1ab	3.0	3590.0	1016.0	same gene	2020-09	2020	9
7987	11037	3050	4	0.10717	7722.0	ORF1ab	3.0	2574.0	10772.0	ORF1ab	2.0	3591.0	1017.0	same gene	2020-09	2020	9
7987	11038	3051	4	0.10717	7722.0	ORF1ab	3.0	2574.0	10773.0	ORF1ab	3.0	3591.0	1017.0	same gene	2020-09	2020	9
7987	11039	3052	4	0.10717	7722.0	ORF1ab	3.0	2574.0	10774.0	ORF1ab	1.0	3592.0	1018.0	same gene	2020-09	2020	9
7987	11040	3053	4	0.10717	7722.0	ORF1ab	3.0	2574.0	10775.0	ORF1ab	2.0	3592.0	1018.0	same gene	2020-09	2020	9
7987	11041	3054	4	0.10717	7722.0	ORF1ab	3.0	2574.0	10776.0	ORF1ab	3.0	3592.0	1018.0	same gene	2020-09	2020	9
7987	28430	20443	4	0.10717	7722.0	ORF1ab	3.0	2574.0	157.0	N	1.0	53.0		different gene	2020-09	2020	9
7991	11038	3047	4	0.10717	7726.0	ORF1ab	1.0	2576.0	10773.0	ORF1ab	3.0	3591.0	1015.0	same gene	2020-09	2020	9
27216	27208	8	4	0.10717	15.0	ORF6	3.0	5.0	7.0	ORF6	1.0	3.0	2.0	same gene	2020-09	2020	9
27215	27208	7	4	0.10717	14.0	ORF6	2.0	5.0	7.0	ORF6	1.0	3.0	2.0	same gene	2020-09	2020	9
7985	11041	3056	4	0.10717	7720.0	ORF1ab	1.0	2574.0	10776.0	ORF1ab	3.0	3592.0	1018.0	same gene	2020-09	2020	9
7985	11039	3054	4	0.10717	7720.0	ORF1ab	1.0	2574.0	10774.0	ORF1ab	1.0	3592.0	1018.0	same gene	2020-09	2020	9
7988	11033	3045	4	0.10717	7723.0	ORF1ab	1.0	2575.0	10768.0	ORF1ab	1.0	3590.0	1015.0	same gene	2020-09	2020	9
11041	11034	7	4	0.10717	10776.0	ORF1ab	3.0	3592.0	10769.0	ORF1ab	2.0	3590.0	2.0	same gene	2020-09	2020	9
27216	27204	12	4	0.10717	15.0	ORF6	3.0	5.0	3.0	ORF6	3.0	1.0	4.0	same gene	2020-09	2020	9
27215	27204	11	4	0.10717	14.0	ORF6	2.0	5.0	3.0	ORF6	3.0	1.0	4.0	same gene	2020-09	2020	9
27209	27204	5	4	0.10717	8.0	ORF6	2.0	3.0	3.0	ORF6	3.0	1.0	2.0	same gene	2020-09	2020	9
28430	11041	17389	4	0.10717	157.0	N	1.0	53.0	10776.0	ORF1ab	3.0	3592.0		different gene	2020-09	2020	9
28430	11040	17390	4	0.10717	157.0	N	1.0	53.0	10775.0	ORF1ab	2.0	3592.0		different gene	2020-09	2020	9
28430	11039	17391	4	0.10717	157.0	N	1.0	53.0	10774.0	ORF1ab	1.0	3592.0		different gene	2020-09	2020	9
28430	11038	17392	4	0.10717	157.0	N	1.0	53.0	10773.0	ORF1ab	3.0	3591.0		different gene	2020-09	2020	9
28430	11037	17393	4	0.10717	157.0	N	1.0	53.0	10772.0	ORF1ab	2.0	3591.0		different gene	2020-09	2020	9
28430	11035	17395	4	0.10717	157.0	N	1.0	53.0	10770.0	ORF1ab	3.0	3590.0		different gene	2020-09	2020	9
11041	11035	6	4	0.10717	10776.0	ORF1ab	3.0	3592.0	10770.0	ORF1ab	3.0	3590.0	2.0	same gene	2020-09	2020	9
11040	11035	5	4	0.10717	10775.0	ORF1ab	2.0	3592.0	10770.0	ORF1ab	3.0	3590.0	2.0	same gene	2020-09	2020	9
11039	11035	4	4	0.10717	10774.0	ORF1ab	1.0	3592.0	10770.0	ORF1ab	3.0	3590.0	2.0	same gene	2020-09	2020	9
28430	11034	17396	4	0.10717	157.0	N	1.0	53.0	10769.0	ORF1ab	2.0	3590.0		different gene	2020-09	2020	9
11040	11034	6	4	0.10717	10775.0	ORF1ab	2.0	3592.0	10769.0	ORF1ab	2.0	3590.0	2.0	same gene	2020-09	2020	9
7985	11038	3053	4	0.10717	7720.0	ORF1ab	1.0	2574.0	10773.0	ORF1ab	3.0	3591.0	1017.0	same gene	2020-09	2020	9
11039	11034	5	4	0.10717	10774.0	ORF1ab	1.0	3592.0	10769.0	ORF1ab	2.0	3590.0	2.0	same gene	2020-09	2020	9
27208	27203	5	4	0.10717	7.0	ORF6	1.0	3.0	2.0	ORF6	2.0	1.0	2.0	same gene	2020-09	2020	9
27208	27202	6	4	0.10717	7.0	ORF6	1.0	3.0	1.0	ORF6	1.0	1.0	2.0	same gene	2020-09	2020	9
28430	11033	17397	4	0.10717	157.0	N	1.0	53.0	10768.0	ORF1ab	1.0	3590.0		different gene	2020-09	2020	9
11037	11032	5	4	0.10717	10772.0	ORF1ab	2.0	3591.0	10767.0	ORF1ab	3.0	3589.0	2.0	same gene	2020-09	2020	9
11041	11033	8	4	0.10717	10776.0	ORF1ab	3.0	3592.0	10768.0	ORF1ab	1.0	3590.0	2.0	same gene	2020-09	2020	9
11038	11032	6	4	0.10717	10773.0	ORF1ab	3.0	3591.0	10767.0	ORF1ab	3.0	3589.0	2.0	same gene	2020-09	2020	9
11039	11032	7	4	0.10717	10774.0	ORF1ab	1.0	3592.0	10767.0	ORF1ab	3.0	3589.0	3.0	same gene	2020-09	2020	9
7985	11032	3047	4	0.10717	7720.0	ORF1ab	1.0	2574.0	10767.0	ORF1ab	3.0	3589.0	1015.0	same gene	2020-09	2020	9
7985	11033	3048	4	0.10717	7720.0	ORF1ab	1.0	2574.0	10768.0	ORF1ab	1.0	3590.0	1016.0	same gene	2020-09	2020	9
7985	11034	3049	4	0.10717	7720.0	ORF1ab	1.0	2574.0	10769.0	ORF1ab	2.0	3590.0	1016.0	same gene	2020-09	2020	9
7985	11035	3050	4	0.10717	7720.0	ORF1ab	1.0	2574.0	10770.0	ORF1ab	3.0	3590.0	1016.0	same gene	2020-09	2020	9
7985	11037	3052	4	0.10717	7720.0	ORF1ab	1.0	2574.0	10772.0	ORF1ab	2.0	3591.0	1017.0	same gene	2020-09	2020	9
7988	11032	3044	4	0.10717	7723.0	ORF1ab	1.0	2575.0	10767.0	ORF1ab	3.0	3589.0	1014.0	same gene	2020-09	2020	9
7987	7991	4	4	0.10717	7722.0	ORF1ab	3.0	2574.0	7726.0	ORF1ab	1.0	2576.0	2.0	same gene	2020-09	2020	9
7988	11034	3046	4	0.10717	7723.0	ORF1ab	1.0	2575.0	10769.0	ORF1ab	2.0	3590.0	1015.0	same gene	2020-09	2020	9
7989	11035	3046	4	0.10717	7724.0	ORF1ab	2.0	2575.0	10770.0	ORF1ab	3.0	3590.0	1015.0	same gene	2020-09	2020	9
11032	11039	7	4	0.10717	10767.0	ORF1ab	3.0	3589.0	10774.0	ORF1ab	1.0	3592.0	3.0	same gene	2020-09	2020	9
11032	11038	6	4	0.10717	10767.0	ORF1ab	3.0	3589.0	10773.0	ORF1ab	3.0	3591.0	2.0	same gene	2020-09	2020	9
11032	11037	5	4	0.10717	10767.0	ORF1ab	3.0	3589.0	10772.0	ORF1ab	2.0	3591.0	2.0	same gene	2020-09	2020	9
7988	11040	3052	4	0.10717	7723.0	ORF1ab	1.0	2575.0	10775.0	ORF1ab	2.0	3592.0	1017.0	same gene	2020-09	2020	9
7988	11041	3053	4	0.10717	7723.0	ORF1ab	1.0	2575.0	10776.0	ORF1ab	3.0	3592.0	1017.0	same gene	2020-09	2020	9
7988	28430	20442	4	0.10717	7723.0	ORF1ab	1.0	2575.0	157.0	N	1.0	53.0		different gene	2020-09	2020	9
7988	11035	3047	4	0.10717	7723.0	ORF1ab	1.0	2575.0	10770.0	ORF1ab	3.0	3590.0	1015.0	same gene	2020-09	2020	9
28430	11032	17398	4	0.10717	157.0	N	1.0	53.0	10767.0	ORF1ab	3.0	3589.0		different gene	2020-09	2020	9
7989	11032	3043	4	0.10717	7724.0	ORF1ab	2.0	2575.0	10767.0	ORF1ab	3.0	3589.0	1014.0	same gene	2020-09	2020	9
7989	11033	3044	4	0.10717	7724.0	ORF1ab	2.0	2575.0	10768.0	ORF1ab	1.0	3590.0	1015.0	same gene	2020-09	2020	9
7989	11034	3045	4	0.10717	7724.0	ORF1ab	2.0	2575.0	10769.0	ORF1ab	2.0	3590.0	1015.0	same gene	2020-09	2020	9
7989	11037	3048	4	0.10717	7724.0	ORF1ab	2.0	2575.0	10772.0	ORF1ab	2.0	3591.0	1016.0	same gene	2020-09	2020	9
11032	11041	9	4	0.10717	10767.0	ORF1ab	3.0	3589.0	10776.0	ORF1ab	3.0	3592.0	3.0	same gene	2020-09	2020	9
7989	11038	3049	4	0.10717	7724.0	ORF1ab	2.0	2575.0	10773.0	ORF1ab	3.0	3591.0	1016.0	same gene	2020-09	2020	9
7989	11039	3050	4	0.10717	7724.0	ORF1ab	2.0	2575.0	10774.0	ORF1ab	1.0	3592.0	1017.0	same gene	2020-09	2020	9
11039	11033	6	4	0.10717	10774.0	ORF1ab	1.0	3592.0	10768.0	ORF1ab	1.0	3590.0	2.0	same gene	2020-09	2020	9
11040	11033	7	4	0.10717	10775.0	ORF1ab	2.0	3592.0	10768.0	ORF1ab	1.0	3590.0	2.0	same gene	2020-09	2020	9
7991	28430	20439	4	0.10717	7726.0	ORF1ab	1.0	2576.0	157.0	N	1.0	53.0		different gene	2020-09	2020	9
7991	11041	3050	4	0.10717	7726.0	ORF1ab	1.0	2576.0	10776.0	ORF1ab	3.0	3592.0	1016.0	same gene	2020-09	2020	9
7991	11040	3049	4	0.10717	7726.0	ORF1ab	1.0	2576.0	10775.0	ORF1ab	2.0	3592.0	1016.0	same gene	2020-09	2020	9
7991	11039	3048	4	0.10717	7726.0	ORF1ab	1.0	2576.0	10774.0	ORF1ab	1.0	3592.0	1016.0	same gene	2020-09	2020	9
7989	11040	3051	4	0.10717	7724.0	ORF1ab	2.0	2575.0	10775.0	ORF1ab	2.0	3592.0	1017.0	same gene	2020-09	2020	9
7989	11041	3052	4	0.10717	7724.0	ORF1ab	2.0	2575.0	10776.0	ORF1ab	3.0	3592.0	1017.0	same gene	2020-09	2020	9
7989	28430	20441	4	0.10717	7724.0	ORF1ab	2.0	2575.0	157.0	N	1.0	53.0		different gene	2020-09	2020	9
11032	11040	8	4	0.10717	10767.0	ORF1ab	3.0	3589.0	10775.0	ORF1ab	2.0	3592.0	3.0	same gene	2020-09	2020	9
11040	7986	3054	4	0.10717	10775.0	ORF1ab	2.0	3592.0	7721.0	ORF1ab	2.0	2574.0	1018.0	same gene	2020-09	2020	9
11032	28430	17398	4	0.10717	10767.0	ORF1ab	3.0	3589.0	157.0	N	1.0	53.0		different gene	2020-09	2020	9
7988	11037	3049	4	0.10717	7723.0	ORF1ab	1.0	2575.0	10772.0	ORF1ab	2.0	3591.0	1016.0	same gene	2020-09	2020	9
11038	28430	17392	4	0.10717	10773.0	ORF1ab	3.0	3591.0	157.0	N	1.0	53.0		different gene	2020-09	2020	9
11035	28430	17395	4	0.10717	10770.0	ORF1ab	3.0	3590.0	157.0	N	1.0	53.0		different gene	2020-09	2020	9
11035	11041	6	4	0.10717	10770.0	ORF1ab	3.0	3590.0	10776.0	ORF1ab	3.0	3592.0	2.0	same gene	2020-09	2020	9
11039	28430	17391	4	0.10717	10774.0	ORF1ab	1.0	3592.0	157.0	N	1.0	53.0		different gene	2020-09	2020	9
11033	11039	6	4	0.10717	10768.0	ORF1ab	1.0	3590.0	10774.0	ORF1ab	1.0	3592.0	2.0	same gene	2020-09	2020	9
11040	28430	17390	4	0.10717	10775.0	ORF1ab	2.0	3592.0	157.0	N	1.0	53.0		different gene	2020-09	2020	9
11041	28430	17389	4	0.10717	10776.0	ORF1ab	3.0	3592.0	157.0	N	1.0	53.0		different gene	2020-09	2020	9
7988	11039	3051	4	0.10717	7723.0	ORF1ab	1.0	2575.0	10774.0	ORF1ab	1.0	3592.0	1017.0	same gene	2020-09	2020	9
7988	11038	3050	4	0.10717	7723.0	ORF1ab	1.0	2575.0	10773.0	ORF1ab	3.0	3591.0	1016.0	same gene	2020-09	2020	9
11037	28430	17393	4	0.10717	10772.0	ORF1ab	2.0	3591.0	157.0	N	1.0	53.0		different gene	2020-09	2020	9
11035	11040	5	4	0.10717	10770.0	ORF1ab	3.0	3590.0	10775.0	ORF1ab	2.0	3592.0	2.0	same gene	2020-09	2020	9
11035	11039	4	4	0.10717	10770.0	ORF1ab	3.0	3590.0	10774.0	ORF1ab	1.0	3592.0	2.0	same gene	2020-09	2020	9
11034	28430	17396	4	0.10717	10769.0	ORF1ab	2.0	3590.0	157.0	N	1.0	53.0		different gene	2020-09	2020	9
11034	11041	7	4	0.10717	10769.0	ORF1ab	2.0	3590.0	10776.0	ORF1ab	3.0	3592.0	2.0	same gene	2020-09	2020	9
11034	11040	6	4	0.10717	10769.0	ORF1ab	2.0	3590.0	10775.0	ORF1ab	2.0	3592.0	2.0	same gene	2020-09	2020	9
11034	11039	5	4	0.10717	10769.0	ORF1ab	2.0	3590.0	10774.0	ORF1ab	1.0	3592.0	2.0	same gene	2020-09	2020	9
11033	28430	17397	4	0.10717	10768.0	ORF1ab	1.0	3590.0	157.0	N	1.0	53.0		different gene	2020-09	2020	9
11033	11041	8	4	0.10717	10768.0	ORF1ab	1.0	3590.0	10776.0	ORF1ab	3.0	3592.0	2.0	same gene	2020-09	2020	9
11033	11040	7	4	0.10717	10768.0	ORF1ab	1.0	3590.0	10775.0	ORF1ab	2.0	3592.0	2.0	same gene	2020-09	2020	9
7990	11041	3051	4	0.10715	7725.0	ORF1ab	3.0	2575.0	10776.0	ORF1ab	3.0	3592.0	1017.0	same gene	2020-09	2020	9
28430	7990	20440	4	0.10715	157.0	N	1.0	53.0	7725.0	ORF1ab	3.0	2575.0		different gene	2020-09	2020	9
7990	11040	3050	4	0.10715	7725.0	ORF1ab	3.0	2575.0	10775.0	ORF1ab	2.0	3592.0	1017.0	same gene	2020-09	2020	9
7990	11039	3049	4	0.10715	7725.0	ORF1ab	3.0	2575.0	10774.0	ORF1ab	1.0	3592.0	1017.0	same gene	2020-09	2020	9
7990	11038	3048	4	0.10715	7725.0	ORF1ab	3.0	2575.0	10773.0	ORF1ab	3.0	3591.0	1016.0	same gene	2020-09	2020	9
7990	11037	3047	4	0.10715	7725.0	ORF1ab	3.0	2575.0	10772.0	ORF1ab	2.0	3591.0	1016.0	same gene	2020-09	2020	9
7990	28430	20440	4	0.10715	7725.0	ORF1ab	3.0	2575.0	157.0	N	1.0	53.0		different gene	2020-09	2020	9
7990	11034	3044	4	0.10715	7725.0	ORF1ab	3.0	2575.0	10769.0	ORF1ab	2.0	3590.0	1015.0	same gene	2020-09	2020	9
11041	7990	3051	4	0.10715	10776.0	ORF1ab	3.0	3592.0	7725.0	ORF1ab	3.0	2575.0	1017.0	same gene	2020-09	2020	9
11040	7990	3050	4	0.10715	10775.0	ORF1ab	2.0	3592.0	7725.0	ORF1ab	3.0	2575.0	1017.0	same gene	2020-09	2020	9
7990	11035	3045	4	0.10715	7725.0	ORF1ab	3.0	2575.0	10770.0	ORF1ab	3.0	3590.0	1015.0	same gene	2020-09	2020	9
7990	11033	3043	4	0.10715	7725.0	ORF1ab	3.0	2575.0	10768.0	ORF1ab	1.0	3590.0	1015.0	same gene	2020-09	2020	9
7983	7976	7	4	0.10715	7718.0	ORF1ab	2.0	2573.0	7711.0	ORF1ab	1.0	2571.0	2.0	same gene	2020-09	2020	9
11039	7990	3049	4	0.10715	10774.0	ORF1ab	1.0	3592.0	7725.0	ORF1ab	3.0	2575.0	1017.0	same gene	2020-09	2020	9
7976	7983	7	4	0.10715	7711.0	ORF1ab	1.0	2571.0	7718.0	ORF1ab	2.0	2573.0	2.0	same gene	2020-09	2020	9
11038	7990	3048	4	0.10715	10773.0	ORF1ab	3.0	3591.0	7725.0	ORF1ab	3.0	2575.0	1016.0	same gene	2020-09	2020	9
11037	7990	3047	4	0.10715	10772.0	ORF1ab	2.0	3591.0	7725.0	ORF1ab	3.0	2575.0	1016.0	same gene	2020-09	2020	9
7990	11032	3042	4	0.10715	7725.0	ORF1ab	3.0	2575.0	10767.0	ORF1ab	3.0	3589.0	1014.0	same gene	2020-09	2020	9
11035	7990	3045	4	0.10715	10770.0	ORF1ab	3.0	3590.0	7725.0	ORF1ab	3.0	2575.0	1015.0	same gene	2020-09	2020	9
11034	7990	3044	4	0.10715	10769.0	ORF1ab	2.0	3590.0	7725.0	ORF1ab	3.0	2575.0	1015.0	same gene	2020-09	2020	9
11033	7990	3043	4	0.10715	10768.0	ORF1ab	1.0	3590.0	7725.0	ORF1ab	3.0	2575.0	1015.0	same gene	2020-09	2020	9
11032	7990	3042	4	0.10715	10767.0	ORF1ab	3.0	3589.0	7725.0	ORF1ab	3.0	2575.0	1014.0	same gene	2020-09	2020	9
27216	27207	9	4	0.10714	15.0	ORF6	3.0	5.0	6.0	ORF6	3.0	2.0	3.0	same gene	2020-09	2020	9
27215	27207	8	4	0.10714	14.0	ORF6	2.0	5.0	6.0	ORF6	3.0	2.0	3.0	same gene	2020-09	2020	9
24428	24435	7	4	0.10714	2866.0	S	1.0	956.0	2873.0	S	2.0	958.0	2.0	same gene	2020-09	2020	9
27207	27216	9	4	0.10714	6.0	ORF6	3.0	2.0	15.0	ORF6	3.0	5.0	3.0	same gene	2020-09	2020	9
24435	24427	8	4	0.10714	2873.0	S	2.0	958.0	2865.0	S	3.0	955.0	3.0	same gene	2020-09	2020	9
27207	27215	8	4	0.10714	6.0	ORF6	3.0	2.0	14.0	ORF6	2.0	5.0	3.0	same gene	2020-09	2020	9
24437	24431	6	4	0.10714	2875.0	S	1.0	959.0	2869.0	S	1.0	957.0	2.0	same gene	2020-09	2020	9
24437	24430	7	4	0.10714	2875.0	S	1.0	959.0	2868.0	S	3.0	956.0	3.0	same gene	2020-09	2020	9
24435	24430	5	4	0.10714	2873.0	S	2.0	958.0	2868.0	S	3.0	956.0	2.0	same gene	2020-09	2020	9
24434	24430	4	4	0.10714	2872.0	S	1.0	958.0	2868.0	S	3.0	956.0	2.0	same gene	2020-09	2020	9
24437	24429	8	4	0.10714	2875.0	S	1.0	959.0	2867.0	S	2.0	956.0	3.0	same gene	2020-09	2020	9
24435	24429	6	4	0.10714	2873.0	S	2.0	958.0	2867.0	S	2.0	956.0	2.0	same gene	2020-09	2020	9
24434	24429	5	4	0.10714	2872.0	S	1.0	958.0	2867.0	S	2.0	956.0	2.0	same gene	2020-09	2020	9
24437	24428	9	4	0.10714	2875.0	S	1.0	959.0	2866.0	S	1.0	956.0	3.0	same gene	2020-09	2020	9
24435	24428	7	4	0.10714	2873.0	S	2.0	958.0	2866.0	S	1.0	956.0	2.0	same gene	2020-09	2020	9
24434	24428	6	4	0.10714	2872.0	S	1.0	958.0	2866.0	S	1.0	956.0	2.0	same gene	2020-09	2020	9
24437	24427	10	4	0.10714	2875.0	S	1.0	959.0	2865.0	S	3.0	955.0	4.0	same gene	2020-09	2020	9
24434	24427	7	4	0.10714	2872.0	S	1.0	958.0	2865.0	S	3.0	955.0	3.0	same gene	2020-09	2020	9
24423	24434	11	4	0.10714	2861.0	S	2.0	954.0	2872.0	S	1.0	958.0	4.0	same gene	2020-09	2020	9
24433	24427	6	4	0.10714	2871.0	S	3.0	957.0	2865.0	S	3.0	955.0	2.0	same gene	2020-09	2020	9
24437	24426	11	4	0.10714	2875.0	S	1.0	959.0	2864.0	S	2.0	955.0	4.0	same gene	2020-09	2020	9
24435	24426	9	4	0.10714	2873.0	S	2.0	958.0	2864.0	S	2.0	955.0	3.0	same gene	2020-09	2020	9
24434	24426	8	4	0.10714	2872.0	S	1.0	958.0	2864.0	S	2.0	955.0	3.0	same gene	2020-09	2020	9
24433	24426	7	4	0.10714	2871.0	S	3.0	957.0	2864.0	S	2.0	955.0	2.0	same gene	2020-09	2020	9
24437	24424	13	4	0.10714	2875.0	S	1.0	959.0	2862.0	S	3.0	954.0	5.0	same gene	2020-09	2020	9
24435	24424	11	4	0.10714	2873.0	S	2.0	958.0	2862.0	S	3.0	954.0	4.0	same gene	2020-09	2020	9
24434	24424	10	4	0.10714	2872.0	S	1.0	958.0	2862.0	S	3.0	954.0	4.0	same gene	2020-09	2020	9
24433	24424	9	4	0.10714	2871.0	S	3.0	957.0	2862.0	S	3.0	954.0	3.0	same gene	2020-09	2020	9
24437	24423	14	4	0.10714	2875.0	S	1.0	959.0	2861.0	S	2.0	954.0	5.0	same gene	2020-09	2020	9
24435	24423	12	4	0.10714	2873.0	S	2.0	958.0	2861.0	S	2.0	954.0	4.0	same gene	2020-09	2020	9
24434	24423	11	4	0.10714	2872.0	S	1.0	958.0	2861.0	S	2.0	954.0	4.0	same gene	2020-09	2020	9
24423	24433	10	4	0.10714	2861.0	S	2.0	954.0	2871.0	S	3.0	957.0	3.0	same gene	2020-09	2020	9
24437	24432	5	4	0.10714	2875.0	S	1.0	959.0	2870.0	S	2.0	957.0	2.0	same gene	2020-09	2020	9
24428	24434	6	4	0.10714	2866.0	S	1.0	956.0	2872.0	S	1.0	958.0	2.0	same gene	2020-09	2020	9
24427	24434	7	4	0.10714	2865.0	S	3.0	955.0	2872.0	S	1.0	958.0	3.0	same gene	2020-09	2020	9
24432	24437	5	4	0.10714	2870.0	S	2.0	957.0	2875.0	S	1.0	959.0	2.0	same gene	2020-09	2020	9
24431	24437	6	4	0.10714	2869.0	S	1.0	957.0	2875.0	S	1.0	959.0	2.0	same gene	2020-09	2020	9
24430	24437	7	4	0.10714	2868.0	S	3.0	956.0	2875.0	S	1.0	959.0	3.0	same gene	2020-09	2020	9
24430	24435	5	4	0.10714	2868.0	S	3.0	956.0	2873.0	S	2.0	958.0	2.0	same gene	2020-09	2020	9
24430	24434	4	4	0.10714	2868.0	S	3.0	956.0	2872.0	S	1.0	958.0	2.0	same gene	2020-09	2020	9
24429	24437	8	4	0.10714	2867.0	S	2.0	956.0	2875.0	S	1.0	959.0	3.0	same gene	2020-09	2020	9
24429	24435	6	4	0.10714	2867.0	S	2.0	956.0	2873.0	S	2.0	958.0	2.0	same gene	2020-09	2020	9
24429	24434	5	4	0.10714	2867.0	S	2.0	956.0	2872.0	S	1.0	958.0	2.0	same gene	2020-09	2020	9
24428	24437	9	4	0.10714	2866.0	S	1.0	956.0	2875.0	S	1.0	959.0	3.0	same gene	2020-09	2020	9
24427	24437	10	4	0.10714	2865.0	S	3.0	955.0	2875.0	S	1.0	959.0	4.0	same gene	2020-09	2020	9
24427	24435	8	4	0.10714	2865.0	S	3.0	955.0	2873.0	S	2.0	958.0	3.0	same gene	2020-09	2020	9
24433	24423	10	4	0.10714	2871.0	S	3.0	957.0	2861.0	S	2.0	954.0	3.0	same gene	2020-09	2020	9
24427	24433	6	4	0.10714	2865.0	S	3.0	955.0	2871.0	S	3.0	957.0	2.0	same gene	2020-09	2020	9
24424	24437	13	4	0.10714	2862.0	S	3.0	954.0	2875.0	S	1.0	959.0	5.0	same gene	2020-09	2020	9
24423	24435	12	4	0.10714	2861.0	S	2.0	954.0	2873.0	S	2.0	958.0	4.0	same gene	2020-09	2020	9
24423	24437	14	4	0.10714	2861.0	S	2.0	954.0	2875.0	S	1.0	959.0	5.0	same gene	2020-09	2020	9
24424	24433	9	4	0.10714	2862.0	S	3.0	954.0	2871.0	S	3.0	957.0	3.0	same gene	2020-09	2020	9
24426	24437	11	4	0.10714	2864.0	S	2.0	955.0	2875.0	S	1.0	959.0	4.0	same gene	2020-09	2020	9
24424	24435	11	4	0.10714	2862.0	S	3.0	954.0	2873.0	S	2.0	958.0	4.0	same gene	2020-09	2020	9
24424	24434	10	4	0.10714	2862.0	S	3.0	954.0	2872.0	S	1.0	958.0	4.0	same gene	2020-09	2020	9
24426	24433	7	4	0.10714	2864.0	S	2.0	955.0	2871.0	S	3.0	957.0	2.0	same gene	2020-09	2020	9
24426	24434	8	4	0.10714	2864.0	S	2.0	955.0	2872.0	S	1.0	958.0	3.0	same gene	2020-09	2020	9
24426	24435	9	4	0.10714	2864.0	S	2.0	955.0	2873.0	S	2.0	958.0	3.0	same gene	2020-09	2020	9
24429	24421	8	4	0.10712	2867.0	S	2.0	956.0	2859.0	S	3.0	953.0	3.0	same gene	2020-09	2020	9
24430	24421	9	4	0.10712	2868.0	S	3.0	956.0	2859.0	S	3.0	953.0	3.0	same gene	2020-09	2020	9
24431	24421	10	4	0.10712	2869.0	S	1.0	957.0	2859.0	S	3.0	953.0	4.0	same gene	2020-09	2020	9
24432	24421	11	4	0.10712	2870.0	S	2.0	957.0	2859.0	S	3.0	953.0	4.0	same gene	2020-09	2020	9
24421	24426	5	4	0.10712	2859.0	S	3.0	953.0	2864.0	S	2.0	955.0	2.0	same gene	2020-09	2020	9
24426	24421	5	4	0.10712	2864.0	S	2.0	955.0	2859.0	S	3.0	953.0	2.0	same gene	2020-09	2020	9
24427	24421	6	4	0.10712	2865.0	S	3.0	955.0	2859.0	S	3.0	953.0	2.0	same gene	2020-09	2020	9
24428	24421	7	4	0.10712	2866.0	S	1.0	956.0	2859.0	S	3.0	953.0	3.0	same gene	2020-09	2020	9
24421	24427	6	4	0.10712	2859.0	S	3.0	953.0	2865.0	S	3.0	955.0	2.0	same gene	2020-09	2020	9
24421	24428	7	4	0.10712	2859.0	S	3.0	953.0	2866.0	S	1.0	956.0	3.0	same gene	2020-09	2020	9
24421	24430	9	4	0.10712	2859.0	S	3.0	953.0	2868.0	S	3.0	956.0	3.0	same gene	2020-09	2020	9
24421	24431	10	4	0.10712	2859.0	S	3.0	953.0	2869.0	S	1.0	957.0	4.0	same gene	2020-09	2020	9
24421	24432	11	4	0.10712	2859.0	S	3.0	953.0	2870.0	S	2.0	957.0	4.0	same gene	2020-09	2020	9
24421	24429	8	4	0.10712	2859.0	S	3.0	953.0	2867.0	S	2.0	956.0	3.0	same gene	2020-09	2020	9
13702	13655	47	4	0.10711	235.0	ORF1ab	1.0	79.0	188.0	ORF1ab	2.0	63.0	16.0	same gene	2020-09	2020	9
13662	13656	6	4	0.10711	195.0	ORF1ab	3.0	65.0	189.0	ORF1ab	3.0	63.0	2.0	same gene	2020-09	2020	9
13661	13656	5	4	0.10711	194.0	ORF1ab	2.0	65.0	189.0	ORF1ab	3.0	63.0	2.0	same gene	2020-09	2020	9
13660	13656	4	4	0.10711	193.0	ORF1ab	1.0	65.0	189.0	ORF1ab	3.0	63.0	2.0	same gene	2020-09	2020	9
13705	13655	50	4	0.10711	238.0	ORF1ab	1.0	80.0	188.0	ORF1ab	2.0	63.0	17.0	same gene	2020-09	2020	9
13703	13655	48	4	0.10711	236.0	ORF1ab	2.0	79.0	188.0	ORF1ab	2.0	63.0	16.0	same gene	2020-09	2020	9
13700	13655	45	4	0.10711	233.0	ORF1ab	2.0	78.0	188.0	ORF1ab	2.0	63.0	15.0	same gene	2020-09	2020	9
13701	13655	46	4	0.10711	234.0	ORF1ab	3.0	78.0	188.0	ORF1ab	2.0	63.0	15.0	same gene	2020-09	2020	9
13696	13656	40	4	0.10711	229.0	ORF1ab	1.0	77.0	189.0	ORF1ab	3.0	63.0	14.0	same gene	2020-09	2020	9
13699	13655	44	4	0.10711	232.0	ORF1ab	1.0	78.0	188.0	ORF1ab	2.0	63.0	15.0	same gene	2020-09	2020	9
13698	13655	43	4	0.10711	231.0	ORF1ab	3.0	77.0	188.0	ORF1ab	2.0	63.0	14.0	same gene	2020-09	2020	9
13697	13655	42	4	0.10711	230.0	ORF1ab	2.0	77.0	188.0	ORF1ab	2.0	63.0	14.0	same gene	2020-09	2020	9
13663	13656	7	4	0.10711	196.0	ORF1ab	1.0	66.0	189.0	ORF1ab	3.0	63.0	3.0	same gene	2020-09	2020	9
13698	13656	42	4	0.10711	231.0	ORF1ab	3.0	77.0	189.0	ORF1ab	3.0	63.0	14.0	same gene	2020-09	2020	9
13697	13656	41	4	0.10711	230.0	ORF1ab	2.0	77.0	189.0	ORF1ab	3.0	63.0	14.0	same gene	2020-09	2020	9
13663	13655	8	4	0.10711	196.0	ORF1ab	1.0	66.0	188.0	ORF1ab	2.0	63.0	3.0	same gene	2020-09	2020	9
13699	13656	43	4	0.10711	232.0	ORF1ab	1.0	78.0	189.0	ORF1ab	3.0	63.0	15.0	same gene	2020-09	2020	9
13700	13656	44	4	0.10711	233.0	ORF1ab	2.0	78.0	189.0	ORF1ab	3.0	63.0	15.0	same gene	2020-09	2020	9
13701	13656	45	4	0.10711	234.0	ORF1ab	3.0	78.0	189.0	ORF1ab	3.0	63.0	15.0	same gene	2020-09	2020	9
13702	13656	46	4	0.10711	235.0	ORF1ab	1.0	79.0	189.0	ORF1ab	3.0	63.0	16.0	same gene	2020-09	2020	9
13703	13656	47	4	0.10711	236.0	ORF1ab	2.0	79.0	189.0	ORF1ab	3.0	63.0	16.0	same gene	2020-09	2020	9
13705	13656	49	4	0.10711	238.0	ORF1ab	1.0	80.0	189.0	ORF1ab	3.0	63.0	17.0	same gene	2020-09	2020	9
13663	13657	6	4	0.10711	196.0	ORF1ab	1.0	66.0	190.0	ORF1ab	1.0	64.0	2.0	same gene	2020-09	2020	9
13696	13657	39	4	0.10711	229.0	ORF1ab	1.0	77.0	190.0	ORF1ab	1.0	64.0	13.0	same gene	2020-09	2020	9
13697	13657	40	4	0.10711	230.0	ORF1ab	2.0	77.0	190.0	ORF1ab	1.0	64.0	13.0	same gene	2020-09	2020	9
13698	13657	41	4	0.10711	231.0	ORF1ab	3.0	77.0	190.0	ORF1ab	1.0	64.0	13.0	same gene	2020-09	2020	9
13699	13657	42	4	0.10711	232.0	ORF1ab	1.0	78.0	190.0	ORF1ab	1.0	64.0	14.0	same gene	2020-09	2020	9
13696	13655	41	4	0.10711	229.0	ORF1ab	1.0	77.0	188.0	ORF1ab	2.0	63.0	14.0	same gene	2020-09	2020	9
13660	13655	5	4	0.10711	193.0	ORF1ab	1.0	65.0	188.0	ORF1ab	2.0	63.0	2.0	same gene	2020-09	2020	9
13662	13655	7	4	0.10711	195.0	ORF1ab	3.0	65.0	188.0	ORF1ab	2.0	63.0	2.0	same gene	2020-09	2020	9
7985	11030	3045	4	0.10711	7720.0	ORF1ab	1.0	2574.0	10765.0	ORF1ab	1.0	3589.0	1015.0	same gene	2020-09	2020	9
7991	11031	3040	4	0.10711	7726.0	ORF1ab	1.0	2576.0	10766.0	ORF1ab	2.0	3589.0	1013.0	same gene	2020-09	2020	9
7991	11030	3039	4	0.10711	7726.0	ORF1ab	1.0	2576.0	10765.0	ORF1ab	1.0	3589.0	1013.0	same gene	2020-09	2020	9
7989	11031	3042	4	0.10711	7724.0	ORF1ab	2.0	2575.0	10766.0	ORF1ab	2.0	3589.0	1014.0	same gene	2020-09	2020	9
7989	11030	3041	4	0.10711	7724.0	ORF1ab	2.0	2575.0	10765.0	ORF1ab	1.0	3589.0	1014.0	same gene	2020-09	2020	9
13701	13657	44	4	0.10711	234.0	ORF1ab	3.0	78.0	190.0	ORF1ab	1.0	64.0	14.0	same gene	2020-09	2020	9
7988	11031	3043	4	0.10711	7723.0	ORF1ab	1.0	2575.0	10766.0	ORF1ab	2.0	3589.0	1014.0	same gene	2020-09	2020	9
7988	11030	3042	4	0.10711	7723.0	ORF1ab	1.0	2575.0	10765.0	ORF1ab	1.0	3589.0	1014.0	same gene	2020-09	2020	9
7987	11031	3044	4	0.10711	7722.0	ORF1ab	3.0	2574.0	10766.0	ORF1ab	2.0	3589.0	1015.0	same gene	2020-09	2020	9
7987	11030	3043	4	0.10711	7722.0	ORF1ab	3.0	2574.0	10765.0	ORF1ab	1.0	3589.0	1015.0	same gene	2020-09	2020	9
7986	11031	3045	4	0.10711	7721.0	ORF1ab	2.0	2574.0	10766.0	ORF1ab	2.0	3589.0	1015.0	same gene	2020-09	2020	9
7986	11030	3044	4	0.10711	7721.0	ORF1ab	2.0	2574.0	10765.0	ORF1ab	1.0	3589.0	1015.0	same gene	2020-09	2020	9
7985	11031	3046	4	0.10711	7720.0	ORF1ab	1.0	2574.0	10766.0	ORF1ab	2.0	3589.0	1015.0	same gene	2020-09	2020	9
7977	7982	5	4	0.10711	7712.0	ORF1ab	2.0	2571.0	7717.0	ORF1ab	1.0	2573.0	2.0	same gene	2020-09	2020	9
13661	13655	6	4	0.10711	194.0	ORF1ab	2.0	65.0	188.0	ORF1ab	2.0	63.0	2.0	same gene	2020-09	2020	9
28430	11031	17399	4	0.10711	157.0	N	1.0	53.0	10766.0	ORF1ab	2.0	3589.0		different gene	2020-09	2020	9
11041	11031	10	4	0.10711	10776.0	ORF1ab	3.0	3592.0	10766.0	ORF1ab	2.0	3589.0	3.0	same gene	2020-09	2020	9
11040	11031	9	4	0.10711	10775.0	ORF1ab	2.0	3592.0	10766.0	ORF1ab	2.0	3589.0	3.0	same gene	2020-09	2020	9
11039	11031	8	4	0.10711	10774.0	ORF1ab	1.0	3592.0	10766.0	ORF1ab	2.0	3589.0	3.0	same gene	2020-09	2020	9
11038	11031	7	4	0.10711	10773.0	ORF1ab	3.0	3591.0	10766.0	ORF1ab	2.0	3589.0	2.0	same gene	2020-09	2020	9
11037	11031	6	4	0.10711	10772.0	ORF1ab	2.0	3591.0	10766.0	ORF1ab	2.0	3589.0	2.0	same gene	2020-09	2020	9
28430	11030	17400	4	0.10711	157.0	N	1.0	53.0	10765.0	ORF1ab	1.0	3589.0		different gene	2020-09	2020	9
11041	11030	11	4	0.10711	10776.0	ORF1ab	3.0	3592.0	10765.0	ORF1ab	1.0	3589.0	3.0	same gene	2020-09	2020	9
11040	11030	10	4	0.10711	10775.0	ORF1ab	2.0	3592.0	10765.0	ORF1ab	1.0	3589.0	3.0	same gene	2020-09	2020	9
11039	11030	9	4	0.10711	10774.0	ORF1ab	1.0	3592.0	10765.0	ORF1ab	1.0	3589.0	3.0	same gene	2020-09	2020	9
11038	11030	8	4	0.10711	10773.0	ORF1ab	3.0	3591.0	10765.0	ORF1ab	1.0	3589.0	2.0	same gene	2020-09	2020	9
11037	11030	7	4	0.10711	10772.0	ORF1ab	2.0	3591.0	10765.0	ORF1ab	1.0	3589.0	2.0	same gene	2020-09	2020	9
13700	13657	43	4	0.10711	233.0	ORF1ab	2.0	78.0	190.0	ORF1ab	1.0	64.0	14.0	same gene	2020-09	2020	9
13655	13660	5	4	0.10711	188.0	ORF1ab	2.0	63.0	193.0	ORF1ab	1.0	65.0	2.0	same gene	2020-09	2020	9
13702	13657	45	4	0.10711	235.0	ORF1ab	1.0	79.0	190.0	ORF1ab	1.0	64.0	15.0	same gene	2020-09	2020	9
13659	13705	46	4	0.10711	192.0	ORF1ab	3.0	64.0	238.0	ORF1ab	1.0	80.0	16.0	same gene	2020-09	2020	9
13662	13698	36	4	0.10711	195.0	ORF1ab	3.0	65.0	231.0	ORF1ab	3.0	77.0	12.0	same gene	2020-09	2020	9
13662	13697	35	4	0.10711	195.0	ORF1ab	3.0	65.0	230.0	ORF1ab	2.0	77.0	12.0	same gene	2020-09	2020	9
13662	13696	34	4	0.10711	195.0	ORF1ab	3.0	65.0	229.0	ORF1ab	1.0	77.0	12.0	same gene	2020-09	2020	9
13661	13705	44	4	0.10711	194.0	ORF1ab	2.0	65.0	238.0	ORF1ab	1.0	80.0	15.0	same gene	2020-09	2020	9
13661	13703	42	4	0.10711	194.0	ORF1ab	2.0	65.0	236.0	ORF1ab	2.0	79.0	14.0	same gene	2020-09	2020	9
13661	13702	41	4	0.10711	194.0	ORF1ab	2.0	65.0	235.0	ORF1ab	1.0	79.0	14.0	same gene	2020-09	2020	9
13661	13701	40	4	0.10711	194.0	ORF1ab	2.0	65.0	234.0	ORF1ab	3.0	78.0	13.0	same gene	2020-09	2020	9
13661	13700	39	4	0.10711	194.0	ORF1ab	2.0	65.0	233.0	ORF1ab	2.0	78.0	13.0	same gene	2020-09	2020	9
13661	13699	38	4	0.10711	194.0	ORF1ab	2.0	65.0	232.0	ORF1ab	1.0	78.0	13.0	same gene	2020-09	2020	9
13661	13698	37	4	0.10711	194.0	ORF1ab	2.0	65.0	231.0	ORF1ab	3.0	77.0	12.0	same gene	2020-09	2020	9
13661	13697	36	4	0.10711	194.0	ORF1ab	2.0	65.0	230.0	ORF1ab	2.0	77.0	12.0	same gene	2020-09	2020	9
13661	13696	35	4	0.10711	194.0	ORF1ab	2.0	65.0	229.0	ORF1ab	1.0	77.0	12.0	same gene	2020-09	2020	9
13660	13705	45	4	0.10711	193.0	ORF1ab	1.0	65.0	238.0	ORF1ab	1.0	80.0	15.0	same gene	2020-09	2020	9
13660	13703	43	4	0.10711	193.0	ORF1ab	1.0	65.0	236.0	ORF1ab	2.0	79.0	14.0	same gene	2020-09	2020	9
13660	13702	42	4	0.10711	193.0	ORF1ab	1.0	65.0	235.0	ORF1ab	1.0	79.0	14.0	same gene	2020-09	2020	9
13660	13701	41	4	0.10711	193.0	ORF1ab	1.0	65.0	234.0	ORF1ab	3.0	78.0	13.0	same gene	2020-09	2020	9
13660	13699	39	4	0.10711	193.0	ORF1ab	1.0	65.0	232.0	ORF1ab	1.0	78.0	13.0	same gene	2020-09	2020	9
13660	13698	38	4	0.10711	193.0	ORF1ab	1.0	65.0	231.0	ORF1ab	3.0	77.0	12.0	same gene	2020-09	2020	9
13660	13697	37	4	0.10711	193.0	ORF1ab	1.0	65.0	230.0	ORF1ab	2.0	77.0	12.0	same gene	2020-09	2020	9
13662	13699	37	4	0.10711	195.0	ORF1ab	3.0	65.0	232.0	ORF1ab	1.0	78.0	13.0	same gene	2020-09	2020	9
13662	13700	38	4	0.10711	195.0	ORF1ab	3.0	65.0	233.0	ORF1ab	2.0	78.0	13.0	same gene	2020-09	2020	9
13662	13701	39	4	0.10711	195.0	ORF1ab	3.0	65.0	234.0	ORF1ab	3.0	78.0	13.0	same gene	2020-09	2020	9
13663	13703	40	4	0.10711	196.0	ORF1ab	1.0	66.0	236.0	ORF1ab	2.0	79.0	13.0	same gene	2020-09	2020	9
13698	13702	4	4	0.10711	231.0	ORF1ab	3.0	77.0	235.0	ORF1ab	1.0	79.0	2.0	same gene	2020-09	2020	9
13697	13705	8	4	0.10711	230.0	ORF1ab	2.0	77.0	238.0	ORF1ab	1.0	80.0	3.0	same gene	2020-09	2020	9
13697	13703	6	4	0.10711	230.0	ORF1ab	2.0	77.0	236.0	ORF1ab	2.0	79.0	2.0	same gene	2020-09	2020	9
13697	13702	5	4	0.10711	230.0	ORF1ab	2.0	77.0	235.0	ORF1ab	1.0	79.0	2.0	same gene	2020-09	2020	9
13696	13705	9	4	0.10711	229.0	ORF1ab	1.0	77.0	238.0	ORF1ab	1.0	80.0	3.0	same gene	2020-09	2020	9
13696	13703	7	4	0.10711	229.0	ORF1ab	1.0	77.0	236.0	ORF1ab	2.0	79.0	2.0	same gene	2020-09	2020	9
13696	13702	6	4	0.10711	229.0	ORF1ab	1.0	77.0	235.0	ORF1ab	1.0	79.0	2.0	same gene	2020-09	2020	9
13663	13705	42	4	0.10711	196.0	ORF1ab	1.0	66.0	238.0	ORF1ab	1.0	80.0	14.0	same gene	2020-09	2020	9
13663	13702	39	4	0.10711	196.0	ORF1ab	1.0	66.0	235.0	ORF1ab	1.0	79.0	13.0	same gene	2020-09	2020	9
13662	13702	40	4	0.10711	195.0	ORF1ab	3.0	65.0	235.0	ORF1ab	1.0	79.0	14.0	same gene	2020-09	2020	9
13663	13701	38	4	0.10711	196.0	ORF1ab	1.0	66.0	234.0	ORF1ab	3.0	78.0	12.0	same gene	2020-09	2020	9
13663	13700	37	4	0.10711	196.0	ORF1ab	1.0	66.0	233.0	ORF1ab	2.0	78.0	12.0	same gene	2020-09	2020	9
13663	13699	36	4	0.10711	196.0	ORF1ab	1.0	66.0	232.0	ORF1ab	1.0	78.0	12.0	same gene	2020-09	2020	9
13663	13698	35	4	0.10711	196.0	ORF1ab	1.0	66.0	231.0	ORF1ab	3.0	77.0	11.0	same gene	2020-09	2020	9
13663	13697	34	4	0.10711	196.0	ORF1ab	1.0	66.0	230.0	ORF1ab	2.0	77.0	11.0	same gene	2020-09	2020	9
13663	13696	33	4	0.10711	196.0	ORF1ab	1.0	66.0	229.0	ORF1ab	1.0	77.0	11.0	same gene	2020-09	2020	9
13662	13705	43	4	0.10711	195.0	ORF1ab	3.0	65.0	238.0	ORF1ab	1.0	80.0	15.0	same gene	2020-09	2020	9
13662	13703	41	4	0.10711	195.0	ORF1ab	3.0	65.0	236.0	ORF1ab	2.0	79.0	14.0	same gene	2020-09	2020	9
13660	13696	36	4	0.10711	193.0	ORF1ab	1.0	65.0	229.0	ORF1ab	1.0	77.0	12.0	same gene	2020-09	2020	9
13659	13703	44	4	0.10711	192.0	ORF1ab	3.0	64.0	236.0	ORF1ab	2.0	79.0	15.0	same gene	2020-09	2020	9
13703	13657	46	4	0.10711	236.0	ORF1ab	2.0	79.0	190.0	ORF1ab	1.0	64.0	15.0	same gene	2020-09	2020	9
13659	13702	43	4	0.10711	192.0	ORF1ab	3.0	64.0	235.0	ORF1ab	1.0	79.0	15.0	same gene	2020-09	2020	9
13656	13699	43	4	0.10711	189.0	ORF1ab	3.0	63.0	232.0	ORF1ab	1.0	78.0	15.0	same gene	2020-09	2020	9
13656	13698	42	4	0.10711	189.0	ORF1ab	3.0	63.0	231.0	ORF1ab	3.0	77.0	14.0	same gene	2020-09	2020	9
13656	13697	41	4	0.10711	189.0	ORF1ab	3.0	63.0	230.0	ORF1ab	2.0	77.0	14.0	same gene	2020-09	2020	9
13656	13696	40	4	0.10711	189.0	ORF1ab	3.0	63.0	229.0	ORF1ab	1.0	77.0	14.0	same gene	2020-09	2020	9
13656	13663	7	4	0.10711	189.0	ORF1ab	3.0	63.0	196.0	ORF1ab	1.0	66.0	3.0	same gene	2020-09	2020	9
13656	13662	6	4	0.10711	189.0	ORF1ab	3.0	63.0	195.0	ORF1ab	3.0	65.0	2.0	same gene	2020-09	2020	9
13656	13661	5	4	0.10711	189.0	ORF1ab	3.0	63.0	194.0	ORF1ab	2.0	65.0	2.0	same gene	2020-09	2020	9
13656	13660	4	4	0.10711	189.0	ORF1ab	3.0	63.0	193.0	ORF1ab	1.0	65.0	2.0	same gene	2020-09	2020	9
13655	13705	50	4	0.10711	188.0	ORF1ab	2.0	63.0	238.0	ORF1ab	1.0	80.0	17.0	same gene	2020-09	2020	9
13655	13703	48	4	0.10711	188.0	ORF1ab	2.0	63.0	236.0	ORF1ab	2.0	79.0	16.0	same gene	2020-09	2020	9
13655	13702	47	4	0.10711	188.0	ORF1ab	2.0	63.0	235.0	ORF1ab	1.0	79.0	16.0	same gene	2020-09	2020	9
13655	13701	46	4	0.10711	188.0	ORF1ab	2.0	63.0	234.0	ORF1ab	3.0	78.0	15.0	same gene	2020-09	2020	9
13655	13700	45	4	0.10711	188.0	ORF1ab	2.0	63.0	233.0	ORF1ab	2.0	78.0	15.0	same gene	2020-09	2020	9
13655	13699	44	4	0.10711	188.0	ORF1ab	2.0	63.0	232.0	ORF1ab	1.0	78.0	15.0	same gene	2020-09	2020	9
13655	13698	43	4	0.10711	188.0	ORF1ab	2.0	63.0	231.0	ORF1ab	3.0	77.0	14.0	same gene	2020-09	2020	9
13655	13697	42	4	0.10711	188.0	ORF1ab	2.0	63.0	230.0	ORF1ab	2.0	77.0	14.0	same gene	2020-09	2020	9
13655	13696	41	4	0.10711	188.0	ORF1ab	2.0	63.0	229.0	ORF1ab	1.0	77.0	14.0	same gene	2020-09	2020	9
13655	13663	8	4	0.10711	188.0	ORF1ab	2.0	63.0	196.0	ORF1ab	1.0	66.0	3.0	same gene	2020-09	2020	9
13655	13662	7	4	0.10711	188.0	ORF1ab	2.0	63.0	195.0	ORF1ab	3.0	65.0	2.0	same gene	2020-09	2020	9
13656	13700	44	4	0.10711	189.0	ORF1ab	3.0	63.0	233.0	ORF1ab	2.0	78.0	15.0	same gene	2020-09	2020	9
13656	13701	45	4	0.10711	189.0	ORF1ab	3.0	63.0	234.0	ORF1ab	3.0	78.0	15.0	same gene	2020-09	2020	9
13656	13702	46	4	0.10711	189.0	ORF1ab	3.0	63.0	235.0	ORF1ab	1.0	79.0	16.0	same gene	2020-09	2020	9
13657	13703	46	4	0.10711	190.0	ORF1ab	1.0	64.0	236.0	ORF1ab	2.0	79.0	15.0	same gene	2020-09	2020	9
13659	13701	42	4	0.10711	192.0	ORF1ab	3.0	64.0	234.0	ORF1ab	3.0	78.0	14.0	same gene	2020-09	2020	9
13659	13700	41	4	0.10711	192.0	ORF1ab	3.0	64.0	233.0	ORF1ab	2.0	78.0	14.0	same gene	2020-09	2020	9
13659	13699	40	4	0.10711	192.0	ORF1ab	3.0	64.0	232.0	ORF1ab	1.0	78.0	14.0	same gene	2020-09	2020	9
13659	13698	39	4	0.10711	192.0	ORF1ab	3.0	64.0	231.0	ORF1ab	3.0	77.0	13.0	same gene	2020-09	2020	9
13659	13697	38	4	0.10711	192.0	ORF1ab	3.0	64.0	230.0	ORF1ab	2.0	77.0	13.0	same gene	2020-09	2020	9
13659	13696	37	4	0.10711	192.0	ORF1ab	3.0	64.0	229.0	ORF1ab	1.0	77.0	13.0	same gene	2020-09	2020	9
13659	13663	4	4	0.10711	192.0	ORF1ab	3.0	64.0	196.0	ORF1ab	1.0	66.0	2.0	same gene	2020-09	2020	9
13657	13705	48	4	0.10711	190.0	ORF1ab	1.0	64.0	238.0	ORF1ab	1.0	80.0	16.0	same gene	2020-09	2020	9
13657	13702	45	4	0.10711	190.0	ORF1ab	1.0	64.0	235.0	ORF1ab	1.0	79.0	15.0	same gene	2020-09	2020	9
13656	13703	47	4	0.10711	189.0	ORF1ab	3.0	63.0	236.0	ORF1ab	2.0	79.0	16.0	same gene	2020-09	2020	9
13657	13701	44	4	0.10711	190.0	ORF1ab	1.0	64.0	234.0	ORF1ab	3.0	78.0	14.0	same gene	2020-09	2020	9
13657	13700	43	4	0.10711	190.0	ORF1ab	1.0	64.0	233.0	ORF1ab	2.0	78.0	14.0	same gene	2020-09	2020	9
13657	13699	42	4	0.10711	190.0	ORF1ab	1.0	64.0	232.0	ORF1ab	1.0	78.0	14.0	same gene	2020-09	2020	9
13657	13698	41	4	0.10711	190.0	ORF1ab	1.0	64.0	231.0	ORF1ab	3.0	77.0	13.0	same gene	2020-09	2020	9
13657	13697	40	4	0.10711	190.0	ORF1ab	1.0	64.0	230.0	ORF1ab	2.0	77.0	13.0	same gene	2020-09	2020	9
13657	13696	39	4	0.10711	190.0	ORF1ab	1.0	64.0	229.0	ORF1ab	1.0	77.0	13.0	same gene	2020-09	2020	9
13657	13663	6	4	0.10711	190.0	ORF1ab	1.0	64.0	196.0	ORF1ab	1.0	66.0	2.0	same gene	2020-09	2020	9
13656	13705	49	4	0.10711	189.0	ORF1ab	3.0	63.0	238.0	ORF1ab	1.0	80.0	17.0	same gene	2020-09	2020	9
13698	13703	5	4	0.10711	231.0	ORF1ab	3.0	77.0	236.0	ORF1ab	2.0	79.0	2.0	same gene	2020-09	2020	9
13698	13705	7	4	0.10711	231.0	ORF1ab	3.0	77.0	238.0	ORF1ab	1.0	80.0	3.0	same gene	2020-09	2020	9
11031	28430	17399	4	0.10711	10766.0	ORF1ab	2.0	3589.0	157.0	N	1.0	53.0		different gene	2020-09	2020	9
11031	11041	10	4	0.10711	10766.0	ORF1ab	2.0	3589.0	10776.0	ORF1ab	3.0	3592.0	3.0	same gene	2020-09	2020	9
13698	13661	37	4	0.10711	231.0	ORF1ab	3.0	77.0	194.0	ORF1ab	2.0	65.0	12.0	same gene	2020-09	2020	9
13699	13661	38	4	0.10711	232.0	ORF1ab	1.0	78.0	194.0	ORF1ab	2.0	65.0	13.0	same gene	2020-09	2020	9
13700	13661	39	4	0.10711	233.0	ORF1ab	2.0	78.0	194.0	ORF1ab	2.0	65.0	13.0	same gene	2020-09	2020	9
13701	13661	40	4	0.10711	234.0	ORF1ab	3.0	78.0	194.0	ORF1ab	2.0	65.0	13.0	same gene	2020-09	2020	9
[truncated: 42,791 more rows]
