# Supplementary material for: Real-time identification of epistatic interactions in SARS-CoV-2 from large genome collections
Source: Genome Biol. 2024 Aug 22;25:228. doi: 10.1186/s13059-024-03355-y (PMC11342480; doi:10.1186/s13059-024-03355-y)
Supplement: Supplementary file 9 — Additional file 9. Table S8: predicted interactions for the time subsets, from March 2020 until March 2023; columns are the same as those in Table S7. [file 13059_2024_3355_MOESM9_ESM.zip › time_subset_2020-10.tsv]

pos_source	pos_target	distance	outlier	mi	feature_position_source	gene_source	codon_source	feature_codon_source	feature_position_target	gene_target	codon_target	feature_codon_target	codon_distance	interaction	name	year	month
445	6286	5841	4	0.39987	180.0	ORF1ab	3.0	60.0	6021.0	ORF1ab	3.0	2007.0	1947.0	same gene	2020-10	2020	10
6286	445	5841	4	0.39987	6021.0	ORF1ab	3.0	2007.0	180.0	ORF1ab	3.0	60.0	1947.0	same gene	2020-10	2020	10
26801	6286	20515	4	0.39745	279.0	M	3.0	93.0	6021.0	ORF1ab	3.0	2007.0		different gene	2020-10	2020	10
6286	26801	20515	4	0.39745	6021.0	ORF1ab	3.0	2007.0	279.0	M	3.0	93.0		different gene	2020-10	2020	10
21255	26801	5546	4	0.39518	7788.0	ORF1ab	3.0	2596.0	279.0	M	3.0	93.0		different gene	2020-10	2020	10
26801	21255	5546	4	0.39518	279.0	M	3.0	93.0	7788.0	ORF1ab	3.0	2596.0		different gene	2020-10	2020	10
26801	29645	2844	4	0.39491	279.0	M	3.0	93.0	88.0	ORF10	1.0	30.0		different gene	2020-10	2020	10
29645	26801	2844	4	0.39491	88.0	ORF10	1.0	30.0	279.0	M	3.0	93.0		different gene	2020-10	2020	10
26801	28932	2131	4	0.38864	279.0	M	3.0	93.0	659.0	N	2.0	220.0		different gene	2020-10	2020	10
28932	26801	2131	4	0.38864	659.0	N	2.0	220.0	279.0	M	3.0	93.0		different gene	2020-10	2020	10
22227	26801	4574	4	0.38188	665.0	S	2.0	222.0	279.0	M	3.0	93.0		different gene	2020-10	2020	10
26801	22227	4574	4	0.38188	279.0	M	3.0	93.0	665.0	S	2.0	222.0		different gene	2020-10	2020	10
1059	25563	24504	4	0.33172	794.0	ORF1ab	2.0	265.0	171.0	ORF3a	3.0	57.0		different gene	2020-10	2020	10
25563	1059	24504	4	0.33172	171.0	ORF3a	3.0	57.0	794.0	ORF1ab	2.0	265.0		different gene	2020-10	2020	10
28932	27944	988	4	0.21565	659.0	N	2.0	220.0	51.0	ORF8	3.0	17.0		different gene	2020-10	2020	10
27944	28932	988	4	0.21565	51.0	ORF8	3.0	17.0	659.0	N	2.0	220.0		different gene	2020-10	2020	10
18424	28472	10048	4	0.18018	4957.0	ORF1ab	1.0	1653.0	199.0	N	1.0	67.0		different gene	2020-10	2020	10
28472	18424	10048	4	0.18018	199.0	N	1.0	67.0	4957.0	ORF1ab	1.0	1653.0		different gene	2020-10	2020	10
18424	25907	7483	4	0.17278	4957.0	ORF1ab	1.0	1653.0	515.0	ORF3a	2.0	172.0		different gene	2020-10	2020	10
25907	18424	7483	4	0.17278	515.0	ORF3a	2.0	172.0	4957.0	ORF1ab	1.0	1653.0		different gene	2020-10	2020	10
27964	10319	17645	4	0.17076	71.0	ORF8	2.0	24.0	10054.0	ORF1ab	1.0	3352.0		different gene	2020-10	2020	10
10319	27964	17645	4	0.17076	10054.0	ORF1ab	1.0	3352.0	71.0	ORF8	2.0	24.0		different gene	2020-10	2020	10
28869	28472	397	4	0.16488	596.0	N	2.0	199.0	199.0	N	1.0	67.0	132.0	same gene	2020-10	2020	10
28472	28869	397	4	0.16488	199.0	N	1.0	67.0	596.0	N	2.0	199.0	132.0	same gene	2020-10	2020	10
28854	20268	8586	4	0.16447	581.0	N	2.0	194.0	6801.0	ORF1ab	3.0	2267.0		different gene	2020-10	2020	10
20268	28854	8586	4	0.16447	6801.0	ORF1ab	3.0	2267.0	581.0	N	2.0	194.0		different gene	2020-10	2020	10
26735	18877	7858	4	0.16302	213.0	M	3.0	71.0	5410.0	ORF1ab	1.0	1804.0		different gene	2020-10	2020	10
18877	26735	7858	4	0.16302	5410.0	ORF1ab	1.0	1804.0	213.0	M	3.0	71.0		different gene	2020-10	2020	10
19537	19533	4	4	0.15777	6070.0	ORF1ab	1.0	2024.0	6066.0	ORF1ab	3.0	2022.0	2.0	same gene	2020-10	2020	10
19533	19537	4	4	0.15777	6066.0	ORF1ab	3.0	2022.0	6070.0	ORF1ab	1.0	2024.0	2.0	same gene	2020-10	2020	10
28883	25563	3320	4	0.15546	610.0	N	1.0	204.0	171.0	ORF3a	3.0	57.0		different gene	2020-10	2020	10
25563	28883	3320	4	0.15546	171.0	ORF3a	3.0	57.0	610.0	N	1.0	204.0		different gene	2020-10	2020	10
21304	28472	7168	4	0.15447	7837.0	ORF1ab	1.0	2613.0	199.0	N	1.0	67.0		different gene	2020-10	2020	10
28472	21304	7168	4	0.15447	199.0	N	1.0	67.0	7837.0	ORF1ab	1.0	2613.0		different gene	2020-10	2020	10
10319	18424	8105	4	0.14829	10054.0	ORF1ab	1.0	3352.0	4957.0	ORF1ab	1.0	1653.0	1699.0	same gene	2020-10	2020	10
18424	10319	8105	4	0.14829	4957.0	ORF1ab	1.0	1653.0	10054.0	ORF1ab	1.0	3352.0	1699.0	same gene	2020-10	2020	10
1059	27964	26905	4	0.14777	794.0	ORF1ab	2.0	265.0	71.0	ORF8	2.0	24.0		different gene	2020-10	2020	10
27964	1059	26905	4	0.14777	71.0	ORF8	2.0	24.0	794.0	ORF1ab	2.0	265.0		different gene	2020-10	2020	10
21614	27944	6330	4	0.14496	52.0	S	1.0	18.0	51.0	ORF8	3.0	17.0		different gene	2020-10	2020	10
27944	21614	6330	4	0.14496	51.0	ORF8	3.0	17.0	52.0	S	1.0	18.0		different gene	2020-10	2020	10
19450	19458	8	4	0.13498	5983.0	ORF1ab	1.0	1995.0	5991.0	ORF1ab	3.0	1997.0	2.0	same gene	2020-10	2020	10
19458	19450	8	4	0.13498	5991.0	ORF1ab	3.0	1997.0	5983.0	ORF1ab	1.0	1995.0	2.0	same gene	2020-10	2020	10
22377	22346	31	4	0.1308	815.0	S	2.0	272.0	784.0	S	1.0	262.0	10.0	same gene	2020-10	2020	10
22346	22377	31	4	0.1308	784.0	S	1.0	262.0	815.0	S	2.0	272.0	10.0	same gene	2020-10	2020	10
10097	23731	13634	4	0.12251	9832.0	ORF1ab	1.0	3278.0	2169.0	S	3.0	723.0		different gene	2020-10	2020	10
23731	10097	13634	4	0.12251	2169.0	S	3.0	723.0	9832.0	ORF1ab	1.0	3278.0		different gene	2020-10	2020	10
22466	22472	6	4	0.12033	904.0	S	1.0	302.0	910.0	S	1.0	304.0	2.0	same gene	2020-10	2020	10
22472	22466	6	4	0.12033	910.0	S	1.0	304.0	904.0	S	1.0	302.0	2.0	same gene	2020-10	2020	10
1602	1607	5	4	0.11701	1337.0	ORF1ab	2.0	446.0	1342.0	ORF1ab	1.0	448.0	2.0	same gene	2020-10	2020	10
1607	1602	5	4	0.11701	1342.0	ORF1ab	1.0	448.0	1337.0	ORF1ab	2.0	446.0	2.0	same gene	2020-10	2020	10
1607	1603	4	4	0.11699	1342.0	ORF1ab	1.0	448.0	1338.0	ORF1ab	3.0	446.0	2.0	same gene	2020-10	2020	10
1603	1607	4	4	0.11699	1338.0	ORF1ab	3.0	446.0	1342.0	ORF1ab	1.0	448.0	2.0	same gene	2020-10	2020	10
1609	1602	7	4	0.11683	1344.0	ORF1ab	3.0	448.0	1337.0	ORF1ab	2.0	446.0	2.0	same gene	2020-10	2020	10
1602	1609	7	4	0.11683	1337.0	ORF1ab	2.0	446.0	1344.0	ORF1ab	3.0	448.0	2.0	same gene	2020-10	2020	10
1602	1608	6	4	0.11676	1337.0	ORF1ab	2.0	446.0	1343.0	ORF1ab	2.0	448.0	2.0	same gene	2020-10	2020	10
1608	1602	6	4	0.11676	1343.0	ORF1ab	2.0	448.0	1337.0	ORF1ab	2.0	446.0	2.0	same gene	2020-10	2020	10
24983	24978	5	4	0.11356	3421.0	S	1.0	1141.0	3416.0	S	2.0	1139.0	2.0	same gene	2020-10	2020	10
24984	24976	8	4	0.11356	3422.0	S	2.0	1141.0	3414.0	S	3.0	1138.0	3.0	same gene	2020-10	2020	10
24981	24976	5	4	0.11356	3419.0	S	2.0	1140.0	3414.0	S	3.0	1138.0	2.0	same gene	2020-10	2020	10
24984	24978	6	4	0.11356	3422.0	S	2.0	1141.0	3416.0	S	2.0	1139.0	2.0	same gene	2020-10	2020	10
24978	24983	5	4	0.11356	3416.0	S	2.0	1139.0	3421.0	S	1.0	1141.0	2.0	same gene	2020-10	2020	10
24978	24984	6	4	0.11356	3416.0	S	2.0	1139.0	3422.0	S	2.0	1141.0	2.0	same gene	2020-10	2020	10
24981	24975	6	4	0.11356	3419.0	S	2.0	1140.0	3413.0	S	2.0	1138.0	2.0	same gene	2020-10	2020	10
24983	24976	7	4	0.11356	3421.0	S	1.0	1141.0	3414.0	S	3.0	1138.0	3.0	same gene	2020-10	2020	10
24980	24975	5	4	0.11356	3418.0	S	1.0	1140.0	3413.0	S	2.0	1138.0	2.0	same gene	2020-10	2020	10
24983	24975	8	4	0.11356	3421.0	S	1.0	1141.0	3413.0	S	2.0	1138.0	3.0	same gene	2020-10	2020	10
24976	24984	8	4	0.11356	3414.0	S	3.0	1138.0	3422.0	S	2.0	1141.0	3.0	same gene	2020-10	2020	10
24984	24975	9	4	0.11356	3422.0	S	2.0	1141.0	3413.0	S	2.0	1138.0	3.0	same gene	2020-10	2020	10
24976	24983	7	4	0.11356	3414.0	S	3.0	1138.0	3421.0	S	1.0	1141.0	3.0	same gene	2020-10	2020	10
24980	24976	4	4	0.11356	3418.0	S	1.0	1140.0	3414.0	S	3.0	1138.0	2.0	same gene	2020-10	2020	10
24976	24981	5	4	0.11356	3414.0	S	3.0	1138.0	3419.0	S	2.0	1140.0	2.0	same gene	2020-10	2020	10
24976	24980	4	4	0.11356	3414.0	S	3.0	1138.0	3418.0	S	1.0	1140.0	2.0	same gene	2020-10	2020	10
24975	24984	9	4	0.11356	3413.0	S	2.0	1138.0	3422.0	S	2.0	1141.0	3.0	same gene	2020-10	2020	10
24975	24983	8	4	0.11356	3413.0	S	2.0	1138.0	3421.0	S	1.0	1141.0	3.0	same gene	2020-10	2020	10
24975	24981	6	4	0.11356	3413.0	S	2.0	1138.0	3419.0	S	2.0	1140.0	2.0	same gene	2020-10	2020	10
24975	24980	5	4	0.11356	3413.0	S	2.0	1138.0	3418.0	S	1.0	1140.0	2.0	same gene	2020-10	2020	10
24985	24978	7	4	0.11355	3423.0	S	3.0	1141.0	3416.0	S	2.0	1139.0	2.0	same gene	2020-10	2020	10
24985	24975	10	4	0.11355	3423.0	S	3.0	1141.0	3413.0	S	2.0	1138.0	3.0	same gene	2020-10	2020	10
24985	24976	9	4	0.11355	3423.0	S	3.0	1141.0	3414.0	S	3.0	1138.0	3.0	same gene	2020-10	2020	10
24978	24985	7	4	0.11355	3416.0	S	2.0	1139.0	3423.0	S	3.0	1141.0	2.0	same gene	2020-10	2020	10
24975	24985	10	4	0.11355	3413.0	S	2.0	1138.0	3423.0	S	3.0	1141.0	3.0	same gene	2020-10	2020	10
24976	24985	9	4	0.11355	3414.0	S	3.0	1138.0	3423.0	S	3.0	1141.0	3.0	same gene	2020-10	2020	10
24983	24979	4	4	0.11344	3421.0	S	1.0	1141.0	3417.0	S	3.0	1139.0	2.0	same gene	2020-10	2020	10
24979	24984	5	4	0.11344	3417.0	S	3.0	1139.0	3422.0	S	2.0	1141.0	2.0	same gene	2020-10	2020	10
24979	24983	4	4	0.11344	3417.0	S	3.0	1139.0	3421.0	S	1.0	1141.0	2.0	same gene	2020-10	2020	10
24984	24979	5	4	0.11344	3422.0	S	2.0	1141.0	3417.0	S	3.0	1139.0	2.0	same gene	2020-10	2020	10
24984	24977	7	4	0.1133	3422.0	S	2.0	1141.0	3415.0	S	1.0	1139.0	2.0	same gene	2020-10	2020	10
24977	24983	6	4	0.1133	3415.0	S	1.0	1139.0	3421.0	S	1.0	1141.0	2.0	same gene	2020-10	2020	10
24977	24984	7	4	0.1133	3415.0	S	1.0	1139.0	3422.0	S	2.0	1141.0	2.0	same gene	2020-10	2020	10
24983	24977	6	4	0.1133	3421.0	S	1.0	1141.0	3415.0	S	1.0	1139.0	2.0	same gene	2020-10	2020	10
24978	24987	9	4	0.1131	3416.0	S	2.0	1139.0	3425.0	S	2.0	1142.0	3.0	same gene	2020-10	2020	10
24978	24986	8	4	0.1131	3416.0	S	2.0	1139.0	3424.0	S	1.0	1142.0	3.0	same gene	2020-10	2020	10
24976	24986	10	4	0.1131	3414.0	S	3.0	1138.0	3424.0	S	1.0	1142.0	4.0	same gene	2020-10	2020	10
24987	24976	11	4	0.1131	3425.0	S	2.0	1142.0	3414.0	S	3.0	1138.0	4.0	same gene	2020-10	2020	10
24976	24987	11	4	0.1131	3414.0	S	3.0	1138.0	3425.0	S	2.0	1142.0	4.0	same gene	2020-10	2020	10
24986	24976	10	4	0.1131	3424.0	S	1.0	1142.0	3414.0	S	3.0	1138.0	4.0	same gene	2020-10	2020	10
24986	24978	8	4	0.1131	3424.0	S	1.0	1142.0	3416.0	S	2.0	1139.0	3.0	same gene	2020-10	2020	10
24987	24978	9	4	0.1131	3425.0	S	2.0	1142.0	3416.0	S	2.0	1139.0	3.0	same gene	2020-10	2020	10
24980	24987	7	4	0.1131	3418.0	S	1.0	1140.0	3425.0	S	2.0	1142.0	2.0	same gene	2020-10	2020	10
24980	24986	6	4	0.1131	3418.0	S	1.0	1140.0	3424.0	S	1.0	1142.0	2.0	same gene	2020-10	2020	10
24986	24980	6	4	0.1131	3424.0	S	1.0	1142.0	3418.0	S	1.0	1140.0	2.0	same gene	2020-10	2020	10
24987	24980	7	4	0.1131	3425.0	S	2.0	1142.0	3418.0	S	1.0	1140.0	2.0	same gene	2020-10	2020	10
24987	24975	12	4	0.1131	3425.0	S	2.0	1142.0	3413.0	S	2.0	1138.0	4.0	same gene	2020-10	2020	10
24986	24975	11	4	0.1131	3424.0	S	1.0	1142.0	3413.0	S	2.0	1138.0	4.0	same gene	2020-10	2020	10
24987	24981	6	4	0.1131	3425.0	S	2.0	1142.0	3419.0	S	2.0	1140.0	2.0	same gene	2020-10	2020	10
24981	24986	5	4	0.1131	3419.0	S	2.0	1140.0	3424.0	S	1.0	1142.0	2.0	same gene	2020-10	2020	10
24981	24987	6	4	0.1131	3419.0	S	2.0	1140.0	3425.0	S	2.0	1142.0	2.0	same gene	2020-10	2020	10
24975	24987	12	4	0.1131	3413.0	S	2.0	1138.0	3425.0	S	2.0	1142.0	4.0	same gene	2020-10	2020	10
24975	24986	11	4	0.1131	3413.0	S	2.0	1138.0	3424.0	S	1.0	1142.0	4.0	same gene	2020-10	2020	10
24986	24981	5	4	0.1131	3424.0	S	1.0	1142.0	3419.0	S	2.0	1140.0	2.0	same gene	2020-10	2020	10
1605	1610	5	4	0.113	1340.0	ORF1ab	2.0	447.0	1345.0	ORF1ab	1.0	449.0	2.0	same gene	2020-10	2020	10
1602	1611	9	4	0.113	1337.0	ORF1ab	2.0	446.0	1346.0	ORF1ab	2.0	449.0	3.0	same gene	2020-10	2020	10
1605	1611	6	4	0.113	1340.0	ORF1ab	2.0	447.0	1346.0	ORF1ab	2.0	449.0	2.0	same gene	2020-10	2020	10
1602	1610	8	4	0.113	1337.0	ORF1ab	2.0	446.0	1345.0	ORF1ab	1.0	449.0	3.0	same gene	2020-10	2020	10
1610	1602	8	4	0.113	1345.0	ORF1ab	1.0	449.0	1337.0	ORF1ab	2.0	446.0	3.0	same gene	2020-10	2020	10
1611	1605	6	4	0.113	1346.0	ORF1ab	2.0	449.0	1340.0	ORF1ab	2.0	447.0	2.0	same gene	2020-10	2020	10
1610	1605	5	4	0.113	1345.0	ORF1ab	1.0	449.0	1340.0	ORF1ab	2.0	447.0	2.0	same gene	2020-10	2020	10
1611	1602	9	4	0.113	1346.0	ORF1ab	2.0	449.0	1337.0	ORF1ab	2.0	446.0	3.0	same gene	2020-10	2020	10
24982	24975	7	4	0.11266	3420.0	S	3.0	1140.0	3413.0	S	2.0	1138.0	2.0	same gene	2020-10	2020	10
24982	24976	6	4	0.11266	3420.0	S	3.0	1140.0	3414.0	S	3.0	1138.0	2.0	same gene	2020-10	2020	10
24976	24982	6	4	0.11266	3414.0	S	3.0	1138.0	3420.0	S	3.0	1140.0	2.0	same gene	2020-10	2020	10
24975	24982	7	4	0.11266	3413.0	S	2.0	1138.0	3420.0	S	3.0	1140.0	2.0	same gene	2020-10	2020	10
19339	19459	120	4	0.10945	5872.0	ORF1ab	1.0	1958.0	5992.0	ORF1ab	1.0	1998.0	40.0	same gene	2020-10	2020	10
19459	19339	120	4	0.10945	5992.0	ORF1ab	1.0	1998.0	5872.0	ORF1ab	1.0	1958.0	40.0	same gene	2020-10	2020	10
5256	5261	5	4	0.10749	4991.0	ORF1ab	2.0	1664.0	4996.0	ORF1ab	1.0	1666.0	2.0	same gene	2020-10	2020	10
5256	5262	6	4	0.10749	4991.0	ORF1ab	2.0	1664.0	4997.0	ORF1ab	2.0	1666.0	2.0	same gene	2020-10	2020	10
5261	5256	5	4	0.10749	4996.0	ORF1ab	1.0	1666.0	4991.0	ORF1ab	2.0	1664.0	2.0	same gene	2020-10	2020	10
5262	5256	6	4	0.10749	4997.0	ORF1ab	2.0	1666.0	4991.0	ORF1ab	2.0	1664.0	2.0	same gene	2020-10	2020	10
5265	5258	7	4	0.10743	5000.0	ORF1ab	2.0	1667.0	4993.0	ORF1ab	1.0	1665.0	2.0	same gene	2020-10	2020	10
5258	5265	7	4	0.10743	4993.0	ORF1ab	1.0	1665.0	5000.0	ORF1ab	2.0	1667.0	2.0	same gene	2020-10	2020	10
9814	9818	4	4	0.10664	9549.0	ORF1ab	3.0	3183.0	9553.0	ORF1ab	1.0	3185.0	2.0	same gene	2020-10	2020	10
9818	9814	4	4	0.10664	9553.0	ORF1ab	1.0	3185.0	9549.0	ORF1ab	3.0	3183.0	2.0	same gene	2020-10	2020	10
9813	9818	5	4	0.10664	9548.0	ORF1ab	2.0	3183.0	9553.0	ORF1ab	1.0	3185.0	2.0	same gene	2020-10	2020	10
9818	9813	5	4	0.10664	9553.0	ORF1ab	1.0	3185.0	9548.0	ORF1ab	2.0	3183.0	2.0	same gene	2020-10	2020	10
11042	13369	2327	4	0.10589	10777.0	ORF1ab	1.0	3593.0	13104.0	ORF1ab	3.0	4368.0	775.0	same gene	2020-10	2020	10
13369	11042	2327	4	0.10589	13104.0	ORF1ab	3.0	4368.0	10777.0	ORF1ab	1.0	3593.0	775.0	same gene	2020-10	2020	10
19311	19514	203	4	0.10545	5844.0	ORF1ab	3.0	1948.0	6047.0	ORF1ab	2.0	2016.0	68.0	same gene	2020-10	2020	10
19514	19311	203	4	0.10545	6047.0	ORF1ab	2.0	2016.0	5844.0	ORF1ab	3.0	1948.0	68.0	same gene	2020-10	2020	10
17413	17424	11	4	0.10515	3946.0	ORF1ab	1.0	1316.0	3957.0	ORF1ab	3.0	1319.0	3.0	same gene	2020-10	2020	10
17414	17419	5	4	0.10515	3947.0	ORF1ab	2.0	1316.0	3952.0	ORF1ab	1.0	1318.0	2.0	same gene	2020-10	2020	10
17414	17424	10	4	0.10515	3947.0	ORF1ab	2.0	1316.0	3957.0	ORF1ab	3.0	1319.0	3.0	same gene	2020-10	2020	10
17411	17424	13	4	0.10515	3944.0	ORF1ab	2.0	1315.0	3957.0	ORF1ab	3.0	1319.0	4.0	same gene	2020-10	2020	10
17416	17424	8	4	0.10515	3949.0	ORF1ab	1.0	1317.0	3957.0	ORF1ab	3.0	1319.0	2.0	same gene	2020-10	2020	10
17412	17416	4	4	0.10515	3945.0	ORF1ab	3.0	1315.0	3949.0	ORF1ab	1.0	1317.0	2.0	same gene	2020-10	2020	10
17412	17417	5	4	0.10515	3945.0	ORF1ab	3.0	1315.0	3950.0	ORF1ab	2.0	1317.0	2.0	same gene	2020-10	2020	10
17412	17419	7	4	0.10515	3945.0	ORF1ab	3.0	1315.0	3952.0	ORF1ab	1.0	1318.0	3.0	same gene	2020-10	2020	10
17414	17422	8	4	0.10515	3947.0	ORF1ab	2.0	1316.0	3955.0	ORF1ab	1.0	1319.0	3.0	same gene	2020-10	2020	10
17412	17420	8	4	0.10515	3945.0	ORF1ab	3.0	1315.0	3953.0	ORF1ab	2.0	1318.0	3.0	same gene	2020-10	2020	10
17417	17424	7	4	0.10515	3950.0	ORF1ab	2.0	1317.0	3957.0	ORF1ab	3.0	1319.0	2.0	same gene	2020-10	2020	10
17412	17422	10	4	0.10515	3945.0	ORF1ab	3.0	1315.0	3955.0	ORF1ab	1.0	1319.0	4.0	same gene	2020-10	2020	10
17412	17424	12	4	0.10515	3945.0	ORF1ab	3.0	1315.0	3957.0	ORF1ab	3.0	1319.0	4.0	same gene	2020-10	2020	10
17413	17419	6	4	0.10515	3946.0	ORF1ab	1.0	1316.0	3952.0	ORF1ab	1.0	1318.0	2.0	same gene	2020-10	2020	10
17417	17422	5	4	0.10515	3950.0	ORF1ab	2.0	1317.0	3955.0	ORF1ab	1.0	1319.0	2.0	same gene	2020-10	2020	10
17414	17420	6	4	0.10515	3947.0	ORF1ab	2.0	1316.0	3953.0	ORF1ab	2.0	1318.0	2.0	same gene	2020-10	2020	10
17413	17420	7	4	0.10515	3946.0	ORF1ab	1.0	1316.0	3953.0	ORF1ab	2.0	1318.0	2.0	same gene	2020-10	2020	10
17424	17416	8	4	0.10515	3957.0	ORF1ab	3.0	1319.0	3949.0	ORF1ab	1.0	1317.0	2.0	same gene	2020-10	2020	10
17413	17422	9	4	0.10515	3946.0	ORF1ab	1.0	1316.0	3955.0	ORF1ab	1.0	1319.0	3.0	same gene	2020-10	2020	10
17416	17412	4	4	0.10515	3949.0	ORF1ab	1.0	1317.0	3945.0	ORF1ab	3.0	1315.0	2.0	same gene	2020-10	2020	10
17422	17416	6	4	0.10515	3955.0	ORF1ab	1.0	1319.0	3949.0	ORF1ab	1.0	1317.0	2.0	same gene	2020-10	2020	10
17420	17414	6	4	0.10515	3953.0	ORF1ab	2.0	1318.0	3947.0	ORF1ab	2.0	1316.0	2.0	same gene	2020-10	2020	10
17424	17413	11	4	0.10515	3957.0	ORF1ab	3.0	1319.0	3946.0	ORF1ab	1.0	1316.0	3.0	same gene	2020-10	2020	10
17422	17413	9	4	0.10515	3955.0	ORF1ab	1.0	1319.0	3946.0	ORF1ab	1.0	1316.0	3.0	same gene	2020-10	2020	10
17420	17413	7	4	0.10515	3953.0	ORF1ab	2.0	1318.0	3946.0	ORF1ab	1.0	1316.0	2.0	same gene	2020-10	2020	10
17419	17413	6	4	0.10515	3952.0	ORF1ab	1.0	1318.0	3946.0	ORF1ab	1.0	1316.0	2.0	same gene	2020-10	2020	10
17424	17412	12	4	0.10515	3957.0	ORF1ab	3.0	1319.0	3945.0	ORF1ab	3.0	1315.0	4.0	same gene	2020-10	2020	10
17422	17412	10	4	0.10515	3955.0	ORF1ab	1.0	1319.0	3945.0	ORF1ab	3.0	1315.0	4.0	same gene	2020-10	2020	10
17424	17417	7	4	0.10515	3957.0	ORF1ab	3.0	1319.0	3950.0	ORF1ab	2.0	1317.0	2.0	same gene	2020-10	2020	10
17416	17411	5	4	0.10515	3949.0	ORF1ab	1.0	1317.0	3944.0	ORF1ab	2.0	1315.0	2.0	same gene	2020-10	2020	10
17417	17411	6	4	0.10515	3950.0	ORF1ab	2.0	1317.0	3944.0	ORF1ab	2.0	1315.0	2.0	same gene	2020-10	2020	10
17419	17411	8	4	0.10515	3952.0	ORF1ab	1.0	1318.0	3944.0	ORF1ab	2.0	1315.0	3.0	same gene	2020-10	2020	10
17422	17417	5	4	0.10515	3955.0	ORF1ab	1.0	1319.0	3950.0	ORF1ab	2.0	1317.0	2.0	same gene	2020-10	2020	10
17420	17411	9	4	0.10515	3953.0	ORF1ab	2.0	1318.0	3944.0	ORF1ab	2.0	1315.0	3.0	same gene	2020-10	2020	10
17420	17412	8	4	0.10515	3953.0	ORF1ab	2.0	1318.0	3945.0	ORF1ab	3.0	1315.0	3.0	same gene	2020-10	2020	10
17419	17412	7	4	0.10515	3952.0	ORF1ab	1.0	1318.0	3945.0	ORF1ab	3.0	1315.0	3.0	same gene	2020-10	2020	10
17417	17412	5	4	0.10515	3950.0	ORF1ab	2.0	1317.0	3945.0	ORF1ab	3.0	1315.0	2.0	same gene	2020-10	2020	10
17422	17411	11	4	0.10515	3955.0	ORF1ab	1.0	1319.0	3944.0	ORF1ab	2.0	1315.0	4.0	same gene	2020-10	2020	10
17424	17411	13	4	0.10515	3957.0	ORF1ab	3.0	1319.0	3944.0	ORF1ab	2.0	1315.0	4.0	same gene	2020-10	2020	10
17419	17414	5	4	0.10515	3952.0	ORF1ab	1.0	1318.0	3947.0	ORF1ab	2.0	1316.0	2.0	same gene	2020-10	2020	10
17416	17422	6	4	0.10515	3949.0	ORF1ab	1.0	1317.0	3955.0	ORF1ab	1.0	1319.0	2.0	same gene	2020-10	2020	10
17411	17420	9	4	0.10515	3944.0	ORF1ab	2.0	1315.0	3953.0	ORF1ab	2.0	1318.0	3.0	same gene	2020-10	2020	10
17422	17414	8	4	0.10515	3955.0	ORF1ab	1.0	1319.0	3947.0	ORF1ab	2.0	1316.0	3.0	same gene	2020-10	2020	10
17411	17419	8	4	0.10515	3944.0	ORF1ab	2.0	1315.0	3952.0	ORF1ab	1.0	1318.0	3.0	same gene	2020-10	2020	10
17411	17422	11	4	0.10515	3944.0	ORF1ab	2.0	1315.0	3955.0	ORF1ab	1.0	1319.0	4.0	same gene	2020-10	2020	10
17424	17414	10	4	0.10515	3957.0	ORF1ab	3.0	1319.0	3947.0	ORF1ab	2.0	1316.0	3.0	same gene	2020-10	2020	10
17411	17416	5	4	0.10515	3944.0	ORF1ab	2.0	1315.0	3949.0	ORF1ab	1.0	1317.0	2.0	same gene	2020-10	2020	10
17411	17417	6	4	0.10515	3944.0	ORF1ab	2.0	1315.0	3950.0	ORF1ab	2.0	1317.0	2.0	same gene	2020-10	2020	10
17423	17412	11	4	0.10512	3956.0	ORF1ab	2.0	1319.0	3945.0	ORF1ab	3.0	1315.0	4.0	same gene	2020-10	2020	10
17413	17423	10	4	0.10512	3946.0	ORF1ab	1.0	1316.0	3956.0	ORF1ab	2.0	1319.0	3.0	same gene	2020-10	2020	10
17423	17416	7	4	0.10512	3956.0	ORF1ab	2.0	1319.0	3949.0	ORF1ab	1.0	1317.0	2.0	same gene	2020-10	2020	10
17411	17423	12	4	0.10512	3944.0	ORF1ab	2.0	1315.0	3956.0	ORF1ab	2.0	1319.0	4.0	same gene	2020-10	2020	10
17423	17417	6	4	0.10512	3956.0	ORF1ab	2.0	1319.0	3950.0	ORF1ab	2.0	1317.0	2.0	same gene	2020-10	2020	10
17417	17423	6	4	0.10512	3950.0	ORF1ab	2.0	1317.0	3956.0	ORF1ab	2.0	1319.0	2.0	same gene	2020-10	2020	10
17423	17411	12	4	0.10512	3956.0	ORF1ab	2.0	1319.0	3944.0	ORF1ab	2.0	1315.0	4.0	same gene	2020-10	2020	10
17412	17423	11	4	0.10512	3945.0	ORF1ab	3.0	1315.0	3956.0	ORF1ab	2.0	1319.0	4.0	same gene	2020-10	2020	10
17414	17423	9	4	0.10512	3947.0	ORF1ab	2.0	1316.0	3956.0	ORF1ab	2.0	1319.0	3.0	same gene	2020-10	2020	10
17423	17413	10	4	0.10512	3956.0	ORF1ab	2.0	1319.0	3946.0	ORF1ab	1.0	1316.0	3.0	same gene	2020-10	2020	10
17423	17414	9	4	0.10512	3956.0	ORF1ab	2.0	1319.0	3947.0	ORF1ab	2.0	1316.0	3.0	same gene	2020-10	2020	10
17416	17423	7	4	0.10512	3949.0	ORF1ab	1.0	1317.0	3956.0	ORF1ab	2.0	1319.0	2.0	same gene	2020-10	2020	10
17415	17424	9	4	0.10508	3948.0	ORF1ab	3.0	1316.0	3957.0	ORF1ab	3.0	1319.0	3.0	same gene	2020-10	2020	10
17415	17422	7	4	0.10508	3948.0	ORF1ab	3.0	1316.0	3955.0	ORF1ab	1.0	1319.0	3.0	same gene	2020-10	2020	10
17415	17420	5	4	0.10508	3948.0	ORF1ab	3.0	1316.0	3953.0	ORF1ab	2.0	1318.0	2.0	same gene	2020-10	2020	10
17415	17419	4	4	0.10508	3948.0	ORF1ab	3.0	1316.0	3952.0	ORF1ab	1.0	1318.0	2.0	same gene	2020-10	2020	10
17420	17415	5	4	0.10508	3953.0	ORF1ab	2.0	1318.0	3948.0	ORF1ab	3.0	1316.0	2.0	same gene	2020-10	2020	10
17424	17415	9	4	0.10508	3957.0	ORF1ab	3.0	1319.0	3948.0	ORF1ab	3.0	1316.0	3.0	same gene	2020-10	2020	10
17422	17415	7	4	0.10508	3955.0	ORF1ab	1.0	1319.0	3948.0	ORF1ab	3.0	1316.0	3.0	same gene	2020-10	2020	10
17419	17415	4	4	0.10508	3952.0	ORF1ab	1.0	1318.0	3948.0	ORF1ab	3.0	1316.0	2.0	same gene	2020-10	2020	10
17421	17412	9	4	0.10502	3954.0	ORF1ab	3.0	1318.0	3945.0	ORF1ab	3.0	1315.0	3.0	same gene	2020-10	2020	10
17421	17414	7	4	0.10502	3954.0	ORF1ab	3.0	1318.0	3947.0	ORF1ab	2.0	1316.0	2.0	same gene	2020-10	2020	10
17421	17411	10	4	0.10502	3954.0	ORF1ab	3.0	1318.0	3944.0	ORF1ab	2.0	1315.0	3.0	same gene	2020-10	2020	10
17411	17421	10	4	0.10502	3944.0	ORF1ab	2.0	1315.0	3954.0	ORF1ab	3.0	1318.0	3.0	same gene	2020-10	2020	10
17413	17421	8	4	0.10502	3946.0	ORF1ab	1.0	1316.0	3954.0	ORF1ab	3.0	1318.0	2.0	same gene	2020-10	2020	10
17421	17413	8	4	0.10502	3954.0	ORF1ab	3.0	1318.0	3946.0	ORF1ab	1.0	1316.0	2.0	same gene	2020-10	2020	10
17414	17421	7	4	0.10502	3947.0	ORF1ab	2.0	1316.0	3954.0	ORF1ab	3.0	1318.0	2.0	same gene	2020-10	2020	10
17412	17421	9	4	0.10502	3945.0	ORF1ab	3.0	1315.0	3954.0	ORF1ab	3.0	1318.0	3.0	same gene	2020-10	2020	10
13390	13377	13	4	0.105	13125.0	ORF1ab	3.0	4375.0	13112.0	ORF1ab	2.0	4371.0	4.0	same gene	2020-10	2020	10
13383	13377	6	4	0.105	13118.0	ORF1ab	2.0	4373.0	13112.0	ORF1ab	2.0	4371.0	2.0	same gene	2020-10	2020	10
13387	13376	11	4	0.105	13122.0	ORF1ab	3.0	4374.0	13111.0	ORF1ab	1.0	4371.0	3.0	same gene	2020-10	2020	10
13391	13383	8	4	0.105	13126.0	ORF1ab	1.0	4376.0	13118.0	ORF1ab	2.0	4373.0	3.0	same gene	2020-10	2020	10
13390	13383	7	4	0.105	13125.0	ORF1ab	3.0	4375.0	13118.0	ORF1ab	2.0	4373.0	2.0	same gene	2020-10	2020	10
13382	13376	6	4	0.105	13117.0	ORF1ab	1.0	4373.0	13111.0	ORF1ab	1.0	4371.0	2.0	same gene	2020-10	2020	10
13383	13376	7	4	0.105	13118.0	ORF1ab	2.0	4373.0	13111.0	ORF1ab	1.0	4371.0	2.0	same gene	2020-10	2020	10
13382	13391	9	4	0.105	13117.0	ORF1ab	1.0	4373.0	13126.0	ORF1ab	1.0	4376.0	3.0	same gene	2020-10	2020	10
13382	13390	8	4	0.105	13117.0	ORF1ab	1.0	4373.0	13125.0	ORF1ab	3.0	4375.0	2.0	same gene	2020-10	2020	10
13390	13376	14	4	0.105	13125.0	ORF1ab	3.0	4375.0	13111.0	ORF1ab	1.0	4371.0	4.0	same gene	2020-10	2020	10
13391	13376	15	4	0.105	13126.0	ORF1ab	1.0	4376.0	13111.0	ORF1ab	1.0	4371.0	5.0	same gene	2020-10	2020	10
13383	13390	7	4	0.105	13118.0	ORF1ab	2.0	4373.0	13125.0	ORF1ab	3.0	4375.0	2.0	same gene	2020-10	2020	10
13391	13387	4	4	0.105	13126.0	ORF1ab	1.0	4376.0	13122.0	ORF1ab	3.0	4374.0	2.0	same gene	2020-10	2020	10
13383	13391	8	4	0.105	13118.0	ORF1ab	2.0	4373.0	13126.0	ORF1ab	1.0	4376.0	3.0	same gene	2020-10	2020	10
13391	13382	9	4	0.105	13126.0	ORF1ab	1.0	4376.0	13117.0	ORF1ab	1.0	4373.0	3.0	same gene	2020-10	2020	10
13382	13377	5	4	0.105	13117.0	ORF1ab	1.0	4373.0	13112.0	ORF1ab	2.0	4371.0	2.0	same gene	2020-10	2020	10
13390	13375	15	4	0.105	13125.0	ORF1ab	3.0	4375.0	13110.0	ORF1ab	3.0	4370.0	5.0	same gene	2020-10	2020	10
13387	13375	12	4	0.105	13122.0	ORF1ab	3.0	4374.0	13110.0	ORF1ab	3.0	4370.0	4.0	same gene	2020-10	2020	10
13390	13382	8	4	0.105	13125.0	ORF1ab	3.0	4375.0	13117.0	ORF1ab	1.0	4373.0	2.0	same gene	2020-10	2020	10
13383	13375	8	4	0.105	13118.0	ORF1ab	2.0	4373.0	13110.0	ORF1ab	3.0	4370.0	3.0	same gene	2020-10	2020	10
13382	13375	7	4	0.105	13117.0	ORF1ab	1.0	4373.0	13110.0	ORF1ab	3.0	4370.0	3.0	same gene	2020-10	2020	10
13387	13377	10	4	0.105	13122.0	ORF1ab	3.0	4374.0	13112.0	ORF1ab	2.0	4371.0	3.0	same gene	2020-10	2020	10
13391	13375	16	4	0.105	13126.0	ORF1ab	1.0	4376.0	13110.0	ORF1ab	3.0	4370.0	6.0	same gene	2020-10	2020	10
13387	13391	4	4	0.105	13122.0	ORF1ab	3.0	4374.0	13126.0	ORF1ab	1.0	4376.0	2.0	same gene	2020-10	2020	10
13375	13391	16	4	0.105	13110.0	ORF1ab	3.0	4370.0	13126.0	ORF1ab	1.0	4376.0	6.0	same gene	2020-10	2020	10
13375	13382	7	4	0.105	13110.0	ORF1ab	3.0	4370.0	13117.0	ORF1ab	1.0	4373.0	3.0	same gene	2020-10	2020	10
13376	13390	14	4	0.105	13111.0	ORF1ab	1.0	4371.0	13125.0	ORF1ab	3.0	4375.0	4.0	same gene	2020-10	2020	10
13376	13391	15	4	0.105	13111.0	ORF1ab	1.0	4371.0	13126.0	ORF1ab	1.0	4376.0	5.0	same gene	2020-10	2020	10
13377	13382	5	4	0.105	13112.0	ORF1ab	2.0	4371.0	13117.0	ORF1ab	1.0	4373.0	2.0	same gene	2020-10	2020	10
13377	13383	6	4	0.105	13112.0	ORF1ab	2.0	4371.0	13118.0	ORF1ab	2.0	4373.0	2.0	same gene	2020-10	2020	10
13375	13390	15	4	0.105	13110.0	ORF1ab	3.0	4370.0	13125.0	ORF1ab	3.0	4375.0	5.0	same gene	2020-10	2020	10
13376	13383	7	4	0.105	13111.0	ORF1ab	1.0	4371.0	13118.0	ORF1ab	2.0	4373.0	2.0	same gene	2020-10	2020	10
13376	13387	11	4	0.105	13111.0	ORF1ab	1.0	4371.0	13122.0	ORF1ab	3.0	4374.0	3.0	same gene	2020-10	2020	10
13376	13382	6	4	0.105	13111.0	ORF1ab	1.0	4371.0	13117.0	ORF1ab	1.0	4373.0	2.0	same gene	2020-10	2020	10
13377	13391	14	4	0.105	13112.0	ORF1ab	2.0	4371.0	13126.0	ORF1ab	1.0	4376.0	5.0	same gene	2020-10	2020	10
13375	13383	8	4	0.105	13110.0	ORF1ab	3.0	4370.0	13118.0	ORF1ab	2.0	4373.0	3.0	same gene	2020-10	2020	10
13377	13390	13	4	0.105	13112.0	ORF1ab	2.0	4371.0	13125.0	ORF1ab	3.0	4375.0	4.0	same gene	2020-10	2020	10
13391	13377	14	4	0.105	13126.0	ORF1ab	1.0	4376.0	13112.0	ORF1ab	2.0	4371.0	5.0	same gene	2020-10	2020	10
13377	13387	10	4	0.105	13112.0	ORF1ab	2.0	4371.0	13122.0	ORF1ab	3.0	4374.0	3.0	same gene	2020-10	2020	10
13375	13387	12	4	0.105	13110.0	ORF1ab	3.0	4370.0	13122.0	ORF1ab	3.0	4374.0	4.0	same gene	2020-10	2020	10
13390	13373	17	4	0.10499	13125.0	ORF1ab	3.0	4375.0	13108.0	ORF1ab	1.0	4370.0	5.0	same gene	2020-10	2020	10
13373	13390	17	4	0.10499	13108.0	ORF1ab	1.0	4370.0	13125.0	ORF1ab	3.0	4375.0	5.0	same gene	2020-10	2020	10
13373	13387	14	4	0.10499	13108.0	ORF1ab	1.0	4370.0	13122.0	ORF1ab	3.0	4374.0	4.0	same gene	2020-10	2020	10
13373	13383	10	4	0.10499	13108.0	ORF1ab	1.0	4370.0	13118.0	ORF1ab	2.0	4373.0	3.0	same gene	2020-10	2020	10
13373	13391	18	4	0.10499	13108.0	ORF1ab	1.0	4370.0	13126.0	ORF1ab	1.0	4376.0	6.0	same gene	2020-10	2020	10
13387	13373	14	4	0.10499	13122.0	ORF1ab	3.0	4374.0	13108.0	ORF1ab	1.0	4370.0	4.0	same gene	2020-10	2020	10
13382	13373	9	4	0.10499	13117.0	ORF1ab	1.0	4373.0	13108.0	ORF1ab	1.0	4370.0	3.0	same gene	2020-10	2020	10
13391	13373	18	4	0.10499	13126.0	ORF1ab	1.0	4376.0	13108.0	ORF1ab	1.0	4370.0	6.0	same gene	2020-10	2020	10
13383	13373	10	4	0.10499	13118.0	ORF1ab	2.0	4373.0	13108.0	ORF1ab	1.0	4370.0	3.0	same gene	2020-10	2020	10
13373	13382	9	4	0.10499	13108.0	ORF1ab	1.0	4370.0	13117.0	ORF1ab	1.0	4373.0	3.0	same gene	2020-10	2020	10
17411	17418	7	4	0.10498	3944.0	ORF1ab	2.0	1315.0	3951.0	ORF1ab	3.0	1317.0	2.0	same gene	2020-10	2020	10
17412	17418	6	4	0.10498	3945.0	ORF1ab	3.0	1315.0	3951.0	ORF1ab	3.0	1317.0	2.0	same gene	2020-10	2020	10
17418	17411	7	4	0.10498	3951.0	ORF1ab	3.0	1317.0	3944.0	ORF1ab	2.0	1315.0	2.0	same gene	2020-10	2020	10
17418	17412	6	4	0.10498	3951.0	ORF1ab	3.0	1317.0	3945.0	ORF1ab	3.0	1315.0	2.0	same gene	2020-10	2020	10
17418	17422	4	4	0.10498	3951.0	ORF1ab	3.0	1317.0	3955.0	ORF1ab	1.0	1319.0	2.0	same gene	2020-10	2020	10
17424	17418	6	4	0.10498	3957.0	ORF1ab	3.0	1319.0	3951.0	ORF1ab	3.0	1317.0	2.0	same gene	2020-10	2020	10
17418	17424	6	4	0.10498	3951.0	ORF1ab	3.0	1317.0	3957.0	ORF1ab	3.0	1319.0	2.0	same gene	2020-10	2020	10
17422	17418	4	4	0.10498	3955.0	ORF1ab	1.0	1319.0	3951.0	ORF1ab	3.0	1317.0	2.0	same gene	2020-10	2020	10
13391	13384	7	4	0.10495	13126.0	ORF1ab	1.0	4376.0	13119.0	ORF1ab	3.0	4373.0	3.0	same gene	2020-10	2020	10
13384	13390	6	4	0.10495	13119.0	ORF1ab	3.0	4373.0	13125.0	ORF1ab	3.0	4375.0	2.0	same gene	2020-10	2020	10
13384	13391	7	4	0.10495	13119.0	ORF1ab	3.0	4373.0	13126.0	ORF1ab	1.0	4376.0	3.0	same gene	2020-10	2020	10
13384	13377	7	4	0.10495	13119.0	ORF1ab	3.0	4373.0	13112.0	ORF1ab	2.0	4371.0	2.0	same gene	2020-10	2020	10
13384	13375	9	4	0.10495	13119.0	ORF1ab	3.0	4373.0	13110.0	ORF1ab	3.0	4370.0	3.0	same gene	2020-10	2020	10
13376	13384	8	4	0.10495	13111.0	ORF1ab	1.0	4371.0	13119.0	ORF1ab	3.0	4373.0	2.0	same gene	2020-10	2020	10
13384	13376	8	4	0.10495	13119.0	ORF1ab	3.0	4373.0	13111.0	ORF1ab	1.0	4371.0	2.0	same gene	2020-10	2020	10
13390	13384	6	4	0.10495	13125.0	ORF1ab	3.0	4375.0	13119.0	ORF1ab	3.0	4373.0	2.0	same gene	2020-10	2020	10
13377	13384	7	4	0.10495	13112.0	ORF1ab	2.0	4371.0	13119.0	ORF1ab	3.0	4373.0	2.0	same gene	2020-10	2020	10
13375	13384	9	4	0.10495	13110.0	ORF1ab	3.0	4370.0	13119.0	ORF1ab	3.0	4373.0	3.0	same gene	2020-10	2020	10
13385	13377	8	4	0.10492	13120.0	ORF1ab	1.0	4374.0	13112.0	ORF1ab	2.0	4371.0	3.0	same gene	2020-10	2020	10
13377	13385	8	4	0.10492	13112.0	ORF1ab	2.0	4371.0	13120.0	ORF1ab	1.0	4374.0	3.0	same gene	2020-10	2020	10
13385	13376	9	4	0.10492	13120.0	ORF1ab	1.0	4374.0	13111.0	ORF1ab	1.0	4371.0	3.0	same gene	2020-10	2020	10
13385	13391	6	4	0.10492	13120.0	ORF1ab	1.0	4374.0	13126.0	ORF1ab	1.0	4376.0	2.0	same gene	2020-10	2020	10
13385	13375	10	4	0.10492	13120.0	ORF1ab	1.0	4374.0	13110.0	ORF1ab	3.0	4370.0	4.0	same gene	2020-10	2020	10
13391	13385	6	4	0.10492	13126.0	ORF1ab	1.0	4376.0	13120.0	ORF1ab	1.0	4374.0	2.0	same gene	2020-10	2020	10
13376	13385	9	4	0.10492	13111.0	ORF1ab	1.0	4371.0	13120.0	ORF1ab	1.0	4374.0	3.0	same gene	2020-10	2020	10
13375	13385	10	4	0.10492	13110.0	ORF1ab	3.0	4370.0	13120.0	ORF1ab	1.0	4374.0	4.0	same gene	2020-10	2020	10
13405	13398	7	4	0.10489	13140.0	ORF1ab	3.0	4380.0	13133.0	ORF1ab	2.0	4378.0	2.0	same gene	2020-10	2020	10
13404	13398	6	4	0.10489	13139.0	ORF1ab	2.0	4380.0	13133.0	ORF1ab	2.0	4378.0	2.0	same gene	2020-10	2020	10
13403	13398	5	4	0.10489	13138.0	ORF1ab	1.0	4380.0	13133.0	ORF1ab	2.0	4378.0	2.0	same gene	2020-10	2020	10
13406	13398	8	4	0.10489	13141.0	ORF1ab	1.0	4381.0	13133.0	ORF1ab	2.0	4378.0	3.0	same gene	2020-10	2020	10
13403	13399	4	4	0.10489	13138.0	ORF1ab	1.0	4380.0	13134.0	ORF1ab	3.0	4378.0	2.0	same gene	2020-10	2020	10
13404	13399	5	4	0.10489	13139.0	ORF1ab	2.0	4380.0	13134.0	ORF1ab	3.0	4378.0	2.0	same gene	2020-10	2020	10
13405	13399	6	4	0.10489	13140.0	ORF1ab	3.0	4380.0	13134.0	ORF1ab	3.0	4378.0	2.0	same gene	2020-10	2020	10
13406	13399	7	4	0.10489	13141.0	ORF1ab	1.0	4381.0	13134.0	ORF1ab	3.0	4378.0	3.0	same gene	2020-10	2020	10
13406	13400	6	4	0.10489	13141.0	ORF1ab	1.0	4381.0	13135.0	ORF1ab	1.0	4379.0	2.0	same gene	2020-10	2020	10
13406	13396	10	4	0.10489	13141.0	ORF1ab	1.0	4381.0	13131.0	ORF1ab	3.0	4377.0	4.0	same gene	2020-10	2020	10
13399	13403	4	4	0.10489	13134.0	ORF1ab	3.0	4378.0	13138.0	ORF1ab	1.0	4380.0	2.0	same gene	2020-10	2020	10
13405	13396	9	4	0.10489	13140.0	ORF1ab	3.0	4380.0	13131.0	ORF1ab	3.0	4377.0	3.0	same gene	2020-10	2020	10
13396	13405	9	4	0.10489	13131.0	ORF1ab	3.0	4377.0	13140.0	ORF1ab	3.0	4380.0	3.0	same gene	2020-10	2020	10
13399	13406	7	4	0.10489	13134.0	ORF1ab	3.0	4378.0	13141.0	ORF1ab	1.0	4381.0	3.0	same gene	2020-10	2020	10
13400	13396	4	4	0.10489	13135.0	ORF1ab	1.0	4379.0	13131.0	ORF1ab	3.0	4377.0	2.0	same gene	2020-10	2020	10
13400	13406	6	4	0.10489	13135.0	ORF1ab	1.0	4379.0	13141.0	ORF1ab	1.0	4381.0	2.0	same gene	2020-10	2020	10
13403	13396	7	4	0.10489	13138.0	ORF1ab	1.0	4380.0	13131.0	ORF1ab	3.0	4377.0	3.0	same gene	2020-10	2020	10
13404	13396	8	4	0.10489	13139.0	ORF1ab	2.0	4380.0	13131.0	ORF1ab	3.0	4377.0	3.0	same gene	2020-10	2020	10
13396	13403	7	4	0.10489	13131.0	ORF1ab	3.0	4377.0	13138.0	ORF1ab	1.0	4380.0	3.0	same gene	2020-10	2020	10
13396	13400	4	4	0.10489	13131.0	ORF1ab	3.0	4377.0	13135.0	ORF1ab	1.0	4379.0	2.0	same gene	2020-10	2020	10
13396	13404	8	4	0.10489	13131.0	ORF1ab	3.0	4377.0	13139.0	ORF1ab	2.0	4380.0	3.0	same gene	2020-10	2020	10
13399	13405	6	4	0.10489	13134.0	ORF1ab	3.0	4378.0	13140.0	ORF1ab	3.0	4380.0	2.0	same gene	2020-10	2020	10
13396	13406	10	4	0.10489	13131.0	ORF1ab	3.0	4377.0	13141.0	ORF1ab	1.0	4381.0	4.0	same gene	2020-10	2020	10
13399	13404	5	4	0.10489	13134.0	ORF1ab	3.0	4378.0	13139.0	ORF1ab	2.0	4380.0	2.0	same gene	2020-10	2020	10
13398	13403	5	4	0.10489	13133.0	ORF1ab	2.0	4378.0	13138.0	ORF1ab	1.0	4380.0	2.0	same gene	2020-10	2020	10
13398	13404	6	4	0.10489	13133.0	ORF1ab	2.0	4378.0	13139.0	ORF1ab	2.0	4380.0	2.0	same gene	2020-10	2020	10
13398	13405	7	4	0.10489	13133.0	ORF1ab	2.0	4378.0	13140.0	ORF1ab	3.0	4380.0	2.0	same gene	2020-10	2020	10
13398	13406	8	4	0.10489	13133.0	ORF1ab	2.0	4378.0	13141.0	ORF1ab	1.0	4381.0	3.0	same gene	2020-10	2020	10
13389	13376	13	4	0.10488	13124.0	ORF1ab	2.0	4375.0	13111.0	ORF1ab	1.0	4371.0	4.0	same gene	2020-10	2020	10
13389	13373	16	4	0.10488	13124.0	ORF1ab	2.0	4375.0	13108.0	ORF1ab	1.0	4370.0	5.0	same gene	2020-10	2020	10
13377	13389	12	4	0.10488	13112.0	ORF1ab	2.0	4371.0	13124.0	ORF1ab	2.0	4375.0	4.0	same gene	2020-10	2020	10
13389	13375	14	4	0.10488	13124.0	ORF1ab	2.0	4375.0	13110.0	ORF1ab	3.0	4370.0	5.0	same gene	2020-10	2020	10
13376	13389	13	4	0.10488	13111.0	ORF1ab	1.0	4371.0	13124.0	ORF1ab	2.0	4375.0	4.0	same gene	2020-10	2020	10
13375	13389	14	4	0.10488	13110.0	ORF1ab	3.0	4370.0	13124.0	ORF1ab	2.0	4375.0	5.0	same gene	2020-10	2020	10
13382	13389	7	4	0.10488	13117.0	ORF1ab	1.0	4373.0	13124.0	ORF1ab	2.0	4375.0	2.0	same gene	2020-10	2020	10
13389	13382	7	4	0.10488	13124.0	ORF1ab	2.0	4375.0	13117.0	ORF1ab	1.0	4373.0	2.0	same gene	2020-10	2020	10
13389	13383	6	4	0.10488	13124.0	ORF1ab	2.0	4375.0	13118.0	ORF1ab	2.0	4373.0	2.0	same gene	2020-10	2020	10
13389	13377	12	4	0.10488	13124.0	ORF1ab	2.0	4375.0	13112.0	ORF1ab	2.0	4371.0	4.0	same gene	2020-10	2020	10
13383	13389	6	4	0.10488	13118.0	ORF1ab	2.0	4373.0	13124.0	ORF1ab	2.0	4375.0	2.0	same gene	2020-10	2020	10
13373	13389	16	4	0.10488	13108.0	ORF1ab	1.0	4370.0	13124.0	ORF1ab	2.0	4375.0	5.0	same gene	2020-10	2020	10
13403	13397	6	4	0.10485	13138.0	ORF1ab	1.0	4380.0	13132.0	ORF1ab	1.0	4378.0	2.0	same gene	2020-10	2020	10
13404	13397	7	4	0.10485	13139.0	ORF1ab	2.0	4380.0	13132.0	ORF1ab	1.0	4378.0	2.0	same gene	2020-10	2020	10
13405	13397	8	4	0.10485	13140.0	ORF1ab	3.0	4380.0	13132.0	ORF1ab	1.0	4378.0	2.0	same gene	2020-10	2020	10
13390	13379	11	4	0.10485	13125.0	ORF1ab	3.0	4375.0	13114.0	ORF1ab	1.0	4372.0	3.0	same gene	2020-10	2020	10
13387	13379	8	4	0.10485	13122.0	ORF1ab	3.0	4374.0	13114.0	ORF1ab	1.0	4372.0	2.0	same gene	2020-10	2020	10
13397	13406	9	4	0.10485	13132.0	ORF1ab	1.0	4378.0	13141.0	ORF1ab	1.0	4381.0	3.0	same gene	2020-10	2020	10
13397	13405	8	4	0.10485	13132.0	ORF1ab	1.0	4378.0	13140.0	ORF1ab	3.0	4380.0	2.0	same gene	2020-10	2020	10
13406	13397	9	4	0.10485	13141.0	ORF1ab	1.0	4381.0	13132.0	ORF1ab	1.0	4378.0	3.0	same gene	2020-10	2020	10
13397	13404	7	4	0.10485	13132.0	ORF1ab	1.0	4378.0	13139.0	ORF1ab	2.0	4380.0	2.0	same gene	2020-10	2020	10
13391	13379	12	4	0.10485	13126.0	ORF1ab	1.0	4376.0	13114.0	ORF1ab	1.0	4372.0	4.0	same gene	2020-10	2020	10
13397	13403	6	4	0.10485	13132.0	ORF1ab	1.0	4378.0	13138.0	ORF1ab	1.0	4380.0	2.0	same gene	2020-10	2020	10
13375	13379	4	4	0.10485	13110.0	ORF1ab	3.0	4370.0	13114.0	ORF1ab	1.0	4372.0	2.0	same gene	2020-10	2020	10
13379	13375	4	4	0.10485	13114.0	ORF1ab	1.0	4372.0	13110.0	ORF1ab	3.0	4370.0	2.0	same gene	2020-10	2020	10
13379	13391	12	4	0.10485	13114.0	ORF1ab	1.0	4372.0	13126.0	ORF1ab	1.0	4376.0	4.0	same gene	2020-10	2020	10
13379	13390	11	4	0.10485	13114.0	ORF1ab	1.0	4372.0	13125.0	ORF1ab	3.0	4375.0	3.0	same gene	2020-10	2020	10
13379	13387	8	4	0.10485	13114.0	ORF1ab	1.0	4372.0	13122.0	ORF1ab	3.0	4374.0	2.0	same gene	2020-10	2020	10
13401	13406	5	4	0.10482	13136.0	ORF1ab	2.0	4379.0	13141.0	ORF1ab	1.0	4381.0	2.0	same gene	2020-10	2020	10
13396	13401	5	4	0.10482	13131.0	ORF1ab	3.0	4377.0	13136.0	ORF1ab	2.0	4379.0	2.0	same gene	2020-10	2020	10
13401	13396	5	4	0.10482	13136.0	ORF1ab	2.0	4379.0	13131.0	ORF1ab	3.0	4377.0	2.0	same gene	2020-10	2020	10
13406	13401	5	4	0.10482	13141.0	ORF1ab	1.0	4381.0	13136.0	ORF1ab	2.0	4379.0	2.0	same gene	2020-10	2020	10
13373	13380	7	4	0.10478	13108.0	ORF1ab	1.0	4370.0	13115.0	ORF1ab	2.0	4372.0	2.0	same gene	2020-10	2020	10
13375	13380	5	4	0.10478	13110.0	ORF1ab	3.0	4370.0	13115.0	ORF1ab	2.0	4372.0	2.0	same gene	2020-10	2020	10
13380	13373	7	4	0.10478	13115.0	ORF1ab	2.0	4372.0	13108.0	ORF1ab	1.0	4370.0	2.0	same gene	2020-10	2020	10
13380	13375	5	4	0.10478	13115.0	ORF1ab	2.0	4372.0	13110.0	ORF1ab	3.0	4370.0	2.0	same gene	2020-10	2020	10
13387	13380	7	4	0.10478	13122.0	ORF1ab	3.0	4374.0	13115.0	ORF1ab	2.0	4372.0	2.0	same gene	2020-10	2020	10
13391	13380	11	4	0.10478	13126.0	ORF1ab	1.0	4376.0	13115.0	ORF1ab	2.0	4372.0	4.0	same gene	2020-10	2020	10
13380	13390	10	4	0.10478	13115.0	ORF1ab	2.0	4372.0	13125.0	ORF1ab	3.0	4375.0	3.0	same gene	2020-10	2020	10
13390	13380	10	4	0.10478	13125.0	ORF1ab	3.0	4375.0	13115.0	ORF1ab	2.0	4372.0	3.0	same gene	2020-10	2020	10
13380	13387	7	4	0.10478	13115.0	ORF1ab	2.0	4372.0	13122.0	ORF1ab	3.0	4374.0	2.0	same gene	2020-10	2020	10
13380	13391	11	4	0.10478	13115.0	ORF1ab	2.0	4372.0	13126.0	ORF1ab	1.0	4376.0	4.0	same gene	2020-10	2020	10
13391	13378	13	4	0.10476	13126.0	ORF1ab	1.0	4376.0	13113.0	ORF1ab	3.0	4371.0	5.0	same gene	2020-10	2020	10
13378	13382	4	4	0.10476	13113.0	ORF1ab	3.0	4371.0	13117.0	ORF1ab	1.0	4373.0	2.0	same gene	2020-10	2020	10
13378	13390	12	4	0.10476	13113.0	ORF1ab	3.0	4371.0	13125.0	ORF1ab	3.0	4375.0	4.0	same gene	2020-10	2020	10
13390	13378	12	4	0.10476	13125.0	ORF1ab	3.0	4375.0	13113.0	ORF1ab	3.0	4371.0	4.0	same gene	2020-10	2020	10
13387	13378	9	4	0.10476	13122.0	ORF1ab	3.0	4374.0	13113.0	ORF1ab	3.0	4371.0	3.0	same gene	2020-10	2020	10
13378	13391	13	4	0.10476	13113.0	ORF1ab	3.0	4371.0	13126.0	ORF1ab	1.0	4376.0	5.0	same gene	2020-10	2020	10
13383	13378	5	4	0.10476	13118.0	ORF1ab	2.0	4373.0	13113.0	ORF1ab	3.0	4371.0	2.0	same gene	2020-10	2020	10
13382	13378	4	4	0.10476	13117.0	ORF1ab	1.0	4373.0	13113.0	ORF1ab	3.0	4371.0	2.0	same gene	2020-10	2020	10
13378	13387	9	4	0.10476	13113.0	ORF1ab	3.0	4371.0	13122.0	ORF1ab	3.0	4374.0	3.0	same gene	2020-10	2020	10
13378	13383	5	4	0.10476	13113.0	ORF1ab	3.0	4371.0	13118.0	ORF1ab	2.0	4373.0	2.0	same gene	2020-10	2020	10
13377	13386	9	4	0.10463	13112.0	ORF1ab	2.0	4371.0	13121.0	ORF1ab	2.0	4374.0	3.0	same gene	2020-10	2020	10
13376	13386	10	4	0.10463	13111.0	ORF1ab	1.0	4371.0	13121.0	ORF1ab	2.0	4374.0	3.0	same gene	2020-10	2020	10
13386	13377	9	4	0.10463	13121.0	ORF1ab	2.0	4374.0	13112.0	ORF1ab	2.0	4371.0	3.0	same gene	2020-10	2020	10
13386	13375	11	4	0.10463	13121.0	ORF1ab	2.0	4374.0	13110.0	ORF1ab	3.0	4370.0	4.0	same gene	2020-10	2020	10
13391	13386	5	4	0.10463	13126.0	ORF1ab	1.0	4376.0	13121.0	ORF1ab	2.0	4374.0	2.0	same gene	2020-10	2020	10
13386	13391	5	4	0.10463	13121.0	ORF1ab	2.0	4374.0	13126.0	ORF1ab	1.0	4376.0	2.0	same gene	2020-10	2020	10
13386	13376	10	4	0.10463	13121.0	ORF1ab	2.0	4374.0	13111.0	ORF1ab	1.0	4371.0	3.0	same gene	2020-10	2020	10
13375	13386	11	4	0.10463	13110.0	ORF1ab	3.0	4370.0	13121.0	ORF1ab	2.0	4374.0	4.0	same gene	2020-10	2020	10
13374	13383	9	4	0.10456	13109.0	ORF1ab	2.0	4370.0	13118.0	ORF1ab	2.0	4373.0	3.0	same gene	2020-10	2020	10
13374	13387	13	4	0.10456	13109.0	ORF1ab	2.0	4370.0	13122.0	ORF1ab	3.0	4374.0	4.0	same gene	2020-10	2020	10
13374	13391	17	4	0.10456	13109.0	ORF1ab	2.0	4370.0	13126.0	ORF1ab	1.0	4376.0	6.0	same gene	2020-10	2020	10
13391	13374	17	4	0.10456	13126.0	ORF1ab	1.0	4376.0	13109.0	ORF1ab	2.0	4370.0	6.0	same gene	2020-10	2020	10
13390	13374	16	4	0.10456	13125.0	ORF1ab	3.0	4375.0	13109.0	ORF1ab	2.0	4370.0	5.0	same gene	2020-10	2020	10
13387	13374	13	4	0.10456	13122.0	ORF1ab	3.0	4374.0	13109.0	ORF1ab	2.0	4370.0	4.0	same gene	2020-10	2020	10
13383	13374	9	4	0.10456	13118.0	ORF1ab	2.0	4373.0	13109.0	ORF1ab	2.0	4370.0	3.0	same gene	2020-10	2020	10
13382	13374	8	4	0.10456	13117.0	ORF1ab	1.0	4373.0	13109.0	ORF1ab	2.0	4370.0	3.0	same gene	2020-10	2020	10
13374	13382	8	4	0.10456	13109.0	ORF1ab	2.0	4370.0	13117.0	ORF1ab	1.0	4373.0	3.0	same gene	2020-10	2020	10
13374	13390	16	4	0.10456	13109.0	ORF1ab	2.0	4370.0	13125.0	ORF1ab	3.0	4375.0	5.0	same gene	2020-10	2020	10
13391	13381	10	4	0.10453	13126.0	ORF1ab	1.0	4376.0	13116.0	ORF1ab	3.0	4372.0	4.0	same gene	2020-10	2020	10
13387	13381	6	4	0.10453	13122.0	ORF1ab	3.0	4374.0	13116.0	ORF1ab	3.0	4372.0	2.0	same gene	2020-10	2020	10
13381	13375	6	4	0.10453	13116.0	ORF1ab	3.0	4372.0	13110.0	ORF1ab	3.0	4370.0	2.0	same gene	2020-10	2020	10
13381	13387	6	4	0.10453	13116.0	ORF1ab	3.0	4372.0	13122.0	ORF1ab	3.0	4374.0	2.0	same gene	2020-10	2020	10
13381	13390	9	4	0.10453	13116.0	ORF1ab	3.0	4372.0	13125.0	ORF1ab	3.0	4375.0	3.0	same gene	2020-10	2020	10
13381	13391	10	4	0.10453	13116.0	ORF1ab	3.0	4372.0	13126.0	ORF1ab	1.0	4376.0	4.0	same gene	2020-10	2020	10
13390	13381	9	4	0.10453	13125.0	ORF1ab	3.0	4375.0	13116.0	ORF1ab	3.0	4372.0	3.0	same gene	2020-10	2020	10
13375	13381	6	4	0.10453	13110.0	ORF1ab	3.0	4370.0	13116.0	ORF1ab	3.0	4372.0	2.0	same gene	2020-10	2020	10
19577	19582	5	4	0.10443	6110.0	ORF1ab	2.0	2037.0	6115.0	ORF1ab	1.0	2039.0	2.0	same gene	2020-10	2020	10
19582	19577	5	4	0.10443	6115.0	ORF1ab	1.0	2039.0	6110.0	ORF1ab	2.0	2037.0	2.0	same gene	2020-10	2020	10
19578	19582	4	4	0.10443	6111.0	ORF1ab	3.0	2037.0	6115.0	ORF1ab	1.0	2039.0	2.0	same gene	2020-10	2020	10
19582	19578	4	4	0.10443	6115.0	ORF1ab	1.0	2039.0	6111.0	ORF1ab	3.0	2037.0	2.0	same gene	2020-10	2020	10
19490	19307	183	4	0.10442	6023.0	ORF1ab	2.0	2008.0	5840.0	ORF1ab	2.0	1947.0	61.0	same gene	2020-10	2020	10
19307	19490	183	4	0.10442	5840.0	ORF1ab	2.0	1947.0	6023.0	ORF1ab	2.0	2008.0	61.0	same gene	2020-10	2020	10
13683	13676	7	4	0.10441	216.0	ORF1ab	3.0	72.0	209.0	ORF1ab	2.0	70.0	2.0	same gene	2020-10	2020	10
13683	13688	5	4	0.10441	216.0	ORF1ab	3.0	72.0	221.0	ORF1ab	2.0	74.0	2.0	same gene	2020-10	2020	10
13677	13688	11	4	0.10441	210.0	ORF1ab	3.0	70.0	221.0	ORF1ab	2.0	74.0	4.0	same gene	2020-10	2020	10
13683	13689	6	4	0.10441	216.0	ORF1ab	3.0	72.0	222.0	ORF1ab	3.0	74.0	2.0	same gene	2020-10	2020	10
13682	13688	6	4	0.10441	215.0	ORF1ab	2.0	72.0	221.0	ORF1ab	2.0	74.0	2.0	same gene	2020-10	2020	10
13666	13683	17	4	0.10441	199.0	ORF1ab	1.0	67.0	216.0	ORF1ab	3.0	72.0	5.0	same gene	2020-10	2020	10
13682	13695	13	4	0.10441	215.0	ORF1ab	2.0	72.0	228.0	ORF1ab	3.0	76.0	4.0	same gene	2020-10	2020	10
13695	13689	6	4	0.10441	228.0	ORF1ab	3.0	76.0	222.0	ORF1ab	3.0	74.0	2.0	same gene	2020-10	2020	10
13682	13689	7	4	0.10441	215.0	ORF1ab	2.0	72.0	222.0	ORF1ab	3.0	74.0	2.0	same gene	2020-10	2020	10
13673	13689	16	4	0.10441	206.0	ORF1ab	2.0	69.0	222.0	ORF1ab	3.0	74.0	5.0	same gene	2020-10	2020	10
13677	13689	12	4	0.10441	210.0	ORF1ab	3.0	70.0	222.0	ORF1ab	3.0	74.0	4.0	same gene	2020-10	2020	10
13683	13677	6	4	0.10441	216.0	ORF1ab	3.0	72.0	210.0	ORF1ab	3.0	70.0	2.0	same gene	2020-10	2020	10
13695	13688	7	4	0.10441	228.0	ORF1ab	3.0	76.0	221.0	ORF1ab	2.0	74.0	2.0	same gene	2020-10	2020	10
13688	13666	22	4	0.10441	221.0	ORF1ab	2.0	74.0	199.0	ORF1ab	1.0	67.0	7.0	same gene	2020-10	2020	10
13688	13677	11	4	0.10441	221.0	ORF1ab	2.0	74.0	210.0	ORF1ab	3.0	70.0	4.0	same gene	2020-10	2020	10
13673	13688	15	4	0.10441	206.0	ORF1ab	2.0	69.0	221.0	ORF1ab	2.0	74.0	5.0	same gene	2020-10	2020	10
13676	13666	10	4	0.10441	209.0	ORF1ab	2.0	70.0	199.0	ORF1ab	1.0	67.0	3.0	same gene	2020-10	2020	10
13666	13679	13	4	0.10441	199.0	ORF1ab	1.0	67.0	212.0	ORF1ab	2.0	71.0	4.0	same gene	2020-10	2020	10
13695	13666	29	4	0.10441	228.0	ORF1ab	3.0	76.0	199.0	ORF1ab	1.0	67.0	9.0	same gene	2020-10	2020	10
13666	13681	15	4	0.10441	199.0	ORF1ab	1.0	67.0	214.0	ORF1ab	1.0	72.0	5.0	same gene	2020-10	2020	10
13679	13688	9	4	0.10441	212.0	ORF1ab	2.0	71.0	221.0	ORF1ab	2.0	74.0	3.0	same gene	2020-10	2020	10
13677	13666	11	4	0.10441	210.0	ORF1ab	3.0	70.0	199.0	ORF1ab	1.0	67.0	3.0	same gene	2020-10	2020	10
13695	13683	12	4	0.10441	228.0	ORF1ab	3.0	76.0	216.0	ORF1ab	3.0	72.0	4.0	same gene	2020-10	2020	10
13695	13675	20	4	0.10441	228.0	ORF1ab	3.0	76.0	208.0	ORF1ab	1.0	70.0	6.0	same gene	2020-10	2020	10
13688	13695	7	4	0.10441	221.0	ORF1ab	2.0	74.0	228.0	ORF1ab	3.0	76.0	2.0	same gene	2020-10	2020	10
13672	13695	23	4	0.10441	205.0	ORF1ab	1.0	69.0	228.0	ORF1ab	3.0	76.0	7.0	same gene	2020-10	2020	10
13673	13679	6	4	0.10441	206.0	ORF1ab	2.0	69.0	212.0	ORF1ab	2.0	71.0	2.0	same gene	2020-10	2020	10
13681	13676	5	4	0.10441	214.0	ORF1ab	1.0	72.0	209.0	ORF1ab	2.0	70.0	2.0	same gene	2020-10	2020	10
13673	13681	8	4	0.10441	206.0	ORF1ab	2.0	69.0	214.0	ORF1ab	1.0	72.0	3.0	same gene	2020-10	2020	10
13666	13682	16	4	0.10441	199.0	ORF1ab	1.0	67.0	215.0	ORF1ab	2.0	72.0	5.0	same gene	2020-10	2020	10
13673	13682	9	4	0.10441	206.0	ORF1ab	2.0	69.0	215.0	ORF1ab	2.0	72.0	3.0	same gene	2020-10	2020	10
13673	13683	10	4	0.10441	206.0	ORF1ab	2.0	69.0	216.0	ORF1ab	3.0	72.0	3.0	same gene	2020-10	2020	10
13683	13695	12	4	0.10441	216.0	ORF1ab	3.0	72.0	228.0	ORF1ab	3.0	76.0	4.0	same gene	2020-10	2020	10
13689	13677	12	4	0.10441	222.0	ORF1ab	3.0	74.0	210.0	ORF1ab	3.0	70.0	4.0	same gene	2020-10	2020	10
13681	13695	14	4	0.10441	214.0	ORF1ab	1.0	72.0	228.0	ORF1ab	3.0	76.0	4.0	same gene	2020-10	2020	10
13682	13676	6	4	0.10441	215.0	ORF1ab	2.0	72.0	209.0	ORF1ab	2.0	70.0	2.0	same gene	2020-10	2020	10
13681	13688	7	4	0.10441	214.0	ORF1ab	1.0	72.0	221.0	ORF1ab	2.0	74.0	2.0	same gene	2020-10	2020	10
13673	13695	22	4	0.10441	206.0	ORF1ab	2.0	69.0	228.0	ORF1ab	3.0	76.0	7.0	same gene	2020-10	2020	10
13681	13689	8	4	0.10441	214.0	ORF1ab	1.0	72.0	222.0	ORF1ab	3.0	74.0	2.0	same gene	2020-10	2020	10
13676	13683	7	4	0.10441	209.0	ORF1ab	2.0	70.0	216.0	ORF1ab	3.0	72.0	2.0	same gene	2020-10	2020	10
13688	13676	12	4	0.10441	221.0	ORF1ab	2.0	74.0	209.0	ORF1ab	2.0	70.0	4.0	same gene	2020-10	2020	10
13677	13683	6	4	0.10441	210.0	ORF1ab	3.0	70.0	216.0	ORF1ab	3.0	72.0	2.0	same gene	2020-10	2020	10
13677	13682	5	4	0.10441	210.0	ORF1ab	3.0	70.0	215.0	ORF1ab	2.0	72.0	2.0	same gene	2020-10	2020	10
13677	13681	4	4	0.10441	210.0	ORF1ab	3.0	70.0	214.0	ORF1ab	1.0	72.0	2.0	same gene	2020-10	2020	10
13676	13688	12	4	0.10441	209.0	ORF1ab	2.0	70.0	221.0	ORF1ab	2.0	74.0	4.0	same gene	2020-10	2020	10
13676	13695	19	4	0.10441	209.0	ORF1ab	2.0	70.0	228.0	ORF1ab	3.0	76.0	6.0	same gene	2020-10	2020	10
13689	13666	23	4	0.10441	222.0	ORF1ab	3.0	74.0	199.0	ORF1ab	1.0	67.0	7.0	same gene	2020-10	2020	10
13681	13666	15	4	0.10441	214.0	ORF1ab	1.0	72.0	199.0	ORF1ab	1.0	67.0	5.0	same gene	2020-10	2020	10
13682	13666	16	4	0.10441	215.0	ORF1ab	2.0	72.0	199.0	ORF1ab	1.0	67.0	5.0	same gene	2020-10	2020	10
13683	13666	17	4	0.10441	216.0	ORF1ab	3.0	72.0	199.0	ORF1ab	1.0	67.0	5.0	same gene	2020-10	2020	10
13681	13672	9	4	0.10441	214.0	ORF1ab	1.0	72.0	205.0	ORF1ab	1.0	69.0	3.0	same gene	2020-10	2020	10
13683	13672	11	4	0.10441	216.0	ORF1ab	3.0	72.0	205.0	ORF1ab	1.0	69.0	3.0	same gene	2020-10	2020	10
13666	13689	23	4	0.10441	199.0	ORF1ab	1.0	67.0	222.0	ORF1ab	3.0	74.0	7.0	same gene	2020-10	2020	10
13666	13688	22	4	0.10441	199.0	ORF1ab	1.0	67.0	221.0	ORF1ab	2.0	74.0	7.0	same gene	2020-10	2020	10
13676	13689	13	4	0.10441	209.0	ORF1ab	2.0	70.0	222.0	ORF1ab	3.0	74.0	4.0	same gene	2020-10	2020	10
13689	13676	13	4	0.10441	222.0	ORF1ab	3.0	74.0	209.0	ORF1ab	2.0	70.0	4.0	same gene	2020-10	2020	10
13676	13682	6	4	0.10441	209.0	ORF1ab	2.0	70.0	215.0	ORF1ab	2.0	72.0	2.0	same gene	2020-10	2020	10
13676	13681	5	4	0.10441	209.0	ORF1ab	2.0	70.0	214.0	ORF1ab	1.0	72.0	2.0	same gene	2020-10	2020	10
13675	13695	20	4	0.10441	208.0	ORF1ab	1.0	70.0	228.0	ORF1ab	3.0	76.0	6.0	same gene	2020-10	2020	10
13666	13695	29	4	0.10441	199.0	ORF1ab	1.0	67.0	228.0	ORF1ab	3.0	76.0	9.0	same gene	2020-10	2020	10
13682	13677	5	4	0.10441	215.0	ORF1ab	2.0	72.0	210.0	ORF1ab	3.0	70.0	2.0	same gene	2020-10	2020	10
13681	13677	4	4	0.10441	214.0	ORF1ab	1.0	72.0	210.0	ORF1ab	3.0	70.0	2.0	same gene	2020-10	2020	10
13695	13676	19	4	0.10441	228.0	ORF1ab	3.0	76.0	209.0	ORF1ab	2.0	70.0	6.0	same gene	2020-10	2020	10
13675	13681	6	4	0.10441	208.0	ORF1ab	1.0	70.0	214.0	ORF1ab	1.0	72.0	2.0	same gene	2020-10	2020	10
13675	13682	7	4	0.10441	208.0	ORF1ab	1.0	70.0	215.0	ORF1ab	2.0	72.0	2.0	same gene	2020-10	2020	10
13689	13673	16	4	0.10441	222.0	ORF1ab	3.0	74.0	206.0	ORF1ab	2.0	69.0	5.0	same gene	2020-10	2020	10
13688	13673	15	4	0.10441	221.0	ORF1ab	2.0	74.0	206.0	ORF1ab	2.0	69.0	5.0	same gene	2020-10	2020	10
13675	13683	8	4	0.10441	208.0	ORF1ab	1.0	70.0	216.0	ORF1ab	3.0	72.0	2.0	same gene	2020-10	2020	10
13679	13666	13	4	0.10441	212.0	ORF1ab	2.0	71.0	199.0	ORF1ab	1.0	67.0	4.0	same gene	2020-10	2020	10
13679	13673	6	4	0.10441	212.0	ORF1ab	2.0	71.0	206.0	ORF1ab	2.0	69.0	2.0	same gene	2020-10	2020	10
13675	13688	13	4	0.10441	208.0	ORF1ab	1.0	70.0	221.0	ORF1ab	2.0	74.0	4.0	same gene	2020-10	2020	10
13675	13689	14	4	0.10441	208.0	ORF1ab	1.0	70.0	222.0	ORF1ab	3.0	74.0	4.0	same gene	2020-10	2020	10
13666	13675	9	4	0.10441	199.0	ORF1ab	1.0	67.0	208.0	ORF1ab	1.0	70.0	3.0	same gene	2020-10	2020	10
13695	13677	18	4	0.10441	228.0	ORF1ab	3.0	76.0	210.0	ORF1ab	3.0	70.0	6.0	same gene	2020-10	2020	10
13695	13672	23	4	0.10441	228.0	ORF1ab	3.0	76.0	205.0	ORF1ab	1.0	69.0	7.0	same gene	2020-10	2020	10
13689	13695	6	4	0.10441	222.0	ORF1ab	3.0	74.0	228.0	ORF1ab	3.0	76.0	2.0	same gene	2020-10	2020	10
13689	13675	14	4	0.10441	222.0	ORF1ab	3.0	74.0	208.0	ORF1ab	1.0	70.0	4.0	same gene	2020-10	2020	10
13672	13664	8	4	0.10441	205.0	ORF1ab	1.0	69.0	197.0	ORF1ab	2.0	66.0	3.0	same gene	2020-10	2020	10
13688	13675	13	4	0.10441	221.0	ORF1ab	2.0	74.0	208.0	ORF1ab	1.0	70.0	4.0	same gene	2020-10	2020	10
13664	13695	31	4	0.10441	197.0	ORF1ab	2.0	66.0	228.0	ORF1ab	3.0	76.0	10.0	same gene	2020-10	2020	10
13664	13677	13	4	0.10441	197.0	ORF1ab	2.0	66.0	210.0	ORF1ab	3.0	70.0	4.0	same gene	2020-10	2020	10
13675	13669	6	4	0.10441	208.0	ORF1ab	1.0	70.0	202.0	ORF1ab	1.0	68.0	2.0	same gene	2020-10	2020	10
13676	13669	7	4	0.10441	209.0	ORF1ab	2.0	70.0	202.0	ORF1ab	1.0	68.0	2.0	same gene	2020-10	2020	10
13677	13669	8	4	0.10441	210.0	ORF1ab	3.0	70.0	202.0	ORF1ab	1.0	68.0	2.0	same gene	2020-10	2020	10
13677	13695	18	4	0.10441	210.0	ORF1ab	3.0	70.0	228.0	ORF1ab	3.0	76.0	6.0	same gene	2020-10	2020	10
13679	13669	10	4	0.10441	212.0	ORF1ab	2.0	71.0	202.0	ORF1ab	1.0	68.0	3.0	same gene	2020-10	2020	10
13664	13676	12	4	0.10441	197.0	ORF1ab	2.0	66.0	209.0	ORF1ab	2.0	70.0	4.0	same gene	2020-10	2020	10
13681	13669	12	4	0.10441	214.0	ORF1ab	1.0	72.0	202.0	ORF1ab	1.0	68.0	4.0	same gene	2020-10	2020	10
13682	13669	13	4	0.10441	215.0	ORF1ab	2.0	72.0	202.0	ORF1ab	1.0	68.0	4.0	same gene	2020-10	2020	10
13683	13669	14	4	0.10441	216.0	ORF1ab	3.0	72.0	202.0	ORF1ab	1.0	68.0	4.0	same gene	2020-10	2020	10
13689	13681	8	4	0.10441	222.0	ORF1ab	3.0	74.0	214.0	ORF1ab	1.0	72.0	2.0	same gene	2020-10	2020	10
13688	13681	7	4	0.10441	221.0	ORF1ab	2.0	74.0	214.0	ORF1ab	1.0	72.0	2.0	same gene	2020-10	2020	10
13666	13672	6	4	0.10441	199.0	ORF1ab	1.0	67.0	205.0	ORF1ab	1.0	69.0	2.0	same gene	2020-10	2020	10
13688	13669	19	4	0.10441	221.0	ORF1ab	2.0	74.0	202.0	ORF1ab	1.0	68.0	6.0	same gene	2020-10	2020	10
13689	13669	20	4	0.10441	222.0	ORF1ab	3.0	74.0	202.0	ORF1ab	1.0	68.0	6.0	same gene	2020-10	2020	10
13666	13673	7	4	0.10441	199.0	ORF1ab	1.0	67.0	206.0	ORF1ab	2.0	69.0	2.0	same gene	2020-10	2020	10
13679	13664	15	4	0.10441	212.0	ORF1ab	2.0	71.0	197.0	ORF1ab	2.0	66.0	5.0	same gene	2020-10	2020	10
13666	13677	11	4	0.10441	199.0	ORF1ab	1.0	67.0	210.0	ORF1ab	3.0	70.0	3.0	same gene	2020-10	2020	10
13664	13675	11	4	0.10441	197.0	ORF1ab	2.0	66.0	208.0	ORF1ab	1.0	70.0	4.0	same gene	2020-10	2020	10
13664	13673	9	4	0.10441	197.0	ORF1ab	2.0	66.0	206.0	ORF1ab	2.0	69.0	3.0	same gene	2020-10	2020	10
13695	13679	16	4	0.10441	228.0	ORF1ab	3.0	76.0	212.0	ORF1ab	2.0	71.0	5.0	same gene	2020-10	2020	10
13664	13679	15	4	0.10441	197.0	ORF1ab	2.0	66.0	212.0	ORF1ab	2.0	71.0	5.0	same gene	2020-10	2020	10
13677	13664	13	4	0.10441	210.0	ORF1ab	3.0	70.0	197.0	ORF1ab	2.0	66.0	4.0	same gene	2020-10	2020	10
13664	13672	8	4	0.10441	197.0	ORF1ab	2.0	66.0	205.0	ORF1ab	1.0	69.0	3.0	same gene	2020-10	2020	10
13664	13681	17	4	0.10441	197.0	ORF1ab	2.0	66.0	214.0	ORF1ab	1.0	72.0	6.0	same gene	2020-10	2020	10
13669	13677	8	4	0.10441	202.0	ORF1ab	1.0	68.0	210.0	ORF1ab	3.0	70.0	2.0	same gene	2020-10	2020	10
13689	13672	17	4	0.10441	222.0	ORF1ab	3.0	74.0	205.0	ORF1ab	1.0	69.0	5.0	same gene	2020-10	2020	10
13664	13683	19	4	0.10441	197.0	ORF1ab	2.0	66.0	216.0	ORF1ab	3.0	72.0	6.0	same gene	2020-10	2020	10
13669	13664	5	4	0.10441	202.0	ORF1ab	1.0	68.0	197.0	ORF1ab	2.0	66.0	2.0	same gene	2020-10	2020	10
13669	13679	10	4	0.10441	202.0	ORF1ab	1.0	68.0	212.0	ORF1ab	2.0	71.0	3.0	same gene	2020-10	2020	10
13664	13682	18	4	0.10441	197.0	ORF1ab	2.0	66.0	215.0	ORF1ab	2.0	72.0	6.0	same gene	2020-10	2020	10
13681	13673	8	4	0.10441	214.0	ORF1ab	1.0	72.0	206.0	ORF1ab	2.0	69.0	3.0	same gene	2020-10	2020	10
13669	13681	12	4	0.10441	202.0	ORF1ab	1.0	68.0	214.0	ORF1ab	1.0	72.0	4.0	same gene	2020-10	2020	10
13669	13682	13	4	0.10441	202.0	ORF1ab	1.0	68.0	215.0	ORF1ab	2.0	72.0	4.0	same gene	2020-10	2020	10
13669	13683	14	4	0.10441	202.0	ORF1ab	1.0	68.0	216.0	ORF1ab	3.0	72.0	4.0	same gene	2020-10	2020	10
13664	13689	25	4	0.10441	197.0	ORF1ab	2.0	66.0	222.0	ORF1ab	3.0	74.0	8.0	same gene	2020-10	2020	10
13695	13682	13	4	0.10441	228.0	ORF1ab	3.0	76.0	215.0	ORF1ab	2.0	72.0	4.0	same gene	2020-10	2020	10
13673	13664	9	4	0.10441	206.0	ORF1ab	2.0	69.0	197.0	ORF1ab	2.0	66.0	3.0	same gene	2020-10	2020	10
13689	13682	7	4	0.10441	222.0	ORF1ab	3.0	74.0	215.0	ORF1ab	2.0	72.0	2.0	same gene	2020-10	2020	10
13688	13682	6	4	0.10441	221.0	ORF1ab	2.0	74.0	215.0	ORF1ab	2.0	72.0	2.0	same gene	2020-10	2020	10
13695	13681	14	4	0.10441	228.0	ORF1ab	3.0	76.0	214.0	ORF1ab	1.0	72.0	4.0	same gene	2020-10	2020	10
13669	13688	19	4	0.10441	202.0	ORF1ab	1.0	68.0	221.0	ORF1ab	2.0	74.0	6.0	same gene	2020-10	2020	10
13669	13689	20	4	0.10441	202.0	ORF1ab	1.0	68.0	222.0	ORF1ab	3.0	74.0	6.0	same gene	2020-10	2020	10
13679	13695	16	4	0.10441	212.0	ORF1ab	2.0	71.0	228.0	ORF1ab	3.0	76.0	5.0	same gene	2020-10	2020	10
13675	13664	11	4	0.10441	208.0	ORF1ab	1.0	70.0	197.0	ORF1ab	2.0	66.0	4.0	same gene	2020-10	2020	10
13676	13664	12	4	0.10441	209.0	ORF1ab	2.0	70.0	197.0	ORF1ab	2.0	66.0	4.0	same gene	2020-10	2020	10
13679	13689	10	4	0.10441	212.0	ORF1ab	2.0	71.0	222.0	ORF1ab	3.0	74.0	3.0	same gene	2020-10	2020	10
13681	13664	17	4	0.10441	214.0	ORF1ab	1.0	72.0	197.0	ORF1ab	2.0	66.0	6.0	same gene	2020-10	2020	10
13669	13676	7	4	0.10441	202.0	ORF1ab	1.0	68.0	209.0	ORF1ab	2.0	70.0	2.0	same gene	2020-10	2020	10
13672	13666	6	4	0.10441	205.0	ORF1ab	1.0	69.0	199.0	ORF1ab	1.0	67.0	2.0	same gene	2020-10	2020	10
13672	13683	11	4	0.10441	205.0	ORF1ab	1.0	69.0	216.0	ORF1ab	3.0	72.0	3.0	same gene	2020-10	2020	10
13679	13672	7	4	0.10441	212.0	ORF1ab	2.0	71.0	205.0	ORF1ab	1.0	69.0	2.0	same gene	2020-10	2020	10
13669	13675	6	4	0.10441	202.0	ORF1ab	1.0	68.0	208.0	ORF1ab	1.0	70.0	2.0	same gene	2020-10	2020	10
13672	13688	16	4	0.10441	205.0	ORF1ab	1.0	69.0	221.0	ORF1ab	2.0	74.0	5.0	same gene	2020-10	2020	10
13695	13664	31	4	0.10441	228.0	ORF1ab	3.0	76.0	197.0	ORF1ab	2.0	66.0	10.0	same gene	2020-10	2020	10
13688	13683	5	4	0.10441	221.0	ORF1ab	2.0	74.0	216.0	ORF1ab	3.0	72.0	2.0	same gene	2020-10	2020	10
13689	13683	6	4	0.10441	222.0	ORF1ab	3.0	74.0	216.0	ORF1ab	3.0	72.0	2.0	same gene	2020-10	2020	10
13683	13673	10	4	0.10441	216.0	ORF1ab	3.0	72.0	206.0	ORF1ab	2.0	69.0	3.0	same gene	2020-10	2020	10
13673	13666	7	4	0.10441	206.0	ORF1ab	2.0	69.0	199.0	ORF1ab	1.0	67.0	2.0	same gene	2020-10	2020	10
13672	13681	9	4	0.10441	205.0	ORF1ab	1.0	69.0	214.0	ORF1ab	1.0	72.0	3.0	same gene	2020-10	2020	10
13682	13672	10	4	0.10441	215.0	ORF1ab	2.0	72.0	205.0	ORF1ab	1.0	69.0	3.0	same gene	2020-10	2020	10
13695	13669	26	4	0.10441	228.0	ORF1ab	3.0	76.0	202.0	ORF1ab	1.0	68.0	8.0	same gene	2020-10	2020	10
13675	13666	9	4	0.10441	208.0	ORF1ab	1.0	70.0	199.0	ORF1ab	1.0	67.0	3.0	same gene	2020-10	2020	10
13672	13689	17	4	0.10441	205.0	ORF1ab	1.0	69.0	222.0	ORF1ab	3.0	74.0	5.0	same gene	2020-10	2020	10
13664	13688	24	4	0.10441	197.0	ORF1ab	2.0	66.0	221.0	ORF1ab	2.0	74.0	8.0	same gene	2020-10	2020	10
13681	13675	6	4	0.10441	214.0	ORF1ab	1.0	72.0	208.0	ORF1ab	1.0	70.0	2.0	same gene	2020-10	2020	10
13682	13675	7	4	0.10441	215.0	ORF1ab	2.0	72.0	208.0	ORF1ab	1.0	70.0	2.0	same gene	2020-10	2020	10
13683	13675	8	4	0.10441	216.0	ORF1ab	3.0	72.0	208.0	ORF1ab	1.0	70.0	2.0	same gene	2020-10	2020	10
13672	13682	10	4	0.10441	205.0	ORF1ab	1.0	69.0	215.0	ORF1ab	2.0	72.0	3.0	same gene	2020-10	2020	10
13695	13673	22	4	0.10441	228.0	ORF1ab	3.0	76.0	206.0	ORF1ab	2.0	69.0	7.0	same gene	2020-10	2020	10
13666	13676	10	4	0.10441	199.0	ORF1ab	1.0	67.0	209.0	ORF1ab	2.0	70.0	3.0	same gene	2020-10	2020	10
13688	13672	16	4	0.10441	221.0	ORF1ab	2.0	74.0	205.0	ORF1ab	1.0	69.0	5.0	same gene	2020-10	2020	10
13669	13695	26	4	0.10441	202.0	ORF1ab	1.0	68.0	228.0	ORF1ab	3.0	76.0	8.0	same gene	2020-10	2020	10
13688	13679	9	4	0.10441	221.0	ORF1ab	2.0	74.0	212.0	ORF1ab	2.0	71.0	3.0	same gene	2020-10	2020	10
13682	13673	9	4	0.10441	215.0	ORF1ab	2.0	72.0	206.0	ORF1ab	2.0	69.0	3.0	same gene	2020-10	2020	10
13682	13664	18	4	0.10441	215.0	ORF1ab	2.0	72.0	197.0	ORF1ab	2.0	66.0	6.0	same gene	2020-10	2020	10
13683	13664	19	4	0.10441	216.0	ORF1ab	3.0	72.0	197.0	ORF1ab	2.0	66.0	6.0	same gene	2020-10	2020	10
13664	13669	5	4	0.10441	197.0	ORF1ab	2.0	66.0	202.0	ORF1ab	1.0	68.0	2.0	same gene	2020-10	2020	10
13688	13664	24	4	0.10441	221.0	ORF1ab	2.0	74.0	197.0	ORF1ab	2.0	66.0	8.0	same gene	2020-10	2020	10
13689	13664	25	4	0.10441	222.0	ORF1ab	3.0	74.0	197.0	ORF1ab	2.0	66.0	8.0	same gene	2020-10	2020	10
13672	13679	7	4	0.10441	205.0	ORF1ab	1.0	69.0	212.0	ORF1ab	2.0	71.0	2.0	same gene	2020-10	2020	10
13689	13679	10	4	0.10441	222.0	ORF1ab	3.0	74.0	212.0	ORF1ab	2.0	71.0	3.0	same gene	2020-10	2020	10
13695	13674	21	4	0.1044	228.0	ORF1ab	3.0	76.0	207.0	ORF1ab	3.0	69.0	7.0	same gene	2020-10	2020	10
13682	13674	8	4	0.1044	215.0	ORF1ab	2.0	72.0	207.0	ORF1ab	3.0	69.0	3.0	same gene	2020-10	2020	10
13664	13674	10	4	0.1044	197.0	ORF1ab	2.0	66.0	207.0	ORF1ab	3.0	69.0	3.0	same gene	2020-10	2020	10
13689	13674	15	4	0.1044	222.0	ORF1ab	3.0	74.0	207.0	ORF1ab	3.0	69.0	5.0	same gene	2020-10	2020	10
13666	13674	8	4	0.1044	199.0	ORF1ab	1.0	67.0	207.0	ORF1ab	3.0	69.0	2.0	same gene	2020-10	2020	10
13688	13674	14	4	0.1044	221.0	ORF1ab	2.0	74.0	207.0	ORF1ab	3.0	69.0	5.0	same gene	2020-10	2020	10
13683	13674	9	4	0.1044	216.0	ORF1ab	3.0	72.0	207.0	ORF1ab	3.0	69.0	3.0	same gene	2020-10	2020	10
13674	13679	5	4	0.1044	207.0	ORF1ab	3.0	69.0	212.0	ORF1ab	2.0	71.0	2.0	same gene	2020-10	2020	10
13674	13666	8	4	0.1044	207.0	ORF1ab	3.0	69.0	199.0	ORF1ab	1.0	67.0	2.0	same gene	2020-10	2020	10
13674	13681	7	4	0.1044	207.0	ORF1ab	3.0	69.0	214.0	ORF1ab	1.0	72.0	3.0	same gene	2020-10	2020	10
13681	13674	7	4	0.1044	214.0	ORF1ab	1.0	72.0	207.0	ORF1ab	3.0	69.0	3.0	same gene	2020-10	2020	10
13679	13674	5	4	0.1044	212.0	ORF1ab	2.0	71.0	207.0	ORF1ab	3.0	69.0	2.0	same gene	2020-10	2020	10
13674	13695	21	4	0.1044	207.0	ORF1ab	3.0	69.0	228.0	ORF1ab	3.0	76.0	7.0	same gene	2020-10	2020	10
13674	13689	15	4	0.1044	207.0	ORF1ab	3.0	69.0	222.0	ORF1ab	3.0	74.0	5.0	same gene	2020-10	2020	10
13674	13688	14	4	0.1044	207.0	ORF1ab	3.0	69.0	221.0	ORF1ab	2.0	74.0	5.0	same gene	2020-10	2020	10
13674	13683	9	4	0.1044	207.0	ORF1ab	3.0	69.0	216.0	ORF1ab	3.0	72.0	3.0	same gene	2020-10	2020	10
13674	13682	8	4	0.1044	207.0	ORF1ab	3.0	69.0	215.0	ORF1ab	2.0	72.0	3.0	same gene	2020-10	2020	10
13674	13664	10	4	0.1044	207.0	ORF1ab	3.0	69.0	197.0	ORF1ab	2.0	66.0	3.0	same gene	2020-10	2020	10
13679	13686	7	4	0.10438	212.0	ORF1ab	2.0	71.0	219.0	ORF1ab	3.0	73.0	2.0	same gene	2020-10	2020	10
13677	13686	9	4	0.10438	210.0	ORF1ab	3.0	70.0	219.0	ORF1ab	3.0	73.0	3.0	same gene	2020-10	2020	10
13686	13695	9	4	0.10438	219.0	ORF1ab	3.0	73.0	228.0	ORF1ab	3.0	76.0	3.0	same gene	2020-10	2020	10
13686	13677	9	4	0.10438	219.0	ORF1ab	3.0	73.0	210.0	ORF1ab	3.0	70.0	3.0	same gene	2020-10	2020	10
13686	13676	10	4	0.10438	219.0	ORF1ab	3.0	73.0	209.0	ORF1ab	2.0	70.0	3.0	same gene	2020-10	2020	10
13686	13675	11	4	0.10438	219.0	ORF1ab	3.0	73.0	208.0	ORF1ab	1.0	70.0	3.0	same gene	2020-10	2020	10
13686	13679	7	4	0.10438	219.0	ORF1ab	3.0	73.0	212.0	ORF1ab	2.0	71.0	2.0	same gene	2020-10	2020	10
13664	13686	22	4	0.10438	197.0	ORF1ab	2.0	66.0	219.0	ORF1ab	3.0	73.0	7.0	same gene	2020-10	2020	10
13686	13664	22	4	0.10438	219.0	ORF1ab	3.0	73.0	197.0	ORF1ab	2.0	66.0	7.0	same gene	2020-10	2020	10
13686	13666	20	4	0.10438	219.0	ORF1ab	3.0	73.0	199.0	ORF1ab	1.0	67.0	6.0	same gene	2020-10	2020	10
13666	13686	20	4	0.10438	199.0	ORF1ab	1.0	67.0	219.0	ORF1ab	3.0	73.0	6.0	same gene	2020-10	2020	10
13686	13672	14	4	0.10438	219.0	ORF1ab	3.0	73.0	205.0	ORF1ab	1.0	69.0	4.0	same gene	2020-10	2020	10
13669	13686	17	4	0.10438	202.0	ORF1ab	1.0	68.0	219.0	ORF1ab	3.0	73.0	5.0	same gene	2020-10	2020	10
13686	13669	17	4	0.10438	219.0	ORF1ab	3.0	73.0	202.0	ORF1ab	1.0	68.0	5.0	same gene	2020-10	2020	10
13672	13686	14	4	0.10438	205.0	ORF1ab	1.0	69.0	219.0	ORF1ab	3.0	73.0	4.0	same gene	2020-10	2020	10
13695	13686	9	4	0.10438	228.0	ORF1ab	3.0	76.0	219.0	ORF1ab	3.0	73.0	3.0	same gene	2020-10	2020	10
13673	13686	13	4	0.10438	206.0	ORF1ab	2.0	69.0	219.0	ORF1ab	3.0	73.0	4.0	same gene	2020-10	2020	10
13676	13686	10	4	0.10438	209.0	ORF1ab	2.0	70.0	219.0	ORF1ab	3.0	73.0	3.0	same gene	2020-10	2020	10
13675	13686	11	4	0.10438	208.0	ORF1ab	1.0	70.0	219.0	ORF1ab	3.0	73.0	3.0	same gene	2020-10	2020	10
13686	13673	13	4	0.10438	219.0	ORF1ab	3.0	73.0	206.0	ORF1ab	2.0	69.0	4.0	same gene	2020-10	2020	10
13681	13691	10	4	0.10436	214.0	ORF1ab	1.0	72.0	224.0	ORF1ab	2.0	75.0	3.0	same gene	2020-10	2020	10
13691	13676	15	4	0.10436	224.0	ORF1ab	2.0	75.0	209.0	ORF1ab	2.0	70.0	5.0	same gene	2020-10	2020	10
13691	13677	14	4	0.10436	224.0	ORF1ab	2.0	75.0	210.0	ORF1ab	3.0	70.0	5.0	same gene	2020-10	2020	10
13691	13675	16	4	0.10436	224.0	ORF1ab	2.0	75.0	208.0	ORF1ab	1.0	70.0	5.0	same gene	2020-10	2020	10
13675	13691	16	4	0.10436	208.0	ORF1ab	1.0	70.0	224.0	ORF1ab	2.0	75.0	5.0	same gene	2020-10	2020	10
13679	13691	12	4	0.10436	212.0	ORF1ab	2.0	71.0	224.0	ORF1ab	2.0	75.0	4.0	same gene	2020-10	2020	10
13691	13679	12	4	0.10436	224.0	ORF1ab	2.0	75.0	212.0	ORF1ab	2.0	71.0	4.0	same gene	2020-10	2020	10
13691	13681	10	4	0.10436	224.0	ORF1ab	2.0	75.0	214.0	ORF1ab	1.0	72.0	3.0	same gene	2020-10	2020	10
13691	13682	9	4	0.10436	224.0	ORF1ab	2.0	75.0	215.0	ORF1ab	2.0	72.0	3.0	same gene	2020-10	2020	10
13664	13691	27	4	0.10436	197.0	ORF1ab	2.0	66.0	224.0	ORF1ab	2.0	75.0	9.0	same gene	2020-10	2020	10
13691	13664	27	4	0.10436	224.0	ORF1ab	2.0	75.0	197.0	ORF1ab	2.0	66.0	9.0	same gene	2020-10	2020	10
13672	13691	19	4	0.10436	205.0	ORF1ab	1.0	69.0	224.0	ORF1ab	2.0	75.0	6.0	same gene	2020-10	2020	10
13691	13683	8	4	0.10436	224.0	ORF1ab	2.0	75.0	216.0	ORF1ab	3.0	72.0	3.0	same gene	2020-10	2020	10
13691	13666	25	4	0.10436	224.0	ORF1ab	2.0	75.0	199.0	ORF1ab	1.0	67.0	8.0	same gene	2020-10	2020	10
13676	13691	15	4	0.10436	209.0	ORF1ab	2.0	70.0	224.0	ORF1ab	2.0	75.0	5.0	same gene	2020-10	2020	10
13669	13691	22	4	0.10436	202.0	ORF1ab	1.0	68.0	224.0	ORF1ab	2.0	75.0	7.0	same gene	2020-10	2020	10
13691	13669	22	4	0.10436	224.0	ORF1ab	2.0	75.0	202.0	ORF1ab	1.0	68.0	7.0	same gene	2020-10	2020	10
13683	13691	8	4	0.10436	216.0	ORF1ab	3.0	72.0	224.0	ORF1ab	2.0	75.0	3.0	same gene	2020-10	2020	10
13677	13691	14	4	0.10436	210.0	ORF1ab	3.0	70.0	224.0	ORF1ab	2.0	75.0	5.0	same gene	2020-10	2020	10
13691	13672	19	4	0.10436	224.0	ORF1ab	2.0	75.0	205.0	ORF1ab	1.0	69.0	6.0	same gene	2020-10	2020	10
13691	13673	18	4	0.10436	224.0	ORF1ab	2.0	75.0	206.0	ORF1ab	2.0	69.0	6.0	same gene	2020-10	2020	10
13682	13691	9	4	0.10436	215.0	ORF1ab	2.0	72.0	224.0	ORF1ab	2.0	75.0	3.0	same gene	2020-10	2020	10
13666	13691	25	4	0.10436	199.0	ORF1ab	1.0	67.0	224.0	ORF1ab	2.0	75.0	8.0	same gene	2020-10	2020	10
13673	13691	18	4	0.10436	206.0	ORF1ab	2.0	69.0	224.0	ORF1ab	2.0	75.0	6.0	same gene	2020-10	2020	10
13664	13690	26	4	0.10435	197.0	ORF1ab	2.0	66.0	223.0	ORF1ab	1.0	75.0	9.0	same gene	2020-10	2020	10
13669	13690	21	4	0.10435	202.0	ORF1ab	1.0	68.0	223.0	ORF1ab	1.0	75.0	7.0	same gene	2020-10	2020	10
13675	13690	15	4	0.10435	208.0	ORF1ab	1.0	70.0	223.0	ORF1ab	1.0	75.0	5.0	same gene	2020-10	2020	10
13666	13690	24	4	0.10435	199.0	ORF1ab	1.0	67.0	223.0	ORF1ab	1.0	75.0	8.0	same gene	2020-10	2020	10
13677	13690	13	4	0.10435	210.0	ORF1ab	3.0	70.0	223.0	ORF1ab	1.0	75.0	5.0	same gene	2020-10	2020	10
13672	13690	18	4	0.10435	205.0	ORF1ab	1.0	69.0	223.0	ORF1ab	1.0	75.0	6.0	same gene	2020-10	2020	10
13676	13690	14	4	0.10435	209.0	ORF1ab	2.0	70.0	223.0	ORF1ab	1.0	75.0	5.0	same gene	2020-10	2020	10
13673	13690	17	4	0.10435	206.0	ORF1ab	2.0	69.0	223.0	ORF1ab	1.0	75.0	6.0	same gene	2020-10	2020	10
13690	13677	13	4	0.10435	223.0	ORF1ab	1.0	75.0	210.0	ORF1ab	3.0	70.0	5.0	same gene	2020-10	2020	10
13683	13690	7	4	0.10435	216.0	ORF1ab	3.0	72.0	223.0	ORF1ab	1.0	75.0	3.0	same gene	2020-10	2020	10
13690	13676	14	4	0.10435	223.0	ORF1ab	1.0	75.0	209.0	ORF1ab	2.0	70.0	5.0	same gene	2020-10	2020	10
13690	13679	11	4	0.10435	223.0	ORF1ab	1.0	75.0	212.0	ORF1ab	2.0	71.0	4.0	same gene	2020-10	2020	10
13690	13681	9	4	0.10435	223.0	ORF1ab	1.0	75.0	214.0	ORF1ab	1.0	72.0	3.0	same gene	2020-10	2020	10
13690	13673	17	4	0.10435	223.0	ORF1ab	1.0	75.0	206.0	ORF1ab	2.0	69.0	6.0	same gene	2020-10	2020	10
13690	13682	8	4	0.10435	223.0	ORF1ab	1.0	75.0	215.0	ORF1ab	2.0	72.0	3.0	same gene	2020-10	2020	10
13690	13675	15	4	0.10435	223.0	ORF1ab	1.0	75.0	208.0	ORF1ab	1.0	70.0	5.0	same gene	2020-10	2020	10
13679	13690	11	4	0.10435	212.0	ORF1ab	2.0	71.0	223.0	ORF1ab	1.0	75.0	4.0	same gene	2020-10	2020	10
13690	13672	18	4	0.10435	223.0	ORF1ab	1.0	75.0	205.0	ORF1ab	1.0	69.0	6.0	same gene	2020-10	2020	10
13682	13690	8	4	0.10435	215.0	ORF1ab	2.0	72.0	223.0	ORF1ab	1.0	75.0	3.0	same gene	2020-10	2020	10
13690	13669	21	4	0.10435	223.0	ORF1ab	1.0	75.0	202.0	ORF1ab	1.0	68.0	7.0	same gene	2020-10	2020	10
13690	13664	26	4	0.10435	223.0	ORF1ab	1.0	75.0	197.0	ORF1ab	2.0	66.0	9.0	same gene	2020-10	2020	10
13690	13683	7	4	0.10435	223.0	ORF1ab	1.0	75.0	216.0	ORF1ab	3.0	72.0	3.0	same gene	2020-10	2020	10
13690	13666	24	4	0.10435	223.0	ORF1ab	1.0	75.0	199.0	ORF1ab	1.0	67.0	8.0	same gene	2020-10	2020	10
13681	13690	9	4	0.10435	214.0	ORF1ab	1.0	72.0	223.0	ORF1ab	1.0	75.0	3.0	same gene	2020-10	2020	10
13680	13664	16	4	0.1043	213.0	ORF1ab	3.0	71.0	197.0	ORF1ab	2.0	66.0	5.0	same gene	2020-10	2020	10
13669	13680	11	4	0.1043	202.0	ORF1ab	1.0	68.0	213.0	ORF1ab	3.0	71.0	3.0	same gene	2020-10	2020	10
13680	13688	8	4	0.1043	213.0	ORF1ab	3.0	71.0	221.0	ORF1ab	2.0	74.0	3.0	same gene	2020-10	2020	10
13680	13669	11	4	0.1043	213.0	ORF1ab	3.0	71.0	202.0	ORF1ab	1.0	68.0	3.0	same gene	2020-10	2020	10
13680	13666	14	4	0.1043	213.0	ORF1ab	3.0	71.0	199.0	ORF1ab	1.0	67.0	4.0	same gene	2020-10	2020	10
13664	13680	16	4	0.1043	197.0	ORF1ab	2.0	66.0	213.0	ORF1ab	3.0	71.0	5.0	same gene	2020-10	2020	10
13680	13689	9	4	0.1043	213.0	ORF1ab	3.0	71.0	222.0	ORF1ab	3.0	74.0	3.0	same gene	2020-10	2020	10
13695	13680	15	4	0.1043	228.0	ORF1ab	3.0	76.0	213.0	ORF1ab	3.0	71.0	5.0	same gene	2020-10	2020	10
13689	13680	9	4	0.1043	222.0	ORF1ab	3.0	74.0	213.0	ORF1ab	3.0	71.0	3.0	same gene	2020-10	2020	10
13680	13695	15	4	0.1043	213.0	ORF1ab	3.0	71.0	228.0	ORF1ab	3.0	76.0	5.0	same gene	2020-10	2020	10
13688	13680	8	4	0.1043	221.0	ORF1ab	2.0	74.0	213.0	ORF1ab	3.0	71.0	3.0	same gene	2020-10	2020	10
13673	13680	7	4	0.1043	206.0	ORF1ab	2.0	69.0	213.0	ORF1ab	3.0	71.0	2.0	same gene	2020-10	2020	10
13680	13673	7	4	0.1043	213.0	ORF1ab	3.0	71.0	206.0	ORF1ab	2.0	69.0	2.0	same gene	2020-10	2020	10
13672	13680	8	4	0.1043	205.0	ORF1ab	1.0	69.0	213.0	ORF1ab	3.0	71.0	2.0	same gene	2020-10	2020	10
13680	13672	8	4	0.1043	213.0	ORF1ab	3.0	71.0	205.0	ORF1ab	1.0	69.0	2.0	same gene	2020-10	2020	10
13666	13680	14	4	0.1043	199.0	ORF1ab	1.0	67.0	213.0	ORF1ab	3.0	71.0	4.0	same gene	2020-10	2020	10
13689	13678	11	4	0.10429	222.0	ORF1ab	3.0	74.0	211.0	ORF1ab	1.0	71.0	3.0	same gene	2020-10	2020	10
13672	13678	6	4	0.10429	205.0	ORF1ab	1.0	69.0	211.0	ORF1ab	1.0	71.0	2.0	same gene	2020-10	2020	10
13666	13678	12	4	0.10429	199.0	ORF1ab	1.0	67.0	211.0	ORF1ab	1.0	71.0	4.0	same gene	2020-10	2020	10
13678	13695	17	4	0.10429	211.0	ORF1ab	1.0	71.0	228.0	ORF1ab	3.0	76.0	5.0	same gene	2020-10	2020	10
13678	13689	11	4	0.10429	211.0	ORF1ab	1.0	71.0	222.0	ORF1ab	3.0	74.0	3.0	same gene	2020-10	2020	10
13678	13688	10	4	0.10429	211.0	ORF1ab	1.0	71.0	221.0	ORF1ab	2.0	74.0	3.0	same gene	2020-10	2020	10
13678	13666	12	4	0.10429	211.0	ORF1ab	1.0	71.0	199.0	ORF1ab	1.0	67.0	4.0	same gene	2020-10	2020	10
13678	13669	9	4	0.10429	211.0	ORF1ab	1.0	71.0	202.0	ORF1ab	1.0	68.0	3.0	same gene	2020-10	2020	10
13678	13673	5	4	0.10429	211.0	ORF1ab	1.0	71.0	206.0	ORF1ab	2.0	69.0	2.0	same gene	2020-10	2020	10
13673	13678	5	4	0.10429	206.0	ORF1ab	2.0	69.0	211.0	ORF1ab	1.0	71.0	2.0	same gene	2020-10	2020	10
13669	13678	9	4	0.10429	202.0	ORF1ab	1.0	68.0	211.0	ORF1ab	1.0	71.0	3.0	same gene	2020-10	2020	10
13678	13664	14	4	0.10429	211.0	ORF1ab	1.0	71.0	197.0	ORF1ab	2.0	66.0	5.0	same gene	2020-10	2020	10
13695	13678	17	4	0.10429	228.0	ORF1ab	3.0	76.0	211.0	ORF1ab	1.0	71.0	5.0	same gene	2020-10	2020	10
13678	13672	6	4	0.10429	211.0	ORF1ab	1.0	71.0	205.0	ORF1ab	1.0	69.0	2.0	same gene	2020-10	2020	10
13688	13678	10	4	0.10429	221.0	ORF1ab	2.0	74.0	211.0	ORF1ab	1.0	71.0	3.0	same gene	2020-10	2020	10
13664	13678	14	4	0.10429	197.0	ORF1ab	2.0	66.0	211.0	ORF1ab	1.0	71.0	5.0	same gene	2020-10	2020	10
13668	13695	27	4	0.10425	201.0	ORF1ab	3.0	67.0	228.0	ORF1ab	3.0	76.0	9.0	same gene	2020-10	2020	10
13668	13683	15	4	0.10425	201.0	ORF1ab	3.0	67.0	216.0	ORF1ab	3.0	72.0	5.0	same gene	2020-10	2020	10
13689	13670	19	4	0.10425	222.0	ORF1ab	3.0	74.0	203.0	ORF1ab	2.0	68.0	6.0	same gene	2020-10	2020	10
13688	13668	20	4	0.10425	221.0	ORF1ab	2.0	74.0	201.0	ORF1ab	3.0	67.0	7.0	same gene	2020-10	2020	10
13668	13689	21	4	0.10425	201.0	ORF1ab	3.0	67.0	222.0	ORF1ab	3.0	74.0	7.0	same gene	2020-10	2020	10
13679	13670	9	4	0.10425	212.0	ORF1ab	2.0	71.0	203.0	ORF1ab	2.0	68.0	3.0	same gene	2020-10	2020	10
13683	13668	15	4	0.10425	216.0	ORF1ab	3.0	72.0	201.0	ORF1ab	3.0	67.0	5.0	same gene	2020-10	2020	10
13668	13688	20	4	0.10425	201.0	ORF1ab	3.0	67.0	221.0	ORF1ab	2.0	74.0	7.0	same gene	2020-10	2020	10
13689	13668	21	4	0.10425	222.0	ORF1ab	3.0	74.0	201.0	ORF1ab	3.0	67.0	7.0	same gene	2020-10	2020	10
13670	13683	13	4	0.10425	203.0	ORF1ab	2.0	68.0	216.0	ORF1ab	3.0	72.0	4.0	same gene	2020-10	2020	10
13675	13670	5	4	0.10425	208.0	ORF1ab	1.0	70.0	203.0	ORF1ab	2.0	68.0	2.0	same gene	2020-10	2020	10
13688	13670	18	4	0.10425	221.0	ORF1ab	2.0	74.0	203.0	ORF1ab	2.0	68.0	6.0	same gene	2020-10	2020	10
13670	13695	25	4	0.10425	203.0	ORF1ab	2.0	68.0	228.0	ORF1ab	3.0	76.0	8.0	same gene	2020-10	2020	10
13670	13689	19	4	0.10425	203.0	ORF1ab	2.0	68.0	222.0	ORF1ab	3.0	74.0	6.0	same gene	2020-10	2020	10
13670	13688	18	4	0.10425	203.0	ORF1ab	2.0	68.0	221.0	ORF1ab	2.0	74.0	6.0	same gene	2020-10	2020	10
13683	13670	13	4	0.10425	216.0	ORF1ab	3.0	72.0	203.0	ORF1ab	2.0	68.0	4.0	same gene	2020-10	2020	10
13670	13682	12	4	0.10425	203.0	ORF1ab	2.0	68.0	215.0	ORF1ab	2.0	72.0	4.0	same gene	2020-10	2020	10
13695	13668	27	4	0.10425	228.0	ORF1ab	3.0	76.0	201.0	ORF1ab	3.0	67.0	9.0	same gene	2020-10	2020	10
13670	13681	11	4	0.10425	203.0	ORF1ab	2.0	68.0	214.0	ORF1ab	1.0	72.0	4.0	same gene	2020-10	2020	10
13670	13679	9	4	0.10425	203.0	ORF1ab	2.0	68.0	212.0	ORF1ab	2.0	71.0	3.0	same gene	2020-10	2020	10
13670	13677	7	4	0.10425	203.0	ORF1ab	2.0	68.0	210.0	ORF1ab	3.0	70.0	2.0	same gene	2020-10	2020	10
13668	13681	13	4	0.10425	201.0	ORF1ab	3.0	67.0	214.0	ORF1ab	1.0	72.0	5.0	same gene	2020-10	2020	10
13670	13676	6	4	0.10425	203.0	ORF1ab	2.0	68.0	209.0	ORF1ab	2.0	70.0	2.0	same gene	2020-10	2020	10
13670	13675	5	4	0.10425	203.0	ORF1ab	2.0	68.0	208.0	ORF1ab	1.0	70.0	2.0	same gene	2020-10	2020	10
13668	13682	14	4	0.10425	201.0	ORF1ab	3.0	67.0	215.0	ORF1ab	2.0	72.0	5.0	same gene	2020-10	2020	10
13677	13668	9	4	0.10425	210.0	ORF1ab	3.0	70.0	201.0	ORF1ab	3.0	67.0	3.0	same gene	2020-10	2020	10
13668	13679	11	4	0.10425	201.0	ORF1ab	3.0	67.0	212.0	ORF1ab	2.0	71.0	4.0	same gene	2020-10	2020	10
13676	13668	8	4	0.10425	209.0	ORF1ab	2.0	70.0	201.0	ORF1ab	3.0	67.0	3.0	same gene	2020-10	2020	10
13695	13670	25	4	0.10425	228.0	ORF1ab	3.0	76.0	203.0	ORF1ab	2.0	68.0	8.0	same gene	2020-10	2020	10
13664	13670	6	4	0.10425	197.0	ORF1ab	2.0	66.0	203.0	ORF1ab	2.0	68.0	2.0	same gene	2020-10	2020	10
13668	13677	9	4	0.10425	201.0	ORF1ab	3.0	67.0	210.0	ORF1ab	3.0	70.0	3.0	same gene	2020-10	2020	10
13677	13670	7	4	0.10425	210.0	ORF1ab	3.0	70.0	203.0	ORF1ab	2.0	68.0	2.0	same gene	2020-10	2020	10
13676	13670	6	4	0.10425	209.0	ORF1ab	2.0	70.0	203.0	ORF1ab	2.0	68.0	2.0	same gene	2020-10	2020	10
13672	13668	4	4	0.10425	205.0	ORF1ab	1.0	69.0	201.0	ORF1ab	3.0	67.0	2.0	same gene	2020-10	2020	10
13673	13668	5	4	0.10425	206.0	ORF1ab	2.0	69.0	201.0	ORF1ab	3.0	67.0	2.0	same gene	2020-10	2020	10
13682	13670	12	4	0.10425	215.0	ORF1ab	2.0	72.0	203.0	ORF1ab	2.0	68.0	4.0	same gene	2020-10	2020	10
13670	13664	6	4	0.10425	203.0	ORF1ab	2.0	68.0	197.0	ORF1ab	2.0	66.0	2.0	same gene	2020-10	2020	10
13675	13668	7	4	0.10425	208.0	ORF1ab	1.0	70.0	201.0	ORF1ab	3.0	67.0	3.0	same gene	2020-10	2020	10
13681	13670	11	4	0.10425	214.0	ORF1ab	1.0	72.0	203.0	ORF1ab	2.0	68.0	4.0	same gene	2020-10	2020	10
13668	13672	4	4	0.10425	201.0	ORF1ab	3.0	67.0	205.0	ORF1ab	1.0	69.0	2.0	same gene	2020-10	2020	10
13681	13668	13	4	0.10425	214.0	ORF1ab	1.0	72.0	201.0	ORF1ab	3.0	67.0	5.0	same gene	2020-10	2020	10
13668	13676	8	4	0.10425	201.0	ORF1ab	3.0	67.0	209.0	ORF1ab	2.0	70.0	3.0	same gene	2020-10	2020	10
13668	13675	7	4	0.10425	201.0	ORF1ab	3.0	67.0	208.0	ORF1ab	1.0	70.0	3.0	same gene	2020-10	2020	10
13682	13668	14	4	0.10425	215.0	ORF1ab	2.0	72.0	201.0	ORF1ab	3.0	67.0	5.0	same gene	2020-10	2020	10
13668	13673	5	4	0.10425	201.0	ORF1ab	3.0	67.0	206.0	ORF1ab	2.0	69.0	2.0	same gene	2020-10	2020	10
13679	13668	11	4	0.10425	212.0	ORF1ab	2.0	71.0	201.0	ORF1ab	3.0	67.0	4.0	same gene	2020-10	2020	10
13692	13681	11	4	0.10422	225.0	ORF1ab	3.0	75.0	214.0	ORF1ab	1.0	72.0	3.0	same gene	2020-10	2020	10
13692	13679	13	4	0.10422	225.0	ORF1ab	3.0	75.0	212.0	ORF1ab	2.0	71.0	4.0	same gene	2020-10	2020	10
13692	13676	16	4	0.10422	225.0	ORF1ab	3.0	75.0	209.0	ORF1ab	2.0	70.0	5.0	same gene	2020-10	2020	10
13685	13679	6	4	0.10422	218.0	ORF1ab	2.0	73.0	212.0	ORF1ab	2.0	71.0	2.0	same gene	2020-10	2020	10
13685	13675	10	4	0.10422	218.0	ORF1ab	2.0	73.0	208.0	ORF1ab	1.0	70.0	3.0	same gene	2020-10	2020	10
13692	13675	17	4	0.10422	225.0	ORF1ab	3.0	75.0	208.0	ORF1ab	1.0	70.0	5.0	same gene	2020-10	2020	10
13685	13677	8	4	0.10422	218.0	ORF1ab	2.0	73.0	210.0	ORF1ab	3.0	70.0	3.0	same gene	2020-10	2020	10
13692	13677	15	4	0.10422	225.0	ORF1ab	3.0	75.0	210.0	ORF1ab	3.0	70.0	5.0	same gene	2020-10	2020	10
13685	13676	9	4	0.10422	218.0	ORF1ab	2.0	73.0	209.0	ORF1ab	2.0	70.0	3.0	same gene	2020-10	2020	10
13692	13682	10	4	0.10422	225.0	ORF1ab	3.0	75.0	215.0	ORF1ab	2.0	72.0	3.0	same gene	2020-10	2020	10
13685	13664	21	4	0.10422	218.0	ORF1ab	2.0	73.0	197.0	ORF1ab	2.0	66.0	7.0	same gene	2020-10	2020	10
13664	13685	21	4	0.10422	197.0	ORF1ab	2.0	66.0	218.0	ORF1ab	2.0	73.0	7.0	same gene	2020-10	2020	10
13692	13666	26	4	0.10422	225.0	ORF1ab	3.0	75.0	199.0	ORF1ab	1.0	67.0	8.0	same gene	2020-10	2020	10
13695	13685	10	4	0.10422	228.0	ORF1ab	3.0	76.0	218.0	ORF1ab	2.0	73.0	3.0	same gene	2020-10	2020	10
13666	13692	26	4	0.10422	199.0	ORF1ab	1.0	67.0	225.0	ORF1ab	3.0	75.0	8.0	same gene	2020-10	2020	10
13669	13685	16	4	0.10422	202.0	ORF1ab	1.0	68.0	218.0	ORF1ab	2.0	73.0	5.0	same gene	2020-10	2020	10
13672	13692	20	4	0.10422	205.0	ORF1ab	1.0	69.0	225.0	ORF1ab	3.0	75.0	6.0	same gene	2020-10	2020	10
13685	13672	13	4	0.10422	218.0	ORF1ab	2.0	73.0	205.0	ORF1ab	1.0	69.0	4.0	same gene	2020-10	2020	10
13666	13685	19	4	0.10422	199.0	ORF1ab	1.0	67.0	218.0	ORF1ab	2.0	73.0	6.0	same gene	2020-10	2020	10
13685	13666	19	4	0.10422	218.0	ORF1ab	2.0	73.0	199.0	ORF1ab	1.0	67.0	6.0	same gene	2020-10	2020	10
13669	13692	23	4	0.10422	202.0	ORF1ab	1.0	68.0	225.0	ORF1ab	3.0	75.0	7.0	same gene	2020-10	2020	10
13692	13683	9	4	0.10422	225.0	ORF1ab	3.0	75.0	216.0	ORF1ab	3.0	72.0	3.0	same gene	2020-10	2020	10
13692	13664	28	4	0.10422	225.0	ORF1ab	3.0	75.0	197.0	ORF1ab	2.0	66.0	9.0	same gene	2020-10	2020	10
13685	13669	16	4	0.10422	218.0	ORF1ab	2.0	73.0	202.0	ORF1ab	1.0	68.0	5.0	same gene	2020-10	2020	10
13692	13672	20	4	0.10422	225.0	ORF1ab	3.0	75.0	205.0	ORF1ab	1.0	69.0	6.0	same gene	2020-10	2020	10
13692	13669	23	4	0.10422	225.0	ORF1ab	3.0	75.0	202.0	ORF1ab	1.0	68.0	7.0	same gene	2020-10	2020	10
13664	13692	28	4	0.10422	197.0	ORF1ab	2.0	66.0	225.0	ORF1ab	3.0	75.0	9.0	same gene	2020-10	2020	10
13672	13685	13	4	0.10422	205.0	ORF1ab	1.0	69.0	218.0	ORF1ab	2.0	73.0	4.0	same gene	2020-10	2020	10
13679	13685	6	4	0.10422	212.0	ORF1ab	2.0	71.0	218.0	ORF1ab	2.0	73.0	2.0	same gene	2020-10	2020	10
13675	13692	17	4	0.10422	208.0	ORF1ab	1.0	70.0	225.0	ORF1ab	3.0	75.0	5.0	same gene	2020-10	2020	10
13677	13685	8	4	0.10422	210.0	ORF1ab	3.0	70.0	218.0	ORF1ab	2.0	73.0	3.0	same gene	2020-10	2020	10
13676	13685	9	4	0.10422	209.0	ORF1ab	2.0	70.0	218.0	ORF1ab	2.0	73.0	3.0	same gene	2020-10	2020	10
13682	13692	10	4	0.10422	215.0	ORF1ab	2.0	72.0	225.0	ORF1ab	3.0	75.0	3.0	same gene	2020-10	2020	10
13673	13692	19	4	0.10422	206.0	ORF1ab	2.0	69.0	225.0	ORF1ab	3.0	75.0	6.0	same gene	2020-10	2020	10
13683	13692	9	4	0.10422	216.0	ORF1ab	3.0	72.0	225.0	ORF1ab	3.0	75.0	3.0	same gene	2020-10	2020	10
13676	13692	16	4	0.10422	209.0	ORF1ab	2.0	70.0	225.0	ORF1ab	3.0	75.0	5.0	same gene	2020-10	2020	10
13673	13685	12	4	0.10422	206.0	ORF1ab	2.0	69.0	218.0	ORF1ab	2.0	73.0	4.0	same gene	2020-10	2020	10
13679	13692	13	4	0.10422	212.0	ORF1ab	2.0	71.0	225.0	ORF1ab	3.0	75.0	4.0	same gene	2020-10	2020	10
13677	13692	15	4	0.10422	210.0	ORF1ab	3.0	70.0	225.0	ORF1ab	3.0	75.0	5.0	same gene	2020-10	2020	10
13685	13695	10	4	0.10422	218.0	ORF1ab	2.0	73.0	228.0	ORF1ab	3.0	76.0	3.0	same gene	2020-10	2020	10
13681	13692	11	4	0.10422	214.0	ORF1ab	1.0	72.0	225.0	ORF1ab	3.0	75.0	3.0	same gene	2020-10	2020	10
13692	13673	19	4	0.10422	225.0	ORF1ab	3.0	75.0	206.0	ORF1ab	2.0	69.0	6.0	same gene	2020-10	2020	10
13685	13673	12	4	0.10422	218.0	ORF1ab	2.0	73.0	206.0	ORF1ab	2.0	69.0	4.0	same gene	2020-10	2020	10
13675	13685	10	4	0.10422	208.0	ORF1ab	1.0	70.0	218.0	ORF1ab	2.0	73.0	3.0	same gene	2020-10	2020	10
13392	13400	8	4	0.10419	13127.0	ORF1ab	2.0	4376.0	13135.0	ORF1ab	1.0	4379.0	3.0	same gene	2020-10	2020	10
13392	13406	14	4	0.10419	13127.0	ORF1ab	2.0	4376.0	13141.0	ORF1ab	1.0	4381.0	5.0	same gene	2020-10	2020	10
13406	13395	11	4	0.10419	13141.0	ORF1ab	1.0	4381.0	13130.0	ORF1ab	2.0	4377.0	4.0	same gene	2020-10	2020	10
13393	13399	6	4	0.10419	13128.0	ORF1ab	3.0	4376.0	13134.0	ORF1ab	3.0	4378.0	2.0	same gene	2020-10	2020	10
13393	13400	7	4	0.10419	13128.0	ORF1ab	3.0	4376.0	13135.0	ORF1ab	1.0	4379.0	3.0	same gene	2020-10	2020	10
13393	13403	10	4	0.10419	13128.0	ORF1ab	3.0	4376.0	13138.0	ORF1ab	1.0	4380.0	4.0	same gene	2020-10	2020	10
13395	13406	11	4	0.10419	13130.0	ORF1ab	2.0	4377.0	13141.0	ORF1ab	1.0	4381.0	4.0	same gene	2020-10	2020	10
13393	13404	11	4	0.10419	13128.0	ORF1ab	3.0	4376.0	13139.0	ORF1ab	2.0	4380.0	4.0	same gene	2020-10	2020	10
13393	13405	12	4	0.10419	13128.0	ORF1ab	3.0	4376.0	13140.0	ORF1ab	3.0	4380.0	4.0	same gene	2020-10	2020	10
13393	13406	13	4	0.10419	13128.0	ORF1ab	3.0	4376.0	13141.0	ORF1ab	1.0	4381.0	5.0	same gene	2020-10	2020	10
13398	13392	6	4	0.10419	13133.0	ORF1ab	2.0	4378.0	13127.0	ORF1ab	2.0	4376.0	2.0	same gene	2020-10	2020	10
13395	13405	10	4	0.10419	13130.0	ORF1ab	2.0	4377.0	13140.0	ORF1ab	3.0	4380.0	3.0	same gene	2020-10	2020	10
13400	13393	7	4	0.10419	13135.0	ORF1ab	1.0	4379.0	13128.0	ORF1ab	3.0	4376.0	3.0	same gene	2020-10	2020	10
13395	13404	9	4	0.10419	13130.0	ORF1ab	2.0	4377.0	13139.0	ORF1ab	2.0	4380.0	3.0	same gene	2020-10	2020	10
13392	13405	13	4	0.10419	13127.0	ORF1ab	2.0	4376.0	13140.0	ORF1ab	3.0	4380.0	4.0	same gene	2020-10	2020	10
13395	13403	8	4	0.10419	13130.0	ORF1ab	2.0	4377.0	13138.0	ORF1ab	1.0	4380.0	3.0	same gene	2020-10	2020	10
13392	13404	12	4	0.10419	13127.0	ORF1ab	2.0	4376.0	13139.0	ORF1ab	2.0	4380.0	4.0	same gene	2020-10	2020	10
13392	13403	11	4	0.10419	13127.0	ORF1ab	2.0	4376.0	13138.0	ORF1ab	1.0	4380.0	4.0	same gene	2020-10	2020	10
13398	13393	5	4	0.10419	13133.0	ORF1ab	2.0	4378.0	13128.0	ORF1ab	3.0	4376.0	2.0	same gene	2020-10	2020	10
13404	13395	9	4	0.10419	13139.0	ORF1ab	2.0	4380.0	13130.0	ORF1ab	2.0	4377.0	3.0	same gene	2020-10	2020	10
13392	13398	6	4	0.10419	13127.0	ORF1ab	2.0	4376.0	13133.0	ORF1ab	2.0	4378.0	2.0	same gene	2020-10	2020	10
13399	13393	6	4	0.10419	13134.0	ORF1ab	3.0	4378.0	13128.0	ORF1ab	3.0	4376.0	2.0	same gene	2020-10	2020	10
13392	13399	7	4	0.10419	13127.0	ORF1ab	2.0	4376.0	13134.0	ORF1ab	3.0	4378.0	2.0	same gene	2020-10	2020	10
13405	13395	10	4	0.10419	13140.0	ORF1ab	3.0	4380.0	13130.0	ORF1ab	2.0	4377.0	3.0	same gene	2020-10	2020	10
13403	13395	8	4	0.10419	13138.0	ORF1ab	1.0	4380.0	13130.0	ORF1ab	2.0	4377.0	3.0	same gene	2020-10	2020	10
13395	13400	5	4	0.10419	13130.0	ORF1ab	2.0	4377.0	13135.0	ORF1ab	1.0	4379.0	2.0	same gene	2020-10	2020	10
13394	13400	6	4	0.10419	13129.0	ORF1ab	1.0	4377.0	13135.0	ORF1ab	1.0	4379.0	2.0	same gene	2020-10	2020	10
13404	13392	12	4	0.10419	13139.0	ORF1ab	2.0	4380.0	13127.0	ORF1ab	2.0	4376.0	4.0	same gene	2020-10	2020	10
13406	13394	12	4	0.10419	13141.0	ORF1ab	1.0	4381.0	13129.0	ORF1ab	1.0	4377.0	4.0	same gene	2020-10	2020	10
13405	13394	11	4	0.10419	13140.0	ORF1ab	3.0	4380.0	13129.0	ORF1ab	1.0	4377.0	3.0	same gene	2020-10	2020	10
13394	13406	12	4	0.10419	13129.0	ORF1ab	1.0	4377.0	13141.0	ORF1ab	1.0	4381.0	4.0	same gene	2020-10	2020	10
13405	13392	13	4	0.10419	13140.0	ORF1ab	3.0	4380.0	13127.0	ORF1ab	2.0	4376.0	4.0	same gene	2020-10	2020	10
13404	13394	10	4	0.10419	13139.0	ORF1ab	2.0	4380.0	13129.0	ORF1ab	1.0	4377.0	3.0	same gene	2020-10	2020	10
13403	13394	9	4	0.10419	13138.0	ORF1ab	1.0	4380.0	13129.0	ORF1ab	1.0	4377.0	3.0	same gene	2020-10	2020	10
13394	13405	11	4	0.10419	13129.0	ORF1ab	1.0	4377.0	13140.0	ORF1ab	3.0	4380.0	3.0	same gene	2020-10	2020	10
13394	13404	10	4	0.10419	13129.0	ORF1ab	1.0	4377.0	13139.0	ORF1ab	2.0	4380.0	3.0	same gene	2020-10	2020	10
13394	13403	9	4	0.10419	13129.0	ORF1ab	1.0	4377.0	13138.0	ORF1ab	1.0	4380.0	3.0	same gene	2020-10	2020	10
13406	13392	14	4	0.10419	13141.0	ORF1ab	1.0	4381.0	13127.0	ORF1ab	2.0	4376.0	5.0	same gene	2020-10	2020	10
13400	13395	5	4	0.10419	13135.0	ORF1ab	1.0	4379.0	13130.0	ORF1ab	2.0	4377.0	2.0	same gene	2020-10	2020	10
13403	13392	11	4	0.10419	13138.0	ORF1ab	1.0	4380.0	13127.0	ORF1ab	2.0	4376.0	4.0	same gene	2020-10	2020	10
13400	13394	6	4	0.10419	13135.0	ORF1ab	1.0	4379.0	13129.0	ORF1ab	1.0	4377.0	2.0	same gene	2020-10	2020	10
13393	13398	5	4	0.10419	13128.0	ORF1ab	3.0	4376.0	13133.0	ORF1ab	2.0	4378.0	2.0	same gene	2020-10	2020	10
13406	13393	13	4	0.10419	13141.0	ORF1ab	1.0	4381.0	13128.0	ORF1ab	3.0	4376.0	5.0	same gene	2020-10	2020	10
13399	13392	7	4	0.10419	13134.0	ORF1ab	3.0	4378.0	13127.0	ORF1ab	2.0	4376.0	2.0	same gene	2020-10	2020	10
13405	13393	12	4	0.10419	13140.0	ORF1ab	3.0	4380.0	13128.0	ORF1ab	3.0	4376.0	4.0	same gene	2020-10	2020	10
13404	13393	11	4	0.10419	13139.0	ORF1ab	2.0	4380.0	13128.0	ORF1ab	3.0	4376.0	4.0	same gene	2020-10	2020	10
13403	13393	10	4	0.10419	13138.0	ORF1ab	1.0	4380.0	13128.0	ORF1ab	3.0	4376.0	4.0	same gene	2020-10	2020	10
13400	13392	8	4	0.10419	13135.0	ORF1ab	1.0	4379.0	13127.0	ORF1ab	2.0	4376.0	3.0	same gene	2020-10	2020	10
13664	13694	30	4	0.10413	197.0	ORF1ab	2.0	66.0	227.0	ORF1ab	2.0	76.0	10.0	same gene	2020-10	2020	10
13694	13673	21	4	0.10413	227.0	ORF1ab	2.0	76.0	206.0	ORF1ab	2.0	69.0	7.0	same gene	2020-10	2020	10
13694	13681	13	4	0.10413	227.0	ORF1ab	2.0	76.0	214.0	ORF1ab	1.0	72.0	4.0	same gene	2020-10	2020	10
13694	13682	12	4	0.10413	227.0	ORF1ab	2.0	76.0	215.0	ORF1ab	2.0	72.0	4.0	same gene	2020-10	2020	10
13679	13694	15	4	0.10413	212.0	ORF1ab	2.0	71.0	227.0	ORF1ab	2.0	76.0	5.0	same gene	2020-10	2020	10
13666	13694	28	4	0.10413	199.0	ORF1ab	1.0	67.0	227.0	ORF1ab	2.0	76.0	9.0	same gene	2020-10	2020	10
13694	13689	5	4	0.10413	227.0	ORF1ab	2.0	76.0	222.0	ORF1ab	3.0	74.0	2.0	same gene	2020-10	2020	10
13694	13683	11	4	0.10413	227.0	ORF1ab	2.0	76.0	216.0	ORF1ab	3.0	72.0	4.0	same gene	2020-10	2020	10
13694	13675	19	4	0.10413	227.0	ORF1ab	2.0	76.0	208.0	ORF1ab	1.0	70.0	6.0	same gene	2020-10	2020	10
13675	13694	19	4	0.10413	208.0	ORF1ab	1.0	70.0	227.0	ORF1ab	2.0	76.0	6.0	same gene	2020-10	2020	10
13694	13664	30	4	0.10413	227.0	ORF1ab	2.0	76.0	197.0	ORF1ab	2.0	66.0	10.0	same gene	2020-10	2020	10
13694	13688	6	4	0.10413	227.0	ORF1ab	2.0	76.0	221.0	ORF1ab	2.0	74.0	2.0	same gene	2020-10	2020	10
13694	13666	28	4	0.10413	227.0	ORF1ab	2.0	76.0	199.0	ORF1ab	1.0	67.0	9.0	same gene	2020-10	2020	10
13676	13694	18	4	0.10413	209.0	ORF1ab	2.0	70.0	227.0	ORF1ab	2.0	76.0	6.0	same gene	2020-10	2020	10
13694	13679	15	4	0.10413	227.0	ORF1ab	2.0	76.0	212.0	ORF1ab	2.0	71.0	5.0	same gene	2020-10	2020	10
13694	13669	25	4	0.10413	227.0	ORF1ab	2.0	76.0	202.0	ORF1ab	1.0	68.0	8.0	same gene	2020-10	2020	10
13677	13694	17	4	0.10413	210.0	ORF1ab	3.0	70.0	227.0	ORF1ab	2.0	76.0	6.0	same gene	2020-10	2020	10
13683	13694	11	4	0.10413	216.0	ORF1ab	3.0	72.0	227.0	ORF1ab	2.0	76.0	4.0	same gene	2020-10	2020	10
13669	13694	25	4	0.10413	202.0	ORF1ab	1.0	68.0	227.0	ORF1ab	2.0	76.0	8.0	same gene	2020-10	2020	10
13694	13677	17	4	0.10413	227.0	ORF1ab	2.0	76.0	210.0	ORF1ab	3.0	70.0	6.0	same gene	2020-10	2020	10
13694	13672	22	4	0.10413	227.0	ORF1ab	2.0	76.0	205.0	ORF1ab	1.0	69.0	7.0	same gene	2020-10	2020	10
13673	13694	21	4	0.10413	206.0	ORF1ab	2.0	69.0	227.0	ORF1ab	2.0	76.0	7.0	same gene	2020-10	2020	10
13681	13694	13	4	0.10413	214.0	ORF1ab	1.0	72.0	227.0	ORF1ab	2.0	76.0	4.0	same gene	2020-10	2020	10
13688	13694	6	4	0.10413	221.0	ORF1ab	2.0	74.0	227.0	ORF1ab	2.0	76.0	2.0	same gene	2020-10	2020	10
13672	13694	22	4	0.10413	205.0	ORF1ab	1.0	69.0	227.0	ORF1ab	2.0	76.0	7.0	same gene	2020-10	2020	10
13694	13676	18	4	0.10413	227.0	ORF1ab	2.0	76.0	209.0	ORF1ab	2.0	70.0	6.0	same gene	2020-10	2020	10
13682	13694	12	4	0.10413	215.0	ORF1ab	2.0	72.0	227.0	ORF1ab	2.0	76.0	4.0	same gene	2020-10	2020	10
13689	13694	5	4	0.10413	222.0	ORF1ab	3.0	74.0	227.0	ORF1ab	2.0	76.0	2.0	same gene	2020-10	2020	10
13684	13669	15	4	0.10411	217.0	ORF1ab	1.0	73.0	202.0	ORF1ab	1.0	68.0	5.0	same gene	2020-10	2020	10
13684	13672	12	4	0.10411	217.0	ORF1ab	1.0	73.0	205.0	ORF1ab	1.0	69.0	4.0	same gene	2020-10	2020	10
13684	13676	8	4	0.10411	217.0	ORF1ab	1.0	73.0	209.0	ORF1ab	2.0	70.0	3.0	same gene	2020-10	2020	10
13677	13684	7	4	0.10411	210.0	ORF1ab	3.0	70.0	217.0	ORF1ab	1.0	73.0	3.0	same gene	2020-10	2020	10
13669	13684	15	4	0.10411	202.0	ORF1ab	1.0	68.0	217.0	ORF1ab	1.0	73.0	5.0	same gene	2020-10	2020	10
13684	13695	11	4	0.10411	217.0	ORF1ab	1.0	73.0	228.0	ORF1ab	3.0	76.0	3.0	same gene	2020-10	2020	10
13695	13684	11	4	0.10411	228.0	ORF1ab	3.0	76.0	217.0	ORF1ab	1.0	73.0	3.0	same gene	2020-10	2020	10
13684	13677	7	4	0.10411	217.0	ORF1ab	1.0	73.0	210.0	ORF1ab	3.0	70.0	3.0	same gene	2020-10	2020	10
13676	13684	8	4	0.10411	209.0	ORF1ab	2.0	70.0	217.0	ORF1ab	1.0	73.0	3.0	same gene	2020-10	2020	10
13684	13666	18	4	0.10411	217.0	ORF1ab	1.0	73.0	199.0	ORF1ab	1.0	67.0	6.0	same gene	2020-10	2020	10
13684	13673	11	4	0.10411	217.0	ORF1ab	1.0	73.0	206.0	ORF1ab	2.0	69.0	4.0	same gene	2020-10	2020	10
13673	13684	11	4	0.10411	206.0	ORF1ab	2.0	69.0	217.0	ORF1ab	1.0	73.0	4.0	same gene	2020-10	2020	10
13675	13684	9	4	0.10411	208.0	ORF1ab	1.0	70.0	217.0	ORF1ab	1.0	73.0	3.0	same gene	2020-10	2020	10
13666	13684	18	4	0.10411	199.0	ORF1ab	1.0	67.0	217.0	ORF1ab	1.0	73.0	6.0	same gene	2020-10	2020	10
13679	13684	5	4	0.10411	212.0	ORF1ab	2.0	71.0	217.0	ORF1ab	1.0	73.0	2.0	same gene	2020-10	2020	10
13664	13684	20	4	0.10411	197.0	ORF1ab	2.0	66.0	217.0	ORF1ab	1.0	73.0	7.0	same gene	2020-10	2020	10
13684	13664	20	4	0.10411	217.0	ORF1ab	1.0	73.0	197.0	ORF1ab	2.0	66.0	7.0	same gene	2020-10	2020	10
13684	13675	9	4	0.10411	217.0	ORF1ab	1.0	73.0	208.0	ORF1ab	1.0	70.0	3.0	same gene	2020-10	2020	10
13672	13684	12	4	0.10411	205.0	ORF1ab	1.0	69.0	217.0	ORF1ab	1.0	73.0	4.0	same gene	2020-10	2020	10
13684	13679	5	4	0.10411	217.0	ORF1ab	1.0	73.0	212.0	ORF1ab	2.0	71.0	2.0	same gene	2020-10	2020	10
12454	12447	7	4	0.1041	12189.0	ORF1ab	3.0	4063.0	12182.0	ORF1ab	2.0	4061.0	2.0	same gene	2020-10	2020	10
12457	12450	7	4	0.1041	12192.0	ORF1ab	3.0	4064.0	12185.0	ORF1ab	2.0	4062.0	2.0	same gene	2020-10	2020	10
12456	12450	6	4	0.1041	12191.0	ORF1ab	2.0	4064.0	12185.0	ORF1ab	2.0	4062.0	2.0	same gene	2020-10	2020	10
12456	12451	5	4	0.1041	12191.0	ORF1ab	2.0	4064.0	12186.0	ORF1ab	3.0	4062.0	2.0	same gene	2020-10	2020	10
12451	12456	5	4	0.1041	12186.0	ORF1ab	3.0	4062.0	12191.0	ORF1ab	2.0	4064.0	2.0	same gene	2020-10	2020	10
12448	12456	8	4	0.1041	12183.0	ORF1ab	3.0	4061.0	12191.0	ORF1ab	2.0	4064.0	3.0	same gene	2020-10	2020	10
12457	12449	8	4	0.1041	12192.0	ORF1ab	3.0	4064.0	12184.0	ORF1ab	1.0	4062.0	2.0	same gene	2020-10	2020	10
12448	12457	9	4	0.1041	12183.0	ORF1ab	3.0	4061.0	12192.0	ORF1ab	3.0	4064.0	3.0	same gene	2020-10	2020	10
12456	12449	7	4	0.1041	12191.0	ORF1ab	2.0	4064.0	12184.0	ORF1ab	1.0	4062.0	2.0	same gene	2020-10	2020	10
12457	12451	6	4	0.1041	12192.0	ORF1ab	3.0	4064.0	12186.0	ORF1ab	3.0	4062.0	2.0	same gene	2020-10	2020	10
12456	12447	9	4	0.1041	12191.0	ORF1ab	2.0	4064.0	12182.0	ORF1ab	2.0	4061.0	3.0	same gene	2020-10	2020	10
12456	12448	8	4	0.1041	12191.0	ORF1ab	2.0	4064.0	12183.0	ORF1ab	3.0	4061.0	3.0	same gene	2020-10	2020	10
12454	12448	6	4	0.1041	12189.0	ORF1ab	3.0	4063.0	12183.0	ORF1ab	3.0	4061.0	2.0	same gene	2020-10	2020	10
12449	12456	7	4	0.1041	12184.0	ORF1ab	1.0	4062.0	12191.0	ORF1ab	2.0	4064.0	2.0	same gene	2020-10	2020	10
12449	12457	8	4	0.1041	12184.0	ORF1ab	1.0	4062.0	12192.0	ORF1ab	3.0	4064.0	2.0	same gene	2020-10	2020	10
12450	12457	7	4	0.1041	12185.0	ORF1ab	2.0	4062.0	12192.0	ORF1ab	3.0	4064.0	2.0	same gene	2020-10	2020	10
12453	12448	5	4	0.1041	12188.0	ORF1ab	2.0	4063.0	12183.0	ORF1ab	3.0	4061.0	2.0	same gene	2020-10	2020	10
12450	12456	6	4	0.1041	12185.0	ORF1ab	2.0	4062.0	12191.0	ORF1ab	2.0	4064.0	2.0	same gene	2020-10	2020	10
12452	12448	4	4	0.1041	12187.0	ORF1ab	1.0	4063.0	12183.0	ORF1ab	3.0	4061.0	2.0	same gene	2020-10	2020	10
12451	12457	6	4	0.1041	12186.0	ORF1ab	3.0	4062.0	12192.0	ORF1ab	3.0	4064.0	2.0	same gene	2020-10	2020	10
12452	12447	5	4	0.1041	12187.0	ORF1ab	1.0	4063.0	12182.0	ORF1ab	2.0	4061.0	2.0	same gene	2020-10	2020	10
12457	12447	10	4	0.1041	12192.0	ORF1ab	3.0	4064.0	12182.0	ORF1ab	2.0	4061.0	3.0	same gene	2020-10	2020	10
12453	12447	6	4	0.1041	12188.0	ORF1ab	2.0	4063.0	12182.0	ORF1ab	2.0	4061.0	2.0	same gene	2020-10	2020	10
12457	12448	9	4	0.1041	12192.0	ORF1ab	3.0	4064.0	12183.0	ORF1ab	3.0	4061.0	3.0	same gene	2020-10	2020	10
12447	12452	5	4	0.1041	12182.0	ORF1ab	2.0	4061.0	12187.0	ORF1ab	1.0	4063.0	2.0	same gene	2020-10	2020	10
12448	12454	6	4	0.1041	12183.0	ORF1ab	3.0	4061.0	12189.0	ORF1ab	3.0	4063.0	2.0	same gene	2020-10	2020	10
12447	12457	10	4	0.1041	12182.0	ORF1ab	2.0	4061.0	12192.0	ORF1ab	3.0	4064.0	3.0	same gene	2020-10	2020	10
12447	12454	7	4	0.1041	12182.0	ORF1ab	2.0	4061.0	12189.0	ORF1ab	3.0	4063.0	2.0	same gene	2020-10	2020	10
12447	12456	9	4	0.1041	12182.0	ORF1ab	2.0	4061.0	12191.0	ORF1ab	2.0	4064.0	3.0	same gene	2020-10	2020	10
12447	12453	6	4	0.1041	12182.0	ORF1ab	2.0	4061.0	12188.0	ORF1ab	2.0	4063.0	2.0	same gene	2020-10	2020	10
12448	12453	5	4	0.1041	12183.0	ORF1ab	3.0	4061.0	12188.0	ORF1ab	2.0	4063.0	2.0	same gene	2020-10	2020	10
12448	12452	4	4	0.1041	12183.0	ORF1ab	3.0	4061.0	12187.0	ORF1ab	1.0	4063.0	2.0	same gene	2020-10	2020	10
13383	13394	11	4	0.10405	13118.0	ORF1ab	2.0	4373.0	13129.0	ORF1ab	1.0	4377.0	4.0	same gene	2020-10	2020	10
13394	13375	19	4	0.10405	13129.0	ORF1ab	1.0	4377.0	13110.0	ORF1ab	3.0	4370.0	7.0	same gene	2020-10	2020	10
13390	13395	5	4	0.10405	13125.0	ORF1ab	3.0	4375.0	13130.0	ORF1ab	2.0	4377.0	2.0	same gene	2020-10	2020	10
13393	13383	10	4	0.10405	13128.0	ORF1ab	3.0	4376.0	13118.0	ORF1ab	2.0	4373.0	3.0	same gene	2020-10	2020	10
13390	13394	4	4	0.10405	13125.0	ORF1ab	3.0	4375.0	13129.0	ORF1ab	1.0	4377.0	2.0	same gene	2020-10	2020	10
13394	13383	11	4	0.10405	13129.0	ORF1ab	1.0	4377.0	13118.0	ORF1ab	2.0	4373.0	4.0	same gene	2020-10	2020	10
13387	13395	8	4	0.10405	13122.0	ORF1ab	3.0	4374.0	13130.0	ORF1ab	2.0	4377.0	3.0	same gene	2020-10	2020	10
13383	13395	12	4	0.10405	13118.0	ORF1ab	2.0	4373.0	13130.0	ORF1ab	2.0	4377.0	4.0	same gene	2020-10	2020	10
13387	13394	7	4	0.10405	13122.0	ORF1ab	3.0	4374.0	13129.0	ORF1ab	1.0	4377.0	3.0	same gene	2020-10	2020	10
13375	13393	18	4	0.10405	13110.0	ORF1ab	3.0	4370.0	13128.0	ORF1ab	3.0	4376.0	6.0	same gene	2020-10	2020	10
13387	13393	6	4	0.10405	13122.0	ORF1ab	3.0	4374.0	13128.0	ORF1ab	3.0	4376.0	2.0	same gene	2020-10	2020	10
13395	13383	12	4	0.10405	13130.0	ORF1ab	2.0	4377.0	13118.0	ORF1ab	2.0	4373.0	4.0	same gene	2020-10	2020	10
13387	13392	5	4	0.10405	13122.0	ORF1ab	3.0	4374.0	13127.0	ORF1ab	2.0	4376.0	2.0	same gene	2020-10	2020	10
13395	13375	20	4	0.10405	13130.0	ORF1ab	2.0	4377.0	13110.0	ORF1ab	3.0	4370.0	7.0	same gene	2020-10	2020	10
13375	13392	17	4	0.10405	13110.0	ORF1ab	3.0	4370.0	13127.0	ORF1ab	2.0	4376.0	6.0	same gene	2020-10	2020	10
13375	13395	20	4	0.10405	13110.0	ORF1ab	3.0	4370.0	13130.0	ORF1ab	2.0	4377.0	7.0	same gene	2020-10	2020	10
13392	13383	9	4	0.10405	13127.0	ORF1ab	2.0	4376.0	13118.0	ORF1ab	2.0	4373.0	3.0	same gene	2020-10	2020	10
13375	13394	19	4	0.10405	13110.0	ORF1ab	3.0	4370.0	13129.0	ORF1ab	1.0	4377.0	7.0	same gene	2020-10	2020	10
13383	13392	9	4	0.10405	13118.0	ORF1ab	2.0	4373.0	13127.0	ORF1ab	2.0	4376.0	3.0	same gene	2020-10	2020	10
13376	13395	19	4	0.10405	13111.0	ORF1ab	1.0	4371.0	13130.0	ORF1ab	2.0	4377.0	6.0	same gene	2020-10	2020	10
13376	13394	18	4	0.10405	13111.0	ORF1ab	1.0	4371.0	13129.0	ORF1ab	1.0	4377.0	6.0	same gene	2020-10	2020	10
13376	13393	17	4	0.10405	13111.0	ORF1ab	1.0	4371.0	13128.0	ORF1ab	3.0	4376.0	5.0	same gene	2020-10	2020	10
13376	13392	16	4	0.10405	13111.0	ORF1ab	1.0	4371.0	13127.0	ORF1ab	2.0	4376.0	5.0	same gene	2020-10	2020	10
13394	13390	4	4	0.10405	13129.0	ORF1ab	1.0	4377.0	13125.0	ORF1ab	3.0	4375.0	2.0	same gene	2020-10	2020	10
13392	13376	16	4	0.10405	13127.0	ORF1ab	2.0	4376.0	13111.0	ORF1ab	1.0	4371.0	5.0	same gene	2020-10	2020	10
13395	13376	19	4	0.10405	13130.0	ORF1ab	2.0	4377.0	13111.0	ORF1ab	1.0	4371.0	6.0	same gene	2020-10	2020	10
13395	13382	13	4	0.10405	13130.0	ORF1ab	2.0	4377.0	13117.0	ORF1ab	1.0	4373.0	4.0	same gene	2020-10	2020	10
13394	13382	12	4	0.10405	13129.0	ORF1ab	1.0	4377.0	13117.0	ORF1ab	1.0	4373.0	4.0	same gene	2020-10	2020	10
13393	13382	11	4	0.10405	13128.0	ORF1ab	3.0	4376.0	13117.0	ORF1ab	1.0	4373.0	3.0	same gene	2020-10	2020	10
13393	13376	17	4	0.10405	13128.0	ORF1ab	3.0	4376.0	13111.0	ORF1ab	1.0	4371.0	5.0	same gene	2020-10	2020	10
13392	13382	10	4	0.10405	13127.0	ORF1ab	2.0	4376.0	13117.0	ORF1ab	1.0	4373.0	3.0	same gene	2020-10	2020	10
13393	13375	18	4	0.10405	13128.0	ORF1ab	3.0	4376.0	13110.0	ORF1ab	3.0	4370.0	6.0	same gene	2020-10	2020	10
13383	13393	10	4	0.10405	13118.0	ORF1ab	2.0	4373.0	13128.0	ORF1ab	3.0	4376.0	3.0	same gene	2020-10	2020	10
13382	13395	13	4	0.10405	13117.0	ORF1ab	1.0	4373.0	13130.0	ORF1ab	2.0	4377.0	4.0	same gene	2020-10	2020	10
13394	13387	7	4	0.10405	13129.0	ORF1ab	1.0	4377.0	13122.0	ORF1ab	3.0	4374.0	3.0	same gene	2020-10	2020	10
13393	13377	16	4	0.10405	13128.0	ORF1ab	3.0	4376.0	13112.0	ORF1ab	2.0	4371.0	5.0	same gene	2020-10	2020	10
13377	13395	18	4	0.10405	13112.0	ORF1ab	2.0	4371.0	13130.0	ORF1ab	2.0	4377.0	6.0	same gene	2020-10	2020	10
13377	13394	17	4	0.10405	13112.0	ORF1ab	2.0	4371.0	13129.0	ORF1ab	1.0	4377.0	6.0	same gene	2020-10	2020	10
13377	13392	15	4	0.10405	13112.0	ORF1ab	2.0	4371.0	13127.0	ORF1ab	2.0	4376.0	5.0	same gene	2020-10	2020	10
13392	13375	17	4	0.10405	13127.0	ORF1ab	2.0	4376.0	13110.0	ORF1ab	3.0	4370.0	6.0	same gene	2020-10	2020	10
13395	13377	18	4	0.10405	13130.0	ORF1ab	2.0	4377.0	13112.0	ORF1ab	2.0	4371.0	6.0	same gene	2020-10	2020	10
13382	13394	12	4	0.10405	13117.0	ORF1ab	1.0	4373.0	13129.0	ORF1ab	1.0	4377.0	4.0	same gene	2020-10	2020	10
13394	13376	18	4	0.10405	13129.0	ORF1ab	1.0	4377.0	13111.0	ORF1ab	1.0	4371.0	6.0	same gene	2020-10	2020	10
13395	13390	5	4	0.10405	13130.0	ORF1ab	2.0	4377.0	13125.0	ORF1ab	3.0	4375.0	2.0	same gene	2020-10	2020	10
13392	13387	5	4	0.10405	13127.0	ORF1ab	2.0	4376.0	13122.0	ORF1ab	3.0	4374.0	2.0	same gene	2020-10	2020	10
13393	13387	6	4	0.10405	13128.0	ORF1ab	3.0	4376.0	13122.0	ORF1ab	3.0	4374.0	2.0	same gene	2020-10	2020	10
13377	13393	16	4	0.10405	13112.0	ORF1ab	2.0	4371.0	13128.0	ORF1ab	3.0	4376.0	5.0	same gene	2020-10	2020	10
13392	13377	15	4	0.10405	13127.0	ORF1ab	2.0	4376.0	13112.0	ORF1ab	2.0	4371.0	5.0	same gene	2020-10	2020	10
13395	13387	8	4	0.10405	13130.0	ORF1ab	2.0	4377.0	13122.0	ORF1ab	3.0	4374.0	3.0	same gene	2020-10	2020	10
13382	13393	11	4	0.10405	13117.0	ORF1ab	1.0	4373.0	13128.0	ORF1ab	3.0	4376.0	3.0	same gene	2020-10	2020	10
13394	13377	17	4	0.10405	13129.0	ORF1ab	1.0	4377.0	13112.0	ORF1ab	2.0	4371.0	6.0	same gene	2020-10	2020	10
13382	13392	10	4	0.10405	13117.0	ORF1ab	1.0	4373.0	13127.0	ORF1ab	2.0	4376.0	3.0	same gene	2020-10	2020	10
12451	12455	4	4	0.10401	12186.0	ORF1ab	3.0	4062.0	12190.0	ORF1ab	1.0	4064.0	2.0	same gene	2020-10	2020	10
12455	12449	6	4	0.10401	12190.0	ORF1ab	1.0	4064.0	12184.0	ORF1ab	1.0	4062.0	2.0	same gene	2020-10	2020	10
12448	12455	7	4	0.10401	12183.0	ORF1ab	3.0	4061.0	12190.0	ORF1ab	1.0	4064.0	3.0	same gene	2020-10	2020	10
12455	12448	7	4	0.10401	12190.0	ORF1ab	1.0	4064.0	12183.0	ORF1ab	3.0	4061.0	3.0	same gene	2020-10	2020	10
12449	12455	6	4	0.10401	12184.0	ORF1ab	1.0	4062.0	12190.0	ORF1ab	1.0	4064.0	2.0	same gene	2020-10	2020	10
12450	12455	5	4	0.10401	12185.0	ORF1ab	2.0	4062.0	12190.0	ORF1ab	1.0	4064.0	2.0	same gene	2020-10	2020	10
12455	12451	4	4	0.10401	12190.0	ORF1ab	1.0	4064.0	12186.0	ORF1ab	3.0	4062.0	2.0	same gene	2020-10	2020	10
12455	12447	8	4	0.10401	12190.0	ORF1ab	1.0	4064.0	12182.0	ORF1ab	2.0	4061.0	3.0	same gene	2020-10	2020	10
12455	12450	5	4	0.10401	12190.0	ORF1ab	1.0	4064.0	12185.0	ORF1ab	2.0	4062.0	2.0	same gene	2020-10	2020	10
12447	12455	8	4	0.10401	12182.0	ORF1ab	2.0	4061.0	12190.0	ORF1ab	1.0	4064.0	3.0	same gene	2020-10	2020	10
17410	17422	12	4	0.10391	3943.0	ORF1ab	1.0	1315.0	3955.0	ORF1ab	1.0	1319.0	4.0	same gene	2020-10	2020	10
17416	17410	6	4	0.10391	3949.0	ORF1ab	1.0	1317.0	3943.0	ORF1ab	1.0	1315.0	2.0	same gene	2020-10	2020	10
17422	17410	12	4	0.10391	3955.0	ORF1ab	1.0	1319.0	3943.0	ORF1ab	1.0	1315.0	4.0	same gene	2020-10	2020	10
17420	17410	10	4	0.10391	3953.0	ORF1ab	2.0	1318.0	3943.0	ORF1ab	1.0	1315.0	3.0	same gene	2020-10	2020	10
17419	17410	9	4	0.10391	3952.0	ORF1ab	1.0	1318.0	3943.0	ORF1ab	1.0	1315.0	3.0	same gene	2020-10	2020	10
17417	17410	7	4	0.10391	3950.0	ORF1ab	2.0	1317.0	3943.0	ORF1ab	1.0	1315.0	2.0	same gene	2020-10	2020	10
17410	17417	7	4	0.10391	3943.0	ORF1ab	1.0	1315.0	3950.0	ORF1ab	2.0	1317.0	2.0	same gene	2020-10	2020	10
17410	17419	9	4	0.10391	3943.0	ORF1ab	1.0	1315.0	3952.0	ORF1ab	1.0	1318.0	3.0	same gene	2020-10	2020	10
17410	17424	14	4	0.10391	3943.0	ORF1ab	1.0	1315.0	3957.0	ORF1ab	3.0	1319.0	4.0	same gene	2020-10	2020	10
17410	17420	10	4	0.10391	3943.0	ORF1ab	1.0	1315.0	3953.0	ORF1ab	2.0	1318.0	3.0	same gene	2020-10	2020	10
17424	17410	14	4	0.10391	3957.0	ORF1ab	3.0	1319.0	3943.0	ORF1ab	1.0	1315.0	4.0	same gene	2020-10	2020	10
17410	17416	6	4	0.10391	3943.0	ORF1ab	1.0	1315.0	3949.0	ORF1ab	1.0	1317.0	2.0	same gene	2020-10	2020	10
13693	13677	16	4	0.10389	226.0	ORF1ab	1.0	76.0	210.0	ORF1ab	3.0	70.0	6.0	same gene	2020-10	2020	10
13693	13679	14	4	0.10389	226.0	ORF1ab	1.0	76.0	212.0	ORF1ab	2.0	71.0	5.0	same gene	2020-10	2020	10
13693	13676	17	4	0.10389	226.0	ORF1ab	1.0	76.0	209.0	ORF1ab	2.0	70.0	6.0	same gene	2020-10	2020	10
13677	13693	16	4	0.10389	210.0	ORF1ab	3.0	70.0	226.0	ORF1ab	1.0	76.0	6.0	same gene	2020-10	2020	10
13679	13693	14	4	0.10389	212.0	ORF1ab	2.0	71.0	226.0	ORF1ab	1.0	76.0	5.0	same gene	2020-10	2020	10
13693	13675	18	4	0.10389	226.0	ORF1ab	1.0	76.0	208.0	ORF1ab	1.0	70.0	6.0	same gene	2020-10	2020	10
13693	13673	20	4	0.10389	226.0	ORF1ab	1.0	76.0	206.0	ORF1ab	2.0	69.0	7.0	same gene	2020-10	2020	10
13672	13693	21	4	0.10389	205.0	ORF1ab	1.0	69.0	226.0	ORF1ab	1.0	76.0	7.0	same gene	2020-10	2020	10
13682	13693	11	4	0.10389	215.0	ORF1ab	2.0	72.0	226.0	ORF1ab	1.0	76.0	4.0	same gene	2020-10	2020	10
13675	13693	18	4	0.10389	208.0	ORF1ab	1.0	70.0	226.0	ORF1ab	1.0	76.0	6.0	same gene	2020-10	2020	10
13681	13693	12	4	0.10389	214.0	ORF1ab	1.0	72.0	226.0	ORF1ab	1.0	76.0	4.0	same gene	2020-10	2020	10
13673	13693	20	4	0.10389	206.0	ORF1ab	2.0	69.0	226.0	ORF1ab	1.0	76.0	7.0	same gene	2020-10	2020	10
13669	13693	24	4	0.10389	202.0	ORF1ab	1.0	68.0	226.0	ORF1ab	1.0	76.0	8.0	same gene	2020-10	2020	10
13693	13669	24	4	0.10389	226.0	ORF1ab	1.0	76.0	202.0	ORF1ab	1.0	68.0	8.0	same gene	2020-10	2020	10
13693	13688	5	4	0.10389	226.0	ORF1ab	1.0	76.0	221.0	ORF1ab	2.0	74.0	2.0	same gene	2020-10	2020	10
13683	13693	10	4	0.10389	216.0	ORF1ab	3.0	72.0	226.0	ORF1ab	1.0	76.0	4.0	same gene	2020-10	2020	10
13688	13693	5	4	0.10389	221.0	ORF1ab	2.0	74.0	226.0	ORF1ab	1.0	76.0	2.0	same gene	2020-10	2020	10
13666	13693	27	4	0.10389	199.0	ORF1ab	1.0	67.0	226.0	ORF1ab	1.0	76.0	9.0	same gene	2020-10	2020	10
13664	13693	29	4	0.10389	197.0	ORF1ab	2.0	66.0	226.0	ORF1ab	1.0	76.0	10.0	same gene	2020-10	2020	10
13693	13683	10	4	0.10389	226.0	ORF1ab	1.0	76.0	216.0	ORF1ab	3.0	72.0	4.0	same gene	2020-10	2020	10
13693	13666	27	4	0.10389	226.0	ORF1ab	1.0	76.0	199.0	ORF1ab	1.0	67.0	9.0	same gene	2020-10	2020	10
13676	13693	17	4	0.10389	209.0	ORF1ab	2.0	70.0	226.0	ORF1ab	1.0	76.0	6.0	same gene	2020-10	2020	10
13693	13682	11	4	0.10389	226.0	ORF1ab	1.0	76.0	215.0	ORF1ab	2.0	72.0	4.0	same gene	2020-10	2020	10
13689	13693	4	4	0.10389	222.0	ORF1ab	3.0	74.0	226.0	ORF1ab	1.0	76.0	2.0	same gene	2020-10	2020	10
13693	13681	12	4	0.10389	226.0	ORF1ab	1.0	76.0	214.0	ORF1ab	1.0	72.0	4.0	same gene	2020-10	2020	10
13693	13664	29	4	0.10389	226.0	ORF1ab	1.0	76.0	197.0	ORF1ab	2.0	66.0	10.0	same gene	2020-10	2020	10
13693	13672	21	4	0.10389	226.0	ORF1ab	1.0	76.0	205.0	ORF1ab	1.0	69.0	7.0	same gene	2020-10	2020	10
13693	13689	4	4	0.10389	226.0	ORF1ab	1.0	76.0	222.0	ORF1ab	3.0	74.0	2.0	same gene	2020-10	2020	10
12447	12458	11	4	0.10378	12182.0	ORF1ab	2.0	4061.0	12193.0	ORF1ab	1.0	4065.0	4.0	same gene	2020-10	2020	10
12453	12458	5	4	0.10378	12188.0	ORF1ab	2.0	4063.0	12193.0	ORF1ab	1.0	4065.0	2.0	same gene	2020-10	2020	10
12448	12458	10	4	0.10378	12183.0	ORF1ab	3.0	4061.0	12193.0	ORF1ab	1.0	4065.0	4.0	same gene	2020-10	2020	10
12449	12458	9	4	0.10378	12184.0	ORF1ab	1.0	4062.0	12193.0	ORF1ab	1.0	4065.0	3.0	same gene	2020-10	2020	10
12458	12447	11	4	0.10378	12193.0	ORF1ab	1.0	4065.0	12182.0	ORF1ab	2.0	4061.0	4.0	same gene	2020-10	2020	10
12458	12448	10	4	0.10378	12193.0	ORF1ab	1.0	4065.0	12183.0	ORF1ab	3.0	4061.0	4.0	same gene	2020-10	2020	10
12452	12458	6	4	0.10378	12187.0	ORF1ab	1.0	4063.0	12193.0	ORF1ab	1.0	4065.0	2.0	same gene	2020-10	2020	10
12458	12449	9	4	0.10378	12193.0	ORF1ab	1.0	4065.0	12184.0	ORF1ab	1.0	4062.0	3.0	same gene	2020-10	2020	10
12451	12458	7	4	0.10378	12186.0	ORF1ab	3.0	4062.0	12193.0	ORF1ab	1.0	4065.0	3.0	same gene	2020-10	2020	10
12458	12450	8	4	0.10378	12193.0	ORF1ab	1.0	4065.0	12185.0	ORF1ab	2.0	4062.0	3.0	same gene	2020-10	2020	10
12458	12451	7	4	0.10378	12193.0	ORF1ab	1.0	4065.0	12186.0	ORF1ab	3.0	4062.0	3.0	same gene	2020-10	2020	10
12458	12452	6	4	0.10378	12193.0	ORF1ab	1.0	4065.0	12187.0	ORF1ab	1.0	4063.0	2.0	same gene	2020-10	2020	10
12458	12453	5	4	0.10378	12193.0	ORF1ab	1.0	4065.0	12188.0	ORF1ab	2.0	4063.0	2.0	same gene	2020-10	2020	10
12458	12454	4	4	0.10378	12193.0	ORF1ab	1.0	4065.0	12189.0	ORF1ab	3.0	4063.0	2.0	same gene	2020-10	2020	10
12450	12458	8	4	0.10378	12185.0	ORF1ab	2.0	4062.0	12193.0	ORF1ab	1.0	4065.0	3.0	same gene	2020-10	2020	10
12454	12458	4	4	0.10378	12189.0	ORF1ab	3.0	4063.0	12193.0	ORF1ab	1.0	4065.0	2.0	same gene	2020-10	2020	10
25640	25632	8	4	0.10372	248.0	ORF3a	2.0	83.0	240.0	ORF3a	3.0	80.0	3.0	same gene	2020-10	2020	10
25633	25640	7	4	0.10372	241.0	ORF3a	1.0	81.0	248.0	ORF3a	2.0	83.0	2.0	same gene	2020-10	2020	10
25636	25631	5	4	0.10372	244.0	ORF3a	1.0	82.0	239.0	ORF3a	2.0	80.0	2.0	same gene	2020-10	2020	10
25637	25631	6	4	0.10372	245.0	ORF3a	2.0	82.0	239.0	ORF3a	2.0	80.0	2.0	same gene	2020-10	2020	10
25637	25632	5	4	0.10372	245.0	ORF3a	2.0	82.0	240.0	ORF3a	3.0	80.0	2.0	same gene	2020-10	2020	10
25636	25632	4	4	0.10372	244.0	ORF3a	1.0	82.0	240.0	ORF3a	3.0	80.0	2.0	same gene	2020-10	2020	10
25640	25631	9	4	0.10372	248.0	ORF3a	2.0	83.0	239.0	ORF3a	2.0	80.0	3.0	same gene	2020-10	2020	10
25631	25636	5	4	0.10372	239.0	ORF3a	2.0	80.0	244.0	ORF3a	1.0	82.0	2.0	same gene	2020-10	2020	10
25631	25637	6	4	0.10372	239.0	ORF3a	2.0	80.0	245.0	ORF3a	2.0	82.0	2.0	same gene	2020-10	2020	10
25631	25639	8	4	0.10372	239.0	ORF3a	2.0	80.0	247.0	ORF3a	1.0	83.0	3.0	same gene	2020-10	2020	10
25631	25640	9	4	0.10372	239.0	ORF3a	2.0	80.0	248.0	ORF3a	2.0	83.0	3.0	same gene	2020-10	2020	10
25632	25636	4	4	0.10372	240.0	ORF3a	3.0	80.0	244.0	ORF3a	1.0	82.0	2.0	same gene	2020-10	2020	10
25632	25637	5	4	0.10372	240.0	ORF3a	3.0	80.0	245.0	ORF3a	2.0	82.0	2.0	same gene	2020-10	2020	10
25632	25639	7	4	0.10372	240.0	ORF3a	3.0	80.0	247.0	ORF3a	1.0	83.0	3.0	same gene	2020-10	2020	10
25632	25640	8	4	0.10372	240.0	ORF3a	3.0	80.0	248.0	ORF3a	2.0	83.0	3.0	same gene	2020-10	2020	10
25639	25633	6	4	0.10372	247.0	ORF3a	1.0	83.0	241.0	ORF3a	1.0	81.0	2.0	same gene	2020-10	2020	10
25640	25633	7	4	0.10372	248.0	ORF3a	2.0	83.0	241.0	ORF3a	1.0	81.0	2.0	same gene	2020-10	2020	10
25633	25639	6	4	0.10372	241.0	ORF3a	1.0	81.0	247.0	ORF3a	1.0	83.0	2.0	same gene	2020-10	2020	10
25639	25632	7	4	0.10372	247.0	ORF3a	1.0	83.0	240.0	ORF3a	3.0	80.0	3.0	same gene	2020-10	2020	10
25639	25631	8	4	0.10372	247.0	ORF3a	1.0	83.0	239.0	ORF3a	2.0	80.0	3.0	same gene	2020-10	2020	10
25632	25638	6	4	0.10361	240.0	ORF3a	3.0	80.0	246.0	ORF3a	3.0	82.0	2.0	same gene	2020-10	2020	10
25639	25634	5	4	0.10361	247.0	ORF3a	1.0	83.0	242.0	ORF3a	2.0	81.0	2.0	same gene	2020-10	2020	10
25631	25638	7	4	0.10361	239.0	ORF3a	2.0	80.0	246.0	ORF3a	3.0	82.0	2.0	same gene	2020-10	2020	10
25634	25640	6	4	0.10361	242.0	ORF3a	2.0	81.0	248.0	ORF3a	2.0	83.0	2.0	same gene	2020-10	2020	10
25640	25634	6	4	0.10361	248.0	ORF3a	2.0	83.0	242.0	ORF3a	2.0	81.0	2.0	same gene	2020-10	2020	10
25634	25639	5	4	0.10361	242.0	ORF3a	2.0	81.0	247.0	ORF3a	1.0	83.0	2.0	same gene	2020-10	2020	10
25638	25632	6	4	0.10361	246.0	ORF3a	3.0	82.0	240.0	ORF3a	3.0	80.0	2.0	same gene	2020-10	2020	10
25638	25631	7	4	0.10361	246.0	ORF3a	3.0	82.0	239.0	ORF3a	2.0	80.0	2.0	same gene	2020-10	2020	10
25635	25640	5	4	0.1035	243.0	ORF3a	3.0	81.0	248.0	ORF3a	2.0	83.0	2.0	same gene	2020-10	2020	10
25639	25635	4	4	0.1035	247.0	ORF3a	1.0	83.0	243.0	ORF3a	3.0	81.0	2.0	same gene	2020-10	2020	10
25640	25635	5	4	0.1035	248.0	ORF3a	2.0	83.0	243.0	ORF3a	3.0	81.0	2.0	same gene	2020-10	2020	10
25635	25639	4	4	0.1035	243.0	ORF3a	3.0	81.0	247.0	ORF3a	1.0	83.0	2.0	same gene	2020-10	2020	10
13688	13671	17	4	0.10344	221.0	ORF1ab	2.0	74.0	204.0	ORF1ab	3.0	68.0	6.0	same gene	2020-10	2020	10
13695	13671	24	4	0.10344	228.0	ORF1ab	3.0	76.0	204.0	ORF1ab	3.0	68.0	8.0	same gene	2020-10	2020	10
13671	13676	5	4	0.10344	204.0	ORF1ab	3.0	68.0	209.0	ORF1ab	2.0	70.0	2.0	same gene	2020-10	2020	10
13671	13677	6	4	0.10344	204.0	ORF1ab	3.0	68.0	210.0	ORF1ab	3.0	70.0	2.0	same gene	2020-10	2020	10
13671	13679	8	4	0.10344	204.0	ORF1ab	3.0	68.0	212.0	ORF1ab	2.0	71.0	3.0	same gene	2020-10	2020	10
13671	13681	10	4	0.10344	204.0	ORF1ab	3.0	68.0	214.0	ORF1ab	1.0	72.0	4.0	same gene	2020-10	2020	10
13671	13682	11	4	0.10344	204.0	ORF1ab	3.0	68.0	215.0	ORF1ab	2.0	72.0	4.0	same gene	2020-10	2020	10
13683	13671	12	4	0.10344	216.0	ORF1ab	3.0	72.0	204.0	ORF1ab	3.0	68.0	4.0	same gene	2020-10	2020	10
13671	13683	12	4	0.10344	204.0	ORF1ab	3.0	68.0	216.0	ORF1ab	3.0	72.0	4.0	same gene	2020-10	2020	10
13671	13664	7	4	0.10344	204.0	ORF1ab	3.0	68.0	197.0	ORF1ab	2.0	66.0	2.0	same gene	2020-10	2020	10
13671	13689	18	4	0.10344	204.0	ORF1ab	3.0	68.0	222.0	ORF1ab	3.0	74.0	6.0	same gene	2020-10	2020	10
13671	13688	17	4	0.10344	204.0	ORF1ab	3.0	68.0	221.0	ORF1ab	2.0	74.0	6.0	same gene	2020-10	2020	10
13682	13671	11	4	0.10344	215.0	ORF1ab	2.0	72.0	204.0	ORF1ab	3.0	68.0	4.0	same gene	2020-10	2020	10
13675	13671	4	4	0.10344	208.0	ORF1ab	1.0	70.0	204.0	ORF1ab	3.0	68.0	2.0	same gene	2020-10	2020	10
13671	13695	24	4	0.10344	204.0	ORF1ab	3.0	68.0	228.0	ORF1ab	3.0	76.0	8.0	same gene	2020-10	2020	10
13679	13671	8	4	0.10344	212.0	ORF1ab	2.0	71.0	204.0	ORF1ab	3.0	68.0	3.0	same gene	2020-10	2020	10
13677	13671	6	4	0.10344	210.0	ORF1ab	3.0	70.0	204.0	ORF1ab	3.0	68.0	2.0	same gene	2020-10	2020	10
13664	13671	7	4	0.10344	197.0	ORF1ab	2.0	66.0	204.0	ORF1ab	3.0	68.0	2.0	same gene	2020-10	2020	10
13676	13671	5	4	0.10344	209.0	ORF1ab	2.0	70.0	204.0	ORF1ab	3.0	68.0	2.0	same gene	2020-10	2020	10
13689	13671	18	4	0.10344	222.0	ORF1ab	3.0	74.0	204.0	ORF1ab	3.0	68.0	6.0	same gene	2020-10	2020	10
13681	13671	10	4	0.10344	214.0	ORF1ab	1.0	72.0	204.0	ORF1ab	3.0	68.0	4.0	same gene	2020-10	2020	10
13671	13675	4	4	0.10344	204.0	ORF1ab	3.0	68.0	208.0	ORF1ab	1.0	70.0	2.0	same gene	2020-10	2020	10
27231	13658	13573	4	0.10337	30.0	ORF6	3.0	10.0	191.0	ORF1ab	2.0	64.0		different gene	2020-10	2020	10
27232	13658	13574	4	0.10337	31.0	ORF6	1.0	11.0	191.0	ORF1ab	2.0	64.0		different gene	2020-10	2020	10
13658	27232	13574	4	0.10337	191.0	ORF1ab	2.0	64.0	31.0	ORF6	1.0	11.0		different gene	2020-10	2020	10
13658	27231	13573	4	0.10337	191.0	ORF1ab	2.0	64.0	30.0	ORF6	3.0	10.0		different gene	2020-10	2020	10
27183	27232	49	4	0.10332	661.0	M	1.0	221.0	31.0	ORF6	1.0	11.0		different gene	2020-10	2020	10
27232	27183	49	4	0.10332	31.0	ORF6	1.0	11.0	661.0	M	1.0	221.0		different gene	2020-10	2020	10
27231	27183	48	4	0.10332	30.0	ORF6	3.0	10.0	661.0	M	1.0	221.0		different gene	2020-10	2020	10
27183	27231	48	4	0.10332	661.0	M	1.0	221.0	30.0	ORF6	3.0	10.0		different gene	2020-10	2020	10
12461	12448	13	4	0.1033	12196.0	ORF1ab	1.0	4066.0	12183.0	ORF1ab	3.0	4061.0	5.0	same gene	2020-10	2020	10
9819	9824	5	4	0.1033	9554.0	ORF1ab	2.0	3185.0	9559.0	ORF1ab	1.0	3187.0	2.0	same gene	2020-10	2020	10
12461	12450	11	4	0.1033	12196.0	ORF1ab	1.0	4066.0	12185.0	ORF1ab	2.0	4062.0	4.0	same gene	2020-10	2020	10
12460	12450	10	4	0.1033	12195.0	ORF1ab	3.0	4065.0	12185.0	ORF1ab	2.0	4062.0	3.0	same gene	2020-10	2020	10
12461	12449	12	4	0.1033	12196.0	ORF1ab	1.0	4066.0	12184.0	ORF1ab	1.0	4062.0	4.0	same gene	2020-10	2020	10
12460	12449	11	4	0.1033	12195.0	ORF1ab	3.0	4065.0	12184.0	ORF1ab	1.0	4062.0	3.0	same gene	2020-10	2020	10
9819	9826	7	4	0.1033	9554.0	ORF1ab	2.0	3185.0	9561.0	ORF1ab	3.0	3187.0	2.0	same gene	2020-10	2020	10
12460	12448	12	4	0.1033	12195.0	ORF1ab	3.0	4065.0	12183.0	ORF1ab	3.0	4061.0	4.0	same gene	2020-10	2020	10
9819	9825	6	4	0.1033	9554.0	ORF1ab	2.0	3185.0	9560.0	ORF1ab	2.0	3187.0	2.0	same gene	2020-10	2020	10
9819	9827	8	4	0.1033	9554.0	ORF1ab	2.0	3185.0	9562.0	ORF1ab	1.0	3188.0	3.0	same gene	2020-10	2020	10
12461	12447	14	4	0.1033	12196.0	ORF1ab	1.0	4066.0	12182.0	ORF1ab	2.0	4061.0	5.0	same gene	2020-10	2020	10
12460	12447	13	4	0.1033	12195.0	ORF1ab	3.0	4065.0	12182.0	ORF1ab	2.0	4061.0	4.0	same gene	2020-10	2020	10
9822	9827	5	4	0.1033	9557.0	ORF1ab	2.0	3186.0	9562.0	ORF1ab	1.0	3188.0	2.0	same gene	2020-10	2020	10
12460	12451	9	4	0.1033	12195.0	ORF1ab	3.0	4065.0	12186.0	ORF1ab	3.0	4062.0	3.0	same gene	2020-10	2020	10
12461	12454	7	4	0.1033	12196.0	ORF1ab	1.0	4066.0	12189.0	ORF1ab	3.0	4063.0	3.0	same gene	2020-10	2020	10
12461	12456	5	4	0.1033	12196.0	ORF1ab	1.0	4066.0	12191.0	ORF1ab	2.0	4064.0	2.0	same gene	2020-10	2020	10
12461	12451	10	4	0.1033	12196.0	ORF1ab	1.0	4066.0	12186.0	ORF1ab	3.0	4062.0	4.0	same gene	2020-10	2020	10
12461	12457	4	4	0.1033	12196.0	ORF1ab	1.0	4066.0	12192.0	ORF1ab	3.0	4064.0	2.0	same gene	2020-10	2020	10
9824	9819	5	4	0.1033	9559.0	ORF1ab	1.0	3187.0	9554.0	ORF1ab	2.0	3185.0	2.0	same gene	2020-10	2020	10
9825	9819	6	4	0.1033	9560.0	ORF1ab	2.0	3187.0	9554.0	ORF1ab	2.0	3185.0	2.0	same gene	2020-10	2020	10
12457	12461	4	4	0.1033	12192.0	ORF1ab	3.0	4064.0	12196.0	ORF1ab	1.0	4066.0	2.0	same gene	2020-10	2020	10
9827	9819	8	4	0.1033	9562.0	ORF1ab	1.0	3188.0	9554.0	ORF1ab	2.0	3185.0	3.0	same gene	2020-10	2020	10
9824	9820	4	4	0.1033	9559.0	ORF1ab	1.0	3187.0	9555.0	ORF1ab	3.0	3185.0	2.0	same gene	2020-10	2020	10
9825	9820	5	4	0.1033	9560.0	ORF1ab	2.0	3187.0	9555.0	ORF1ab	3.0	3185.0	2.0	same gene	2020-10	2020	10
9826	9820	6	4	0.1033	9561.0	ORF1ab	3.0	3187.0	9555.0	ORF1ab	3.0	3185.0	2.0	same gene	2020-10	2020	10
9827	9820	7	4	0.1033	9562.0	ORF1ab	1.0	3188.0	9555.0	ORF1ab	3.0	3185.0	3.0	same gene	2020-10	2020	10
9827	9821	6	4	0.1033	9562.0	ORF1ab	1.0	3188.0	9556.0	ORF1ab	1.0	3186.0	2.0	same gene	2020-10	2020	10
9827	9822	5	4	0.1033	9562.0	ORF1ab	1.0	3188.0	9557.0	ORF1ab	2.0	3186.0	2.0	same gene	2020-10	2020	10
9827	9823	4	4	0.1033	9562.0	ORF1ab	1.0	3188.0	9558.0	ORF1ab	3.0	3186.0	2.0	same gene	2020-10	2020	10
9821	9827	6	4	0.1033	9556.0	ORF1ab	1.0	3186.0	9562.0	ORF1ab	1.0	3188.0	2.0	same gene	2020-10	2020	10
12460	12454	6	4	0.1033	12195.0	ORF1ab	3.0	4065.0	12189.0	ORF1ab	3.0	4063.0	2.0	same gene	2020-10	2020	10
12461	12453	8	4	0.1033	12196.0	ORF1ab	1.0	4066.0	12188.0	ORF1ab	2.0	4063.0	3.0	same gene	2020-10	2020	10
12460	12453	7	4	0.1033	12195.0	ORF1ab	3.0	4065.0	12188.0	ORF1ab	2.0	4063.0	2.0	same gene	2020-10	2020	10
12460	12452	8	4	0.1033	12195.0	ORF1ab	3.0	4065.0	12187.0	ORF1ab	1.0	4063.0	2.0	same gene	2020-10	2020	10
9826	9819	7	4	0.1033	9561.0	ORF1ab	3.0	3187.0	9554.0	ORF1ab	2.0	3185.0	2.0	same gene	2020-10	2020	10
12461	12452	9	4	0.1033	12196.0	ORF1ab	1.0	4066.0	12187.0	ORF1ab	1.0	4063.0	3.0	same gene	2020-10	2020	10
12456	12461	5	4	0.1033	12191.0	ORF1ab	2.0	4064.0	12196.0	ORF1ab	1.0	4066.0	2.0	same gene	2020-10	2020	10
9820	9824	4	4	0.1033	9555.0	ORF1ab	3.0	3185.0	9559.0	ORF1ab	1.0	3187.0	2.0	same gene	2020-10	2020	10
12449	12460	11	4	0.1033	12184.0	ORF1ab	1.0	4062.0	12195.0	ORF1ab	3.0	4065.0	3.0	same gene	2020-10	2020	10
12449	12461	12	4	0.1033	12184.0	ORF1ab	1.0	4062.0	12196.0	ORF1ab	1.0	4066.0	4.0	same gene	2020-10	2020	10
12448	12460	12	4	0.1033	12183.0	ORF1ab	3.0	4061.0	12195.0	ORF1ab	3.0	4065.0	4.0	same gene	2020-10	2020	10
9823	9827	4	4	0.1033	9558.0	ORF1ab	3.0	3186.0	9562.0	ORF1ab	1.0	3188.0	2.0	same gene	2020-10	2020	10
12450	12460	10	4	0.1033	12185.0	ORF1ab	2.0	4062.0	12195.0	ORF1ab	3.0	4065.0	3.0	same gene	2020-10	2020	10
12450	12461	11	4	0.1033	12185.0	ORF1ab	2.0	4062.0	12196.0	ORF1ab	1.0	4066.0	4.0	same gene	2020-10	2020	10
12451	12460	9	4	0.1033	12186.0	ORF1ab	3.0	4062.0	12195.0	ORF1ab	3.0	4065.0	3.0	same gene	2020-10	2020	10
12451	12461	10	4	0.1033	12186.0	ORF1ab	3.0	4062.0	12196.0	ORF1ab	1.0	4066.0	4.0	same gene	2020-10	2020	10
12452	12460	8	4	0.1033	12187.0	ORF1ab	1.0	4063.0	12195.0	ORF1ab	3.0	4065.0	2.0	same gene	2020-10	2020	10
9820	9827	7	4	0.1033	9555.0	ORF1ab	3.0	3185.0	9562.0	ORF1ab	1.0	3188.0	3.0	same gene	2020-10	2020	10
9820	9826	6	4	0.1033	9555.0	ORF1ab	3.0	3185.0	9561.0	ORF1ab	3.0	3187.0	2.0	same gene	2020-10	2020	10
9820	9825	5	4	0.1033	9555.0	ORF1ab	3.0	3185.0	9560.0	ORF1ab	2.0	3187.0	2.0	same gene	2020-10	2020	10
12452	12461	9	4	0.1033	12187.0	ORF1ab	1.0	4063.0	12196.0	ORF1ab	1.0	4066.0	3.0	same gene	2020-10	2020	10
12448	12461	13	4	0.1033	12183.0	ORF1ab	3.0	4061.0	12196.0	ORF1ab	1.0	4066.0	5.0	same gene	2020-10	2020	10
12447	12461	14	4	0.1033	12182.0	ORF1ab	2.0	4061.0	12196.0	ORF1ab	1.0	4066.0	5.0	same gene	2020-10	2020	10
12447	12460	13	4	0.1033	12182.0	ORF1ab	2.0	4061.0	12195.0	ORF1ab	3.0	4065.0	4.0	same gene	2020-10	2020	10
12453	12460	7	4	0.1033	12188.0	ORF1ab	2.0	4063.0	12195.0	ORF1ab	3.0	4065.0	2.0	same gene	2020-10	2020	10
12453	12461	8	4	0.1033	12188.0	ORF1ab	2.0	4063.0	12196.0	ORF1ab	1.0	4066.0	3.0	same gene	2020-10	2020	10
12454	12460	6	4	0.1033	12189.0	ORF1ab	3.0	4063.0	12195.0	ORF1ab	3.0	4065.0	2.0	same gene	2020-10	2020	10
12454	12461	7	4	0.1033	12189.0	ORF1ab	3.0	4063.0	12196.0	ORF1ab	1.0	4066.0	3.0	same gene	2020-10	2020	10
9828	9823	5	4	0.10321	9563.0	ORF1ab	2.0	3188.0	9558.0	ORF1ab	3.0	3186.0	2.0	same gene	2020-10	2020	10
9821	9828	7	4	0.10321	9556.0	ORF1ab	1.0	3186.0	9563.0	ORF1ab	2.0	3188.0	2.0	same gene	2020-10	2020	10
9819	9828	9	4	0.10321	9554.0	ORF1ab	2.0	3185.0	9563.0	ORF1ab	2.0	3188.0	3.0	same gene	2020-10	2020	10
9828	9819	9	4	0.10321	9563.0	ORF1ab	2.0	3188.0	9554.0	ORF1ab	2.0	3185.0	3.0	same gene	2020-10	2020	10
7977	7983	6	4	0.10321	7712.0	ORF1ab	2.0	2571.0	7718.0	ORF1ab	2.0	2573.0	2.0	same gene	2020-10	2020	10
9822	9828	6	4	0.10321	9557.0	ORF1ab	2.0	3186.0	9563.0	ORF1ab	2.0	3188.0	2.0	same gene	2020-10	2020	10
7983	7977	6	4	0.10321	7718.0	ORF1ab	2.0	2573.0	7712.0	ORF1ab	2.0	2571.0	2.0	same gene	2020-10	2020	10
9823	9828	5	4	0.10321	9558.0	ORF1ab	3.0	3186.0	9563.0	ORF1ab	2.0	3188.0	2.0	same gene	2020-10	2020	10
9828	9822	6	4	0.10321	9563.0	ORF1ab	2.0	3188.0	9557.0	ORF1ab	2.0	3186.0	2.0	same gene	2020-10	2020	10
9828	9821	7	4	0.10321	9563.0	ORF1ab	2.0	3188.0	9556.0	ORF1ab	1.0	3186.0	2.0	same gene	2020-10	2020	10
9828	9820	8	4	0.10321	9563.0	ORF1ab	2.0	3188.0	9555.0	ORF1ab	3.0	3185.0	3.0	same gene	2020-10	2020	10
9820	9828	8	4	0.10321	9555.0	ORF1ab	3.0	3185.0	9563.0	ORF1ab	2.0	3188.0	3.0	same gene	2020-10	2020	10
27206	27216	10	4	0.1032	5.0	ORF6	2.0	2.0	15.0	ORF6	3.0	5.0	3.0	same gene	2020-10	2020	10
27203	27216	13	4	0.1032	2.0	ORF6	2.0	1.0	15.0	ORF6	3.0	5.0	4.0	same gene	2020-10	2020	10
24431	24426	5	4	0.1032	2869.0	S	1.0	957.0	2864.0	S	2.0	955.0	2.0	same gene	2020-10	2020	10
27209	27202	7	4	0.1032	8.0	ORF6	2.0	3.0	1.0	ORF6	1.0	1.0	2.0	same gene	2020-10	2020	10
27206	27215	9	4	0.1032	5.0	ORF6	2.0	2.0	14.0	ORF6	2.0	5.0	3.0	same gene	2020-10	2020	10
24431	24423	8	4	0.1032	2869.0	S	1.0	957.0	2861.0	S	2.0	954.0	3.0	same gene	2020-10	2020	10
24428	24423	5	4	0.1032	2866.0	S	1.0	956.0	2861.0	S	2.0	954.0	2.0	same gene	2020-10	2020	10
24429	24423	6	4	0.1032	2867.0	S	2.0	956.0	2861.0	S	2.0	954.0	2.0	same gene	2020-10	2020	10
24431	24424	7	4	0.1032	2869.0	S	1.0	957.0	2862.0	S	3.0	954.0	3.0	same gene	2020-10	2020	10
24430	24423	7	4	0.1032	2868.0	S	3.0	956.0	2861.0	S	2.0	954.0	2.0	same gene	2020-10	2020	10
27216	27209	7	4	0.1032	15.0	ORF6	3.0	5.0	8.0	ORF6	2.0	3.0	2.0	same gene	2020-10	2020	10
24430	24424	6	4	0.1032	2868.0	S	3.0	956.0	2862.0	S	3.0	954.0	2.0	same gene	2020-10	2020	10
24429	24424	5	4	0.1032	2867.0	S	2.0	956.0	2862.0	S	3.0	954.0	2.0	same gene	2020-10	2020	10
24428	24424	4	4	0.1032	2866.0	S	1.0	956.0	2862.0	S	3.0	954.0	2.0	same gene	2020-10	2020	10
24431	24427	4	4	0.1032	2869.0	S	1.0	957.0	2865.0	S	3.0	955.0	2.0	same gene	2020-10	2020	10
27215	27209	6	4	0.1032	14.0	ORF6	2.0	5.0	8.0	ORF6	2.0	3.0	2.0	same gene	2020-10	2020	10
27215	27206	9	4	0.1032	14.0	ORF6	2.0	5.0	5.0	ORF6	2.0	2.0	3.0	same gene	2020-10	2020	10
27203	27215	12	4	0.1032	2.0	ORF6	2.0	1.0	14.0	ORF6	2.0	5.0	4.0	same gene	2020-10	2020	10
24424	24429	5	4	0.1032	2862.0	S	3.0	954.0	2867.0	S	2.0	956.0	2.0	same gene	2020-10	2020	10
27215	27202	13	4	0.1032	14.0	ORF6	2.0	5.0	1.0	ORF6	1.0	1.0	4.0	same gene	2020-10	2020	10
27202	27209	7	4	0.1032	1.0	ORF6	1.0	1.0	8.0	ORF6	2.0	3.0	2.0	same gene	2020-10	2020	10
24427	24431	4	4	0.1032	2865.0	S	3.0	955.0	2869.0	S	1.0	957.0	2.0	same gene	2020-10	2020	10
24426	24431	5	4	0.1032	2864.0	S	2.0	955.0	2869.0	S	1.0	957.0	2.0	same gene	2020-10	2020	10
24423	24428	5	4	0.1032	2861.0	S	2.0	954.0	2866.0	S	1.0	956.0	2.0	same gene	2020-10	2020	10
27209	27203	6	4	0.1032	8.0	ORF6	2.0	3.0	2.0	ORF6	2.0	1.0	2.0	same gene	2020-10	2020	10
27202	27216	14	4	0.1032	1.0	ORF6	1.0	1.0	15.0	ORF6	3.0	5.0	4.0	same gene	2020-10	2020	10
24424	24431	7	4	0.1032	2862.0	S	3.0	954.0	2869.0	S	1.0	957.0	3.0	same gene	2020-10	2020	10
27216	27202	14	4	0.1032	15.0	ORF6	3.0	5.0	1.0	ORF6	1.0	1.0	4.0	same gene	2020-10	2020	10
24424	24430	6	4	0.1032	2862.0	S	3.0	954.0	2868.0	S	3.0	956.0	2.0	same gene	2020-10	2020	10
27202	27215	13	4	0.1032	1.0	ORF6	1.0	1.0	14.0	ORF6	2.0	5.0	4.0	same gene	2020-10	2020	10
24424	24428	4	4	0.1032	2862.0	S	3.0	954.0	2866.0	S	1.0	956.0	2.0	same gene	2020-10	2020	10
24423	24430	7	4	0.1032	2861.0	S	2.0	954.0	2868.0	S	3.0	956.0	2.0	same gene	2020-10	2020	10
24423	24429	6	4	0.1032	2861.0	S	2.0	954.0	2867.0	S	2.0	956.0	2.0	same gene	2020-10	2020	10
27203	27209	6	4	0.1032	2.0	ORF6	2.0	1.0	8.0	ORF6	2.0	3.0	2.0	same gene	2020-10	2020	10
27216	27206	10	4	0.1032	15.0	ORF6	3.0	5.0	5.0	ORF6	2.0	2.0	3.0	same gene	2020-10	2020	10
27209	27215	6	4	0.1032	8.0	ORF6	2.0	3.0	14.0	ORF6	2.0	5.0	2.0	same gene	2020-10	2020	10
27209	27216	7	4	0.1032	8.0	ORF6	2.0	3.0	15.0	ORF6	3.0	5.0	2.0	same gene	2020-10	2020	10
27215	27203	12	4	0.1032	14.0	ORF6	2.0	5.0	2.0	ORF6	2.0	1.0	4.0	same gene	2020-10	2020	10
24423	24431	8	4	0.1032	2861.0	S	2.0	954.0	2869.0	S	1.0	957.0	3.0	same gene	2020-10	2020	10
27216	27203	13	4	0.1032	15.0	ORF6	3.0	5.0	2.0	ORF6	2.0	1.0	4.0	same gene	2020-10	2020	10
7980	7974	6	4	0.10316	7715.0	ORF1ab	2.0	2572.0	7709.0	ORF1ab	2.0	2570.0	2.0	same gene	2020-10	2020	10
27200	27202	2	4	0.10316					1.0	ORF6	1.0	1.0		different gene	2020-10	2020	10
27200	27203	3	4	0.10316					2.0	ORF6	2.0	1.0		different gene	2020-10	2020	10
27206	27211	5	4	0.10316	5.0	ORF6	2.0	2.0	10.0	ORF6	1.0	4.0	2.0	same gene	2020-10	2020	10
27205	27216	11	4	0.10316	4.0	ORF6	1.0	2.0	15.0	ORF6	3.0	5.0	3.0	same gene	2020-10	2020	10
27200	27206	6	4	0.10316					5.0	ORF6	2.0	2.0		different gene	2020-10	2020	10
27200	27215	15	4	0.10316					14.0	ORF6	2.0	5.0		different gene	2020-10	2020	10
27200	27209	9	4	0.10316					8.0	ORF6	2.0	3.0		different gene	2020-10	2020	10
7983	7974	9	4	0.10316	7718.0	ORF1ab	2.0	2573.0	7709.0	ORF1ab	2.0	2570.0	3.0	same gene	2020-10	2020	10
27200	27216	16	4	0.10316					15.0	ORF6	3.0	5.0		different gene	2020-10	2020	10
7983	7975	8	4	0.10316	7718.0	ORF1ab	2.0	2573.0	7710.0	ORF1ab	3.0	2570.0	3.0	same gene	2020-10	2020	10
27203	27211	8	4	0.10316	2.0	ORF6	2.0	1.0	10.0	ORF6	1.0	4.0	3.0	same gene	2020-10	2020	10
27202	27211	9	4	0.10316	1.0	ORF6	1.0	1.0	10.0	ORF6	1.0	4.0	3.0	same gene	2020-10	2020	10
7980	7975	5	4	0.10316	7715.0	ORF1ab	2.0	2572.0	7710.0	ORF1ab	3.0	2570.0	2.0	same gene	2020-10	2020	10
27205	27215	10	4	0.10316	4.0	ORF6	1.0	2.0	14.0	ORF6	2.0	5.0	3.0	same gene	2020-10	2020	10
27203	27200	3	4	0.10316	2.0	ORF6	2.0	1.0						different gene	2020-10	2020	10
27216	27205	11	4	0.10316	15.0	ORF6	3.0	5.0	4.0	ORF6	1.0	2.0	3.0	same gene	2020-10	2020	10
27202	27200	2	4	0.10316	1.0	ORF6	1.0	1.0						different gene	2020-10	2020	10
7974	7980	6	4	0.10316	7709.0	ORF1ab	2.0	2570.0	7715.0	ORF1ab	2.0	2572.0	2.0	same gene	2020-10	2020	10
27206	27200	6	4	0.10316	5.0	ORF6	2.0	2.0						different gene	2020-10	2020	10
27209	27200	9	4	0.10316	8.0	ORF6	2.0	3.0						different gene	2020-10	2020	10
27211	27203	8	4	0.10316	10.0	ORF6	1.0	4.0	2.0	ORF6	2.0	1.0	3.0	same gene	2020-10	2020	10
27215	27205	10	4	0.10316	14.0	ORF6	2.0	5.0	4.0	ORF6	1.0	2.0	3.0	same gene	2020-10	2020	10
27211	27206	5	4	0.10316	10.0	ORF6	1.0	4.0	5.0	ORF6	2.0	2.0	2.0	same gene	2020-10	2020	10
7975	7983	8	4	0.10316	7710.0	ORF1ab	3.0	2570.0	7718.0	ORF1ab	2.0	2573.0	3.0	same gene	2020-10	2020	10
27211	27202	9	4	0.10316	10.0	ORF6	1.0	4.0	1.0	ORF6	1.0	1.0	3.0	same gene	2020-10	2020	10
7975	7980	5	4	0.10316	7710.0	ORF1ab	3.0	2570.0	7715.0	ORF1ab	2.0	2572.0	2.0	same gene	2020-10	2020	10
27215	27200	15	4	0.10316	14.0	ORF6	2.0	5.0						different gene	2020-10	2020	10
27216	27200	16	4	0.10316	15.0	ORF6	3.0	5.0						different gene	2020-10	2020	10
7974	7983	9	4	0.10316	7709.0	ORF1ab	2.0	2570.0	7718.0	ORF1ab	2.0	2573.0	3.0	same gene	2020-10	2020	10
11035	7987	3048	4	0.10315	10770.0	ORF1ab	3.0	3590.0	7722.0	ORF1ab	3.0	2574.0	1016.0	same gene	2020-10	2020	10
7986	28430	20444	4	0.10315	7721.0	ORF1ab	2.0	2574.0	157.0	N	1.0	53.0		different gene	2020-10	2020	10
11038	7987	3051	4	0.10315	10773.0	ORF1ab	3.0	3591.0	7722.0	ORF1ab	3.0	2574.0	1017.0	same gene	2020-10	2020	10
11037	7987	3050	4	0.10315	10772.0	ORF1ab	2.0	3591.0	7722.0	ORF1ab	3.0	2574.0	1017.0	same gene	2020-10	2020	10
11035	7986	3049	4	0.10315	10770.0	ORF1ab	3.0	3590.0	7721.0	ORF1ab	2.0	2574.0	1016.0	same gene	2020-10	2020	10
11034	7987	3047	4	0.10315	10769.0	ORF1ab	2.0	3590.0	7722.0	ORF1ab	3.0	2574.0	1016.0	same gene	2020-10	2020	10
11033	7987	3046	4	0.10315	10768.0	ORF1ab	1.0	3590.0	7722.0	ORF1ab	3.0	2574.0	1016.0	same gene	2020-10	2020	10
11032	7987	3045	4	0.10315	10767.0	ORF1ab	3.0	3589.0	7722.0	ORF1ab	3.0	2574.0	1015.0	same gene	2020-10	2020	10
28430	11035	17395	4	0.10315	157.0	N	1.0	53.0	10770.0	ORF1ab	3.0	3590.0		different gene	2020-10	2020	10
7986	7991	5	4	0.10315	7721.0	ORF1ab	2.0	2574.0	7726.0	ORF1ab	1.0	2576.0	2.0	same gene	2020-10	2020	10
7991	7986	5	4	0.10315	7726.0	ORF1ab	1.0	2576.0	7721.0	ORF1ab	2.0	2574.0	2.0	same gene	2020-10	2020	10
28430	7986	20444	4	0.10315	157.0	N	1.0	53.0	7721.0	ORF1ab	2.0	2574.0		different gene	2020-10	2020	10
7987	11037	3050	4	0.10315	7722.0	ORF1ab	3.0	2574.0	10772.0	ORF1ab	2.0	3591.0	1017.0	same gene	2020-10	2020	10
28430	11037	17393	4	0.10315	157.0	N	1.0	53.0	10772.0	ORF1ab	2.0	3591.0		different gene	2020-10	2020	10
11035	11041	6	4	0.10315	10770.0	ORF1ab	3.0	3590.0	10776.0	ORF1ab	3.0	3592.0	2.0	same gene	2020-10	2020	10
28430	11040	17390	4	0.10315	157.0	N	1.0	53.0	10775.0	ORF1ab	2.0	3592.0		different gene	2020-10	2020	10
11035	11040	5	4	0.10315	10770.0	ORF1ab	3.0	3590.0	10775.0	ORF1ab	2.0	3592.0	2.0	same gene	2020-10	2020	10
11040	7987	3053	4	0.10315	10775.0	ORF1ab	2.0	3592.0	7722.0	ORF1ab	3.0	2574.0	1018.0	same gene	2020-10	2020	10
11041	11035	6	4	0.10315	10776.0	ORF1ab	3.0	3592.0	10770.0	ORF1ab	3.0	3590.0	2.0	same gene	2020-10	2020	10
11039	7987	3052	4	0.10315	10774.0	ORF1ab	1.0	3592.0	7722.0	ORF1ab	3.0	2574.0	1018.0	same gene	2020-10	2020	10
11039	11032	7	4	0.10315	10774.0	ORF1ab	1.0	3592.0	10767.0	ORF1ab	3.0	3589.0	3.0	same gene	2020-10	2020	10
11040	7988	3052	4	0.10315	10775.0	ORF1ab	2.0	3592.0	7723.0	ORF1ab	1.0	2575.0	1017.0	same gene	2020-10	2020	10
11039	7988	3051	4	0.10315	10774.0	ORF1ab	1.0	3592.0	7723.0	ORF1ab	1.0	2575.0	1017.0	same gene	2020-10	2020	10
11038	7988	3050	4	0.10315	10773.0	ORF1ab	3.0	3591.0	7723.0	ORF1ab	1.0	2575.0	1016.0	same gene	2020-10	2020	10
11037	7988	3049	4	0.10315	10772.0	ORF1ab	2.0	3591.0	7723.0	ORF1ab	1.0	2575.0	1016.0	same gene	2020-10	2020	10
11035	7988	3047	4	0.10315	10770.0	ORF1ab	3.0	3590.0	7723.0	ORF1ab	1.0	2575.0	1015.0	same gene	2020-10	2020	10
11034	7988	3046	4	0.10315	10769.0	ORF1ab	2.0	3590.0	7723.0	ORF1ab	1.0	2575.0	1015.0	same gene	2020-10	2020	10
11033	7988	3045	4	0.10315	10768.0	ORF1ab	1.0	3590.0	7723.0	ORF1ab	1.0	2575.0	1015.0	same gene	2020-10	2020	10
11032	7988	3044	4	0.10315	10767.0	ORF1ab	3.0	3589.0	7723.0	ORF1ab	1.0	2575.0	1014.0	same gene	2020-10	2020	10
7989	11035	3046	4	0.10315	7724.0	ORF1ab	2.0	2575.0	10770.0	ORF1ab	3.0	3590.0	1015.0	same gene	2020-10	2020	10
11038	11032	6	4	0.10315	10773.0	ORF1ab	3.0	3591.0	10767.0	ORF1ab	3.0	3589.0	2.0	same gene	2020-10	2020	10
7991	7987	4	4	0.10315	7726.0	ORF1ab	1.0	2576.0	7722.0	ORF1ab	3.0	2574.0	2.0	same gene	2020-10	2020	10
28430	7987	20443	4	0.10315	157.0	N	1.0	53.0	7722.0	ORF1ab	3.0	2574.0		different gene	2020-10	2020	10
28430	11041	17389	4	0.10315	157.0	N	1.0	53.0	10776.0	ORF1ab	3.0	3592.0		different gene	2020-10	2020	10
7987	11039	3052	4	0.10315	7722.0	ORF1ab	3.0	2574.0	10774.0	ORF1ab	1.0	3592.0	1018.0	same gene	2020-10	2020	10
7987	11038	3051	4	0.10315	7722.0	ORF1ab	3.0	2574.0	10773.0	ORF1ab	3.0	3591.0	1017.0	same gene	2020-10	2020	10
11041	7987	3054	4	0.10315	10776.0	ORF1ab	3.0	3592.0	7722.0	ORF1ab	3.0	2574.0	1018.0	same gene	2020-10	2020	10
11037	11032	5	4	0.10315	10772.0	ORF1ab	2.0	3591.0	10767.0	ORF1ab	3.0	3589.0	2.0	same gene	2020-10	2020	10
28430	11038	17392	4	0.10315	157.0	N	1.0	53.0	10773.0	ORF1ab	3.0	3591.0		different gene	2020-10	2020	10
28430	7985	20445	4	0.10315	157.0	N	1.0	53.0	7720.0	ORF1ab	1.0	2574.0		different gene	2020-10	2020	10
7987	11033	3046	4	0.10315	7722.0	ORF1ab	3.0	2574.0	10768.0	ORF1ab	1.0	3590.0	1016.0	same gene	2020-10	2020	10
7989	11032	3043	4	0.10315	7724.0	ORF1ab	2.0	2575.0	10767.0	ORF1ab	3.0	3589.0	1014.0	same gene	2020-10	2020	10
11041	7986	3055	4	0.10315	10776.0	ORF1ab	3.0	3592.0	7721.0	ORF1ab	2.0	2574.0	1018.0	same gene	2020-10	2020	10
11040	11034	6	4	0.10315	10775.0	ORF1ab	2.0	3592.0	10769.0	ORF1ab	2.0	3590.0	2.0	same gene	2020-10	2020	10
11035	7985	3050	4	0.10315	10770.0	ORF1ab	3.0	3590.0	7720.0	ORF1ab	1.0	2574.0	1016.0	same gene	2020-10	2020	10
11040	7986	3054	4	0.10315	10775.0	ORF1ab	2.0	3592.0	7721.0	ORF1ab	2.0	2574.0	1018.0	same gene	2020-10	2020	10
11041	11034	7	4	0.10315	10776.0	ORF1ab	3.0	3592.0	10769.0	ORF1ab	2.0	3590.0	2.0	same gene	2020-10	2020	10
11041	7985	3056	4	0.10315	10776.0	ORF1ab	3.0	3592.0	7720.0	ORF1ab	1.0	2574.0	1018.0	same gene	2020-10	2020	10
11033	28430	17397	4	0.10315	10768.0	ORF1ab	1.0	3590.0	157.0	N	1.0	53.0		different gene	2020-10	2020	10
11034	11041	7	4	0.10315	10769.0	ORF1ab	2.0	3590.0	10776.0	ORF1ab	3.0	3592.0	2.0	same gene	2020-10	2020	10
11039	7986	3053	4	0.10315	10774.0	ORF1ab	1.0	3592.0	7721.0	ORF1ab	2.0	2574.0	1018.0	same gene	2020-10	2020	10
7987	11040	3053	4	0.10315	7722.0	ORF1ab	3.0	2574.0	10775.0	ORF1ab	2.0	3592.0	1018.0	same gene	2020-10	2020	10
11038	7986	3052	4	0.10315	10773.0	ORF1ab	3.0	3591.0	7721.0	ORF1ab	2.0	2574.0	1017.0	same gene	2020-10	2020	10
11040	7985	3055	4	0.10315	10775.0	ORF1ab	2.0	3592.0	7720.0	ORF1ab	1.0	2574.0	1018.0	same gene	2020-10	2020	10
11034	11040	6	4	0.10315	10769.0	ORF1ab	2.0	3590.0	10775.0	ORF1ab	2.0	3592.0	2.0	same gene	2020-10	2020	10
11037	7985	3052	4	0.10315	10772.0	ORF1ab	2.0	3591.0	7720.0	ORF1ab	1.0	2574.0	1017.0	same gene	2020-10	2020	10
11038	7985	3053	4	0.10315	10773.0	ORF1ab	3.0	3591.0	7720.0	ORF1ab	1.0	2574.0	1017.0	same gene	2020-10	2020	10
11034	11039	5	4	0.10315	10769.0	ORF1ab	2.0	3590.0	10774.0	ORF1ab	1.0	3592.0	2.0	same gene	2020-10	2020	10
11039	7985	3054	4	0.10315	10774.0	ORF1ab	1.0	3592.0	7720.0	ORF1ab	1.0	2574.0	1018.0	same gene	2020-10	2020	10
11039	11035	4	4	0.10315	10774.0	ORF1ab	1.0	3592.0	10770.0	ORF1ab	3.0	3590.0	2.0	same gene	2020-10	2020	10
28430	11034	17396	4	0.10315	157.0	N	1.0	53.0	10769.0	ORF1ab	2.0	3590.0		different gene	2020-10	2020	10
11034	7986	3048	4	0.10315	10769.0	ORF1ab	2.0	3590.0	7721.0	ORF1ab	2.0	2574.0	1016.0	same gene	2020-10	2020	10
11039	11034	5	4	0.10315	10774.0	ORF1ab	1.0	3592.0	10769.0	ORF1ab	2.0	3590.0	2.0	same gene	2020-10	2020	10
11033	7986	3047	4	0.10315	10768.0	ORF1ab	1.0	3590.0	7721.0	ORF1ab	2.0	2574.0	1016.0	same gene	2020-10	2020	10
28430	11032	17398	4	0.10315	157.0	N	1.0	53.0	10767.0	ORF1ab	3.0	3589.0		different gene	2020-10	2020	10
11032	7986	3046	4	0.10315	10767.0	ORF1ab	3.0	3589.0	7721.0	ORF1ab	2.0	2574.0	1015.0	same gene	2020-10	2020	10
11032	7985	3047	4	0.10315	10767.0	ORF1ab	3.0	3589.0	7720.0	ORF1ab	1.0	2574.0	1015.0	same gene	2020-10	2020	10
11039	11033	6	4	0.10315	10774.0	ORF1ab	1.0	3592.0	10768.0	ORF1ab	1.0	3590.0	2.0	same gene	2020-10	2020	10
7987	11032	3045	4	0.10315	7722.0	ORF1ab	3.0	2574.0	10767.0	ORF1ab	3.0	3589.0	1015.0	same gene	2020-10	2020	10
11037	7986	3051	4	0.10315	10772.0	ORF1ab	2.0	3591.0	7721.0	ORF1ab	2.0	2574.0	1017.0	same gene	2020-10	2020	10
11033	7985	3048	4	0.10315	10768.0	ORF1ab	1.0	3590.0	7720.0	ORF1ab	1.0	2574.0	1016.0	same gene	2020-10	2020	10
11040	11033	7	4	0.10315	10775.0	ORF1ab	2.0	3592.0	10768.0	ORF1ab	1.0	3590.0	2.0	same gene	2020-10	2020	10
28430	11039	17391	4	0.10315	157.0	N	1.0	53.0	10774.0	ORF1ab	1.0	3592.0		different gene	2020-10	2020	10
7991	7985	6	4	0.10315	7726.0	ORF1ab	1.0	2576.0	7720.0	ORF1ab	1.0	2574.0	2.0	same gene	2020-10	2020	10
11041	11033	8	4	0.10315	10776.0	ORF1ab	3.0	3592.0	10768.0	ORF1ab	1.0	3590.0	2.0	same gene	2020-10	2020	10
7987	11034	3047	4	0.10315	7722.0	ORF1ab	3.0	2574.0	10769.0	ORF1ab	2.0	3590.0	1016.0	same gene	2020-10	2020	10
28430	11033	17397	4	0.10315	157.0	N	1.0	53.0	10768.0	ORF1ab	1.0	3590.0		different gene	2020-10	2020	10
7987	11035	3048	4	0.10315	7722.0	ORF1ab	3.0	2574.0	10770.0	ORF1ab	3.0	3590.0	1016.0	same gene	2020-10	2020	10
7989	11033	3044	4	0.10315	7724.0	ORF1ab	2.0	2575.0	10768.0	ORF1ab	1.0	3590.0	1015.0	same gene	2020-10	2020	10
7989	11034	3045	4	0.10315	7724.0	ORF1ab	2.0	2575.0	10769.0	ORF1ab	2.0	3590.0	1015.0	same gene	2020-10	2020	10
11035	11039	4	4	0.10315	10770.0	ORF1ab	3.0	3590.0	10774.0	ORF1ab	1.0	3592.0	2.0	same gene	2020-10	2020	10
11034	28430	17396	4	0.10315	10769.0	ORF1ab	2.0	3590.0	157.0	N	1.0	53.0		different gene	2020-10	2020	10
11034	7985	3049	4	0.10315	10769.0	ORF1ab	2.0	3590.0	7720.0	ORF1ab	1.0	2574.0	1016.0	same gene	2020-10	2020	10
7988	28430	20442	4	0.10315	7723.0	ORF1ab	1.0	2575.0	157.0	N	1.0	53.0		different gene	2020-10	2020	10
11040	11035	5	4	0.10315	10775.0	ORF1ab	2.0	3592.0	10770.0	ORF1ab	3.0	3590.0	2.0	same gene	2020-10	2020	10
11041	7988	3053	4	0.10315	10776.0	ORF1ab	3.0	3592.0	7723.0	ORF1ab	1.0	2575.0	1017.0	same gene	2020-10	2020	10
27203	27208	5	4	0.10315	2.0	ORF6	2.0	1.0	7.0	ORF6	1.0	3.0	2.0	same gene	2020-10	2020	10
7987	11041	3054	4	0.10315	7722.0	ORF1ab	3.0	2574.0	10776.0	ORF1ab	3.0	3592.0	1018.0	same gene	2020-10	2020	10
11040	28430	17390	4	0.10315	10775.0	ORF1ab	2.0	3592.0	157.0	N	1.0	53.0		different gene	2020-10	2020	10
7985	11040	3055	4	0.10315	7720.0	ORF1ab	1.0	2574.0	10775.0	ORF1ab	2.0	3592.0	1018.0	same gene	2020-10	2020	10
7985	11039	3054	4	0.10315	7720.0	ORF1ab	1.0	2574.0	10774.0	ORF1ab	1.0	3592.0	1018.0	same gene	2020-10	2020	10
7985	11038	3053	4	0.10315	7720.0	ORF1ab	1.0	2574.0	10773.0	ORF1ab	3.0	3591.0	1017.0	same gene	2020-10	2020	10
7985	11037	3052	4	0.10315	7720.0	ORF1ab	1.0	2574.0	10772.0	ORF1ab	2.0	3591.0	1017.0	same gene	2020-10	2020	10
7985	11035	3050	4	0.10315	7720.0	ORF1ab	1.0	2574.0	10770.0	ORF1ab	3.0	3590.0	1016.0	same gene	2020-10	2020	10
7985	11034	3049	4	0.10315	7720.0	ORF1ab	1.0	2574.0	10769.0	ORF1ab	2.0	3590.0	1016.0	same gene	2020-10	2020	10
7985	11033	3048	4	0.10315	7720.0	ORF1ab	1.0	2574.0	10768.0	ORF1ab	1.0	3590.0	1016.0	same gene	2020-10	2020	10
7985	11032	3047	4	0.10315	7720.0	ORF1ab	1.0	2574.0	10767.0	ORF1ab	3.0	3589.0	1015.0	same gene	2020-10	2020	10
11039	28430	17391	4	0.10315	10774.0	ORF1ab	1.0	3592.0	157.0	N	1.0	53.0		different gene	2020-10	2020	10
7991	28430	20439	4	0.10315	7726.0	ORF1ab	1.0	2576.0	157.0	N	1.0	53.0		different gene	2020-10	2020	10
7985	28430	20445	4	0.10315	7720.0	ORF1ab	1.0	2574.0	157.0	N	1.0	53.0		different gene	2020-10	2020	10
7985	7991	6	4	0.10315	7720.0	ORF1ab	1.0	2574.0	7726.0	ORF1ab	1.0	2576.0	2.0	same gene	2020-10	2020	10
7986	11032	3046	4	0.10315	7721.0	ORF1ab	2.0	2574.0	10767.0	ORF1ab	3.0	3589.0	1015.0	same gene	2020-10	2020	10
7986	11033	3047	4	0.10315	7721.0	ORF1ab	2.0	2574.0	10768.0	ORF1ab	1.0	3590.0	1016.0	same gene	2020-10	2020	10
7986	11034	3048	4	0.10315	7721.0	ORF1ab	2.0	2574.0	10769.0	ORF1ab	2.0	3590.0	1016.0	same gene	2020-10	2020	10
7986	11035	3049	4	0.10315	7721.0	ORF1ab	2.0	2574.0	10770.0	ORF1ab	3.0	3590.0	1016.0	same gene	2020-10	2020	10
7986	11037	3051	4	0.10315	7721.0	ORF1ab	2.0	2574.0	10772.0	ORF1ab	2.0	3591.0	1017.0	same gene	2020-10	2020	10
7986	11038	3052	4	0.10315	7721.0	ORF1ab	2.0	2574.0	10773.0	ORF1ab	3.0	3591.0	1017.0	same gene	2020-10	2020	10
28430	7988	20442	4	0.10315	157.0	N	1.0	53.0	7723.0	ORF1ab	1.0	2575.0		different gene	2020-10	2020	10
7986	11040	3054	4	0.10315	7721.0	ORF1ab	2.0	2574.0	10775.0	ORF1ab	2.0	3592.0	1018.0	same gene	2020-10	2020	10
7986	11041	3055	4	0.10315	7721.0	ORF1ab	2.0	2574.0	10776.0	ORF1ab	3.0	3592.0	1018.0	same gene	2020-10	2020	10
7985	11041	3056	4	0.10315	7720.0	ORF1ab	1.0	2574.0	10776.0	ORF1ab	3.0	3592.0	1018.0	same gene	2020-10	2020	10
11041	28430	17389	4	0.10315	10776.0	ORF1ab	3.0	3592.0	157.0	N	1.0	53.0		different gene	2020-10	2020	10
11032	11037	5	4	0.10315	10767.0	ORF1ab	3.0	3589.0	10772.0	ORF1ab	2.0	3591.0	2.0	same gene	2020-10	2020	10
7989	28430	20441	4	0.10315	7724.0	ORF1ab	2.0	2575.0	157.0	N	1.0	53.0		different gene	2020-10	2020	10
7991	11032	3041	4	0.10315	7726.0	ORF1ab	1.0	2576.0	10767.0	ORF1ab	3.0	3589.0	1013.0	same gene	2020-10	2020	10
7987	28430	20443	4	0.10315	7722.0	ORF1ab	3.0	2574.0	157.0	N	1.0	53.0		different gene	2020-10	2020	10
7987	7991	4	4	0.10315	7722.0	ORF1ab	3.0	2574.0	7726.0	ORF1ab	1.0	2576.0	2.0	same gene	2020-10	2020	10
7991	11033	3042	4	0.10315	7726.0	ORF1ab	1.0	2576.0	10768.0	ORF1ab	1.0	3590.0	1014.0	same gene	2020-10	2020	10
7991	11034	3043	4	0.10315	7726.0	ORF1ab	1.0	2576.0	10769.0	ORF1ab	2.0	3590.0	1014.0	same gene	2020-10	2020	10
7988	11032	3044	4	0.10315	7723.0	ORF1ab	1.0	2575.0	10767.0	ORF1ab	3.0	3589.0	1014.0	same gene	2020-10	2020	10
7988	11033	3045	4	0.10315	7723.0	ORF1ab	1.0	2575.0	10768.0	ORF1ab	1.0	3590.0	1015.0	same gene	2020-10	2020	10
7991	11035	3044	4	0.10315	7726.0	ORF1ab	1.0	2576.0	10770.0	ORF1ab	3.0	3590.0	1014.0	same gene	2020-10	2020	10
7991	11037	3046	4	0.10315	7726.0	ORF1ab	1.0	2576.0	10772.0	ORF1ab	2.0	3591.0	1015.0	same gene	2020-10	2020	10
7991	11038	3047	4	0.10315	7726.0	ORF1ab	1.0	2576.0	10773.0	ORF1ab	3.0	3591.0	1015.0	same gene	2020-10	2020	10
7991	11039	3048	4	0.10315	7726.0	ORF1ab	1.0	2576.0	10774.0	ORF1ab	1.0	3592.0	1016.0	same gene	2020-10	2020	10
7991	11040	3049	4	0.10315	7726.0	ORF1ab	1.0	2576.0	10775.0	ORF1ab	2.0	3592.0	1016.0	same gene	2020-10	2020	10
7988	11034	3046	4	0.10315	7723.0	ORF1ab	1.0	2575.0	10769.0	ORF1ab	2.0	3590.0	1015.0	same gene	2020-10	2020	10
7988	11035	3047	4	0.10315	7723.0	ORF1ab	1.0	2575.0	10770.0	ORF1ab	3.0	3590.0	1015.0	same gene	2020-10	2020	10
7991	11041	3050	4	0.10315	7726.0	ORF1ab	1.0	2576.0	10776.0	ORF1ab	3.0	3592.0	1016.0	same gene	2020-10	2020	10
7988	11037	3049	4	0.10315	7723.0	ORF1ab	1.0	2575.0	10772.0	ORF1ab	2.0	3591.0	1016.0	same gene	2020-10	2020	10
7988	11038	3050	4	0.10315	7723.0	ORF1ab	1.0	2575.0	10773.0	ORF1ab	3.0	3591.0	1016.0	same gene	2020-10	2020	10
7988	11039	3051	4	0.10315	7723.0	ORF1ab	1.0	2575.0	10774.0	ORF1ab	1.0	3592.0	1017.0	same gene	2020-10	2020	10
7988	11040	3052	4	0.10315	7723.0	ORF1ab	1.0	2575.0	10775.0	ORF1ab	2.0	3592.0	1017.0	same gene	2020-10	2020	10
7988	11041	3053	4	0.10315	7723.0	ORF1ab	1.0	2575.0	10776.0	ORF1ab	3.0	3592.0	1017.0	same gene	2020-10	2020	10
27208	27202	6	4	0.10315	7.0	ORF6	1.0	3.0	1.0	ORF6	1.0	1.0	2.0	same gene	2020-10	2020	10
27208	27203	5	4	0.10315	7.0	ORF6	1.0	3.0	2.0	ORF6	2.0	1.0	2.0	same gene	2020-10	2020	10
7986	11039	3053	4	0.10315	7721.0	ORF1ab	2.0	2574.0	10774.0	ORF1ab	1.0	3592.0	1018.0	same gene	2020-10	2020	10
11032	11038	6	4	0.10315	10767.0	ORF1ab	3.0	3589.0	10773.0	ORF1ab	3.0	3591.0	2.0	same gene	2020-10	2020	10
11033	11041	8	4	0.10315	10768.0	ORF1ab	1.0	3590.0	10776.0	ORF1ab	3.0	3592.0	2.0	same gene	2020-10	2020	10
11032	11039	7	4	0.10315	10767.0	ORF1ab	3.0	3589.0	10774.0	ORF1ab	1.0	3592.0	3.0	same gene	2020-10	2020	10
11034	7991	3043	4	0.10315	10769.0	ORF1ab	2.0	3590.0	7726.0	ORF1ab	1.0	2576.0	1014.0	same gene	2020-10	2020	10
11033	7991	3042	4	0.10315	10768.0	ORF1ab	1.0	3590.0	7726.0	ORF1ab	1.0	2576.0	1014.0	same gene	2020-10	2020	10
11032	7991	3041	4	0.10315	10767.0	ORF1ab	3.0	3589.0	7726.0	ORF1ab	1.0	2576.0	1013.0	same gene	2020-10	2020	10
27202	27208	6	4	0.10315	1.0	ORF6	1.0	1.0	7.0	ORF6	1.0	3.0	2.0	same gene	2020-10	2020	10
7989	11040	3051	4	0.10315	7724.0	ORF1ab	2.0	2575.0	10775.0	ORF1ab	2.0	3592.0	1017.0	same gene	2020-10	2020	10
7989	11039	3050	4	0.10315	7724.0	ORF1ab	2.0	2575.0	10774.0	ORF1ab	1.0	3592.0	1017.0	same gene	2020-10	2020	10
28430	7989	20441	4	0.10315	157.0	N	1.0	53.0	7724.0	ORF1ab	2.0	2575.0		different gene	2020-10	2020	10
11033	11039	6	4	0.10315	10768.0	ORF1ab	1.0	3590.0	10774.0	ORF1ab	1.0	3592.0	2.0	same gene	2020-10	2020	10
11033	11040	7	4	0.10315	10768.0	ORF1ab	1.0	3590.0	10775.0	ORF1ab	2.0	3592.0	2.0	same gene	2020-10	2020	10
11041	7989	3052	4	0.10315	10776.0	ORF1ab	3.0	3592.0	7724.0	ORF1ab	2.0	2575.0	1017.0	same gene	2020-10	2020	10
11037	7991	3046	4	0.10315	10772.0	ORF1ab	2.0	3591.0	7726.0	ORF1ab	1.0	2576.0	1015.0	same gene	2020-10	2020	10
11040	7989	3051	4	0.10315	10775.0	ORF1ab	2.0	3592.0	7724.0	ORF1ab	2.0	2575.0	1017.0	same gene	2020-10	2020	10
11039	7989	3050	4	0.10315	10774.0	ORF1ab	1.0	3592.0	7724.0	ORF1ab	2.0	2575.0	1017.0	same gene	2020-10	2020	10
11038	7989	3049	4	0.10315	10773.0	ORF1ab	3.0	3591.0	7724.0	ORF1ab	2.0	2575.0	1016.0	same gene	2020-10	2020	10
11037	7989	3048	4	0.10315	10772.0	ORF1ab	2.0	3591.0	7724.0	ORF1ab	2.0	2575.0	1016.0	same gene	2020-10	2020	10
11035	7989	3046	4	0.10315	10770.0	ORF1ab	3.0	3590.0	7724.0	ORF1ab	2.0	2575.0	1015.0	same gene	2020-10	2020	10
11034	7989	3045	4	0.10315	10769.0	ORF1ab	2.0	3590.0	7724.0	ORF1ab	2.0	2575.0	1015.0	same gene	2020-10	2020	10
11033	7989	3044	4	0.10315	10768.0	ORF1ab	1.0	3590.0	7724.0	ORF1ab	2.0	2575.0	1015.0	same gene	2020-10	2020	10
11032	7989	3043	4	0.10315	10767.0	ORF1ab	3.0	3589.0	7724.0	ORF1ab	2.0	2575.0	1014.0	same gene	2020-10	2020	10
7989	11038	3049	4	0.10315	7724.0	ORF1ab	2.0	2575.0	10773.0	ORF1ab	3.0	3591.0	1016.0	same gene	2020-10	2020	10
7989	11037	3048	4	0.10315	7724.0	ORF1ab	2.0	2575.0	10772.0	ORF1ab	2.0	3591.0	1016.0	same gene	2020-10	2020	10
11035	7991	3044	4	0.10315	10770.0	ORF1ab	3.0	3590.0	7726.0	ORF1ab	1.0	2576.0	1014.0	same gene	2020-10	2020	10
11040	11032	8	4	0.10315	10775.0	ORF1ab	2.0	3592.0	10767.0	ORF1ab	3.0	3589.0	3.0	same gene	2020-10	2020	10
11038	7991	3047	4	0.10315	10773.0	ORF1ab	3.0	3591.0	7726.0	ORF1ab	1.0	2576.0	1015.0	same gene	2020-10	2020	10
11041	11032	9	4	0.10315	10776.0	ORF1ab	3.0	3592.0	10767.0	ORF1ab	3.0	3589.0	3.0	same gene	2020-10	2020	10
11032	11040	8	4	0.10315	10767.0	ORF1ab	3.0	3589.0	10775.0	ORF1ab	2.0	3592.0	3.0	same gene	2020-10	2020	10
11032	11041	9	4	0.10315	10767.0	ORF1ab	3.0	3589.0	10776.0	ORF1ab	3.0	3592.0	3.0	same gene	2020-10	2020	10
11038	28430	17392	4	0.10315	10773.0	ORF1ab	3.0	3591.0	157.0	N	1.0	53.0		different gene	2020-10	2020	10
11037	28430	17393	4	0.10315	10772.0	ORF1ab	2.0	3591.0	157.0	N	1.0	53.0		different gene	2020-10	2020	10
27215	27208	7	4	0.10315	14.0	ORF6	2.0	5.0	7.0	ORF6	1.0	3.0	2.0	same gene	2020-10	2020	10
27216	27208	8	4	0.10315	15.0	ORF6	3.0	5.0	7.0	ORF6	1.0	3.0	2.0	same gene	2020-10	2020	10
27208	27216	8	4	0.10315	7.0	ORF6	1.0	3.0	15.0	ORF6	3.0	5.0	2.0	same gene	2020-10	2020	10
27208	27215	7	4	0.10315	7.0	ORF6	1.0	3.0	14.0	ORF6	2.0	5.0	2.0	same gene	2020-10	2020	10
11035	28430	17395	4	0.10315	10770.0	ORF1ab	3.0	3590.0	157.0	N	1.0	53.0		different gene	2020-10	2020	10
11039	7991	3048	4	0.10315	10774.0	ORF1ab	1.0	3592.0	7726.0	ORF1ab	1.0	2576.0	1016.0	same gene	2020-10	2020	10
7989	11041	3052	4	0.10315	7724.0	ORF1ab	2.0	2575.0	10776.0	ORF1ab	3.0	3592.0	1017.0	same gene	2020-10	2020	10
28430	7991	20439	4	0.10315	157.0	N	1.0	53.0	7726.0	ORF1ab	1.0	2576.0		different gene	2020-10	2020	10
11032	28430	17398	4	0.10315	10767.0	ORF1ab	3.0	3589.0	157.0	N	1.0	53.0		different gene	2020-10	2020	10
11041	7991	3050	4	0.10315	10776.0	ORF1ab	3.0	3592.0	7726.0	ORF1ab	1.0	2576.0	1016.0	same gene	2020-10	2020	10
11040	7991	3049	4	0.10315	10775.0	ORF1ab	2.0	3592.0	7726.0	ORF1ab	1.0	2576.0	1016.0	same gene	2020-10	2020	10
27204	27209	5	4	0.10314	3.0	ORF6	3.0	1.0	8.0	ORF6	2.0	3.0	2.0	same gene	2020-10	2020	10
7990	11041	3051	4	0.10314	7725.0	ORF1ab	3.0	2575.0	10776.0	ORF1ab	3.0	3592.0	1017.0	same gene	2020-10	2020	10
7990	11040	3050	4	0.10314	7725.0	ORF1ab	3.0	2575.0	10775.0	ORF1ab	2.0	3592.0	1017.0	same gene	2020-10	2020	10
7990	11039	3049	4	0.10314	7725.0	ORF1ab	3.0	2575.0	10774.0	ORF1ab	1.0	3592.0	1017.0	same gene	2020-10	2020	10
7990	11038	3048	4	0.10314	7725.0	ORF1ab	3.0	2575.0	10773.0	ORF1ab	3.0	3591.0	1016.0	same gene	2020-10	2020	10
7990	11037	3047	4	0.10314	7725.0	ORF1ab	3.0	2575.0	10772.0	ORF1ab	2.0	3591.0	1016.0	same gene	2020-10	2020	10
7990	11033	3043	4	0.10314	7725.0	ORF1ab	3.0	2575.0	10768.0	ORF1ab	1.0	3590.0	1015.0	same gene	2020-10	2020	10
27209	27204	5	4	0.10314	8.0	ORF6	2.0	3.0	3.0	ORF6	3.0	1.0	2.0	same gene	2020-10	2020	10
7990	11035	3045	4	0.10314	7725.0	ORF1ab	3.0	2575.0	10770.0	ORF1ab	3.0	3590.0	1015.0	same gene	2020-10	2020	10
27204	27215	11	4	0.10314	3.0	ORF6	3.0	1.0	14.0	ORF6	2.0	5.0	4.0	same gene	2020-10	2020	10
27215	27204	11	4	0.10314	14.0	ORF6	2.0	5.0	3.0	ORF6	3.0	1.0	4.0	same gene	2020-10	2020	10
27216	27204	12	4	0.10314	15.0	ORF6	3.0	5.0	3.0	ORF6	3.0	1.0	4.0	same gene	2020-10	2020	10
7990	11032	3042	4	0.10314	7725.0	ORF1ab	3.0	2575.0	10767.0	ORF1ab	3.0	3589.0	1014.0	same gene	2020-10	2020	10
27204	27216	12	4	0.10314	3.0	ORF6	3.0	1.0	15.0	ORF6	3.0	5.0	4.0	same gene	2020-10	2020	10
7990	11034	3044	4	0.10314	7725.0	ORF1ab	3.0	2575.0	10769.0	ORF1ab	2.0	3590.0	1015.0	same gene	2020-10	2020	10
7990	28430	20440	4	0.10314	7725.0	ORF1ab	3.0	2575.0	157.0	N	1.0	53.0		different gene	2020-10	2020	10
11032	7990	3042	4	0.10314	10767.0	ORF1ab	3.0	3589.0	7725.0	ORF1ab	3.0	2575.0	1014.0	same gene	2020-10	2020	10
11033	7990	3043	4	0.10314	10768.0	ORF1ab	1.0	3590.0	7725.0	ORF1ab	3.0	2575.0	1015.0	same gene	2020-10	2020	10
11034	7990	3044	4	0.10314	10769.0	ORF1ab	2.0	3590.0	7725.0	ORF1ab	3.0	2575.0	1015.0	same gene	2020-10	2020	10
11035	7990	3045	4	0.10314	10770.0	ORF1ab	3.0	3590.0	7725.0	ORF1ab	3.0	2575.0	1015.0	same gene	2020-10	2020	10
28430	7990	20440	4	0.10314	157.0	N	1.0	53.0	7725.0	ORF1ab	3.0	2575.0		different gene	2020-10	2020	10
11041	7990	3051	4	0.10314	10776.0	ORF1ab	3.0	3592.0	7725.0	ORF1ab	3.0	2575.0	1017.0	same gene	2020-10	2020	10
11040	7990	3050	4	0.10314	10775.0	ORF1ab	2.0	3592.0	7725.0	ORF1ab	3.0	2575.0	1017.0	same gene	2020-10	2020	10
11039	7990	3049	4	0.10314	10774.0	ORF1ab	1.0	3592.0	7725.0	ORF1ab	3.0	2575.0	1017.0	same gene	2020-10	2020	10
11038	7990	3048	4	0.10314	10773.0	ORF1ab	3.0	3591.0	7725.0	ORF1ab	3.0	2575.0	1016.0	same gene	2020-10	2020	10
11037	7990	3047	4	0.10314	10772.0	ORF1ab	2.0	3591.0	7725.0	ORF1ab	3.0	2575.0	1016.0	same gene	2020-10	2020	10
24437	24430	7	4	0.10313	2875.0	S	1.0	959.0	2868.0	S	3.0	956.0	3.0	same gene	2020-10	2020	10
24424	24436	12	4	0.10313	2862.0	S	3.0	954.0	2874.0	S	3.0	958.0	4.0	same gene	2020-10	2020	10
24426	24436	10	4	0.10313	2864.0	S	2.0	955.0	2874.0	S	3.0	958.0	3.0	same gene	2020-10	2020	10
24426	24435	9	4	0.10313	2864.0	S	2.0	955.0	2873.0	S	2.0	958.0	3.0	same gene	2020-10	2020	10
24426	24434	8	4	0.10313	2864.0	S	2.0	955.0	2872.0	S	1.0	958.0	3.0	same gene	2020-10	2020	10
24424	24437	13	4	0.10313	2862.0	S	3.0	954.0	2875.0	S	1.0	959.0	5.0	same gene	2020-10	2020	10
24424	24434	10	4	0.10313	2862.0	S	3.0	954.0	2872.0	S	1.0	958.0	4.0	same gene	2020-10	2020	10
24424	24435	11	4	0.10313	2862.0	S	3.0	954.0	2873.0	S	2.0	958.0	4.0	same gene	2020-10	2020	10
24427	24434	7	4	0.10313	2865.0	S	3.0	955.0	2872.0	S	1.0	958.0	3.0	same gene	2020-10	2020	10
24423	24437	14	4	0.10313	2861.0	S	2.0	954.0	2875.0	S	1.0	959.0	5.0	same gene	2020-10	2020	10
24423	24436	13	4	0.10313	2861.0	S	2.0	954.0	2874.0	S	3.0	958.0	4.0	same gene	2020-10	2020	10
24423	24435	12	4	0.10313	2861.0	S	2.0	954.0	2873.0	S	2.0	958.0	4.0	same gene	2020-10	2020	10
24423	24434	11	4	0.10313	2861.0	S	2.0	954.0	2872.0	S	1.0	958.0	4.0	same gene	2020-10	2020	10
24437	24431	6	4	0.10313	2875.0	S	1.0	959.0	2869.0	S	1.0	957.0	2.0	same gene	2020-10	2020	10
24436	24430	6	4	0.10313	2874.0	S	3.0	958.0	2868.0	S	3.0	956.0	2.0	same gene	2020-10	2020	10
24434	24430	4	4	0.10313	2872.0	S	1.0	958.0	2868.0	S	3.0	956.0	2.0	same gene	2020-10	2020	10
24437	24429	8	4	0.10313	2875.0	S	1.0	959.0	2867.0	S	2.0	956.0	3.0	same gene	2020-10	2020	10
24426	24437	11	4	0.10313	2864.0	S	2.0	955.0	2875.0	S	1.0	959.0	4.0	same gene	2020-10	2020	10
24428	24436	8	4	0.10313	2866.0	S	1.0	956.0	2874.0	S	3.0	958.0	2.0	same gene	2020-10	2020	10
24427	24435	8	4	0.10313	2865.0	S	3.0	955.0	2873.0	S	2.0	958.0	3.0	same gene	2020-10	2020	10
24427	24436	9	4	0.10313	2865.0	S	3.0	955.0	2874.0	S	3.0	958.0	3.0	same gene	2020-10	2020	10
7976	7983	7	4	0.10313	7711.0	ORF1ab	1.0	2571.0	7718.0	ORF1ab	2.0	2573.0	2.0	same gene	2020-10	2020	10
24431	24437	6	4	0.10313	2869.0	S	1.0	957.0	2875.0	S	1.0	959.0	2.0	same gene	2020-10	2020	10
24430	24437	7	4	0.10313	2868.0	S	3.0	956.0	2875.0	S	1.0	959.0	3.0	same gene	2020-10	2020	10
24430	24436	6	4	0.10313	2868.0	S	3.0	956.0	2874.0	S	3.0	958.0	2.0	same gene	2020-10	2020	10
24430	24435	5	4	0.10313	2868.0	S	3.0	956.0	2873.0	S	2.0	958.0	2.0	same gene	2020-10	2020	10
24430	24434	4	4	0.10313	2868.0	S	3.0	956.0	2872.0	S	1.0	958.0	2.0	same gene	2020-10	2020	10
24429	24437	8	4	0.10313	2867.0	S	2.0	956.0	2875.0	S	1.0	959.0	3.0	same gene	2020-10	2020	10
24429	24436	7	4	0.10313	2867.0	S	2.0	956.0	2874.0	S	3.0	958.0	2.0	same gene	2020-10	2020	10
24429	24435	6	4	0.10313	2867.0	S	2.0	956.0	2873.0	S	2.0	958.0	2.0	same gene	2020-10	2020	10
24429	24434	5	4	0.10313	2867.0	S	2.0	956.0	2872.0	S	1.0	958.0	2.0	same gene	2020-10	2020	10
24428	24437	9	4	0.10313	2866.0	S	1.0	956.0	2875.0	S	1.0	959.0	3.0	same gene	2020-10	2020	10
24435	24429	6	4	0.10313	2873.0	S	2.0	958.0	2867.0	S	2.0	956.0	2.0	same gene	2020-10	2020	10
24428	24435	7	4	0.10313	2866.0	S	1.0	956.0	2873.0	S	2.0	958.0	2.0	same gene	2020-10	2020	10
24428	24434	6	4	0.10313	2866.0	S	1.0	956.0	2872.0	S	1.0	958.0	2.0	same gene	2020-10	2020	10
24427	24437	10	4	0.10313	2865.0	S	3.0	955.0	2875.0	S	1.0	959.0	4.0	same gene	2020-10	2020	10
24436	24429	7	4	0.10313	2874.0	S	3.0	958.0	2867.0	S	2.0	956.0	2.0	same gene	2020-10	2020	10
24435	24430	5	4	0.10313	2873.0	S	2.0	958.0	2868.0	S	3.0	956.0	2.0	same gene	2020-10	2020	10
24434	24429	5	4	0.10313	2872.0	S	1.0	958.0	2867.0	S	2.0	956.0	2.0	same gene	2020-10	2020	10
24436	24423	13	4	0.10313	2874.0	S	3.0	958.0	2861.0	S	2.0	954.0	4.0	same gene	2020-10	2020	10
24434	24426	8	4	0.10313	2872.0	S	1.0	958.0	2864.0	S	2.0	955.0	3.0	same gene	2020-10	2020	10
7983	7976	7	4	0.10313	7718.0	ORF1ab	2.0	2573.0	7711.0	ORF1ab	1.0	2571.0	2.0	same gene	2020-10	2020	10
24437	24424	13	4	0.10313	2875.0	S	1.0	959.0	2862.0	S	3.0	954.0	5.0	same gene	2020-10	2020	10
24435	24424	11	4	0.10313	2873.0	S	2.0	958.0	2862.0	S	3.0	954.0	4.0	same gene	2020-10	2020	10
24434	24424	10	4	0.10313	2872.0	S	1.0	958.0	2862.0	S	3.0	954.0	4.0	same gene	2020-10	2020	10
24437	24423	14	4	0.10313	2875.0	S	1.0	959.0	2861.0	S	2.0	954.0	5.0	same gene	2020-10	2020	10
24435	24423	12	4	0.10313	2873.0	S	2.0	958.0	2861.0	S	2.0	954.0	4.0	same gene	2020-10	2020	10
24436	24426	10	4	0.10313	2874.0	S	3.0	958.0	2864.0	S	2.0	955.0	3.0	same gene	2020-10	2020	10
24434	24423	11	4	0.10313	2872.0	S	1.0	958.0	2861.0	S	2.0	954.0	4.0	same gene	2020-10	2020	10
27215	27207	8	4	0.10313	14.0	ORF6	2.0	5.0	6.0	ORF6	3.0	2.0	3.0	same gene	2020-10	2020	10
24437	24428	9	4	0.10313	2875.0	S	1.0	959.0	2866.0	S	1.0	956.0	3.0	same gene	2020-10	2020	10
27216	27207	9	4	0.10313	15.0	ORF6	3.0	5.0	6.0	ORF6	3.0	2.0	3.0	same gene	2020-10	2020	10
27207	27215	8	4	0.10313	6.0	ORF6	3.0	2.0	14.0	ORF6	2.0	5.0	3.0	same gene	2020-10	2020	10
27207	27216	9	4	0.10313	6.0	ORF6	3.0	2.0	15.0	ORF6	3.0	5.0	3.0	same gene	2020-10	2020	10
24435	24426	9	4	0.10313	2873.0	S	2.0	958.0	2864.0	S	2.0	955.0	3.0	same gene	2020-10	2020	10
24436	24424	12	4	0.10313	2874.0	S	3.0	958.0	2862.0	S	3.0	954.0	4.0	same gene	2020-10	2020	10
24437	24426	11	4	0.10313	2875.0	S	1.0	959.0	2864.0	S	2.0	955.0	4.0	same gene	2020-10	2020	10
24435	24428	7	4	0.10313	2873.0	S	2.0	958.0	2866.0	S	1.0	956.0	2.0	same gene	2020-10	2020	10
24435	24427	8	4	0.10313	2873.0	S	2.0	958.0	2865.0	S	3.0	955.0	3.0	same gene	2020-10	2020	10
24436	24427	9	4	0.10313	2874.0	S	3.0	958.0	2865.0	S	3.0	955.0	3.0	same gene	2020-10	2020	10
24437	24427	10	4	0.10313	2875.0	S	1.0	959.0	2865.0	S	3.0	955.0	4.0	same gene	2020-10	2020	10
24434	24428	6	4	0.10313	2872.0	S	1.0	958.0	2866.0	S	1.0	956.0	2.0	same gene	2020-10	2020	10
24434	24427	7	4	0.10313	2872.0	S	1.0	958.0	2865.0	S	3.0	955.0	3.0	same gene	2020-10	2020	10
24436	24428	8	4	0.10313	2874.0	S	3.0	958.0	2866.0	S	1.0	956.0	2.0	same gene	2020-10	2020	10
11031	11038	7	4	0.10312	10766.0	ORF1ab	2.0	3589.0	10773.0	ORF1ab	3.0	3591.0	2.0	same gene	2020-10	2020	10
11031	11039	8	4	0.10312	10766.0	ORF1ab	2.0	3589.0	10774.0	ORF1ab	1.0	3592.0	3.0	same gene	2020-10	2020	10
11031	11040	9	4	0.10312	10766.0	ORF1ab	2.0	3589.0	10775.0	ORF1ab	2.0	3592.0	3.0	same gene	2020-10	2020	10
11031	11041	10	4	0.10312	10766.0	ORF1ab	2.0	3589.0	10776.0	ORF1ab	3.0	3592.0	3.0	same gene	2020-10	2020	10
11031	28430	17399	4	0.10312	10766.0	ORF1ab	2.0	3589.0	157.0	N	1.0	53.0		different gene	2020-10	2020	10
7987	11030	3043	4	0.10312	7722.0	ORF1ab	3.0	2574.0	10765.0	ORF1ab	1.0	3589.0	1015.0	same gene	2020-10	2020	10
7989	11030	3041	4	0.10312	7724.0	ORF1ab	2.0	2575.0	10765.0	ORF1ab	1.0	3589.0	1014.0	same gene	2020-10	2020	10
11031	7989	3042	4	0.10312	10766.0	ORF1ab	2.0	3589.0	7724.0	ORF1ab	2.0	2575.0	1014.0	same gene	2020-10	2020	10
11030	7988	3042	4	0.10312	10765.0	ORF1ab	1.0	3589.0	7723.0	ORF1ab	1.0	2575.0	1014.0	same gene	2020-10	2020	10
11030	7989	3041	4	0.10312	10765.0	ORF1ab	1.0	3589.0	7724.0	ORF1ab	2.0	2575.0	1014.0	same gene	2020-10	2020	10
11031	7988	3043	4	0.10312	10766.0	ORF1ab	2.0	3589.0	7723.0	ORF1ab	1.0	2575.0	1014.0	same gene	2020-10	2020	10
11031	7987	3044	4	0.10312	10766.0	ORF1ab	2.0	3589.0	7722.0	ORF1ab	3.0	2574.0	1015.0	same gene	2020-10	2020	10
7989	11031	3042	4	0.10312	7724.0	ORF1ab	2.0	2575.0	10766.0	ORF1ab	2.0	3589.0	1014.0	same gene	2020-10	2020	10
7987	11031	3044	4	0.10312	7722.0	ORF1ab	3.0	2574.0	10766.0	ORF1ab	2.0	3589.0	1015.0	same gene	2020-10	2020	10
11030	7986	3044	4	0.10312	10765.0	ORF1ab	1.0	3589.0	7721.0	ORF1ab	2.0	2574.0	1015.0	same gene	2020-10	2020	10
11031	7986	3045	4	0.10312	10766.0	ORF1ab	2.0	3589.0	7721.0	ORF1ab	2.0	2574.0	1015.0	same gene	2020-10	2020	10
11030	7987	3043	4	0.10312	10765.0	ORF1ab	1.0	3589.0	7722.0	ORF1ab	3.0	2574.0	1015.0	same gene	2020-10	2020	10
11030	28430	17400	4	0.10312	10765.0	ORF1ab	1.0	3589.0	157.0	N	1.0	53.0		different gene	2020-10	2020	10
11031	11037	6	4	0.10312	10766.0	ORF1ab	2.0	3589.0	10772.0	ORF1ab	2.0	3591.0	2.0	same gene	2020-10	2020	10
24428	24421	7	4	0.10312	2866.0	S	1.0	956.0	2859.0	S	3.0	953.0	3.0	same gene	2020-10	2020	10
11030	11041	11	4	0.10312	10765.0	ORF1ab	1.0	3589.0	10776.0	ORF1ab	3.0	3592.0	3.0	same gene	2020-10	2020	10
11030	11040	10	4	0.10312	10765.0	ORF1ab	1.0	3589.0	10775.0	ORF1ab	2.0	3592.0	3.0	same gene	2020-10	2020	10
24421	24426	5	4	0.10312	2859.0	S	3.0	953.0	2864.0	S	2.0	955.0	2.0	same gene	2020-10	2020	10
24421	24427	6	4	0.10312	2859.0	S	3.0	953.0	2865.0	S	3.0	955.0	2.0	same gene	2020-10	2020	10
24421	24428	7	4	0.10312	2859.0	S	3.0	953.0	2866.0	S	1.0	956.0	3.0	same gene	2020-10	2020	10
24421	24429	8	4	0.10312	2859.0	S	3.0	953.0	2867.0	S	2.0	956.0	3.0	same gene	2020-10	2020	10
24421	24430	9	4	0.10312	2859.0	S	3.0	953.0	2868.0	S	3.0	956.0	3.0	same gene	2020-10	2020	10
24421	24431	10	4	0.10312	2859.0	S	3.0	953.0	2869.0	S	1.0	957.0	4.0	same gene	2020-10	2020	10
7985	11031	3046	4	0.10312	7720.0	ORF1ab	1.0	2574.0	10766.0	ORF1ab	2.0	3589.0	1015.0	same gene	2020-10	2020	10
24431	24421	10	4	0.10312	2869.0	S	1.0	957.0	2859.0	S	3.0	953.0	4.0	same gene	2020-10	2020	10
24430	24421	9	4	0.10312	2868.0	S	3.0	956.0	2859.0	S	3.0	953.0	3.0	same gene	2020-10	2020	10
24429	24421	8	4	0.10312	2867.0	S	2.0	956.0	2859.0	S	3.0	953.0	3.0	same gene	2020-10	2020	10
11031	7991	3040	4	0.10312	10766.0	ORF1ab	2.0	3589.0	7726.0	ORF1ab	1.0	2576.0	1013.0	same gene	2020-10	2020	10
11030	7991	3039	4	0.10312	10765.0	ORF1ab	1.0	3589.0	7726.0	ORF1ab	1.0	2576.0	1013.0	same gene	2020-10	2020	10
24427	24421	6	4	0.10312	2865.0	S	3.0	955.0	2859.0	S	3.0	953.0	2.0	same gene	2020-10	2020	10
24426	24421	5	4	0.10312	2864.0	S	2.0	955.0	2859.0	S	3.0	953.0	2.0	same gene	2020-10	2020	10
11030	11037	7	4	0.10312	10765.0	ORF1ab	1.0	3589.0	10772.0	ORF1ab	2.0	3591.0	2.0	same gene	2020-10	2020	10
11030	11038	8	4	0.10312	10765.0	ORF1ab	1.0	3589.0	10773.0	ORF1ab	3.0	3591.0	2.0	same gene	2020-10	2020	10
7986	11030	3044	4	0.10312	7721.0	ORF1ab	2.0	2574.0	10765.0	ORF1ab	1.0	3589.0	1015.0	same gene	2020-10	2020	10
7986	11031	3045	4	0.10312	7721.0	ORF1ab	2.0	2574.0	10766.0	ORF1ab	2.0	3589.0	1015.0	same gene	2020-10	2020	10
11030	11039	9	4	0.10312	10765.0	ORF1ab	1.0	3589.0	10774.0	ORF1ab	1.0	3592.0	3.0	same gene	2020-10	2020	10
7985	11030	3045	4	0.10312	7720.0	ORF1ab	1.0	2574.0	10765.0	ORF1ab	1.0	3589.0	1015.0	same gene	2020-10	2020	10
11030	7985	3045	4	0.10312	10765.0	ORF1ab	1.0	3589.0	7720.0	ORF1ab	1.0	2574.0	1015.0	same gene	2020-10	2020	10
7991	11030	3039	4	0.10312	7726.0	ORF1ab	1.0	2576.0	10765.0	ORF1ab	1.0	3589.0	1013.0	same gene	2020-10	2020	10
7991	11031	3040	4	0.10312	7726.0	ORF1ab	1.0	2576.0	10766.0	ORF1ab	2.0	3589.0	1013.0	same gene	2020-10	2020	10
28430	11031	17399	4	0.10312	157.0	N	1.0	53.0	10766.0	ORF1ab	2.0	3589.0		different gene	2020-10	2020	10
11041	11031	10	4	0.10312	10776.0	ORF1ab	3.0	3592.0	10766.0	ORF1ab	2.0	3589.0	3.0	same gene	2020-10	2020	10
11040	11031	9	4	0.10312	10775.0	ORF1ab	2.0	3592.0	10766.0	ORF1ab	2.0	3589.0	3.0	same gene	2020-10	2020	10
11039	11031	8	4	0.10312	10774.0	ORF1ab	1.0	3592.0	10766.0	ORF1ab	2.0	3589.0	3.0	same gene	2020-10	2020	10
11038	11031	7	4	0.10312	10773.0	ORF1ab	3.0	3591.0	10766.0	ORF1ab	2.0	3589.0	2.0	same gene	2020-10	2020	10
11037	11031	6	4	0.10312	10772.0	ORF1ab	2.0	3591.0	10766.0	ORF1ab	2.0	3589.0	2.0	same gene	2020-10	2020	10
11031	7985	3046	4	0.10312	10766.0	ORF1ab	2.0	3589.0	7720.0	ORF1ab	1.0	2574.0	1015.0	same gene	2020-10	2020	10
28430	11030	17400	4	0.10312	157.0	N	1.0	53.0	10765.0	ORF1ab	1.0	3589.0		different gene	2020-10	2020	10
11041	11030	11	4	0.10312	10776.0	ORF1ab	3.0	3592.0	10765.0	ORF1ab	1.0	3589.0	3.0	same gene	2020-10	2020	10
11040	11030	10	4	0.10312	10775.0	ORF1ab	2.0	3592.0	10765.0	ORF1ab	1.0	3589.0	3.0	same gene	2020-10	2020	10
11039	11030	9	4	0.10312	10774.0	ORF1ab	1.0	3592.0	10765.0	ORF1ab	1.0	3589.0	3.0	same gene	2020-10	2020	10
11038	11030	8	4	0.10312	10773.0	ORF1ab	3.0	3591.0	10765.0	ORF1ab	1.0	3589.0	2.0	same gene	2020-10	2020	10
11037	11030	7	4	0.10312	10772.0	ORF1ab	2.0	3591.0	10765.0	ORF1ab	1.0	3589.0	2.0	same gene	2020-10	2020	10
7988	11030	3042	4	0.10312	7723.0	ORF1ab	1.0	2575.0	10765.0	ORF1ab	1.0	3589.0	1014.0	same gene	2020-10	2020	10
7988	11031	3043	4	0.10312	7723.0	ORF1ab	1.0	2575.0	10766.0	ORF1ab	2.0	3589.0	1014.0	same gene	2020-10	2020	10
13700	13705	5	4	0.10311	233.0	ORF1ab	2.0	78.0	238.0	ORF1ab	1.0	80.0	2.0	same gene	2020-10	2020	10
13700	13663	37	4	0.10311	233.0	ORF1ab	2.0	78.0	196.0	ORF1ab	1.0	66.0	12.0	same gene	2020-10	2020	10
13703	13659	44	4	0.10311	236.0	ORF1ab	2.0	79.0	192.0	ORF1ab	3.0	64.0	15.0	same gene	2020-10	2020	10
13657	13697	40	4	0.10311	190.0	ORF1ab	1.0	64.0	230.0	ORF1ab	2.0	77.0	13.0	same gene	2020-10	2020	10
13698	13655	43	4	0.10311	231.0	ORF1ab	3.0	77.0	188.0	ORF1ab	2.0	63.0	14.0	same gene	2020-10	2020	10
13697	13655	42	4	0.10311	230.0	ORF1ab	2.0	77.0	188.0	ORF1ab	2.0	63.0	14.0	same gene	2020-10	2020	10
13696	13655	41	4	0.10311	229.0	ORF1ab	1.0	77.0	188.0	ORF1ab	2.0	63.0	14.0	same gene	2020-10	2020	10
13657	13696	39	4	0.10311	190.0	ORF1ab	1.0	64.0	229.0	ORF1ab	1.0	77.0	13.0	same gene	2020-10	2020	10
13705	13659	46	4	0.10311	238.0	ORF1ab	1.0	80.0	192.0	ORF1ab	3.0	64.0	16.0	same gene	2020-10	2020	10
13699	13663	36	4	0.10311	232.0	ORF1ab	1.0	78.0	196.0	ORF1ab	1.0	66.0	12.0	same gene	2020-10	2020	10
13701	13663	38	4	0.10311	234.0	ORF1ab	3.0	78.0	196.0	ORF1ab	1.0	66.0	12.0	same gene	2020-10	2020	10
13705	13663	42	4	0.10311	238.0	ORF1ab	1.0	80.0	196.0	ORF1ab	1.0	66.0	14.0	same gene	2020-10	2020	10
13657	13663	6	4	0.10311	190.0	ORF1ab	1.0	64.0	196.0	ORF1ab	1.0	66.0	2.0	same gene	2020-10	2020	10
13702	13663	39	4	0.10311	235.0	ORF1ab	1.0	79.0	196.0	ORF1ab	1.0	66.0	13.0	same gene	2020-10	2020	10
13703	13663	40	4	0.10311	236.0	ORF1ab	2.0	79.0	196.0	ORF1ab	1.0	66.0	13.0	same gene	2020-10	2020	10
13663	13655	8	4	0.10311	196.0	ORF1ab	1.0	66.0	188.0	ORF1ab	2.0	63.0	3.0	same gene	2020-10	2020	10
13662	13655	7	4	0.10311	195.0	ORF1ab	3.0	65.0	188.0	ORF1ab	2.0	63.0	2.0	same gene	2020-10	2020	10
13661	13655	6	4	0.10311	194.0	ORF1ab	2.0	65.0	188.0	ORF1ab	2.0	63.0	2.0	same gene	2020-10	2020	10
13660	13655	5	4	0.10311	193.0	ORF1ab	1.0	65.0	188.0	ORF1ab	2.0	63.0	2.0	same gene	2020-10	2020	10
13657	13698	41	4	0.10311	190.0	ORF1ab	1.0	64.0	231.0	ORF1ab	3.0	77.0	13.0	same gene	2020-10	2020	10
13702	13659	43	4	0.10311	235.0	ORF1ab	1.0	79.0	192.0	ORF1ab	3.0	64.0	15.0	same gene	2020-10	2020	10
13697	13662	35	4	0.10311	230.0	ORF1ab	2.0	77.0	195.0	ORF1ab	3.0	65.0	12.0	same gene	2020-10	2020	10
13700	13655	45	4	0.10311	233.0	ORF1ab	2.0	78.0	188.0	ORF1ab	2.0	63.0	15.0	same gene	2020-10	2020	10
13657	13705	48	4	0.10311	190.0	ORF1ab	1.0	64.0	238.0	ORF1ab	1.0	80.0	16.0	same gene	2020-10	2020	10
13702	13696	6	4	0.10311	235.0	ORF1ab	1.0	79.0	229.0	ORF1ab	1.0	77.0	2.0	same gene	2020-10	2020	10
13703	13696	7	4	0.10311	236.0	ORF1ab	2.0	79.0	229.0	ORF1ab	1.0	77.0	2.0	same gene	2020-10	2020	10
13699	13705	6	4	0.10311	232.0	ORF1ab	1.0	78.0	238.0	ORF1ab	1.0	80.0	2.0	same gene	2020-10	2020	10
13698	13659	39	4	0.10311	231.0	ORF1ab	3.0	77.0	192.0	ORF1ab	3.0	64.0	13.0	same gene	2020-10	2020	10
13705	13696	9	4	0.10311	238.0	ORF1ab	1.0	80.0	229.0	ORF1ab	1.0	77.0	3.0	same gene	2020-10	2020	10
13697	13659	38	4	0.10311	230.0	ORF1ab	2.0	77.0	192.0	ORF1ab	3.0	64.0	13.0	same gene	2020-10	2020	10
13696	13659	37	4	0.10311	229.0	ORF1ab	1.0	77.0	192.0	ORF1ab	3.0	64.0	13.0	same gene	2020-10	2020	10
13662	13703	41	4	0.10311	195.0	ORF1ab	3.0	65.0	236.0	ORF1ab	2.0	79.0	14.0	same gene	2020-10	2020	10
13662	13702	40	4	0.10311	195.0	ORF1ab	3.0	65.0	235.0	ORF1ab	1.0	79.0	14.0	same gene	2020-10	2020	10
13703	13662	41	4	0.10311	236.0	ORF1ab	2.0	79.0	195.0	ORF1ab	3.0	65.0	14.0	same gene	2020-10	2020	10
13661	13700	39	4	0.10311	194.0	ORF1ab	2.0	65.0	233.0	ORF1ab	2.0	78.0	13.0	same gene	2020-10	2020	10
13661	13701	40	4	0.10311	194.0	ORF1ab	2.0	65.0	234.0	ORF1ab	3.0	78.0	13.0	same gene	2020-10	2020	10
13661	13702	41	4	0.10311	194.0	ORF1ab	2.0	65.0	235.0	ORF1ab	1.0	79.0	14.0	same gene	2020-10	2020	10
13661	13703	42	4	0.10311	194.0	ORF1ab	2.0	65.0	236.0	ORF1ab	2.0	79.0	14.0	same gene	2020-10	2020	10
13662	13701	39	4	0.10311	195.0	ORF1ab	3.0	65.0	234.0	ORF1ab	3.0	78.0	13.0	same gene	2020-10	2020	10
13661	13699	38	4	0.10311	194.0	ORF1ab	2.0	65.0	232.0	ORF1ab	1.0	78.0	13.0	same gene	2020-10	2020	10
13657	13703	46	4	0.10311	190.0	ORF1ab	1.0	64.0	236.0	ORF1ab	2.0	79.0	15.0	same gene	2020-10	2020	10
13701	13659	42	4	0.10311	234.0	ORF1ab	3.0	78.0	192.0	ORF1ab	3.0	64.0	14.0	same gene	2020-10	2020	10
13705	13662	43	4	0.10311	238.0	ORF1ab	1.0	80.0	195.0	ORF1ab	3.0	65.0	15.0	same gene	2020-10	2020	10
13657	13699	42	4	0.10311	190.0	ORF1ab	1.0	64.0	232.0	ORF1ab	1.0	78.0	14.0	same gene	2020-10	2020	10
13700	13659	41	4	0.10311	233.0	ORF1ab	2.0	78.0	192.0	ORF1ab	3.0	64.0	14.0	same gene	2020-10	2020	10
13657	13700	43	4	0.10311	190.0	ORF1ab	1.0	64.0	233.0	ORF1ab	2.0	78.0	14.0	same gene	2020-10	2020	10
13661	13696	35	4	0.10311	194.0	ORF1ab	2.0	65.0	229.0	ORF1ab	1.0	77.0	12.0	same gene	2020-10	2020	10
13705	13698	7	4	0.10311	238.0	ORF1ab	1.0	80.0	231.0	ORF1ab	3.0	77.0	3.0	same gene	2020-10	2020	10
13699	13659	40	4	0.10311	232.0	ORF1ab	1.0	78.0	192.0	ORF1ab	3.0	64.0	14.0	same gene	2020-10	2020	10
13657	13701	44	4	0.10311	190.0	ORF1ab	1.0	64.0	234.0	ORF1ab	3.0	78.0	14.0	same gene	2020-10	2020	10
13705	13661	44	4	0.10311	238.0	ORF1ab	1.0	80.0	194.0	ORF1ab	2.0	65.0	15.0	same gene	2020-10	2020	10
13705	13701	4	4	0.10311	238.0	ORF1ab	1.0	80.0	234.0	ORF1ab	3.0	78.0	2.0	same gene	2020-10	2020	10
13655	13705	50	4	0.10311	188.0	ORF1ab	2.0	63.0	238.0	ORF1ab	1.0	80.0	17.0	same gene	2020-10	2020	10
13655	13703	48	4	0.10311	188.0	ORF1ab	2.0	63.0	236.0	ORF1ab	2.0	79.0	16.0	same gene	2020-10	2020	10
13657	13702	45	4	0.10311	190.0	ORF1ab	1.0	64.0	235.0	ORF1ab	1.0	79.0	15.0	same gene	2020-10	2020	10
13661	13697	36	4	0.10311	194.0	ORF1ab	2.0	65.0	230.0	ORF1ab	2.0	77.0	12.0	same gene	2020-10	2020	10
13661	13698	37	4	0.10311	194.0	ORF1ab	2.0	65.0	231.0	ORF1ab	3.0	77.0	12.0	same gene	2020-10	2020	10
13655	13702	47	4	0.10311	188.0	ORF1ab	2.0	63.0	235.0	ORF1ab	1.0	79.0	16.0	same gene	2020-10	2020	10
13699	13655	44	4	0.10311	232.0	ORF1ab	1.0	78.0	188.0	ORF1ab	2.0	63.0	15.0	same gene	2020-10	2020	10
13661	13656	5	4	0.10311	194.0	ORF1ab	2.0	65.0	189.0	ORF1ab	3.0	63.0	2.0	same gene	2020-10	2020	10
13701	13655	46	4	0.10311	234.0	ORF1ab	3.0	78.0	188.0	ORF1ab	2.0	63.0	15.0	same gene	2020-10	2020	10
13660	13698	38	4	0.10311	193.0	ORF1ab	1.0	65.0	231.0	ORF1ab	3.0	77.0	12.0	same gene	2020-10	2020	10
13699	13661	38	4	0.10311	232.0	ORF1ab	1.0	78.0	194.0	ORF1ab	2.0	65.0	13.0	same gene	2020-10	2020	10
13700	13661	39	4	0.10311	233.0	ORF1ab	2.0	78.0	194.0	ORF1ab	2.0	65.0	13.0	same gene	2020-10	2020	10
13701	13661	40	4	0.10311	234.0	ORF1ab	3.0	78.0	194.0	ORF1ab	2.0	65.0	13.0	same gene	2020-10	2020	10
13702	13661	41	4	0.10311	235.0	ORF1ab	1.0	79.0	194.0	ORF1ab	2.0	65.0	14.0	same gene	2020-10	2020	10
13703	13661	42	4	0.10311	236.0	ORF1ab	2.0	79.0	194.0	ORF1ab	2.0	65.0	14.0	same gene	2020-10	2020	10
13700	13657	43	4	0.10311	233.0	ORF1ab	2.0	78.0	190.0	ORF1ab	1.0	64.0	14.0	same gene	2020-10	2020	10
13656	13703	47	4	0.10311	189.0	ORF1ab	3.0	63.0	236.0	ORF1ab	2.0	79.0	16.0	same gene	2020-10	2020	10
13656	13702	46	4	0.10311	189.0	ORF1ab	3.0	63.0	235.0	ORF1ab	1.0	79.0	16.0	same gene	2020-10	2020	10
13699	13657	42	4	0.10311	232.0	ORF1ab	1.0	78.0	190.0	ORF1ab	1.0	64.0	14.0	same gene	2020-10	2020	10
13660	13700	40	4	0.10311	193.0	ORF1ab	1.0	65.0	233.0	ORF1ab	2.0	78.0	13.0	same gene	2020-10	2020	10
13660	13699	39	4	0.10311	193.0	ORF1ab	1.0	65.0	232.0	ORF1ab	1.0	78.0	13.0	same gene	2020-10	2020	10
13698	13657	41	4	0.10311	231.0	ORF1ab	3.0	77.0	190.0	ORF1ab	1.0	64.0	13.0	same gene	2020-10	2020	10
13697	13657	40	4	0.10311	230.0	ORF1ab	2.0	77.0	190.0	ORF1ab	1.0	64.0	13.0	same gene	2020-10	2020	10
13656	13701	45	4	0.10311	189.0	ORF1ab	3.0	63.0	234.0	ORF1ab	3.0	78.0	15.0	same gene	2020-10	2020	10
13702	13655	47	4	0.10311	235.0	ORF1ab	1.0	79.0	188.0	ORF1ab	2.0	63.0	16.0	same gene	2020-10	2020	10
13696	13657	39	4	0.10311	229.0	ORF1ab	1.0	77.0	190.0	ORF1ab	1.0	64.0	13.0	same gene	2020-10	2020	10
13656	13700	44	4	0.10311	189.0	ORF1ab	3.0	63.0	233.0	ORF1ab	2.0	78.0	15.0	same gene	2020-10	2020	10
13660	13697	37	4	0.10311	193.0	ORF1ab	1.0	65.0	230.0	ORF1ab	2.0	77.0	12.0	same gene	2020-10	2020	10
13656	13699	43	4	0.10311	189.0	ORF1ab	3.0	63.0	232.0	ORF1ab	1.0	78.0	15.0	same gene	2020-10	2020	10
13656	13660	4	4	0.10311	189.0	ORF1ab	3.0	63.0	193.0	ORF1ab	1.0	65.0	2.0	same gene	2020-10	2020	10
13656	13698	42	4	0.10311	189.0	ORF1ab	3.0	63.0	231.0	ORF1ab	3.0	77.0	14.0	same gene	2020-10	2020	10
13656	13697	41	4	0.10311	189.0	ORF1ab	3.0	63.0	230.0	ORF1ab	2.0	77.0	14.0	same gene	2020-10	2020	10
13656	13661	5	4	0.10311	189.0	ORF1ab	3.0	63.0	194.0	ORF1ab	2.0	65.0	2.0	same gene	2020-10	2020	10
13663	13657	6	4	0.10311	196.0	ORF1ab	1.0	66.0	190.0	ORF1ab	1.0	64.0	2.0	same gene	2020-10	2020	10
13656	13662	6	4	0.10311	189.0	ORF1ab	3.0	63.0	195.0	ORF1ab	3.0	65.0	2.0	same gene	2020-10	2020	10
13660	13696	36	4	0.10311	193.0	ORF1ab	1.0	65.0	229.0	ORF1ab	1.0	77.0	12.0	same gene	2020-10	2020	10
13656	13696	40	4	0.10311	189.0	ORF1ab	3.0	63.0	229.0	ORF1ab	1.0	77.0	14.0	same gene	2020-10	2020	10
13656	13663	7	4	0.10311	189.0	ORF1ab	3.0	63.0	196.0	ORF1ab	1.0	66.0	3.0	same gene	2020-10	2020	10
13698	13661	37	4	0.10311	231.0	ORF1ab	3.0	77.0	194.0	ORF1ab	2.0	65.0	12.0	same gene	2020-10	2020	10
13701	13657	44	4	0.10311	234.0	ORF1ab	3.0	78.0	190.0	ORF1ab	1.0	64.0	14.0	same gene	2020-10	2020	10
13702	13657	45	4	0.10311	235.0	ORF1ab	1.0	79.0	190.0	ORF1ab	1.0	64.0	15.0	same gene	2020-10	2020	10
13697	13661	36	4	0.10311	230.0	ORF1ab	2.0	77.0	194.0	ORF1ab	2.0	65.0	12.0	same gene	2020-10	2020	10
13703	13655	48	4	0.10311	236.0	ORF1ab	2.0	79.0	188.0	ORF1ab	2.0	63.0	16.0	same gene	2020-10	2020	10
13705	13655	50	4	0.10311	238.0	ORF1ab	1.0	80.0	188.0	ORF1ab	2.0	63.0	17.0	same gene	2020-10	2020	10
13698	13663	35	4	0.10311	231.0	ORF1ab	3.0	77.0	196.0	ORF1ab	1.0	66.0	11.0	same gene	2020-10	2020	10
13660	13656	4	4	0.10311	193.0	ORF1ab	1.0	65.0	189.0	ORF1ab	3.0	63.0	2.0	same gene	2020-10	2020	10
13659	13705	46	4	0.10311	192.0	ORF1ab	3.0	64.0	238.0	ORF1ab	1.0	80.0	16.0	same gene	2020-10	2020	10
13662	13656	6	4	0.10311	195.0	ORF1ab	3.0	65.0	189.0	ORF1ab	3.0	63.0	2.0	same gene	2020-10	2020	10
13663	13656	7	4	0.10311	196.0	ORF1ab	1.0	66.0	189.0	ORF1ab	3.0	63.0	3.0	same gene	2020-10	2020	10
13696	13656	40	4	0.10311	229.0	ORF1ab	1.0	77.0	189.0	ORF1ab	3.0	63.0	14.0	same gene	2020-10	2020	10
13697	13656	41	4	0.10311	230.0	ORF1ab	2.0	77.0	189.0	ORF1ab	3.0	63.0	14.0	same gene	2020-10	2020	10
13698	13656	42	4	0.10311	231.0	ORF1ab	3.0	77.0	189.0	ORF1ab	3.0	63.0	14.0	same gene	2020-10	2020	10
13699	13656	43	4	0.10311	232.0	ORF1ab	1.0	78.0	189.0	ORF1ab	3.0	63.0	15.0	same gene	2020-10	2020	10
13700	13656	44	4	0.10311	233.0	ORF1ab	2.0	78.0	189.0	ORF1ab	3.0	63.0	15.0	same gene	2020-10	2020	10
13701	13656	45	4	0.10311	234.0	ORF1ab	3.0	78.0	189.0	ORF1ab	3.0	63.0	15.0	same gene	2020-10	2020	10
13702	13656	46	4	0.10311	235.0	ORF1ab	1.0	79.0	189.0	ORF1ab	3.0	63.0	16.0	same gene	2020-10	2020	10
13703	13656	47	4	0.10311	236.0	ORF1ab	2.0	79.0	189.0	ORF1ab	3.0	63.0	16.0	same gene	2020-10	2020	10
13705	13656	49	4	0.10311	238.0	ORF1ab	1.0	80.0	189.0	ORF1ab	3.0	63.0	17.0	same gene	2020-10	2020	10
13701	13705	4	4	0.10311	234.0	ORF1ab	3.0	78.0	238.0	ORF1ab	1.0	80.0	2.0	same gene	2020-10	2020	10
13660	13705	45	4	0.10311	193.0	ORF1ab	1.0	65.0	238.0	ORF1ab	1.0	80.0	15.0	same gene	2020-10	2020	10
13660	13703	43	4	0.10311	193.0	ORF1ab	1.0	65.0	236.0	ORF1ab	2.0	79.0	14.0	same gene	2020-10	2020	10
13697	13663	34	4	0.10311	230.0	ORF1ab	2.0	77.0	196.0	ORF1ab	1.0	66.0	11.0	same gene	2020-10	2020	10
13696	13663	33	4	0.10311	229.0	ORF1ab	1.0	77.0	196.0	ORF1ab	1.0	66.0	11.0	same gene	2020-10	2020	10
13660	13702	42	4	0.10311	193.0	ORF1ab	1.0	65.0	235.0	ORF1ab	1.0	79.0	14.0	same gene	2020-10	2020	10
13660	13701	41	4	0.10311	193.0	ORF1ab	1.0	65.0	234.0	ORF1ab	3.0	78.0	13.0	same gene	2020-10	2020	10
13705	13657	48	4	0.10311	238.0	ORF1ab	1.0	80.0	190.0	ORF1ab	1.0	64.0	16.0	same gene	2020-10	2020	10
13656	13705	49	4	0.10311	189.0	ORF1ab	3.0	63.0	238.0	ORF1ab	1.0	80.0	17.0	same gene	2020-10	2020	10
13696	13661	35	4	0.10311	229.0	ORF1ab	1.0	77.0	194.0	ORF1ab	2.0	65.0	12.0	same gene	2020-10	2020	10
13703	13657	46	4	0.10311	236.0	ORF1ab	2.0	79.0	190.0	ORF1ab	1.0	64.0	15.0	same gene	2020-10	2020	10
13661	13705	44	4	0.10311	194.0	ORF1ab	2.0	65.0	238.0	ORF1ab	1.0	80.0	15.0	same gene	2020-10	2020	10
13662	13705	43	4	0.10311	195.0	ORF1ab	3.0	65.0	238.0	ORF1ab	1.0	80.0	15.0	same gene	2020-10	2020	10
13659	13701	42	4	0.10311	192.0	ORF1ab	3.0	64.0	234.0	ORF1ab	3.0	78.0	14.0	same gene	2020-10	2020	10
13662	13698	36	4	0.10311	195.0	ORF1ab	3.0	65.0	231.0	ORF1ab	3.0	77.0	12.0	same gene	2020-10	2020	10
13705	13699	6	4	0.10311	238.0	ORF1ab	1.0	80.0	232.0	ORF1ab	1.0	78.0	2.0	same gene	2020-10	2020	10
13659	13697	38	4	0.10311	192.0	ORF1ab	3.0	64.0	230.0	ORF1ab	2.0	77.0	13.0	same gene	2020-10	2020	10
13659	13698	39	4	0.10311	192.0	ORF1ab	3.0	64.0	231.0	ORF1ab	3.0	77.0	13.0	same gene	2020-10	2020	10
13655	13696	41	4	0.10311	188.0	ORF1ab	2.0	63.0	229.0	ORF1ab	1.0	77.0	14.0	same gene	2020-10	2020	10
13702	13660	42	4	0.10311	235.0	ORF1ab	1.0	79.0	193.0	ORF1ab	1.0	65.0	14.0	same gene	2020-10	2020	10
13701	13660	41	4	0.10311	234.0	ORF1ab	3.0	78.0	193.0	ORF1ab	1.0	65.0	13.0	same gene	2020-10	2020	10
13700	13660	40	4	0.10311	233.0	ORF1ab	2.0	78.0	193.0	ORF1ab	1.0	65.0	13.0	same gene	2020-10	2020	10
13705	13697	8	4	0.10311	238.0	ORF1ab	1.0	80.0	230.0	ORF1ab	2.0	77.0	3.0	same gene	2020-10	2020	10
13699	13660	39	4	0.10311	232.0	ORF1ab	1.0	78.0	193.0	ORF1ab	1.0	65.0	13.0	same gene	2020-10	2020	10
13659	13699	40	4	0.10311	192.0	ORF1ab	3.0	64.0	232.0	ORF1ab	1.0	78.0	14.0	same gene	2020-10	2020	10
13703	13697	6	4	0.10311	236.0	ORF1ab	2.0	79.0	230.0	ORF1ab	2.0	77.0	2.0	same gene	2020-10	2020	10
13659	13702	43	4	0.10311	192.0	ORF1ab	3.0	64.0	235.0	ORF1ab	1.0	79.0	15.0	same gene	2020-10	2020	10
13702	13697	5	4	0.10311	235.0	ORF1ab	1.0	79.0	230.0	ORF1ab	2.0	77.0	2.0	same gene	2020-10	2020	10
13655	13663	8	4	0.10311	188.0	ORF1ab	2.0	63.0	196.0	ORF1ab	1.0	66.0	3.0	same gene	2020-10	2020	10
13662	13699	37	4	0.10311	195.0	ORF1ab	3.0	65.0	232.0	ORF1ab	1.0	78.0	13.0	same gene	2020-10	2020	10
13662	13700	38	4	0.10311	195.0	ORF1ab	3.0	65.0	233.0	ORF1ab	2.0	78.0	13.0	same gene	2020-10	2020	10
13655	13662	7	4	0.10311	188.0	ORF1ab	2.0	63.0	195.0	ORF1ab	3.0	65.0	2.0	same gene	2020-10	2020	10
13655	13661	6	4	0.10311	188.0	ORF1ab	2.0	63.0	194.0	ORF1ab	2.0	65.0	2.0	same gene	2020-10	2020	10
13659	13703	44	4	0.10311	192.0	ORF1ab	3.0	64.0	236.0	ORF1ab	2.0	79.0	15.0	same gene	2020-10	2020	10
13698	13660	38	4	0.10311	231.0	ORF1ab	3.0	77.0	193.0	ORF1ab	1.0	65.0	12.0	same gene	2020-10	2020	10
13697	13660	37	4	0.10311	230.0	ORF1ab	2.0	77.0	193.0	ORF1ab	1.0	65.0	12.0	same gene	2020-10	2020	10
13696	13660	36	4	0.10311	229.0	ORF1ab	1.0	77.0	193.0	ORF1ab	1.0	65.0	12.0	same gene	2020-10	2020	10
13705	13700	5	4	0.10311	238.0	ORF1ab	1.0	80.0	233.0	ORF1ab	2.0	78.0	2.0	same gene	2020-10	2020	10
13659	13696	37	4	0.10311	192.0	ORF1ab	3.0	64.0	229.0	ORF1ab	1.0	77.0	13.0	same gene	2020-10	2020	10
13662	13697	35	4	0.10311	195.0	ORF1ab	3.0	65.0	230.0	ORF1ab	2.0	77.0	12.0	same gene	2020-10	2020	10
13659	13700	41	4	0.10311	192.0	ORF1ab	3.0	64.0	233.0	ORF1ab	2.0	78.0	14.0	same gene	2020-10	2020	10
13662	13696	34	4	0.10311	195.0	ORF1ab	3.0	65.0	229.0	ORF1ab	1.0	77.0	12.0	same gene	2020-10	2020	10
13663	13696	33	4	0.10311	196.0	ORF1ab	1.0	66.0	229.0	ORF1ab	1.0	77.0	11.0	same gene	2020-10	2020	10
13698	13705	7	4	0.10311	231.0	ORF1ab	3.0	77.0	238.0	ORF1ab	1.0	80.0	3.0	same gene	2020-10	2020	10
13698	13703	5	4	0.10311	231.0	ORF1ab	3.0	77.0	236.0	ORF1ab	2.0	79.0	2.0	same gene	2020-10	2020	10
13698	13702	4	4	0.10311	231.0	ORF1ab	3.0	77.0	235.0	ORF1ab	1.0	79.0	2.0	same gene	2020-10	2020	10
13663	13698	35	4	0.10311	196.0	ORF1ab	1.0	66.0	231.0	ORF1ab	3.0	77.0	11.0	same gene	2020-10	2020	10
13702	13662	40	4	0.10311	235.0	ORF1ab	1.0	79.0	195.0	ORF1ab	3.0	65.0	14.0	same gene	2020-10	2020	10
13655	13701	46	4	0.10311	188.0	ORF1ab	2.0	63.0	234.0	ORF1ab	3.0	78.0	15.0	same gene	2020-10	2020	10
13663	13699	36	4	0.10311	196.0	ORF1ab	1.0	66.0	232.0	ORF1ab	1.0	78.0	12.0	same gene	2020-10	2020	10
13701	13662	39	4	0.10311	234.0	ORF1ab	3.0	78.0	195.0	ORF1ab	3.0	65.0	13.0	same gene	2020-10	2020	10
13655	13700	45	4	0.10311	188.0	ORF1ab	2.0	63.0	233.0	ORF1ab	2.0	78.0	15.0	same gene	2020-10	2020	10
13705	13660	45	4	0.10311	238.0	ORF1ab	1.0	80.0	193.0	ORF1ab	1.0	65.0	15.0	same gene	2020-10	2020	10
13659	13663	4	4	0.10311	192.0	ORF1ab	3.0	64.0	196.0	ORF1ab	1.0	66.0	2.0	same gene	2020-10	2020	10
13663	13700	37	4	0.10311	196.0	ORF1ab	1.0	66.0	233.0	ORF1ab	2.0	78.0	12.0	same gene	2020-10	2020	10
13663	13701	38	4	0.10311	196.0	ORF1ab	1.0	66.0	234.0	ORF1ab	3.0	78.0	12.0	same gene	2020-10	2020	10
13655	13699	44	4	0.10311	188.0	ORF1ab	2.0	63.0	232.0	ORF1ab	1.0	78.0	15.0	same gene	2020-10	2020	10
13663	13659	4	4	0.10311	196.0	ORF1ab	1.0	66.0	192.0	ORF1ab	3.0	64.0	2.0	same gene	2020-10	2020	10
13655	13698	43	4	0.10311	188.0	ORF1ab	2.0	63.0	231.0	ORF1ab	3.0	77.0	14.0	same gene	2020-10	2020	10
13663	13702	39	4	0.10311	196.0	ORF1ab	1.0	66.0	235.0	ORF1ab	1.0	79.0	13.0	same gene	2020-10	2020	10
13663	13703	40	4	0.10311	196.0	ORF1ab	1.0	66.0	236.0	ORF1ab	2.0	79.0	13.0	same gene	2020-10	2020	10
13703	13660	43	4	0.10311	236.0	ORF1ab	2.0	79.0	193.0	ORF1ab	1.0	65.0	14.0	same gene	2020-10	2020	10
13663	13705	42	4	0.10311	196.0	ORF1ab	1.0	66.0	238.0	ORF1ab	1.0	80.0	14.0	same gene	2020-10	2020	10
13696	13662	34	4	0.10311	229.0	ORF1ab	1.0	77.0	195.0	ORF1ab	3.0	65.0	12.0	same gene	2020-10	2020	10
13655	13697	42	4	0.10311	188.0	ORF1ab	2.0	63.0	230.0	ORF1ab	2.0	77.0	14.0	same gene	2020-10	2020	10
13697	13705	8	4	0.10311	230.0	ORF1ab	2.0	77.0	238.0	ORF1ab	1.0	80.0	3.0	same gene	2020-10	2020	10
13663	13697	34	4	0.10311	196.0	ORF1ab	1.0	66.0	230.0	ORF1ab	2.0	77.0	11.0	same gene	2020-10	2020	10
13700	13662	38	4	0.10311	233.0	ORF1ab	2.0	78.0	195.0	ORF1ab	3.0	65.0	13.0	same gene	2020-10	2020	10
13697	13703	6	4	0.10311	230.0	ORF1ab	2.0	77.0	236.0	ORF1ab	2.0	79.0	2.0	same gene	2020-10	2020	10
13698	13662	36	4	0.10311	231.0	ORF1ab	3.0	77.0	195.0	ORF1ab	3.0	65.0	12.0	same gene	2020-10	2020	10
13697	13702	5	4	0.10311	230.0	ORF1ab	2.0	77.0	235.0	ORF1ab	1.0	79.0	2.0	same gene	2020-10	2020	10
13699	13662	37	4	0.10311	232.0	ORF1ab	1.0	78.0	195.0	ORF1ab	3.0	65.0	13.0	same gene	2020-10	2020	10
13655	13660	5	4	0.10311	188.0	ORF1ab	2.0	63.0	193.0	ORF1ab	1.0	65.0	2.0	same gene	2020-10	2020	10
13696	13703	7	4	0.10311	229.0	ORF1ab	1.0	77.0	236.0	ORF1ab	2.0	79.0	2.0	same gene	2020-10	2020	10
13696	13705	9	4	0.10311	229.0	ORF1ab	1.0	77.0	238.0	ORF1ab	1.0	80.0	3.0	same gene	2020-10	2020	10
13703	13698	5	4	0.10311	236.0	ORF1ab	2.0	79.0	231.0	ORF1ab	3.0	77.0	2.0	same gene	2020-10	2020	10
13696	13702	6	4	0.10311	229.0	ORF1ab	1.0	77.0	235.0	ORF1ab	1.0	79.0	2.0	same gene	2020-10	2020	10
13702	13698	4	4	0.10311	235.0	ORF1ab	1.0	79.0	231.0	ORF1ab	3.0	77.0	2.0	same gene	2020-10	2020	10
13353	27170	13817	4	0.1031	13088.0	ORF1ab	2.0	4363.0	648.0	M	3.0	216.0		different gene	2020-10	2020	10
13324	4974	8350	4	0.1031	13059.0	ORF1ab	3.0	4353.0	4709.0	ORF1ab	2.0	1570.0	2783.0	same gene	2020-10	2020	10
27190	13327	13863	4	0.1031	668.0	M	2.0	223.0	13062.0	ORF1ab	3.0	4354.0		different gene	2020-10	2020	10
13323	4974	8349	4	0.1031	13058.0	ORF1ab	2.0	4353.0	4709.0	ORF1ab	2.0	1570.0	2783.0	same gene	2020-10	2020	10
13352	27223	13871	4	0.1031	13087.0	ORF1ab	1.0	4363.0	22.0	ORF6	1.0	8.0		different gene	2020-10	2020	10
13353	27171	13818	4	0.1031	13088.0	ORF1ab	2.0	4363.0	649.0	M	1.0	217.0		different gene	2020-10	2020	10
27188	4973	22215	4	0.1031	666.0	M	3.0	222.0	4708.0	ORF1ab	1.0	1570.0		different gene	2020-10	2020	10
27182	4973	22209	4	0.1031	660.0	M	3.0	220.0	4708.0	ORF1ab	1.0	1570.0		different gene	2020-10	2020	10
27174	13327	13847	4	0.1031	652.0	M	1.0	218.0	13062.0	ORF1ab	3.0	4354.0		different gene	2020-10	2020	10
27172	13327	13845	4	0.1031	650.0	M	2.0	217.0	13062.0	ORF1ab	3.0	4354.0		different gene	2020-10	2020	10
27173	13327	13846	4	0.1031	651.0	M	3.0	217.0	13062.0	ORF1ab	3.0	4354.0		different gene	2020-10	2020	10
13353	27172	13819	4	0.1031	13088.0	ORF1ab	2.0	4363.0	650.0	M	2.0	217.0		different gene	2020-10	2020	10
27175	13327	13848	4	0.1031	653.0	M	2.0	218.0	13062.0	ORF1ab	3.0	4354.0		different gene	2020-10	2020	10
13307	4974	8333	4	0.1031	13042.0	ORF1ab	1.0	4348.0	4709.0	ORF1ab	2.0	1570.0	2778.0	same gene	2020-10	2020	10
27197	4973	22224	4	0.1031					4708.0	ORF1ab	1.0	1570.0		different gene	2020-10	2020	10
13330	13357	27	4	0.1031	13065.0	ORF1ab	3.0	4355.0	13092.0	ORF1ab	3.0	4364.0	9.0	same gene	2020-10	2020	10
27218	4973	22245	4	0.1031	17.0	ORF6	2.0	6.0	4708.0	ORF1ab	1.0	1570.0		different gene	2020-10	2020	10
13306	4974	8332	4	0.1031	13041.0	ORF1ab	3.0	4347.0	4709.0	ORF1ab	2.0	1570.0	2777.0	same gene	2020-10	2020	10
27190	13309	13881	4	0.1031	668.0	M	2.0	223.0	13044.0	ORF1ab	3.0	4348.0		different gene	2020-10	2020	10
27176	13327	13849	4	0.1031	654.0	M	3.0	218.0	13062.0	ORF1ab	3.0	4354.0		different gene	2020-10	2020	10
13305	4974	8331	4	0.1031	13040.0	ORF1ab	2.0	4347.0	4709.0	ORF1ab	2.0	1570.0	2777.0	same gene	2020-10	2020	10
13309	4974	8335	4	0.1031	13044.0	ORF1ab	3.0	4348.0	4709.0	ORF1ab	2.0	1570.0	2778.0	same gene	2020-10	2020	10
13353	27173	13820	4	0.1031	13088.0	ORF1ab	2.0	4363.0	651.0	M	3.0	217.0		different gene	2020-10	2020	10
27189	4973	22216	4	0.1031	667.0	M	1.0	223.0	4708.0	ORF1ab	1.0	1570.0		different gene	2020-10	2020	10
27170	13309	13861	4	0.1031	648.0	M	3.0	216.0	13044.0	ORF1ab	3.0	4348.0		different gene	2020-10	2020	10
13353	27179	13826	4	0.1031	13088.0	ORF1ab	2.0	4363.0	657.0	M	3.0	219.0		different gene	2020-10	2020	10
13353	27178	13825	4	0.1031	13088.0	ORF1ab	2.0	4363.0	656.0	M	2.0	219.0		different gene	2020-10	2020	10
27181	4973	22208	4	0.1031	659.0	M	2.0	220.0	4708.0	ORF1ab	1.0	1570.0		different gene	2020-10	2020	10
27193	13328	13865	4	0.1031					13063.0	ORF1ab	1.0	4355.0		different gene	2020-10	2020	10
13353	27177	13824	4	0.1031	13088.0	ORF1ab	2.0	4363.0	655.0	M	1.0	219.0		different gene	2020-10	2020	10
13353	27176	13823	4	0.1031	13088.0	ORF1ab	2.0	4363.0	654.0	M	3.0	218.0		different gene	2020-10	2020	10
13353	27175	13822	4	0.1031	13088.0	ORF1ab	2.0	4363.0	653.0	M	2.0	218.0		different gene	2020-10	2020	10
27194	13328	13866	4	0.1031					13063.0	ORF1ab	1.0	4355.0		different gene	2020-10	2020	10
27195	13328	13867	4	0.1031					13063.0	ORF1ab	1.0	4355.0		different gene	2020-10	2020	10
13352	27227	13875	4	0.1031	13087.0	ORF1ab	1.0	4363.0	26.0	ORF6	2.0	9.0		different gene	2020-10	2020	10
13337	13328	9	4	0.1031	13072.0	ORF1ab	1.0	4358.0	13063.0	ORF1ab	1.0	4355.0	3.0	same gene	2020-10	2020	10
13336	13328	8	4	0.1031	13071.0	ORF1ab	3.0	4357.0	13063.0	ORF1ab	1.0	4355.0	2.0	same gene	2020-10	2020	10
7989	24434	16445	4	0.1031	7724.0	ORF1ab	2.0	2575.0	2872.0	S	1.0	958.0		different gene	2020-10	2020	10
27197	13328	13869	4	0.1031					13063.0	ORF1ab	1.0	4355.0		different gene	2020-10	2020	10
27171	13309	13862	4	0.1031	649.0	M	1.0	217.0	13044.0	ORF1ab	3.0	4348.0		different gene	2020-10	2020	10
13330	13355	25	4	0.1031	13065.0	ORF1ab	3.0	4355.0	13090.0	ORF1ab	1.0	4364.0	9.0	same gene	2020-10	2020	10
27195	4973	22222	4	0.1031					4708.0	ORF1ab	1.0	1570.0		different gene	2020-10	2020	10
27195	13309	13886	4	0.1031					13044.0	ORF1ab	3.0	4348.0		different gene	2020-10	2020	10
13353	27174	13821	4	0.1031	13088.0	ORF1ab	2.0	4363.0	652.0	M	1.0	218.0		different gene	2020-10	2020	10
13359	13312	47	4	0.1031	13094.0	ORF1ab	2.0	4365.0	13047.0	ORF1ab	3.0	4349.0	16.0	same gene	2020-10	2020	10
13310	4974	8336	4	0.1031	13045.0	ORF1ab	1.0	4349.0	4709.0	ORF1ab	2.0	1570.0	2779.0	same gene	2020-10	2020	10
13334	13328	6	4	0.1031	13069.0	ORF1ab	1.0	4357.0	13063.0	ORF1ab	1.0	4355.0	2.0	same gene	2020-10	2020	10
13362	13312	50	4	0.1031	13097.0	ORF1ab	2.0	4366.0	13047.0	ORF1ab	3.0	4349.0	17.0	same gene	2020-10	2020	10
13360	13312	48	4	0.1031	13095.0	ORF1ab	3.0	4365.0	13047.0	ORF1ab	3.0	4349.0	16.0	same gene	2020-10	2020	10
13361	13312	49	4	0.1031	13096.0	ORF1ab	1.0	4366.0	13047.0	ORF1ab	3.0	4349.0	17.0	same gene	2020-10	2020	10
27192	13328	13864	4	0.1031					13063.0	ORF1ab	1.0	4355.0		different gene	2020-10	2020	10
27184	13327	13857	4	0.1031	662.0	M	2.0	221.0	13062.0	ORF1ab	3.0	4354.0		different gene	2020-10	2020	10
13302	4974	8328	4	0.1031	13037.0	ORF1ab	2.0	4346.0	4709.0	ORF1ab	2.0	1570.0	2776.0	same gene	2020-10	2020	10
27185	13327	13858	4	0.1031	663.0	M	3.0	221.0	13062.0	ORF1ab	3.0	4354.0		different gene	2020-10	2020	10
4983	4973	10	4	0.1031	4718.0	ORF1ab	2.0	1573.0	4708.0	ORF1ab	1.0	1570.0	3.0	same gene	2020-10	2020	10
4984	4973	11	4	0.1031	4719.0	ORF1ab	3.0	1573.0	4708.0	ORF1ab	1.0	1570.0	3.0	same gene	2020-10	2020	10
27191	13309	13882	4	0.1031	669.0	M	3.0	223.0	13044.0	ORF1ab	3.0	4348.0		different gene	2020-10	2020	10
4988	4973	15	4	0.1031	4723.0	ORF1ab	1.0	1575.0	4708.0	ORF1ab	1.0	1570.0	5.0	same gene	2020-10	2020	10
4986	4973	13	4	0.1031	4721.0	ORF1ab	2.0	1574.0	4708.0	ORF1ab	1.0	1570.0	4.0	same gene	2020-10	2020	10
27186	13327	13859	4	0.1031	664.0	M	1.0	222.0	13062.0	ORF1ab	3.0	4354.0		different gene	2020-10	2020	10
4987	4973	14	4	0.1031	4722.0	ORF1ab	3.0	1574.0	4708.0	ORF1ab	1.0	1570.0	4.0	same gene	2020-10	2020	10
27187	13327	13860	4	0.1031	665.0	M	2.0	222.0	13062.0	ORF1ab	3.0	4354.0		different gene	2020-10	2020	10
27197	13327	13870	4	0.1031					13062.0	ORF1ab	3.0	4354.0		different gene	2020-10	2020	10
27188	13327	13861	4	0.1031	666.0	M	3.0	222.0	13062.0	ORF1ab	3.0	4354.0		different gene	2020-10	2020	10
27184	4973	22211	4	0.1031	662.0	M	2.0	221.0	4708.0	ORF1ab	1.0	1570.0		different gene	2020-10	2020	10
27192	13309	13883	4	0.1031					13044.0	ORF1ab	3.0	4348.0		different gene	2020-10	2020	10
27195	13327	13868	4	0.1031					13062.0	ORF1ab	3.0	4354.0		different gene	2020-10	2020	10
27189	13327	13862	4	0.1031	667.0	M	1.0	223.0	13062.0	ORF1ab	3.0	4354.0		different gene	2020-10	2020	10
27194	13327	13867	4	0.1031					13062.0	ORF1ab	3.0	4354.0		different gene	2020-10	2020	10
27193	13309	13884	4	0.1031					13044.0	ORF1ab	3.0	4348.0		different gene	2020-10	2020	10
27194	13309	13885	4	0.1031					13044.0	ORF1ab	3.0	4348.0		different gene	2020-10	2020	10
27193	13327	13866	4	0.1031					13062.0	ORF1ab	3.0	4354.0		different gene	2020-10	2020	10
27192	13327	13865	4	0.1031					13062.0	ORF1ab	3.0	4354.0		different gene	2020-10	2020	10
13303	4974	8329	4	0.1031	13038.0	ORF1ab	3.0	4346.0	4709.0	ORF1ab	2.0	1570.0	2776.0	same gene	2020-10	2020	10
4981	4973	8	4	0.1031	4716.0	ORF1ab	3.0	1572.0	4708.0	ORF1ab	1.0	1570.0	2.0	same gene	2020-10	2020	10
27182	13327	13855	4	0.1031	660.0	M	3.0	220.0	13062.0	ORF1ab	3.0	4354.0		different gene	2020-10	2020	10
13364	13312	52	4	0.1031	13099.0	ORF1ab	1.0	4367.0	13047.0	ORF1ab	3.0	4349.0	18.0	same gene	2020-10	2020	10
27191	13327	13864	4	0.1031	669.0	M	3.0	223.0	13062.0	ORF1ab	3.0	4354.0		different gene	2020-10	2020	10
27229	13327	13902	4	0.1031	28.0	ORF6	1.0	10.0	13062.0	ORF1ab	3.0	4354.0		different gene	2020-10	2020	10
27187	4973	22214	4	0.1031	665.0	M	2.0	222.0	4708.0	ORF1ab	1.0	1570.0		different gene	2020-10	2020	10
27223	4973	22250	4	0.1031	22.0	ORF6	1.0	8.0	4708.0	ORF1ab	1.0	1570.0		different gene	2020-10	2020	10
27177	13327	13850	4	0.1031	655.0	M	1.0	219.0	13062.0	ORF1ab	3.0	4354.0		different gene	2020-10	2020	10
27186	4973	22213	4	0.1031	664.0	M	1.0	222.0	4708.0	ORF1ab	1.0	1570.0		different gene	2020-10	2020	10
27227	4973	22254	4	0.1031	26.0	ORF6	2.0	9.0	4708.0	ORF1ab	1.0	1570.0		different gene	2020-10	2020	10
13363	13312	51	4	0.1031	13098.0	ORF1ab	3.0	4366.0	13047.0	ORF1ab	3.0	4349.0	17.0	same gene	2020-10	2020	10
27227	13327	13900	4	0.1031	26.0	ORF6	2.0	9.0	13062.0	ORF1ab	3.0	4354.0		different gene	2020-10	2020	10
27178	13327	13851	4	0.1031	656.0	M	2.0	219.0	13062.0	ORF1ab	3.0	4354.0		different gene	2020-10	2020	10
13367	13312	55	4	0.1031	13102.0	ORF1ab	1.0	4368.0	13047.0	ORF1ab	3.0	4349.0	19.0	same gene	2020-10	2020	10
13304	4974	8330	4	0.1031	13039.0	ORF1ab	1.0	4347.0	4709.0	ORF1ab	2.0	1570.0	2777.0	same gene	2020-10	2020	10
27229	4973	22256	4	0.1031	28.0	ORF6	1.0	10.0	4708.0	ORF1ab	1.0	1570.0		different gene	2020-10	2020	10
27185	4973	22212	4	0.1031	663.0	M	3.0	221.0	4708.0	ORF1ab	1.0	1570.0		different gene	2020-10	2020	10
13371	13312	59	4	0.1031	13106.0	ORF1ab	2.0	4369.0	13047.0	ORF1ab	3.0	4349.0	20.0	same gene	2020-10	2020	10
27223	13327	13896	4	0.1031	22.0	ORF6	1.0	8.0	13062.0	ORF1ab	3.0	4354.0		different gene	2020-10	2020	10
4979	4973	6	4	0.1031	4714.0	ORF1ab	1.0	1572.0	4708.0	ORF1ab	1.0	1570.0	2.0	same gene	2020-10	2020	10
13327	4974	8353	4	0.1031	13062.0	ORF1ab	3.0	4354.0	4709.0	ORF1ab	2.0	1570.0	2784.0	same gene	2020-10	2020	10
27179	13327	13852	4	0.1031	657.0	M	3.0	219.0	13062.0	ORF1ab	3.0	4354.0		different gene	2020-10	2020	10
27218	13327	13891	4	0.1031	17.0	ORF6	2.0	6.0	13062.0	ORF1ab	3.0	4354.0		different gene	2020-10	2020	10
27180	13327	13853	4	0.1031	658.0	M	1.0	220.0	13062.0	ORF1ab	3.0	4354.0		different gene	2020-10	2020	10
27181	13327	13854	4	0.1031	659.0	M	2.0	220.0	13062.0	ORF1ab	3.0	4354.0		different gene	2020-10	2020	10
13347	13312	35	4	0.1031	13082.0	ORF1ab	2.0	4361.0	13047.0	ORF1ab	3.0	4349.0	12.0	same gene	2020-10	2020	10
13343	13328	15	4	0.1031	13078.0	ORF1ab	1.0	4360.0	13063.0	ORF1ab	1.0	4355.0	5.0	same gene	2020-10	2020	10
27191	13328	13863	4	0.1031	669.0	M	3.0	223.0	13063.0	ORF1ab	1.0	4355.0		different gene	2020-10	2020	10
13357	13312	45	4	0.1031	13092.0	ORF1ab	3.0	4364.0	13047.0	ORF1ab	3.0	4349.0	15.0	same gene	2020-10	2020	10
27179	13328	13851	4	0.1031	657.0	M	3.0	219.0	13063.0	ORF1ab	1.0	4355.0		different gene	2020-10	2020	10
13313	4974	8339	4	0.1031	13048.0	ORF1ab	1.0	4350.0	4709.0	ORF1ab	2.0	1570.0	2780.0	same gene	2020-10	2020	10
13330	13347	17	4	0.1031	13065.0	ORF1ab	3.0	4355.0	13082.0	ORF1ab	2.0	4361.0	6.0	same gene	2020-10	2020	10
13352	27229	13877	4	0.1031	13087.0	ORF1ab	1.0	4363.0	28.0	ORF6	1.0	10.0		different gene	2020-10	2020	10
27178	13328	13850	4	0.1031	656.0	M	2.0	219.0	13063.0	ORF1ab	1.0	4355.0		different gene	2020-10	2020	10
13312	4974	8338	4	0.1031	13047.0	ORF1ab	3.0	4349.0	4709.0	ORF1ab	2.0	1570.0	2779.0	same gene	2020-10	2020	10
27181	13309	13872	4	0.1031	659.0	M	2.0	220.0	13044.0	ORF1ab	3.0	4348.0		different gene	2020-10	2020	10
27229	13328	13901	4	0.1031	28.0	ORF6	1.0	10.0	13063.0	ORF1ab	1.0	4355.0		different gene	2020-10	2020	10
13330	13349	19	4	0.1031	13065.0	ORF1ab	3.0	4355.0	13084.0	ORF1ab	1.0	4362.0	7.0	same gene	2020-10	2020	10
27177	13328	13849	4	0.1031	655.0	M	1.0	219.0	13063.0	ORF1ab	1.0	4355.0		different gene	2020-10	2020	10
27227	13328	13899	4	0.1031	26.0	ORF6	2.0	9.0	13063.0	ORF1ab	1.0	4355.0		different gene	2020-10	2020	10
27194	4973	22221	4	0.1031					4708.0	ORF1ab	1.0	1570.0		different gene	2020-10	2020	10
13355	13312	43	4	0.1031	13090.0	ORF1ab	1.0	4364.0	13047.0	ORF1ab	3.0	4349.0	15.0	same gene	2020-10	2020	10
13330	13350	20	4	0.1031	13065.0	ORF1ab	3.0	4355.0	13085.0	ORF1ab	2.0	4362.0	7.0	same gene	2020-10	2020	10
13314	4974	8340	4	0.1031	13049.0	ORF1ab	2.0	4350.0	4709.0	ORF1ab	2.0	1570.0	2780.0	same gene	2020-10	2020	10
13316	4974	8342	4	0.1031	13051.0	ORF1ab	1.0	4351.0	4709.0	ORF1ab	2.0	1570.0	2781.0	same gene	2020-10	2020	10
27180	13328	13852	4	0.1031	658.0	M	1.0	220.0	13063.0	ORF1ab	1.0	4355.0		different gene	2020-10	2020	10
13317	4974	8343	4	0.1031	13052.0	ORF1ab	2.0	4351.0	4709.0	ORF1ab	2.0	1570.0	2781.0	same gene	2020-10	2020	10
13319	4974	8345	4	0.1031	13054.0	ORF1ab	1.0	4352.0	4709.0	ORF1ab	2.0	1570.0	2782.0	same gene	2020-10	2020	10
13357	27174	13817	4	0.1031	13092.0	ORF1ab	3.0	4364.0	652.0	M	1.0	218.0		different gene	2020-10	2020	10
27181	13328	13853	4	0.1031	659.0	M	2.0	220.0	13063.0	ORF1ab	1.0	4355.0		different gene	2020-10	2020	10
13330	13346	16	4	0.1031	13065.0	ORF1ab	3.0	4355.0	13081.0	ORF1ab	1.0	4361.0	6.0	same gene	2020-10	2020	10
13353	13359	6	4	0.1031	13088.0	ORF1ab	2.0	4363.0	13094.0	ORF1ab	2.0	4365.0	2.0	same gene	2020-10	2020	10
27193	4973	22220	4	0.1031					4708.0	ORF1ab	1.0	1570.0		different gene	2020-10	2020	10
27223	13328	13895	4	0.1031	22.0	ORF6	1.0	8.0	13063.0	ORF1ab	1.0	4355.0		different gene	2020-10	2020	10
13357	27175	13818	4	0.1031	13092.0	ORF1ab	3.0	4364.0	653.0	M	2.0	218.0		different gene	2020-10	2020	10
13357	27173	13816	4	0.1031	13092.0	ORF1ab	3.0	4364.0	651.0	M	3.0	217.0		different gene	2020-10	2020	10
27192	4973	22219	4	0.1031					4708.0	ORF1ab	1.0	1570.0		different gene	2020-10	2020	10
13330	13344	14	4	0.1031	13065.0	ORF1ab	3.0	4355.0	13079.0	ORF1ab	2.0	4360.0	5.0	same gene	2020-10	2020	10
13330	13343	13	4	0.1031	13065.0	ORF1ab	3.0	4355.0	13078.0	ORF1ab	1.0	4360.0	5.0	same gene	2020-10	2020	10
13330	13342	12	4	0.1031	13065.0	ORF1ab	3.0	4355.0	13077.0	ORF1ab	3.0	4359.0	4.0	same gene	2020-10	2020	10
13330	13351	21	4	0.1031	13065.0	ORF1ab	3.0	4355.0	13086.0	ORF1ab	3.0	4362.0	7.0	same gene	2020-10	2020	10
13353	13312	41	4	0.1031	13088.0	ORF1ab	2.0	4363.0	13047.0	ORF1ab	3.0	4349.0	14.0	same gene	2020-10	2020	10
27182	13328	13854	4	0.1031	660.0	M	3.0	220.0	13063.0	ORF1ab	1.0	4355.0		different gene	2020-10	2020	10
27185	13309	13876	4	0.1031	663.0	M	3.0	221.0	13044.0	ORF1ab	3.0	4348.0		different gene	2020-10	2020	10
27174	13328	13846	4	0.1031	652.0	M	1.0	218.0	13063.0	ORF1ab	1.0	4355.0		different gene	2020-10	2020	10
13330	13362	32	4	0.1031	13065.0	ORF1ab	3.0	4355.0	13097.0	ORF1ab	2.0	4366.0	11.0	same gene	2020-10	2020	10
27182	13309	13873	4	0.1031	660.0	M	3.0	220.0	13044.0	ORF1ab	3.0	4348.0		different gene	2020-10	2020	10
13330	13361	31	4	0.1031	13065.0	ORF1ab	3.0	4355.0	13096.0	ORF1ab	1.0	4366.0	11.0	same gene	2020-10	2020	10
13344	13312	32	4	0.1031	13079.0	ORF1ab	2.0	4360.0	13047.0	ORF1ab	3.0	4349.0	11.0	same gene	2020-10	2020	10
27184	13309	13875	4	0.1031	662.0	M	2.0	221.0	13044.0	ORF1ab	3.0	4348.0		different gene	2020-10	2020	10
27186	13309	13877	4	0.1031	664.0	M	1.0	222.0	13044.0	ORF1ab	3.0	4348.0		different gene	2020-10	2020	10
13352	13312	40	4	0.1031	13087.0	ORF1ab	1.0	4363.0	13047.0	ORF1ab	3.0	4349.0	14.0	same gene	2020-10	2020	10
13330	13360	30	4	0.1031	13065.0	ORF1ab	3.0	4355.0	13095.0	ORF1ab	3.0	4365.0	10.0	same gene	2020-10	2020	10
27187	13309	13878	4	0.1031	665.0	M	2.0	222.0	13044.0	ORF1ab	3.0	4348.0		different gene	2020-10	2020	10
13346	13312	34	4	0.1031	13081.0	ORF1ab	1.0	4361.0	13047.0	ORF1ab	3.0	4349.0	12.0	same gene	2020-10	2020	10
27188	13309	13879	4	0.1031	666.0	M	3.0	222.0	13044.0	ORF1ab	3.0	4348.0		different gene	2020-10	2020	10
27171	13328	13843	4	0.1031	649.0	M	1.0	217.0	13063.0	ORF1ab	1.0	4355.0		different gene	2020-10	2020	10
27172	13328	13844	4	0.1031	650.0	M	2.0	217.0	13063.0	ORF1ab	1.0	4355.0		different gene	2020-10	2020	10
13330	13363	33	4	0.1031	13065.0	ORF1ab	3.0	4355.0	13098.0	ORF1ab	3.0	4366.0	11.0	same gene	2020-10	2020	10
27175	13328	13847	4	0.1031	653.0	M	2.0	218.0	13063.0	ORF1ab	1.0	4355.0		different gene	2020-10	2020	10
13311	4974	8337	4	0.1031	13046.0	ORF1ab	2.0	4349.0	4709.0	ORF1ab	2.0	1570.0	2779.0	same gene	2020-10	2020	10
13349	13312	37	4	0.1031	13084.0	ORF1ab	1.0	4362.0	13047.0	ORF1ab	3.0	4349.0	13.0	same gene	2020-10	2020	10
27176	13328	13848	4	0.1031	654.0	M	3.0	218.0	13063.0	ORF1ab	1.0	4355.0		different gene	2020-10	2020	10
13353	27181	13828	4	0.1031	13088.0	ORF1ab	2.0	4363.0	659.0	M	2.0	220.0		different gene	2020-10	2020	10
13350	13312	38	4	0.1031	13085.0	ORF1ab	2.0	4362.0	13047.0	ORF1ab	3.0	4349.0	13.0	same gene	2020-10	2020	10
27170	13328	13842	4	0.1031	648.0	M	3.0	216.0	13063.0	ORF1ab	1.0	4355.0		different gene	2020-10	2020	10
13330	13353	23	4	0.1031	13065.0	ORF1ab	3.0	4355.0	13088.0	ORF1ab	2.0	4363.0	8.0	same gene	2020-10	2020	10
13351	13312	39	4	0.1031	13086.0	ORF1ab	3.0	4362.0	13047.0	ORF1ab	3.0	4349.0	13.0	same gene	2020-10	2020	10
13330	13352	22	4	0.1031	13065.0	ORF1ab	3.0	4355.0	13087.0	ORF1ab	1.0	4363.0	8.0	same gene	2020-10	2020	10
13330	13364	34	4	0.1031	13065.0	ORF1ab	3.0	4355.0	13099.0	ORF1ab	1.0	4367.0	12.0	same gene	2020-10	2020	10
27218	13309	13909	4	0.1031	17.0	ORF6	2.0	6.0	13044.0	ORF1ab	3.0	4348.0		different gene	2020-10	2020	10
27223	13309	13914	4	0.1031	22.0	ORF6	1.0	8.0	13044.0	ORF1ab	3.0	4348.0		different gene	2020-10	2020	10
27227	13309	13918	4	0.1031	26.0	ORF6	2.0	9.0	13044.0	ORF1ab	3.0	4348.0		different gene	2020-10	2020	10
27229	13309	13920	4	0.1031	28.0	ORF6	1.0	10.0	13044.0	ORF1ab	3.0	4348.0		different gene	2020-10	2020	10
13316	13310	6	4	0.1031	13051.0	ORF1ab	1.0	4351.0	13045.0	ORF1ab	1.0	4349.0	2.0	same gene	2020-10	2020	10
27197	13309	13888	4	0.1031					13044.0	ORF1ab	3.0	4348.0		different gene	2020-10	2020	10
13330	13341	11	4	0.1031	13065.0	ORF1ab	3.0	4355.0	13076.0	ORF1ab	2.0	4359.0	4.0	same gene	2020-10	2020	10
13340	13328	12	4	0.1031	13075.0	ORF1ab	1.0	4359.0	13063.0	ORF1ab	1.0	4355.0	4.0	same gene	2020-10	2020	10
13363	13328	35	4	0.1031	13098.0	ORF1ab	3.0	4366.0	13063.0	ORF1ab	1.0	4355.0	11.0	same gene	2020-10	2020	10
13355	13328	27	4	0.1031	13090.0	ORF1ab	1.0	4364.0	13063.0	ORF1ab	1.0	4355.0	9.0	same gene	2020-10	2020	10
13357	13328	29	4	0.1031	13092.0	ORF1ab	3.0	4364.0	13063.0	ORF1ab	1.0	4355.0	9.0	same gene	2020-10	2020	10
13359	13328	31	4	0.1031	13094.0	ORF1ab	2.0	4365.0	13063.0	ORF1ab	1.0	4355.0	10.0	same gene	2020-10	2020	10
13360	13328	32	4	0.1031	13095.0	ORF1ab	3.0	4365.0	13063.0	ORF1ab	1.0	4355.0	10.0	same gene	2020-10	2020	10
13361	13328	33	4	0.1031	13096.0	ORF1ab	1.0	4366.0	13063.0	ORF1ab	1.0	4355.0	11.0	same gene	2020-10	2020	10
13362	13328	34	4	0.1031	13097.0	ORF1ab	2.0	4366.0	13063.0	ORF1ab	1.0	4355.0	11.0	same gene	2020-10	2020	10
13364	13328	36	4	0.1031	13099.0	ORF1ab	1.0	4367.0	13063.0	ORF1ab	1.0	4355.0	12.0	same gene	2020-10	2020	10
13320	4974	8346	4	0.1031	13055.0	ORF1ab	2.0	4352.0	4709.0	ORF1ab	2.0	1570.0	2782.0	same gene	2020-10	2020	10
13330	13359	29	4	0.1031	13065.0	ORF1ab	3.0	4355.0	13094.0	ORF1ab	2.0	4365.0	10.0	same gene	2020-10	2020	10
7989	24435	16446	4	0.1031	7724.0	ORF1ab	2.0	2575.0	2873.0	S	2.0	958.0		different gene	2020-10	2020	10
7989	24437	16448	4	0.1031	7724.0	ORF1ab	2.0	2575.0	2875.0	S	1.0	959.0		different gene	2020-10	2020	10
13322	4974	8348	4	0.1031	13057.0	ORF1ab	1.0	4353.0	4709.0	ORF1ab	2.0	1570.0	2783.0	same gene	2020-10	2020	10
13321	4974	8347	4	0.1031	13056.0	ORF1ab	3.0	4352.0	4709.0	ORF1ab	2.0	1570.0	2782.0	same gene	2020-10	2020	10
27172	13309	13863	4	0.1031	650.0	M	2.0	217.0	13044.0	ORF1ab	3.0	4348.0		different gene	2020-10	2020	10
13353	13328	25	4	0.1031	13088.0	ORF1ab	2.0	4363.0	13063.0	ORF1ab	1.0	4355.0	8.0	same gene	2020-10	2020	10
13352	13328	24	4	0.1031	13087.0	ORF1ab	1.0	4363.0	13063.0	ORF1ab	1.0	4355.0	8.0	same gene	2020-10	2020	10
13352	27218	13866	4	0.1031	13087.0	ORF1ab	1.0	4363.0	17.0	ORF6	2.0	6.0		different gene	2020-10	2020	10
27189	13328	13861	4	0.1031	667.0	M	1.0	223.0	13063.0	ORF1ab	1.0	4355.0		different gene	2020-10	2020	10
13351	13328	23	4	0.1031	13086.0	ORF1ab	3.0	4362.0	13063.0	ORF1ab	1.0	4355.0	7.0	same gene	2020-10	2020	10
13350	13328	22	4	0.1031	13085.0	ORF1ab	2.0	4362.0	13063.0	ORF1ab	1.0	4355.0	7.0	same gene	2020-10	2020	10
13349	13328	21	4	0.1031	13084.0	ORF1ab	1.0	4362.0	13063.0	ORF1ab	1.0	4355.0	7.0	same gene	2020-10	2020	10
13347	13328	19	4	0.1031	13082.0	ORF1ab	2.0	4361.0	13063.0	ORF1ab	1.0	4355.0	6.0	same gene	2020-10	2020	10
13346	13328	18	4	0.1031	13081.0	ORF1ab	1.0	4361.0	13063.0	ORF1ab	1.0	4355.0	6.0	same gene	2020-10	2020	10
13344	13328	16	4	0.1031	13079.0	ORF1ab	2.0	4360.0	13063.0	ORF1ab	1.0	4355.0	5.0	same gene	2020-10	2020	10
27191	4973	22218	4	0.1031	669.0	M	3.0	223.0	4708.0	ORF1ab	1.0	1570.0		different gene	2020-10	2020	10
27173	13328	13845	4	0.1031	651.0	M	3.0	217.0	13063.0	ORF1ab	1.0	4355.0		different gene	2020-10	2020	10
13342	13328	14	4	0.1031	13077.0	ORF1ab	3.0	4359.0	13063.0	ORF1ab	1.0	4355.0	4.0	same gene	2020-10	2020	10
27190	4973	22217	4	0.1031	668.0	M	2.0	223.0	4708.0	ORF1ab	1.0	1570.0		different gene	2020-10	2020	10
13357	27170	13813	4	0.1031	13092.0	ORF1ab	3.0	4364.0	648.0	M	3.0	216.0		different gene	2020-10	2020	10
13341	13328	13	4	0.1031	13076.0	ORF1ab	2.0	4359.0	13063.0	ORF1ab	1.0	4355.0	4.0	same gene	2020-10	2020	10
27190	13328	13862	4	0.1031	668.0	M	2.0	223.0	13063.0	ORF1ab	1.0	4355.0		different gene	2020-10	2020	10
13357	27171	13814	4	0.1031	13092.0	ORF1ab	3.0	4364.0	649.0	M	1.0	217.0		different gene	2020-10	2020	10
13357	27172	13815	4	0.1031	13092.0	ORF1ab	3.0	4364.0	650.0	M	2.0	217.0		different gene	2020-10	2020	10
13330	13340	10	4	0.1031	13065.0	ORF1ab	3.0	4355.0	13075.0	ORF1ab	1.0	4359.0	4.0	same gene	2020-10	2020	10
13330	13334	4	4	0.1031	13065.0	ORF1ab	3.0	4355.0	13069.0	ORF1ab	1.0	4357.0	2.0	same gene	2020-10	2020	10
27189	13309	13880	4	0.1031	667.0	M	1.0	223.0	13044.0	ORF1ab	3.0	4348.0		different gene	2020-10	2020	10
27186	13328	13858	4	0.1031	664.0	M	1.0	222.0	13063.0	ORF1ab	1.0	4355.0		different gene	2020-10	2020	10
13353	13364	11	4	0.1031	13088.0	ORF1ab	2.0	4363.0	13099.0	ORF1ab	1.0	4367.0	4.0	same gene	2020-10	2020	10
13330	13367	37	4	0.1031	13065.0	ORF1ab	3.0	4355.0	13102.0	ORF1ab	1.0	4368.0	13.0	same gene	2020-10	2020	10
27185	13328	13857	4	0.1031	663.0	M	3.0	221.0	13063.0	ORF1ab	1.0	4355.0		different gene	2020-10	2020	10
13353	13363	10	4	0.1031	13088.0	ORF1ab	2.0	4363.0	13098.0	ORF1ab	3.0	4366.0	3.0	same gene	2020-10	2020	10
13353	13362	9	4	0.1031	13088.0	ORF1ab	2.0	4363.0	13097.0	ORF1ab	2.0	4366.0	3.0	same gene	2020-10	2020	10
27188	13328	13860	4	0.1031	666.0	M	3.0	222.0	13063.0	ORF1ab	1.0	4355.0		different gene	2020-10	2020	10
13330	13336	6	4	0.1031	13065.0	ORF1ab	3.0	4355.0	13071.0	ORF1ab	3.0	4357.0	2.0	same gene	2020-10	2020	10
13330	13337	7	4	0.1031	13065.0	ORF1ab	3.0	4355.0	13072.0	ORF1ab	1.0	4358.0	3.0	same gene	2020-10	2020	10
27184	13328	13856	4	0.1031	662.0	M	2.0	221.0	13063.0	ORF1ab	1.0	4355.0		different gene	2020-10	2020	10
27218	13328	13890	4	0.1031	17.0	ORF6	2.0	6.0	13063.0	ORF1ab	1.0	4355.0		different gene	2020-10	2020	10
13353	13361	8	4	0.1031	13088.0	ORF1ab	2.0	4363.0	13096.0	ORF1ab	1.0	4366.0	3.0	same gene	2020-10	2020	10
13353	13360	7	4	0.1031	13088.0	ORF1ab	2.0	4363.0	13095.0	ORF1ab	3.0	4365.0	2.0	same gene	2020-10	2020	10
13357	27176	13819	4	0.1031	13092.0	ORF1ab	3.0	4364.0	654.0	M	3.0	218.0		different gene	2020-10	2020	10
13357	27177	13820	4	0.1031	13092.0	ORF1ab	3.0	4364.0	655.0	M	1.0	219.0		different gene	2020-10	2020	10
13353	13367	14	4	0.1031	13088.0	ORF1ab	2.0	4363.0	13102.0	ORF1ab	1.0	4368.0	5.0	same gene	2020-10	2020	10
13353	13371	18	4	0.1031	13088.0	ORF1ab	2.0	4363.0	13106.0	ORF1ab	2.0	4369.0	6.0	same gene	2020-10	2020	10
13371	13328	43	4	0.1031	13106.0	ORF1ab	2.0	4369.0	13063.0	ORF1ab	1.0	4355.0	14.0	same gene	2020-10	2020	10
13367	13328	39	4	0.1031	13102.0	ORF1ab	1.0	4368.0	13063.0	ORF1ab	1.0	4355.0	13.0	same gene	2020-10	2020	10
27180	13309	13871	4	0.1031	658.0	M	1.0	220.0	13044.0	ORF1ab	3.0	4348.0		different gene	2020-10	2020	10
27179	13309	13870	4	0.1031	657.0	M	3.0	219.0	13044.0	ORF1ab	3.0	4348.0		different gene	2020-10	2020	10
27187	13328	13859	4	0.1031	665.0	M	2.0	222.0	13063.0	ORF1ab	1.0	4355.0		different gene	2020-10	2020	10
27178	13309	13869	4	0.1031	656.0	M	2.0	219.0	13044.0	ORF1ab	3.0	4348.0		different gene	2020-10	2020	10
27177	13309	13868	4	0.1031	655.0	M	1.0	219.0	13044.0	ORF1ab	3.0	4348.0		different gene	2020-10	2020	10
27176	13309	13867	4	0.1031	654.0	M	3.0	218.0	13044.0	ORF1ab	3.0	4348.0		different gene	2020-10	2020	10
27175	13309	13866	4	0.1031	653.0	M	2.0	218.0	13044.0	ORF1ab	3.0	4348.0		different gene	2020-10	2020	10
27174	13309	13865	4	0.1031	652.0	M	1.0	218.0	13044.0	ORF1ab	3.0	4348.0		different gene	2020-10	2020	10
27173	13309	13864	4	0.1031	651.0	M	3.0	217.0	13044.0	ORF1ab	3.0	4348.0		different gene	2020-10	2020	10
13330	13371	41	4	0.1031	13065.0	ORF1ab	3.0	4355.0	13106.0	ORF1ab	2.0	4369.0	14.0	same gene	2020-10	2020	10
13357	27178	13821	4	0.1031	13092.0	ORF1ab	3.0	4364.0	656.0	M	2.0	219.0		different gene	2020-10	2020	10
13353	27180	13827	4	0.1031	13088.0	ORF1ab	2.0	4363.0	658.0	M	1.0	220.0		different gene	2020-10	2020	10
13324	4973	8351	4	0.1031	13059.0	ORF1ab	3.0	4353.0	4708.0	ORF1ab	1.0	1570.0	2783.0	same gene	2020-10	2020	10
13353	27182	13829	4	0.1031	13088.0	ORF1ab	2.0	4363.0	660.0	M	3.0	220.0		different gene	2020-10	2020	10
13327	27193	13866	4	0.1031	13062.0	ORF1ab	3.0	4354.0						different gene	2020-10	2020	10
13327	27185	13858	4	0.1031	13062.0	ORF1ab	3.0	4354.0	663.0	M	3.0	221.0		different gene	2020-10	2020	10
13327	27186	13859	4	0.1031	13062.0	ORF1ab	3.0	4354.0	664.0	M	1.0	222.0		different gene	2020-10	2020	10
13327	27187	13860	4	0.1031	13062.0	ORF1ab	3.0	4354.0	665.0	M	2.0	222.0		different gene	2020-10	2020	10
13327	27188	13861	4	0.1031	13062.0	ORF1ab	3.0	4354.0	666.0	M	3.0	222.0		different gene	2020-10	2020	10
13327	27189	13862	4	0.1031	13062.0	ORF1ab	3.0	4354.0	667.0	M	1.0	223.0		different gene	2020-10	2020	10
13327	27190	13863	4	0.1031	13062.0	ORF1ab	3.0	4354.0	668.0	M	2.0	223.0		different gene	2020-10	2020	10
13327	27191	13864	4	0.1031	13062.0	ORF1ab	3.0	4354.0	669.0	M	3.0	223.0		different gene	2020-10	2020	10
13327	27192	13865	4	0.1031	13062.0	ORF1ab	3.0	4354.0						different gene	2020-10	2020	10
13327	27194	13867	4	0.1031	13062.0	ORF1ab	3.0	4354.0						different gene	2020-10	2020	10
13353	27184	13831	4	0.1031	13088.0	ORF1ab	2.0	4363.0	662.0	M	2.0	221.0		different gene	2020-10	2020	10
13327	27195	13868	4	0.1031	13062.0	ORF1ab	3.0	4354.0						different gene	2020-10	2020	10
13355	27180	13825	4	0.1031	13090.0	ORF1ab	1.0	4364.0	658.0	M	1.0	220.0		different gene	2020-10	2020	10
13357	4973	8384	4	0.1031	13092.0	ORF1ab	3.0	4364.0	4708.0	ORF1ab	1.0	1570.0	2794.0	same gene	2020-10	2020	10
13351	27171	13820	4	0.1031	13086.0	ORF1ab	3.0	4362.0	649.0	M	1.0	217.0		different gene	2020-10	2020	10
13353	13327	26	4	0.1031	13088.0	ORF1ab	2.0	4363.0	13062.0	ORF1ab	3.0	4354.0	9.0	same gene	2020-10	2020	10
13352	13327	25	4	0.1031	13087.0	ORF1ab	1.0	4363.0	13062.0	ORF1ab	3.0	4354.0	9.0	same gene	2020-10	2020	10
13351	13327	24	4	0.1031	13086.0	ORF1ab	3.0	4362.0	13062.0	ORF1ab	3.0	4354.0	8.0	same gene	2020-10	2020	10
13350	13327	23	4	0.1031	13085.0	ORF1ab	2.0	4362.0	13062.0	ORF1ab	3.0	4354.0	8.0	same gene	2020-10	2020	10
[truncated: 36,937 more rows]
