# Supplementary material for: Real-time identification of epistatic interactions in SARS-CoV-2 from large genome collections
Source: Genome Biol. 2024 Aug 22;25:228. doi: 10.1186/s13059-024-03355-y (PMC11342480; doi:10.1186/s13059-024-03355-y)
Supplement: Supplementary file 9 — Additional file 9. Table S8: predicted interactions for the time subsets, from March 2020 until March 2023; columns are the same as those in Table S7. [file 13059_2024_3355_MOESM9_ESM.zip › time_subset_2020-11.tsv]

pos_source	pos_target	distance	outlier	mi	feature_position_source	gene_source	codon_source	feature_codon_source	feature_position_target	gene_target	codon_target	feature_codon_target	codon_distance	interaction	name	year	month
6286	445	5841	4	0.50575	6021.0	ORF1ab	3.0	2007.0	180.0	ORF1ab	3.0	60.0	1947.0	same gene	2020-11	2020	11
445	6286	5841	4	0.50575	180.0	ORF1ab	3.0	60.0	6021.0	ORF1ab	3.0	2007.0	1947.0	same gene	2020-11	2020	11
6286	26801	20515	4	0.50418	6021.0	ORF1ab	3.0	2007.0	279.0	M	3.0	93.0		different gene	2020-11	2020	11
26801	6286	20515	4	0.50418	279.0	M	3.0	93.0	6021.0	ORF1ab	3.0	2007.0		different gene	2020-11	2020	11
29645	26801	2844	4	0.50101	88.0	ORF10	1.0	30.0	279.0	M	3.0	93.0		different gene	2020-11	2020	11
26801	29645	2844	4	0.50101	279.0	M	3.0	93.0	88.0	ORF10	1.0	30.0		different gene	2020-11	2020	11
26801	21255	5546	4	0.49852	279.0	M	3.0	93.0	7788.0	ORF1ab	3.0	2596.0		different gene	2020-11	2020	11
21255	26801	5546	4	0.49852	7788.0	ORF1ab	3.0	2596.0	279.0	M	3.0	93.0		different gene	2020-11	2020	11
26801	28932	2131	4	0.4983	279.0	M	3.0	93.0	659.0	N	2.0	220.0		different gene	2020-11	2020	11
28932	26801	2131	4	0.4983	659.0	N	2.0	220.0	279.0	M	3.0	93.0		different gene	2020-11	2020	11
22227	26801	4574	4	0.48741	665.0	S	2.0	222.0	279.0	M	3.0	93.0		different gene	2020-11	2020	11
26801	22227	4574	4	0.48741	279.0	M	3.0	93.0	665.0	S	2.0	222.0		different gene	2020-11	2020	11
1059	25563	24504	4	0.32212	794.0	ORF1ab	2.0	265.0	171.0	ORF3a	3.0	57.0		different gene	2020-11	2020	11
25563	1059	24504	4	0.32212	171.0	ORF3a	3.0	57.0	794.0	ORF1ab	2.0	265.0		different gene	2020-11	2020	11
28932	27944	988	4	0.28334	659.0	N	2.0	220.0	51.0	ORF8	3.0	17.0		different gene	2020-11	2020	11
27944	28932	988	4	0.28334	51.0	ORF8	3.0	17.0	659.0	N	2.0	220.0		different gene	2020-11	2020	11
18424	28472	10048	4	0.24655	4957.0	ORF1ab	1.0	1653.0	199.0	N	1.0	67.0		different gene	2020-11	2020	11
28472	18424	10048	4	0.24655	199.0	N	1.0	67.0	4957.0	ORF1ab	1.0	1653.0		different gene	2020-11	2020	11
18424	25907	7483	4	0.24171	4957.0	ORF1ab	1.0	1653.0	515.0	ORF3a	2.0	172.0		different gene	2020-11	2020	11
25907	18424	7483	4	0.24171	515.0	ORF3a	2.0	172.0	4957.0	ORF1ab	1.0	1653.0		different gene	2020-11	2020	11
27964	10319	17645	4	0.22925	71.0	ORF8	2.0	24.0	10054.0	ORF1ab	1.0	3352.0		different gene	2020-11	2020	11
10319	27964	17645	4	0.22925	10054.0	ORF1ab	1.0	3352.0	71.0	ORF8	2.0	24.0		different gene	2020-11	2020	11
28869	28472	397	4	0.22232	596.0	N	2.0	199.0	199.0	N	1.0	67.0	132.0	same gene	2020-11	2020	11
28472	28869	397	4	0.22232	199.0	N	1.0	67.0	596.0	N	2.0	199.0	132.0	same gene	2020-11	2020	11
18424	10319	8105	4	0.2121	4957.0	ORF1ab	1.0	1653.0	10054.0	ORF1ab	1.0	3352.0	1699.0	same gene	2020-11	2020	11
10319	18424	8105	4	0.2121	10054.0	ORF1ab	1.0	3352.0	4957.0	ORF1ab	1.0	1653.0	1699.0	same gene	2020-11	2020	11
21304	28472	7168	4	0.2067	7837.0	ORF1ab	1.0	2613.0	199.0	N	1.0	67.0		different gene	2020-11	2020	11
28472	21304	7168	4	0.2067	199.0	N	1.0	67.0	7837.0	ORF1ab	1.0	2613.0		different gene	2020-11	2020	11
21614	27944	6330	4	0.20245	52.0	S	1.0	18.0	51.0	ORF8	3.0	17.0		different gene	2020-11	2020	11
27944	21614	6330	4	0.20245	51.0	ORF8	3.0	17.0	52.0	S	1.0	18.0		different gene	2020-11	2020	11
27964	1059	26905	4	0.18532	71.0	ORF8	2.0	24.0	794.0	ORF1ab	2.0	265.0		different gene	2020-11	2020	11
1059	27964	26905	4	0.18532	794.0	ORF1ab	2.0	265.0	71.0	ORF8	2.0	24.0		different gene	2020-11	2020	11
26735	18877	7858	4	0.18229	213.0	M	3.0	71.0	5410.0	ORF1ab	1.0	1804.0		different gene	2020-11	2020	11
18877	26735	7858	4	0.18229	5410.0	ORF1ab	1.0	1804.0	213.0	M	3.0	71.0		different gene	2020-11	2020	11
20268	28854	8586	4	0.17024	6801.0	ORF1ab	3.0	2267.0	581.0	N	2.0	194.0		different gene	2020-11	2020	11
28854	20268	8586	4	0.17024	581.0	N	2.0	194.0	6801.0	ORF1ab	3.0	2267.0		different gene	2020-11	2020	11
22346	22377	31	4	0.14095	784.0	S	1.0	262.0	815.0	S	2.0	272.0	10.0	same gene	2020-11	2020	11
22377	22346	31	4	0.14095	815.0	S	2.0	272.0	784.0	S	1.0	262.0	10.0	same gene	2020-11	2020	11
19533	19537	4	4	0.13966	6066.0	ORF1ab	3.0	2022.0	6070.0	ORF1ab	1.0	2024.0	2.0	same gene	2020-11	2020	11
19537	19533	4	4	0.13966	6070.0	ORF1ab	1.0	2024.0	6066.0	ORF1ab	3.0	2022.0	2.0	same gene	2020-11	2020	11
19296	19300	4	4	0.13075	5829.0	ORF1ab	3.0	1943.0	5833.0	ORF1ab	1.0	1945.0	2.0	same gene	2020-11	2020	11
19300	19296	4	4	0.13075	5833.0	ORF1ab	1.0	1945.0	5829.0	ORF1ab	3.0	1943.0	2.0	same gene	2020-11	2020	11
21614	24334	2720	4	0.1284	52.0	S	1.0	18.0	2772.0	S	3.0	924.0	906.0	same gene	2020-11	2020	11
24334	21614	2720	4	0.1284	2772.0	S	3.0	924.0	52.0	S	1.0	18.0	906.0	same gene	2020-11	2020	11
22453	22459	6	4	0.12827	891.0	S	3.0	297.0	897.0	S	3.0	299.0	2.0	same gene	2020-11	2020	11
22459	22453	6	4	0.12827	897.0	S	3.0	299.0	891.0	S	3.0	297.0	2.0	same gene	2020-11	2020	11
21771	21766	5	4	0.12765	209.0	S	2.0	70.0	204.0	S	3.0	68.0	2.0	same gene	2020-11	2020	11
21766	21771	5	4	0.12765	204.0	S	3.0	68.0	209.0	S	2.0	70.0	2.0	same gene	2020-11	2020	11
21763	21768	5	4	0.12741	201.0	S	3.0	67.0	206.0	S	2.0	69.0	2.0	same gene	2020-11	2020	11
21768	21763	5	4	0.12741	206.0	S	2.0	69.0	201.0	S	3.0	67.0	2.0	same gene	2020-11	2020	11
21770	21766	4	4	0.12726	208.0	S	1.0	70.0	204.0	S	3.0	68.0	2.0	same gene	2020-11	2020	11
21766	21770	4	4	0.12726	204.0	S	3.0	68.0	208.0	S	1.0	70.0	2.0	same gene	2020-11	2020	11
21776	21771	5	4	0.12499	214.0	S	1.0	72.0	209.0	S	2.0	70.0	2.0	same gene	2020-11	2020	11
21771	21776	5	4	0.12499	209.0	S	2.0	70.0	214.0	S	1.0	72.0	2.0	same gene	2020-11	2020	11
21759	21776	17	4	0.1247	197.0	S	2.0	66.0	214.0	S	1.0	72.0	6.0	same gene	2020-11	2020	11
21776	21759	17	4	0.1247	214.0	S	1.0	72.0	197.0	S	2.0	66.0	6.0	same gene	2020-11	2020	11
22442	22430	12	4	0.12409	880.0	S	1.0	294.0	868.0	S	1.0	290.0	4.0	same gene	2020-11	2020	11
22430	22442	12	4	0.12409	868.0	S	1.0	290.0	880.0	S	1.0	294.0	4.0	same gene	2020-11	2020	11
22427	22420	7	4	0.12331	865.0	S	1.0	289.0	858.0	S	3.0	286.0	3.0	same gene	2020-11	2020	11
22420	22427	7	4	0.12331	858.0	S	3.0	286.0	865.0	S	1.0	289.0	3.0	same gene	2020-11	2020	11
25563	28883	3320	4	0.1198	171.0	ORF3a	3.0	57.0	610.0	N	1.0	204.0		different gene	2020-11	2020	11
28883	25563	3320	4	0.1198	610.0	N	1.0	204.0	171.0	ORF3a	3.0	57.0		different gene	2020-11	2020	11
22479	22466	13	4	0.1196	917.0	S	2.0	306.0	904.0	S	1.0	302.0	4.0	same gene	2020-11	2020	11
22466	22479	13	4	0.1196	904.0	S	1.0	302.0	917.0	S	2.0	306.0	4.0	same gene	2020-11	2020	11
11497	13993	2496	4	0.11553	11232.0	ORF1ab	3.0	3744.0	526.0	ORF1ab	1.0	176.0	3568.0	same gene	2020-11	2020	11
13993	11497	2496	4	0.11553	526.0	ORF1ab	1.0	176.0	11232.0	ORF1ab	3.0	3744.0	3568.0	same gene	2020-11	2020	11
11497	16889	5392	4	0.11548	11232.0	ORF1ab	3.0	3744.0	3422.0	ORF1ab	2.0	1141.0	2603.0	same gene	2020-11	2020	11
16889	11497	5392	4	0.11548	3422.0	ORF1ab	2.0	1141.0	11232.0	ORF1ab	3.0	3744.0	2603.0	same gene	2020-11	2020	11
17019	16889	130	4	0.11306	3552.0	ORF1ab	3.0	1184.0	3422.0	ORF1ab	2.0	1141.0	43.0	same gene	2020-11	2020	11
16889	17019	130	4	0.11306	3422.0	ORF1ab	2.0	1141.0	3552.0	ORF1ab	3.0	1184.0	43.0	same gene	2020-11	2020	11
29399	16889	12510	4	0.11304	1126.0	N	1.0	376.0	3422.0	ORF1ab	2.0	1141.0		different gene	2020-11	2020	11
16889	29399	12510	4	0.11304	3422.0	ORF1ab	2.0	1141.0	1126.0	N	1.0	376.0		different gene	2020-11	2020	11
11497	9526	1971	4	0.11291	11232.0	ORF1ab	3.0	3744.0	9261.0	ORF1ab	3.0	3087.0	657.0	same gene	2020-11	2020	11
9526	11497	1971	4	0.11291	9261.0	ORF1ab	3.0	3087.0	11232.0	ORF1ab	3.0	3744.0	657.0	same gene	2020-11	2020	11
26876	29399	2523	4	0.11197	354.0	M	3.0	118.0	1126.0	N	1.0	376.0		different gene	2020-11	2020	11
29399	26876	2523	4	0.11197	1126.0	N	1.0	376.0	354.0	M	3.0	118.0		different gene	2020-11	2020	11
28975	29399	424	4	0.11107	702.0	N	3.0	234.0	1126.0	N	1.0	376.0	142.0	same gene	2020-11	2020	11
29399	28975	424	4	0.11107	1126.0	N	1.0	376.0	702.0	N	3.0	234.0	142.0	same gene	2020-11	2020	11
11497	5629	5868	4	0.1093	11232.0	ORF1ab	3.0	3744.0	5364.0	ORF1ab	3.0	1788.0	1956.0	same gene	2020-11	2020	11
5629	11497	5868	4	0.1093	5364.0	ORF1ab	3.0	1788.0	11232.0	ORF1ab	3.0	3744.0	1956.0	same gene	2020-11	2020	11
29399	25710	3689	4	0.1082	1126.0	N	1.0	376.0	318.0	ORF3a	3.0	106.0		different gene	2020-11	2020	11
25710	29399	3689	4	0.1082	318.0	ORF3a	3.0	106.0	1126.0	N	1.0	376.0		different gene	2020-11	2020	11
15766	16889	1123	4	0.10809	2299.0	ORF1ab	1.0	767.0	3422.0	ORF1ab	2.0	1141.0	374.0	same gene	2020-11	2020	11
16889	15766	1123	4	0.10809	3422.0	ORF1ab	2.0	1141.0	2299.0	ORF1ab	1.0	767.0	374.0	same gene	2020-11	2020	11
11497	4543	6954	4	0.10682	11232.0	ORF1ab	3.0	3744.0	4278.0	ORF1ab	3.0	1426.0	2318.0	same gene	2020-11	2020	11
4543	11497	6954	4	0.10682	4278.0	ORF1ab	3.0	1426.0	11232.0	ORF1ab	3.0	3744.0	2318.0	same gene	2020-11	2020	11
23731	10097	13634	4	0.10569	2169.0	S	3.0	723.0	9832.0	ORF1ab	1.0	3278.0		different gene	2020-11	2020	11
10097	23731	13634	4	0.10569	9832.0	ORF1ab	1.0	3278.0	2169.0	S	3.0	723.0		different gene	2020-11	2020	11
8083	14805	6722	4	0.10292	7818.0	ORF1ab	3.0	2606.0	1338.0	ORF1ab	3.0	446.0	2160.0	same gene	2020-11	2020	11
14805	8083	6722	4	0.10292	1338.0	ORF1ab	3.0	446.0	7818.0	ORF1ab	3.0	2606.0	2160.0	same gene	2020-11	2020	11
28881	28932	51	3	0.09539	608.0	N	2.0	203.0	659.0	N	2.0	220.0	17.0	same gene	2020-11	2020	11
28932	28881	51	3	0.09539	659.0	N	2.0	220.0	608.0	N	2.0	203.0	17.0	same gene	2020-11	2020	11
7767	8047	280	3	0.09446	7502.0	ORF1ab	2.0	2501.0	7782.0	ORF1ab	3.0	2594.0	93.0	same gene	2020-11	2020	11
8047	7767	280	3	0.09446	7782.0	ORF1ab	3.0	2594.0	7502.0	ORF1ab	2.0	2501.0	93.0	same gene	2020-11	2020	11
19513	19314	199	3	0.09347	6046.0	ORF1ab	1.0	2016.0	5847.0	ORF1ab	3.0	1949.0	67.0	same gene	2020-11	2020	11
19314	19513	199	3	0.09347	5847.0	ORF1ab	3.0	1949.0	6046.0	ORF1ab	1.0	2016.0	67.0	same gene	2020-11	2020	11
19514	19297	217	3	0.09343	6047.0	ORF1ab	2.0	2016.0	5830.0	ORF1ab	1.0	1944.0	72.0	same gene	2020-11	2020	11
19297	19514	217	3	0.09343	5830.0	ORF1ab	1.0	1944.0	6047.0	ORF1ab	2.0	2016.0	72.0	same gene	2020-11	2020	11
22879	7767	15112	3	0.0927	1317.0	S	3.0	439.0	7502.0	ORF1ab	2.0	2501.0		different gene	2020-11	2020	11
7767	22879	15112	3	0.0927	7502.0	ORF1ab	2.0	2501.0	1317.0	S	3.0	439.0		different gene	2020-11	2020	11
22992	11497	11495	3	0.09214	1430.0	S	2.0	477.0	11232.0	ORF1ab	3.0	3744.0		different gene	2020-11	2020	11
11497	22992	11495	3	0.09214	11232.0	ORF1ab	3.0	3744.0	1430.0	S	2.0	477.0		different gene	2020-11	2020	11
1927	22255	20328	3	0.09175	1662.0	ORF1ab	3.0	554.0	693.0	S	3.0	231.0		different gene	2020-11	2020	11
22255	1927	20328	3	0.09175	693.0	S	3.0	231.0	1662.0	ORF1ab	3.0	554.0		different gene	2020-11	2020	11
17104	7767	9337	3	0.09028	3637.0	ORF1ab	1.0	1213.0	7502.0	ORF1ab	2.0	2501.0	1288.0	same gene	2020-11	2020	11
7767	17104	9337	3	0.09028	7502.0	ORF1ab	2.0	2501.0	3637.0	ORF1ab	1.0	1213.0	1288.0	same gene	2020-11	2020	11
1605	1610	5	3	0.08956	1340.0	ORF1ab	2.0	447.0	1345.0	ORF1ab	1.0	449.0	2.0	same gene	2020-11	2020	11
1605	1611	6	3	0.08956	1340.0	ORF1ab	2.0	447.0	1346.0	ORF1ab	2.0	449.0	2.0	same gene	2020-11	2020	11
1611	1605	6	3	0.08956	1346.0	ORF1ab	2.0	449.0	1340.0	ORF1ab	2.0	447.0	2.0	same gene	2020-11	2020	11
1610	1605	5	3	0.08956	1345.0	ORF1ab	1.0	449.0	1340.0	ORF1ab	2.0	447.0	2.0	same gene	2020-11	2020	11
24981	24975	6	3	0.08756	3419.0	S	2.0	1140.0	3413.0	S	2.0	1138.0	2.0	same gene	2020-11	2020	11
24978	24984	6	3	0.08756	3416.0	S	2.0	1139.0	3422.0	S	2.0	1141.0	2.0	same gene	2020-11	2020	11
24976	24984	8	3	0.08756	3414.0	S	3.0	1138.0	3422.0	S	2.0	1141.0	3.0	same gene	2020-11	2020	11
24978	24983	5	3	0.08756	3416.0	S	2.0	1139.0	3421.0	S	1.0	1141.0	2.0	same gene	2020-11	2020	11
24976	24981	5	3	0.08756	3414.0	S	3.0	1138.0	3419.0	S	2.0	1140.0	2.0	same gene	2020-11	2020	11
24984	24978	6	3	0.08756	3422.0	S	2.0	1141.0	3416.0	S	2.0	1139.0	2.0	same gene	2020-11	2020	11
24984	24976	8	3	0.08756	3422.0	S	2.0	1141.0	3414.0	S	3.0	1138.0	3.0	same gene	2020-11	2020	11
24983	24978	5	3	0.08756	3421.0	S	1.0	1141.0	3416.0	S	2.0	1139.0	2.0	same gene	2020-11	2020	11
24983	24975	8	3	0.08756	3421.0	S	1.0	1141.0	3413.0	S	2.0	1138.0	3.0	same gene	2020-11	2020	11
24983	24976	7	3	0.08756	3421.0	S	1.0	1141.0	3414.0	S	3.0	1138.0	3.0	same gene	2020-11	2020	11
24981	24976	5	3	0.08756	3419.0	S	2.0	1140.0	3414.0	S	3.0	1138.0	2.0	same gene	2020-11	2020	11
24980	24976	4	3	0.08756	3418.0	S	1.0	1140.0	3414.0	S	3.0	1138.0	2.0	same gene	2020-11	2020	11
24980	24975	5	3	0.08756	3418.0	S	1.0	1140.0	3413.0	S	2.0	1138.0	2.0	same gene	2020-11	2020	11
24984	24975	9	3	0.08756	3422.0	S	2.0	1141.0	3413.0	S	2.0	1138.0	3.0	same gene	2020-11	2020	11
24976	24983	7	3	0.08756	3414.0	S	3.0	1138.0	3421.0	S	1.0	1141.0	3.0	same gene	2020-11	2020	11
24975	24980	5	3	0.08756	3413.0	S	2.0	1138.0	3418.0	S	1.0	1140.0	2.0	same gene	2020-11	2020	11
24976	24980	4	3	0.08756	3414.0	S	3.0	1138.0	3418.0	S	1.0	1140.0	2.0	same gene	2020-11	2020	11
24975	24984	9	3	0.08756	3413.0	S	2.0	1138.0	3422.0	S	2.0	1141.0	3.0	same gene	2020-11	2020	11
24975	24983	8	3	0.08756	3413.0	S	2.0	1138.0	3421.0	S	1.0	1141.0	3.0	same gene	2020-11	2020	11
24975	24981	6	3	0.08756	3413.0	S	2.0	1138.0	3419.0	S	2.0	1140.0	2.0	same gene	2020-11	2020	11
24985	24975	10	3	0.08755	3423.0	S	3.0	1141.0	3413.0	S	2.0	1138.0	3.0	same gene	2020-11	2020	11
24975	24985	10	3	0.08755	3413.0	S	2.0	1138.0	3423.0	S	3.0	1141.0	3.0	same gene	2020-11	2020	11
24976	24985	9	3	0.08755	3414.0	S	3.0	1138.0	3423.0	S	3.0	1141.0	3.0	same gene	2020-11	2020	11
24978	24985	7	3	0.08755	3416.0	S	2.0	1139.0	3423.0	S	3.0	1141.0	2.0	same gene	2020-11	2020	11
24985	24978	7	3	0.08755	3423.0	S	3.0	1141.0	3416.0	S	2.0	1139.0	2.0	same gene	2020-11	2020	11
24985	24976	9	3	0.08755	3423.0	S	3.0	1141.0	3414.0	S	3.0	1138.0	3.0	same gene	2020-11	2020	11
6286	25563	19277	3	0.08733	6021.0	ORF1ab	3.0	2007.0	171.0	ORF3a	3.0	57.0		different gene	2020-11	2020	11
25563	6286	19277	3	0.08733	171.0	ORF3a	3.0	57.0	6021.0	ORF1ab	3.0	2007.0		different gene	2020-11	2020	11
24979	24983	4	3	0.08731	3417.0	S	3.0	1139.0	3421.0	S	1.0	1141.0	2.0	same gene	2020-11	2020	11
24983	24979	4	3	0.08731	3421.0	S	1.0	1141.0	3417.0	S	3.0	1139.0	2.0	same gene	2020-11	2020	11
24979	24984	5	3	0.08731	3417.0	S	3.0	1139.0	3422.0	S	2.0	1141.0	2.0	same gene	2020-11	2020	11
24984	24979	5	3	0.08731	3422.0	S	2.0	1141.0	3417.0	S	3.0	1139.0	2.0	same gene	2020-11	2020	11
24986	24976	10	3	0.08728	3424.0	S	1.0	1142.0	3414.0	S	3.0	1138.0	4.0	same gene	2020-11	2020	11
24975	24986	11	3	0.08728	3413.0	S	2.0	1138.0	3424.0	S	1.0	1142.0	4.0	same gene	2020-11	2020	11
24978	24986	8	3	0.08728	3416.0	S	2.0	1139.0	3424.0	S	1.0	1142.0	3.0	same gene	2020-11	2020	11
24976	24986	10	3	0.08728	3414.0	S	3.0	1138.0	3424.0	S	1.0	1142.0	4.0	same gene	2020-11	2020	11
24986	24981	5	3	0.08728	3424.0	S	1.0	1142.0	3419.0	S	2.0	1140.0	2.0	same gene	2020-11	2020	11
24986	24980	6	3	0.08728	3424.0	S	1.0	1142.0	3418.0	S	1.0	1140.0	2.0	same gene	2020-11	2020	11
24981	24986	5	3	0.08728	3419.0	S	2.0	1140.0	3424.0	S	1.0	1142.0	2.0	same gene	2020-11	2020	11
24986	24978	8	3	0.08728	3424.0	S	1.0	1142.0	3416.0	S	2.0	1139.0	3.0	same gene	2020-11	2020	11
24980	24986	6	3	0.08728	3418.0	S	1.0	1140.0	3424.0	S	1.0	1142.0	2.0	same gene	2020-11	2020	11
24986	24975	11	3	0.08728	3424.0	S	1.0	1142.0	3413.0	S	2.0	1138.0	4.0	same gene	2020-11	2020	11
24983	24977	6	3	0.08722	3421.0	S	1.0	1141.0	3415.0	S	1.0	1139.0	2.0	same gene	2020-11	2020	11
24977	24983	6	3	0.08722	3415.0	S	1.0	1139.0	3421.0	S	1.0	1141.0	2.0	same gene	2020-11	2020	11
24984	24977	7	3	0.08722	3422.0	S	2.0	1141.0	3415.0	S	1.0	1139.0	2.0	same gene	2020-11	2020	11
24977	24984	7	3	0.08722	3415.0	S	1.0	1139.0	3422.0	S	2.0	1141.0	2.0	same gene	2020-11	2020	11
24975	24982	7	3	0.08693	3413.0	S	2.0	1138.0	3420.0	S	3.0	1140.0	2.0	same gene	2020-11	2020	11
24982	24975	7	3	0.08693	3420.0	S	3.0	1140.0	3413.0	S	2.0	1138.0	2.0	same gene	2020-11	2020	11
24976	24982	6	3	0.08693	3414.0	S	3.0	1138.0	3420.0	S	3.0	1140.0	2.0	same gene	2020-11	2020	11
24982	24976	6	3	0.08693	3420.0	S	3.0	1140.0	3414.0	S	3.0	1138.0	2.0	same gene	2020-11	2020	11
9814	9818	4	3	0.08674	9549.0	ORF1ab	3.0	3183.0	9553.0	ORF1ab	1.0	3185.0	2.0	same gene	2020-11	2020	11
9818	9814	4	3	0.08674	9553.0	ORF1ab	1.0	3185.0	9549.0	ORF1ab	3.0	3183.0	2.0	same gene	2020-11	2020	11
3497	3491	6	3	0.08585	3232.0	ORF1ab	1.0	1078.0	3226.0	ORF1ab	1.0	1076.0	2.0	same gene	2020-11	2020	11
3491	3497	6	3	0.08585	3226.0	ORF1ab	1.0	1076.0	3232.0	ORF1ab	1.0	1078.0	2.0	same gene	2020-11	2020	11
3492	3497	5	3	0.08583	3227.0	ORF1ab	2.0	1076.0	3232.0	ORF1ab	1.0	1078.0	2.0	same gene	2020-11	2020	11
3497	3492	5	3	0.08583	3232.0	ORF1ab	1.0	1078.0	3227.0	ORF1ab	2.0	1076.0	2.0	same gene	2020-11	2020	11
3490	3497	7	3	0.08571	3225.0	ORF1ab	3.0	1075.0	3232.0	ORF1ab	1.0	1078.0	3.0	same gene	2020-11	2020	11
3497	3490	7	3	0.08571	3232.0	ORF1ab	1.0	1078.0	3225.0	ORF1ab	3.0	1075.0	3.0	same gene	2020-11	2020	11
3494	3490	4	3	0.08571	3229.0	ORF1ab	1.0	1077.0	3225.0	ORF1ab	3.0	1075.0	2.0	same gene	2020-11	2020	11
3490	3494	4	3	0.08571	3225.0	ORF1ab	3.0	1075.0	3229.0	ORF1ab	1.0	1077.0	2.0	same gene	2020-11	2020	11
3497	3493	4	3	0.08566	3232.0	ORF1ab	1.0	1078.0	3228.0	ORF1ab	3.0	1076.0	2.0	same gene	2020-11	2020	11
3493	3497	4	3	0.08566	3228.0	ORF1ab	3.0	1076.0	3232.0	ORF1ab	1.0	1078.0	2.0	same gene	2020-11	2020	11
10823	10817	6	3	0.08531	10558.0	ORF1ab	1.0	3520.0	10552.0	ORF1ab	1.0	3518.0	2.0	same gene	2020-11	2020	11
10822	10826	4	3	0.08531	10557.0	ORF1ab	3.0	3519.0	10561.0	ORF1ab	1.0	3521.0	2.0	same gene	2020-11	2020	11
10823	10819	4	3	0.08531	10558.0	ORF1ab	1.0	3520.0	10554.0	ORF1ab	3.0	3518.0	2.0	same gene	2020-11	2020	11
10826	10819	7	3	0.08531	10561.0	ORF1ab	1.0	3521.0	10554.0	ORF1ab	3.0	3518.0	3.0	same gene	2020-11	2020	11
10817	10825	8	3	0.08531	10552.0	ORF1ab	1.0	3518.0	10560.0	ORF1ab	3.0	3520.0	2.0	same gene	2020-11	2020	11
10828	10820	8	3	0.08531	10563.0	ORF1ab	3.0	3521.0	10555.0	ORF1ab	1.0	3519.0	2.0	same gene	2020-11	2020	11
10817	10826	9	3	0.08531	10552.0	ORF1ab	1.0	3518.0	10561.0	ORF1ab	1.0	3521.0	3.0	same gene	2020-11	2020	11
10828	10817	11	3	0.08531	10563.0	ORF1ab	3.0	3521.0	10552.0	ORF1ab	1.0	3518.0	3.0	same gene	2020-11	2020	11
10826	10817	9	3	0.08531	10561.0	ORF1ab	1.0	3521.0	10552.0	ORF1ab	1.0	3518.0	3.0	same gene	2020-11	2020	11
10825	10817	8	3	0.08531	10560.0	ORF1ab	3.0	3520.0	10552.0	ORF1ab	1.0	3518.0	2.0	same gene	2020-11	2020	11
10828	10821	7	3	0.08531	10563.0	ORF1ab	3.0	3521.0	10556.0	ORF1ab	2.0	3519.0	2.0	same gene	2020-11	2020	11
10819	10823	4	3	0.08531	10554.0	ORF1ab	3.0	3518.0	10558.0	ORF1ab	1.0	3520.0	2.0	same gene	2020-11	2020	11
10822	10828	6	3	0.08531	10557.0	ORF1ab	3.0	3519.0	10563.0	ORF1ab	3.0	3521.0	2.0	same gene	2020-11	2020	11
10828	10822	6	3	0.08531	10563.0	ORF1ab	3.0	3521.0	10557.0	ORF1ab	3.0	3519.0	2.0	same gene	2020-11	2020	11
10821	10828	7	3	0.08531	10556.0	ORF1ab	2.0	3519.0	10563.0	ORF1ab	3.0	3521.0	2.0	same gene	2020-11	2020	11
10825	10819	6	3	0.08531	10560.0	ORF1ab	3.0	3520.0	10554.0	ORF1ab	3.0	3518.0	2.0	same gene	2020-11	2020	11
10817	10828	11	3	0.08531	10552.0	ORF1ab	1.0	3518.0	10563.0	ORF1ab	3.0	3521.0	3.0	same gene	2020-11	2020	11
10821	10826	5	3	0.08531	10556.0	ORF1ab	2.0	3519.0	10561.0	ORF1ab	1.0	3521.0	2.0	same gene	2020-11	2020	11
10828	10819	9	3	0.08531	10563.0	ORF1ab	3.0	3521.0	10554.0	ORF1ab	3.0	3518.0	3.0	same gene	2020-11	2020	11
10817	10823	6	3	0.08531	10552.0	ORF1ab	1.0	3518.0	10558.0	ORF1ab	1.0	3520.0	2.0	same gene	2020-11	2020	11
10820	10828	8	3	0.08531	10555.0	ORF1ab	1.0	3519.0	10563.0	ORF1ab	3.0	3521.0	2.0	same gene	2020-11	2020	11
10820	10826	6	3	0.08531	10555.0	ORF1ab	1.0	3519.0	10561.0	ORF1ab	1.0	3521.0	2.0	same gene	2020-11	2020	11
10826	10820	6	3	0.08531	10561.0	ORF1ab	1.0	3521.0	10555.0	ORF1ab	1.0	3519.0	2.0	same gene	2020-11	2020	11
10826	10822	4	3	0.08531	10561.0	ORF1ab	1.0	3521.0	10557.0	ORF1ab	3.0	3519.0	2.0	same gene	2020-11	2020	11
10819	10828	9	3	0.08531	10554.0	ORF1ab	3.0	3518.0	10563.0	ORF1ab	3.0	3521.0	3.0	same gene	2020-11	2020	11
10819	10826	7	3	0.08531	10554.0	ORF1ab	3.0	3518.0	10561.0	ORF1ab	1.0	3521.0	3.0	same gene	2020-11	2020	11
10819	10825	6	3	0.08531	10554.0	ORF1ab	3.0	3518.0	10560.0	ORF1ab	3.0	3520.0	2.0	same gene	2020-11	2020	11
10826	10821	5	3	0.08531	10561.0	ORF1ab	1.0	3521.0	10556.0	ORF1ab	2.0	3519.0	2.0	same gene	2020-11	2020	11
10818	10828	10	3	0.08529	10553.0	ORF1ab	2.0	3518.0	10563.0	ORF1ab	3.0	3521.0	3.0	same gene	2020-11	2020	11
10821	10812	9	3	0.08529	10556.0	ORF1ab	2.0	3519.0	10547.0	ORF1ab	2.0	3516.0	3.0	same gene	2020-11	2020	11
10820	10812	8	3	0.08529	10555.0	ORF1ab	1.0	3519.0	10547.0	ORF1ab	2.0	3516.0	3.0	same gene	2020-11	2020	11
10818	10823	5	3	0.08529	10553.0	ORF1ab	2.0	3518.0	10558.0	ORF1ab	1.0	3520.0	2.0	same gene	2020-11	2020	11
10828	10812	16	3	0.08529	10563.0	ORF1ab	3.0	3521.0	10547.0	ORF1ab	2.0	3516.0	5.0	same gene	2020-11	2020	11
10818	10825	7	3	0.08529	10553.0	ORF1ab	2.0	3518.0	10560.0	ORF1ab	3.0	3520.0	2.0	same gene	2020-11	2020	11
10818	10826	8	3	0.08529	10553.0	ORF1ab	2.0	3518.0	10561.0	ORF1ab	1.0	3521.0	3.0	same gene	2020-11	2020	11
10826	10812	14	3	0.08529	10561.0	ORF1ab	1.0	3521.0	10547.0	ORF1ab	2.0	3516.0	5.0	same gene	2020-11	2020	11
10814	10828	14	3	0.08529	10549.0	ORF1ab	1.0	3517.0	10563.0	ORF1ab	3.0	3521.0	4.0	same gene	2020-11	2020	11
10814	10809	5	3	0.08529	10549.0	ORF1ab	1.0	3517.0	10544.0	ORF1ab	2.0	3515.0	2.0	same gene	2020-11	2020	11
10825	10812	13	3	0.08529	10560.0	ORF1ab	3.0	3520.0	10547.0	ORF1ab	2.0	3516.0	4.0	same gene	2020-11	2020	11
10812	10822	10	3	0.08529	10547.0	ORF1ab	2.0	3516.0	10557.0	ORF1ab	3.0	3519.0	3.0	same gene	2020-11	2020	11
10812	10820	8	3	0.08529	10547.0	ORF1ab	2.0	3516.0	10555.0	ORF1ab	1.0	3519.0	3.0	same gene	2020-11	2020	11
10821	10814	7	3	0.08529	10556.0	ORF1ab	2.0	3519.0	10549.0	ORF1ab	1.0	3517.0	2.0	same gene	2020-11	2020	11
10828	10818	10	3	0.08529	10563.0	ORF1ab	3.0	3521.0	10553.0	ORF1ab	2.0	3518.0	3.0	same gene	2020-11	2020	11
10812	10817	5	3	0.08529	10547.0	ORF1ab	2.0	3516.0	10552.0	ORF1ab	1.0	3518.0	2.0	same gene	2020-11	2020	11
10826	10818	8	3	0.08529	10561.0	ORF1ab	1.0	3521.0	10553.0	ORF1ab	2.0	3518.0	3.0	same gene	2020-11	2020	11
10825	10818	7	3	0.08529	10560.0	ORF1ab	3.0	3520.0	10553.0	ORF1ab	2.0	3518.0	2.0	same gene	2020-11	2020	11
10823	10818	5	3	0.08529	10558.0	ORF1ab	1.0	3520.0	10553.0	ORF1ab	2.0	3518.0	2.0	same gene	2020-11	2020	11
10809	10814	5	3	0.08529	10544.0	ORF1ab	2.0	3515.0	10549.0	ORF1ab	1.0	3517.0	2.0	same gene	2020-11	2020	11
10828	10814	14	3	0.08529	10563.0	ORF1ab	3.0	3521.0	10549.0	ORF1ab	1.0	3517.0	4.0	same gene	2020-11	2020	11
10826	10814	12	3	0.08529	10561.0	ORF1ab	1.0	3521.0	10549.0	ORF1ab	1.0	3517.0	4.0	same gene	2020-11	2020	11
10825	10814	11	3	0.08529	10560.0	ORF1ab	3.0	3520.0	10549.0	ORF1ab	1.0	3517.0	3.0	same gene	2020-11	2020	11
10817	10813	4	3	0.08529	10552.0	ORF1ab	1.0	3518.0	10548.0	ORF1ab	3.0	3516.0	2.0	same gene	2020-11	2020	11
10823	10814	9	3	0.08529	10558.0	ORF1ab	1.0	3520.0	10549.0	ORF1ab	1.0	3517.0	3.0	same gene	2020-11	2020	11
10819	10813	6	3	0.08529	10554.0	ORF1ab	3.0	3518.0	10548.0	ORF1ab	3.0	3516.0	2.0	same gene	2020-11	2020	11
10822	10814	8	3	0.08529	10557.0	ORF1ab	3.0	3519.0	10549.0	ORF1ab	1.0	3517.0	2.0	same gene	2020-11	2020	11
10820	10813	7	3	0.08529	10555.0	ORF1ab	1.0	3519.0	10548.0	ORF1ab	3.0	3516.0	3.0	same gene	2020-11	2020	11
10821	10813	8	3	0.08529	10556.0	ORF1ab	2.0	3519.0	10548.0	ORF1ab	3.0	3516.0	3.0	same gene	2020-11	2020	11
10822	10813	9	3	0.08529	10557.0	ORF1ab	3.0	3519.0	10548.0	ORF1ab	3.0	3516.0	3.0	same gene	2020-11	2020	11
10823	10813	10	3	0.08529	10558.0	ORF1ab	1.0	3520.0	10548.0	ORF1ab	3.0	3516.0	4.0	same gene	2020-11	2020	11
10825	10813	12	3	0.08529	10560.0	ORF1ab	3.0	3520.0	10548.0	ORF1ab	3.0	3516.0	4.0	same gene	2020-11	2020	11
10814	10826	12	3	0.08529	10549.0	ORF1ab	1.0	3517.0	10561.0	ORF1ab	1.0	3521.0	4.0	same gene	2020-11	2020	11
10826	10813	13	3	0.08529	10561.0	ORF1ab	1.0	3521.0	10548.0	ORF1ab	3.0	3516.0	5.0	same gene	2020-11	2020	11
10828	10813	15	3	0.08529	10563.0	ORF1ab	3.0	3521.0	10548.0	ORF1ab	3.0	3516.0	5.0	same gene	2020-11	2020	11
10812	10821	9	3	0.08529	10547.0	ORF1ab	2.0	3516.0	10556.0	ORF1ab	2.0	3519.0	3.0	same gene	2020-11	2020	11
10812	10819	7	3	0.08529	10547.0	ORF1ab	2.0	3516.0	10554.0	ORF1ab	3.0	3518.0	2.0	same gene	2020-11	2020	11
10817	10812	5	3	0.08529	10552.0	ORF1ab	1.0	3518.0	10547.0	ORF1ab	2.0	3516.0	2.0	same gene	2020-11	2020	11
10813	10820	7	3	0.08529	10548.0	ORF1ab	3.0	3516.0	10555.0	ORF1ab	1.0	3519.0	3.0	same gene	2020-11	2020	11
10814	10825	11	3	0.08529	10549.0	ORF1ab	1.0	3517.0	10560.0	ORF1ab	3.0	3520.0	3.0	same gene	2020-11	2020	11
10814	10823	9	3	0.08529	10549.0	ORF1ab	1.0	3517.0	10558.0	ORF1ab	1.0	3520.0	3.0	same gene	2020-11	2020	11
10814	10822	8	3	0.08529	10549.0	ORF1ab	1.0	3517.0	10557.0	ORF1ab	3.0	3519.0	2.0	same gene	2020-11	2020	11
10814	10821	7	3	0.08529	10549.0	ORF1ab	1.0	3517.0	10556.0	ORF1ab	2.0	3519.0	2.0	same gene	2020-11	2020	11
10814	10820	6	3	0.08529	10549.0	ORF1ab	1.0	3517.0	10555.0	ORF1ab	1.0	3519.0	2.0	same gene	2020-11	2020	11
10813	10828	15	3	0.08529	10548.0	ORF1ab	3.0	3516.0	10563.0	ORF1ab	3.0	3521.0	5.0	same gene	2020-11	2020	11
10822	10812	10	3	0.08529	10557.0	ORF1ab	3.0	3519.0	10547.0	ORF1ab	2.0	3516.0	3.0	same gene	2020-11	2020	11
10813	10826	13	3	0.08529	10548.0	ORF1ab	3.0	3516.0	10561.0	ORF1ab	1.0	3521.0	5.0	same gene	2020-11	2020	11
10813	10825	12	3	0.08529	10548.0	ORF1ab	3.0	3516.0	10560.0	ORF1ab	3.0	3520.0	4.0	same gene	2020-11	2020	11
10813	10823	10	3	0.08529	10548.0	ORF1ab	3.0	3516.0	10558.0	ORF1ab	1.0	3520.0	4.0	same gene	2020-11	2020	11
10813	10822	9	3	0.08529	10548.0	ORF1ab	3.0	3516.0	10557.0	ORF1ab	3.0	3519.0	3.0	same gene	2020-11	2020	11
10819	10812	7	3	0.08529	10554.0	ORF1ab	3.0	3518.0	10547.0	ORF1ab	2.0	3516.0	2.0	same gene	2020-11	2020	11
10813	10821	8	3	0.08529	10548.0	ORF1ab	3.0	3516.0	10556.0	ORF1ab	2.0	3519.0	3.0	same gene	2020-11	2020	11
10813	10819	6	3	0.08529	10548.0	ORF1ab	3.0	3516.0	10554.0	ORF1ab	3.0	3518.0	2.0	same gene	2020-11	2020	11
10813	10817	4	3	0.08529	10548.0	ORF1ab	3.0	3516.0	10552.0	ORF1ab	1.0	3518.0	2.0	same gene	2020-11	2020	11
10823	10812	11	3	0.08529	10558.0	ORF1ab	1.0	3520.0	10547.0	ORF1ab	2.0	3516.0	4.0	same gene	2020-11	2020	11
10812	10828	16	3	0.08529	10547.0	ORF1ab	2.0	3516.0	10563.0	ORF1ab	3.0	3521.0	5.0	same gene	2020-11	2020	11
10812	10826	14	3	0.08529	10547.0	ORF1ab	2.0	3516.0	10561.0	ORF1ab	1.0	3521.0	5.0	same gene	2020-11	2020	11
10812	10825	13	3	0.08529	10547.0	ORF1ab	2.0	3516.0	10560.0	ORF1ab	3.0	3520.0	4.0	same gene	2020-11	2020	11
10812	10823	11	3	0.08529	10547.0	ORF1ab	2.0	3516.0	10558.0	ORF1ab	1.0	3520.0	4.0	same gene	2020-11	2020	11
10820	10814	6	3	0.08529	10555.0	ORF1ab	1.0	3519.0	10549.0	ORF1ab	1.0	3517.0	2.0	same gene	2020-11	2020	11
10810	10814	4	3	0.08522	10545.0	ORF1ab	3.0	3515.0	10549.0	ORF1ab	1.0	3517.0	2.0	same gene	2020-11	2020	11
10814	10810	4	3	0.08522	10549.0	ORF1ab	1.0	3517.0	10545.0	ORF1ab	3.0	3515.0	2.0	same gene	2020-11	2020	11
10821	10827	6	3	0.08521	10556.0	ORF1ab	2.0	3519.0	10562.0	ORF1ab	2.0	3521.0	2.0	same gene	2020-11	2020	11
10822	10827	5	3	0.08521	10557.0	ORF1ab	3.0	3519.0	10562.0	ORF1ab	2.0	3521.0	2.0	same gene	2020-11	2020	11
10827	10817	10	3	0.08521	10562.0	ORF1ab	2.0	3521.0	10552.0	ORF1ab	1.0	3518.0	3.0	same gene	2020-11	2020	11
10827	10820	7	3	0.08521	10562.0	ORF1ab	2.0	3521.0	10555.0	ORF1ab	1.0	3519.0	2.0	same gene	2020-11	2020	11
10827	10819	8	3	0.08521	10562.0	ORF1ab	2.0	3521.0	10554.0	ORF1ab	3.0	3518.0	3.0	same gene	2020-11	2020	11
10820	10827	7	3	0.08521	10555.0	ORF1ab	1.0	3519.0	10562.0	ORF1ab	2.0	3521.0	2.0	same gene	2020-11	2020	11
10827	10822	5	3	0.08521	10562.0	ORF1ab	2.0	3521.0	10557.0	ORF1ab	3.0	3519.0	2.0	same gene	2020-11	2020	11
10817	10827	10	3	0.08521	10552.0	ORF1ab	1.0	3518.0	10562.0	ORF1ab	2.0	3521.0	3.0	same gene	2020-11	2020	11
10827	10821	6	3	0.08521	10562.0	ORF1ab	2.0	3521.0	10556.0	ORF1ab	2.0	3519.0	2.0	same gene	2020-11	2020	11
10819	10827	8	3	0.08521	10554.0	ORF1ab	3.0	3518.0	10562.0	ORF1ab	2.0	3521.0	3.0	same gene	2020-11	2020	11
10816	10826	10	3	0.0852	10551.0	ORF1ab	3.0	3517.0	10561.0	ORF1ab	1.0	3521.0	4.0	same gene	2020-11	2020	11
10822	10816	6	3	0.0852	10557.0	ORF1ab	3.0	3519.0	10551.0	ORF1ab	3.0	3517.0	2.0	same gene	2020-11	2020	11
10816	10820	4	3	0.0852	10551.0	ORF1ab	3.0	3517.0	10555.0	ORF1ab	1.0	3519.0	2.0	same gene	2020-11	2020	11
10816	10822	6	3	0.0852	10551.0	ORF1ab	3.0	3517.0	10557.0	ORF1ab	3.0	3519.0	2.0	same gene	2020-11	2020	11
10816	10823	7	3	0.0852	10551.0	ORF1ab	3.0	3517.0	10558.0	ORF1ab	1.0	3520.0	3.0	same gene	2020-11	2020	11
10816	10825	9	3	0.0852	10551.0	ORF1ab	3.0	3517.0	10560.0	ORF1ab	3.0	3520.0	3.0	same gene	2020-11	2020	11
10845	10838	7	3	0.0852	10580.0	ORF1ab	2.0	3527.0	10573.0	ORF1ab	1.0	3525.0	2.0	same gene	2020-11	2020	11
10838	10844	6	3	0.0852	10573.0	ORF1ab	1.0	3525.0	10579.0	ORF1ab	1.0	3527.0	2.0	same gene	2020-11	2020	11
10828	10816	12	3	0.0852	10563.0	ORF1ab	3.0	3521.0	10551.0	ORF1ab	3.0	3517.0	4.0	same gene	2020-11	2020	11
10826	10816	10	3	0.0852	10561.0	ORF1ab	1.0	3521.0	10551.0	ORF1ab	3.0	3517.0	4.0	same gene	2020-11	2020	11
10825	10816	9	3	0.0852	10560.0	ORF1ab	3.0	3520.0	10551.0	ORF1ab	3.0	3517.0	3.0	same gene	2020-11	2020	11
10823	10816	7	3	0.0852	10558.0	ORF1ab	1.0	3520.0	10551.0	ORF1ab	3.0	3517.0	3.0	same gene	2020-11	2020	11
10844	10839	5	3	0.0852	10579.0	ORF1ab	1.0	3527.0	10574.0	ORF1ab	2.0	3525.0	2.0	same gene	2020-11	2020	11
10816	10828	12	3	0.0852	10551.0	ORF1ab	3.0	3517.0	10563.0	ORF1ab	3.0	3521.0	4.0	same gene	2020-11	2020	11
10816	10821	5	3	0.0852	10551.0	ORF1ab	3.0	3517.0	10556.0	ORF1ab	2.0	3519.0	2.0	same gene	2020-11	2020	11
10821	10816	5	3	0.0852	10556.0	ORF1ab	2.0	3519.0	10551.0	ORF1ab	3.0	3517.0	2.0	same gene	2020-11	2020	11
10838	10845	7	3	0.0852	10573.0	ORF1ab	1.0	3525.0	10580.0	ORF1ab	2.0	3527.0	2.0	same gene	2020-11	2020	11
10845	10839	6	3	0.0852	10580.0	ORF1ab	2.0	3527.0	10574.0	ORF1ab	2.0	3525.0	2.0	same gene	2020-11	2020	11
10844	10840	4	3	0.0852	10579.0	ORF1ab	1.0	3527.0	10575.0	ORF1ab	3.0	3525.0	2.0	same gene	2020-11	2020	11
10845	10840	5	3	0.0852	10580.0	ORF1ab	2.0	3527.0	10575.0	ORF1ab	3.0	3525.0	2.0	same gene	2020-11	2020	11
10839	10844	5	3	0.0852	10574.0	ORF1ab	2.0	3525.0	10579.0	ORF1ab	1.0	3527.0	2.0	same gene	2020-11	2020	11
10820	10816	4	3	0.0852	10555.0	ORF1ab	1.0	3519.0	10551.0	ORF1ab	3.0	3517.0	2.0	same gene	2020-11	2020	11
10839	10845	6	3	0.0852	10574.0	ORF1ab	2.0	3525.0	10580.0	ORF1ab	2.0	3527.0	2.0	same gene	2020-11	2020	11
10840	10844	4	3	0.0852	10575.0	ORF1ab	3.0	3525.0	10579.0	ORF1ab	1.0	3527.0	2.0	same gene	2020-11	2020	11
10844	10838	6	3	0.0852	10579.0	ORF1ab	1.0	3527.0	10573.0	ORF1ab	1.0	3525.0	2.0	same gene	2020-11	2020	11
10840	10845	5	3	0.0852	10575.0	ORF1ab	3.0	3525.0	10580.0	ORF1ab	2.0	3527.0	2.0	same gene	2020-11	2020	11
10824	10819	5	3	0.08518	10559.0	ORF1ab	2.0	3520.0	10554.0	ORF1ab	3.0	3518.0	2.0	same gene	2020-11	2020	11
10819	10824	5	3	0.08518	10554.0	ORF1ab	3.0	3518.0	10559.0	ORF1ab	2.0	3520.0	2.0	same gene	2020-11	2020	11
10824	10817	7	3	0.08518	10559.0	ORF1ab	2.0	3520.0	10552.0	ORF1ab	1.0	3518.0	2.0	same gene	2020-11	2020	11
10817	10824	7	3	0.08518	10552.0	ORF1ab	1.0	3518.0	10559.0	ORF1ab	2.0	3520.0	2.0	same gene	2020-11	2020	11
10808	10804	4	3	0.08507	10543.0	ORF1ab	1.0	3515.0	10539.0	ORF1ab	3.0	3513.0	2.0	same gene	2020-11	2020	11
10804	10808	4	3	0.08507	10539.0	ORF1ab	3.0	3513.0	10543.0	ORF1ab	1.0	3515.0	2.0	same gene	2020-11	2020	11
10847	10841	6	3	0.08505	10582.0	ORF1ab	1.0	3528.0	10576.0	ORF1ab	1.0	3526.0	2.0	same gene	2020-11	2020	11
10841	10847	6	3	0.08505	10576.0	ORF1ab	1.0	3526.0	10582.0	ORF1ab	1.0	3528.0	2.0	same gene	2020-11	2020	11
10823	10831	8	3	0.08503	10558.0	ORF1ab	1.0	3520.0	10566.0	ORF1ab	3.0	3522.0	2.0	same gene	2020-11	2020	11
10822	10831	9	3	0.08503	10557.0	ORF1ab	3.0	3519.0	10566.0	ORF1ab	3.0	3522.0	3.0	same gene	2020-11	2020	11
10825	10831	6	3	0.08503	10560.0	ORF1ab	3.0	3520.0	10566.0	ORF1ab	3.0	3522.0	2.0	same gene	2020-11	2020	11
10831	10817	14	3	0.08503	10566.0	ORF1ab	3.0	3522.0	10552.0	ORF1ab	1.0	3518.0	4.0	same gene	2020-11	2020	11
10821	10831	10	3	0.08503	10556.0	ORF1ab	2.0	3519.0	10566.0	ORF1ab	3.0	3522.0	3.0	same gene	2020-11	2020	11
10831	10819	12	3	0.08503	10566.0	ORF1ab	3.0	3522.0	10554.0	ORF1ab	3.0	3518.0	4.0	same gene	2020-11	2020	11
10831	10820	11	3	0.08503	10566.0	ORF1ab	3.0	3522.0	10555.0	ORF1ab	1.0	3519.0	3.0	same gene	2020-11	2020	11
10817	10831	14	3	0.08503	10552.0	ORF1ab	1.0	3518.0	10566.0	ORF1ab	3.0	3522.0	4.0	same gene	2020-11	2020	11
10831	10821	10	3	0.08503	10566.0	ORF1ab	3.0	3522.0	10556.0	ORF1ab	2.0	3519.0	3.0	same gene	2020-11	2020	11
10819	10831	12	3	0.08503	10554.0	ORF1ab	3.0	3518.0	10566.0	ORF1ab	3.0	3522.0	4.0	same gene	2020-11	2020	11
10820	10831	11	3	0.08503	10555.0	ORF1ab	1.0	3519.0	10566.0	ORF1ab	3.0	3522.0	3.0	same gene	2020-11	2020	11
10831	10822	9	3	0.08503	10566.0	ORF1ab	3.0	3522.0	10557.0	ORF1ab	3.0	3519.0	3.0	same gene	2020-11	2020	11
10831	10823	8	3	0.08503	10566.0	ORF1ab	3.0	3522.0	10558.0	ORF1ab	1.0	3520.0	2.0	same gene	2020-11	2020	11
10831	10825	6	3	0.08503	10566.0	ORF1ab	3.0	3522.0	10560.0	ORF1ab	3.0	3520.0	2.0	same gene	2020-11	2020	11
11042	13369	2327	3	0.08499	10777.0	ORF1ab	1.0	3593.0	13104.0	ORF1ab	3.0	4368.0	775.0	same gene	2020-11	2020	11
13369	11042	2327	3	0.08499	13104.0	ORF1ab	3.0	4368.0	10777.0	ORF1ab	1.0	3593.0	775.0	same gene	2020-11	2020	11
10815	10821	6	3	0.08493	10550.0	ORF1ab	2.0	3517.0	10556.0	ORF1ab	2.0	3519.0	2.0	same gene	2020-11	2020	11
10822	10815	7	3	0.08493	10557.0	ORF1ab	3.0	3519.0	10550.0	ORF1ab	2.0	3517.0	2.0	same gene	2020-11	2020	11
10826	10815	11	3	0.08493	10561.0	ORF1ab	1.0	3521.0	10550.0	ORF1ab	2.0	3517.0	4.0	same gene	2020-11	2020	11
10825	10815	10	3	0.08493	10560.0	ORF1ab	3.0	3520.0	10550.0	ORF1ab	2.0	3517.0	3.0	same gene	2020-11	2020	11
10823	10815	8	3	0.08493	10558.0	ORF1ab	1.0	3520.0	10550.0	ORF1ab	2.0	3517.0	3.0	same gene	2020-11	2020	11
10820	10815	5	3	0.08493	10555.0	ORF1ab	1.0	3519.0	10550.0	ORF1ab	2.0	3517.0	2.0	same gene	2020-11	2020	11
10821	10815	6	3	0.08493	10556.0	ORF1ab	2.0	3519.0	10550.0	ORF1ab	2.0	3517.0	2.0	same gene	2020-11	2020	11
10815	10822	7	3	0.08493	10550.0	ORF1ab	2.0	3517.0	10557.0	ORF1ab	3.0	3519.0	2.0	same gene	2020-11	2020	11
10815	10820	5	3	0.08493	10550.0	ORF1ab	2.0	3517.0	10555.0	ORF1ab	1.0	3519.0	2.0	same gene	2020-11	2020	11
10815	10828	13	3	0.08493	10550.0	ORF1ab	2.0	3517.0	10563.0	ORF1ab	3.0	3521.0	4.0	same gene	2020-11	2020	11
10815	10826	11	3	0.08493	10550.0	ORF1ab	2.0	3517.0	10561.0	ORF1ab	1.0	3521.0	4.0	same gene	2020-11	2020	11
10815	10825	10	3	0.08493	10550.0	ORF1ab	2.0	3517.0	10560.0	ORF1ab	3.0	3520.0	3.0	same gene	2020-11	2020	11
10828	10815	13	3	0.08493	10563.0	ORF1ab	3.0	3521.0	10550.0	ORF1ab	2.0	3517.0	4.0	same gene	2020-11	2020	11
10815	10823	8	3	0.08493	10550.0	ORF1ab	2.0	3517.0	10558.0	ORF1ab	1.0	3520.0	3.0	same gene	2020-11	2020	11
10794	10787	7	3	0.08487	10529.0	ORF1ab	2.0	3510.0	10522.0	ORF1ab	1.0	3508.0	2.0	same gene	2020-11	2020	11
10787	10794	7	3	0.08487	10522.0	ORF1ab	1.0	3508.0	10529.0	ORF1ab	2.0	3510.0	2.0	same gene	2020-11	2020	11
10788	10794	6	3	0.08487	10523.0	ORF1ab	2.0	3508.0	10529.0	ORF1ab	2.0	3510.0	2.0	same gene	2020-11	2020	11
10794	10788	6	3	0.08487	10529.0	ORF1ab	2.0	3510.0	10523.0	ORF1ab	2.0	3508.0	2.0	same gene	2020-11	2020	11
10809	10804	5	3	0.08477	10544.0	ORF1ab	2.0	3515.0	10539.0	ORF1ab	3.0	3513.0	2.0	same gene	2020-11	2020	11
10804	10809	5	3	0.08477	10539.0	ORF1ab	3.0	3513.0	10544.0	ORF1ab	2.0	3515.0	2.0	same gene	2020-11	2020	11
13664	13669	5	3	0.08471	197.0	ORF1ab	2.0	66.0	202.0	ORF1ab	1.0	68.0	2.0	same gene	2020-11	2020	11
13669	13664	5	3	0.08471	202.0	ORF1ab	1.0	68.0	197.0	ORF1ab	2.0	66.0	2.0	same gene	2020-11	2020	11
10772	10767	5	3	0.08468	10507.0	ORF1ab	1.0	3503.0	10502.0	ORF1ab	2.0	3501.0	2.0	same gene	2020-11	2020	11
10778	10769	9	3	0.08468	10513.0	ORF1ab	1.0	3505.0	10504.0	ORF1ab	1.0	3502.0	3.0	same gene	2020-11	2020	11
10772	10779	7	3	0.08468	10507.0	ORF1ab	1.0	3503.0	10514.0	ORF1ab	2.0	3505.0	2.0	same gene	2020-11	2020	11
10773	10767	6	3	0.08468	10508.0	ORF1ab	2.0	3503.0	10502.0	ORF1ab	2.0	3501.0	2.0	same gene	2020-11	2020	11
10773	10778	5	3	0.08468	10508.0	ORF1ab	2.0	3503.0	10513.0	ORF1ab	1.0	3505.0	2.0	same gene	2020-11	2020	11
10779	10769	10	3	0.08468	10514.0	ORF1ab	2.0	3505.0	10504.0	ORF1ab	1.0	3502.0	3.0	same gene	2020-11	2020	11
10773	10779	6	3	0.08468	10508.0	ORF1ab	2.0	3503.0	10514.0	ORF1ab	2.0	3505.0	2.0	same gene	2020-11	2020	11
10774	10778	4	3	0.08468	10509.0	ORF1ab	3.0	3503.0	10513.0	ORF1ab	1.0	3505.0	2.0	same gene	2020-11	2020	11
10774	10779	5	3	0.08468	10509.0	ORF1ab	3.0	3503.0	10514.0	ORF1ab	2.0	3505.0	2.0	same gene	2020-11	2020	11
10772	10778	6	3	0.08468	10507.0	ORF1ab	1.0	3503.0	10513.0	ORF1ab	1.0	3505.0	2.0	same gene	2020-11	2020	11
10777	10769	8	3	0.08468	10512.0	ORF1ab	3.0	3504.0	10504.0	ORF1ab	1.0	3502.0	2.0	same gene	2020-11	2020	11
10778	10767	11	3	0.08468	10513.0	ORF1ab	1.0	3505.0	10502.0	ORF1ab	2.0	3501.0	4.0	same gene	2020-11	2020	11
10768	10774	6	3	0.08468	10503.0	ORF1ab	3.0	3501.0	10509.0	ORF1ab	3.0	3503.0	2.0	same gene	2020-11	2020	11
10779	10768	11	3	0.08468	10514.0	ORF1ab	2.0	3505.0	10503.0	ORF1ab	3.0	3501.0	4.0	same gene	2020-11	2020	11
10778	10768	10	3	0.08468	10513.0	ORF1ab	1.0	3505.0	10503.0	ORF1ab	3.0	3501.0	4.0	same gene	2020-11	2020	11
10768	10777	9	3	0.08468	10503.0	ORF1ab	3.0	3501.0	10512.0	ORF1ab	3.0	3504.0	3.0	same gene	2020-11	2020	11
10768	10778	10	3	0.08468	10503.0	ORF1ab	3.0	3501.0	10513.0	ORF1ab	1.0	3505.0	4.0	same gene	2020-11	2020	11
10768	10779	11	3	0.08468	10503.0	ORF1ab	3.0	3501.0	10514.0	ORF1ab	2.0	3505.0	4.0	same gene	2020-11	2020	11
10769	10777	8	3	0.08468	10504.0	ORF1ab	1.0	3502.0	10512.0	ORF1ab	3.0	3504.0	2.0	same gene	2020-11	2020	11
10777	10768	9	3	0.08468	10512.0	ORF1ab	3.0	3504.0	10503.0	ORF1ab	3.0	3501.0	3.0	same gene	2020-11	2020	11
10777	10767	10	3	0.08468	10512.0	ORF1ab	3.0	3504.0	10502.0	ORF1ab	2.0	3501.0	3.0	same gene	2020-11	2020	11
10769	10779	10	3	0.08468	10504.0	ORF1ab	1.0	3502.0	10514.0	ORF1ab	2.0	3505.0	3.0	same gene	2020-11	2020	11
10774	10768	6	3	0.08468	10509.0	ORF1ab	3.0	3503.0	10503.0	ORF1ab	3.0	3501.0	2.0	same gene	2020-11	2020	11
10773	10768	5	3	0.08468	10508.0	ORF1ab	2.0	3503.0	10503.0	ORF1ab	3.0	3501.0	2.0	same gene	2020-11	2020	11
10772	10768	4	3	0.08468	10507.0	ORF1ab	1.0	3503.0	10503.0	ORF1ab	3.0	3501.0	2.0	same gene	2020-11	2020	11
10779	10767	12	3	0.08468	10514.0	ORF1ab	2.0	3505.0	10502.0	ORF1ab	2.0	3501.0	4.0	same gene	2020-11	2020	11
10769	10778	9	3	0.08468	10504.0	ORF1ab	1.0	3502.0	10513.0	ORF1ab	1.0	3505.0	3.0	same gene	2020-11	2020	11
10774	10767	7	3	0.08468	10509.0	ORF1ab	3.0	3503.0	10502.0	ORF1ab	2.0	3501.0	2.0	same gene	2020-11	2020	11
10778	10773	5	3	0.08468	10513.0	ORF1ab	1.0	3505.0	10508.0	ORF1ab	2.0	3503.0	2.0	same gene	2020-11	2020	11
10778	10772	6	3	0.08468	10513.0	ORF1ab	1.0	3505.0	10507.0	ORF1ab	1.0	3503.0	2.0	same gene	2020-11	2020	11
10767	10773	6	3	0.08468	10502.0	ORF1ab	2.0	3501.0	10508.0	ORF1ab	2.0	3503.0	2.0	same gene	2020-11	2020	11
10767	10774	7	3	0.08468	10502.0	ORF1ab	2.0	3501.0	10509.0	ORF1ab	3.0	3503.0	2.0	same gene	2020-11	2020	11
10779	10774	5	3	0.08468	10514.0	ORF1ab	2.0	3505.0	10509.0	ORF1ab	3.0	3503.0	2.0	same gene	2020-11	2020	11
10778	10774	4	3	0.08468	10513.0	ORF1ab	1.0	3505.0	10509.0	ORF1ab	3.0	3503.0	2.0	same gene	2020-11	2020	11
10779	10773	6	3	0.08468	10514.0	ORF1ab	2.0	3505.0	10508.0	ORF1ab	2.0	3503.0	2.0	same gene	2020-11	2020	11
10779	10772	7	3	0.08468	10514.0	ORF1ab	2.0	3505.0	10507.0	ORF1ab	1.0	3503.0	2.0	same gene	2020-11	2020	11
10767	10772	5	3	0.08468	10502.0	ORF1ab	2.0	3501.0	10507.0	ORF1ab	1.0	3503.0	2.0	same gene	2020-11	2020	11
10767	10778	11	3	0.08468	10502.0	ORF1ab	2.0	3501.0	10513.0	ORF1ab	1.0	3505.0	4.0	same gene	2020-11	2020	11
10767	10779	12	3	0.08468	10502.0	ORF1ab	2.0	3501.0	10514.0	ORF1ab	2.0	3505.0	4.0	same gene	2020-11	2020	11
10768	10772	4	3	0.08468	10503.0	ORF1ab	3.0	3501.0	10507.0	ORF1ab	1.0	3503.0	2.0	same gene	2020-11	2020	11
10768	10773	5	3	0.08468	10503.0	ORF1ab	3.0	3501.0	10508.0	ORF1ab	2.0	3503.0	2.0	same gene	2020-11	2020	11
10767	10777	10	3	0.08468	10502.0	ORF1ab	2.0	3501.0	10512.0	ORF1ab	3.0	3504.0	3.0	same gene	2020-11	2020	11
10797	10788	9	3	0.08464	10532.0	ORF1ab	2.0	3511.0	10523.0	ORF1ab	2.0	3508.0	3.0	same gene	2020-11	2020	11
10787	10797	10	3	0.08464	10522.0	ORF1ab	1.0	3508.0	10532.0	ORF1ab	2.0	3511.0	3.0	same gene	2020-11	2020	11
10796	10788	8	3	0.08464	10531.0	ORF1ab	1.0	3511.0	10523.0	ORF1ab	2.0	3508.0	3.0	same gene	2020-11	2020	11
10788	10797	9	3	0.08464	10523.0	ORF1ab	2.0	3508.0	10532.0	ORF1ab	2.0	3511.0	3.0	same gene	2020-11	2020	11
10797	10787	10	3	0.08464	10532.0	ORF1ab	2.0	3511.0	10522.0	ORF1ab	1.0	3508.0	3.0	same gene	2020-11	2020	11
10796	10787	9	3	0.08464	10531.0	ORF1ab	1.0	3511.0	10522.0	ORF1ab	1.0	3508.0	3.0	same gene	2020-11	2020	11
10788	10796	8	3	0.08464	10523.0	ORF1ab	2.0	3508.0	10531.0	ORF1ab	1.0	3511.0	3.0	same gene	2020-11	2020	11
10791	10797	6	3	0.08464	10526.0	ORF1ab	2.0	3509.0	10532.0	ORF1ab	2.0	3511.0	2.0	same gene	2020-11	2020	11
10797	10791	6	3	0.08464	10532.0	ORF1ab	2.0	3511.0	10526.0	ORF1ab	2.0	3509.0	2.0	same gene	2020-11	2020	11
10791	10796	5	3	0.08464	10526.0	ORF1ab	2.0	3509.0	10531.0	ORF1ab	1.0	3511.0	2.0	same gene	2020-11	2020	11
10787	10796	9	3	0.08464	10522.0	ORF1ab	1.0	3508.0	10531.0	ORF1ab	1.0	3511.0	3.0	same gene	2020-11	2020	11
10796	10791	5	3	0.08464	10531.0	ORF1ab	1.0	3511.0	10526.0	ORF1ab	2.0	3509.0	2.0	same gene	2020-11	2020	11
10770	10777	7	3	0.0846	10505.0	ORF1ab	2.0	3502.0	10512.0	ORF1ab	3.0	3504.0	2.0	same gene	2020-11	2020	11
10777	10770	7	3	0.0846	10512.0	ORF1ab	3.0	3504.0	10505.0	ORF1ab	2.0	3502.0	2.0	same gene	2020-11	2020	11
10770	10779	9	3	0.0846	10505.0	ORF1ab	2.0	3502.0	10514.0	ORF1ab	2.0	3505.0	3.0	same gene	2020-11	2020	11
10779	10770	9	3	0.0846	10514.0	ORF1ab	2.0	3505.0	10505.0	ORF1ab	2.0	3502.0	3.0	same gene	2020-11	2020	11
10778	10770	8	3	0.0846	10513.0	ORF1ab	1.0	3505.0	10505.0	ORF1ab	2.0	3502.0	3.0	same gene	2020-11	2020	11
10770	10778	8	3	0.0846	10505.0	ORF1ab	2.0	3502.0	10513.0	ORF1ab	1.0	3505.0	3.0	same gene	2020-11	2020	11
10781	10787	6	3	0.08459	10516.0	ORF1ab	1.0	3506.0	10522.0	ORF1ab	1.0	3508.0	2.0	same gene	2020-11	2020	11
10781	10788	7	3	0.08459	10516.0	ORF1ab	1.0	3506.0	10523.0	ORF1ab	2.0	3508.0	2.0	same gene	2020-11	2020	11
10781	10791	10	3	0.08459	10516.0	ORF1ab	1.0	3506.0	10526.0	ORF1ab	2.0	3509.0	3.0	same gene	2020-11	2020	11
10783	10794	11	3	0.08459	10518.0	ORF1ab	3.0	3506.0	10529.0	ORF1ab	2.0	3510.0	4.0	same gene	2020-11	2020	11
10783	10791	8	3	0.08459	10518.0	ORF1ab	3.0	3506.0	10526.0	ORF1ab	2.0	3509.0	3.0	same gene	2020-11	2020	11
10783	10788	5	3	0.08459	10518.0	ORF1ab	3.0	3506.0	10523.0	ORF1ab	2.0	3508.0	2.0	same gene	2020-11	2020	11
10781	10794	13	3	0.08459	10516.0	ORF1ab	1.0	3506.0	10529.0	ORF1ab	2.0	3510.0	4.0	same gene	2020-11	2020	11
10794	10781	13	3	0.08459	10529.0	ORF1ab	2.0	3510.0	10516.0	ORF1ab	1.0	3506.0	4.0	same gene	2020-11	2020	11
13664	13670	6	3	0.08459	197.0	ORF1ab	2.0	66.0	203.0	ORF1ab	2.0	68.0	2.0	same gene	2020-11	2020	11
13670	13664	6	3	0.08459	203.0	ORF1ab	2.0	68.0	197.0	ORF1ab	2.0	66.0	2.0	same gene	2020-11	2020	11
10787	10781	6	3	0.08459	10522.0	ORF1ab	1.0	3508.0	10516.0	ORF1ab	1.0	3506.0	2.0	same gene	2020-11	2020	11
10788	10781	7	3	0.08459	10523.0	ORF1ab	2.0	3508.0	10516.0	ORF1ab	1.0	3506.0	2.0	same gene	2020-11	2020	11
10791	10781	10	3	0.08459	10526.0	ORF1ab	2.0	3509.0	10516.0	ORF1ab	1.0	3506.0	3.0	same gene	2020-11	2020	11
10783	10787	4	3	0.08459	10518.0	ORF1ab	3.0	3506.0	10522.0	ORF1ab	1.0	3508.0	2.0	same gene	2020-11	2020	11
10787	10783	4	3	0.08459	10522.0	ORF1ab	1.0	3508.0	10518.0	ORF1ab	3.0	3506.0	2.0	same gene	2020-11	2020	11
10788	10783	5	3	0.08459	10523.0	ORF1ab	2.0	3508.0	10518.0	ORF1ab	3.0	3506.0	2.0	same gene	2020-11	2020	11
10791	10783	8	3	0.08459	10526.0	ORF1ab	2.0	3509.0	10518.0	ORF1ab	3.0	3506.0	3.0	same gene	2020-11	2020	11
10794	10783	11	3	0.08459	10529.0	ORF1ab	2.0	3510.0	10518.0	ORF1ab	3.0	3506.0	4.0	same gene	2020-11	2020	11
10793	10787	6	3	0.08455	10528.0	ORF1ab	1.0	3510.0	10522.0	ORF1ab	1.0	3508.0	2.0	same gene	2020-11	2020	11
10787	10793	6	3	0.08455	10522.0	ORF1ab	1.0	3508.0	10528.0	ORF1ab	1.0	3510.0	2.0	same gene	2020-11	2020	11
10788	10793	5	3	0.08455	10523.0	ORF1ab	2.0	3508.0	10528.0	ORF1ab	1.0	3510.0	2.0	same gene	2020-11	2020	11
10793	10788	5	3	0.08455	10528.0	ORF1ab	1.0	3510.0	10523.0	ORF1ab	2.0	3508.0	2.0	same gene	2020-11	2020	11
10769	10775	6	3	0.08453	10504.0	ORF1ab	1.0	3502.0	10510.0	ORF1ab	1.0	3504.0	2.0	same gene	2020-11	2020	11
10768	10775	7	3	0.08453	10503.0	ORF1ab	3.0	3501.0	10510.0	ORF1ab	1.0	3504.0	3.0	same gene	2020-11	2020	11
10767	10775	8	3	0.08453	10502.0	ORF1ab	2.0	3501.0	10510.0	ORF1ab	1.0	3504.0	3.0	same gene	2020-11	2020	11
10775	10768	7	3	0.08453	10510.0	ORF1ab	1.0	3504.0	10503.0	ORF1ab	3.0	3501.0	3.0	same gene	2020-11	2020	11
10775	10769	6	3	0.08453	10510.0	ORF1ab	1.0	3504.0	10504.0	ORF1ab	1.0	3502.0	2.0	same gene	2020-11	2020	11
10775	10767	8	3	0.08453	10510.0	ORF1ab	1.0	3504.0	10502.0	ORF1ab	2.0	3501.0	3.0	same gene	2020-11	2020	11
10762	10766	4	3	0.0845	10497.0	ORF1ab	3.0	3499.0	10501.0	ORF1ab	1.0	3501.0	2.0	same gene	2020-11	2020	11
10766	10762	4	3	0.0845	10501.0	ORF1ab	1.0	3501.0	10497.0	ORF1ab	3.0	3499.0	2.0	same gene	2020-11	2020	11
10769	10776	7	3	0.08447	10504.0	ORF1ab	1.0	3502.0	10511.0	ORF1ab	2.0	3504.0	2.0	same gene	2020-11	2020	11
10776	10767	9	3	0.08447	10511.0	ORF1ab	2.0	3504.0	10502.0	ORF1ab	2.0	3501.0	3.0	same gene	2020-11	2020	11
10776	10768	8	3	0.08447	10511.0	ORF1ab	2.0	3504.0	10503.0	ORF1ab	3.0	3501.0	3.0	same gene	2020-11	2020	11
10794	10789	5	3	0.08447	10529.0	ORF1ab	2.0	3510.0	10524.0	ORF1ab	3.0	3508.0	2.0	same gene	2020-11	2020	11
10789	10794	5	3	0.08447	10524.0	ORF1ab	3.0	3508.0	10529.0	ORF1ab	2.0	3510.0	2.0	same gene	2020-11	2020	11
10768	10776	8	3	0.08447	10503.0	ORF1ab	3.0	3501.0	10511.0	ORF1ab	2.0	3504.0	3.0	same gene	2020-11	2020	11
10767	10776	9	3	0.08447	10502.0	ORF1ab	2.0	3501.0	10511.0	ORF1ab	2.0	3504.0	3.0	same gene	2020-11	2020	11
10776	10769	7	3	0.08447	10511.0	ORF1ab	2.0	3504.0	10504.0	ORF1ab	1.0	3502.0	2.0	same gene	2020-11	2020	11
10777	10771	6	3	0.08446	10512.0	ORF1ab	3.0	3504.0	10506.0	ORF1ab	3.0	3502.0	2.0	same gene	2020-11	2020	11
10771	10778	7	3	0.08446	10506.0	ORF1ab	3.0	3502.0	10513.0	ORF1ab	1.0	3505.0	3.0	same gene	2020-11	2020	11
10771	10777	6	3	0.08446	10506.0	ORF1ab	3.0	3502.0	10512.0	ORF1ab	3.0	3504.0	2.0	same gene	2020-11	2020	11
10771	10779	8	3	0.08446	10506.0	ORF1ab	3.0	3502.0	10514.0	ORF1ab	2.0	3505.0	3.0	same gene	2020-11	2020	11
10778	10771	7	3	0.08446	10513.0	ORF1ab	1.0	3505.0	10506.0	ORF1ab	3.0	3502.0	3.0	same gene	2020-11	2020	11
10779	10771	8	3	0.08446	10514.0	ORF1ab	2.0	3505.0	10506.0	ORF1ab	3.0	3502.0	3.0	same gene	2020-11	2020	11
3491	3500	9	3	0.08445	3226.0	ORF1ab	1.0	1076.0	3235.0	ORF1ab	1.0	1079.0	3.0	same gene	2020-11	2020	11
3498	3491	7	3	0.08445	3233.0	ORF1ab	2.0	1078.0	3226.0	ORF1ab	1.0	1076.0	2.0	same gene	2020-11	2020	11
3494	3501	7	3	0.08445	3229.0	ORF1ab	1.0	1077.0	3236.0	ORF1ab	2.0	1079.0	2.0	same gene	2020-11	2020	11
3500	3491	9	3	0.08445	3235.0	ORF1ab	1.0	1079.0	3226.0	ORF1ab	1.0	1076.0	3.0	same gene	2020-11	2020	11
3501	3491	10	3	0.08445	3236.0	ORF1ab	2.0	1079.0	3226.0	ORF1ab	1.0	1076.0	3.0	same gene	2020-11	2020	11
3500	3494	6	3	0.08445	3235.0	ORF1ab	1.0	1079.0	3229.0	ORF1ab	1.0	1077.0	2.0	same gene	2020-11	2020	11
3491	3501	10	3	0.08445	3226.0	ORF1ab	1.0	1076.0	3236.0	ORF1ab	2.0	1079.0	3.0	same gene	2020-11	2020	11
3494	3500	6	3	0.08445	3229.0	ORF1ab	1.0	1077.0	3235.0	ORF1ab	1.0	1079.0	2.0	same gene	2020-11	2020	11
3501	3494	7	3	0.08445	3236.0	ORF1ab	2.0	1079.0	3229.0	ORF1ab	1.0	1077.0	2.0	same gene	2020-11	2020	11
3491	3498	7	3	0.08445	3226.0	ORF1ab	1.0	1076.0	3233.0	ORF1ab	2.0	1078.0	2.0	same gene	2020-11	2020	11
10761	10766	5	3	0.08426	10496.0	ORF1ab	2.0	3499.0	10501.0	ORF1ab	1.0	3501.0	2.0	same gene	2020-11	2020	11
10766	10761	5	3	0.08426	10501.0	ORF1ab	1.0	3501.0	10496.0	ORF1ab	2.0	3499.0	2.0	same gene	2020-11	2020	11
10778	10763	15	3	0.08424	10513.0	ORF1ab	1.0	3505.0	10498.0	ORF1ab	1.0	3500.0	5.0	same gene	2020-11	2020	11
10774	10766	8	3	0.08424	10509.0	ORF1ab	3.0	3503.0	10501.0	ORF1ab	1.0	3501.0	2.0	same gene	2020-11	2020	11
10773	10766	7	3	0.08424	10508.0	ORF1ab	2.0	3503.0	10501.0	ORF1ab	1.0	3501.0	2.0	same gene	2020-11	2020	11
10766	10774	8	3	0.08424	10501.0	ORF1ab	1.0	3501.0	10509.0	ORF1ab	3.0	3503.0	2.0	same gene	2020-11	2020	11
10772	10766	6	3	0.08424	10507.0	ORF1ab	1.0	3503.0	10501.0	ORF1ab	1.0	3501.0	2.0	same gene	2020-11	2020	11
10779	10763	16	3	0.08424	10514.0	ORF1ab	2.0	3505.0	10498.0	ORF1ab	1.0	3500.0	5.0	same gene	2020-11	2020	11
10763	10769	6	3	0.08424	10498.0	ORF1ab	1.0	3500.0	10504.0	ORF1ab	1.0	3502.0	2.0	same gene	2020-11	2020	11
10762	10769	7	3	0.08424	10497.0	ORF1ab	3.0	3499.0	10504.0	ORF1ab	1.0	3502.0	3.0	same gene	2020-11	2020	11
10766	10778	12	3	0.08424	10501.0	ORF1ab	1.0	3501.0	10513.0	ORF1ab	1.0	3505.0	4.0	same gene	2020-11	2020	11
10766	10779	13	3	0.08424	10501.0	ORF1ab	1.0	3501.0	10514.0	ORF1ab	2.0	3505.0	4.0	same gene	2020-11	2020	11
10778	10766	12	3	0.08424	10513.0	ORF1ab	1.0	3505.0	10501.0	ORF1ab	1.0	3501.0	4.0	same gene	2020-11	2020	11
10777	10766	11	3	0.08424	10512.0	ORF1ab	3.0	3504.0	10501.0	ORF1ab	1.0	3501.0	3.0	same gene	2020-11	2020	11
10762	10768	6	3	0.08424	10497.0	ORF1ab	3.0	3499.0	10503.0	ORF1ab	3.0	3501.0	2.0	same gene	2020-11	2020	11
10766	10777	11	3	0.08424	10501.0	ORF1ab	1.0	3501.0	10512.0	ORF1ab	3.0	3504.0	3.0	same gene	2020-11	2020	11
10766	10773	7	3	0.08424	10501.0	ORF1ab	1.0	3501.0	10508.0	ORF1ab	2.0	3503.0	2.0	same gene	2020-11	2020	11
10779	10766	13	3	0.08424	10514.0	ORF1ab	2.0	3505.0	10501.0	ORF1ab	1.0	3501.0	4.0	same gene	2020-11	2020	11
10762	10772	10	3	0.08424	10497.0	ORF1ab	3.0	3499.0	10507.0	ORF1ab	1.0	3503.0	4.0	same gene	2020-11	2020	11
10762	10773	11	3	0.08424	10497.0	ORF1ab	3.0	3499.0	10508.0	ORF1ab	2.0	3503.0	4.0	same gene	2020-11	2020	11
10762	10774	12	3	0.08424	10497.0	ORF1ab	3.0	3499.0	10509.0	ORF1ab	3.0	3503.0	4.0	same gene	2020-11	2020	11
10762	10777	15	3	0.08424	10497.0	ORF1ab	3.0	3499.0	10512.0	ORF1ab	3.0	3504.0	5.0	same gene	2020-11	2020	11
10762	10778	16	3	0.08424	10497.0	ORF1ab	3.0	3499.0	10513.0	ORF1ab	1.0	3505.0	6.0	same gene	2020-11	2020	11
10766	10772	6	3	0.08424	10501.0	ORF1ab	1.0	3501.0	10507.0	ORF1ab	1.0	3503.0	2.0	same gene	2020-11	2020	11
10763	10779	16	3	0.08424	10498.0	ORF1ab	1.0	3500.0	10514.0	ORF1ab	2.0	3505.0	5.0	same gene	2020-11	2020	11
10763	10778	15	3	0.08424	10498.0	ORF1ab	1.0	3500.0	10513.0	ORF1ab	1.0	3505.0	5.0	same gene	2020-11	2020	11
10763	10777	14	3	0.08424	10498.0	ORF1ab	1.0	3500.0	10512.0	ORF1ab	3.0	3504.0	4.0	same gene	2020-11	2020	11
10763	10774	11	3	0.08424	10498.0	ORF1ab	1.0	3500.0	10509.0	ORF1ab	3.0	3503.0	3.0	same gene	2020-11	2020	11
10763	10773	10	3	0.08424	10498.0	ORF1ab	1.0	3500.0	10508.0	ORF1ab	2.0	3503.0	3.0	same gene	2020-11	2020	11
10763	10772	9	3	0.08424	10498.0	ORF1ab	1.0	3500.0	10507.0	ORF1ab	1.0	3503.0	3.0	same gene	2020-11	2020	11
10762	10779	17	3	0.08424	10497.0	ORF1ab	3.0	3499.0	10514.0	ORF1ab	2.0	3505.0	6.0	same gene	2020-11	2020	11
10762	10767	5	3	0.08424	10497.0	ORF1ab	3.0	3499.0	10502.0	ORF1ab	2.0	3501.0	2.0	same gene	2020-11	2020	11
10777	10763	14	3	0.08424	10512.0	ORF1ab	3.0	3504.0	10498.0	ORF1ab	1.0	3500.0	4.0	same gene	2020-11	2020	11
10774	10763	11	3	0.08424	10509.0	ORF1ab	3.0	3503.0	10498.0	ORF1ab	1.0	3500.0	3.0	same gene	2020-11	2020	11
10767	10762	5	3	0.08424	10502.0	ORF1ab	2.0	3501.0	10497.0	ORF1ab	3.0	3499.0	2.0	same gene	2020-11	2020	11
10773	10762	11	3	0.08424	10508.0	ORF1ab	2.0	3503.0	10497.0	ORF1ab	3.0	3499.0	4.0	same gene	2020-11	2020	11
10772	10762	10	3	0.08424	10507.0	ORF1ab	1.0	3503.0	10497.0	ORF1ab	3.0	3499.0	4.0	same gene	2020-11	2020	11
10769	10762	7	3	0.08424	10504.0	ORF1ab	1.0	3502.0	10497.0	ORF1ab	3.0	3499.0	3.0	same gene	2020-11	2020	11
10768	10762	6	3	0.08424	10503.0	ORF1ab	3.0	3501.0	10497.0	ORF1ab	3.0	3499.0	2.0	same gene	2020-11	2020	11
10777	10762	15	3	0.08424	10512.0	ORF1ab	3.0	3504.0	10497.0	ORF1ab	3.0	3499.0	5.0	same gene	2020-11	2020	11
10778	10762	16	3	0.08424	10513.0	ORF1ab	1.0	3505.0	10497.0	ORF1ab	3.0	3499.0	6.0	same gene	2020-11	2020	11
10774	10762	12	3	0.08424	10509.0	ORF1ab	3.0	3503.0	10497.0	ORF1ab	3.0	3499.0	4.0	same gene	2020-11	2020	11
10769	10763	6	3	0.08424	10504.0	ORF1ab	1.0	3502.0	10498.0	ORF1ab	1.0	3500.0	2.0	same gene	2020-11	2020	11
10772	10763	9	3	0.08424	10507.0	ORF1ab	1.0	3503.0	10498.0	ORF1ab	1.0	3500.0	3.0	same gene	2020-11	2020	11
10773	10763	10	3	0.08424	10508.0	ORF1ab	2.0	3503.0	10498.0	ORF1ab	1.0	3500.0	3.0	same gene	2020-11	2020	11
10779	10762	17	3	0.08424	10514.0	ORF1ab	2.0	3505.0	10497.0	ORF1ab	3.0	3499.0	6.0	same gene	2020-11	2020	11
10780	10774	6	3	0.08422	10515.0	ORF1ab	3.0	3505.0	10509.0	ORF1ab	3.0	3503.0	2.0	same gene	2020-11	2020	11
10773	10780	7	3	0.08422	10508.0	ORF1ab	2.0	3503.0	10515.0	ORF1ab	3.0	3505.0	2.0	same gene	2020-11	2020	11
10769	10780	11	3	0.08422	10504.0	ORF1ab	1.0	3502.0	10515.0	ORF1ab	3.0	3505.0	3.0	same gene	2020-11	2020	11
10768	10780	12	3	0.08422	10503.0	ORF1ab	3.0	3501.0	10515.0	ORF1ab	3.0	3505.0	4.0	same gene	2020-11	2020	11
10774	10780	6	3	0.08422	10509.0	ORF1ab	3.0	3503.0	10515.0	ORF1ab	3.0	3505.0	2.0	same gene	2020-11	2020	11
10780	10772	8	3	0.08422	10515.0	ORF1ab	3.0	3505.0	10507.0	ORF1ab	1.0	3503.0	2.0	same gene	2020-11	2020	11
10780	10773	7	3	0.08422	10515.0	ORF1ab	3.0	3505.0	10508.0	ORF1ab	2.0	3503.0	2.0	same gene	2020-11	2020	11
10780	10768	12	3	0.08422	10515.0	ORF1ab	3.0	3505.0	10503.0	ORF1ab	3.0	3501.0	4.0	same gene	2020-11	2020	11
10767	10780	13	3	0.08422	10502.0	ORF1ab	2.0	3501.0	10515.0	ORF1ab	3.0	3505.0	4.0	same gene	2020-11	2020	11
10772	10780	8	3	0.08422	10507.0	ORF1ab	1.0	3503.0	10515.0	ORF1ab	3.0	3505.0	2.0	same gene	2020-11	2020	11
10780	10769	11	3	0.08422	10515.0	ORF1ab	3.0	3505.0	10504.0	ORF1ab	1.0	3502.0	3.0	same gene	2020-11	2020	11
10780	10767	13	3	0.08422	10515.0	ORF1ab	3.0	3505.0	10502.0	ORF1ab	2.0	3501.0	4.0	same gene	2020-11	2020	11
10783	10761	22	3	0.08392	10518.0	ORF1ab	3.0	3506.0	10496.0	ORF1ab	2.0	3499.0	7.0	same gene	2020-11	2020	11
10761	10783	22	3	0.08392	10496.0	ORF1ab	2.0	3499.0	10518.0	ORF1ab	3.0	3506.0	7.0	same gene	2020-11	2020	11
10781	10761	20	3	0.08392	10516.0	ORF1ab	1.0	3506.0	10496.0	ORF1ab	2.0	3499.0	7.0	same gene	2020-11	2020	11
10761	10781	20	3	0.08392	10496.0	ORF1ab	2.0	3499.0	10516.0	ORF1ab	1.0	3506.0	7.0	same gene	2020-11	2020	11
13663	13659	4	3	0.08389	196.0	ORF1ab	1.0	66.0	192.0	ORF1ab	3.0	64.0	2.0	same gene	2020-11	2020	11
13662	13656	6	3	0.08389	195.0	ORF1ab	3.0	65.0	189.0	ORF1ab	3.0	63.0	2.0	same gene	2020-11	2020	11
13655	13660	5	3	0.08389	188.0	ORF1ab	2.0	63.0	193.0	ORF1ab	1.0	65.0	2.0	same gene	2020-11	2020	11
13660	13655	5	3	0.08389	193.0	ORF1ab	1.0	65.0	188.0	ORF1ab	2.0	63.0	2.0	same gene	2020-11	2020	11
13661	13655	6	3	0.08389	194.0	ORF1ab	2.0	65.0	188.0	ORF1ab	2.0	63.0	2.0	same gene	2020-11	2020	11
13662	13655	7	3	0.08389	195.0	ORF1ab	3.0	65.0	188.0	ORF1ab	2.0	63.0	2.0	same gene	2020-11	2020	11
13663	13655	8	3	0.08389	196.0	ORF1ab	1.0	66.0	188.0	ORF1ab	2.0	63.0	3.0	same gene	2020-11	2020	11
13655	13661	6	3	0.08389	188.0	ORF1ab	2.0	63.0	194.0	ORF1ab	2.0	65.0	2.0	same gene	2020-11	2020	11
13655	13662	7	3	0.08389	188.0	ORF1ab	2.0	63.0	195.0	ORF1ab	3.0	65.0	2.0	same gene	2020-11	2020	11
13655	13663	8	3	0.08389	188.0	ORF1ab	2.0	63.0	196.0	ORF1ab	1.0	66.0	3.0	same gene	2020-11	2020	11
13656	13660	4	3	0.08389	189.0	ORF1ab	3.0	63.0	193.0	ORF1ab	1.0	65.0	2.0	same gene	2020-11	2020	11
13656	13661	5	3	0.08389	189.0	ORF1ab	3.0	63.0	194.0	ORF1ab	2.0	65.0	2.0	same gene	2020-11	2020	11
13657	13663	6	3	0.08389	190.0	ORF1ab	1.0	64.0	196.0	ORF1ab	1.0	66.0	2.0	same gene	2020-11	2020	11
13660	13656	4	3	0.08389	193.0	ORF1ab	1.0	65.0	189.0	ORF1ab	3.0	63.0	2.0	same gene	2020-11	2020	11
13661	13656	5	3	0.08389	194.0	ORF1ab	2.0	65.0	189.0	ORF1ab	3.0	63.0	2.0	same gene	2020-11	2020	11
13656	13663	7	3	0.08389	189.0	ORF1ab	3.0	63.0	196.0	ORF1ab	1.0	66.0	3.0	same gene	2020-11	2020	11
13656	13662	6	3	0.08389	189.0	ORF1ab	3.0	63.0	195.0	ORF1ab	3.0	65.0	2.0	same gene	2020-11	2020	11
13663	13656	7	3	0.08389	196.0	ORF1ab	1.0	66.0	189.0	ORF1ab	3.0	63.0	3.0	same gene	2020-11	2020	11
13663	13657	6	3	0.08389	196.0	ORF1ab	1.0	66.0	190.0	ORF1ab	1.0	64.0	2.0	same gene	2020-11	2020	11
13659	13663	4	3	0.08389	192.0	ORF1ab	3.0	64.0	196.0	ORF1ab	1.0	66.0	2.0	same gene	2020-11	2020	11
3494	3489	5	3	0.08383	3229.0	ORF1ab	1.0	1077.0	3224.0	ORF1ab	2.0	1075.0	2.0	same gene	2020-11	2020	11
3489	3497	8	3	0.08383	3224.0	ORF1ab	2.0	1075.0	3232.0	ORF1ab	1.0	1078.0	3.0	same gene	2020-11	2020	11
3497	3489	8	3	0.08383	3232.0	ORF1ab	1.0	1078.0	3224.0	ORF1ab	2.0	1075.0	3.0	same gene	2020-11	2020	11
3489	3494	5	3	0.08383	3224.0	ORF1ab	2.0	1075.0	3229.0	ORF1ab	1.0	1077.0	2.0	same gene	2020-11	2020	11
13658	13663	5	3	0.08363	191.0	ORF1ab	2.0	64.0	196.0	ORF1ab	1.0	66.0	2.0	same gene	2020-11	2020	11
13663	13658	5	3	0.08363	196.0	ORF1ab	1.0	66.0	191.0	ORF1ab	2.0	64.0	2.0	same gene	2020-11	2020	11
12456	12451	5	3	0.08347	12191.0	ORF1ab	2.0	4064.0	12186.0	ORF1ab	3.0	4062.0	2.0	same gene	2020-11	2020	11
12456	12450	6	3	0.08347	12191.0	ORF1ab	2.0	4064.0	12185.0	ORF1ab	2.0	4062.0	2.0	same gene	2020-11	2020	11
12449	12456	7	3	0.08347	12184.0	ORF1ab	1.0	4062.0	12191.0	ORF1ab	2.0	4064.0	2.0	same gene	2020-11	2020	11
12448	12454	6	3	0.08347	12183.0	ORF1ab	3.0	4061.0	12189.0	ORF1ab	3.0	4063.0	2.0	same gene	2020-11	2020	11
12448	12457	9	3	0.08347	12183.0	ORF1ab	3.0	4061.0	12192.0	ORF1ab	3.0	4064.0	3.0	same gene	2020-11	2020	11
12456	12449	7	3	0.08347	12191.0	ORF1ab	2.0	4064.0	12184.0	ORF1ab	1.0	4062.0	2.0	same gene	2020-11	2020	11
12457	12449	8	3	0.08347	12192.0	ORF1ab	3.0	4064.0	12184.0	ORF1ab	1.0	4062.0	2.0	same gene	2020-11	2020	11
12457	12448	9	3	0.08347	12192.0	ORF1ab	3.0	4064.0	12183.0	ORF1ab	3.0	4061.0	3.0	same gene	2020-11	2020	11
12448	12452	4	3	0.08347	12183.0	ORF1ab	3.0	4061.0	12187.0	ORF1ab	1.0	4063.0	2.0	same gene	2020-11	2020	11
12452	12448	4	3	0.08347	12187.0	ORF1ab	1.0	4063.0	12183.0	ORF1ab	3.0	4061.0	2.0	same gene	2020-11	2020	11
12453	12448	5	3	0.08347	12188.0	ORF1ab	2.0	4063.0	12183.0	ORF1ab	3.0	4061.0	2.0	same gene	2020-11	2020	11
12457	12450	7	3	0.08347	12192.0	ORF1ab	3.0	4064.0	12185.0	ORF1ab	2.0	4062.0	2.0	same gene	2020-11	2020	11
12456	12448	8	3	0.08347	12191.0	ORF1ab	2.0	4064.0	12183.0	ORF1ab	3.0	4061.0	3.0	same gene	2020-11	2020	11
12457	12451	6	3	0.08347	12192.0	ORF1ab	3.0	4064.0	12186.0	ORF1ab	3.0	4062.0	2.0	same gene	2020-11	2020	11
12448	12453	5	3	0.08347	12183.0	ORF1ab	3.0	4061.0	12188.0	ORF1ab	2.0	4063.0	2.0	same gene	2020-11	2020	11
12454	12448	6	3	0.08347	12189.0	ORF1ab	3.0	4063.0	12183.0	ORF1ab	3.0	4061.0	2.0	same gene	2020-11	2020	11
12448	12456	8	3	0.08347	12183.0	ORF1ab	3.0	4061.0	12191.0	ORF1ab	2.0	4064.0	3.0	same gene	2020-11	2020	11
12451	12456	5	3	0.08347	12186.0	ORF1ab	3.0	4062.0	12191.0	ORF1ab	2.0	4064.0	2.0	same gene	2020-11	2020	11
12450	12456	6	3	0.08347	12185.0	ORF1ab	2.0	4062.0	12191.0	ORF1ab	2.0	4064.0	2.0	same gene	2020-11	2020	11
12449	12457	8	3	0.08347	12184.0	ORF1ab	1.0	4062.0	12192.0	ORF1ab	3.0	4064.0	2.0	same gene	2020-11	2020	11
12450	12457	7	3	0.08347	12185.0	ORF1ab	2.0	4062.0	12192.0	ORF1ab	3.0	4064.0	2.0	same gene	2020-11	2020	11
12451	12457	6	3	0.08347	12186.0	ORF1ab	3.0	4062.0	12192.0	ORF1ab	3.0	4064.0	2.0	same gene	2020-11	2020	11
10849	10853	4	3	0.08335	10584.0	ORF1ab	3.0	3528.0	10588.0	ORF1ab	1.0	3530.0	2.0	same gene	2020-11	2020	11
10853	10849	4	3	0.08335	10588.0	ORF1ab	1.0	3530.0	10584.0	ORF1ab	3.0	3528.0	2.0	same gene	2020-11	2020	11
13669	13665	4	3	0.08332	202.0	ORF1ab	1.0	68.0	198.0	ORF1ab	3.0	66.0	2.0	same gene	2020-11	2020	11
13665	13669	4	3	0.08332	198.0	ORF1ab	3.0	66.0	202.0	ORF1ab	1.0	68.0	2.0	same gene	2020-11	2020	11
12458	12453	5	3	0.08327	12193.0	ORF1ab	1.0	4065.0	12188.0	ORF1ab	2.0	4063.0	2.0	same gene	2020-11	2020	11
12449	12458	9	3	0.08327	12184.0	ORF1ab	1.0	4062.0	12193.0	ORF1ab	1.0	4065.0	3.0	same gene	2020-11	2020	11
12450	12458	8	3	0.08327	12185.0	ORF1ab	2.0	4062.0	12193.0	ORF1ab	1.0	4065.0	3.0	same gene	2020-11	2020	11
12454	12458	4	3	0.08327	12189.0	ORF1ab	3.0	4063.0	12193.0	ORF1ab	1.0	4065.0	2.0	same gene	2020-11	2020	11
12458	12448	10	3	0.08327	12193.0	ORF1ab	1.0	4065.0	12183.0	ORF1ab	3.0	4061.0	4.0	same gene	2020-11	2020	11
12458	12452	6	3	0.08327	12193.0	ORF1ab	1.0	4065.0	12187.0	ORF1ab	1.0	4063.0	2.0	same gene	2020-11	2020	11
12458	12454	4	3	0.08327	12193.0	ORF1ab	1.0	4065.0	12189.0	ORF1ab	3.0	4063.0	2.0	same gene	2020-11	2020	11
12448	12458	10	3	0.08327	12183.0	ORF1ab	3.0	4061.0	12193.0	ORF1ab	1.0	4065.0	4.0	same gene	2020-11	2020	11
12453	12458	5	3	0.08327	12188.0	ORF1ab	2.0	4063.0	12193.0	ORF1ab	1.0	4065.0	2.0	same gene	2020-11	2020	11
12458	12449	9	3	0.08327	12193.0	ORF1ab	1.0	4065.0	12184.0	ORF1ab	1.0	4062.0	3.0	same gene	2020-11	2020	11
12458	12451	7	3	0.08327	12193.0	ORF1ab	1.0	4065.0	12186.0	ORF1ab	3.0	4062.0	3.0	same gene	2020-11	2020	11
12452	12458	6	3	0.08327	12187.0	ORF1ab	1.0	4063.0	12193.0	ORF1ab	1.0	4065.0	2.0	same gene	2020-11	2020	11
12451	12458	7	3	0.08327	12186.0	ORF1ab	3.0	4062.0	12193.0	ORF1ab	1.0	4065.0	3.0	same gene	2020-11	2020	11
12458	12450	8	3	0.08327	12193.0	ORF1ab	1.0	4065.0	12185.0	ORF1ab	2.0	4062.0	3.0	same gene	2020-11	2020	11
12455	12449	6	3	0.08314	12190.0	ORF1ab	1.0	4064.0	12184.0	ORF1ab	1.0	4062.0	2.0	same gene	2020-11	2020	11
12451	12455	4	3	0.08314	12186.0	ORF1ab	3.0	4062.0	12190.0	ORF1ab	1.0	4064.0	2.0	same gene	2020-11	2020	11
12450	12455	5	3	0.08314	12185.0	ORF1ab	2.0	4062.0	12190.0	ORF1ab	1.0	4064.0	2.0	same gene	2020-11	2020	11
12455	12448	7	3	0.08314	12190.0	ORF1ab	1.0	4064.0	12183.0	ORF1ab	3.0	4061.0	3.0	same gene	2020-11	2020	11
12455	12450	5	3	0.08314	12190.0	ORF1ab	1.0	4064.0	12185.0	ORF1ab	2.0	4062.0	2.0	same gene	2020-11	2020	11
12455	12451	4	3	0.08314	12190.0	ORF1ab	1.0	4064.0	12186.0	ORF1ab	3.0	4062.0	2.0	same gene	2020-11	2020	11
12448	12455	7	3	0.08314	12183.0	ORF1ab	3.0	4061.0	12190.0	ORF1ab	1.0	4064.0	3.0	same gene	2020-11	2020	11
12449	12455	6	3	0.08314	12184.0	ORF1ab	1.0	4062.0	12190.0	ORF1ab	1.0	4064.0	2.0	same gene	2020-11	2020	11
12460	12453	7	3	0.08296	12195.0	ORF1ab	3.0	4065.0	12188.0	ORF1ab	2.0	4063.0	2.0	same gene	2020-11	2020	11
12448	12461	13	3	0.08296	12183.0	ORF1ab	3.0	4061.0	12196.0	ORF1ab	1.0	4066.0	5.0	same gene	2020-11	2020	11
12450	12461	11	3	0.08296	12185.0	ORF1ab	2.0	4062.0	12196.0	ORF1ab	1.0	4066.0	4.0	same gene	2020-11	2020	11
12452	12461	9	3	0.08296	12187.0	ORF1ab	1.0	4063.0	12196.0	ORF1ab	1.0	4066.0	3.0	same gene	2020-11	2020	11
12452	12460	8	3	0.08296	12187.0	ORF1ab	1.0	4063.0	12195.0	ORF1ab	3.0	4065.0	2.0	same gene	2020-11	2020	11
12461	12451	10	3	0.08296	12196.0	ORF1ab	1.0	4066.0	12186.0	ORF1ab	3.0	4062.0	4.0	same gene	2020-11	2020	11
12460	12451	9	3	0.08296	12195.0	ORF1ab	3.0	4065.0	12186.0	ORF1ab	3.0	4062.0	3.0	same gene	2020-11	2020	11
12461	12449	12	3	0.08296	12196.0	ORF1ab	1.0	4066.0	12184.0	ORF1ab	1.0	4062.0	4.0	same gene	2020-11	2020	11
12460	12449	11	3	0.08296	12195.0	ORF1ab	3.0	4065.0	12184.0	ORF1ab	1.0	4062.0	3.0	same gene	2020-11	2020	11
12449	12460	11	3	0.08296	12184.0	ORF1ab	1.0	4062.0	12195.0	ORF1ab	3.0	4065.0	3.0	same gene	2020-11	2020	11
12454	12461	7	3	0.08296	12189.0	ORF1ab	3.0	4063.0	12196.0	ORF1ab	1.0	4066.0	3.0	same gene	2020-11	2020	11
12451	12461	10	3	0.08296	12186.0	ORF1ab	3.0	4062.0	12196.0	ORF1ab	1.0	4066.0	4.0	same gene	2020-11	2020	11
12460	12450	10	3	0.08296	12195.0	ORF1ab	3.0	4065.0	12185.0	ORF1ab	2.0	4062.0	3.0	same gene	2020-11	2020	11
12461	12450	11	3	0.08296	12196.0	ORF1ab	1.0	4066.0	12185.0	ORF1ab	2.0	4062.0	4.0	same gene	2020-11	2020	11
12448	12460	12	3	0.08296	12183.0	ORF1ab	3.0	4061.0	12195.0	ORF1ab	3.0	4065.0	4.0	same gene	2020-11	2020	11
12461	12448	13	3	0.08296	12196.0	ORF1ab	1.0	4066.0	12183.0	ORF1ab	3.0	4061.0	5.0	same gene	2020-11	2020	11
12450	12460	10	3	0.08296	12185.0	ORF1ab	2.0	4062.0	12195.0	ORF1ab	3.0	4065.0	3.0	same gene	2020-11	2020	11
12460	12448	12	3	0.08296	12195.0	ORF1ab	3.0	4065.0	12183.0	ORF1ab	3.0	4061.0	4.0	same gene	2020-11	2020	11
12453	12460	7	3	0.08296	12188.0	ORF1ab	2.0	4063.0	12195.0	ORF1ab	3.0	4065.0	2.0	same gene	2020-11	2020	11
12460	12452	8	3	0.08296	12195.0	ORF1ab	3.0	4065.0	12187.0	ORF1ab	1.0	4063.0	2.0	same gene	2020-11	2020	11
12453	12461	8	3	0.08296	12188.0	ORF1ab	2.0	4063.0	12196.0	ORF1ab	1.0	4066.0	3.0	same gene	2020-11	2020	11
12461	12452	9	3	0.08296	12196.0	ORF1ab	1.0	4066.0	12187.0	ORF1ab	1.0	4063.0	3.0	same gene	2020-11	2020	11
12454	12460	6	3	0.08296	12189.0	ORF1ab	3.0	4063.0	12195.0	ORF1ab	3.0	4065.0	2.0	same gene	2020-11	2020	11
12456	12461	5	3	0.08296	12191.0	ORF1ab	2.0	4064.0	12196.0	ORF1ab	1.0	4066.0	2.0	same gene	2020-11	2020	11
12451	12460	9	3	0.08296	12186.0	ORF1ab	3.0	4062.0	12195.0	ORF1ab	3.0	4065.0	3.0	same gene	2020-11	2020	11
12457	12461	4	3	0.08296	12192.0	ORF1ab	3.0	4064.0	12196.0	ORF1ab	1.0	4066.0	2.0	same gene	2020-11	2020	11
12461	12457	4	3	0.08296	12196.0	ORF1ab	1.0	4066.0	12192.0	ORF1ab	3.0	4064.0	2.0	same gene	2020-11	2020	11
12461	12456	5	3	0.08296	12196.0	ORF1ab	1.0	4066.0	12191.0	ORF1ab	2.0	4064.0	2.0	same gene	2020-11	2020	11
12461	12454	7	3	0.08296	12196.0	ORF1ab	1.0	4066.0	12189.0	ORF1ab	3.0	4063.0	3.0	same gene	2020-11	2020	11
12460	12454	6	3	0.08296	12195.0	ORF1ab	3.0	4065.0	12189.0	ORF1ab	3.0	4063.0	2.0	same gene	2020-11	2020	11
12461	12453	8	3	0.08296	12196.0	ORF1ab	1.0	4066.0	12188.0	ORF1ab	2.0	4063.0	3.0	same gene	2020-11	2020	11
12449	12461	12	3	0.08296	12184.0	ORF1ab	1.0	4062.0	12196.0	ORF1ab	1.0	4066.0	4.0	same gene	2020-11	2020	11
25640	25633	7	3	0.08295	248.0	ORF3a	2.0	83.0	241.0	ORF3a	1.0	81.0	2.0	same gene	2020-11	2020	11
25639	25632	7	3	0.08295	247.0	ORF3a	1.0	83.0	240.0	ORF3a	3.0	80.0	3.0	same gene	2020-11	2020	11
25636	25632	4	3	0.08295	244.0	ORF3a	1.0	82.0	240.0	ORF3a	3.0	80.0	2.0	same gene	2020-11	2020	11
25632	25640	8	3	0.08295	240.0	ORF3a	3.0	80.0	248.0	ORF3a	2.0	83.0	3.0	same gene	2020-11	2020	11
25633	25640	7	3	0.08295	241.0	ORF3a	1.0	81.0	248.0	ORF3a	2.0	83.0	2.0	same gene	2020-11	2020	11
25639	25633	6	3	0.08295	247.0	ORF3a	1.0	83.0	241.0	ORF3a	1.0	81.0	2.0	same gene	2020-11	2020	11
25640	25632	8	3	0.08295	248.0	ORF3a	2.0	83.0	240.0	ORF3a	3.0	80.0	3.0	same gene	2020-11	2020	11
25633	25639	6	3	0.08295	241.0	ORF3a	1.0	81.0	247.0	ORF3a	1.0	83.0	2.0	same gene	2020-11	2020	11
25632	25639	7	3	0.08295	240.0	ORF3a	3.0	80.0	247.0	ORF3a	1.0	83.0	3.0	same gene	2020-11	2020	11
25632	25636	4	3	0.08295	240.0	ORF3a	3.0	80.0	244.0	ORF3a	1.0	82.0	2.0	same gene	2020-11	2020	11
9820	9827	7	3	0.0829	9555.0	ORF1ab	3.0	3185.0	9562.0	ORF1ab	1.0	3188.0	3.0	same gene	2020-11	2020	11
9824	9820	4	3	0.0829	9559.0	ORF1ab	1.0	3187.0	9555.0	ORF1ab	3.0	3185.0	2.0	same gene	2020-11	2020	11
9826	9819	7	3	0.0829	9561.0	ORF1ab	3.0	3187.0	9554.0	ORF1ab	2.0	3185.0	2.0	same gene	2020-11	2020	11
9827	9819	8	3	0.0829	9562.0	ORF1ab	1.0	3188.0	9554.0	ORF1ab	2.0	3185.0	3.0	same gene	2020-11	2020	11
9821	9827	6	3	0.0829	9556.0	ORF1ab	1.0	3186.0	9562.0	ORF1ab	1.0	3188.0	2.0	same gene	2020-11	2020	11
9820	9824	4	3	0.0829	9555.0	ORF1ab	3.0	3185.0	9559.0	ORF1ab	1.0	3187.0	2.0	same gene	2020-11	2020	11
9820	9825	5	3	0.0829	9555.0	ORF1ab	3.0	3185.0	9560.0	ORF1ab	2.0	3187.0	2.0	same gene	2020-11	2020	11
9827	9821	6	3	0.0829	9562.0	ORF1ab	1.0	3188.0	9556.0	ORF1ab	1.0	3186.0	2.0	same gene	2020-11	2020	11
9825	9820	5	3	0.0829	9560.0	ORF1ab	2.0	3187.0	9555.0	ORF1ab	3.0	3185.0	2.0	same gene	2020-11	2020	11
9820	9826	6	3	0.0829	9555.0	ORF1ab	3.0	3185.0	9561.0	ORF1ab	3.0	3187.0	2.0	same gene	2020-11	2020	11
9827	9823	4	3	0.0829	9562.0	ORF1ab	1.0	3188.0	9558.0	ORF1ab	3.0	3186.0	2.0	same gene	2020-11	2020	11
9825	9819	6	3	0.0829	9560.0	ORF1ab	2.0	3187.0	9554.0	ORF1ab	2.0	3185.0	2.0	same gene	2020-11	2020	11
9826	9820	6	3	0.0829	9561.0	ORF1ab	3.0	3187.0	9555.0	ORF1ab	3.0	3185.0	2.0	same gene	2020-11	2020	11
9827	9820	7	3	0.0829	9562.0	ORF1ab	1.0	3188.0	9555.0	ORF1ab	3.0	3185.0	3.0	same gene	2020-11	2020	11
9822	9827	5	3	0.0829	9557.0	ORF1ab	2.0	3186.0	9562.0	ORF1ab	1.0	3188.0	2.0	same gene	2020-11	2020	11
9824	9819	5	3	0.0829	9559.0	ORF1ab	1.0	3187.0	9554.0	ORF1ab	2.0	3185.0	2.0	same gene	2020-11	2020	11
9819	9824	5	3	0.0829	9554.0	ORF1ab	2.0	3185.0	9559.0	ORF1ab	1.0	3187.0	2.0	same gene	2020-11	2020	11
9827	9822	5	3	0.0829	9562.0	ORF1ab	1.0	3188.0	9557.0	ORF1ab	2.0	3186.0	2.0	same gene	2020-11	2020	11
9819	9827	8	3	0.0829	9554.0	ORF1ab	2.0	3185.0	9562.0	ORF1ab	1.0	3188.0	3.0	same gene	2020-11	2020	11
9819	9826	7	3	0.0829	9554.0	ORF1ab	2.0	3185.0	9561.0	ORF1ab	3.0	3187.0	2.0	same gene	2020-11	2020	11
9819	9825	6	3	0.0829	9554.0	ORF1ab	2.0	3185.0	9560.0	ORF1ab	2.0	3187.0	2.0	same gene	2020-11	2020	11
9823	9827	4	3	0.0829	9558.0	ORF1ab	3.0	3186.0	9562.0	ORF1ab	1.0	3188.0	2.0	same gene	2020-11	2020	11
13666	13657	9	3	0.08288	199.0	ORF1ab	1.0	67.0	190.0	ORF1ab	1.0	64.0	3.0	same gene	2020-11	2020	11
13664	13657	7	3	0.08288	197.0	ORF1ab	2.0	66.0	190.0	ORF1ab	1.0	64.0	2.0	same gene	2020-11	2020	11
13669	13656	13	3	0.08288	202.0	ORF1ab	1.0	68.0	189.0	ORF1ab	3.0	63.0	5.0	same gene	2020-11	2020	11
13666	13656	10	3	0.08288	199.0	ORF1ab	1.0	67.0	189.0	ORF1ab	3.0	63.0	4.0	same gene	2020-11	2020	11
13664	13656	8	3	0.08288	197.0	ORF1ab	2.0	66.0	189.0	ORF1ab	3.0	63.0	3.0	same gene	2020-11	2020	11
13669	13662	7	3	0.08288	202.0	ORF1ab	1.0	68.0	195.0	ORF1ab	3.0	65.0	3.0	same gene	2020-11	2020	11
13666	13662	4	3	0.08288	199.0	ORF1ab	1.0	67.0	195.0	ORF1ab	3.0	65.0	2.0	same gene	2020-11	2020	11
13669	13655	14	3	0.08288	202.0	ORF1ab	1.0	68.0	188.0	ORF1ab	2.0	63.0	5.0	same gene	2020-11	2020	11
13669	13657	12	3	0.08288	202.0	ORF1ab	1.0	68.0	190.0	ORF1ab	1.0	64.0	4.0	same gene	2020-11	2020	11
13666	13655	11	3	0.08288	199.0	ORF1ab	1.0	67.0	188.0	ORF1ab	2.0	63.0	4.0	same gene	2020-11	2020	11
13666	13660	6	3	0.08288	199.0	ORF1ab	1.0	67.0	193.0	ORF1ab	1.0	65.0	2.0	same gene	2020-11	2020	11
13664	13659	5	3	0.08288	197.0	ORF1ab	2.0	66.0	192.0	ORF1ab	3.0	64.0	2.0	same gene	2020-11	2020	11
13669	13661	8	3	0.08288	202.0	ORF1ab	1.0	68.0	194.0	ORF1ab	2.0	65.0	3.0	same gene	2020-11	2020	11
13666	13661	5	3	0.08288	199.0	ORF1ab	1.0	67.0	194.0	ORF1ab	2.0	65.0	2.0	same gene	2020-11	2020	11
13669	13660	9	3	0.08288	202.0	ORF1ab	1.0	68.0	193.0	ORF1ab	1.0	65.0	3.0	same gene	2020-11	2020	11
13666	13659	7	3	0.08288	199.0	ORF1ab	1.0	67.0	192.0	ORF1ab	3.0	64.0	3.0	same gene	2020-11	2020	11
13669	13659	10	3	0.08288	202.0	ORF1ab	1.0	68.0	192.0	ORF1ab	3.0	64.0	4.0	same gene	2020-11	2020	11
13664	13655	9	3	0.08288	197.0	ORF1ab	2.0	66.0	188.0	ORF1ab	2.0	63.0	3.0	same gene	2020-11	2020	11
13657	13666	9	3	0.08288	190.0	ORF1ab	1.0	64.0	199.0	ORF1ab	1.0	67.0	3.0	same gene	2020-11	2020	11
13669	13663	6	3	0.08288	202.0	ORF1ab	1.0	68.0	196.0	ORF1ab	1.0	66.0	2.0	same gene	2020-11	2020	11
13662	13669	7	3	0.08288	195.0	ORF1ab	3.0	65.0	202.0	ORF1ab	1.0	68.0	3.0	same gene	2020-11	2020	11
13659	13666	7	3	0.08288	192.0	ORF1ab	3.0	64.0	199.0	ORF1ab	1.0	67.0	3.0	same gene	2020-11	2020	11
13657	13664	7	3	0.08288	190.0	ORF1ab	1.0	64.0	197.0	ORF1ab	2.0	66.0	2.0	same gene	2020-11	2020	11
13656	13669	13	3	0.08288	189.0	ORF1ab	3.0	63.0	202.0	ORF1ab	1.0	68.0	5.0	same gene	2020-11	2020	11
13656	13666	10	3	0.08288	189.0	ORF1ab	3.0	63.0	199.0	ORF1ab	1.0	67.0	4.0	same gene	2020-11	2020	11
13656	13664	8	3	0.08288	189.0	ORF1ab	3.0	63.0	197.0	ORF1ab	2.0	66.0	3.0	same gene	2020-11	2020	11
13655	13669	14	3	0.08288	188.0	ORF1ab	2.0	63.0	202.0	ORF1ab	1.0	68.0	5.0	same gene	2020-11	2020	11
13655	13666	11	3	0.08288	188.0	ORF1ab	2.0	63.0	199.0	ORF1ab	1.0	67.0	4.0	same gene	2020-11	2020	11
13655	13664	9	3	0.08288	188.0	ORF1ab	2.0	63.0	197.0	ORF1ab	2.0	66.0	3.0	same gene	2020-11	2020	11
13659	13669	10	3	0.08288	192.0	ORF1ab	3.0	64.0	202.0	ORF1ab	1.0	68.0	4.0	same gene	2020-11	2020	11
13660	13666	6	3	0.08288	193.0	ORF1ab	1.0	65.0	199.0	ORF1ab	1.0	67.0	2.0	same gene	2020-11	2020	11
13660	13669	9	3	0.08288	193.0	ORF1ab	1.0	65.0	202.0	ORF1ab	1.0	68.0	3.0	same gene	2020-11	2020	11
13661	13666	5	3	0.08288	194.0	ORF1ab	2.0	65.0	199.0	ORF1ab	1.0	67.0	2.0	same gene	2020-11	2020	11
13661	13669	8	3	0.08288	194.0	ORF1ab	2.0	65.0	202.0	ORF1ab	1.0	68.0	3.0	same gene	2020-11	2020	11
13659	13664	5	3	0.08288	192.0	ORF1ab	3.0	64.0	197.0	ORF1ab	2.0	66.0	2.0	same gene	2020-11	2020	11
13662	13666	4	3	0.08288	195.0	ORF1ab	3.0	65.0	199.0	ORF1ab	1.0	67.0	2.0	same gene	2020-11	2020	11
13657	13669	12	3	0.08288	190.0	ORF1ab	1.0	64.0	202.0	ORF1ab	1.0	68.0	4.0	same gene	2020-11	2020	11
13663	13669	6	3	0.08288	196.0	ORF1ab	1.0	66.0	202.0	ORF1ab	1.0	68.0	2.0	same gene	2020-11	2020	11
25634	25639	5	3	0.08287	242.0	ORF3a	2.0	81.0	247.0	ORF3a	1.0	83.0	2.0	same gene	2020-11	2020	11
25634	25640	6	3	0.08287	242.0	ORF3a	2.0	81.0	248.0	ORF3a	2.0	83.0	2.0	same gene	2020-11	2020	11
25639	25634	5	3	0.08287	247.0	ORF3a	1.0	83.0	242.0	ORF3a	2.0	81.0	2.0	same gene	2020-11	2020	11
25640	25634	6	3	0.08287	248.0	ORF3a	2.0	83.0	242.0	ORF3a	2.0	81.0	2.0	same gene	2020-11	2020	11
7977	7983	6	3	0.08285	7712.0	ORF1ab	2.0	2571.0	7718.0	ORF1ab	2.0	2573.0	2.0	same gene	2020-11	2020	11
7983	7977	6	3	0.08285	7718.0	ORF1ab	2.0	2573.0	7712.0	ORF1ab	2.0	2571.0	2.0	same gene	2020-11	2020	11
9828	9821	7	3	0.08284	9563.0	ORF1ab	2.0	3188.0	9556.0	ORF1ab	1.0	3186.0	2.0	same gene	2020-11	2020	11
24424	24430	6	3	0.08284	2862.0	S	3.0	954.0	2868.0	S	3.0	956.0	2.0	same gene	2020-11	2020	11
9828	9819	9	3	0.08284	9563.0	ORF1ab	2.0	3188.0	9554.0	ORF1ab	2.0	3185.0	3.0	same gene	2020-11	2020	11
24430	24423	7	3	0.08284	2868.0	S	3.0	956.0	2861.0	S	2.0	954.0	2.0	same gene	2020-11	2020	11
24430	24424	6	3	0.08284	2868.0	S	3.0	956.0	2862.0	S	3.0	954.0	2.0	same gene	2020-11	2020	11
24424	24428	4	3	0.08284	2862.0	S	3.0	954.0	2866.0	S	1.0	956.0	2.0	same gene	2020-11	2020	11
24424	24429	5	3	0.08284	2862.0	S	3.0	954.0	2867.0	S	2.0	956.0	2.0	same gene	2020-11	2020	11
24424	24431	7	3	0.08284	2862.0	S	3.0	954.0	2869.0	S	1.0	957.0	3.0	same gene	2020-11	2020	11
24431	24424	7	3	0.08284	2869.0	S	1.0	957.0	2862.0	S	3.0	954.0	3.0	same gene	2020-11	2020	11
24429	24423	6	3	0.08284	2867.0	S	2.0	956.0	2861.0	S	2.0	954.0	2.0	same gene	2020-11	2020	11
24428	24423	5	3	0.08284	2866.0	S	1.0	956.0	2861.0	S	2.0	954.0	2.0	same gene	2020-11	2020	11
9828	9820	8	3	0.08284	9563.0	ORF1ab	2.0	3188.0	9555.0	ORF1ab	3.0	3185.0	3.0	same gene	2020-11	2020	11
24429	24424	5	3	0.08284	2867.0	S	2.0	956.0	2862.0	S	3.0	954.0	2.0	same gene	2020-11	2020	11
9828	9822	6	3	0.08284	9563.0	ORF1ab	2.0	3188.0	9557.0	ORF1ab	2.0	3186.0	2.0	same gene	2020-11	2020	11
24428	24424	4	3	0.08284	2866.0	S	1.0	956.0	2862.0	S	3.0	954.0	2.0	same gene	2020-11	2020	11
9819	9828	9	3	0.08284	9554.0	ORF1ab	2.0	3185.0	9563.0	ORF1ab	2.0	3188.0	3.0	same gene	2020-11	2020	11
24427	24431	4	3	0.08284	2865.0	S	3.0	955.0	2869.0	S	1.0	957.0	2.0	same gene	2020-11	2020	11
24431	24427	4	3	0.08284	2869.0	S	1.0	957.0	2865.0	S	3.0	955.0	2.0	same gene	2020-11	2020	11
9820	9828	8	3	0.08284	9555.0	ORF1ab	3.0	3185.0	9563.0	ORF1ab	2.0	3188.0	3.0	same gene	2020-11	2020	11
9828	9823	5	3	0.08284	9563.0	ORF1ab	2.0	3188.0	9558.0	ORF1ab	3.0	3186.0	2.0	same gene	2020-11	2020	11
9821	9828	7	3	0.08284	9556.0	ORF1ab	1.0	3186.0	9563.0	ORF1ab	2.0	3188.0	2.0	same gene	2020-11	2020	11
9822	9828	6	3	0.08284	9557.0	ORF1ab	2.0	3186.0	9563.0	ORF1ab	2.0	3188.0	2.0	same gene	2020-11	2020	11
9823	9828	5	3	0.08284	9558.0	ORF1ab	3.0	3186.0	9563.0	ORF1ab	2.0	3188.0	2.0	same gene	2020-11	2020	11
24423	24431	8	3	0.08284	2861.0	S	2.0	954.0	2869.0	S	1.0	957.0	3.0	same gene	2020-11	2020	11
24423	24430	7	3	0.08284	2861.0	S	2.0	954.0	2868.0	S	3.0	956.0	2.0	same gene	2020-11	2020	11
24423	24429	6	3	0.08284	2861.0	S	2.0	954.0	2867.0	S	2.0	956.0	2.0	same gene	2020-11	2020	11
24423	24428	5	3	0.08284	2861.0	S	2.0	954.0	2866.0	S	1.0	956.0	2.0	same gene	2020-11	2020	11
24431	24426	5	3	0.08284	2869.0	S	1.0	957.0	2864.0	S	2.0	955.0	2.0	same gene	2020-11	2020	11
24431	24423	8	3	0.08284	2869.0	S	1.0	957.0	2861.0	S	2.0	954.0	3.0	same gene	2020-11	2020	11
24426	24431	5	3	0.08284	2864.0	S	2.0	955.0	2869.0	S	1.0	957.0	2.0	same gene	2020-11	2020	11
7980	7974	6	3	0.08282	7715.0	ORF1ab	2.0	2572.0	7709.0	ORF1ab	2.0	2570.0	2.0	same gene	2020-11	2020	11
7980	7975	5	3	0.08282	7715.0	ORF1ab	2.0	2572.0	7710.0	ORF1ab	3.0	2570.0	2.0	same gene	2020-11	2020	11
7974	7980	6	3	0.08282	7709.0	ORF1ab	2.0	2570.0	7715.0	ORF1ab	2.0	2572.0	2.0	same gene	2020-11	2020	11
7974	7983	9	3	0.08282	7709.0	ORF1ab	2.0	2570.0	7718.0	ORF1ab	2.0	2573.0	3.0	same gene	2020-11	2020	11
7975	7980	5	3	0.08282	7710.0	ORF1ab	3.0	2570.0	7715.0	ORF1ab	2.0	2572.0	2.0	same gene	2020-11	2020	11
7975	7983	8	3	0.08282	7710.0	ORF1ab	3.0	2570.0	7718.0	ORF1ab	2.0	2573.0	3.0	same gene	2020-11	2020	11
7983	7975	8	3	0.08282	7718.0	ORF1ab	2.0	2573.0	7710.0	ORF1ab	3.0	2570.0	3.0	same gene	2020-11	2020	11
7983	7974	9	3	0.08282	7718.0	ORF1ab	2.0	2573.0	7709.0	ORF1ab	2.0	2570.0	3.0	same gene	2020-11	2020	11
11039	7988	3051	3	0.08281	10774.0	ORF1ab	1.0	3592.0	7723.0	ORF1ab	1.0	2575.0	1017.0	same gene	2020-11	2020	11
11032	7989	3043	3	0.08281	10767.0	ORF1ab	3.0	3589.0	7724.0	ORF1ab	2.0	2575.0	1014.0	same gene	2020-11	2020	11
11041	7988	3053	3	0.08281	10776.0	ORF1ab	3.0	3592.0	7723.0	ORF1ab	1.0	2575.0	1017.0	same gene	2020-11	2020	11
11035	7989	3046	3	0.08281	10770.0	ORF1ab	3.0	3590.0	7724.0	ORF1ab	2.0	2575.0	1015.0	same gene	2020-11	2020	11
11038	7988	3050	3	0.08281	10773.0	ORF1ab	3.0	3591.0	7723.0	ORF1ab	1.0	2575.0	1016.0	same gene	2020-11	2020	11
11039	7989	3050	3	0.08281	10774.0	ORF1ab	1.0	3592.0	7724.0	ORF1ab	2.0	2575.0	1017.0	same gene	2020-11	2020	11
11037	7989	3048	3	0.08281	10772.0	ORF1ab	2.0	3591.0	7724.0	ORF1ab	2.0	2575.0	1016.0	same gene	2020-11	2020	11
11038	7989	3049	3	0.08281	10773.0	ORF1ab	3.0	3591.0	7724.0	ORF1ab	2.0	2575.0	1016.0	same gene	2020-11	2020	11
11041	7989	3052	3	0.08281	10776.0	ORF1ab	3.0	3592.0	7724.0	ORF1ab	2.0	2575.0	1017.0	same gene	2020-11	2020	11
11040	7989	3051	3	0.08281	10775.0	ORF1ab	2.0	3592.0	7724.0	ORF1ab	2.0	2575.0	1017.0	same gene	2020-11	2020	11
11040	7988	3052	3	0.08281	10775.0	ORF1ab	2.0	3592.0	7723.0	ORF1ab	1.0	2575.0	1017.0	same gene	2020-11	2020	11
11033	7989	3044	3	0.08281	10768.0	ORF1ab	1.0	3590.0	7724.0	ORF1ab	2.0	2575.0	1015.0	same gene	2020-11	2020	11
11039	11034	5	3	0.08281	10774.0	ORF1ab	1.0	3592.0	10769.0	ORF1ab	2.0	3590.0	2.0	same gene	2020-11	2020	11
7987	11039	3052	3	0.08281	7722.0	ORF1ab	3.0	2574.0	10774.0	ORF1ab	1.0	3592.0	1018.0	same gene	2020-11	2020	11
11040	11034	6	3	0.08281	10775.0	ORF1ab	2.0	3592.0	10769.0	ORF1ab	2.0	3590.0	2.0	same gene	2020-11	2020	11
11041	11034	7	3	0.08281	10776.0	ORF1ab	3.0	3592.0	10769.0	ORF1ab	2.0	3590.0	2.0	same gene	2020-11	2020	11
7985	11039	3054	3	0.08281	7720.0	ORF1ab	1.0	2574.0	10774.0	ORF1ab	1.0	3592.0	1018.0	same gene	2020-11	2020	11
7985	11038	3053	3	0.08281	7720.0	ORF1ab	1.0	2574.0	10773.0	ORF1ab	3.0	3591.0	1017.0	same gene	2020-11	2020	11
7985	11037	3052	3	0.08281	7720.0	ORF1ab	1.0	2574.0	10772.0	ORF1ab	2.0	3591.0	1017.0	same gene	2020-11	2020	11
7985	11035	3050	3	0.08281	7720.0	ORF1ab	1.0	2574.0	10770.0	ORF1ab	3.0	3590.0	1016.0	same gene	2020-11	2020	11
7985	11034	3049	3	0.08281	7720.0	ORF1ab	1.0	2574.0	10769.0	ORF1ab	2.0	3590.0	1016.0	same gene	2020-11	2020	11
7985	11033	3048	3	0.08281	7720.0	ORF1ab	1.0	2574.0	10768.0	ORF1ab	1.0	3590.0	1016.0	same gene	2020-11	2020	11
7985	11032	3047	3	0.08281	7720.0	ORF1ab	1.0	2574.0	10767.0	ORF1ab	3.0	3589.0	1015.0	same gene	2020-11	2020	11
7987	11032	3045	3	0.08281	7722.0	ORF1ab	3.0	2574.0	10767.0	ORF1ab	3.0	3589.0	1015.0	same gene	2020-11	2020	11
7987	11033	3046	3	0.08281	7722.0	ORF1ab	3.0	2574.0	10768.0	ORF1ab	1.0	3590.0	1016.0	same gene	2020-11	2020	11
7987	11034	3047	3	0.08281	7722.0	ORF1ab	3.0	2574.0	10769.0	ORF1ab	2.0	3590.0	1016.0	same gene	2020-11	2020	11
7987	11035	3048	3	0.08281	7722.0	ORF1ab	3.0	2574.0	10770.0	ORF1ab	3.0	3590.0	1016.0	same gene	2020-11	2020	11
7987	11037	3050	3	0.08281	7722.0	ORF1ab	3.0	2574.0	10772.0	ORF1ab	2.0	3591.0	1017.0	same gene	2020-11	2020	11
7987	11038	3051	3	0.08281	7722.0	ORF1ab	3.0	2574.0	10773.0	ORF1ab	3.0	3591.0	1017.0	same gene	2020-11	2020	11
11035	7988	3047	3	0.08281	10770.0	ORF1ab	3.0	3590.0	7723.0	ORF1ab	1.0	2575.0	1015.0	same gene	2020-11	2020	11
7987	11040	3053	3	0.08281	7722.0	ORF1ab	3.0	2574.0	10775.0	ORF1ab	2.0	3592.0	1018.0	same gene	2020-11	2020	11
7987	11041	3054	3	0.08281	7722.0	ORF1ab	3.0	2574.0	10776.0	ORF1ab	3.0	3592.0	1018.0	same gene	2020-11	2020	11
11041	11035	6	3	0.08281	10776.0	ORF1ab	3.0	3592.0	10770.0	ORF1ab	3.0	3590.0	2.0	same gene	2020-11	2020	11
11040	11035	5	3	0.08281	10775.0	ORF1ab	2.0	3592.0	10770.0	ORF1ab	3.0	3590.0	2.0	same gene	2020-11	2020	11
11039	11035	4	3	0.08281	10774.0	ORF1ab	1.0	3592.0	10770.0	ORF1ab	3.0	3590.0	2.0	same gene	2020-11	2020	11
11037	7988	3049	3	0.08281	10772.0	ORF1ab	2.0	3591.0	7723.0	ORF1ab	1.0	2575.0	1016.0	same gene	2020-11	2020	11
11034	7989	3045	3	0.08281	10769.0	ORF1ab	2.0	3590.0	7724.0	ORF1ab	2.0	2575.0	1015.0	same gene	2020-11	2020	11
11034	7988	3046	3	0.08281	10769.0	ORF1ab	2.0	3590.0	7723.0	ORF1ab	1.0	2575.0	1015.0	same gene	2020-11	2020	11
11035	7985	3050	3	0.08281	10770.0	ORF1ab	3.0	3590.0	7720.0	ORF1ab	1.0	2574.0	1016.0	same gene	2020-11	2020	11
11033	11040	7	3	0.08281	10768.0	ORF1ab	1.0	3590.0	10775.0	ORF1ab	2.0	3592.0	2.0	same gene	2020-11	2020	11
11033	11039	6	3	0.08281	10768.0	ORF1ab	1.0	3590.0	10774.0	ORF1ab	1.0	3592.0	2.0	same gene	2020-11	2020	11
7985	11041	3056	3	0.08281	7720.0	ORF1ab	1.0	2574.0	10776.0	ORF1ab	3.0	3592.0	1018.0	same gene	2020-11	2020	11
11033	7988	3045	3	0.08281	10768.0	ORF1ab	1.0	3590.0	7723.0	ORF1ab	1.0	2575.0	1015.0	same gene	2020-11	2020	11
11033	7985	3048	3	0.08281	10768.0	ORF1ab	1.0	3590.0	7720.0	ORF1ab	1.0	2574.0	1016.0	same gene	2020-11	2020	11
11034	7985	3049	3	0.08281	10769.0	ORF1ab	2.0	3590.0	7720.0	ORF1ab	1.0	2574.0	1016.0	same gene	2020-11	2020	11
11037	7985	3052	3	0.08281	10772.0	ORF1ab	2.0	3591.0	7720.0	ORF1ab	1.0	2574.0	1017.0	same gene	2020-11	2020	11
11035	7987	3048	3	0.08281	10770.0	ORF1ab	3.0	3590.0	7722.0	ORF1ab	3.0	2574.0	1016.0	same gene	2020-11	2020	11
11038	7985	3053	3	0.08281	10773.0	ORF1ab	3.0	3591.0	7720.0	ORF1ab	1.0	2574.0	1017.0	same gene	2020-11	2020	11
11039	7985	3054	3	0.08281	10774.0	ORF1ab	1.0	3592.0	7720.0	ORF1ab	1.0	2574.0	1018.0	same gene	2020-11	2020	11
11040	7985	3055	3	0.08281	10775.0	ORF1ab	2.0	3592.0	7720.0	ORF1ab	1.0	2574.0	1018.0	same gene	2020-11	2020	11
11041	7985	3056	3	0.08281	10776.0	ORF1ab	3.0	3592.0	7720.0	ORF1ab	1.0	2574.0	1018.0	same gene	2020-11	2020	11
11032	7987	3045	3	0.08281	10767.0	ORF1ab	3.0	3589.0	7722.0	ORF1ab	3.0	2574.0	1015.0	same gene	2020-11	2020	11
11033	7987	3046	3	0.08281	10768.0	ORF1ab	1.0	3590.0	7722.0	ORF1ab	3.0	2574.0	1016.0	same gene	2020-11	2020	11
11033	11041	8	3	0.08281	10768.0	ORF1ab	1.0	3590.0	10776.0	ORF1ab	3.0	3592.0	2.0	same gene	2020-11	2020	11
11032	7985	3047	3	0.08281	10767.0	ORF1ab	3.0	3589.0	7720.0	ORF1ab	1.0	2574.0	1015.0	same gene	2020-11	2020	11
11034	11039	5	3	0.08281	10769.0	ORF1ab	2.0	3590.0	10774.0	ORF1ab	1.0	3592.0	2.0	same gene	2020-11	2020	11
11034	11040	6	3	0.08281	10769.0	ORF1ab	2.0	3590.0	10775.0	ORF1ab	2.0	3592.0	2.0	same gene	2020-11	2020	11
11034	11041	7	3	0.08281	10769.0	ORF1ab	2.0	3590.0	10776.0	ORF1ab	3.0	3592.0	2.0	same gene	2020-11	2020	11
7989	11032	3043	3	0.08281	7724.0	ORF1ab	2.0	2575.0	10767.0	ORF1ab	3.0	3589.0	1014.0	same gene	2020-11	2020	11
7989	11033	3044	3	0.08281	7724.0	ORF1ab	2.0	2575.0	10768.0	ORF1ab	1.0	3590.0	1015.0	same gene	2020-11	2020	11
7989	11034	3045	3	0.08281	7724.0	ORF1ab	2.0	2575.0	10769.0	ORF1ab	2.0	3590.0	1015.0	same gene	2020-11	2020	11
7989	11035	3046	3	0.08281	7724.0	ORF1ab	2.0	2575.0	10770.0	ORF1ab	3.0	3590.0	1015.0	same gene	2020-11	2020	11
11035	11039	4	3	0.08281	10770.0	ORF1ab	3.0	3590.0	10774.0	ORF1ab	1.0	3592.0	2.0	same gene	2020-11	2020	11
7989	11037	3048	3	0.08281	7724.0	ORF1ab	2.0	2575.0	10772.0	ORF1ab	2.0	3591.0	1016.0	same gene	2020-11	2020	11
7989	11038	3049	3	0.08281	7724.0	ORF1ab	2.0	2575.0	10773.0	ORF1ab	3.0	3591.0	1016.0	same gene	2020-11	2020	11
7989	11039	3050	3	0.08281	7724.0	ORF1ab	2.0	2575.0	10774.0	ORF1ab	1.0	3592.0	1017.0	same gene	2020-11	2020	11
7989	11040	3051	3	0.08281	7724.0	ORF1ab	2.0	2575.0	10775.0	ORF1ab	2.0	3592.0	1017.0	same gene	2020-11	2020	11
7989	11041	3052	3	0.08281	7724.0	ORF1ab	2.0	2575.0	10776.0	ORF1ab	3.0	3592.0	1017.0	same gene	2020-11	2020	11
11035	11040	5	3	0.08281	10770.0	ORF1ab	3.0	3590.0	10775.0	ORF1ab	2.0	3592.0	2.0	same gene	2020-11	2020	11
11035	11041	6	3	0.08281	10770.0	ORF1ab	3.0	3590.0	10776.0	ORF1ab	3.0	3592.0	2.0	same gene	2020-11	2020	11
11034	7987	3047	3	0.08281	10769.0	ORF1ab	2.0	3590.0	7722.0	ORF1ab	3.0	2574.0	1016.0	same gene	2020-11	2020	11
7985	11040	3055	3	0.08281	7720.0	ORF1ab	1.0	2574.0	10775.0	ORF1ab	2.0	3592.0	1018.0	same gene	2020-11	2020	11
7988	11041	3053	3	0.08281	7723.0	ORF1ab	1.0	2575.0	10776.0	ORF1ab	3.0	3592.0	1017.0	same gene	2020-11	2020	11
7988	11035	3047	3	0.08281	7723.0	ORF1ab	1.0	2575.0	10770.0	ORF1ab	3.0	3590.0	1015.0	same gene	2020-11	2020	11
11032	11039	7	3	0.08281	10767.0	ORF1ab	3.0	3589.0	10774.0	ORF1ab	1.0	3592.0	3.0	same gene	2020-11	2020	11
7988	11040	3052	3	0.08281	7723.0	ORF1ab	1.0	2575.0	10775.0	ORF1ab	2.0	3592.0	1017.0	same gene	2020-11	2020	11
7988	11039	3051	3	0.08281	7723.0	ORF1ab	1.0	2575.0	10774.0	ORF1ab	1.0	3592.0	1017.0	same gene	2020-11	2020	11
11032	11040	8	3	0.08281	10767.0	ORF1ab	3.0	3589.0	10775.0	ORF1ab	2.0	3592.0	3.0	same gene	2020-11	2020	11
11032	11041	9	3	0.08281	10767.0	ORF1ab	3.0	3589.0	10776.0	ORF1ab	3.0	3592.0	3.0	same gene	2020-11	2020	11
7988	11038	3050	3	0.08281	7723.0	ORF1ab	1.0	2575.0	10773.0	ORF1ab	3.0	3591.0	1016.0	same gene	2020-11	2020	11
11041	7987	3054	3	0.08281	10776.0	ORF1ab	3.0	3592.0	7722.0	ORF1ab	3.0	2574.0	1018.0	same gene	2020-11	2020	11
11039	7987	3052	3	0.08281	10774.0	ORF1ab	1.0	3592.0	7722.0	ORF1ab	3.0	2574.0	1018.0	same gene	2020-11	2020	11
7988	11037	3049	3	0.08281	7723.0	ORF1ab	1.0	2575.0	10772.0	ORF1ab	2.0	3591.0	1016.0	same gene	2020-11	2020	11
11038	7987	3051	3	0.08281	10773.0	ORF1ab	3.0	3591.0	7722.0	ORF1ab	3.0	2574.0	1017.0	same gene	2020-11	2020	11
11037	7987	3050	3	0.08281	10772.0	ORF1ab	2.0	3591.0	7722.0	ORF1ab	3.0	2574.0	1017.0	same gene	2020-11	2020	11
11041	11032	9	3	0.08281	10776.0	ORF1ab	3.0	3592.0	10767.0	ORF1ab	3.0	3589.0	3.0	same gene	2020-11	2020	11
11040	7987	3053	3	0.08281	10775.0	ORF1ab	2.0	3592.0	7722.0	ORF1ab	3.0	2574.0	1018.0	same gene	2020-11	2020	11
7988	11034	3046	3	0.08281	7723.0	ORF1ab	1.0	2575.0	10769.0	ORF1ab	2.0	3590.0	1015.0	same gene	2020-11	2020	11
11032	7988	3044	3	0.08281	10767.0	ORF1ab	3.0	3589.0	7723.0	ORF1ab	1.0	2575.0	1014.0	same gene	2020-11	2020	11
11040	11033	7	3	0.08281	10775.0	ORF1ab	2.0	3592.0	10768.0	ORF1ab	1.0	3590.0	2.0	same gene	2020-11	2020	11
11039	11033	6	3	0.08281	10774.0	ORF1ab	1.0	3592.0	10768.0	ORF1ab	1.0	3590.0	2.0	same gene	2020-11	2020	11
7988	11033	3045	3	0.08281	7723.0	ORF1ab	1.0	2575.0	10768.0	ORF1ab	1.0	3590.0	1015.0	same gene	2020-11	2020	11
11037	11032	5	3	0.08281	10772.0	ORF1ab	2.0	3591.0	10767.0	ORF1ab	3.0	3589.0	2.0	same gene	2020-11	2020	11
11038	11032	6	3	0.08281	10773.0	ORF1ab	3.0	3591.0	10767.0	ORF1ab	3.0	3589.0	2.0	same gene	2020-11	2020	11
11039	11032	7	3	0.08281	10774.0	ORF1ab	1.0	3592.0	10767.0	ORF1ab	3.0	3589.0	3.0	same gene	2020-11	2020	11
11032	11037	5	3	0.08281	10767.0	ORF1ab	3.0	3589.0	10772.0	ORF1ab	2.0	3591.0	2.0	same gene	2020-11	2020	11
11032	11038	6	3	0.08281	10767.0	ORF1ab	3.0	3589.0	10773.0	ORF1ab	3.0	3591.0	2.0	same gene	2020-11	2020	11
7988	11032	3044	3	0.08281	7723.0	ORF1ab	1.0	2575.0	10767.0	ORF1ab	3.0	3589.0	1014.0	same gene	2020-11	2020	11
11040	11032	8	3	0.08281	10775.0	ORF1ab	2.0	3592.0	10767.0	ORF1ab	3.0	3589.0	3.0	same gene	2020-11	2020	11
11041	11033	8	3	0.08281	10776.0	ORF1ab	3.0	3592.0	10768.0	ORF1ab	1.0	3590.0	2.0	same gene	2020-11	2020	11
24429	24435	6	3	0.0828	2867.0	S	2.0	956.0	2873.0	S	2.0	958.0	2.0	same gene	2020-11	2020	11
24428	24434	6	3	0.0828	2866.0	S	1.0	956.0	2872.0	S	1.0	958.0	2.0	same gene	2020-11	2020	11
24429	24436	7	3	0.0828	2867.0	S	2.0	956.0	2874.0	S	3.0	958.0	2.0	same gene	2020-11	2020	11
24429	24437	8	3	0.0828	2867.0	S	2.0	956.0	2875.0	S	1.0	959.0	3.0	same gene	2020-11	2020	11
24429	24434	5	3	0.0828	2867.0	S	2.0	956.0	2872.0	S	1.0	958.0	2.0	same gene	2020-11	2020	11
24428	24437	9	3	0.0828	2866.0	S	1.0	956.0	2875.0	S	1.0	959.0	3.0	same gene	2020-11	2020	11
24428	24436	8	3	0.0828	2866.0	S	1.0	956.0	2874.0	S	3.0	958.0	2.0	same gene	2020-11	2020	11
24428	24435	7	3	0.0828	2866.0	S	1.0	956.0	2873.0	S	2.0	958.0	2.0	same gene	2020-11	2020	11
24427	24436	9	3	0.0828	2865.0	S	3.0	955.0	2874.0	S	3.0	958.0	3.0	same gene	2020-11	2020	11
24434	24426	8	3	0.0828	2872.0	S	1.0	958.0	2864.0	S	2.0	955.0	3.0	same gene	2020-11	2020	11
24435	24424	11	3	0.0828	2873.0	S	2.0	958.0	2862.0	S	3.0	954.0	4.0	same gene	2020-11	2020	11
24427	24437	10	3	0.0828	2865.0	S	3.0	955.0	2875.0	S	1.0	959.0	4.0	same gene	2020-11	2020	11
24427	24435	8	3	0.0828	2865.0	S	3.0	955.0	2873.0	S	2.0	958.0	3.0	same gene	2020-11	2020	11
24427	24434	7	3	0.0828	2865.0	S	3.0	955.0	2872.0	S	1.0	958.0	3.0	same gene	2020-11	2020	11
24430	24435	5	3	0.0828	2868.0	S	3.0	956.0	2873.0	S	2.0	958.0	2.0	same gene	2020-11	2020	11
24426	24437	11	3	0.0828	2864.0	S	2.0	955.0	2875.0	S	1.0	959.0	4.0	same gene	2020-11	2020	11
24426	24436	10	3	0.0828	2864.0	S	2.0	955.0	2874.0	S	3.0	958.0	3.0	same gene	2020-11	2020	11
24430	24434	4	3	0.0828	2868.0	S	3.0	956.0	2872.0	S	1.0	958.0	2.0	same gene	2020-11	2020	11
24437	24423	14	3	0.0828	2875.0	S	1.0	959.0	2861.0	S	2.0	954.0	5.0	same gene	2020-11	2020	11
24430	24436	6	3	0.0828	2868.0	S	3.0	956.0	2874.0	S	3.0	958.0	2.0	same gene	2020-11	2020	11
24435	24429	6	3	0.0828	2873.0	S	2.0	958.0	2867.0	S	2.0	956.0	2.0	same gene	2020-11	2020	11
25631	25639	8	3	0.0828	239.0	ORF3a	2.0	80.0	247.0	ORF3a	1.0	83.0	3.0	same gene	2020-11	2020	11
25631	25636	5	3	0.0828	239.0	ORF3a	2.0	80.0	244.0	ORF3a	1.0	82.0	2.0	same gene	2020-11	2020	11
24436	24423	13	3	0.0828	2874.0	S	3.0	958.0	2861.0	S	2.0	954.0	4.0	same gene	2020-11	2020	11
25640	25631	9	3	0.0828	248.0	ORF3a	2.0	83.0	239.0	ORF3a	2.0	80.0	3.0	same gene	2020-11	2020	11
25639	25631	8	3	0.0828	247.0	ORF3a	1.0	83.0	239.0	ORF3a	2.0	80.0	3.0	same gene	2020-11	2020	11
25636	25631	5	3	0.0828	244.0	ORF3a	1.0	82.0	239.0	ORF3a	2.0	80.0	2.0	same gene	2020-11	2020	11
24437	24431	6	3	0.0828	2875.0	S	1.0	959.0	2869.0	S	1.0	957.0	2.0	same gene	2020-11	2020	11
24437	24430	7	3	0.0828	2875.0	S	1.0	959.0	2868.0	S	3.0	956.0	3.0	same gene	2020-11	2020	11
24436	24430	6	3	0.0828	2874.0	S	3.0	958.0	2868.0	S	3.0	956.0	2.0	same gene	2020-11	2020	11
24435	24430	5	3	0.0828	2873.0	S	2.0	958.0	2868.0	S	3.0	956.0	2.0	same gene	2020-11	2020	11
24435	24423	12	3	0.0828	2873.0	S	2.0	958.0	2861.0	S	2.0	954.0	4.0	same gene	2020-11	2020	11
24434	24423	11	3	0.0828	2872.0	S	1.0	958.0	2861.0	S	2.0	954.0	4.0	same gene	2020-11	2020	11
24434	24430	4	3	0.0828	2872.0	S	1.0	958.0	2868.0	S	3.0	956.0	2.0	same gene	2020-11	2020	11
24436	24429	7	3	0.0828	2874.0	S	3.0	958.0	2867.0	S	2.0	956.0	2.0	same gene	2020-11	2020	11
24434	24429	5	3	0.0828	2872.0	S	1.0	958.0	2867.0	S	2.0	956.0	2.0	same gene	2020-11	2020	11
24430	24437	7	3	0.0828	2868.0	S	3.0	956.0	2875.0	S	1.0	959.0	3.0	same gene	2020-11	2020	11
24437	24428	9	3	0.0828	2875.0	S	1.0	959.0	2866.0	S	1.0	956.0	3.0	same gene	2020-11	2020	11
24436	24428	8	3	0.0828	2874.0	S	3.0	958.0	2866.0	S	1.0	956.0	2.0	same gene	2020-11	2020	11
24435	24428	7	3	0.0828	2873.0	S	2.0	958.0	2866.0	S	1.0	956.0	2.0	same gene	2020-11	2020	11
24434	24428	6	3	0.0828	2872.0	S	1.0	958.0	2866.0	S	1.0	956.0	2.0	same gene	2020-11	2020	11
24437	24427	10	3	0.0828	2875.0	S	1.0	959.0	2865.0	S	3.0	955.0	4.0	same gene	2020-11	2020	11
24436	24427	9	3	0.0828	2874.0	S	3.0	958.0	2865.0	S	3.0	955.0	3.0	same gene	2020-11	2020	11
24435	24427	8	3	0.0828	2873.0	S	2.0	958.0	2865.0	S	3.0	955.0	3.0	same gene	2020-11	2020	11
24434	24427	7	3	0.0828	2872.0	S	1.0	958.0	2865.0	S	3.0	955.0	3.0	same gene	2020-11	2020	11
24434	24424	10	3	0.0828	2872.0	S	1.0	958.0	2862.0	S	3.0	954.0	4.0	same gene	2020-11	2020	11
25631	25640	9	3	0.0828	239.0	ORF3a	2.0	80.0	248.0	ORF3a	2.0	83.0	3.0	same gene	2020-11	2020	11
24437	24426	11	3	0.0828	2875.0	S	1.0	959.0	2864.0	S	2.0	955.0	4.0	same gene	2020-11	2020	11
24436	24426	10	3	0.0828	2874.0	S	3.0	958.0	2864.0	S	2.0	955.0	3.0	same gene	2020-11	2020	11
24435	24426	9	3	0.0828	2873.0	S	2.0	958.0	2864.0	S	2.0	955.0	3.0	same gene	2020-11	2020	11
24437	24424	13	3	0.0828	2875.0	S	1.0	959.0	2862.0	S	3.0	954.0	5.0	same gene	2020-11	2020	11
24437	24429	8	3	0.0828	2875.0	S	1.0	959.0	2867.0	S	2.0	956.0	3.0	same gene	2020-11	2020	11
24431	24437	6	3	0.0828	2869.0	S	1.0	957.0	2875.0	S	1.0	959.0	2.0	same gene	2020-11	2020	11
24436	24424	12	3	0.0828	2874.0	S	3.0	958.0	2862.0	S	3.0	954.0	4.0	same gene	2020-11	2020	11
24426	24434	8	3	0.0828	2864.0	S	2.0	955.0	2872.0	S	1.0	958.0	3.0	same gene	2020-11	2020	11
24424	24437	13	3	0.0828	2862.0	S	3.0	954.0	2875.0	S	1.0	959.0	5.0	same gene	2020-11	2020	11
24424	24436	12	3	0.0828	2862.0	S	3.0	954.0	2874.0	S	3.0	958.0	4.0	same gene	2020-11	2020	11
24424	24435	11	3	0.0828	2862.0	S	3.0	954.0	2873.0	S	2.0	958.0	4.0	same gene	2020-11	2020	11
24423	24436	13	3	0.0828	2861.0	S	2.0	954.0	2874.0	S	3.0	958.0	4.0	same gene	2020-11	2020	11
24423	24437	14	3	0.0828	2861.0	S	2.0	954.0	2875.0	S	1.0	959.0	5.0	same gene	2020-11	2020	11
24423	24435	12	3	0.0828	2861.0	S	2.0	954.0	2873.0	S	2.0	958.0	4.0	same gene	2020-11	2020	11
24424	24434	10	3	0.0828	2862.0	S	3.0	954.0	2872.0	S	1.0	958.0	4.0	same gene	2020-11	2020	11
24426	24435	9	3	0.0828	2864.0	S	2.0	955.0	2873.0	S	2.0	958.0	3.0	same gene	2020-11	2020	11
24423	24434	11	3	0.0828	2861.0	S	2.0	954.0	2872.0	S	1.0	958.0	4.0	same gene	2020-11	2020	11
7987	11030	3043	3	0.08279	7722.0	ORF1ab	3.0	2574.0	10765.0	ORF1ab	1.0	3589.0	1015.0	same gene	2020-11	2020	11
11039	11031	8	3	0.08279	10774.0	ORF1ab	1.0	3592.0	10766.0	ORF1ab	2.0	3589.0	3.0	same gene	2020-11	2020	11
11038	11031	7	3	0.08279	10773.0	ORF1ab	3.0	3591.0	10766.0	ORF1ab	2.0	3589.0	2.0	same gene	2020-11	2020	11
11037	11031	6	3	0.08279	10772.0	ORF1ab	2.0	3591.0	10766.0	ORF1ab	2.0	3589.0	2.0	same gene	2020-11	2020	11
11040	11031	9	3	0.08279	10775.0	ORF1ab	2.0	3592.0	10766.0	ORF1ab	2.0	3589.0	3.0	same gene	2020-11	2020	11
11041	11030	11	3	0.08279	10776.0	ORF1ab	3.0	3592.0	10765.0	ORF1ab	1.0	3589.0	3.0	same gene	2020-11	2020	11
11040	11030	10	3	0.08279	10775.0	ORF1ab	2.0	3592.0	10765.0	ORF1ab	1.0	3589.0	3.0	same gene	2020-11	2020	11
11041	11031	10	3	0.08279	10776.0	ORF1ab	3.0	3592.0	10766.0	ORF1ab	2.0	3589.0	3.0	same gene	2020-11	2020	11
11030	11038	8	3	0.08279	10765.0	ORF1ab	1.0	3589.0	10773.0	ORF1ab	3.0	3591.0	2.0	same gene	2020-11	2020	11
7987	11031	3044	3	0.08279	7722.0	ORF1ab	3.0	2574.0	10766.0	ORF1ab	2.0	3589.0	1015.0	same gene	2020-11	2020	11
24431	24421	10	3	0.08279	2869.0	S	1.0	957.0	2859.0	S	3.0	953.0	4.0	same gene	2020-11	2020	11
11030	11039	9	3	0.08279	10765.0	ORF1ab	1.0	3589.0	10774.0	ORF1ab	1.0	3592.0	3.0	same gene	2020-11	2020	11
11030	11040	10	3	0.08279	10765.0	ORF1ab	1.0	3589.0	10775.0	ORF1ab	2.0	3592.0	3.0	same gene	2020-11	2020	11
11030	11041	11	3	0.08279	10765.0	ORF1ab	1.0	3589.0	10776.0	ORF1ab	3.0	3592.0	3.0	same gene	2020-11	2020	11
11031	11037	6	3	0.08279	10766.0	ORF1ab	2.0	3589.0	10772.0	ORF1ab	2.0	3591.0	2.0	same gene	2020-11	2020	11
11031	11038	7	3	0.08279	10766.0	ORF1ab	2.0	3589.0	10773.0	ORF1ab	3.0	3591.0	2.0	same gene	2020-11	2020	11
11039	11030	9	3	0.08279	10774.0	ORF1ab	1.0	3592.0	10765.0	ORF1ab	1.0	3589.0	3.0	same gene	2020-11	2020	11
24427	24421	6	3	0.08279	2865.0	S	3.0	955.0	2859.0	S	3.0	953.0	2.0	same gene	2020-11	2020	11
24430	24421	9	3	0.08279	2868.0	S	3.0	956.0	2859.0	S	3.0	953.0	3.0	same gene	2020-11	2020	11
24429	24421	8	3	0.08279	2867.0	S	2.0	956.0	2859.0	S	3.0	953.0	3.0	same gene	2020-11	2020	11
11030	7985	3045	3	0.08279	10765.0	ORF1ab	1.0	3589.0	7720.0	ORF1ab	1.0	2574.0	1015.0	same gene	2020-11	2020	11
7983	7976	7	3	0.08279	7718.0	ORF1ab	2.0	2573.0	7711.0	ORF1ab	1.0	2571.0	2.0	same gene	2020-11	2020	11
11031	7989	3042	3	0.08279	10766.0	ORF1ab	2.0	3589.0	7724.0	ORF1ab	2.0	2575.0	1014.0	same gene	2020-11	2020	11
11030	7989	3041	3	0.08279	10765.0	ORF1ab	1.0	3589.0	7724.0	ORF1ab	2.0	2575.0	1014.0	same gene	2020-11	2020	11
11030	11037	7	3	0.08279	10765.0	ORF1ab	1.0	3589.0	10772.0	ORF1ab	2.0	3591.0	2.0	same gene	2020-11	2020	11
7989	11031	3042	3	0.08279	7724.0	ORF1ab	2.0	2575.0	10766.0	ORF1ab	2.0	3589.0	1014.0	same gene	2020-11	2020	11
7989	11030	3041	3	0.08279	7724.0	ORF1ab	2.0	2575.0	10765.0	ORF1ab	1.0	3589.0	1014.0	same gene	2020-11	2020	11
24421	24426	5	3	0.08279	2859.0	S	3.0	953.0	2864.0	S	2.0	955.0	2.0	same gene	2020-11	2020	11
24421	24427	6	3	0.08279	2859.0	S	3.0	953.0	2865.0	S	3.0	955.0	2.0	same gene	2020-11	2020	11
24421	24428	7	3	0.08279	2859.0	S	3.0	953.0	2866.0	S	1.0	956.0	3.0	same gene	2020-11	2020	11
24421	24429	8	3	0.08279	2859.0	S	3.0	953.0	2867.0	S	2.0	956.0	3.0	same gene	2020-11	2020	11
24421	24431	10	3	0.08279	2859.0	S	3.0	953.0	2869.0	S	1.0	957.0	4.0	same gene	2020-11	2020	11
11037	11030	7	3	0.08279	10772.0	ORF1ab	2.0	3591.0	10765.0	ORF1ab	1.0	3589.0	2.0	same gene	2020-11	2020	11
11038	11030	8	3	0.08279	10773.0	ORF1ab	3.0	3591.0	10765.0	ORF1ab	1.0	3589.0	2.0	same gene	2020-11	2020	11
24426	24421	5	3	0.08279	2864.0	S	2.0	955.0	2859.0	S	3.0	953.0	2.0	same gene	2020-11	2020	11
11031	11040	9	3	0.08279	10766.0	ORF1ab	2.0	3589.0	10775.0	ORF1ab	2.0	3592.0	3.0	same gene	2020-11	2020	11
24428	24421	7	3	0.08279	2866.0	S	1.0	956.0	2859.0	S	3.0	953.0	3.0	same gene	2020-11	2020	11
11031	11039	8	3	0.08279	10766.0	ORF1ab	2.0	3589.0	10774.0	ORF1ab	1.0	3592.0	3.0	same gene	2020-11	2020	11
24421	24430	9	3	0.08279	2859.0	S	3.0	953.0	2868.0	S	3.0	956.0	3.0	same gene	2020-11	2020	11
11031	11041	10	3	0.08279	10766.0	ORF1ab	2.0	3589.0	10776.0	ORF1ab	3.0	3592.0	3.0	same gene	2020-11	2020	11
7976	7983	7	3	0.08279	7711.0	ORF1ab	1.0	2571.0	7718.0	ORF1ab	2.0	2573.0	2.0	same gene	2020-11	2020	11
11031	7988	3043	3	0.08279	10766.0	ORF1ab	2.0	3589.0	7723.0	ORF1ab	1.0	2575.0	1014.0	same gene	2020-11	2020	11
7988	11030	3042	3	0.08279	7723.0	ORF1ab	1.0	2575.0	10765.0	ORF1ab	1.0	3589.0	1014.0	same gene	2020-11	2020	11
7988	11031	3043	3	0.08279	7723.0	ORF1ab	1.0	2575.0	10766.0	ORF1ab	2.0	3589.0	1014.0	same gene	2020-11	2020	11
7985	11031	3046	3	0.08279	7720.0	ORF1ab	1.0	2574.0	10766.0	ORF1ab	2.0	3589.0	1015.0	same gene	2020-11	2020	11
7985	11030	3045	3	0.08279	7720.0	ORF1ab	1.0	2574.0	10765.0	ORF1ab	1.0	3589.0	1015.0	same gene	2020-11	2020	11
11031	7985	3046	3	0.08279	10766.0	ORF1ab	2.0	3589.0	7720.0	ORF1ab	1.0	2574.0	1015.0	same gene	2020-11	2020	11
11031	7987	3044	3	0.08279	10766.0	ORF1ab	2.0	3589.0	7722.0	ORF1ab	3.0	2574.0	1015.0	same gene	2020-11	2020	11
11030	7988	3042	3	0.08279	10765.0	ORF1ab	1.0	3589.0	7723.0	ORF1ab	1.0	2575.0	1014.0	same gene	2020-11	2020	11
11030	7987	3043	3	0.08279	10765.0	ORF1ab	1.0	3589.0	7722.0	ORF1ab	3.0	2574.0	1015.0	same gene	2020-11	2020	11
27181	13359	13822	3	0.08278	659.0	M	2.0	220.0	13094.0	ORF1ab	2.0	4365.0		different gene	2020-11	2020	11
27181	27197	16	3	0.08278	659.0	M	2.0	220.0						different gene	2020-11	2020	11
27192	13359	13833	3	0.08278					13094.0	ORF1ab	2.0	4365.0		different gene	2020-11	2020	11
27191	13359	13832	3	0.08278	669.0	M	3.0	223.0	13094.0	ORF1ab	2.0	4365.0		different gene	2020-11	2020	11
27190	13359	13831	3	0.08278	668.0	M	2.0	223.0	13094.0	ORF1ab	2.0	4365.0		different gene	2020-11	2020	11
27189	13359	13830	3	0.08278	667.0	M	1.0	223.0	13094.0	ORF1ab	2.0	4365.0		different gene	2020-11	2020	11
27195	27197	2	3	0.08278										different gene	2020-11	2020	11
27194	27197	3	3	0.08278										different gene	2020-11	2020	11
27193	27197	4	3	0.08278										different gene	2020-11	2020	11
27193	27195	2	3	0.08278										different gene	2020-11	2020	11
27176	13351	13825	3	0.08278	654.0	M	3.0	218.0	13086.0	ORF1ab	3.0	4362.0		different gene	2020-11	2020	11
27192	27197	5	3	0.08278										different gene	2020-11	2020	11
27181	27195	14	3	0.08278	659.0	M	2.0	220.0						different gene	2020-11	2020	11
27192	27195	3	3	0.08278										different gene	2020-11	2020	11
27182	27186	4	3	0.08278	660.0	M	3.0	220.0	664.0	M	1.0	222.0	2.0	same gene	2020-11	2020	11
27194	13359	13835	3	0.08278					13094.0	ORF1ab	2.0	4365.0		different gene	2020-11	2020	11
27182	27187	5	3	0.08278	660.0	M	3.0	220.0	665.0	M	2.0	222.0	2.0	same gene	2020-11	2020	11
27192	27194	2	3	0.08278										different gene	2020-11	2020	11
27191	27197	6	3	0.08278	669.0	M	3.0	223.0						different gene	2020-11	2020	11
27191	27195	4	3	0.08278	669.0	M	3.0	223.0						different gene	2020-11	2020	11
27191	27194	3	3	0.08278	669.0	M	3.0	223.0						different gene	2020-11	2020	11
27191	27193	2	3	0.08278	669.0	M	3.0	223.0						different gene	2020-11	2020	11
24434	7985	16449	3	0.08278	2872.0	S	1.0	958.0	7720.0	ORF1ab	1.0	2574.0		different gene	2020-11	2020	11
24435	7985	16450	3	0.08278	2873.0	S	2.0	958.0	7720.0	ORF1ab	1.0	2574.0		different gene	2020-11	2020	11
24437	7985	16452	3	0.08278	2875.0	S	1.0	959.0	7720.0	ORF1ab	1.0	2574.0		different gene	2020-11	2020	11
27190	27197	7	3	0.08278	668.0	M	2.0	223.0						different gene	2020-11	2020	11
27190	27195	5	3	0.08278	668.0	M	2.0	223.0						different gene	2020-11	2020	11
27193	13359	13834	3	0.08278					13094.0	ORF1ab	2.0	4365.0		different gene	2020-11	2020	11
27195	13359	13836	3	0.08278					13094.0	ORF1ab	2.0	4365.0		different gene	2020-11	2020	11
27190	27193	3	3	0.08278	668.0	M	2.0	223.0						different gene	2020-11	2020	11
27177	13360	13817	3	0.08278	655.0	M	1.0	219.0	13095.0	ORF1ab	3.0	4365.0		different gene	2020-11	2020	11
27181	27191	10	3	0.08278	659.0	M	2.0	220.0	669.0	M	3.0	223.0	3.0	same gene	2020-11	2020	11
27189	13360	13829	3	0.08278	667.0	M	1.0	223.0	13095.0	ORF1ab	3.0	4365.0		different gene	2020-11	2020	11
27188	13360	13828	3	0.08278	666.0	M	3.0	222.0	13095.0	ORF1ab	3.0	4365.0		different gene	2020-11	2020	11
27181	27192	11	3	0.08278	659.0	M	2.0	220.0						different gene	2020-11	2020	11
27187	13360	13827	3	0.08278	665.0	M	2.0	222.0	13095.0	ORF1ab	3.0	4365.0		different gene	2020-11	2020	11
27186	13360	13826	3	0.08278	664.0	M	1.0	222.0	13095.0	ORF1ab	3.0	4365.0		different gene	2020-11	2020	11
27185	13360	13825	3	0.08278	663.0	M	3.0	221.0	13095.0	ORF1ab	3.0	4365.0		different gene	2020-11	2020	11
27184	13360	13824	3	0.08278	662.0	M	2.0	221.0	13095.0	ORF1ab	3.0	4365.0		different gene	2020-11	2020	11
27182	13360	13822	3	0.08278	660.0	M	3.0	220.0	13095.0	ORF1ab	3.0	4365.0		different gene	2020-11	2020	11
27181	13360	13821	3	0.08278	659.0	M	2.0	220.0	13095.0	ORF1ab	3.0	4365.0		different gene	2020-11	2020	11
27180	13360	13820	3	0.08278	658.0	M	1.0	220.0	13095.0	ORF1ab	3.0	4365.0		different gene	2020-11	2020	11
27179	13360	13819	3	0.08278	657.0	M	3.0	219.0	13095.0	ORF1ab	3.0	4365.0		different gene	2020-11	2020	11
27178	13360	13818	3	0.08278	656.0	M	2.0	219.0	13095.0	ORF1ab	3.0	4365.0		different gene	2020-11	2020	11
27176	13360	13816	3	0.08278	654.0	M	3.0	218.0	13095.0	ORF1ab	3.0	4365.0		different gene	2020-11	2020	11
27197	13359	13838	3	0.08278					13094.0	ORF1ab	2.0	4365.0		different gene	2020-11	2020	11
27175	13360	13815	3	0.08278	653.0	M	2.0	218.0	13095.0	ORF1ab	3.0	4365.0		different gene	2020-11	2020	11
27174	13360	13814	3	0.08278	652.0	M	1.0	218.0	13095.0	ORF1ab	3.0	4365.0		different gene	2020-11	2020	11
27173	13360	13813	3	0.08278	651.0	M	3.0	217.0	13095.0	ORF1ab	3.0	4365.0		different gene	2020-11	2020	11
27172	13360	13812	3	0.08278	650.0	M	2.0	217.0	13095.0	ORF1ab	3.0	4365.0		different gene	2020-11	2020	11
11032	24437	13405	3	0.08278	10767.0	ORF1ab	3.0	3589.0	2875.0	S	1.0	959.0		different gene	2020-11	2020	11
11032	24435	13403	3	0.08278	10767.0	ORF1ab	3.0	3589.0	2873.0	S	2.0	958.0		different gene	2020-11	2020	11
13371	13360	11	3	0.08278	13106.0	ORF1ab	2.0	4369.0	13095.0	ORF1ab	3.0	4365.0	4.0	same gene	2020-11	2020	11
11032	24434	13402	3	0.08278	10767.0	ORF1ab	3.0	3589.0	2872.0	S	1.0	958.0		different gene	2020-11	2020	11
13367	13360	7	3	0.08278	13102.0	ORF1ab	1.0	4368.0	13095.0	ORF1ab	3.0	4365.0	3.0	same gene	2020-11	2020	11
27181	27193	12	3	0.08278	659.0	M	2.0	220.0						different gene	2020-11	2020	11
27181	27194	13	3	0.08278	659.0	M	2.0	220.0						different gene	2020-11	2020	11
27177	13351	13826	3	0.08278	655.0	M	1.0	219.0	13086.0	ORF1ab	3.0	4362.0		different gene	2020-11	2020	11
13364	13360	4	3	0.08278	13099.0	ORF1ab	1.0	4367.0	13095.0	ORF1ab	3.0	4365.0	2.0	same gene	2020-11	2020	11
27190	27194	4	3	0.08278	668.0	M	2.0	223.0						different gene	2020-11	2020	11
27189	27197	8	3	0.08278	667.0	M	1.0	223.0						different gene	2020-11	2020	11
27190	27192	2	3	0.08278	668.0	M	2.0	223.0						different gene	2020-11	2020	11
27185	13359	13826	3	0.08278	663.0	M	3.0	221.0	13094.0	ORF1ab	2.0	4365.0		different gene	2020-11	2020	11
27182	27194	12	3	0.08278	660.0	M	3.0	220.0						different gene	2020-11	2020	11
27182	27195	13	3	0.08278	660.0	M	3.0	220.0						different gene	2020-11	2020	11
27182	27197	15	3	0.08278	660.0	M	3.0	220.0						different gene	2020-11	2020	11
27184	27189	5	3	0.08278	662.0	M	2.0	221.0	667.0	M	1.0	223.0	2.0	same gene	2020-11	2020	11
27184	27190	6	3	0.08278	662.0	M	2.0	221.0	668.0	M	2.0	223.0	2.0	same gene	2020-11	2020	11
27184	27191	7	3	0.08278	662.0	M	2.0	221.0	669.0	M	3.0	223.0	2.0	same gene	2020-11	2020	11
27184	27192	8	3	0.08278	662.0	M	2.0	221.0						different gene	2020-11	2020	11
27175	13351	13824	3	0.08278	653.0	M	2.0	218.0	13086.0	ORF1ab	3.0	4362.0		different gene	2020-11	2020	11
27184	27193	9	3	0.08278	662.0	M	2.0	221.0						different gene	2020-11	2020	11
27184	27194	10	3	0.08278	662.0	M	2.0	221.0						different gene	2020-11	2020	11
27184	27195	11	3	0.08278	662.0	M	2.0	221.0						different gene	2020-11	2020	11
27174	13359	13815	3	0.08278	652.0	M	1.0	218.0	13094.0	ORF1ab	2.0	4365.0		different gene	2020-11	2020	11
27175	13359	13816	3	0.08278	653.0	M	2.0	218.0	13094.0	ORF1ab	2.0	4365.0		different gene	2020-11	2020	11
27176	13359	13817	3	0.08278	654.0	M	3.0	218.0	13094.0	ORF1ab	2.0	4365.0		different gene	2020-11	2020	11
27185	27194	9	3	0.08278	663.0	M	3.0	221.0						different gene	2020-11	2020	11
27185	27193	8	3	0.08278	663.0	M	3.0	221.0						different gene	2020-11	2020	11
27185	27192	7	3	0.08278	663.0	M	3.0	221.0						different gene	2020-11	2020	11
27177	13359	13818	3	0.08278	655.0	M	1.0	219.0	13094.0	ORF1ab	2.0	4365.0		different gene	2020-11	2020	11
27178	13359	13819	3	0.08278	656.0	M	2.0	219.0	13094.0	ORF1ab	2.0	4365.0		different gene	2020-11	2020	11
27184	27197	13	3	0.08278	662.0	M	2.0	221.0						different gene	2020-11	2020	11
27179	13359	13820	3	0.08278	657.0	M	3.0	219.0	13094.0	ORF1ab	2.0	4365.0		different gene	2020-11	2020	11
27180	13359	13821	3	0.08278	658.0	M	1.0	220.0	13094.0	ORF1ab	2.0	4365.0		different gene	2020-11	2020	11
27185	27191	6	3	0.08278	663.0	M	3.0	221.0	669.0	M	3.0	223.0	2.0	same gene	2020-11	2020	11
27185	27190	5	3	0.08278	663.0	M	3.0	221.0	668.0	M	2.0	223.0	2.0	same gene	2020-11	2020	11
27188	13359	13829	3	0.08278	666.0	M	3.0	222.0	13094.0	ORF1ab	2.0	4365.0		different gene	2020-11	2020	11
27187	13359	13828	3	0.08278	665.0	M	2.0	222.0	13094.0	ORF1ab	2.0	4365.0		different gene	2020-11	2020	11
27186	13359	13827	3	0.08278	664.0	M	1.0	222.0	13094.0	ORF1ab	2.0	4365.0		different gene	2020-11	2020	11
27182	27193	11	3	0.08278	660.0	M	3.0	220.0						different gene	2020-11	2020	11
27182	27192	10	3	0.08278	660.0	M	3.0	220.0						different gene	2020-11	2020	11
27185	27195	10	3	0.08278	663.0	M	3.0	221.0						different gene	2020-11	2020	11
27187	27197	10	3	0.08278	665.0	M	2.0	222.0						different gene	2020-11	2020	11
27189	27195	6	3	0.08278	667.0	M	1.0	223.0						different gene	2020-11	2020	11
27189	27194	5	3	0.08278	667.0	M	1.0	223.0						different gene	2020-11	2020	11
27182	27188	6	3	0.08278	660.0	M	3.0	220.0	666.0	M	3.0	222.0	2.0	same gene	2020-11	2020	11
27189	27193	4	3	0.08278	667.0	M	1.0	223.0						different gene	2020-11	2020	11
27189	27192	3	3	0.08278	667.0	M	1.0	223.0						different gene	2020-11	2020	11
27188	27197	9	3	0.08278	666.0	M	3.0	222.0						different gene	2020-11	2020	11
27188	27195	7	3	0.08278	666.0	M	3.0	222.0						different gene	2020-11	2020	11
27184	13359	13825	3	0.08278	662.0	M	2.0	221.0	13094.0	ORF1ab	2.0	4365.0		different gene	2020-11	2020	11
27185	27189	4	3	0.08278	663.0	M	3.0	221.0	667.0	M	1.0	223.0	2.0	same gene	2020-11	2020	11
27188	27194	6	3	0.08278	666.0	M	3.0	222.0						different gene	2020-11	2020	11
27188	27193	5	3	0.08278	666.0	M	3.0	222.0						different gene	2020-11	2020	11
27188	27192	4	3	0.08278	666.0	M	3.0	222.0						different gene	2020-11	2020	11
27187	27195	8	3	0.08278	665.0	M	2.0	222.0						different gene	2020-11	2020	11
27182	13359	13823	3	0.08278	660.0	M	3.0	220.0	13094.0	ORF1ab	2.0	4365.0		different gene	2020-11	2020	11
27187	27194	7	3	0.08278	665.0	M	2.0	222.0						different gene	2020-11	2020	11
27187	27193	6	3	0.08278	665.0	M	2.0	222.0						different gene	2020-11	2020	11
27187	27192	5	3	0.08278	665.0	M	2.0	222.0						different gene	2020-11	2020	11
27186	27197	11	3	0.08278	664.0	M	1.0	222.0						different gene	2020-11	2020	11
27186	27195	9	3	0.08278	664.0	M	1.0	222.0						different gene	2020-11	2020	11
27186	27194	8	3	0.08278	664.0	M	1.0	222.0						different gene	2020-11	2020	11
27186	27193	7	3	0.08278	664.0	M	1.0	222.0						different gene	2020-11	2020	11
27186	27192	6	3	0.08278	664.0	M	1.0	222.0						different gene	2020-11	2020	11
27185	27197	12	3	0.08278	663.0	M	3.0	221.0						different gene	2020-11	2020	11
27182	27190	8	3	0.08278	660.0	M	3.0	220.0	668.0	M	2.0	223.0	3.0	same gene	2020-11	2020	11
27182	27191	9	3	0.08278	660.0	M	3.0	220.0	669.0	M	3.0	223.0	3.0	same gene	2020-11	2020	11
24437	11040	13397	3	0.08278	2875.0	S	1.0	959.0	10775.0	ORF1ab	2.0	3592.0		different gene	2020-11	2020	11
27182	27189	7	3	0.08278	660.0	M	3.0	220.0	667.0	M	1.0	223.0	3.0	same gene	2020-11	2020	11
11037	24437	13400	3	0.08278	10772.0	ORF1ab	2.0	3591.0	2875.0	S	1.0	959.0		different gene	2020-11	2020	11
24435	11040	13395	3	0.08278	2873.0	S	2.0	958.0	10775.0	ORF1ab	2.0	3592.0		different gene	2020-11	2020	11
24434	11040	13394	3	0.08278	2872.0	S	1.0	958.0	10775.0	ORF1ab	2.0	3592.0		different gene	2020-11	2020	11
13344	4973	8371	3	0.08278	13079.0	ORF1ab	2.0	4360.0	4708.0	ORF1ab	1.0	1570.0	2790.0	same gene	2020-11	2020	11
13346	4973	8373	3	0.08278	13081.0	ORF1ab	1.0	4361.0	4708.0	ORF1ab	1.0	1570.0	2791.0	same gene	2020-11	2020	11
13347	4973	8374	3	0.08278	13082.0	ORF1ab	2.0	4361.0	4708.0	ORF1ab	1.0	1570.0	2791.0	same gene	2020-11	2020	11
13349	4973	8376	3	0.08278	13084.0	ORF1ab	1.0	4362.0	4708.0	ORF1ab	1.0	1570.0	2792.0	same gene	2020-11	2020	11
13350	4973	8377	3	0.08278	13085.0	ORF1ab	2.0	4362.0	4708.0	ORF1ab	1.0	1570.0	2792.0	same gene	2020-11	2020	11
13351	4973	8378	3	0.08278	13086.0	ORF1ab	3.0	4362.0	4708.0	ORF1ab	1.0	1570.0	2792.0	same gene	2020-11	2020	11
13352	4973	8379	3	0.08278	13087.0	ORF1ab	1.0	4363.0	4708.0	ORF1ab	1.0	1570.0	2793.0	same gene	2020-11	2020	11
13349	4987	8362	3	0.08278	13084.0	ORF1ab	1.0	4362.0	4722.0	ORF1ab	3.0	1574.0	2788.0	same gene	2020-11	2020	11
13347	4987	8360	3	0.08278	13082.0	ORF1ab	2.0	4361.0	4722.0	ORF1ab	3.0	1574.0	2787.0	same gene	2020-11	2020	11
13346	4987	8359	3	0.08278	13081.0	ORF1ab	1.0	4361.0	4722.0	ORF1ab	3.0	1574.0	2787.0	same gene	2020-11	2020	11
13353	4973	8380	3	0.08278	13088.0	ORF1ab	2.0	4363.0	4708.0	ORF1ab	1.0	1570.0	2793.0	same gene	2020-11	2020	11
13355	4973	8382	3	0.08278	13090.0	ORF1ab	1.0	4364.0	4708.0	ORF1ab	1.0	1570.0	2794.0	same gene	2020-11	2020	11
13357	4973	8384	3	0.08278	13092.0	ORF1ab	3.0	4364.0	4708.0	ORF1ab	1.0	1570.0	2794.0	same gene	2020-11	2020	11
13344	4987	8357	3	0.08278	13079.0	ORF1ab	2.0	4360.0	4722.0	ORF1ab	3.0	1574.0	2786.0	same gene	2020-11	2020	11
13343	4987	8356	3	0.08278	13078.0	ORF1ab	1.0	4360.0	4722.0	ORF1ab	3.0	1574.0	2786.0	same gene	2020-11	2020	11
13343	4973	8370	3	0.08278	13078.0	ORF1ab	1.0	4360.0	4708.0	ORF1ab	1.0	1570.0	2790.0	same gene	2020-11	2020	11
13341	4973	8368	3	0.08278	13076.0	ORF1ab	2.0	4359.0	4708.0	ORF1ab	1.0	1570.0	2789.0	same gene	2020-11	2020	11
13340	4973	8367	3	0.08278	13075.0	ORF1ab	1.0	4359.0	4708.0	ORF1ab	1.0	1570.0	2789.0	same gene	2020-11	2020	11
13359	4987	8372	3	0.08278	13094.0	ORF1ab	2.0	4365.0	4722.0	ORF1ab	3.0	1574.0	2791.0	same gene	2020-11	2020	11
13364	4987	8377	3	0.08278	13099.0	ORF1ab	1.0	4367.0	4722.0	ORF1ab	3.0	1574.0	2793.0	same gene	2020-11	2020	11
13363	4987	8376	3	0.08278	13098.0	ORF1ab	3.0	4366.0	4722.0	ORF1ab	3.0	1574.0	2792.0	same gene	2020-11	2020	11
13362	4987	8375	3	0.08278	13097.0	ORF1ab	2.0	4366.0	4722.0	ORF1ab	3.0	1574.0	2792.0	same gene	2020-11	2020	11
13361	4987	8374	3	0.08278	13096.0	ORF1ab	1.0	4366.0	4722.0	ORF1ab	3.0	1574.0	2792.0	same gene	2020-11	2020	11
13360	4987	8373	3	0.08278	13095.0	ORF1ab	3.0	4365.0	4722.0	ORF1ab	3.0	1574.0	2791.0	same gene	2020-11	2020	11
27178	13351	13827	3	0.08278	656.0	M	2.0	219.0	13086.0	ORF1ab	3.0	4362.0		different gene	2020-11	2020	11
13357	4987	8370	3	0.08278	13092.0	ORF1ab	3.0	4364.0	4722.0	ORF1ab	3.0	1574.0	2790.0	same gene	2020-11	2020	11
27180	13351	13829	3	0.08278	658.0	M	1.0	220.0	13086.0	ORF1ab	3.0	4362.0		different gene	2020-11	2020	11
13355	4987	8368	3	0.08278	13090.0	ORF1ab	1.0	4364.0	4722.0	ORF1ab	3.0	1574.0	2790.0	same gene	2020-11	2020	11
13353	4987	8366	3	0.08278	13088.0	ORF1ab	2.0	4363.0	4722.0	ORF1ab	3.0	1574.0	2789.0	same gene	2020-11	2020	11
13352	4987	8365	3	0.08278	13087.0	ORF1ab	1.0	4363.0	4722.0	ORF1ab	3.0	1574.0	2789.0	same gene	2020-11	2020	11
27179	13351	13828	3	0.08278	657.0	M	3.0	219.0	13086.0	ORF1ab	3.0	4362.0		different gene	2020-11	2020	11
13351	4987	8364	3	0.08278	13086.0	ORF1ab	3.0	4362.0	4722.0	ORF1ab	3.0	1574.0	2788.0	same gene	2020-11	2020	11
13350	4987	8363	3	0.08278	13085.0	ORF1ab	2.0	4362.0	4722.0	ORF1ab	3.0	1574.0	2788.0	same gene	2020-11	2020	11
13359	4973	8386	3	0.08278	13094.0	ORF1ab	2.0	4365.0	4708.0	ORF1ab	1.0	1570.0	2795.0	same gene	2020-11	2020	11
13360	4973	8387	3	0.08278	13095.0	ORF1ab	3.0	4365.0	4708.0	ORF1ab	1.0	1570.0	2795.0	same gene	2020-11	2020	11
13361	4973	8388	3	0.08278	13096.0	ORF1ab	1.0	4366.0	4708.0	ORF1ab	1.0	1570.0	2796.0	same gene	2020-11	2020	11
27186	4973	22213	3	0.08278	664.0	M	1.0	222.0	4708.0	ORF1ab	1.0	1570.0		different gene	2020-11	2020	11
27182	4973	22209	3	0.08278	660.0	M	3.0	220.0	4708.0	ORF1ab	1.0	1570.0		different gene	2020-11	2020	11
27184	4973	22211	3	0.08278	662.0	M	2.0	221.0	4708.0	ORF1ab	1.0	1570.0		different gene	2020-11	2020	11
13341	4987	8354	3	0.08278	13076.0	ORF1ab	2.0	4359.0	4722.0	ORF1ab	3.0	1574.0	2785.0	same gene	2020-11	2020	11
13340	4987	8353	3	0.08278	13075.0	ORF1ab	1.0	4359.0	4722.0	ORF1ab	3.0	1574.0	2785.0	same gene	2020-11	2020	11
27185	4973	22212	3	0.08278	663.0	M	3.0	221.0	4708.0	ORF1ab	1.0	1570.0		different gene	2020-11	2020	11
27197	4986	22211	3	0.08278					4721.0	ORF1ab	2.0	1574.0		different gene	2020-11	2020	11
27187	4973	22214	3	0.08278	665.0	M	2.0	222.0	4708.0	ORF1ab	1.0	1570.0		different gene	2020-11	2020	11
27180	4973	22207	3	0.08278	658.0	M	1.0	220.0	4708.0	ORF1ab	1.0	1570.0		different gene	2020-11	2020	11
27188	4973	22215	3	0.08278	666.0	M	3.0	222.0	4708.0	ORF1ab	1.0	1570.0		different gene	2020-11	2020	11
27189	4973	22216	3	0.08278	667.0	M	1.0	223.0	4708.0	ORF1ab	1.0	1570.0		different gene	2020-11	2020	11
27190	4973	22217	3	0.08278	668.0	M	2.0	223.0	4708.0	ORF1ab	1.0	1570.0		different gene	2020-11	2020	11
27191	4973	22218	3	0.08278	669.0	M	3.0	223.0	4708.0	ORF1ab	1.0	1570.0		different gene	2020-11	2020	11
27192	4973	22219	3	0.08278					4708.0	ORF1ab	1.0	1570.0		different gene	2020-11	2020	11
27193	4973	22220	3	0.08278					4708.0	ORF1ab	1.0	1570.0		different gene	2020-11	2020	11
27181	4973	22208	3	0.08278	659.0	M	2.0	220.0	4708.0	ORF1ab	1.0	1570.0		different gene	2020-11	2020	11
27179	4973	22206	3	0.08278	657.0	M	3.0	219.0	4708.0	ORF1ab	1.0	1570.0		different gene	2020-11	2020	11
13362	4973	8389	3	0.08278	13097.0	ORF1ab	2.0	4366.0	4708.0	ORF1ab	1.0	1570.0	2796.0	same gene	2020-11	2020	11
24435	11032	13403	3	0.08278	2873.0	S	2.0	958.0	10767.0	ORF1ab	3.0	3589.0		different gene	2020-11	2020	11
13363	4973	8390	3	0.08278	13098.0	ORF1ab	3.0	4366.0	4708.0	ORF1ab	1.0	1570.0	2796.0	same gene	2020-11	2020	11
13364	4973	8391	3	0.08278	13099.0	ORF1ab	1.0	4367.0	4708.0	ORF1ab	1.0	1570.0	2797.0	same gene	2020-11	2020	11
13367	4973	8394	3	0.08278	13102.0	ORF1ab	1.0	4368.0	4708.0	ORF1ab	1.0	1570.0	2798.0	same gene	2020-11	2020	11
13371	4973	8398	3	0.08278	13106.0	ORF1ab	2.0	4369.0	4708.0	ORF1ab	1.0	1570.0	2799.0	same gene	2020-11	2020	11
27181	13351	13830	3	0.08278	659.0	M	2.0	220.0	13086.0	ORF1ab	3.0	4362.0		different gene	2020-11	2020	11
24434	11032	13402	3	0.08278	2872.0	S	1.0	958.0	10767.0	ORF1ab	3.0	3589.0		different gene	2020-11	2020	11
24437	11032	13405	3	0.08278	2875.0	S	1.0	959.0	10767.0	ORF1ab	3.0	3589.0		different gene	2020-11	2020	11
27178	4973	22205	3	0.08278	656.0	M	2.0	219.0	4708.0	ORF1ab	1.0	1570.0		different gene	2020-11	2020	11
27172	4973	22199	3	0.08278	650.0	M	2.0	217.0	4708.0	ORF1ab	1.0	1570.0		different gene	2020-11	2020	11
27173	4973	22200	3	0.08278	651.0	M	3.0	217.0	4708.0	ORF1ab	1.0	1570.0		different gene	2020-11	2020	11
27174	4973	22201	3	0.08278	652.0	M	1.0	218.0	4708.0	ORF1ab	1.0	1570.0		different gene	2020-11	2020	11
27175	4973	22202	3	0.08278	653.0	M	2.0	218.0	4708.0	ORF1ab	1.0	1570.0		different gene	2020-11	2020	11
27176	4973	22203	3	0.08278	654.0	M	3.0	218.0	4708.0	ORF1ab	1.0	1570.0		different gene	2020-11	2020	11
27177	4973	22204	3	0.08278	655.0	M	1.0	219.0	4708.0	ORF1ab	1.0	1570.0		different gene	2020-11	2020	11
13367	4987	8380	3	0.08278	13102.0	ORF1ab	1.0	4368.0	4722.0	ORF1ab	3.0	1574.0	2794.0	same gene	2020-11	2020	11
13371	4987	8384	3	0.08278	13106.0	ORF1ab	2.0	4369.0	4722.0	ORF1ab	3.0	1574.0	2795.0	same gene	2020-11	2020	11
27172	4987	22185	3	0.08278	650.0	M	2.0	217.0	4722.0	ORF1ab	3.0	1574.0		different gene	2020-11	2020	11
11041	24435	13394	3	0.08278	10776.0	ORF1ab	3.0	3592.0	2873.0	S	2.0	958.0		different gene	2020-11	2020	11
11039	24435	13396	3	0.08278	10774.0	ORF1ab	1.0	3592.0	2873.0	S	2.0	958.0		different gene	2020-11	2020	11
11039	24437	13398	3	0.08278	10774.0	ORF1ab	1.0	3592.0	2875.0	S	1.0	959.0		different gene	2020-11	2020	11
11040	24434	13394	3	0.08278	10775.0	ORF1ab	2.0	3592.0	2872.0	S	1.0	958.0		different gene	2020-11	2020	11
11040	24435	13395	3	0.08278	10775.0	ORF1ab	2.0	3592.0	2873.0	S	2.0	958.0		different gene	2020-11	2020	11
11040	24437	13397	3	0.08278	10775.0	ORF1ab	2.0	3592.0	2875.0	S	1.0	959.0		different gene	2020-11	2020	11
11041	24434	13393	3	0.08278	10776.0	ORF1ab	3.0	3592.0	2872.0	S	1.0	958.0		different gene	2020-11	2020	11
11041	24437	13396	3	0.08278	10776.0	ORF1ab	3.0	3592.0	2875.0	S	1.0	959.0		different gene	2020-11	2020	11
11038	24437	13399	3	0.08278	10773.0	ORF1ab	3.0	3591.0	2875.0	S	1.0	959.0		different gene	2020-11	2020	11
13363	13352	11	3	0.08278	13098.0	ORF1ab	3.0	4366.0	13087.0	ORF1ab	1.0	4363.0	3.0	same gene	2020-11	2020	11
27192	13360	13832	3	0.08278					13095.0	ORF1ab	3.0	4365.0		different gene	2020-11	2020	11
27193	13360	13833	3	0.08278					13095.0	ORF1ab	3.0	4365.0		different gene	2020-11	2020	11
27194	13360	13834	3	0.08278					13095.0	ORF1ab	3.0	4365.0		different gene	2020-11	2020	11
27195	13360	13835	3	0.08278					13095.0	ORF1ab	3.0	4365.0		different gene	2020-11	2020	11
27197	13360	13837	3	0.08278					13095.0	ORF1ab	3.0	4365.0		different gene	2020-11	2020	11
11039	24434	13395	3	0.08278	10774.0	ORF1ab	1.0	3592.0	2872.0	S	1.0	958.0		different gene	2020-11	2020	11
11038	24435	13397	3	0.08278	10773.0	ORF1ab	3.0	3591.0	2873.0	S	2.0	958.0		different gene	2020-11	2020	11
24437	11039	13398	3	0.08278	2875.0	S	1.0	959.0	10774.0	ORF1ab	1.0	3592.0		different gene	2020-11	2020	11
11034	24435	13401	3	0.08278	10769.0	ORF1ab	2.0	3590.0	2873.0	S	2.0	958.0		different gene	2020-11	2020	11
11033	24434	13401	3	0.08278	10768.0	ORF1ab	1.0	3590.0	2872.0	S	1.0	958.0		different gene	2020-11	2020	11
11033	24435	13402	3	0.08278	10768.0	ORF1ab	1.0	3590.0	2873.0	S	2.0	958.0		different gene	2020-11	2020	11
11033	24437	13404	3	0.08278	10768.0	ORF1ab	1.0	3590.0	2875.0	S	1.0	959.0		different gene	2020-11	2020	11
27190	13360	13830	3	0.08278	668.0	M	2.0	223.0	13095.0	ORF1ab	3.0	4365.0		different gene	2020-11	2020	11
27191	13360	13831	3	0.08278	669.0	M	3.0	223.0	13095.0	ORF1ab	3.0	4365.0		different gene	2020-11	2020	11
11034	24434	13400	3	0.08278	10769.0	ORF1ab	2.0	3590.0	2872.0	S	1.0	958.0		different gene	2020-11	2020	11
11034	24437	13403	3	0.08278	10769.0	ORF1ab	2.0	3590.0	2875.0	S	1.0	959.0		different gene	2020-11	2020	11
11038	24434	13396	3	0.08278	10773.0	ORF1ab	3.0	3591.0	2872.0	S	1.0	958.0		different gene	2020-11	2020	11
11035	24434	13399	3	0.08278	10770.0	ORF1ab	3.0	3590.0	2872.0	S	1.0	958.0		different gene	2020-11	2020	11
11035	24435	13400	3	0.08278	10770.0	ORF1ab	3.0	3590.0	2873.0	S	2.0	958.0		different gene	2020-11	2020	11
11035	24437	13402	3	0.08278	10770.0	ORF1ab	3.0	3590.0	2875.0	S	1.0	959.0		different gene	2020-11	2020	11
11037	24434	13397	3	0.08278	10772.0	ORF1ab	2.0	3591.0	2872.0	S	1.0	958.0		different gene	2020-11	2020	11
11037	24435	13398	3	0.08278	10772.0	ORF1ab	2.0	3591.0	2873.0	S	2.0	958.0		different gene	2020-11	2020	11
27172	13359	13813	3	0.08278	650.0	M	2.0	217.0	13094.0	ORF1ab	2.0	4365.0		different gene	2020-11	2020	11
13367	13361	6	3	0.08278	13102.0	ORF1ab	1.0	4368.0	13096.0	ORF1ab	1.0	4366.0	2.0	same gene	2020-11	2020	11
24435	11039	13396	3	0.08278	2873.0	S	2.0	958.0	10774.0	ORF1ab	1.0	3592.0		different gene	2020-11	2020	11
27173	4987	22186	3	0.08278	651.0	M	3.0	217.0	4722.0	ORF1ab	3.0	1574.0		different gene	2020-11	2020	11
27178	4987	22191	3	0.08278	656.0	M	2.0	219.0	4722.0	ORF1ab	3.0	1574.0		different gene	2020-11	2020	11
13362	13352	10	3	0.08278	13097.0	ORF1ab	2.0	4366.0	13087.0	ORF1ab	1.0	4363.0	3.0	same gene	2020-11	2020	11
27180	4987	22193	3	0.08278	658.0	M	1.0	220.0	4722.0	ORF1ab	3.0	1574.0		different gene	2020-11	2020	11
13361	13352	9	3	0.08278	13096.0	ORF1ab	1.0	4366.0	13087.0	ORF1ab	1.0	4363.0	3.0	same gene	2020-11	2020	11
27179	4987	22192	3	0.08278	657.0	M	3.0	219.0	4722.0	ORF1ab	3.0	1574.0		different gene	2020-11	2020	11
13360	13352	8	3	0.08278	13095.0	ORF1ab	3.0	4365.0	13087.0	ORF1ab	1.0	4363.0	2.0	same gene	2020-11	2020	11
13359	13352	7	3	0.08278	13094.0	ORF1ab	2.0	4365.0	13087.0	ORF1ab	1.0	4363.0	2.0	same gene	2020-11	2020	11
27177	4987	22190	3	0.08278	655.0	M	1.0	219.0	4722.0	ORF1ab	3.0	1574.0		different gene	2020-11	2020	11
27182	4987	22195	3	0.08278	660.0	M	3.0	220.0	4722.0	ORF1ab	3.0	1574.0		different gene	2020-11	2020	11
27176	4987	22189	3	0.08278	654.0	M	3.0	218.0	4722.0	ORF1ab	3.0	1574.0		different gene	2020-11	2020	11
27175	4987	22188	3	0.08278	653.0	M	2.0	218.0	4722.0	ORF1ab	3.0	1574.0		different gene	2020-11	2020	11
7988	24437	16449	3	0.08278	7723.0	ORF1ab	1.0	2575.0	2875.0	S	1.0	959.0		different gene	2020-11	2020	11
7988	24435	16447	3	0.08278	7723.0	ORF1ab	1.0	2575.0	2873.0	S	2.0	958.0		different gene	2020-11	2020	11
7988	24434	16446	3	0.08278	7723.0	ORF1ab	1.0	2575.0	2872.0	S	1.0	958.0		different gene	2020-11	2020	11
27174	4987	22187	3	0.08278	652.0	M	1.0	218.0	4722.0	ORF1ab	3.0	1574.0		different gene	2020-11	2020	11
27181	4987	22194	3	0.08278	659.0	M	2.0	220.0	4722.0	ORF1ab	3.0	1574.0		different gene	2020-11	2020	11
27184	4987	22197	3	0.08278	662.0	M	2.0	221.0	4722.0	ORF1ab	3.0	1574.0		different gene	2020-11	2020	11
24434	11039	13395	3	0.08278	2872.0	S	1.0	958.0	10774.0	ORF1ab	1.0	3592.0		different gene	2020-11	2020	11
27190	4987	22203	3	0.08278	668.0	M	2.0	223.0	4722.0	ORF1ab	3.0	1574.0		different gene	2020-11	2020	11
27197	4987	22210	3	0.08278					4722.0	ORF1ab	3.0	1574.0		different gene	2020-11	2020	11
27195	4987	22208	3	0.08278					4722.0	ORF1ab	3.0	1574.0		different gene	2020-11	2020	11
27194	4987	22207	3	0.08278					4722.0	ORF1ab	3.0	1574.0		different gene	2020-11	2020	11
27193	4987	22206	3	0.08278					4722.0	ORF1ab	3.0	1574.0		different gene	2020-11	2020	11
27192	4987	22205	3	0.08278					4722.0	ORF1ab	3.0	1574.0		different gene	2020-11	2020	11
27191	4987	22204	3	0.08278	669.0	M	3.0	223.0	4722.0	ORF1ab	3.0	1574.0		different gene	2020-11	2020	11
7989	24437	16448	3	0.08278	7724.0	ORF1ab	2.0	2575.0	2875.0	S	1.0	959.0		different gene	2020-11	2020	11
27185	4987	22198	3	0.08278	663.0	M	3.0	221.0	4722.0	ORF1ab	3.0	1574.0		different gene	2020-11	2020	11
7989	24435	16446	3	0.08278	7724.0	ORF1ab	2.0	2575.0	2873.0	S	2.0	958.0		different gene	2020-11	2020	11
7989	24434	16445	3	0.08278	7724.0	ORF1ab	2.0	2575.0	2872.0	S	1.0	958.0		different gene	2020-11	2020	11
27189	4987	22202	3	0.08278	667.0	M	1.0	223.0	4722.0	ORF1ab	3.0	1574.0		different gene	2020-11	2020	11
27188	4987	22201	3	0.08278	666.0	M	3.0	222.0	4722.0	ORF1ab	3.0	1574.0		different gene	2020-11	2020	11
27187	4987	22200	3	0.08278	665.0	M	2.0	222.0	4722.0	ORF1ab	3.0	1574.0		different gene	2020-11	2020	11
27186	4987	22199	3	0.08278	664.0	M	1.0	222.0	4722.0	ORF1ab	3.0	1574.0		different gene	2020-11	2020	11
27173	13359	13814	3	0.08278	651.0	M	3.0	217.0	13094.0	ORF1ab	2.0	4365.0		different gene	2020-11	2020	11
24437	7987	16450	3	0.08278	2875.0	S	1.0	959.0	7722.0	ORF1ab	3.0	2574.0		different gene	2020-11	2020	11
13371	13359	12	3	0.08278	13106.0	ORF1ab	2.0	4369.0	13094.0	ORF1ab	2.0	4365.0	4.0	same gene	2020-11	2020	11
24434	11041	13393	3	0.08278	2872.0	S	1.0	958.0	10776.0	ORF1ab	3.0	3592.0		different gene	2020-11	2020	11
27174	13352	13822	3	0.08278	652.0	M	1.0	218.0	13087.0	ORF1ab	1.0	4363.0		different gene	2020-11	2020	11
27173	13352	13821	3	0.08278	651.0	M	3.0	217.0	13087.0	ORF1ab	1.0	4363.0		different gene	2020-11	2020	11
27172	13352	13820	3	0.08278	650.0	M	2.0	217.0	13087.0	ORF1ab	1.0	4363.0		different gene	2020-11	2020	11
27172	13357	13815	3	0.08278	650.0	M	2.0	217.0	13092.0	ORF1ab	3.0	4364.0		different gene	2020-11	2020	11
27173	13357	13816	3	0.08278	651.0	M	3.0	217.0	13092.0	ORF1ab	3.0	4364.0		different gene	2020-11	2020	11
27174	13357	13817	3	0.08278	652.0	M	1.0	218.0	13092.0	ORF1ab	3.0	4364.0		different gene	2020-11	2020	11
27175	13357	13818	3	0.08278	653.0	M	2.0	218.0	13092.0	ORF1ab	3.0	4364.0		different gene	2020-11	2020	11
27176	13357	13819	3	0.08278	654.0	M	3.0	218.0	13092.0	ORF1ab	3.0	4364.0		different gene	2020-11	2020	11
27177	13357	13820	3	0.08278	655.0	M	1.0	219.0	13092.0	ORF1ab	3.0	4364.0		different gene	2020-11	2020	11
27178	13357	13821	3	0.08278	656.0	M	2.0	219.0	13092.0	ORF1ab	3.0	4364.0		different gene	2020-11	2020	11
27179	13357	13822	3	0.08278	657.0	M	3.0	219.0	13092.0	ORF1ab	3.0	4364.0		different gene	2020-11	2020	11
27180	13357	13823	3	0.08278	658.0	M	1.0	220.0	13092.0	ORF1ab	3.0	4364.0		different gene	2020-11	2020	11
13341	13349	8	3	0.08278	13076.0	ORF1ab	2.0	4359.0	13084.0	ORF1ab	1.0	4362.0	3.0	same gene	2020-11	2020	11
13341	13347	6	3	0.08278	13076.0	ORF1ab	2.0	4359.0	13082.0	ORF1ab	2.0	4361.0	2.0	same gene	2020-11	2020	11
13341	13346	5	3	0.08278	13076.0	ORF1ab	2.0	4359.0	13081.0	ORF1ab	1.0	4361.0	2.0	same gene	2020-11	2020	11
27175	13352	13823	3	0.08278	653.0	M	2.0	218.0	13087.0	ORF1ab	1.0	4363.0		different gene	2020-11	2020	11
24435	11041	13394	3	0.08278	2873.0	S	2.0	958.0	10776.0	ORF1ab	3.0	3592.0		different gene	2020-11	2020	11
13367	13359	8	3	0.08278	13102.0	ORF1ab	1.0	4368.0	13094.0	ORF1ab	2.0	4365.0	3.0	same gene	2020-11	2020	11
24437	11041	13396	3	0.08278	2875.0	S	1.0	959.0	10776.0	ORF1ab	3.0	3592.0		different gene	2020-11	2020	11
27184	13352	13832	3	0.08278	662.0	M	2.0	221.0	13087.0	ORF1ab	1.0	4363.0		different gene	2020-11	2020	11
27182	13352	13830	3	0.08278	660.0	M	3.0	220.0	13087.0	ORF1ab	1.0	4363.0		different gene	2020-11	2020	11
27181	13352	13829	3	0.08278	659.0	M	2.0	220.0	13087.0	ORF1ab	1.0	4363.0		different gene	2020-11	2020	11
27180	13352	13828	3	0.08278	658.0	M	1.0	220.0	13087.0	ORF1ab	1.0	4363.0		different gene	2020-11	2020	11
13361	13357	4	3	0.08278	13096.0	ORF1ab	1.0	4366.0	13092.0	ORF1ab	3.0	4364.0	2.0	same gene	2020-11	2020	11
13362	13357	5	3	0.08278	13097.0	ORF1ab	2.0	4366.0	13092.0	ORF1ab	3.0	4364.0	2.0	same gene	2020-11	2020	11
13363	13357	6	3	0.08278	13098.0	ORF1ab	3.0	4366.0	13092.0	ORF1ab	3.0	4364.0	2.0	same gene	2020-11	2020	11
13364	13357	7	3	0.08278	13099.0	ORF1ab	1.0	4367.0	13092.0	ORF1ab	3.0	4364.0	3.0	same gene	2020-11	2020	11
27179	13352	13827	3	0.08278	657.0	M	3.0	219.0	13087.0	ORF1ab	1.0	4363.0		different gene	2020-11	2020	11
13367	13357	10	3	0.08278	13102.0	ORF1ab	1.0	4368.0	13092.0	ORF1ab	3.0	4364.0	4.0	same gene	2020-11	2020	11
13341	13350	9	3	0.08278	13076.0	ORF1ab	2.0	4359.0	13085.0	ORF1ab	2.0	4362.0	3.0	same gene	2020-11	2020	11
27178	13352	13826	3	0.08278	656.0	M	2.0	219.0	13087.0	ORF1ab	1.0	4363.0		different gene	2020-11	2020	11
27177	13352	13825	3	0.08278	655.0	M	1.0	219.0	13087.0	ORF1ab	1.0	4363.0		different gene	2020-11	2020	11
27176	13352	13824	3	0.08278	654.0	M	3.0	218.0	13087.0	ORF1ab	1.0	4363.0		different gene	2020-11	2020	11
13371	13357	14	3	0.08278	13106.0	ORF1ab	2.0	4369.0	13092.0	ORF1ab	3.0	4364.0	5.0	same gene	2020-11	2020	11
27181	13357	13824	3	0.08278	659.0	M	2.0	220.0	13092.0	ORF1ab	3.0	4364.0		different gene	2020-11	2020	11
27182	13357	13825	3	0.08278	660.0	M	3.0	220.0	13092.0	ORF1ab	3.0	4364.0		different gene	2020-11	2020	11
27184	13357	13827	3	0.08278	662.0	M	2.0	221.0	13092.0	ORF1ab	3.0	4364.0		different gene	2020-11	2020	11
27185	13357	13828	3	0.08278	663.0	M	3.0	221.0	13092.0	ORF1ab	3.0	4364.0		different gene	2020-11	2020	11
13340	27180	13840	3	0.08278	13075.0	ORF1ab	1.0	4359.0	658.0	M	1.0	220.0		different gene	2020-11	2020	11
13340	27179	13839	3	0.08278	13075.0	ORF1ab	1.0	4359.0	657.0	M	3.0	219.0		different gene	2020-11	2020	11
13340	27178	13838	3	0.08278	13075.0	ORF1ab	1.0	4359.0	656.0	M	2.0	219.0		different gene	2020-11	2020	11
13340	27177	13837	3	0.08278	13075.0	ORF1ab	1.0	4359.0	655.0	M	1.0	219.0		different gene	2020-11	2020	11
13340	27176	13836	3	0.08278	13075.0	ORF1ab	1.0	4359.0	654.0	M	3.0	218.0		different gene	2020-11	2020	11
13340	27175	13835	3	0.08278	13075.0	ORF1ab	1.0	4359.0	653.0	M	2.0	218.0		different gene	2020-11	2020	11
13340	27174	13834	3	0.08278	13075.0	ORF1ab	1.0	4359.0	652.0	M	1.0	218.0		different gene	2020-11	2020	11
13340	27173	13833	3	0.08278	13075.0	ORF1ab	1.0	4359.0	651.0	M	3.0	217.0		different gene	2020-11	2020	11
13340	27172	13832	3	0.08278	13075.0	ORF1ab	1.0	4359.0	650.0	M	2.0	217.0		different gene	2020-11	2020	11
27173	27187	14	3	0.08278	651.0	M	3.0	217.0	665.0	M	2.0	222.0	5.0	same gene	2020-11	2020	11
27173	27188	15	3	0.08278	651.0	M	3.0	217.0	666.0	M	3.0	222.0	5.0	same gene	2020-11	2020	11
27173	27189	16	3	0.08278	651.0	M	3.0	217.0	667.0	M	1.0	223.0	6.0	same gene	2020-11	2020	11
27173	27190	17	3	0.08278	651.0	M	3.0	217.0	668.0	M	2.0	223.0	6.0	same gene	2020-11	2020	11
27173	27191	18	3	0.08278	651.0	M	3.0	217.0	669.0	M	3.0	223.0	6.0	same gene	2020-11	2020	11
27173	27192	19	3	0.08278	651.0	M	3.0	217.0						different gene	2020-11	2020	11
13340	27181	13841	3	0.08278	13075.0	ORF1ab	1.0	4359.0	659.0	M	2.0	220.0		different gene	2020-11	2020	11
13340	27182	13842	3	0.08278	13075.0	ORF1ab	1.0	4359.0	660.0	M	3.0	220.0		different gene	2020-11	2020	11
13340	27184	13844	3	0.08278	13075.0	ORF1ab	1.0	4359.0	662.0	M	2.0	221.0		different gene	2020-11	2020	11
13340	27193	13853	3	0.08278	13075.0	ORF1ab	1.0	4359.0						different gene	2020-11	2020	11
27186	13357	13829	3	0.08278	664.0	M	1.0	222.0	13092.0	ORF1ab	3.0	4364.0		different gene	2020-11	2020	11
13340	27197	13857	3	0.08278	13075.0	ORF1ab	1.0	4359.0						different gene	2020-11	2020	11
13340	27195	13855	3	0.08278	13075.0	ORF1ab	1.0	4359.0						different gene	2020-11	2020	11
27187	13357	13830	3	0.08278	665.0	M	2.0	222.0	13092.0	ORF1ab	3.0	4364.0		different gene	2020-11	2020	11
27188	13357	13831	3	0.08278	666.0	M	3.0	222.0	13092.0	ORF1ab	3.0	4364.0		different gene	2020-11	2020	11
13340	27194	13854	3	0.08278	13075.0	ORF1ab	1.0	4359.0						different gene	2020-11	2020	11
13340	27192	13852	3	0.08278	13075.0	ORF1ab	1.0	4359.0						different gene	2020-11	2020	11
13340	27185	13845	3	0.08278	13075.0	ORF1ab	1.0	4359.0	663.0	M	3.0	221.0		different gene	2020-11	2020	11
13340	27191	13851	3	0.08278	13075.0	ORF1ab	1.0	4359.0	669.0	M	3.0	223.0		different gene	2020-11	2020	11
13340	27190	13850	3	0.08278	13075.0	ORF1ab	1.0	4359.0	668.0	M	2.0	223.0		different gene	2020-11	2020	11
13340	27189	13849	3	0.08278	13075.0	ORF1ab	1.0	4359.0	667.0	M	1.0	223.0		different gene	2020-11	2020	11
13340	27188	13848	3	0.08278	13075.0	ORF1ab	1.0	4359.0	666.0	M	3.0	222.0		different gene	2020-11	2020	11
13340	27187	13847	3	0.08278	13075.0	ORF1ab	1.0	4359.0	665.0	M	2.0	222.0		different gene	2020-11	2020	11
13340	27186	13846	3	0.08278	13075.0	ORF1ab	1.0	4359.0	664.0	M	1.0	222.0		different gene	2020-11	2020	11
27185	13352	13833	3	0.08278	663.0	M	3.0	221.0	13087.0	ORF1ab	1.0	4363.0		different gene	2020-11	2020	11
27186	13352	13834	3	0.08278	664.0	M	1.0	222.0	13087.0	ORF1ab	1.0	4363.0		different gene	2020-11	2020	11
13341	13351	10	3	0.08278	13076.0	ORF1ab	2.0	4359.0	13086.0	ORF1ab	3.0	4362.0	3.0	same gene	2020-11	2020	11
27177	13355	13822	3	0.08278	655.0	M	1.0	219.0	13090.0	ORF1ab	1.0	4364.0		different gene	2020-11	2020	11
13371	13355	16	3	0.08278	13106.0	ORF1ab	2.0	4369.0	13090.0	ORF1ab	1.0	4364.0	5.0	same gene	2020-11	2020	11
27180	13353	13827	3	0.08278	658.0	M	1.0	220.0	13088.0	ORF1ab	2.0	4363.0		different gene	2020-11	2020	11
27179	13353	13826	3	0.08278	657.0	M	3.0	219.0	13088.0	ORF1ab	2.0	4363.0		different gene	2020-11	2020	11
27178	13353	13825	3	0.08278	656.0	M	2.0	219.0	13088.0	ORF1ab	2.0	4363.0		different gene	2020-11	2020	11
27177	13353	13824	3	0.08278	655.0	M	1.0	219.0	13088.0	ORF1ab	2.0	4363.0		different gene	2020-11	2020	11
27176	13353	13823	3	0.08278	654.0	M	3.0	218.0	13088.0	ORF1ab	2.0	4363.0		different gene	2020-11	2020	11
27175	13353	13822	3	0.08278	653.0	M	2.0	218.0	13088.0	ORF1ab	2.0	4363.0		different gene	2020-11	2020	11
13341	13352	11	3	0.08278	13076.0	ORF1ab	2.0	4359.0	13087.0	ORF1ab	1.0	4363.0	4.0	same gene	2020-11	2020	11
27174	13353	13821	3	0.08278	652.0	M	1.0	218.0	13088.0	ORF1ab	2.0	4363.0		different gene	2020-11	2020	11
27173	13353	13820	3	0.08278	651.0	M	3.0	217.0	13088.0	ORF1ab	2.0	4363.0		different gene	2020-11	2020	11
27172	13353	13819	3	0.08278	650.0	M	2.0	217.0	13088.0	ORF1ab	2.0	4363.0		different gene	2020-11	2020	11
27172	13355	13817	3	0.08278	650.0	M	2.0	217.0	13090.0	ORF1ab	1.0	4364.0		different gene	2020-11	2020	11
27173	13355	13818	3	0.08278	651.0	M	3.0	217.0	13090.0	ORF1ab	1.0	4364.0		different gene	2020-11	2020	11
27174	13355	13819	3	0.08278	652.0	M	1.0	218.0	13090.0	ORF1ab	1.0	4364.0		different gene	2020-11	2020	11
27175	13355	13820	3	0.08278	653.0	M	2.0	218.0	13090.0	ORF1ab	1.0	4364.0		different gene	2020-11	2020	11
27181	13353	13828	3	0.08278	659.0	M	2.0	220.0	13088.0	ORF1ab	2.0	4363.0		different gene	2020-11	2020	11
27182	13353	13829	3	0.08278	660.0	M	3.0	220.0	13088.0	ORF1ab	2.0	4363.0		different gene	2020-11	2020	11
27184	13353	13831	3	0.08278	662.0	M	2.0	221.0	13088.0	ORF1ab	2.0	4363.0		different gene	2020-11	2020	11
27188	13353	13835	3	0.08278	666.0	M	3.0	222.0	13088.0	ORF1ab	2.0	4363.0		different gene	2020-11	2020	11
27194	13353	13841	3	0.08278					13088.0	ORF1ab	2.0	4363.0		different gene	2020-11	2020	11
27193	13353	13840	3	0.08278					13088.0	ORF1ab	2.0	4363.0		different gene	2020-11	2020	11
27192	13353	13839	3	0.08278					13088.0	ORF1ab	2.0	4363.0		different gene	2020-11	2020	11
27191	13353	13838	3	0.08278	669.0	M	3.0	223.0	13088.0	ORF1ab	2.0	4363.0		different gene	2020-11	2020	11
27190	13353	13837	3	0.08278	668.0	M	2.0	223.0	13088.0	ORF1ab	2.0	4363.0		different gene	2020-11	2020	11
27189	13353	13836	3	0.08278	667.0	M	1.0	223.0	13088.0	ORF1ab	2.0	4363.0		different gene	2020-11	2020	11
27187	13353	13834	3	0.08278	665.0	M	2.0	222.0	13088.0	ORF1ab	2.0	4363.0		different gene	2020-11	2020	11
13367	13355	12	3	0.08278	13102.0	ORF1ab	1.0	4368.0	13090.0	ORF1ab	1.0	4364.0	4.0	same gene	2020-11	2020	11
27186	13353	13833	3	0.08278	664.0	M	1.0	222.0	13088.0	ORF1ab	2.0	4363.0		different gene	2020-11	2020	11
13361	13355	6	3	0.08278	13096.0	ORF1ab	1.0	4366.0	13090.0	ORF1ab	1.0	4364.0	2.0	same gene	2020-11	2020	11
13362	13355	7	3	0.08278	13097.0	ORF1ab	2.0	4366.0	13090.0	ORF1ab	1.0	4364.0	2.0	same gene	2020-11	2020	11
13363	13355	8	3	0.08278	13098.0	ORF1ab	3.0	4366.0	13090.0	ORF1ab	1.0	4364.0	2.0	same gene	2020-11	2020	11
13364	13355	9	3	0.08278	13099.0	ORF1ab	1.0	4367.0	13090.0	ORF1ab	1.0	4364.0	3.0	same gene	2020-11	2020	11
27185	13353	13832	3	0.08278	663.0	M	3.0	221.0	13088.0	ORF1ab	2.0	4363.0		different gene	2020-11	2020	11
27176	13355	13821	3	0.08278	654.0	M	3.0	218.0	13090.0	ORF1ab	1.0	4364.0		different gene	2020-11	2020	11
27178	13355	13823	3	0.08278	656.0	M	2.0	219.0	13090.0	ORF1ab	1.0	4364.0		different gene	2020-11	2020	11
27187	13352	13835	3	0.08278	665.0	M	2.0	222.0	13087.0	ORF1ab	1.0	4363.0		different gene	2020-11	2020	11
27179	13355	13824	3	0.08278	657.0	M	3.0	219.0	13090.0	ORF1ab	1.0	4364.0		different gene	2020-11	2020	11
13364	13353	11	3	0.08278	13099.0	ORF1ab	1.0	4367.0	13088.0	ORF1ab	2.0	4363.0	4.0	same gene	2020-11	2020	11
13363	13353	10	3	0.08278	13098.0	ORF1ab	3.0	4366.0	13088.0	ORF1ab	2.0	4363.0	3.0	same gene	2020-11	2020	11
13362	13353	9	3	0.08278	13097.0	ORF1ab	2.0	4366.0	13088.0	ORF1ab	2.0	4363.0	3.0	same gene	2020-11	2020	11
13361	13353	8	3	0.08278	13096.0	ORF1ab	1.0	4366.0	13088.0	ORF1ab	2.0	4363.0	3.0	same gene	2020-11	2020	11
13360	13353	7	3	0.08278	13095.0	ORF1ab	3.0	4365.0	13088.0	ORF1ab	2.0	4363.0	2.0	same gene	2020-11	2020	11
13359	13353	6	3	0.08278	13094.0	ORF1ab	2.0	4365.0	13088.0	ORF1ab	2.0	4363.0	2.0	same gene	2020-11	2020	11
27197	13352	13845	3	0.08278					13087.0	ORF1ab	1.0	4363.0		different gene	2020-11	2020	11
27195	13352	13843	3	0.08278					13087.0	ORF1ab	1.0	4363.0		different gene	2020-11	2020	11
27194	13352	13842	3	0.08278					13087.0	ORF1ab	1.0	4363.0		different gene	2020-11	2020	11
27193	13352	13841	3	0.08278					13087.0	ORF1ab	1.0	4363.0		different gene	2020-11	2020	11
27192	13352	13840	3	0.08278					13087.0	ORF1ab	1.0	4363.0		different gene	2020-11	2020	11
27191	13352	13839	3	0.08278	669.0	M	3.0	223.0	13087.0	ORF1ab	1.0	4363.0		different gene	2020-11	2020	11
27190	13352	13838	3	0.08278	668.0	M	2.0	223.0	13087.0	ORF1ab	1.0	4363.0		different gene	2020-11	2020	11
27189	13352	13837	3	0.08278	667.0	M	1.0	223.0	13087.0	ORF1ab	1.0	4363.0		different gene	2020-11	2020	11
27188	13352	13836	3	0.08278	666.0	M	3.0	222.0	13087.0	ORF1ab	1.0	4363.0		different gene	2020-11	2020	11
13367	13353	14	3	0.08278	13102.0	ORF1ab	1.0	4368.0	13088.0	ORF1ab	2.0	4363.0	5.0	same gene	2020-11	2020	11
13371	13353	18	3	0.08278	13106.0	ORF1ab	2.0	4369.0	13088.0	ORF1ab	2.0	4363.0	6.0	same gene	2020-11	2020	11
27197	13355	13842	3	0.08278					13090.0	ORF1ab	1.0	4364.0		different gene	2020-11	2020	11
27187	13355	13832	3	0.08278	665.0	M	2.0	222.0	13090.0	ORF1ab	1.0	4364.0		different gene	2020-11	2020	11
27180	13355	13825	3	0.08278	658.0	M	1.0	220.0	13090.0	ORF1ab	1.0	4364.0		different gene	2020-11	2020	11
27181	13355	13826	3	0.08278	659.0	M	2.0	220.0	13090.0	ORF1ab	1.0	4364.0		different gene	2020-11	2020	11
27182	13355	13827	3	0.08278	660.0	M	3.0	220.0	13090.0	ORF1ab	1.0	4364.0		different gene	2020-11	2020	11
27184	13355	13829	3	0.08278	662.0	M	2.0	221.0	13090.0	ORF1ab	1.0	4364.0		different gene	2020-11	2020	11
27185	13355	13830	3	0.08278	663.0	M	3.0	221.0	13090.0	ORF1ab	1.0	4364.0		different gene	2020-11	2020	11
27186	13355	13831	3	0.08278	664.0	M	1.0	222.0	13090.0	ORF1ab	1.0	4364.0		different gene	2020-11	2020	11
27188	13355	13833	3	0.08278	666.0	M	3.0	222.0	13090.0	ORF1ab	1.0	4364.0		different gene	2020-11	2020	11
27195	13355	13840	3	0.08278					13090.0	ORF1ab	1.0	4364.0		different gene	2020-11	2020	11
27189	13355	13834	3	0.08278	667.0	M	1.0	223.0	13090.0	ORF1ab	1.0	4364.0		different gene	2020-11	2020	11
27190	13355	13835	3	0.08278	668.0	M	2.0	223.0	13090.0	ORF1ab	1.0	4364.0		different gene	2020-11	2020	11
27191	13355	13836	3	0.08278	669.0	M	3.0	223.0	13090.0	ORF1ab	1.0	4364.0		different gene	2020-11	2020	11
27192	13355	13837	3	0.08278					13090.0	ORF1ab	1.0	4364.0		different gene	2020-11	2020	11
27193	13355	13838	3	0.08278					13090.0	ORF1ab	1.0	4364.0		different gene	2020-11	2020	11
27194	13355	13839	3	0.08278					13090.0	ORF1ab	1.0	4364.0		different gene	2020-11	2020	11
24437	7989	16448	3	0.08278	2875.0	S	1.0	959.0	7724.0	ORF1ab	2.0	2575.0		different gene	2020-11	2020	11
24435	7989	16446	3	0.08278	2873.0	S	2.0	958.0	7724.0	ORF1ab	2.0	2575.0		different gene	2020-11	2020	11
24434	7989	16445	3	0.08278	2872.0	S	1.0	958.0	7724.0	ORF1ab	2.0	2575.0		different gene	2020-11	2020	11
27173	13351	13822	3	0.08278	651.0	M	3.0	217.0	13086.0	ORF1ab	3.0	4362.0		different gene	2020-11	2020	11
27177	27193	16	3	0.08278	655.0	M	1.0	219.0						different gene	2020-11	2020	11
27177	27194	17	3	0.08278	655.0	M	1.0	219.0						different gene	2020-11	2020	11
27177	27195	18	3	0.08278	655.0	M	1.0	219.0						different gene	2020-11	2020	11
27177	27197	20	3	0.08278	655.0	M	1.0	219.0						different gene	2020-11	2020	11
27178	27184	6	3	0.08278	656.0	M	2.0	219.0	662.0	M	2.0	221.0	2.0	same gene	2020-11	2020	11
27178	27185	7	3	0.08278	656.0	M	2.0	219.0	663.0	M	3.0	221.0	2.0	same gene	2020-11	2020	11
27178	27186	8	3	0.08278	656.0	M	2.0	219.0	664.0	M	1.0	222.0	3.0	same gene	2020-11	2020	11
27178	27187	9	3	0.08278	656.0	M	2.0	219.0	665.0	M	2.0	222.0	3.0	same gene	2020-11	2020	11
27178	27188	10	3	0.08278	656.0	M	2.0	219.0	666.0	M	3.0	222.0	3.0	same gene	2020-11	2020	11
27178	27189	11	3	0.08278	656.0	M	2.0	219.0	667.0	M	1.0	223.0	4.0	same gene	2020-11	2020	11
27178	27190	12	3	0.08278	656.0	M	2.0	219.0	668.0	M	2.0	223.0	4.0	same gene	2020-11	2020	11
27178	27191	13	3	0.08278	656.0	M	2.0	219.0	669.0	M	3.0	223.0	4.0	same gene	2020-11	2020	11
27178	27192	14	3	0.08278	656.0	M	2.0	219.0						different gene	2020-11	2020	11
27178	27193	15	3	0.08278	656.0	M	2.0	219.0						different gene	2020-11	2020	11
27178	27194	16	3	0.08278	656.0	M	2.0	219.0						different gene	2020-11	2020	11
27177	27192	15	3	0.08278	655.0	M	1.0	219.0						different gene	2020-11	2020	11
27177	27191	14	3	0.08278	655.0	M	1.0	219.0	669.0	M	3.0	223.0	4.0	same gene	2020-11	2020	11
27172	13351	13821	3	0.08278	650.0	M	2.0	217.0	13086.0	ORF1ab	3.0	4362.0		different gene	2020-11	2020	11
27176	27195	19	3	0.08278	654.0	M	3.0	218.0						different gene	2020-11	2020	11
27176	27189	13	3	0.08278	654.0	M	3.0	218.0	667.0	M	1.0	223.0	5.0	same gene	2020-11	2020	11
27176	27190	14	3	0.08278	654.0	M	3.0	218.0	668.0	M	2.0	223.0	5.0	same gene	2020-11	2020	11
27176	27191	15	3	0.08278	654.0	M	3.0	218.0	669.0	M	3.0	223.0	5.0	same gene	2020-11	2020	11
27176	27192	16	3	0.08278	654.0	M	3.0	218.0						different gene	2020-11	2020	11
27176	27193	17	3	0.08278	654.0	M	3.0	218.0						different gene	2020-11	2020	11
27176	27194	18	3	0.08278	654.0	M	3.0	218.0						different gene	2020-11	2020	11
27176	27197	21	3	0.08278	654.0	M	3.0	218.0						different gene	2020-11	2020	11
27177	27190	13	3	0.08278	655.0	M	1.0	219.0	668.0	M	2.0	223.0	4.0	same gene	2020-11	2020	11
27177	27184	7	3	0.08278	655.0	M	1.0	219.0	662.0	M	2.0	221.0	2.0	same gene	2020-11	2020	11
27177	27185	8	3	0.08278	655.0	M	1.0	219.0	663.0	M	3.0	221.0	2.0	same gene	2020-11	2020	11
27177	27186	9	3	0.08278	655.0	M	1.0	219.0	664.0	M	1.0	222.0	3.0	same gene	2020-11	2020	11
27177	27187	10	3	0.08278	655.0	M	1.0	219.0	665.0	M	2.0	222.0	3.0	same gene	2020-11	2020	11
27177	27188	11	3	0.08278	655.0	M	1.0	219.0	666.0	M	3.0	222.0	3.0	same gene	2020-11	2020	11
27177	27189	12	3	0.08278	655.0	M	1.0	219.0	667.0	M	1.0	223.0	4.0	same gene	2020-11	2020	11
27178	27195	17	3	0.08278	656.0	M	2.0	219.0						different gene	2020-11	2020	11
27178	27197	19	3	0.08278	656.0	M	2.0	219.0						different gene	2020-11	2020	11
27176	27187	11	3	0.08278	654.0	M	3.0	218.0	665.0	M	2.0	222.0	4.0	same gene	2020-11	2020	11
27179	27184	5	3	0.08278	657.0	M	3.0	219.0	662.0	M	2.0	221.0	2.0	same gene	2020-11	2020	11
27180	27192	12	3	0.08278	658.0	M	1.0	220.0						different gene	2020-11	2020	11
27180	27193	13	3	0.08278	658.0	M	1.0	220.0						different gene	2020-11	2020	11
27195	4973	22222	3	0.08278					4708.0	ORF1ab	1.0	1570.0		different gene	2020-11	2020	11
24435	7987	16448	3	0.08278	2873.0	S	2.0	958.0	7722.0	ORF1ab	3.0	2574.0		different gene	2020-11	2020	11
24434	7987	16447	3	0.08278	2872.0	S	1.0	958.0	7722.0	ORF1ab	3.0	2574.0		different gene	2020-11	2020	11
27174	13351	13823	3	0.08278	652.0	M	1.0	218.0	13086.0	ORF1ab	3.0	4362.0		different gene	2020-11	2020	11
27180	27194	14	3	0.08278	658.0	M	1.0	220.0						different gene	2020-11	2020	11
27180	27195	15	3	0.08278	658.0	M	1.0	220.0						different gene	2020-11	2020	11
27180	27197	17	3	0.08278	658.0	M	1.0	220.0						different gene	2020-11	2020	11
27181	27186	5	3	0.08278	659.0	M	2.0	220.0	664.0	M	1.0	222.0	2.0	same gene	2020-11	2020	11
27181	27187	6	3	0.08278	659.0	M	2.0	220.0	665.0	M	2.0	222.0	2.0	same gene	2020-11	2020	11
27181	27188	7	3	0.08278	659.0	M	2.0	220.0	666.0	M	3.0	222.0	2.0	same gene	2020-11	2020	11
13364	13359	5	3	0.08278	13099.0	ORF1ab	1.0	4367.0	13094.0	ORF1ab	2.0	4365.0	2.0	same gene	2020-11	2020	11
27181	27189	8	3	0.08278	659.0	M	2.0	220.0	667.0	M	1.0	223.0	3.0	same gene	2020-11	2020	11
27181	27190	9	3	0.08278	659.0	M	2.0	220.0	668.0	M	2.0	223.0	3.0	same gene	2020-11	2020	11
27180	27191	11	3	0.08278	658.0	M	1.0	220.0	669.0	M	3.0	223.0	3.0	same gene	2020-11	2020	11
27180	27190	10	3	0.08278	658.0	M	1.0	220.0	668.0	M	2.0	223.0	3.0	same gene	2020-11	2020	11
27180	27189	9	3	0.08278	658.0	M	1.0	220.0	667.0	M	1.0	223.0	3.0	same gene	2020-11	2020	11
27179	27191	12	3	0.08278	657.0	M	3.0	219.0	669.0	M	3.0	223.0	4.0	same gene	2020-11	2020	11
27179	27185	6	3	0.08278	657.0	M	3.0	219.0	663.0	M	3.0	221.0	2.0	same gene	2020-11	2020	11
27179	27186	7	3	0.08278	657.0	M	3.0	219.0	664.0	M	1.0	222.0	3.0	same gene	2020-11	2020	11
27179	27187	8	3	0.08278	657.0	M	3.0	219.0	665.0	M	2.0	222.0	3.0	same gene	2020-11	2020	11
27179	27188	9	3	0.08278	657.0	M	3.0	219.0	666.0	M	3.0	222.0	3.0	same gene	2020-11	2020	11
27179	27189	10	3	0.08278	657.0	M	3.0	219.0	667.0	M	1.0	223.0	4.0	same gene	2020-11	2020	11
27179	27190	11	3	0.08278	657.0	M	3.0	219.0	668.0	M	2.0	223.0	4.0	same gene	2020-11	2020	11
27179	27192	13	3	0.08278	657.0	M	3.0	219.0						different gene	2020-11	2020	11
27180	27188	8	3	0.08278	658.0	M	1.0	220.0	666.0	M	3.0	222.0	2.0	same gene	2020-11	2020	11
27179	27193	14	3	0.08278	657.0	M	3.0	219.0						different gene	2020-11	2020	11
27179	27194	15	3	0.08278	657.0	M	3.0	219.0						different gene	2020-11	2020	11
27179	27195	16	3	0.08278	657.0	M	3.0	219.0						different gene	2020-11	2020	11
27179	27197	18	3	0.08278	657.0	M	3.0	219.0						different gene	2020-11	2020	11
27180	27186	6	3	0.08278	658.0	M	1.0	220.0	664.0	M	1.0	222.0	2.0	same gene	2020-11	2020	11
27180	27187	7	3	0.08278	658.0	M	1.0	220.0	665.0	M	2.0	222.0	2.0	same gene	2020-11	2020	11
27176	27188	12	3	0.08278	654.0	M	3.0	218.0	666.0	M	3.0	222.0	4.0	same gene	2020-11	2020	11
24434	7988	16446	3	0.08278	2872.0	S	1.0	958.0	7723.0	ORF1ab	1.0	2575.0		different gene	2020-11	2020	11
27173	27193	20	3	0.08278	651.0	M	3.0	217.0						different gene	2020-11	2020	11
27174	27193	19	3	0.08278	652.0	M	1.0	218.0						different gene	2020-11	2020	11
13340	13347	7	3	0.08278	13075.0	ORF1ab	1.0	4359.0	13082.0	ORF1ab	2.0	4361.0	2.0	same gene	2020-11	2020	11
13340	13346	6	3	0.08278	13075.0	ORF1ab	1.0	4359.0	13081.0	ORF1ab	1.0	4361.0	2.0	same gene	2020-11	2020	11
27173	27195	22	3	0.08278	651.0	M	3.0	217.0						different gene	2020-11	2020	11
27173	27197	24	3	0.08278	651.0	M	3.0	217.0						different gene	2020-11	2020	11
27174	27180	6	3	0.08278	652.0	M	1.0	218.0	658.0	M	1.0	220.0	2.0	same gene	2020-11	2020	11
27174	27181	7	3	0.08278	652.0	M	1.0	218.0	659.0	M	2.0	220.0	2.0	same gene	2020-11	2020	11
27174	27182	8	3	0.08278	652.0	M	1.0	218.0	660.0	M	3.0	220.0	2.0	same gene	2020-11	2020	11
27174	27184	10	3	0.08278	652.0	M	1.0	218.0	662.0	M	2.0	221.0	3.0	same gene	2020-11	2020	11
27174	27185	11	3	0.08278	652.0	M	1.0	218.0	663.0	M	3.0	221.0	3.0	same gene	2020-11	2020	11
27174	27186	12	3	0.08278	652.0	M	1.0	218.0	664.0	M	1.0	222.0	4.0	same gene	2020-11	2020	11
27174	27187	13	3	0.08278	652.0	M	1.0	218.0	665.0	M	2.0	222.0	4.0	same gene	2020-11	2020	11
27174	27188	14	3	0.08278	652.0	M	1.0	218.0	666.0	M	3.0	222.0	4.0	same gene	2020-11	2020	11
27174	27189	15	3	0.08278	652.0	M	1.0	218.0	667.0	M	1.0	223.0	5.0	same gene	2020-11	2020	11
27174	27190	16	3	0.08278	652.0	M	1.0	218.0	668.0	M	2.0	223.0	5.0	same gene	2020-11	2020	11
27174	27191	17	3	0.08278	652.0	M	1.0	218.0	669.0	M	3.0	223.0	5.0	same gene	2020-11	2020	11
13340	13349	9	3	0.08278	13075.0	ORF1ab	1.0	4359.0	13084.0	ORF1ab	1.0	4362.0	3.0	same gene	2020-11	2020	11
13340	13350	10	3	0.08278	13075.0	ORF1ab	1.0	4359.0	13085.0	ORF1ab	2.0	4362.0	3.0	same gene	2020-11	2020	11
13340	13351	11	3	0.08278	13075.0	ORF1ab	1.0	4359.0	13086.0	ORF1ab	3.0	4362.0	3.0	same gene	2020-11	2020	11
13340	13361	21	3	0.08278	13075.0	ORF1ab	1.0	4359.0	13096.0	ORF1ab	1.0	4366.0	7.0	same gene	2020-11	2020	11
27173	27194	21	3	0.08278	651.0	M	3.0	217.0						different gene	2020-11	2020	11
13340	13371	31	3	0.08278	13075.0	ORF1ab	1.0	4359.0	13106.0	ORF1ab	2.0	4369.0	10.0	same gene	2020-11	2020	11
13340	13367	27	3	0.08278	13075.0	ORF1ab	1.0	4359.0	13102.0	ORF1ab	1.0	4368.0	9.0	same gene	2020-11	2020	11
13340	13364	24	3	0.08278	13075.0	ORF1ab	1.0	4359.0	13099.0	ORF1ab	1.0	4367.0	8.0	same gene	2020-11	2020	11
13340	13363	23	3	0.08278	13075.0	ORF1ab	1.0	4359.0	13098.0	ORF1ab	3.0	4366.0	7.0	same gene	2020-11	2020	11
13340	13362	22	3	0.08278	13075.0	ORF1ab	1.0	4359.0	13097.0	ORF1ab	2.0	4366.0	7.0	same gene	2020-11	2020	11
27189	13357	13832	3	0.08278	667.0	M	1.0	223.0	13092.0	ORF1ab	3.0	4364.0		different gene	2020-11	2020	11
13340	13352	12	3	0.08278	13075.0	ORF1ab	1.0	4359.0	13087.0	ORF1ab	1.0	4363.0	4.0	same gene	2020-11	2020	11
27190	13357	13833	3	0.08278	668.0	M	2.0	223.0	13092.0	ORF1ab	3.0	4364.0		different gene	2020-11	2020	11
13340	13360	20	3	0.08278	13075.0	ORF1ab	1.0	4359.0	13095.0	ORF1ab	3.0	4365.0	6.0	same gene	2020-11	2020	11
13340	13359	19	3	0.08278	13075.0	ORF1ab	1.0	4359.0	13094.0	ORF1ab	2.0	4365.0	6.0	same gene	2020-11	2020	11
13340	13357	17	3	0.08278	13075.0	ORF1ab	1.0	4359.0	13092.0	ORF1ab	3.0	4364.0	5.0	same gene	2020-11	2020	11
13340	13355	15	3	0.08278	13075.0	ORF1ab	1.0	4359.0	13090.0	ORF1ab	1.0	4364.0	5.0	same gene	2020-11	2020	11
13340	13353	13	3	0.08278	13075.0	ORF1ab	1.0	4359.0	13088.0	ORF1ab	2.0	4363.0	4.0	same gene	2020-11	2020	11
27174	27192	18	3	0.08278	652.0	M	1.0	218.0						different gene	2020-11	2020	11
27191	13357	13834	3	0.08278	669.0	M	3.0	223.0	13092.0	ORF1ab	3.0	4364.0		different gene	2020-11	2020	11
24435	7988	16447	3	0.08278	2873.0	S	2.0	958.0	7723.0	ORF1ab	1.0	2575.0		different gene	2020-11	2020	11
27192	13357	13835	3	0.08278					13092.0	ORF1ab	3.0	4364.0		different gene	2020-11	2020	11
27175	27189	14	3	0.08278	653.0	M	2.0	218.0	667.0	M	1.0	223.0	5.0	same gene	2020-11	2020	11
27175	27190	15	3	0.08278	653.0	M	2.0	218.0	668.0	M	2.0	223.0	5.0	same gene	2020-11	2020	11
27175	27191	16	3	0.08278	653.0	M	2.0	218.0	669.0	M	3.0	223.0	5.0	same gene	2020-11	2020	11
27175	27192	17	3	0.08278	653.0	M	2.0	218.0						different gene	2020-11	2020	11
27175	27193	18	3	0.08278	653.0	M	2.0	218.0						different gene	2020-11	2020	11
27175	27194	19	3	0.08278	653.0	M	2.0	218.0						different gene	2020-11	2020	11
27175	27195	20	3	0.08278	653.0	M	2.0	218.0						different gene	2020-11	2020	11
27175	27197	22	3	0.08278	653.0	M	2.0	218.0						different gene	2020-11	2020	11
27197	13353	13844	3	0.08278					13088.0	ORF1ab	2.0	4363.0		different gene	2020-11	2020	11
27176	27181	5	3	0.08278	654.0	M	3.0	218.0	659.0	M	2.0	220.0	2.0	same gene	2020-11	2020	11
27176	27182	6	3	0.08278	654.0	M	3.0	218.0	660.0	M	3.0	220.0	2.0	same gene	2020-11	2020	11
27176	27184	8	3	0.08278	654.0	M	3.0	218.0	662.0	M	2.0	221.0	3.0	same gene	2020-11	2020	11
27176	27185	9	3	0.08278	654.0	M	3.0	218.0	663.0	M	3.0	221.0	3.0	same gene	2020-11	2020	11
27176	27186	10	3	0.08278	654.0	M	3.0	218.0	664.0	M	1.0	222.0	4.0	same gene	2020-11	2020	11
24437	7988	16449	3	0.08278	2875.0	S	1.0	959.0	7723.0	ORF1ab	1.0	2575.0		different gene	2020-11	2020	11
27175	27188	13	3	0.08278	653.0	M	2.0	218.0	666.0	M	3.0	222.0	4.0	same gene	2020-11	2020	11
27175	27187	12	3	0.08278	653.0	M	2.0	218.0	665.0	M	2.0	222.0	4.0	same gene	2020-11	2020	11
27175	27186	11	3	0.08278	653.0	M	2.0	218.0	664.0	M	1.0	222.0	4.0	same gene	2020-11	2020	11
13367	13352	15	3	0.08278	13102.0	ORF1ab	1.0	4368.0	13087.0	ORF1ab	1.0	4363.0	5.0	same gene	2020-11	2020	11
27193	13357	13836	3	0.08278					13092.0	ORF1ab	3.0	4364.0		different gene	2020-11	2020	11
27194	13357	13837	3	0.08278					13092.0	ORF1ab	3.0	4364.0		different gene	2020-11	2020	11
27195	13357	13838	3	0.08278					13092.0	ORF1ab	3.0	4364.0		different gene	2020-11	2020	11
27174	27194	20	3	0.08278	652.0	M	1.0	218.0						different gene	2020-11	2020	11
27197	13357	13840	3	0.08278					13092.0	ORF1ab	3.0	4364.0		different gene	2020-11	2020	11
13371	13352	19	3	0.08278	13106.0	ORF1ab	2.0	4369.0	13087.0	ORF1ab	1.0	4363.0	6.0	same gene	2020-11	2020	11
13364	13352	12	3	0.08278	13099.0	ORF1ab	1.0	4367.0	13087.0	ORF1ab	1.0	4363.0	4.0	same gene	2020-11	2020	11
27175	27185	10	3	0.08278	653.0	M	2.0	218.0	663.0	M	3.0	221.0	3.0	same gene	2020-11	2020	11
27174	27195	21	3	0.08278	652.0	M	1.0	218.0						different gene	2020-11	2020	11
27174	27197	23	3	0.08278	652.0	M	1.0	218.0						different gene	2020-11	2020	11
27175	27180	5	3	0.08278	653.0	M	2.0	218.0	658.0	M	1.0	220.0	2.0	same gene	2020-11	2020	11
27175	27181	6	3	0.08278	653.0	M	2.0	218.0	659.0	M	2.0	220.0	2.0	same gene	2020-11	2020	11
27175	27182	7	3	0.08278	653.0	M	2.0	218.0	660.0	M	3.0	220.0	2.0	same gene	2020-11	2020	11
27175	27184	9	3	0.08278	653.0	M	2.0	218.0	662.0	M	2.0	221.0	3.0	same gene	2020-11	2020	11
27194	4973	22221	3	0.08278					4708.0	ORF1ab	1.0	1570.0		different gene	2020-11	2020	11
13340	4984	8356	3	0.08278	13075.0	ORF1ab	1.0	4359.0	4719.0	ORF1ab	3.0	1573.0	2786.0	same gene	2020-11	2020	11
27197	4973	22224	3	0.08278					4708.0	ORF1ab	1.0	1570.0		different gene	2020-11	2020	11
27185	4982	22203	3	0.08278	663.0	M	3.0	221.0	4717.0	ORF1ab	1.0	1573.0		different gene	2020-11	2020	11
27177	4982	22195	3	0.08278	655.0	M	1.0	219.0	4717.0	ORF1ab	1.0	1573.0		different gene	2020-11	2020	11
27178	4982	22196	3	0.08278	656.0	M	2.0	219.0	4717.0	ORF1ab	1.0	1573.0		different gene	2020-11	2020	11
27179	4982	22197	3	0.08278	657.0	M	3.0	219.0	4717.0	ORF1ab	1.0	1573.0		different gene	2020-11	2020	11
27180	4982	22198	3	0.08278	658.0	M	1.0	220.0	4717.0	ORF1ab	1.0	1573.0		different gene	2020-11	2020	11
27181	4982	22199	3	0.08278	659.0	M	2.0	220.0	4717.0	ORF1ab	1.0	1573.0		different gene	2020-11	2020	11
27182	4982	22200	3	0.08278	660.0	M	3.0	220.0	4717.0	ORF1ab	1.0	1573.0		different gene	2020-11	2020	11
27184	4982	22202	3	0.08278	662.0	M	2.0	221.0	4717.0	ORF1ab	1.0	1573.0		different gene	2020-11	2020	11
27186	4982	22204	3	0.08278	664.0	M	1.0	222.0	4717.0	ORF1ab	1.0	1573.0		different gene	2020-11	2020	11
13350	4981	8369	3	0.08278	13085.0	ORF1ab	2.0	4362.0	4716.0	ORF1ab	3.0	1572.0	2790.0	same gene	2020-11	2020	11
27187	4982	22205	3	0.08278	665.0	M	2.0	222.0	4717.0	ORF1ab	1.0	1573.0		different gene	2020-11	2020	11
27188	4982	22206	3	0.08278	666.0	M	3.0	222.0	4717.0	ORF1ab	1.0	1573.0		different gene	2020-11	2020	11
27189	4982	22207	3	0.08278	667.0	M	1.0	223.0	4717.0	ORF1ab	1.0	1573.0		different gene	2020-11	2020	11
27190	4982	22208	3	0.08278	668.0	M	2.0	223.0	4717.0	ORF1ab	1.0	1573.0		different gene	2020-11	2020	11
27191	4982	22209	3	0.08278	669.0	M	3.0	223.0	4717.0	ORF1ab	1.0	1573.0		different gene	2020-11	2020	11
27192	4982	22210	3	0.08278					4717.0	ORF1ab	1.0	1573.0		different gene	2020-11	2020	11
27193	4982	22211	3	0.08278					4717.0	ORF1ab	1.0	1573.0		different gene	2020-11	2020	11
27176	4982	22194	3	0.08278	654.0	M	3.0	218.0	4717.0	ORF1ab	1.0	1573.0		different gene	2020-11	2020	11
27175	4982	22193	3	0.08278	653.0	M	2.0	218.0	4717.0	ORF1ab	1.0	1573.0		different gene	2020-11	2020	11
27174	4982	22192	3	0.08278	652.0	M	1.0	218.0	4717.0	ORF1ab	1.0	1573.0		different gene	2020-11	2020	11
27173	4982	22191	3	0.08278	651.0	M	3.0	217.0	4717.0	ORF1ab	1.0	1573.0		different gene	2020-11	2020	11
27193	4984	22209	3	0.08278					4719.0	ORF1ab	3.0	1573.0		different gene	2020-11	2020	11
27192	4984	22208	3	0.08278					4719.0	ORF1ab	3.0	1573.0		different gene	2020-11	2020	11
27191	4984	22207	3	0.08278	669.0	M	3.0	223.0	4719.0	ORF1ab	3.0	1573.0		different gene	2020-11	2020	11
27190	4984	22206	3	0.08278	668.0	M	2.0	223.0	4719.0	ORF1ab	3.0	1573.0		different gene	2020-11	2020	11
27189	4984	22205	3	0.08278	667.0	M	1.0	223.0	4719.0	ORF1ab	3.0	1573.0		different gene	2020-11	2020	11
27188	4984	22204	3	0.08278	666.0	M	3.0	222.0	4719.0	ORF1ab	3.0	1573.0		different gene	2020-11	2020	11
13359	4982	8377	3	0.08278	13094.0	ORF1ab	2.0	4365.0	4717.0	ORF1ab	1.0	1573.0	2792.0	same gene	2020-11	2020	11
13360	4982	8378	3	0.08278	13095.0	ORF1ab	3.0	4365.0	4717.0	ORF1ab	1.0	1573.0	2792.0	same gene	2020-11	2020	11
13361	4982	8379	3	0.08278	13096.0	ORF1ab	1.0	4366.0	4717.0	ORF1ab	1.0	1573.0	2793.0	same gene	2020-11	2020	11
13362	4982	8380	3	0.08278	13097.0	ORF1ab	2.0	4366.0	4717.0	ORF1ab	1.0	1573.0	2793.0	same gene	2020-11	2020	11
13363	4982	8381	3	0.08278	13098.0	ORF1ab	3.0	4366.0	4717.0	ORF1ab	1.0	1573.0	2793.0	same gene	2020-11	2020	11
13364	4982	8382	3	0.08278	13099.0	ORF1ab	1.0	4367.0	4717.0	ORF1ab	1.0	1573.0	2794.0	same gene	2020-11	2020	11
13367	4982	8385	3	0.08278	13102.0	ORF1ab	1.0	4368.0	4717.0	ORF1ab	1.0	1573.0	2795.0	same gene	2020-11	2020	11
13371	4982	8389	3	0.08278	13106.0	ORF1ab	2.0	4369.0	4717.0	ORF1ab	1.0	1573.0	2796.0	same gene	2020-11	2020	11
27172	4982	22190	3	0.08278	650.0	M	2.0	217.0	4717.0	ORF1ab	1.0	1573.0		different gene	2020-11	2020	11
27194	4982	22212	3	0.08278					4717.0	ORF1ab	1.0	1573.0		different gene	2020-11	2020	11
27193	13351	13842	3	0.08278					13086.0	ORF1ab	3.0	4362.0		different gene	2020-11	2020	11
27195	4982	22213	3	0.08278					4717.0	ORF1ab	1.0	1573.0		different gene	2020-11	2020	11
27178	13364	13814	3	0.08278	656.0	M	2.0	219.0	13099.0	ORF1ab	1.0	4367.0		different gene	2020-11	2020	11
27186	4984	22202	3	0.08278	664.0	M	1.0	222.0	4719.0	ORF1ab	3.0	1573.0		different gene	2020-11	2020	11
27185	4984	22201	3	0.08278	663.0	M	3.0	221.0	4719.0	ORF1ab	3.0	1573.0		different gene	2020-11	2020	11
27184	4984	22200	3	0.08278	662.0	M	2.0	221.0	4719.0	ORF1ab	3.0	1573.0		different gene	2020-11	2020	11
27182	4984	22198	3	0.08278	660.0	M	3.0	220.0	4719.0	ORF1ab	3.0	1573.0		different gene	2020-11	2020	11
27181	4984	22197	3	0.08278	659.0	M	2.0	220.0	4719.0	ORF1ab	3.0	1573.0		different gene	2020-11	2020	11
27180	4984	22196	3	0.08278	658.0	M	1.0	220.0	4719.0	ORF1ab	3.0	1573.0		different gene	2020-11	2020	11
27177	13364	13813	3	0.08278	655.0	M	1.0	219.0	13099.0	ORF1ab	1.0	4367.0		different gene	2020-11	2020	11
27176	13364	13812	3	0.08278	654.0	M	3.0	218.0	13099.0	ORF1ab	1.0	4367.0		different gene	2020-11	2020	11
27175	13364	13811	3	0.08278	653.0	M	2.0	218.0	13099.0	ORF1ab	1.0	4367.0		different gene	2020-11	2020	11
27174	13364	13810	3	0.08278	652.0	M	1.0	218.0	13099.0	ORF1ab	1.0	4367.0		different gene	2020-11	2020	11
27173	13364	13809	3	0.08278	651.0	M	3.0	217.0	13099.0	ORF1ab	1.0	4367.0		different gene	2020-11	2020	11
27172	13364	13808	3	0.08278	650.0	M	2.0	217.0	13099.0	ORF1ab	1.0	4367.0		different gene	2020-11	2020	11
13371	13364	7	3	0.08278	13106.0	ORF1ab	2.0	4369.0	13099.0	ORF1ab	1.0	4367.0	2.0	same gene	2020-11	2020	11
27197	13363	13834	3	0.08278					13098.0	ORF1ab	3.0	4366.0		different gene	2020-11	2020	11
27195	13363	13832	3	0.08278					13098.0	ORF1ab	3.0	4366.0		different gene	2020-11	2020	11
27187	4984	22203	3	0.08278	665.0	M	2.0	222.0	4719.0	ORF1ab	3.0	1573.0		different gene	2020-11	2020	11
27179	13364	13815	3	0.08278	657.0	M	3.0	219.0	13099.0	ORF1ab	1.0	4367.0		different gene	2020-11	2020	11
27197	4982	22215	3	0.08278					4717.0	ORF1ab	1.0	1573.0		different gene	2020-11	2020	11
27180	13364	13816	3	0.08278	658.0	M	1.0	220.0	13099.0	ORF1ab	1.0	4367.0		different gene	2020-11	2020	11
27197	13364	13833	3	0.08278					13099.0	ORF1ab	1.0	4367.0		different gene	2020-11	2020	11
27195	13364	13831	3	0.08278					13099.0	ORF1ab	1.0	4367.0		different gene	2020-11	2020	11
27194	13364	13830	3	0.08278					13099.0	ORF1ab	1.0	4367.0		different gene	2020-11	2020	11
27193	13364	13829	3	0.08278					13099.0	ORF1ab	1.0	4367.0		different gene	2020-11	2020	11
27192	13364	13828	3	0.08278					13099.0	ORF1ab	1.0	4367.0		different gene	2020-11	2020	11
27191	13364	13827	3	0.08278	669.0	M	3.0	223.0	13099.0	ORF1ab	1.0	4367.0		different gene	2020-11	2020	11
27190	13364	13826	3	0.08278	668.0	M	2.0	223.0	13099.0	ORF1ab	1.0	4367.0		different gene	2020-11	2020	11
27189	13364	13825	3	0.08278	667.0	M	1.0	223.0	13099.0	ORF1ab	1.0	4367.0		different gene	2020-11	2020	11
27188	13364	13824	3	0.08278	666.0	M	3.0	222.0	13099.0	ORF1ab	1.0	4367.0		different gene	2020-11	2020	11
27187	13364	13823	3	0.08278	665.0	M	2.0	222.0	13099.0	ORF1ab	1.0	4367.0		different gene	2020-11	2020	11
27186	13364	13822	3	0.08278	664.0	M	1.0	222.0	13099.0	ORF1ab	1.0	4367.0		different gene	2020-11	2020	11
27185	13364	13821	3	0.08278	663.0	M	3.0	221.0	13099.0	ORF1ab	1.0	4367.0		different gene	2020-11	2020	11
27184	13364	13820	3	0.08278	662.0	M	2.0	221.0	13099.0	ORF1ab	1.0	4367.0		different gene	2020-11	2020	11
27182	13364	13818	3	0.08278	660.0	M	3.0	220.0	13099.0	ORF1ab	1.0	4367.0		different gene	2020-11	2020	11
27181	13364	13817	3	0.08278	659.0	M	2.0	220.0	13099.0	ORF1ab	1.0	4367.0		different gene	2020-11	2020	11
27194	4984	22210	3	0.08278					4719.0	ORF1ab	3.0	1573.0		different gene	2020-11	2020	11
27195	4984	22211	3	0.08278					4719.0	ORF1ab	3.0	1573.0		different gene	2020-11	2020	11
27197	4984	22213	3	0.08278					4719.0	ORF1ab	3.0	1573.0		different gene	2020-11	2020	11
27184	4981	22203	3	0.08278	662.0	M	2.0	221.0	4716.0	ORF1ab	3.0	1572.0		different gene	2020-11	2020	11
27186	4981	22205	3	0.08278	664.0	M	1.0	222.0	4716.0	ORF1ab	3.0	1572.0		different gene	2020-11	2020	11
27187	4981	22206	3	0.08278	665.0	M	2.0	222.0	4716.0	ORF1ab	3.0	1572.0		different gene	2020-11	2020	11
27188	4981	22207	3	0.08278	666.0	M	3.0	222.0	4716.0	ORF1ab	3.0	1572.0		different gene	2020-11	2020	11
27189	4981	22208	3	0.08278	667.0	M	1.0	223.0	4716.0	ORF1ab	3.0	1572.0		different gene	2020-11	2020	11
27190	4981	22209	3	0.08278	668.0	M	2.0	223.0	4716.0	ORF1ab	3.0	1572.0		different gene	2020-11	2020	11
27191	4981	22210	3	0.08278	669.0	M	3.0	223.0	4716.0	ORF1ab	3.0	1572.0		different gene	2020-11	2020	11
27192	4981	22211	3	0.08278					4716.0	ORF1ab	3.0	1572.0		different gene	2020-11	2020	11
27193	4981	22212	3	0.08278					4716.0	ORF1ab	3.0	1572.0		different gene	2020-11	2020	11
27194	4981	22213	3	0.08278					4716.0	ORF1ab	3.0	1572.0		different gene	2020-11	2020	11
27195	4981	22214	3	0.08278					4716.0	ORF1ab	3.0	1572.0		different gene	2020-11	2020	11
27197	4981	22216	3	0.08278					4716.0	ORF1ab	3.0	1572.0		different gene	2020-11	2020	11
4986	4981	5	3	0.08278	4721.0	ORF1ab	2.0	1574.0	4716.0	ORF1ab	3.0	1572.0	2.0	same gene	2020-11	2020	11
4987	4981	6	3	0.08278	4722.0	ORF1ab	3.0	1574.0	4716.0	ORF1ab	3.0	1572.0	2.0	same gene	2020-11	2020	11
27192	13351	13841	3	0.08278					13086.0	ORF1ab	3.0	4362.0		different gene	2020-11	2020	11
13340	4982	8358	3	0.08278	13075.0	ORF1ab	1.0	4359.0	4717.0	ORF1ab	1.0	1573.0	2786.0	same gene	2020-11	2020	11
27185	4981	22204	3	0.08278	663.0	M	3.0	221.0	4716.0	ORF1ab	3.0	1572.0		different gene	2020-11	2020	11
27182	4981	22201	3	0.08278	660.0	M	3.0	220.0	4716.0	ORF1ab	3.0	1572.0		different gene	2020-11	2020	11
13343	4982	8361	3	0.08278	13078.0	ORF1ab	1.0	4360.0	4717.0	ORF1ab	1.0	1573.0	2787.0	same gene	2020-11	2020	11
13344	4986	8358	3	0.08278	13079.0	ORF1ab	2.0	4360.0	4721.0	ORF1ab	2.0	1574.0	2786.0	same gene	2020-11	2020	11
13352	4981	8371	3	0.08278	13087.0	ORF1ab	1.0	4363.0	4716.0	ORF1ab	3.0	1572.0	2791.0	same gene	2020-11	2020	11
13353	4981	8372	3	0.08278	13088.0	ORF1ab	2.0	4363.0	4716.0	ORF1ab	3.0	1572.0	2791.0	same gene	2020-11	2020	11
13355	4981	8374	3	0.08278	13090.0	ORF1ab	1.0	4364.0	4716.0	ORF1ab	3.0	1572.0	2792.0	same gene	2020-11	2020	11
13357	4981	8376	3	0.08278	13092.0	ORF1ab	3.0	4364.0	4716.0	ORF1ab	3.0	1572.0	2792.0	same gene	2020-11	2020	11
27172	4981	22191	3	0.08278	650.0	M	2.0	217.0	4716.0	ORF1ab	3.0	1572.0		different gene	2020-11	2020	11
27173	4981	22192	3	0.08278	651.0	M	3.0	217.0	4716.0	ORF1ab	3.0	1572.0		different gene	2020-11	2020	11
27174	4981	22193	3	0.08278	652.0	M	1.0	218.0	4716.0	ORF1ab	3.0	1572.0		different gene	2020-11	2020	11
27175	4981	22194	3	0.08278	653.0	M	2.0	218.0	4716.0	ORF1ab	3.0	1572.0		different gene	2020-11	2020	11
27176	4981	22195	3	0.08278	654.0	M	3.0	218.0	4716.0	ORF1ab	3.0	1572.0		different gene	2020-11	2020	11
27177	4981	22196	3	0.08278	655.0	M	1.0	219.0	4716.0	ORF1ab	3.0	1572.0		different gene	2020-11	2020	11
27178	4981	22197	3	0.08278	656.0	M	2.0	219.0	4716.0	ORF1ab	3.0	1572.0		different gene	2020-11	2020	11
27179	4981	22198	3	0.08278	657.0	M	3.0	219.0	4716.0	ORF1ab	3.0	1572.0		different gene	2020-11	2020	11
27180	4981	22199	3	0.08278	658.0	M	1.0	220.0	4716.0	ORF1ab	3.0	1572.0		different gene	2020-11	2020	11
27181	4981	22200	3	0.08278	659.0	M	2.0	220.0	4716.0	ORF1ab	3.0	1572.0		different gene	2020-11	2020	11
13346	4986	8360	3	0.08278	13081.0	ORF1ab	1.0	4361.0	4721.0	ORF1ab	2.0	1574.0	2787.0	same gene	2020-11	2020	11
13341	4982	8359	3	0.08278	13076.0	ORF1ab	2.0	4359.0	4717.0	ORF1ab	1.0	1573.0	2786.0	same gene	2020-11	2020	11
13344	4982	8362	3	0.08278	13079.0	ORF1ab	2.0	4360.0	4717.0	ORF1ab	1.0	1573.0	2787.0	same gene	2020-11	2020	11
13357	4982	8375	3	0.08278	13092.0	ORF1ab	3.0	4364.0	4717.0	ORF1ab	1.0	1573.0	2791.0	same gene	2020-11	2020	11
27188	13367	13821	3	0.08278	666.0	M	3.0	222.0	13102.0	ORF1ab	1.0	4368.0		different gene	2020-11	2020	11
27186	13367	13819	3	0.08278	664.0	M	1.0	222.0	13102.0	ORF1ab	1.0	4368.0		different gene	2020-11	2020	11
27185	13367	13818	3	0.08278	663.0	M	3.0	221.0	13102.0	ORF1ab	1.0	4368.0		different gene	2020-11	2020	11
27184	13367	13817	3	0.08278	662.0	M	2.0	221.0	13102.0	ORF1ab	1.0	4368.0		different gene	2020-11	2020	11
13355	4982	8373	3	0.08278	13090.0	ORF1ab	1.0	4364.0	4717.0	ORF1ab	1.0	1573.0	2791.0	same gene	2020-11	2020	11
27182	13367	13815	3	0.08278	660.0	M	3.0	220.0	13102.0	ORF1ab	1.0	4368.0		different gene	2020-11	2020	11
27181	13367	13814	3	0.08278	659.0	M	2.0	220.0	13102.0	ORF1ab	1.0	4368.0		different gene	2020-11	2020	11
27180	13367	13813	3	0.08278	658.0	M	1.0	220.0	13102.0	ORF1ab	1.0	4368.0		different gene	2020-11	2020	11
27179	13367	13812	3	0.08278	657.0	M	3.0	219.0	13102.0	ORF1ab	1.0	4368.0		different gene	2020-11	2020	11
27178	13367	13811	3	0.08278	656.0	M	2.0	219.0	13102.0	ORF1ab	1.0	4368.0		different gene	2020-11	2020	11
27177	13367	13810	3	0.08278	655.0	M	1.0	219.0	13102.0	ORF1ab	1.0	4368.0		different gene	2020-11	2020	11
27176	13367	13809	3	0.08278	654.0	M	3.0	218.0	13102.0	ORF1ab	1.0	4368.0		different gene	2020-11	2020	11
27175	13367	13808	3	0.08278	653.0	M	2.0	218.0	13102.0	ORF1ab	1.0	4368.0		different gene	2020-11	2020	11
27174	13367	13807	3	0.08278	652.0	M	1.0	218.0	13102.0	ORF1ab	1.0	4368.0		different gene	2020-11	2020	11
27173	13367	13806	3	0.08278	651.0	M	3.0	217.0	13102.0	ORF1ab	1.0	4368.0		different gene	2020-11	2020	11
27172	13367	13805	3	0.08278	650.0	M	2.0	217.0	13102.0	ORF1ab	1.0	4368.0		different gene	2020-11	2020	11
27187	13367	13820	3	0.08278	665.0	M	2.0	222.0	13102.0	ORF1ab	1.0	4368.0		different gene	2020-11	2020	11
27189	13367	13822	3	0.08278	667.0	M	1.0	223.0	13102.0	ORF1ab	1.0	4368.0		different gene	2020-11	2020	11
13346	4982	8364	3	0.08278	13081.0	ORF1ab	1.0	4361.0	4717.0	ORF1ab	1.0	1573.0	2788.0	same gene	2020-11	2020	11
27190	13367	13823	3	0.08278	668.0	M	2.0	223.0	13102.0	ORF1ab	1.0	4368.0		different gene	2020-11	2020	11
13347	4982	8365	3	0.08278	13082.0	ORF1ab	2.0	4361.0	4717.0	ORF1ab	1.0	1573.0	2788.0	same gene	2020-11	2020	11
13349	4982	8367	3	0.08278	13084.0	ORF1ab	1.0	4362.0	4717.0	ORF1ab	1.0	1573.0	2789.0	same gene	2020-11	2020	11
13343	4986	8357	3	0.08278	13078.0	ORF1ab	1.0	4360.0	4721.0	ORF1ab	2.0	1574.0	2786.0	same gene	2020-11	2020	11
13341	4986	8355	3	0.08278	13076.0	ORF1ab	2.0	4359.0	4721.0	ORF1ab	2.0	1574.0	2785.0	same gene	2020-11	2020	11
13340	4986	8354	3	0.08278	13075.0	ORF1ab	1.0	4359.0	4721.0	ORF1ab	2.0	1574.0	2785.0	same gene	2020-11	2020	11
13350	4982	8368	3	0.08278	13085.0	ORF1ab	2.0	4362.0	4717.0	ORF1ab	1.0	1573.0	2789.0	same gene	2020-11	2020	11
13351	4982	8369	3	0.08278	13086.0	ORF1ab	3.0	4362.0	4717.0	ORF1ab	1.0	1573.0	2789.0	same gene	2020-11	2020	11
13352	4982	8370	3	0.08278	13087.0	ORF1ab	1.0	4363.0	4717.0	ORF1ab	1.0	1573.0	2790.0	same gene	2020-11	2020	11
27197	13367	13830	3	0.08278					13102.0	ORF1ab	1.0	4368.0		different gene	2020-11	2020	11
13353	4982	8371	3	0.08278	13088.0	ORF1ab	2.0	4363.0	4717.0	ORF1ab	1.0	1573.0	2790.0	same gene	2020-11	2020	11
27195	13367	13828	3	0.08278					13102.0	ORF1ab	1.0	4368.0		different gene	2020-11	2020	11
27194	13367	13827	3	0.08278					13102.0	ORF1ab	1.0	4368.0		different gene	2020-11	2020	11
27193	13367	13826	3	0.08278					13102.0	ORF1ab	1.0	4368.0		different gene	2020-11	2020	11
27192	13367	13825	3	0.08278					13102.0	ORF1ab	1.0	4368.0		different gene	2020-11	2020	11
27191	13367	13824	3	0.08278	669.0	M	3.0	223.0	13102.0	ORF1ab	1.0	4368.0		different gene	2020-11	2020	11
27194	13363	13831	3	0.08278					13098.0	ORF1ab	3.0	4366.0		different gene	2020-11	2020	11
27193	13363	13830	3	0.08278					13098.0	ORF1ab	3.0	4366.0		different gene	2020-11	2020	11
27192	13363	13829	3	0.08278					13098.0	ORF1ab	3.0	4366.0		different gene	2020-11	2020	11
27182	13361	13821	3	0.08278	660.0	M	3.0	220.0	13096.0	ORF1ab	1.0	4366.0		different gene	2020-11	2020	11
27180	13361	13819	3	0.08278	658.0	M	1.0	220.0	13096.0	ORF1ab	1.0	4366.0		different gene	2020-11	2020	11
27179	13361	13818	3	0.08278	657.0	M	3.0	219.0	13096.0	ORF1ab	1.0	4366.0		different gene	2020-11	2020	11
27178	13361	13817	3	0.08278	656.0	M	2.0	219.0	13096.0	ORF1ab	1.0	4366.0		different gene	2020-11	2020	11
27177	13361	13816	3	0.08278	655.0	M	1.0	219.0	13096.0	ORF1ab	1.0	4366.0		different gene	2020-11	2020	11
27176	13361	13815	3	0.08278	654.0	M	3.0	218.0	13096.0	ORF1ab	1.0	4366.0		different gene	2020-11	2020	11
27175	13361	13814	3	0.08278	653.0	M	2.0	218.0	13096.0	ORF1ab	1.0	4366.0		different gene	2020-11	2020	11
27174	13361	13813	3	0.08278	652.0	M	1.0	218.0	13096.0	ORF1ab	1.0	4366.0		different gene	2020-11	2020	11
27173	13361	13812	3	0.08278	651.0	M	3.0	217.0	13096.0	ORF1ab	1.0	4366.0		different gene	2020-11	2020	11
27172	13361	13811	3	0.08278	650.0	M	2.0	217.0	13096.0	ORF1ab	1.0	4366.0		different gene	2020-11	2020	11
27176	4983	22193	3	0.08278	654.0	M	3.0	218.0	4718.0	ORF1ab	2.0	1573.0		different gene	2020-11	2020	11
27177	4983	22194	3	0.08278	655.0	M	1.0	219.0	4718.0	ORF1ab	2.0	1573.0		different gene	2020-11	2020	11
27178	4983	22195	3	0.08278	656.0	M	2.0	219.0	4718.0	ORF1ab	2.0	1573.0		different gene	2020-11	2020	11
27179	4983	22196	3	0.08278	657.0	M	3.0	219.0	4718.0	ORF1ab	2.0	1573.0		different gene	2020-11	2020	11
27180	4983	22197	3	0.08278	658.0	M	1.0	220.0	4718.0	ORF1ab	2.0	1573.0		different gene	2020-11	2020	11
27181	4983	22198	3	0.08278	659.0	M	2.0	220.0	4718.0	ORF1ab	2.0	1573.0		different gene	2020-11	2020	11
27181	13361	13820	3	0.08278	659.0	M	2.0	220.0	13096.0	ORF1ab	1.0	4366.0		different gene	2020-11	2020	11
27175	4983	22192	3	0.08278	653.0	M	2.0	218.0	4718.0	ORF1ab	2.0	1573.0		different gene	2020-11	2020	11
27184	4983	22201	3	0.08278	662.0	M	2.0	221.0	4718.0	ORF1ab	2.0	1573.0		different gene	2020-11	2020	11
27184	13361	13823	3	0.08278	662.0	M	2.0	221.0	13096.0	ORF1ab	1.0	4366.0		different gene	2020-11	2020	11
27173	4983	22190	3	0.08278	651.0	M	3.0	217.0	4718.0	ORF1ab	2.0	1573.0		different gene	2020-11	2020	11
13367	13362	5	3	0.08278	13102.0	ORF1ab	1.0	4368.0	13097.0	ORF1ab	2.0	4366.0	2.0	same gene	2020-11	2020	11
27197	13361	13836	3	0.08278					13096.0	ORF1ab	1.0	4366.0		different gene	2020-11	2020	11
27174	4983	22191	3	0.08278	652.0	M	1.0	218.0	4718.0	ORF1ab	2.0	1573.0		different gene	2020-11	2020	11
27195	13361	13834	3	0.08278					13096.0	ORF1ab	1.0	4366.0		different gene	2020-11	2020	11
27194	13361	13833	3	0.08278					13096.0	ORF1ab	1.0	4366.0		different gene	2020-11	2020	11
27193	13361	13832	3	0.08278					13096.0	ORF1ab	1.0	4366.0		different gene	2020-11	2020	11
27192	13361	13831	3	0.08278					13096.0	ORF1ab	1.0	4366.0		different gene	2020-11	2020	11
27191	13361	13830	3	0.08278	669.0	M	3.0	223.0	13096.0	ORF1ab	1.0	4366.0		different gene	2020-11	2020	11
27190	13361	13829	3	0.08278	668.0	M	2.0	223.0	13096.0	ORF1ab	1.0	4366.0		different gene	2020-11	2020	11
27189	13361	13828	3	0.08278	667.0	M	1.0	223.0	13096.0	ORF1ab	1.0	4366.0		different gene	2020-11	2020	11
27188	13361	13827	3	0.08278	666.0	M	3.0	222.0	13096.0	ORF1ab	1.0	4366.0		different gene	2020-11	2020	11
27187	13361	13826	3	0.08278	665.0	M	2.0	222.0	13096.0	ORF1ab	1.0	4366.0		different gene	2020-11	2020	11
27186	13361	13825	3	0.08278	664.0	M	1.0	222.0	13096.0	ORF1ab	1.0	4366.0		different gene	2020-11	2020	11
27185	13361	13824	3	0.08278	663.0	M	3.0	221.0	13096.0	ORF1ab	1.0	4366.0		different gene	2020-11	2020	11
27182	4983	22199	3	0.08278	660.0	M	3.0	220.0	4718.0	ORF1ab	2.0	1573.0		different gene	2020-11	2020	11
13371	13361	10	3	0.08278	13106.0	ORF1ab	2.0	4369.0	13096.0	ORF1ab	1.0	4366.0	3.0	same gene	2020-11	2020	11
27194	13351	13843	3	0.08278					13086.0	ORF1ab	3.0	4362.0		different gene	2020-11	2020	11
13355	4984	8371	3	0.08278	13090.0	ORF1ab	1.0	4364.0	4719.0	ORF1ab	3.0	1573.0	2791.0	same gene	2020-11	2020	11
27190	4983	22207	3	0.08278	668.0	M	2.0	223.0	4718.0	ORF1ab	2.0	1573.0		different gene	2020-11	2020	11
13352	4984	8368	3	0.08278	13087.0	ORF1ab	1.0	4363.0	4719.0	ORF1ab	3.0	1573.0	2790.0	same gene	2020-11	2020	11
13351	4984	8367	3	0.08278	13086.0	ORF1ab	3.0	4362.0	4719.0	ORF1ab	3.0	1573.0	2789.0	same gene	2020-11	2020	11
13350	4984	8366	3	0.08278	13085.0	ORF1ab	2.0	4362.0	4719.0	ORF1ab	3.0	1573.0	2789.0	same gene	2020-11	2020	11
13349	4984	8365	3	0.08278	13084.0	ORF1ab	1.0	4362.0	4719.0	ORF1ab	3.0	1573.0	2789.0	same gene	2020-11	2020	11
27191	4983	22208	3	0.08278	669.0	M	3.0	223.0	4718.0	ORF1ab	2.0	1573.0		different gene	2020-11	2020	11
13347	4984	8363	3	0.08278	13082.0	ORF1ab	2.0	4361.0	4719.0	ORF1ab	3.0	1573.0	2788.0	same gene	2020-11	2020	11
13346	4984	8362	3	0.08278	13081.0	ORF1ab	1.0	4361.0	4719.0	ORF1ab	3.0	1573.0	2788.0	same gene	2020-11	2020	11
13344	4984	8360	3	0.08278	13079.0	ORF1ab	2.0	4360.0	4719.0	ORF1ab	3.0	1573.0	2787.0	same gene	2020-11	2020	11
13343	4984	8359	3	0.08278	13078.0	ORF1ab	1.0	4360.0	4719.0	ORF1ab	3.0	1573.0	2787.0	same gene	2020-11	2020	11
13341	4984	8357	3	0.08278	13076.0	ORF1ab	2.0	4359.0	4719.0	ORF1ab	3.0	1573.0	2786.0	same gene	2020-11	2020	11
27192	4983	22209	3	0.08278					4718.0	ORF1ab	2.0	1573.0		different gene	2020-11	2020	11
27193	4983	22210	3	0.08278					4718.0	ORF1ab	2.0	1573.0		different gene	2020-11	2020	11
27194	4983	22211	3	0.08278					4718.0	ORF1ab	2.0	1573.0		different gene	2020-11	2020	11
27195	4983	22212	3	0.08278					4718.0	ORF1ab	2.0	1573.0		different gene	2020-11	2020	11
13353	4984	8369	3	0.08278	13088.0	ORF1ab	2.0	4363.0	4719.0	ORF1ab	3.0	1573.0	2790.0	same gene	2020-11	2020	11
27195	13351	13844	3	0.08278					13086.0	ORF1ab	3.0	4362.0		different gene	2020-11	2020	11
27185	4983	22202	3	0.08278	663.0	M	3.0	221.0	4718.0	ORF1ab	2.0	1573.0		different gene	2020-11	2020	11
13357	4984	8373	3	0.08278	13092.0	ORF1ab	3.0	4364.0	4719.0	ORF1ab	3.0	1573.0	2791.0	same gene	2020-11	2020	11
27186	4983	22203	3	0.08278	664.0	M	1.0	222.0	4718.0	ORF1ab	2.0	1573.0		different gene	2020-11	2020	11
13371	4984	8387	3	0.08278	13106.0	ORF1ab	2.0	4369.0	4719.0	ORF1ab	3.0	1573.0	2796.0	same gene	2020-11	2020	11
27187	4983	22204	3	0.08278	665.0	M	2.0	222.0	4718.0	ORF1ab	2.0	1573.0		different gene	2020-11	2020	11
13367	4984	8383	3	0.08278	13102.0	ORF1ab	1.0	4368.0	4719.0	ORF1ab	3.0	1573.0	2795.0	same gene	2020-11	2020	11
27188	4983	22205	3	0.08278	666.0	M	3.0	222.0	4718.0	ORF1ab	2.0	1573.0		different gene	2020-11	2020	11
13364	4984	8380	3	0.08278	13099.0	ORF1ab	1.0	4367.0	4719.0	ORF1ab	3.0	1573.0	2794.0	same gene	2020-11	2020	11
27189	4983	22206	3	0.08278	667.0	M	1.0	223.0	4718.0	ORF1ab	2.0	1573.0		different gene	2020-11	2020	11
13363	4984	8379	3	0.08278	13098.0	ORF1ab	3.0	4366.0	4719.0	ORF1ab	3.0	1573.0	2793.0	same gene	2020-11	2020	11
13362	4984	8378	3	0.08278	13097.0	ORF1ab	2.0	4366.0	4719.0	ORF1ab	3.0	1573.0	2793.0	same gene	2020-11	2020	11
13361	4984	8377	3	0.08278	13096.0	ORF1ab	1.0	4366.0	4719.0	ORF1ab	3.0	1573.0	2793.0	same gene	2020-11	2020	11
13360	4984	8376	3	0.08278	13095.0	ORF1ab	3.0	4365.0	4719.0	ORF1ab	3.0	1573.0	2792.0	same gene	2020-11	2020	11
7985	24437	16452	3	0.08278	7720.0	ORF1ab	1.0	2574.0	2875.0	S	1.0	959.0		different gene	2020-11	2020	11
7985	24435	16450	3	0.08278	7720.0	ORF1ab	1.0	2574.0	2873.0	S	2.0	958.0		different gene	2020-11	2020	11
7985	24434	16449	3	0.08278	7720.0	ORF1ab	1.0	2574.0	2872.0	S	1.0	958.0		different gene	2020-11	2020	11
13359	4984	8375	3	0.08278	13094.0	ORF1ab	2.0	4365.0	4719.0	ORF1ab	3.0	1573.0	2792.0	same gene	2020-11	2020	11
27172	4983	22189	3	0.08278	650.0	M	2.0	217.0	4718.0	ORF1ab	2.0	1573.0		different gene	2020-11	2020	11
13371	13362	9	3	0.08278	13106.0	ORF1ab	2.0	4369.0	13097.0	ORF1ab	2.0	4366.0	3.0	same gene	2020-11	2020	11
27191	13363	13828	3	0.08278	669.0	M	3.0	223.0	13098.0	ORF1ab	3.0	4366.0		different gene	2020-11	2020	11
27173	13363	13810	3	0.08278	651.0	M	3.0	217.0	13098.0	ORF1ab	3.0	4366.0		different gene	2020-11	2020	11
13341	4983	8358	3	0.08278	13076.0	ORF1ab	2.0	4359.0	4718.0	ORF1ab	2.0	1573.0	2786.0	same gene	2020-11	2020	11
13343	4983	8360	3	0.08278	13078.0	ORF1ab	1.0	4360.0	4718.0	ORF1ab	2.0	1573.0	2787.0	same gene	2020-11	2020	11
13344	4983	8361	3	0.08278	13079.0	ORF1ab	2.0	4360.0	4718.0	ORF1ab	2.0	1573.0	2787.0	same gene	2020-11	2020	11
13346	4983	8363	3	0.08278	13081.0	ORF1ab	1.0	4361.0	4718.0	ORF1ab	2.0	1573.0	2788.0	same gene	2020-11	2020	11
13347	4983	8364	3	0.08278	13082.0	ORF1ab	2.0	4361.0	4718.0	ORF1ab	2.0	1573.0	2788.0	same gene	2020-11	2020	11
13349	4983	8366	3	0.08278	13084.0	ORF1ab	1.0	4362.0	4718.0	ORF1ab	2.0	1573.0	2789.0	same gene	2020-11	2020	11
13350	4983	8367	3	0.08278	13085.0	ORF1ab	2.0	4362.0	4718.0	ORF1ab	2.0	1573.0	2789.0	same gene	2020-11	2020	11
13371	13363	8	3	0.08278	13106.0	ORF1ab	2.0	4369.0	13098.0	ORF1ab	3.0	4366.0	3.0	same gene	2020-11	2020	11
13351	4983	8368	3	0.08278	13086.0	ORF1ab	3.0	4362.0	4718.0	ORF1ab	2.0	1573.0	2789.0	same gene	2020-11	2020	11
13352	4983	8369	3	0.08278	13087.0	ORF1ab	1.0	4363.0	4718.0	ORF1ab	2.0	1573.0	2790.0	same gene	2020-11	2020	11
13353	4983	8370	3	0.08278	13088.0	ORF1ab	2.0	4363.0	4718.0	ORF1ab	2.0	1573.0	2790.0	same gene	2020-11	2020	11
13367	13363	4	3	0.08278	13102.0	ORF1ab	1.0	4368.0	13098.0	ORF1ab	3.0	4366.0	2.0	same gene	2020-11	2020	11
27197	13362	13835	3	0.08278					13097.0	ORF1ab	2.0	4366.0		different gene	2020-11	2020	11
13355	4983	8372	3	0.08278	13090.0	ORF1ab	1.0	4364.0	4718.0	ORF1ab	2.0	1573.0	2791.0	same gene	2020-11	2020	11
27195	13362	13833	3	0.08278					13097.0	ORF1ab	2.0	4366.0		different gene	2020-11	2020	11
27172	13363	13809	3	0.08278	650.0	M	2.0	217.0	13098.0	ORF1ab	3.0	4366.0		different gene	2020-11	2020	11
27174	13363	13811	3	0.08278	652.0	M	1.0	218.0	13098.0	ORF1ab	3.0	4366.0		different gene	2020-11	2020	11
27193	13362	13831	3	0.08278					13097.0	ORF1ab	2.0	4366.0		different gene	2020-11	2020	11
27175	13363	13812	3	0.08278	653.0	M	2.0	218.0	13098.0	ORF1ab	3.0	4366.0		different gene	2020-11	2020	11
27190	13363	13827	3	0.08278	668.0	M	2.0	223.0	13098.0	ORF1ab	3.0	4366.0		different gene	2020-11	2020	11
27189	13363	13826	3	0.08278	667.0	M	1.0	223.0	13098.0	ORF1ab	3.0	4366.0		different gene	2020-11	2020	11
27188	13363	13825	3	0.08278	666.0	M	3.0	222.0	13098.0	ORF1ab	3.0	4366.0		different gene	2020-11	2020	11
27187	13363	13824	3	0.08278	665.0	M	2.0	222.0	13098.0	ORF1ab	3.0	4366.0		different gene	2020-11	2020	11
27186	13363	13823	3	0.08278	664.0	M	1.0	222.0	13098.0	ORF1ab	3.0	4366.0		different gene	2020-11	2020	11
27185	13363	13822	3	0.08278	663.0	M	3.0	221.0	13098.0	ORF1ab	3.0	4366.0		different gene	2020-11	2020	11
27184	13363	13821	3	0.08278	662.0	M	2.0	221.0	13098.0	ORF1ab	3.0	4366.0		different gene	2020-11	2020	11
13340	4983	8357	3	0.08278	13075.0	ORF1ab	1.0	4359.0	4718.0	ORF1ab	2.0	1573.0	2786.0	same gene	2020-11	2020	11
27182	13363	13819	3	0.08278	660.0	M	3.0	220.0	13098.0	ORF1ab	3.0	4366.0		different gene	2020-11	2020	11
27181	13363	13818	3	0.08278	659.0	M	2.0	220.0	13098.0	ORF1ab	3.0	4366.0		different gene	2020-11	2020	11
27180	13363	13817	3	0.08278	658.0	M	1.0	220.0	13098.0	ORF1ab	3.0	4366.0		different gene	2020-11	2020	11
27179	13363	13816	3	0.08278	657.0	M	3.0	219.0	13098.0	ORF1ab	3.0	4366.0		different gene	2020-11	2020	11
27178	13363	13815	3	0.08278	656.0	M	2.0	219.0	13098.0	ORF1ab	3.0	4366.0		different gene	2020-11	2020	11
27177	13363	13814	3	0.08278	655.0	M	1.0	219.0	13098.0	ORF1ab	3.0	4366.0		different gene	2020-11	2020	11
27176	13363	13813	3	0.08278	654.0	M	3.0	218.0	13098.0	ORF1ab	3.0	4366.0		different gene	2020-11	2020	11
27194	13362	13832	3	0.08278					13097.0	ORF1ab	2.0	4366.0		different gene	2020-11	2020	11
27192	13362	13830	3	0.08278					13097.0	ORF1ab	2.0	4366.0		different gene	2020-11	2020	11
13371	4983	8388	3	0.08278	13106.0	ORF1ab	2.0	4369.0	4718.0	ORF1ab	2.0	1573.0	2796.0	same gene	2020-11	2020	11
27181	13362	13819	3	0.08278	659.0	M	2.0	220.0	13097.0	ORF1ab	2.0	4366.0		different gene	2020-11	2020	11
27179	13362	13817	3	0.08278	657.0	M	3.0	219.0	13097.0	ORF1ab	2.0	4366.0		different gene	2020-11	2020	11
27178	13362	13816	3	0.08278	656.0	M	2.0	219.0	13097.0	ORF1ab	2.0	4366.0		different gene	2020-11	2020	11
27177	13362	13815	3	0.08278	655.0	M	1.0	219.0	13097.0	ORF1ab	2.0	4366.0		different gene	2020-11	2020	11
27176	13362	13814	3	0.08278	654.0	M	3.0	218.0	13097.0	ORF1ab	2.0	4366.0		different gene	2020-11	2020	11
27175	13362	13813	3	0.08278	653.0	M	2.0	218.0	13097.0	ORF1ab	2.0	4366.0		different gene	2020-11	2020	11
27174	13362	13812	3	0.08278	652.0	M	1.0	218.0	13097.0	ORF1ab	2.0	4366.0		different gene	2020-11	2020	11
27173	13362	13811	3	0.08278	651.0	M	3.0	217.0	13097.0	ORF1ab	2.0	4366.0		different gene	2020-11	2020	11
27172	13362	13810	3	0.08278	650.0	M	2.0	217.0	13097.0	ORF1ab	2.0	4366.0		different gene	2020-11	2020	11
13359	4983	8376	3	0.08278	13094.0	ORF1ab	2.0	4365.0	4718.0	ORF1ab	2.0	1573.0	2792.0	same gene	2020-11	2020	11
13360	4983	8377	3	0.08278	13095.0	ORF1ab	3.0	4365.0	4718.0	ORF1ab	2.0	1573.0	2792.0	same gene	2020-11	2020	11
13361	4983	8378	3	0.08278	13096.0	ORF1ab	1.0	4366.0	4718.0	ORF1ab	2.0	1573.0	2793.0	same gene	2020-11	2020	11
13362	4983	8379	3	0.08278	13097.0	ORF1ab	2.0	4366.0	4718.0	ORF1ab	2.0	1573.0	2793.0	same gene	2020-11	2020	11
13363	4983	8380	3	0.08278	13098.0	ORF1ab	3.0	4366.0	4718.0	ORF1ab	2.0	1573.0	2793.0	same gene	2020-11	2020	11
13364	4983	8381	3	0.08278	13099.0	ORF1ab	1.0	4367.0	4718.0	ORF1ab	2.0	1573.0	2794.0	same gene	2020-11	2020	11
13367	4983	8384	3	0.08278	13102.0	ORF1ab	1.0	4368.0	4718.0	ORF1ab	2.0	1573.0	2795.0	same gene	2020-11	2020	11
27180	13362	13818	3	0.08278	658.0	M	1.0	220.0	13097.0	ORF1ab	2.0	4366.0		different gene	2020-11	2020	11
27182	13362	13820	3	0.08278	660.0	M	3.0	220.0	13097.0	ORF1ab	2.0	4366.0		different gene	2020-11	2020	11
27179	4984	22195	3	0.08278	657.0	M	3.0	219.0	4719.0	ORF1ab	3.0	1573.0		different gene	2020-11	2020	11
13357	4983	8374	3	0.08278	13092.0	ORF1ab	3.0	4364.0	4718.0	ORF1ab	2.0	1573.0	2791.0	same gene	2020-11	2020	11
27178	4984	22194	3	0.08278	656.0	M	2.0	219.0	4719.0	ORF1ab	3.0	1573.0		different gene	2020-11	2020	11
27177	4984	22193	3	0.08278	655.0	M	1.0	219.0	4719.0	ORF1ab	3.0	1573.0		different gene	2020-11	2020	11
27176	4984	22192	3	0.08278	654.0	M	3.0	218.0	4719.0	ORF1ab	3.0	1573.0		different gene	2020-11	2020	11
27175	4984	22191	3	0.08278	653.0	M	2.0	218.0	4719.0	ORF1ab	3.0	1573.0		different gene	2020-11	2020	11
27174	4984	22190	3	0.08278	652.0	M	1.0	218.0	4719.0	ORF1ab	3.0	1573.0		different gene	2020-11	2020	11
27191	13362	13829	3	0.08278	669.0	M	3.0	223.0	13097.0	ORF1ab	2.0	4366.0		different gene	2020-11	2020	11
27190	13362	13828	3	0.08278	668.0	M	2.0	223.0	13097.0	ORF1ab	2.0	4366.0		different gene	2020-11	2020	11
27173	4984	22189	3	0.08278	651.0	M	3.0	217.0	4719.0	ORF1ab	3.0	1573.0		different gene	2020-11	2020	11
27189	13362	13827	3	0.08278	667.0	M	1.0	223.0	13097.0	ORF1ab	2.0	4366.0		different gene	2020-11	2020	11
27188	13362	13826	3	0.08278	666.0	M	3.0	222.0	13097.0	ORF1ab	2.0	4366.0		different gene	2020-11	2020	11
27187	13362	13825	3	0.08278	665.0	M	2.0	222.0	13097.0	ORF1ab	2.0	4366.0		different gene	2020-11	2020	11
27186	13362	13824	3	0.08278	664.0	M	1.0	222.0	13097.0	ORF1ab	2.0	4366.0		different gene	2020-11	2020	11
27172	4984	22188	3	0.08278	650.0	M	2.0	217.0	4719.0	ORF1ab	3.0	1573.0		different gene	2020-11	2020	11
27185	13362	13823	3	0.08278	663.0	M	3.0	221.0	13097.0	ORF1ab	2.0	4366.0		different gene	2020-11	2020	11
27184	13362	13822	3	0.08278	662.0	M	2.0	221.0	13097.0	ORF1ab	2.0	4366.0		different gene	2020-11	2020	11
13351	4981	8370	3	0.08278	13086.0	ORF1ab	3.0	4362.0	4716.0	ORF1ab	3.0	1572.0	2790.0	same gene	2020-11	2020	11
13349	4981	8368	3	0.08278	13084.0	ORF1ab	1.0	4362.0	4716.0	ORF1ab	3.0	1572.0	2790.0	same gene	2020-11	2020	11
4979	4973	6	3	0.08278	4714.0	ORF1ab	1.0	1572.0	4708.0	ORF1ab	1.0	1570.0	2.0	same gene	2020-11	2020	11
13371	4986	8385	3	0.08278	13106.0	ORF1ab	2.0	4369.0	4721.0	ORF1ab	2.0	1574.0	2795.0	same gene	2020-11	2020	11
24437	11034	13403	3	0.08278	2875.0	S	1.0	959.0	10769.0	ORF1ab	2.0	3590.0		different gene	2020-11	2020	11
13346	4977	8369	3	0.08278	13081.0	ORF1ab	1.0	4361.0	4712.0	ORF1ab	2.0	1571.0	2790.0	same gene	2020-11	2020	11
13347	4977	8370	3	0.08278	13082.0	ORF1ab	2.0	4361.0	4712.0	ORF1ab	2.0	1571.0	2790.0	same gene	2020-11	2020	11
13349	4977	8372	3	0.08278	13084.0	ORF1ab	1.0	4362.0	4712.0	ORF1ab	2.0	1571.0	2791.0	same gene	2020-11	2020	11
13350	4977	8373	3	0.08278	13085.0	ORF1ab	2.0	4362.0	4712.0	ORF1ab	2.0	1571.0	2791.0	same gene	2020-11	2020	11
13351	4977	8374	3	0.08278	13086.0	ORF1ab	3.0	4362.0	4712.0	ORF1ab	2.0	1571.0	2791.0	same gene	2020-11	2020	11
27172	4986	22186	3	0.08278	650.0	M	2.0	217.0	4721.0	ORF1ab	2.0	1574.0		different gene	2020-11	2020	11
13352	4977	8375	3	0.08278	13087.0	ORF1ab	1.0	4363.0	4712.0	ORF1ab	2.0	1571.0	2792.0	same gene	2020-11	2020	11
13347	4981	8366	3	0.08278	13082.0	ORF1ab	2.0	4361.0	4716.0	ORF1ab	3.0	1572.0	2789.0	same gene	2020-11	2020	11
13353	4977	8376	3	0.08278	13088.0	ORF1ab	2.0	4363.0	4712.0	ORF1ab	2.0	1571.0	2792.0	same gene	2020-11	2020	11
27186	13351	13835	3	0.08278	664.0	M	1.0	222.0	13086.0	ORF1ab	3.0	4362.0		different gene	2020-11	2020	11
13355	4977	8378	3	0.08278	13090.0	ORF1ab	1.0	4364.0	4712.0	ORF1ab	2.0	1571.0	2793.0	same gene	2020-11	2020	11
13357	4977	8380	3	0.08278	13092.0	ORF1ab	3.0	4364.0	4712.0	ORF1ab	2.0	1571.0	2793.0	same gene	2020-11	2020	11
13359	4977	8382	3	0.08278	13094.0	ORF1ab	2.0	4365.0	4712.0	ORF1ab	2.0	1571.0	2794.0	same gene	2020-11	2020	11
13360	4977	8383	3	0.08278	13095.0	ORF1ab	3.0	4365.0	4712.0	ORF1ab	2.0	1571.0	2794.0	same gene	2020-11	2020	11
13361	4977	8384	3	0.08278	13096.0	ORF1ab	1.0	4366.0	4712.0	ORF1ab	2.0	1571.0	2795.0	same gene	2020-11	2020	11
24435	11034	13401	3	0.08278	2873.0	S	2.0	958.0	10769.0	ORF1ab	2.0	3590.0		different gene	2020-11	2020	11
24434	11034	13400	3	0.08278	2872.0	S	1.0	958.0	10769.0	ORF1ab	2.0	3590.0		different gene	2020-11	2020	11
13344	4977	8367	3	0.08278	13079.0	ORF1ab	2.0	4360.0	4712.0	ORF1ab	2.0	1571.0	2789.0	same gene	2020-11	2020	11
13343	4977	8366	3	0.08278	13078.0	ORF1ab	1.0	4360.0	4712.0	ORF1ab	2.0	1571.0	2789.0	same gene	2020-11	2020	11
27193	4974	22219	3	0.08278					4709.0	ORF1ab	2.0	1570.0		different gene	2020-11	2020	11
27194	4974	22220	3	0.08278					4709.0	ORF1ab	2.0	1570.0		different gene	2020-11	2020	11
27195	4974	22221	3	0.08278					4709.0	ORF1ab	2.0	1570.0		different gene	2020-11	2020	11
27197	4974	22223	3	0.08278					4709.0	ORF1ab	2.0	1570.0		different gene	2020-11	2020	11
4979	4974	5	3	0.08278	4714.0	ORF1ab	1.0	1572.0	4709.0	ORF1ab	2.0	1570.0	2.0	same gene	2020-11	2020	11
4981	4974	7	3	0.08278	4716.0	ORF1ab	3.0	1572.0	4709.0	ORF1ab	2.0	1570.0	2.0	same gene	2020-11	2020	11
4982	4974	8	3	0.08278	4717.0	ORF1ab	1.0	1573.0	4709.0	ORF1ab	2.0	1570.0	3.0	same gene	2020-11	2020	11
4983	4974	9	3	0.08278	4718.0	ORF1ab	2.0	1573.0	4709.0	ORF1ab	2.0	1570.0	3.0	same gene	2020-11	2020	11
4984	4974	10	3	0.08278	4719.0	ORF1ab	3.0	1573.0	4709.0	ORF1ab	2.0	1570.0	3.0	same gene	2020-11	2020	11
4986	4974	12	3	0.08278	4721.0	ORF1ab	2.0	1574.0	4709.0	ORF1ab	2.0	1570.0	4.0	same gene	2020-11	2020	11
4987	4974	13	3	0.08278	4722.0	ORF1ab	3.0	1574.0	4709.0	ORF1ab	2.0	1570.0	4.0	same gene	2020-11	2020	11
27184	13351	13833	3	0.08278	662.0	M	2.0	221.0	13086.0	ORF1ab	3.0	4362.0		different gene	2020-11	2020	11
27185	13351	13834	3	0.08278	663.0	M	3.0	221.0	13086.0	ORF1ab	3.0	4362.0		different gene	2020-11	2020	11
13340	4977	8363	3	0.08278	13075.0	ORF1ab	1.0	4359.0	4712.0	ORF1ab	2.0	1571.0	2788.0	same gene	2020-11	2020	11
13341	4977	8364	3	0.08278	13076.0	ORF1ab	2.0	4359.0	4712.0	ORF1ab	2.0	1571.0	2788.0	same gene	2020-11	2020	11
13362	4977	8385	3	0.08278	13097.0	ORF1ab	2.0	4366.0	4712.0	ORF1ab	2.0	1571.0	2795.0	same gene	2020-11	2020	11
13363	4977	8386	3	0.08278	13098.0	ORF1ab	3.0	4366.0	4712.0	ORF1ab	2.0	1571.0	2795.0	same gene	2020-11	2020	11
13364	4977	8387	3	0.08278	13099.0	ORF1ab	1.0	4367.0	4712.0	ORF1ab	2.0	1571.0	2796.0	same gene	2020-11	2020	11
27187	4977	22210	3	0.08278	665.0	M	2.0	222.0	4712.0	ORF1ab	2.0	1571.0		different gene	2020-11	2020	11
27189	4977	22212	3	0.08278	667.0	M	1.0	223.0	4712.0	ORF1ab	2.0	1571.0		different gene	2020-11	2020	11
27190	4977	22213	3	0.08278	668.0	M	2.0	223.0	4712.0	ORF1ab	2.0	1571.0		different gene	2020-11	2020	11
27191	4977	22214	3	0.08278	669.0	M	3.0	223.0	4712.0	ORF1ab	2.0	1571.0		different gene	2020-11	2020	11
27192	4977	22215	3	0.08278					4712.0	ORF1ab	2.0	1571.0		different gene	2020-11	2020	11
27193	4977	22216	3	0.08278					4712.0	ORF1ab	2.0	1571.0		different gene	2020-11	2020	11
27194	4977	22217	3	0.08278					4712.0	ORF1ab	2.0	1571.0		different gene	2020-11	2020	11
27195	4977	22218	3	0.08278					4712.0	ORF1ab	2.0	1571.0		different gene	2020-11	2020	11
27197	4977	22220	3	0.08278					4712.0	ORF1ab	2.0	1571.0		different gene	2020-11	2020	11
4982	4977	5	3	0.08278	4717.0	ORF1ab	1.0	1573.0	4712.0	ORF1ab	2.0	1571.0	2.0	same gene	2020-11	2020	11
4983	4977	6	3	0.08278	4718.0	ORF1ab	2.0	1573.0	4712.0	ORF1ab	2.0	1571.0	2.0	same gene	2020-11	2020	11
4984	4977	7	3	0.08278	4719.0	ORF1ab	3.0	1573.0	4712.0	ORF1ab	2.0	1571.0	2.0	same gene	2020-11	2020	11
4986	4977	9	3	0.08278	4721.0	ORF1ab	2.0	1574.0	4712.0	ORF1ab	2.0	1571.0	3.0	same gene	2020-11	2020	11
4987	4977	10	3	0.08278	4722.0	ORF1ab	3.0	1574.0	4712.0	ORF1ab	2.0	1571.0	3.0	same gene	2020-11	2020	11
27187	13351	13836	3	0.08278	665.0	M	2.0	222.0	13086.0	ORF1ab	3.0	4362.0		different gene	2020-11	2020	11
24434	11035	13399	3	0.08278	2872.0	S	1.0	958.0	10770.0	ORF1ab	3.0	3590.0		different gene	2020-11	2020	11
27188	4977	22211	3	0.08278	666.0	M	3.0	222.0	4712.0	ORF1ab	2.0	1571.0		different gene	2020-11	2020	11
27186	4977	22209	3	0.08278	664.0	M	1.0	222.0	4712.0	ORF1ab	2.0	1571.0		different gene	2020-11	2020	11
13367	4977	8390	3	0.08278	13102.0	ORF1ab	1.0	4368.0	4712.0	ORF1ab	2.0	1571.0	2797.0	same gene	2020-11	2020	11
27185	4977	22208	3	0.08278	663.0	M	3.0	221.0	4712.0	ORF1ab	2.0	1571.0		different gene	2020-11	2020	11
13371	4977	8394	3	0.08278	13106.0	ORF1ab	2.0	4369.0	4712.0	ORF1ab	2.0	1571.0	2798.0	same gene	2020-11	2020	11
27172	4977	22195	3	0.08278	650.0	M	2.0	217.0	4712.0	ORF1ab	2.0	1571.0		different gene	2020-11	2020	11
27173	4977	22196	3	0.08278	651.0	M	3.0	217.0	4712.0	ORF1ab	2.0	1571.0		different gene	2020-11	2020	11
27174	4977	22197	3	0.08278	652.0	M	1.0	218.0	4712.0	ORF1ab	2.0	1571.0		different gene	2020-11	2020	11
27175	4977	22198	3	0.08278	653.0	M	2.0	218.0	4712.0	ORF1ab	2.0	1571.0		different gene	2020-11	2020	11
27176	4977	22199	3	0.08278	654.0	M	3.0	218.0	4712.0	ORF1ab	2.0	1571.0		different gene	2020-11	2020	11
13367	4986	8381	3	0.08278	13102.0	ORF1ab	1.0	4368.0	4721.0	ORF1ab	2.0	1574.0	2794.0	same gene	2020-11	2020	11
13364	4986	8378	3	0.08278	13099.0	ORF1ab	1.0	4367.0	4721.0	ORF1ab	2.0	1574.0	2793.0	same gene	2020-11	2020	11
27177	4977	22200	3	0.08278	655.0	M	1.0	219.0	4712.0	ORF1ab	2.0	1571.0		different gene	2020-11	2020	11
27178	4977	22201	3	0.08278	656.0	M	2.0	219.0	4712.0	ORF1ab	2.0	1571.0		different gene	2020-11	2020	11
27179	4977	22202	3	0.08278	657.0	M	3.0	219.0	4712.0	ORF1ab	2.0	1571.0		different gene	2020-11	2020	11
27180	4977	22203	3	0.08278	658.0	M	1.0	220.0	4712.0	ORF1ab	2.0	1571.0		different gene	2020-11	2020	11
27181	4977	22204	3	0.08278	659.0	M	2.0	220.0	4712.0	ORF1ab	2.0	1571.0		different gene	2020-11	2020	11
27182	4977	22205	3	0.08278	660.0	M	3.0	220.0	4712.0	ORF1ab	2.0	1571.0		different gene	2020-11	2020	11
27184	4977	22207	3	0.08278	662.0	M	2.0	221.0	4712.0	ORF1ab	2.0	1571.0		different gene	2020-11	2020	11
27192	4974	22218	3	0.08278					4709.0	ORF1ab	2.0	1570.0		different gene	2020-11	2020	11
27191	4974	22217	3	0.08278	669.0	M	3.0	223.0	4709.0	ORF1ab	2.0	1570.0		different gene	2020-11	2020	11
27190	4974	22216	3	0.08278	668.0	M	2.0	223.0	4709.0	ORF1ab	2.0	1570.0		different gene	2020-11	2020	11
13347	4974	8373	3	0.08278	13082.0	ORF1ab	2.0	4361.0	4709.0	ORF1ab	2.0	1570.0	2791.0	same gene	2020-11	2020	11
13350	4974	8376	3	0.08278	13085.0	ORF1ab	2.0	4362.0	4709.0	ORF1ab	2.0	1570.0	2792.0	same gene	2020-11	2020	11
13351	4974	8377	3	0.08278	13086.0	ORF1ab	3.0	4362.0	4709.0	ORF1ab	2.0	1570.0	2792.0	same gene	2020-11	2020	11
13352	4974	8378	3	0.08278	13087.0	ORF1ab	1.0	4363.0	4709.0	ORF1ab	2.0	1570.0	2793.0	same gene	2020-11	2020	11
13353	4974	8379	3	0.08278	13088.0	ORF1ab	2.0	4363.0	4709.0	ORF1ab	2.0	1570.0	2793.0	same gene	2020-11	2020	11
27190	4986	22204	3	0.08278	668.0	M	2.0	223.0	4721.0	ORF1ab	2.0	1574.0		different gene	2020-11	2020	11
27189	4986	22203	3	0.08278	667.0	M	1.0	223.0	4721.0	ORF1ab	2.0	1574.0		different gene	2020-11	2020	11
27188	4986	22202	3	0.08278	666.0	M	3.0	222.0	4721.0	ORF1ab	2.0	1574.0		different gene	2020-11	2020	11
27187	4986	22201	3	0.08278	665.0	M	2.0	222.0	4721.0	ORF1ab	2.0	1574.0		different gene	2020-11	2020	11
27186	4986	22200	3	0.08278	664.0	M	1.0	222.0	4721.0	ORF1ab	2.0	1574.0		different gene	2020-11	2020	11
27185	4986	22199	3	0.08278	663.0	M	3.0	221.0	4721.0	ORF1ab	2.0	1574.0		different gene	2020-11	2020	11
27184	4986	22198	3	0.08278	662.0	M	2.0	221.0	4721.0	ORF1ab	2.0	1574.0		different gene	2020-11	2020	11
27182	4986	22196	3	0.08278	660.0	M	3.0	220.0	4721.0	ORF1ab	2.0	1574.0		different gene	2020-11	2020	11
27181	4986	22195	3	0.08278	659.0	M	2.0	220.0	4721.0	ORF1ab	2.0	1574.0		different gene	2020-11	2020	11
27180	4986	22194	3	0.08278	658.0	M	1.0	220.0	4721.0	ORF1ab	2.0	1574.0		different gene	2020-11	2020	11
13355	4974	8381	3	0.08278	13090.0	ORF1ab	1.0	4364.0	4709.0	ORF1ab	2.0	1570.0	2794.0	same gene	2020-11	2020	11
13349	4974	8375	3	0.08278	13084.0	ORF1ab	1.0	4362.0	4709.0	ORF1ab	2.0	1570.0	2792.0	same gene	2020-11	2020	11
13346	4974	8372	3	0.08278	13081.0	ORF1ab	1.0	4361.0	4709.0	ORF1ab	2.0	1570.0	2791.0	same gene	2020-11	2020	11
24434	11033	13401	3	0.08278	2872.0	S	1.0	958.0	10768.0	ORF1ab	1.0	3590.0		different gene	2020-11	2020	11
13344	4974	8370	3	0.08278	13079.0	ORF1ab	2.0	4360.0	4709.0	ORF1ab	2.0	1570.0	2790.0	same gene	2020-11	2020	11
27195	4986	22209	3	0.08278					4721.0	ORF1ab	2.0	1574.0		different gene	2020-11	2020	11
27194	4986	22208	3	0.08278					4721.0	ORF1ab	2.0	1574.0		different gene	2020-11	2020	11
4981	4973	8	3	0.08278	4716.0	ORF1ab	3.0	1572.0	4708.0	ORF1ab	1.0	1570.0	2.0	same gene	2020-11	2020	11
4982	4973	9	3	0.08278	4717.0	ORF1ab	1.0	1573.0	4708.0	ORF1ab	1.0	1570.0	3.0	same gene	2020-11	2020	11
27197	4983	22214	3	0.08278					4718.0	ORF1ab	2.0	1573.0		different gene	2020-11	2020	11
4984	4973	11	3	0.08278	4719.0	ORF1ab	3.0	1573.0	4708.0	ORF1ab	1.0	1570.0	3.0	same gene	2020-11	2020	11
4986	4973	13	3	0.08278	4721.0	ORF1ab	2.0	1574.0	4708.0	ORF1ab	1.0	1570.0	4.0	same gene	2020-11	2020	11
4987	4973	14	3	0.08278	4722.0	ORF1ab	3.0	1574.0	4708.0	ORF1ab	1.0	1570.0	4.0	same gene	2020-11	2020	11
27193	4986	22207	3	0.08278					4721.0	ORF1ab	2.0	1574.0		different gene	2020-11	2020	11
27192	4986	22206	3	0.08278					4721.0	ORF1ab	2.0	1574.0		different gene	2020-11	2020	11
27191	4986	22205	3	0.08278	669.0	M	3.0	223.0	4721.0	ORF1ab	2.0	1574.0		different gene	2020-11	2020	11
27182	13351	13831	3	0.08278	660.0	M	3.0	220.0	13086.0	ORF1ab	3.0	4362.0		different gene	2020-11	2020	11
13340	4974	8366	3	0.08278	13075.0	ORF1ab	1.0	4359.0	4709.0	ORF1ab	2.0	1570.0	2789.0	same gene	2020-11	2020	11
13341	4974	8367	3	0.08278	13076.0	ORF1ab	2.0	4359.0	4709.0	ORF1ab	2.0	1570.0	2789.0	same gene	2020-11	2020	11
13343	4974	8369	3	0.08278	13078.0	ORF1ab	1.0	4360.0	4709.0	ORF1ab	2.0	1570.0	2790.0	same gene	2020-11	2020	11
13357	4974	8383	3	0.08278	13092.0	ORF1ab	3.0	4364.0	4709.0	ORF1ab	2.0	1570.0	2794.0	same gene	2020-11	2020	11
24435	11033	13402	3	0.08278	2873.0	S	2.0	958.0	10768.0	ORF1ab	1.0	3590.0		different gene	2020-11	2020	11
27189	4974	22215	3	0.08278	667.0	M	1.0	223.0	4709.0	ORF1ab	2.0	1570.0		different gene	2020-11	2020	11
27179	4986	22193	3	0.08278	657.0	M	3.0	219.0	4721.0	ORF1ab	2.0	1574.0		different gene	2020-11	2020	11
27177	4986	22191	3	0.08278	655.0	M	1.0	219.0	4721.0	ORF1ab	2.0	1574.0		different gene	2020-11	2020	11
27176	4986	22190	3	0.08278	654.0	M	3.0	218.0	4721.0	ORF1ab	2.0	1574.0		different gene	2020-11	2020	11
27175	4986	22189	3	0.08278	653.0	M	2.0	218.0	4721.0	ORF1ab	2.0	1574.0		different gene	2020-11	2020	11
27174	4986	22188	3	0.08278	652.0	M	1.0	218.0	4721.0	ORF1ab	2.0	1574.0		different gene	2020-11	2020	11
7987	24437	16450	3	0.08278	7722.0	ORF1ab	3.0	2574.0	2875.0	S	1.0	959.0		different gene	2020-11	2020	11
27181	4974	22207	3	0.08278	659.0	M	2.0	220.0	4709.0	ORF1ab	2.0	1570.0		different gene	2020-11	2020	11
27182	4974	22208	3	0.08278	660.0	M	3.0	220.0	4709.0	ORF1ab	2.0	1570.0		different gene	2020-11	2020	11
27184	4974	22210	3	0.08278	662.0	M	2.0	221.0	4709.0	ORF1ab	2.0	1570.0		different gene	2020-11	2020	11
27185	4974	22211	3	0.08278	663.0	M	3.0	221.0	4709.0	ORF1ab	2.0	1570.0		different gene	2020-11	2020	11
27186	4974	22212	3	0.08278	664.0	M	1.0	222.0	4709.0	ORF1ab	2.0	1570.0		different gene	2020-11	2020	11
27187	4974	22213	3	0.08278	665.0	M	2.0	222.0	4709.0	ORF1ab	2.0	1570.0		different gene	2020-11	2020	11
27188	4974	22214	3	0.08278	666.0	M	3.0	222.0	4709.0	ORF1ab	2.0	1570.0		different gene	2020-11	2020	11
7987	24435	16448	3	0.08278	7722.0	ORF1ab	3.0	2574.0	2873.0	S	2.0	958.0		different gene	2020-11	2020	11
7987	24434	16447	3	0.08278	7722.0	ORF1ab	3.0	2574.0	2872.0	S	1.0	958.0		different gene	2020-11	2020	11
27173	4986	22187	3	0.08278	651.0	M	3.0	217.0	4721.0	ORF1ab	2.0	1574.0		different gene	2020-11	2020	11
27178	4986	22192	3	0.08278	656.0	M	2.0	219.0	4721.0	ORF1ab	2.0	1574.0		different gene	2020-11	2020	11
27180	4974	22206	3	0.08278	658.0	M	1.0	220.0	4709.0	ORF1ab	2.0	1570.0		different gene	2020-11	2020	11
24437	11033	13404	3	0.08278	2875.0	S	1.0	959.0	10768.0	ORF1ab	1.0	3590.0		different gene	2020-11	2020	11
27179	4974	22205	3	0.08278	657.0	M	3.0	219.0	4709.0	ORF1ab	2.0	1570.0		different gene	2020-11	2020	11
13359	4974	8385	3	0.08278	13094.0	ORF1ab	2.0	4365.0	4709.0	ORF1ab	2.0	1570.0	2795.0	same gene	2020-11	2020	11
13360	4974	8386	3	0.08278	13095.0	ORF1ab	3.0	4365.0	4709.0	ORF1ab	2.0	1570.0	2795.0	same gene	2020-11	2020	11
13361	4974	8387	3	0.08278	13096.0	ORF1ab	1.0	4366.0	4709.0	ORF1ab	2.0	1570.0	2796.0	same gene	2020-11	2020	11
13362	4974	8388	3	0.08278	13097.0	ORF1ab	2.0	4366.0	4709.0	ORF1ab	2.0	1570.0	2796.0	same gene	2020-11	2020	11
13363	4974	8389	3	0.08278	13098.0	ORF1ab	3.0	4366.0	4709.0	ORF1ab	2.0	1570.0	2796.0	same gene	2020-11	2020	11
13364	4974	8390	3	0.08278	13099.0	ORF1ab	1.0	4367.0	4709.0	ORF1ab	2.0	1570.0	2797.0	same gene	2020-11	2020	11
13367	4974	8393	3	0.08278	13102.0	ORF1ab	1.0	4368.0	4709.0	ORF1ab	2.0	1570.0	2798.0	same gene	2020-11	2020	11
13371	4974	8397	3	0.08278	13106.0	ORF1ab	2.0	4369.0	4709.0	ORF1ab	2.0	1570.0	2799.0	same gene	2020-11	2020	11
27172	4974	22198	3	0.08278	650.0	M	2.0	217.0	4709.0	ORF1ab	2.0	1570.0		different gene	2020-11	2020	11
27173	4974	22199	3	0.08278	651.0	M	3.0	217.0	4709.0	ORF1ab	2.0	1570.0		different gene	2020-11	2020	11
27174	4974	22200	3	0.08278	652.0	M	1.0	218.0	4709.0	ORF1ab	2.0	1570.0		different gene	2020-11	2020	11
27175	4974	22201	3	0.08278	653.0	M	2.0	218.0	4709.0	ORF1ab	2.0	1570.0		different gene	2020-11	2020	11
27176	4974	22202	3	0.08278	654.0	M	3.0	218.0	4709.0	ORF1ab	2.0	1570.0		different gene	2020-11	2020	11
27177	4974	22203	3	0.08278	655.0	M	1.0	219.0	4709.0	ORF1ab	2.0	1570.0		different gene	2020-11	2020	11
27178	4974	22204	3	0.08278	656.0	M	2.0	219.0	4709.0	ORF1ab	2.0	1570.0		different gene	2020-11	2020	11
24435	11035	13400	3	0.08278	2873.0	S	2.0	958.0	10770.0	ORF1ab	3.0	3590.0		different gene	2020-11	2020	11
24437	11035	13402	3	0.08278	2875.0	S	1.0	959.0	10770.0	ORF1ab	3.0	3590.0		different gene	2020-11	2020	11
13340	4978	8362	3	0.08278	13075.0	ORF1ab	1.0	4359.0	4713.0	ORF1ab	3.0	1571.0	2788.0	same gene	2020-11	2020	11
27186	4979	22207	3	0.08278	664.0	M	1.0	222.0	4714.0	ORF1ab	1.0	1572.0		different gene	2020-11	2020	11
27188	4979	22209	3	0.08278	666.0	M	3.0	222.0	4714.0	ORF1ab	1.0	1572.0		different gene	2020-11	2020	11
27189	4979	22210	3	0.08278	667.0	M	1.0	223.0	4714.0	ORF1ab	1.0	1572.0		different gene	2020-11	2020	11
27190	4979	22211	3	0.08278	668.0	M	2.0	223.0	4714.0	ORF1ab	1.0	1572.0		different gene	2020-11	2020	11
27191	4979	22212	3	0.08278	669.0	M	3.0	223.0	4714.0	ORF1ab	1.0	1572.0		different gene	2020-11	2020	11
27192	4979	22213	3	0.08278					4714.0	ORF1ab	1.0	1572.0		different gene	2020-11	2020	11
27193	4979	22214	3	0.08278					4714.0	ORF1ab	1.0	1572.0		different gene	2020-11	2020	11
27194	4979	22215	3	0.08278					4714.0	ORF1ab	1.0	1572.0		different gene	2020-11	2020	11
27195	4979	22216	3	0.08278					4714.0	ORF1ab	1.0	1572.0		different gene	2020-11	2020	11
27197	4979	22218	3	0.08278					4714.0	ORF1ab	1.0	1572.0		different gene	2020-11	2020	11
24434	11038	13396	3	0.08278	2872.0	S	1.0	958.0	10773.0	ORF1ab	3.0	3591.0		different gene	2020-11	2020	11
24435	11038	13397	3	0.08278	2873.0	S	2.0	958.0	10773.0	ORF1ab	3.0	3591.0		different gene	2020-11	2020	11
24437	11038	13399	3	0.08278	2875.0	S	1.0	959.0	10773.0	ORF1ab	3.0	3591.0		different gene	2020-11	2020	11
27197	13371	13826	3	0.08278					13106.0	ORF1ab	2.0	4369.0		different gene	2020-11	2020	11
4986	4979	7	3	0.08278	4721.0	ORF1ab	2.0	1574.0	4714.0	ORF1ab	1.0	1572.0	2.0	same gene	2020-11	2020	11
27195	13371	13824	3	0.08278					13106.0	ORF1ab	2.0	4369.0		different gene	2020-11	2020	11
27187	4979	22208	3	0.08278	665.0	M	2.0	222.0	4714.0	ORF1ab	1.0	1572.0		different gene	2020-11	2020	11
27185	4979	22206	3	0.08278	663.0	M	3.0	221.0	4714.0	ORF1ab	1.0	1572.0		different gene	2020-11	2020	11
27193	13371	13822	3	0.08278					13106.0	ORF1ab	2.0	4369.0		different gene	2020-11	2020	11
27184	4979	22205	3	0.08278	662.0	M	2.0	221.0	4714.0	ORF1ab	1.0	1572.0		different gene	2020-11	2020	11
13363	4979	8384	3	0.08278	13098.0	ORF1ab	3.0	4366.0	4714.0	ORF1ab	1.0	1572.0	2794.0	same gene	2020-11	2020	11
13364	4979	8385	3	0.08278	13099.0	ORF1ab	1.0	4367.0	4714.0	ORF1ab	1.0	1572.0	2795.0	same gene	2020-11	2020	11
[truncated: 20,167 more rows]
