# Supplementary material for: Real-time identification of epistatic interactions in SARS-CoV-2 from large genome collections
Source: Genome Biol. 2024 Aug 22;25:228. doi: 10.1186/s13059-024-03355-y (PMC11342480; doi:10.1186/s13059-024-03355-y)
Supplement: Supplementary file 9 — Additional file 9. Table S8: predicted interactions for the time subsets, from March 2020 until March 2023; columns are the same as those in Table S7. [file 13059_2024_3355_MOESM9_ESM.zip › time_subset_2020-12.tsv]

pos_source	pos_target	distance	outlier	mi	feature_position_source	gene_source	codon_source	feature_codon_source	feature_position_target	gene_target	codon_target	feature_codon_target	codon_distance	interaction	name	year	month
26801	29645	2844	4	0.52	279.0	M	3.0	93.0	88.0	ORF10	1.0	30.0		different gene	2020-12	2020	12
29645	26801	2844	4	0.52	88.0	ORF10	1.0	30.0	279.0	M	3.0	93.0		different gene	2020-12	2020	12
26801	445	26356	4	0.51951	279.0	M	3.0	93.0	180.0	ORF1ab	3.0	60.0		different gene	2020-12	2020	12
445	26801	26356	4	0.51951	180.0	ORF1ab	3.0	60.0	279.0	M	3.0	93.0		different gene	2020-12	2020	12
6286	26801	20515	4	0.51592	6021.0	ORF1ab	3.0	2007.0	279.0	M	3.0	93.0		different gene	2020-12	2020	12
26801	6286	20515	4	0.51592	279.0	M	3.0	93.0	6021.0	ORF1ab	3.0	2007.0		different gene	2020-12	2020	12
26801	28932	2131	4	0.51521	279.0	M	3.0	93.0	659.0	N	2.0	220.0		different gene	2020-12	2020	12
28932	26801	2131	4	0.51521	659.0	N	2.0	220.0	279.0	M	3.0	93.0		different gene	2020-12	2020	12
26801	21255	5546	4	0.51492	279.0	M	3.0	93.0	7788.0	ORF1ab	3.0	2596.0		different gene	2020-12	2020	12
21255	26801	5546	4	0.51492	7788.0	ORF1ab	3.0	2596.0	279.0	M	3.0	93.0		different gene	2020-12	2020	12
22227	26801	4574	4	0.50193	665.0	S	2.0	222.0	279.0	M	3.0	93.0		different gene	2020-12	2020	12
26801	22227	4574	4	0.50193	279.0	M	3.0	93.0	665.0	S	2.0	222.0		different gene	2020-12	2020	12
1059	25563	24504	4	0.34886	794.0	ORF1ab	2.0	265.0	171.0	ORF3a	3.0	57.0		different gene	2020-12	2020	12
25563	1059	24504	4	0.34886	171.0	ORF3a	3.0	57.0	794.0	ORF1ab	2.0	265.0		different gene	2020-12	2020	12
28472	18424	10048	4	0.31547	199.0	N	1.0	67.0	4957.0	ORF1ab	1.0	1653.0		different gene	2020-12	2020	12
18424	28472	10048	4	0.31547	4957.0	ORF1ab	1.0	1653.0	199.0	N	1.0	67.0		different gene	2020-12	2020	12
25907	18424	7483	4	0.31406	515.0	ORF3a	2.0	172.0	4957.0	ORF1ab	1.0	1653.0		different gene	2020-12	2020	12
18424	25907	7483	4	0.31406	4957.0	ORF1ab	1.0	1653.0	515.0	ORF3a	2.0	172.0		different gene	2020-12	2020	12
28932	27944	988	4	0.29284	659.0	N	2.0	220.0	51.0	ORF8	3.0	17.0		different gene	2020-12	2020	12
27944	28932	988	4	0.29284	51.0	ORF8	3.0	17.0	659.0	N	2.0	220.0		different gene	2020-12	2020	12
10319	27964	17645	4	0.2915	10054.0	ORF1ab	1.0	3352.0	71.0	ORF8	2.0	24.0		different gene	2020-12	2020	12
27964	10319	17645	4	0.2915	71.0	ORF8	2.0	24.0	10054.0	ORF1ab	1.0	3352.0		different gene	2020-12	2020	12
28869	18424	10445	4	0.29084	596.0	N	2.0	199.0	4957.0	ORF1ab	1.0	1653.0		different gene	2020-12	2020	12
18424	28869	10445	4	0.29084	4957.0	ORF1ab	1.0	1653.0	596.0	N	2.0	199.0		different gene	2020-12	2020	12
21770	21766	4	4	0.27957	208.0	S	1.0	70.0	204.0	S	3.0	68.0	2.0	same gene	2020-12	2020	12
21766	21770	4	4	0.27957	204.0	S	3.0	68.0	208.0	S	1.0	70.0	2.0	same gene	2020-12	2020	12
10319	18424	8105	4	0.27711	10054.0	ORF1ab	1.0	3352.0	4957.0	ORF1ab	1.0	1653.0	1699.0	same gene	2020-12	2020	12
18424	10319	8105	4	0.27711	4957.0	ORF1ab	1.0	1653.0	10054.0	ORF1ab	1.0	3352.0	1699.0	same gene	2020-12	2020	12
21771	21766	5	4	0.27677	209.0	S	2.0	70.0	204.0	S	3.0	68.0	2.0	same gene	2020-12	2020	12
21766	21771	5	4	0.27677	204.0	S	3.0	68.0	209.0	S	2.0	70.0	2.0	same gene	2020-12	2020	12
21771	21763	8	4	0.27661	209.0	S	2.0	70.0	201.0	S	3.0	67.0	3.0	same gene	2020-12	2020	12
21763	21771	8	4	0.27661	201.0	S	3.0	67.0	209.0	S	2.0	70.0	3.0	same gene	2020-12	2020	12
18424	21304	2880	4	0.27562	4957.0	ORF1ab	1.0	1653.0	7837.0	ORF1ab	1.0	2613.0	960.0	same gene	2020-12	2020	12
21304	18424	2880	4	0.27562	7837.0	ORF1ab	1.0	2613.0	4957.0	ORF1ab	1.0	1653.0	960.0	same gene	2020-12	2020	12
21759	21776	17	4	0.27511	197.0	S	2.0	66.0	214.0	S	1.0	72.0	6.0	same gene	2020-12	2020	12
21776	21759	17	4	0.27511	214.0	S	1.0	72.0	197.0	S	2.0	66.0	6.0	same gene	2020-12	2020	12
21776	21771	5	4	0.27453	214.0	S	1.0	72.0	209.0	S	2.0	70.0	2.0	same gene	2020-12	2020	12
21771	21776	5	4	0.27453	209.0	S	2.0	70.0	214.0	S	1.0	72.0	2.0	same gene	2020-12	2020	12
11286	11294	8	4	0.24355	11021.0	ORF1ab	2.0	3674.0	11029.0	ORF1ab	1.0	3677.0	3.0	same gene	2020-12	2020	12
11286	11293	7	4	0.24355	11021.0	ORF1ab	2.0	3674.0	11028.0	ORF1ab	3.0	3676.0	2.0	same gene	2020-12	2020	12
11288	11294	6	4	0.24355	11023.0	ORF1ab	1.0	3675.0	11029.0	ORF1ab	1.0	3677.0	2.0	same gene	2020-12	2020	12
11286	11292	6	4	0.24355	11021.0	ORF1ab	2.0	3674.0	11027.0	ORF1ab	2.0	3676.0	2.0	same gene	2020-12	2020	12
11286	11295	9	4	0.24355	11021.0	ORF1ab	2.0	3674.0	11030.0	ORF1ab	2.0	3677.0	3.0	same gene	2020-12	2020	12
11285	11295	10	4	0.24355	11020.0	ORF1ab	1.0	3674.0	11030.0	ORF1ab	2.0	3677.0	3.0	same gene	2020-12	2020	12
11285	11294	9	4	0.24355	11020.0	ORF1ab	1.0	3674.0	11029.0	ORF1ab	1.0	3677.0	3.0	same gene	2020-12	2020	12
11288	11295	7	4	0.24355	11023.0	ORF1ab	1.0	3675.0	11030.0	ORF1ab	2.0	3677.0	2.0	same gene	2020-12	2020	12
11294	11285	9	4	0.24355	11029.0	ORF1ab	1.0	3677.0	11020.0	ORF1ab	1.0	3674.0	3.0	same gene	2020-12	2020	12
11290	11294	4	4	0.24355	11025.0	ORF1ab	3.0	3675.0	11029.0	ORF1ab	1.0	3677.0	2.0	same gene	2020-12	2020	12
11290	11295	5	4	0.24355	11025.0	ORF1ab	3.0	3675.0	11030.0	ORF1ab	2.0	3677.0	2.0	same gene	2020-12	2020	12
11292	11285	7	4	0.24355	11027.0	ORF1ab	2.0	3676.0	11020.0	ORF1ab	1.0	3674.0	2.0	same gene	2020-12	2020	12
11293	11285	8	4	0.24355	11028.0	ORF1ab	3.0	3676.0	11020.0	ORF1ab	1.0	3674.0	2.0	same gene	2020-12	2020	12
11285	11292	7	4	0.24355	11020.0	ORF1ab	1.0	3674.0	11027.0	ORF1ab	2.0	3676.0	2.0	same gene	2020-12	2020	12
11295	11285	10	4	0.24355	11030.0	ORF1ab	2.0	3677.0	11020.0	ORF1ab	1.0	3674.0	3.0	same gene	2020-12	2020	12
11295	11288	7	4	0.24355	11030.0	ORF1ab	2.0	3677.0	11023.0	ORF1ab	1.0	3675.0	2.0	same gene	2020-12	2020	12
11294	11288	6	4	0.24355	11029.0	ORF1ab	1.0	3677.0	11023.0	ORF1ab	1.0	3675.0	2.0	same gene	2020-12	2020	12
11292	11286	6	4	0.24355	11027.0	ORF1ab	2.0	3676.0	11021.0	ORF1ab	2.0	3674.0	2.0	same gene	2020-12	2020	12
11293	11286	7	4	0.24355	11028.0	ORF1ab	3.0	3676.0	11021.0	ORF1ab	2.0	3674.0	2.0	same gene	2020-12	2020	12
11295	11286	9	4	0.24355	11030.0	ORF1ab	2.0	3677.0	11021.0	ORF1ab	2.0	3674.0	3.0	same gene	2020-12	2020	12
11285	11293	8	4	0.24355	11020.0	ORF1ab	1.0	3674.0	11028.0	ORF1ab	3.0	3676.0	2.0	same gene	2020-12	2020	12
11294	11286	8	4	0.24355	11029.0	ORF1ab	1.0	3677.0	11021.0	ORF1ab	2.0	3674.0	3.0	same gene	2020-12	2020	12
11295	11290	5	4	0.24355	11030.0	ORF1ab	2.0	3677.0	11025.0	ORF1ab	3.0	3675.0	2.0	same gene	2020-12	2020	12
11294	11290	4	4	0.24355	11029.0	ORF1ab	1.0	3677.0	11025.0	ORF1ab	3.0	3675.0	2.0	same gene	2020-12	2020	12
11282	11293	11	4	0.24353	11017.0	ORF1ab	1.0	3673.0	11028.0	ORF1ab	3.0	3676.0	3.0	same gene	2020-12	2020	12
11293	11282	11	4	0.24353	11028.0	ORF1ab	3.0	3676.0	11017.0	ORF1ab	1.0	3673.0	3.0	same gene	2020-12	2020	12
11292	11282	10	4	0.24353	11027.0	ORF1ab	2.0	3676.0	11017.0	ORF1ab	1.0	3673.0	3.0	same gene	2020-12	2020	12
11295	11282	13	4	0.24353	11030.0	ORF1ab	2.0	3677.0	11017.0	ORF1ab	1.0	3673.0	4.0	same gene	2020-12	2020	12
11294	11282	12	4	0.24353	11029.0	ORF1ab	1.0	3677.0	11017.0	ORF1ab	1.0	3673.0	4.0	same gene	2020-12	2020	12
11288	11282	6	4	0.24353	11023.0	ORF1ab	1.0	3675.0	11017.0	ORF1ab	1.0	3673.0	2.0	same gene	2020-12	2020	12
11295	11283	12	4	0.24353	11030.0	ORF1ab	2.0	3677.0	11018.0	ORF1ab	2.0	3673.0	4.0	same gene	2020-12	2020	12
11294	11283	11	4	0.24353	11029.0	ORF1ab	1.0	3677.0	11018.0	ORF1ab	2.0	3673.0	4.0	same gene	2020-12	2020	12
11290	11282	8	4	0.24353	11025.0	ORF1ab	3.0	3675.0	11017.0	ORF1ab	1.0	3673.0	2.0	same gene	2020-12	2020	12
11290	11283	7	4	0.24353	11025.0	ORF1ab	3.0	3675.0	11018.0	ORF1ab	2.0	3673.0	2.0	same gene	2020-12	2020	12
11293	11283	10	4	0.24353	11028.0	ORF1ab	3.0	3676.0	11018.0	ORF1ab	2.0	3673.0	3.0	same gene	2020-12	2020	12
11282	11288	6	4	0.24353	11017.0	ORF1ab	1.0	3673.0	11023.0	ORF1ab	1.0	3675.0	2.0	same gene	2020-12	2020	12
11282	11294	12	4	0.24353	11017.0	ORF1ab	1.0	3673.0	11029.0	ORF1ab	1.0	3677.0	4.0	same gene	2020-12	2020	12
11282	11290	8	4	0.24353	11017.0	ORF1ab	1.0	3673.0	11025.0	ORF1ab	3.0	3675.0	2.0	same gene	2020-12	2020	12
11282	11292	10	4	0.24353	11017.0	ORF1ab	1.0	3673.0	11027.0	ORF1ab	2.0	3676.0	3.0	same gene	2020-12	2020	12
11283	11295	12	4	0.24353	11018.0	ORF1ab	2.0	3673.0	11030.0	ORF1ab	2.0	3677.0	4.0	same gene	2020-12	2020	12
11283	11294	11	4	0.24353	11018.0	ORF1ab	2.0	3673.0	11029.0	ORF1ab	1.0	3677.0	4.0	same gene	2020-12	2020	12
11283	11293	10	4	0.24353	11018.0	ORF1ab	2.0	3673.0	11028.0	ORF1ab	3.0	3676.0	3.0	same gene	2020-12	2020	12
11283	11292	9	4	0.24353	11018.0	ORF1ab	2.0	3673.0	11027.0	ORF1ab	2.0	3676.0	3.0	same gene	2020-12	2020	12
11283	11290	7	4	0.24353	11018.0	ORF1ab	2.0	3673.0	11025.0	ORF1ab	3.0	3675.0	2.0	same gene	2020-12	2020	12
11292	11283	9	4	0.24353	11027.0	ORF1ab	2.0	3676.0	11018.0	ORF1ab	2.0	3673.0	3.0	same gene	2020-12	2020	12
11283	11288	5	4	0.24353	11018.0	ORF1ab	2.0	3673.0	11023.0	ORF1ab	1.0	3675.0	2.0	same gene	2020-12	2020	12
11282	11295	13	4	0.24353	11017.0	ORF1ab	1.0	3673.0	11030.0	ORF1ab	2.0	3677.0	4.0	same gene	2020-12	2020	12
11288	11283	5	4	0.24353	11023.0	ORF1ab	1.0	3675.0	11018.0	ORF1ab	2.0	3673.0	2.0	same gene	2020-12	2020	12
11293	11297	4	4	0.24352	11028.0	ORF1ab	3.0	3676.0	11032.0	ORF1ab	1.0	3678.0	2.0	same gene	2020-12	2020	12
11292	11297	5	4	0.24352	11027.0	ORF1ab	2.0	3676.0	11032.0	ORF1ab	1.0	3678.0	2.0	same gene	2020-12	2020	12
11292	11301	9	4	0.24352	11027.0	ORF1ab	2.0	3676.0	11036.0	ORF1ab	2.0	3679.0	3.0	same gene	2020-12	2020	12
11299	11293	6	4	0.24352	11034.0	ORF1ab	3.0	3678.0	11028.0	ORF1ab	3.0	3676.0	2.0	same gene	2020-12	2020	12
11292	11299	7	4	0.24352	11027.0	ORF1ab	2.0	3676.0	11034.0	ORF1ab	3.0	3678.0	2.0	same gene	2020-12	2020	12
11293	11301	8	4	0.24352	11028.0	ORF1ab	3.0	3676.0	11036.0	ORF1ab	2.0	3679.0	3.0	same gene	2020-12	2020	12
11290	11301	11	4	0.24352	11025.0	ORF1ab	3.0	3675.0	11036.0	ORF1ab	2.0	3679.0	4.0	same gene	2020-12	2020	12
11301	11293	8	4	0.24352	11036.0	ORF1ab	2.0	3679.0	11028.0	ORF1ab	3.0	3676.0	3.0	same gene	2020-12	2020	12
11290	11299	9	4	0.24352	11025.0	ORF1ab	3.0	3675.0	11034.0	ORF1ab	3.0	3678.0	3.0	same gene	2020-12	2020	12
11290	11297	7	4	0.24352	11025.0	ORF1ab	3.0	3675.0	11032.0	ORF1ab	1.0	3678.0	3.0	same gene	2020-12	2020	12
11297	11288	9	4	0.24352	11032.0	ORF1ab	1.0	3678.0	11023.0	ORF1ab	1.0	3675.0	3.0	same gene	2020-12	2020	12
11293	11299	6	4	0.24352	11028.0	ORF1ab	3.0	3676.0	11034.0	ORF1ab	3.0	3678.0	2.0	same gene	2020-12	2020	12
11297	11293	4	4	0.24352	11032.0	ORF1ab	1.0	3678.0	11028.0	ORF1ab	3.0	3676.0	2.0	same gene	2020-12	2020	12
11294	11301	7	4	0.24352	11029.0	ORF1ab	1.0	3677.0	11036.0	ORF1ab	2.0	3679.0	2.0	same gene	2020-12	2020	12
11295	11301	6	4	0.24352	11030.0	ORF1ab	2.0	3677.0	11036.0	ORF1ab	2.0	3679.0	2.0	same gene	2020-12	2020	12
11299	11288	11	4	0.24352	11034.0	ORF1ab	3.0	3678.0	11023.0	ORF1ab	1.0	3675.0	3.0	same gene	2020-12	2020	12
11301	11292	9	4	0.24352	11036.0	ORF1ab	2.0	3679.0	11027.0	ORF1ab	2.0	3676.0	3.0	same gene	2020-12	2020	12
11297	11285	12	4	0.24352	11032.0	ORF1ab	1.0	3678.0	11020.0	ORF1ab	1.0	3674.0	4.0	same gene	2020-12	2020	12
11299	11292	7	4	0.24352	11034.0	ORF1ab	3.0	3678.0	11027.0	ORF1ab	2.0	3676.0	2.0	same gene	2020-12	2020	12
11297	11292	5	4	0.24352	11032.0	ORF1ab	1.0	3678.0	11027.0	ORF1ab	2.0	3676.0	2.0	same gene	2020-12	2020	12
11299	11285	14	4	0.24352	11034.0	ORF1ab	3.0	3678.0	11020.0	ORF1ab	1.0	3674.0	4.0	same gene	2020-12	2020	12
11301	11285	16	4	0.24352	11036.0	ORF1ab	2.0	3679.0	11020.0	ORF1ab	1.0	3674.0	5.0	same gene	2020-12	2020	12
11301	11286	15	4	0.24352	11036.0	ORF1ab	2.0	3679.0	11021.0	ORF1ab	2.0	3674.0	5.0	same gene	2020-12	2020	12
11299	11286	13	4	0.24352	11034.0	ORF1ab	3.0	3678.0	11021.0	ORF1ab	2.0	3674.0	4.0	same gene	2020-12	2020	12
11301	11290	11	4	0.24352	11036.0	ORF1ab	2.0	3679.0	11025.0	ORF1ab	3.0	3675.0	4.0	same gene	2020-12	2020	12
11297	11286	11	4	0.24352	11032.0	ORF1ab	1.0	3678.0	11021.0	ORF1ab	2.0	3674.0	4.0	same gene	2020-12	2020	12
11299	11290	9	4	0.24352	11034.0	ORF1ab	3.0	3678.0	11025.0	ORF1ab	3.0	3675.0	3.0	same gene	2020-12	2020	12
11288	11301	13	4	0.24352	11023.0	ORF1ab	1.0	3675.0	11036.0	ORF1ab	2.0	3679.0	4.0	same gene	2020-12	2020	12
11297	11290	7	4	0.24352	11032.0	ORF1ab	1.0	3678.0	11025.0	ORF1ab	3.0	3675.0	3.0	same gene	2020-12	2020	12
11288	11299	11	4	0.24352	11023.0	ORF1ab	1.0	3675.0	11034.0	ORF1ab	3.0	3678.0	3.0	same gene	2020-12	2020	12
11285	11297	12	4	0.24352	11020.0	ORF1ab	1.0	3674.0	11032.0	ORF1ab	1.0	3678.0	4.0	same gene	2020-12	2020	12
11288	11297	9	4	0.24352	11023.0	ORF1ab	1.0	3675.0	11032.0	ORF1ab	1.0	3678.0	3.0	same gene	2020-12	2020	12
11301	11288	13	4	0.24352	11036.0	ORF1ab	2.0	3679.0	11023.0	ORF1ab	1.0	3675.0	4.0	same gene	2020-12	2020	12
11301	11295	6	4	0.24352	11036.0	ORF1ab	2.0	3679.0	11030.0	ORF1ab	2.0	3677.0	2.0	same gene	2020-12	2020	12
11285	11301	16	4	0.24352	11020.0	ORF1ab	1.0	3674.0	11036.0	ORF1ab	2.0	3679.0	5.0	same gene	2020-12	2020	12
11286	11299	13	4	0.24352	11021.0	ORF1ab	2.0	3674.0	11034.0	ORF1ab	3.0	3678.0	4.0	same gene	2020-12	2020	12
11286	11301	15	4	0.24352	11021.0	ORF1ab	2.0	3674.0	11036.0	ORF1ab	2.0	3679.0	5.0	same gene	2020-12	2020	12
11301	11294	7	4	0.24352	11036.0	ORF1ab	2.0	3679.0	11029.0	ORF1ab	1.0	3677.0	2.0	same gene	2020-12	2020	12
11285	11299	14	4	0.24352	11020.0	ORF1ab	1.0	3674.0	11034.0	ORF1ab	3.0	3678.0	4.0	same gene	2020-12	2020	12
11286	11297	11	4	0.24352	11021.0	ORF1ab	2.0	3674.0	11032.0	ORF1ab	1.0	3678.0	4.0	same gene	2020-12	2020	12
11294	11287	7	4	0.24346	11029.0	ORF1ab	1.0	3677.0	11022.0	ORF1ab	3.0	3674.0	3.0	same gene	2020-12	2020	12
11287	11293	6	4	0.24346	11022.0	ORF1ab	3.0	3674.0	11028.0	ORF1ab	3.0	3676.0	2.0	same gene	2020-12	2020	12
11295	11287	8	4	0.24346	11030.0	ORF1ab	2.0	3677.0	11022.0	ORF1ab	3.0	3674.0	3.0	same gene	2020-12	2020	12
11292	11287	5	4	0.24346	11027.0	ORF1ab	2.0	3676.0	11022.0	ORF1ab	3.0	3674.0	2.0	same gene	2020-12	2020	12
11287	11295	8	4	0.24346	11022.0	ORF1ab	3.0	3674.0	11030.0	ORF1ab	2.0	3677.0	3.0	same gene	2020-12	2020	12
11293	11287	6	4	0.24346	11028.0	ORF1ab	3.0	3676.0	11022.0	ORF1ab	3.0	3674.0	2.0	same gene	2020-12	2020	12
11287	11292	5	4	0.24346	11022.0	ORF1ab	3.0	3674.0	11027.0	ORF1ab	2.0	3676.0	2.0	same gene	2020-12	2020	12
11287	11294	7	4	0.24346	11022.0	ORF1ab	3.0	3674.0	11029.0	ORF1ab	1.0	3677.0	3.0	same gene	2020-12	2020	12
11291	11286	5	4	0.24335	11026.0	ORF1ab	1.0	3676.0	11021.0	ORF1ab	2.0	3674.0	2.0	same gene	2020-12	2020	12
11289	11295	6	4	0.24335	11024.0	ORF1ab	2.0	3675.0	11030.0	ORF1ab	2.0	3677.0	2.0	same gene	2020-12	2020	12
11289	11294	5	4	0.24335	11024.0	ORF1ab	2.0	3675.0	11029.0	ORF1ab	1.0	3677.0	2.0	same gene	2020-12	2020	12
11291	11285	6	4	0.24335	11026.0	ORF1ab	1.0	3676.0	11020.0	ORF1ab	1.0	3674.0	2.0	same gene	2020-12	2020	12
11285	11291	6	4	0.24335	11020.0	ORF1ab	1.0	3674.0	11026.0	ORF1ab	1.0	3676.0	2.0	same gene	2020-12	2020	12
11286	11291	5	4	0.24335	11021.0	ORF1ab	2.0	3674.0	11026.0	ORF1ab	1.0	3676.0	2.0	same gene	2020-12	2020	12
11295	11289	6	4	0.24335	11030.0	ORF1ab	2.0	3677.0	11024.0	ORF1ab	2.0	3675.0	2.0	same gene	2020-12	2020	12
11294	11289	5	4	0.24335	11029.0	ORF1ab	1.0	3677.0	11024.0	ORF1ab	2.0	3675.0	2.0	same gene	2020-12	2020	12
11286	11296	10	4	0.24334	11021.0	ORF1ab	2.0	3674.0	11031.0	ORF1ab	3.0	3677.0	3.0	same gene	2020-12	2020	12
11296	11286	10	4	0.24334	11031.0	ORF1ab	3.0	3677.0	11021.0	ORF1ab	2.0	3674.0	3.0	same gene	2020-12	2020	12
11296	11288	8	4	0.24334	11031.0	ORF1ab	3.0	3677.0	11023.0	ORF1ab	1.0	3675.0	2.0	same gene	2020-12	2020	12
11296	11285	11	4	0.24334	11031.0	ORF1ab	3.0	3677.0	11020.0	ORF1ab	1.0	3674.0	3.0	same gene	2020-12	2020	12
11296	11290	6	4	0.24334	11031.0	ORF1ab	3.0	3677.0	11025.0	ORF1ab	3.0	3675.0	2.0	same gene	2020-12	2020	12
11285	11296	11	4	0.24334	11020.0	ORF1ab	1.0	3674.0	11031.0	ORF1ab	3.0	3677.0	3.0	same gene	2020-12	2020	12
11290	11296	6	4	0.24334	11025.0	ORF1ab	3.0	3675.0	11031.0	ORF1ab	3.0	3677.0	2.0	same gene	2020-12	2020	12
11288	11296	8	4	0.24334	11023.0	ORF1ab	1.0	3675.0	11031.0	ORF1ab	3.0	3677.0	2.0	same gene	2020-12	2020	12
27972	28048	76	4	0.23015	79.0	ORF8	1.0	27.0	155.0	ORF8	2.0	52.0	25.0	same gene	2020-12	2020	12
28048	27972	76	4	0.23015	155.0	ORF8	2.0	52.0	79.0	ORF8	1.0	27.0	25.0	same gene	2020-12	2020	12
16176	23271	7095	4	0.2296	2709.0	ORF1ab	3.0	903.0	1709.0	S	2.0	570.0		different gene	2020-12	2020	12
23271	16176	7095	4	0.2296	1709.0	S	2.0	570.0	2709.0	ORF1ab	3.0	903.0		different gene	2020-12	2020	12
16176	28111	11935	4	0.22944	2709.0	ORF1ab	3.0	903.0	218.0	ORF8	2.0	73.0		different gene	2020-12	2020	12
28111	16176	11935	4	0.22944	218.0	ORF8	2.0	73.0	2709.0	ORF1ab	3.0	903.0		different gene	2020-12	2020	12
28281	16176	12105	4	0.22928	8.0	N	2.0	3.0	2709.0	ORF1ab	3.0	903.0		different gene	2020-12	2020	12
16176	28281	12105	4	0.22928	2709.0	ORF1ab	3.0	903.0	8.0	N	2.0	3.0		different gene	2020-12	2020	12
24914	16176	8738	4	0.22923	3352.0	S	1.0	1118.0	2709.0	ORF1ab	3.0	903.0		different gene	2020-12	2020	12
16176	24914	8738	4	0.22923	2709.0	ORF1ab	3.0	903.0	3352.0	S	1.0	1118.0		different gene	2020-12	2020	12
16176	913	15263	4	0.22886	2709.0	ORF1ab	3.0	903.0	648.0	ORF1ab	3.0	216.0	687.0	same gene	2020-12	2020	12
913	16176	15263	4	0.22886	648.0	ORF1ab	3.0	216.0	2709.0	ORF1ab	3.0	903.0	687.0	same gene	2020-12	2020	12
16176	24506	8330	4	0.22874	2709.0	ORF1ab	3.0	903.0	2944.0	S	1.0	982.0		different gene	2020-12	2020	12
24506	16176	8330	4	0.22874	2944.0	S	1.0	982.0	2709.0	ORF1ab	3.0	903.0		different gene	2020-12	2020	12
28048	28111	63	4	0.22838	155.0	ORF8	2.0	52.0	218.0	ORF8	2.0	73.0	21.0	same gene	2020-12	2020	12
28111	28048	63	4	0.22838	218.0	ORF8	2.0	73.0	155.0	ORF8	2.0	52.0	21.0	same gene	2020-12	2020	12
5388	24914	19526	4	0.22781	5123.0	ORF1ab	2.0	1708.0	3352.0	S	1.0	1118.0		different gene	2020-12	2020	12
24914	5388	19526	4	0.22781	3352.0	S	1.0	1118.0	5123.0	ORF1ab	2.0	1708.0		different gene	2020-12	2020	12
16176	6954	9222	4	0.22597	2709.0	ORF1ab	3.0	903.0	6689.0	ORF1ab	2.0	2230.0	1327.0	same gene	2020-12	2020	12
6954	16176	9222	4	0.22597	6689.0	ORF1ab	2.0	2230.0	2709.0	ORF1ab	3.0	903.0	1327.0	same gene	2020-12	2020	12
24914	23709	1205	4	0.22591	3352.0	S	1.0	1118.0	2147.0	S	2.0	716.0	402.0	same gene	2020-12	2020	12
23709	24914	1205	4	0.22591	2147.0	S	2.0	716.0	3352.0	S	1.0	1118.0	402.0	same gene	2020-12	2020	12
27944	21614	6330	4	0.22578	51.0	ORF8	3.0	17.0	52.0	S	1.0	18.0		different gene	2020-12	2020	12
21614	27944	6330	4	0.22578	52.0	S	1.0	18.0	51.0	ORF8	3.0	17.0		different gene	2020-12	2020	12
15279	24506	9227	4	0.22475	1812.0	ORF1ab	3.0	604.0	2944.0	S	1.0	982.0		different gene	2020-12	2020	12
24506	15279	9227	4	0.22475	2944.0	S	1.0	982.0	1812.0	ORF1ab	3.0	604.0		different gene	2020-12	2020	12
16176	3267	12909	4	0.2234	2709.0	ORF1ab	3.0	903.0	3002.0	ORF1ab	2.0	1001.0	98.0	same gene	2020-12	2020	12
3267	16176	12909	4	0.2234	3002.0	ORF1ab	2.0	1001.0	2709.0	ORF1ab	3.0	903.0	98.0	same gene	2020-12	2020	12
23063	11293	11770	4	0.22326	1501.0	S	1.0	501.0	11028.0	ORF1ab	3.0	3676.0		different gene	2020-12	2020	12
11295	23063	11768	4	0.22326	11030.0	ORF1ab	2.0	3677.0	1501.0	S	1.0	501.0		different gene	2020-12	2020	12
11286	23063	11777	4	0.22326	11021.0	ORF1ab	2.0	3674.0	1501.0	S	1.0	501.0		different gene	2020-12	2020	12
23063	11294	11769	4	0.22326	1501.0	S	1.0	501.0	11029.0	ORF1ab	1.0	3677.0		different gene	2020-12	2020	12
11292	23063	11771	4	0.22326	11027.0	ORF1ab	2.0	3676.0	1501.0	S	1.0	501.0		different gene	2020-12	2020	12
23063	11285	11778	4	0.22326	1501.0	S	1.0	501.0	11020.0	ORF1ab	1.0	3674.0		different gene	2020-12	2020	12
23063	11286	11777	4	0.22326	1501.0	S	1.0	501.0	11021.0	ORF1ab	2.0	3674.0		different gene	2020-12	2020	12
23063	11290	11773	4	0.22326	1501.0	S	1.0	501.0	11025.0	ORF1ab	3.0	3675.0		different gene	2020-12	2020	12
11293	23063	11770	4	0.22326	11028.0	ORF1ab	3.0	3676.0	1501.0	S	1.0	501.0		different gene	2020-12	2020	12
11294	23063	11769	4	0.22326	11029.0	ORF1ab	1.0	3677.0	1501.0	S	1.0	501.0		different gene	2020-12	2020	12
11285	23063	11778	4	0.22326	11020.0	ORF1ab	1.0	3674.0	1501.0	S	1.0	501.0		different gene	2020-12	2020	12
11290	23063	11773	4	0.22326	11025.0	ORF1ab	3.0	3675.0	1501.0	S	1.0	501.0		different gene	2020-12	2020	12
23063	11292	11771	4	0.22326	1501.0	S	1.0	501.0	11027.0	ORF1ab	2.0	3676.0		different gene	2020-12	2020	12
23063	11288	11775	4	0.22326	1501.0	S	1.0	501.0	11023.0	ORF1ab	1.0	3675.0		different gene	2020-12	2020	12
23063	11295	11768	4	0.22326	1501.0	S	1.0	501.0	11030.0	ORF1ab	2.0	3677.0		different gene	2020-12	2020	12
11288	23063	11775	4	0.22326	11023.0	ORF1ab	1.0	3675.0	1501.0	S	1.0	501.0		different gene	2020-12	2020	12
14676	16176	1500	4	0.22062	1209.0	ORF1ab	3.0	403.0	2709.0	ORF1ab	3.0	903.0	500.0	same gene	2020-12	2020	12
16176	14676	1500	4	0.22062	2709.0	ORF1ab	3.0	903.0	1209.0	ORF1ab	3.0	403.0	500.0	same gene	2020-12	2020	12
1059	27964	26905	4	0.22	794.0	ORF1ab	2.0	265.0	71.0	ORF8	2.0	24.0		different gene	2020-12	2020	12
27964	1059	26905	4	0.22	71.0	ORF8	2.0	24.0	794.0	ORF1ab	2.0	265.0		different gene	2020-12	2020	12
24914	5986	18928	4	0.21995	3352.0	S	1.0	1118.0	5721.0	ORF1ab	3.0	1907.0		different gene	2020-12	2020	12
5986	24914	18928	4	0.21995	5721.0	ORF1ab	3.0	1907.0	3352.0	S	1.0	1118.0		different gene	2020-12	2020	12
16176	28271	12095	4	0.21828	2709.0	ORF1ab	3.0	903.0						different gene	2020-12	2020	12
28271	16176	12095	4	0.21828					2709.0	ORF1ab	3.0	903.0		different gene	2020-12	2020	12
28280	28977	697	4	0.21393	7.0	N	1.0	3.0	704.0	N	2.0	235.0	232.0	same gene	2020-12	2020	12
28977	28280	697	4	0.21393	704.0	N	2.0	235.0	7.0	N	1.0	3.0	232.0	same gene	2020-12	2020	12
16176	11286	4890	4	0.21149	2709.0	ORF1ab	3.0	903.0	11021.0	ORF1ab	2.0	3674.0	2771.0	same gene	2020-12	2020	12
11290	16176	4886	4	0.21149	11025.0	ORF1ab	3.0	3675.0	2709.0	ORF1ab	3.0	903.0	2772.0	same gene	2020-12	2020	12
11288	16176	4888	4	0.21149	11023.0	ORF1ab	1.0	3675.0	2709.0	ORF1ab	3.0	903.0	2772.0	same gene	2020-12	2020	12
16176	11294	4882	4	0.21149	2709.0	ORF1ab	3.0	903.0	11029.0	ORF1ab	1.0	3677.0	2774.0	same gene	2020-12	2020	12
16176	11293	4883	4	0.21149	2709.0	ORF1ab	3.0	903.0	11028.0	ORF1ab	3.0	3676.0	2773.0	same gene	2020-12	2020	12
16176	11288	4888	4	0.21149	2709.0	ORF1ab	3.0	903.0	11023.0	ORF1ab	1.0	3675.0	2772.0	same gene	2020-12	2020	12
11286	16176	4890	4	0.21149	11021.0	ORF1ab	2.0	3674.0	2709.0	ORF1ab	3.0	903.0	2771.0	same gene	2020-12	2020	12
11293	16176	4883	4	0.21149	11028.0	ORF1ab	3.0	3676.0	2709.0	ORF1ab	3.0	903.0	2773.0	same gene	2020-12	2020	12
16176	11290	4886	4	0.21149	2709.0	ORF1ab	3.0	903.0	11025.0	ORF1ab	3.0	3675.0	2772.0	same gene	2020-12	2020	12
16176	11285	4891	4	0.21149	2709.0	ORF1ab	3.0	903.0	11020.0	ORF1ab	1.0	3674.0	2771.0	same gene	2020-12	2020	12
11294	16176	4882	4	0.21149	11029.0	ORF1ab	1.0	3677.0	2709.0	ORF1ab	3.0	903.0	2774.0	same gene	2020-12	2020	12
11295	16176	4881	4	0.21149	11030.0	ORF1ab	2.0	3677.0	2709.0	ORF1ab	3.0	903.0	2774.0	same gene	2020-12	2020	12
11285	16176	4891	4	0.21149	11020.0	ORF1ab	1.0	3674.0	2709.0	ORF1ab	3.0	903.0	2771.0	same gene	2020-12	2020	12
16176	11295	4881	4	0.21149	2709.0	ORF1ab	3.0	903.0	11030.0	ORF1ab	2.0	3677.0	2774.0	same gene	2020-12	2020	12
16176	11292	4884	4	0.21149	2709.0	ORF1ab	3.0	903.0	11027.0	ORF1ab	2.0	3676.0	2773.0	same gene	2020-12	2020	12
11292	16176	4884	4	0.21149	11027.0	ORF1ab	2.0	3676.0	2709.0	ORF1ab	3.0	903.0	2773.0	same gene	2020-12	2020	12
28280	21988	6292	4	0.2091	7.0	N	1.0	3.0	426.0	S	3.0	142.0		different gene	2020-12	2020	12
21988	28280	6292	4	0.2091	426.0	S	3.0	142.0	7.0	N	1.0	3.0		different gene	2020-12	2020	12
24914	23604	1310	4	0.1944	3352.0	S	1.0	1118.0	2042.0	S	2.0	681.0	437.0	same gene	2020-12	2020	12
23604	24914	1310	4	0.1944	2042.0	S	2.0	681.0	3352.0	S	1.0	1118.0	437.0	same gene	2020-12	2020	12
21776	16176	5600	4	0.18693	214.0	S	1.0	72.0	2709.0	ORF1ab	3.0	903.0		different gene	2020-12	2020	12
16176	21776	5600	4	0.18693	2709.0	ORF1ab	3.0	903.0	214.0	S	1.0	72.0		different gene	2020-12	2020	12
20268	28854	8586	4	0.18514	6801.0	ORF1ab	3.0	2267.0	581.0	N	2.0	194.0		different gene	2020-12	2020	12
28854	20268	8586	4	0.18514	581.0	N	2.0	194.0	6801.0	ORF1ab	3.0	2267.0		different gene	2020-12	2020	12
18877	26735	7858	4	0.18061	5410.0	ORF1ab	1.0	1804.0	213.0	M	3.0	71.0		different gene	2020-12	2020	12
26735	18877	7858	4	0.18061	213.0	M	3.0	71.0	5410.0	ORF1ab	1.0	1804.0		different gene	2020-12	2020	12
14805	8083	6722	4	0.14038	1338.0	ORF1ab	3.0	446.0	7818.0	ORF1ab	3.0	2606.0	2160.0	same gene	2020-12	2020	12
8083	14805	6722	4	0.14038	7818.0	ORF1ab	3.0	2606.0	1338.0	ORF1ab	3.0	446.0	2160.0	same gene	2020-12	2020	12
19533	19537	4	4	0.14011	6066.0	ORF1ab	3.0	2022.0	6070.0	ORF1ab	1.0	2024.0	2.0	same gene	2020-12	2020	12
19537	19533	4	4	0.14011	6070.0	ORF1ab	1.0	2024.0	6066.0	ORF1ab	3.0	2022.0	2.0	same gene	2020-12	2020	12
22346	22377	31	4	0.13377	784.0	S	1.0	262.0	815.0	S	2.0	272.0	10.0	same gene	2020-12	2020	12
22377	22346	31	4	0.13377	815.0	S	2.0	272.0	784.0	S	1.0	262.0	10.0	same gene	2020-12	2020	12
22453	22459	6	4	0.13269	891.0	S	3.0	297.0	897.0	S	3.0	299.0	2.0	same gene	2020-12	2020	12
22459	22453	6	4	0.13269	897.0	S	3.0	299.0	891.0	S	3.0	297.0	2.0	same gene	2020-12	2020	12
19301	19296	5	4	0.13073	5834.0	ORF1ab	2.0	1945.0	5829.0	ORF1ab	3.0	1943.0	2.0	same gene	2020-12	2020	12
19296	19301	5	4	0.13073	5829.0	ORF1ab	3.0	1943.0	5834.0	ORF1ab	2.0	1945.0	2.0	same gene	2020-12	2020	12
24334	21614	2720	4	0.13007	2772.0	S	3.0	924.0	52.0	S	1.0	18.0	906.0	same gene	2020-12	2020	12
21614	24334	2720	4	0.13007	52.0	S	1.0	18.0	2772.0	S	3.0	924.0	906.0	same gene	2020-12	2020	12
22388	22396	8	4	0.12647	826.0	S	1.0	276.0	834.0	S	3.0	278.0	2.0	same gene	2020-12	2020	12
22396	22388	8	4	0.12647	834.0	S	3.0	278.0	826.0	S	1.0	276.0	2.0	same gene	2020-12	2020	12
22513	22519	6	4	0.12123	951.0	S	3.0	317.0	957.0	S	3.0	319.0	2.0	same gene	2020-12	2020	12
22519	22513	6	4	0.12123	957.0	S	3.0	319.0	951.0	S	3.0	317.0	2.0	same gene	2020-12	2020	12
28883	25563	3320	4	0.12	610.0	N	1.0	204.0	171.0	ORF3a	3.0	57.0		different gene	2020-12	2020	12
25563	28883	3320	4	0.12	171.0	ORF3a	3.0	57.0	610.0	N	1.0	204.0		different gene	2020-12	2020	12
9526	16889	7363	4	0.11352	9261.0	ORF1ab	3.0	3087.0	3422.0	ORF1ab	2.0	1141.0	1946.0	same gene	2020-12	2020	12
16889	9526	7363	4	0.11352	3422.0	ORF1ab	2.0	1141.0	9261.0	ORF1ab	3.0	3087.0	1946.0	same gene	2020-12	2020	12
16889	11497	5392	4	0.1132	3422.0	ORF1ab	2.0	1141.0	11232.0	ORF1ab	3.0	3744.0	2603.0	same gene	2020-12	2020	12
11497	16889	5392	4	0.1132	11232.0	ORF1ab	3.0	3744.0	3422.0	ORF1ab	2.0	1141.0	2603.0	same gene	2020-12	2020	12
16889	13993	2896	4	0.11287	3422.0	ORF1ab	2.0	1141.0	526.0	ORF1ab	1.0	176.0	965.0	same gene	2020-12	2020	12
13993	16889	2896	4	0.11287	526.0	ORF1ab	1.0	176.0	3422.0	ORF1ab	2.0	1141.0	965.0	same gene	2020-12	2020	12
16889	26876	9987	4	0.11151	3422.0	ORF1ab	2.0	1141.0	354.0	M	3.0	118.0		different gene	2020-12	2020	12
26876	16889	9987	4	0.11151	354.0	M	3.0	118.0	3422.0	ORF1ab	2.0	1141.0		different gene	2020-12	2020	12
29399	16889	12510	4	0.11119	1126.0	N	1.0	376.0	3422.0	ORF1ab	2.0	1141.0		different gene	2020-12	2020	12
16889	29399	12510	4	0.11119	3422.0	ORF1ab	2.0	1141.0	1126.0	N	1.0	376.0		different gene	2020-12	2020	12
16889	17019	130	4	0.11075	3422.0	ORF1ab	2.0	1141.0	3552.0	ORF1ab	3.0	1184.0	43.0	same gene	2020-12	2020	12
17019	16889	130	4	0.11075	3552.0	ORF1ab	3.0	1184.0	3422.0	ORF1ab	2.0	1141.0	43.0	same gene	2020-12	2020	12
29399	28975	424	4	0.10909	1126.0	N	1.0	376.0	702.0	N	3.0	234.0	142.0	same gene	2020-12	2020	12
28975	29399	424	4	0.10909	702.0	N	3.0	234.0	1126.0	N	1.0	376.0	142.0	same gene	2020-12	2020	12
28975	11497	17478	4	0.10864	702.0	N	3.0	234.0	11232.0	ORF1ab	3.0	3744.0		different gene	2020-12	2020	12
11497	28975	17478	4	0.10864	11232.0	ORF1ab	3.0	3744.0	702.0	N	3.0	234.0		different gene	2020-12	2020	12
25710	29399	3689	4	0.10595	318.0	ORF3a	3.0	106.0	1126.0	N	1.0	376.0		different gene	2020-12	2020	12
29399	25710	3689	4	0.10595	1126.0	N	1.0	376.0	318.0	ORF3a	3.0	106.0		different gene	2020-12	2020	12
15766	16889	1123	4	0.1045	2299.0	ORF1ab	1.0	767.0	3422.0	ORF1ab	2.0	1141.0	374.0	same gene	2020-12	2020	12
16889	15766	1123	4	0.1045	3422.0	ORF1ab	2.0	1141.0	2299.0	ORF1ab	1.0	767.0	374.0	same gene	2020-12	2020	12
1927	22255	20328	4	0.10414	1662.0	ORF1ab	3.0	554.0	693.0	S	3.0	231.0		different gene	2020-12	2020	12
22255	1927	20328	4	0.10414	693.0	S	3.0	231.0	1662.0	ORF1ab	3.0	554.0		different gene	2020-12	2020	12
5629	13993	8364	4	0.10329	5364.0	ORF1ab	3.0	1788.0	526.0	ORF1ab	1.0	176.0	1612.0	same gene	2020-12	2020	12
13993	5629	8364	4	0.10329	526.0	ORF1ab	1.0	176.0	5364.0	ORF1ab	3.0	1788.0	1612.0	same gene	2020-12	2020	12
4543	13993	9450	3	0.09966	4278.0	ORF1ab	3.0	1426.0	526.0	ORF1ab	1.0	176.0	1250.0	same gene	2020-12	2020	12
13993	4543	9450	3	0.09966	526.0	ORF1ab	1.0	176.0	4278.0	ORF1ab	3.0	1426.0	1250.0	same gene	2020-12	2020	12
8047	7767	280	3	0.09864	7782.0	ORF1ab	3.0	2594.0	7502.0	ORF1ab	2.0	2501.0	93.0	same gene	2020-12	2020	12
7767	8047	280	3	0.09864	7502.0	ORF1ab	2.0	2501.0	7782.0	ORF1ab	3.0	2594.0	93.0	same gene	2020-12	2020	12
19314	19513	199	3	0.09739	5847.0	ORF1ab	3.0	1949.0	6046.0	ORF1ab	1.0	2016.0	67.0	same gene	2020-12	2020	12
19513	19314	199	3	0.09739	6046.0	ORF1ab	1.0	2016.0	5847.0	ORF1ab	3.0	1949.0	67.0	same gene	2020-12	2020	12
445	25563	25118	3	0.09698	180.0	ORF1ab	3.0	60.0	171.0	ORF3a	3.0	57.0		different gene	2020-12	2020	12
25563	445	25118	3	0.09698	171.0	ORF3a	3.0	57.0	180.0	ORF1ab	3.0	60.0		different gene	2020-12	2020	12
22879	8047	14832	3	0.0964	1317.0	S	3.0	439.0	7782.0	ORF1ab	3.0	2594.0		different gene	2020-12	2020	12
8047	22879	14832	3	0.0964	7782.0	ORF1ab	3.0	2594.0	1317.0	S	3.0	439.0		different gene	2020-12	2020	12
8047	17104	9057	3	0.09624	7782.0	ORF1ab	3.0	2594.0	3637.0	ORF1ab	1.0	1213.0	1381.0	same gene	2020-12	2020	12
17104	8047	9057	3	0.09624	3637.0	ORF1ab	1.0	1213.0	7782.0	ORF1ab	3.0	2594.0	1381.0	same gene	2020-12	2020	12
28932	28881	51	3	0.09512	659.0	N	2.0	220.0	608.0	N	2.0	203.0	17.0	same gene	2020-12	2020	12
28881	28932	51	3	0.09512	608.0	N	2.0	203.0	659.0	N	2.0	220.0	17.0	same gene	2020-12	2020	12
13993	22992	8999	3	0.09257	526.0	ORF1ab	1.0	176.0	1430.0	S	2.0	477.0		different gene	2020-12	2020	12
22992	13993	8999	3	0.09257	1430.0	S	2.0	477.0	526.0	ORF1ab	1.0	176.0		different gene	2020-12	2020	12
8083	28472	20389	3	0.0915	7818.0	ORF1ab	3.0	2606.0	199.0	N	1.0	67.0		different gene	2020-12	2020	12
28472	8083	20389	3	0.0915	199.0	N	1.0	67.0	7818.0	ORF1ab	3.0	2606.0		different gene	2020-12	2020	12
28882	24914	3968	3	0.08151	609.0	N	3.0	203.0	3352.0	S	1.0	1118.0		different gene	2020-12	2020	12
24914	28882	3968	3	0.08151	3352.0	S	1.0	1118.0	609.0	N	3.0	203.0		different gene	2020-12	2020	12
10097	23731	13634	3	0.08099	9832.0	ORF1ab	1.0	3278.0	2169.0	S	3.0	723.0		different gene	2020-12	2020	12
23731	10097	13634	3	0.08099	2169.0	S	3.0	723.0	9832.0	ORF1ab	1.0	3278.0		different gene	2020-12	2020	12
29386	29366	20	3	0.08083	1113.0	N	3.0	371.0	1093.0	N	1.0	365.0	6.0	same gene	2020-12	2020	12
29366	29386	20	3	0.08083	1093.0	N	1.0	365.0	1113.0	N	3.0	371.0	6.0	same gene	2020-12	2020	12
22018	28272	6254	3	0.07781	456.0	S	3.0	152.0						different gene	2020-12	2020	12
28272	22018	6254	3	0.07781					456.0	S	3.0	152.0		different gene	2020-12	2020	12
8047	27800	19753	3	0.07452	7782.0	ORF1ab	3.0	2594.0	45.0	ORF7b	3.0	15.0		different gene	2020-12	2020	12
27800	8047	19753	3	0.07452	45.0	ORF7b	3.0	15.0	7782.0	ORF1ab	3.0	2594.0		different gene	2020-12	2020	12
16262	16256	6	3	0.07374	2795.0	ORF1ab	2.0	932.0	2789.0	ORF1ab	2.0	930.0	2.0	same gene	2020-12	2020	12
16261	16256	5	3	0.07374	2794.0	ORF1ab	1.0	932.0	2789.0	ORF1ab	2.0	930.0	2.0	same gene	2020-12	2020	12
16262	16255	7	3	0.07374	2795.0	ORF1ab	2.0	932.0	2788.0	ORF1ab	1.0	930.0	2.0	same gene	2020-12	2020	12
16261	16255	6	3	0.07374	2794.0	ORF1ab	1.0	932.0	2788.0	ORF1ab	1.0	930.0	2.0	same gene	2020-12	2020	12
16259	16253	6	3	0.07374	2792.0	ORF1ab	2.0	931.0	2786.0	ORF1ab	2.0	929.0	2.0	same gene	2020-12	2020	12
16262	16254	8	3	0.07374	2795.0	ORF1ab	2.0	932.0	2787.0	ORF1ab	3.0	929.0	3.0	same gene	2020-12	2020	12
16261	16253	8	3	0.07374	2794.0	ORF1ab	1.0	932.0	2786.0	ORF1ab	2.0	929.0	3.0	same gene	2020-12	2020	12
16261	16254	7	3	0.07374	2794.0	ORF1ab	1.0	932.0	2787.0	ORF1ab	3.0	929.0	3.0	same gene	2020-12	2020	12
16262	16253	9	3	0.07374	2795.0	ORF1ab	2.0	932.0	2786.0	ORF1ab	2.0	929.0	3.0	same gene	2020-12	2020	12
16259	16254	5	3	0.07374	2792.0	ORF1ab	2.0	931.0	2787.0	ORF1ab	3.0	929.0	2.0	same gene	2020-12	2020	12
16258	16254	4	3	0.07374	2791.0	ORF1ab	1.0	931.0	2787.0	ORF1ab	3.0	929.0	2.0	same gene	2020-12	2020	12
16249	16255	6	3	0.07374	2782.0	ORF1ab	1.0	928.0	2788.0	ORF1ab	1.0	930.0	2.0	same gene	2020-12	2020	12
16262	16252	10	3	0.07374	2795.0	ORF1ab	2.0	932.0	2785.0	ORF1ab	1.0	929.0	3.0	same gene	2020-12	2020	12
16258	16253	5	3	0.07374	2791.0	ORF1ab	1.0	931.0	2786.0	ORF1ab	2.0	929.0	2.0	same gene	2020-12	2020	12
16255	16249	6	3	0.07374	2788.0	ORF1ab	1.0	930.0	2782.0	ORF1ab	1.0	928.0	2.0	same gene	2020-12	2020	12
16258	16249	9	3	0.07374	2791.0	ORF1ab	1.0	931.0	2782.0	ORF1ab	1.0	928.0	3.0	same gene	2020-12	2020	12
16259	16249	10	3	0.07374	2792.0	ORF1ab	2.0	931.0	2782.0	ORF1ab	1.0	928.0	3.0	same gene	2020-12	2020	12
16250	16256	6	3	0.07374	2783.0	ORF1ab	2.0	928.0	2789.0	ORF1ab	2.0	930.0	2.0	same gene	2020-12	2020	12
16261	16249	12	3	0.07374	2794.0	ORF1ab	1.0	932.0	2782.0	ORF1ab	1.0	928.0	4.0	same gene	2020-12	2020	12
16262	16249	13	3	0.07374	2795.0	ORF1ab	2.0	932.0	2782.0	ORF1ab	1.0	928.0	4.0	same gene	2020-12	2020	12
16255	16250	5	3	0.07374	2788.0	ORF1ab	1.0	930.0	2783.0	ORF1ab	2.0	928.0	2.0	same gene	2020-12	2020	12
16256	16250	6	3	0.07374	2789.0	ORF1ab	2.0	930.0	2783.0	ORF1ab	2.0	928.0	2.0	same gene	2020-12	2020	12
16258	16250	8	3	0.07374	2791.0	ORF1ab	1.0	931.0	2783.0	ORF1ab	2.0	928.0	3.0	same gene	2020-12	2020	12
16259	16250	9	3	0.07374	2792.0	ORF1ab	2.0	931.0	2783.0	ORF1ab	2.0	928.0	3.0	same gene	2020-12	2020	12
16250	16255	5	3	0.07374	2783.0	ORF1ab	2.0	928.0	2788.0	ORF1ab	1.0	930.0	2.0	same gene	2020-12	2020	12
16261	16250	11	3	0.07374	2794.0	ORF1ab	1.0	932.0	2783.0	ORF1ab	2.0	928.0	4.0	same gene	2020-12	2020	12
16249	16262	13	3	0.07374	2782.0	ORF1ab	1.0	928.0	2795.0	ORF1ab	2.0	932.0	4.0	same gene	2020-12	2020	12
16262	16250	12	3	0.07374	2795.0	ORF1ab	2.0	932.0	2783.0	ORF1ab	2.0	928.0	4.0	same gene	2020-12	2020	12
16249	16261	12	3	0.07374	2782.0	ORF1ab	1.0	928.0	2794.0	ORF1ab	1.0	932.0	4.0	same gene	2020-12	2020	12
16249	16259	10	3	0.07374	2782.0	ORF1ab	1.0	928.0	2792.0	ORF1ab	2.0	931.0	3.0	same gene	2020-12	2020	12
16249	16258	9	3	0.07374	2782.0	ORF1ab	1.0	928.0	2791.0	ORF1ab	1.0	931.0	3.0	same gene	2020-12	2020	12
16258	16252	6	3	0.07374	2791.0	ORF1ab	1.0	931.0	2785.0	ORF1ab	1.0	929.0	2.0	same gene	2020-12	2020	12
16259	16252	7	3	0.07374	2792.0	ORF1ab	2.0	931.0	2785.0	ORF1ab	1.0	929.0	2.0	same gene	2020-12	2020	12
16249	16256	7	3	0.07374	2782.0	ORF1ab	1.0	928.0	2789.0	ORF1ab	2.0	930.0	2.0	same gene	2020-12	2020	12
16261	16252	9	3	0.07374	2794.0	ORF1ab	1.0	932.0	2785.0	ORF1ab	1.0	929.0	3.0	same gene	2020-12	2020	12
16256	16249	7	3	0.07374	2789.0	ORF1ab	2.0	930.0	2782.0	ORF1ab	1.0	928.0	2.0	same gene	2020-12	2020	12
16253	16259	6	3	0.07374	2786.0	ORF1ab	2.0	929.0	2792.0	ORF1ab	2.0	931.0	2.0	same gene	2020-12	2020	12
16253	16258	5	3	0.07374	2786.0	ORF1ab	2.0	929.0	2791.0	ORF1ab	1.0	931.0	2.0	same gene	2020-12	2020	12
16256	16261	5	3	0.07374	2789.0	ORF1ab	2.0	930.0	2794.0	ORF1ab	1.0	932.0	2.0	same gene	2020-12	2020	12
16255	16262	7	3	0.07374	2788.0	ORF1ab	1.0	930.0	2795.0	ORF1ab	2.0	932.0	2.0	same gene	2020-12	2020	12
16255	16261	6	3	0.07374	2788.0	ORF1ab	1.0	930.0	2794.0	ORF1ab	1.0	932.0	2.0	same gene	2020-12	2020	12
16254	16262	8	3	0.07374	2787.0	ORF1ab	3.0	929.0	2795.0	ORF1ab	2.0	932.0	3.0	same gene	2020-12	2020	12
16254	16261	7	3	0.07374	2787.0	ORF1ab	3.0	929.0	2794.0	ORF1ab	1.0	932.0	3.0	same gene	2020-12	2020	12
16254	16259	5	3	0.07374	2787.0	ORF1ab	3.0	929.0	2792.0	ORF1ab	2.0	931.0	2.0	same gene	2020-12	2020	12
16254	16258	4	3	0.07374	2787.0	ORF1ab	3.0	929.0	2791.0	ORF1ab	1.0	931.0	2.0	same gene	2020-12	2020	12
16253	16262	9	3	0.07374	2786.0	ORF1ab	2.0	929.0	2795.0	ORF1ab	2.0	932.0	3.0	same gene	2020-12	2020	12
16253	16261	8	3	0.07374	2786.0	ORF1ab	2.0	929.0	2794.0	ORF1ab	1.0	932.0	3.0	same gene	2020-12	2020	12
16250	16258	8	3	0.07374	2783.0	ORF1ab	2.0	928.0	2791.0	ORF1ab	1.0	931.0	3.0	same gene	2020-12	2020	12
16256	16262	6	3	0.07374	2789.0	ORF1ab	2.0	930.0	2795.0	ORF1ab	2.0	932.0	2.0	same gene	2020-12	2020	12
16252	16262	10	3	0.07374	2785.0	ORF1ab	1.0	929.0	2795.0	ORF1ab	2.0	932.0	3.0	same gene	2020-12	2020	12
16252	16261	9	3	0.07374	2785.0	ORF1ab	1.0	929.0	2794.0	ORF1ab	1.0	932.0	3.0	same gene	2020-12	2020	12
16252	16259	7	3	0.07374	2785.0	ORF1ab	1.0	929.0	2792.0	ORF1ab	2.0	931.0	2.0	same gene	2020-12	2020	12
16252	16258	6	3	0.07374	2785.0	ORF1ab	1.0	929.0	2791.0	ORF1ab	1.0	931.0	2.0	same gene	2020-12	2020	12
16250	16262	12	3	0.07374	2783.0	ORF1ab	2.0	928.0	2795.0	ORF1ab	2.0	932.0	4.0	same gene	2020-12	2020	12
16250	16261	11	3	0.07374	2783.0	ORF1ab	2.0	928.0	2794.0	ORF1ab	1.0	932.0	4.0	same gene	2020-12	2020	12
16250	16259	9	3	0.07374	2783.0	ORF1ab	2.0	928.0	2792.0	ORF1ab	2.0	931.0	3.0	same gene	2020-12	2020	12
16257	16250	7	3	0.07365	2790.0	ORF1ab	3.0	930.0	2783.0	ORF1ab	2.0	928.0	2.0	same gene	2020-12	2020	12
16257	16249	8	3	0.07365	2790.0	ORF1ab	3.0	930.0	2782.0	ORF1ab	1.0	928.0	2.0	same gene	2020-12	2020	12
16262	16257	5	3	0.07365	2795.0	ORF1ab	2.0	932.0	2790.0	ORF1ab	3.0	930.0	2.0	same gene	2020-12	2020	12
16261	16257	4	3	0.07365	2794.0	ORF1ab	1.0	932.0	2790.0	ORF1ab	3.0	930.0	2.0	same gene	2020-12	2020	12
16249	16257	8	3	0.07365	2782.0	ORF1ab	1.0	928.0	2790.0	ORF1ab	3.0	930.0	2.0	same gene	2020-12	2020	12
16257	16261	4	3	0.07365	2790.0	ORF1ab	3.0	930.0	2794.0	ORF1ab	1.0	932.0	2.0	same gene	2020-12	2020	12
16257	16262	5	3	0.07365	2790.0	ORF1ab	3.0	930.0	2795.0	ORF1ab	2.0	932.0	2.0	same gene	2020-12	2020	12
16250	16257	7	3	0.07365	2783.0	ORF1ab	2.0	928.0	2790.0	ORF1ab	3.0	930.0	2.0	same gene	2020-12	2020	12
16259	16251	8	3	0.07362	2792.0	ORF1ab	2.0	931.0	2784.0	ORF1ab	3.0	928.0	3.0	same gene	2020-12	2020	12
16255	16251	4	3	0.07362	2788.0	ORF1ab	1.0	930.0	2784.0	ORF1ab	3.0	928.0	2.0	same gene	2020-12	2020	12
16251	16259	8	3	0.07362	2784.0	ORF1ab	3.0	928.0	2792.0	ORF1ab	2.0	931.0	3.0	same gene	2020-12	2020	12
16256	16251	5	3	0.07362	2789.0	ORF1ab	2.0	930.0	2784.0	ORF1ab	3.0	928.0	2.0	same gene	2020-12	2020	12
16258	16251	7	3	0.07362	2791.0	ORF1ab	1.0	931.0	2784.0	ORF1ab	3.0	928.0	3.0	same gene	2020-12	2020	12
16261	16251	10	3	0.07362	2794.0	ORF1ab	1.0	932.0	2784.0	ORF1ab	3.0	928.0	4.0	same gene	2020-12	2020	12
16262	16251	11	3	0.07362	2795.0	ORF1ab	2.0	932.0	2784.0	ORF1ab	3.0	928.0	4.0	same gene	2020-12	2020	12
16251	16255	4	3	0.07362	2784.0	ORF1ab	3.0	928.0	2788.0	ORF1ab	1.0	930.0	2.0	same gene	2020-12	2020	12
16251	16258	7	3	0.07362	2784.0	ORF1ab	3.0	928.0	2791.0	ORF1ab	1.0	931.0	3.0	same gene	2020-12	2020	12
16251	16256	5	3	0.07362	2784.0	ORF1ab	3.0	928.0	2789.0	ORF1ab	2.0	930.0	2.0	same gene	2020-12	2020	12
16251	16261	10	3	0.07362	2784.0	ORF1ab	3.0	928.0	2794.0	ORF1ab	1.0	932.0	4.0	same gene	2020-12	2020	12
16251	16262	11	3	0.07362	2784.0	ORF1ab	3.0	928.0	2795.0	ORF1ab	2.0	932.0	4.0	same gene	2020-12	2020	12
26735	26876	141	3	0.07358	213.0	M	3.0	71.0	354.0	M	3.0	118.0	47.0	same gene	2020-12	2020	12
26876	26735	141	3	0.07358	354.0	M	3.0	118.0	213.0	M	3.0	71.0	47.0	same gene	2020-12	2020	12
16250	16260	10	3	0.07312	2783.0	ORF1ab	2.0	928.0	2793.0	ORF1ab	3.0	931.0	3.0	same gene	2020-12	2020	12
16249	16260	11	3	0.07312	2782.0	ORF1ab	1.0	928.0	2793.0	ORF1ab	3.0	931.0	3.0	same gene	2020-12	2020	12
16260	16252	8	3	0.07312	2793.0	ORF1ab	3.0	931.0	2785.0	ORF1ab	1.0	929.0	2.0	same gene	2020-12	2020	12
16252	16260	8	3	0.07312	2785.0	ORF1ab	1.0	929.0	2793.0	ORF1ab	3.0	931.0	2.0	same gene	2020-12	2020	12
16253	16260	7	3	0.07312	2786.0	ORF1ab	2.0	929.0	2793.0	ORF1ab	3.0	931.0	2.0	same gene	2020-12	2020	12
16260	16253	7	3	0.07312	2793.0	ORF1ab	3.0	931.0	2786.0	ORF1ab	2.0	929.0	2.0	same gene	2020-12	2020	12
16260	16250	10	3	0.07312	2793.0	ORF1ab	3.0	931.0	2783.0	ORF1ab	2.0	928.0	3.0	same gene	2020-12	2020	12
16260	16249	11	3	0.07312	2793.0	ORF1ab	3.0	931.0	2782.0	ORF1ab	1.0	928.0	3.0	same gene	2020-12	2020	12
16254	16260	6	3	0.07312	2787.0	ORF1ab	3.0	929.0	2793.0	ORF1ab	3.0	931.0	2.0	same gene	2020-12	2020	12
16260	16254	6	3	0.07312	2793.0	ORF1ab	3.0	931.0	2787.0	ORF1ab	3.0	929.0	2.0	same gene	2020-12	2020	12
22018	21600	418	3	0.07284	456.0	S	3.0	152.0	38.0	S	2.0	13.0	139.0	same gene	2020-12	2020	12
21600	22018	418	3	0.07284	38.0	S	2.0	13.0	456.0	S	3.0	152.0	139.0	same gene	2020-12	2020	12
26424	11533	14891	3	0.07165	180.0	E	3.0	60.0	11268.0	ORF1ab	3.0	3756.0		different gene	2020-12	2020	12
11533	26424	14891	3	0.07165	11268.0	ORF1ab	3.0	3756.0	180.0	E	3.0	60.0		different gene	2020-12	2020	12
17014	21600	4586	3	0.07164	3547.0	ORF1ab	1.0	1183.0	38.0	S	2.0	13.0		different gene	2020-12	2020	12
21600	17014	4586	3	0.07164	38.0	S	2.0	13.0	3547.0	ORF1ab	1.0	1183.0		different gene	2020-12	2020	12
18877	25563	6686	3	0.0716	5410.0	ORF1ab	1.0	1804.0	171.0	ORF3a	3.0	57.0		different gene	2020-12	2020	12
25563	18877	6686	3	0.0716	171.0	ORF3a	3.0	57.0	5410.0	ORF1ab	1.0	1804.0		different gene	2020-12	2020	12
3491	3497	6	3	0.07109	3226.0	ORF1ab	1.0	1076.0	3232.0	ORF1ab	1.0	1078.0	2.0	same gene	2020-12	2020	12
3497	3491	6	3	0.07109	3232.0	ORF1ab	1.0	1078.0	3226.0	ORF1ab	1.0	1076.0	2.0	same gene	2020-12	2020	12
3497	3492	5	3	0.07108	3232.0	ORF1ab	1.0	1078.0	3227.0	ORF1ab	2.0	1076.0	2.0	same gene	2020-12	2020	12
3492	3497	5	3	0.07108	3227.0	ORF1ab	2.0	1076.0	3232.0	ORF1ab	1.0	1078.0	2.0	same gene	2020-12	2020	12
3490	3497	7	3	0.07099	3225.0	ORF1ab	3.0	1075.0	3232.0	ORF1ab	1.0	1078.0	3.0	same gene	2020-12	2020	12
3497	3490	7	3	0.07099	3232.0	ORF1ab	1.0	1078.0	3225.0	ORF1ab	3.0	1075.0	3.0	same gene	2020-12	2020	12
9818	9814	4	3	0.07092	9553.0	ORF1ab	1.0	3185.0	9549.0	ORF1ab	3.0	3183.0	2.0	same gene	2020-12	2020	12
9814	9818	4	3	0.07092	9549.0	ORF1ab	3.0	3183.0	9553.0	ORF1ab	1.0	3185.0	2.0	same gene	2020-12	2020	12
3497	3493	4	3	0.0709	3232.0	ORF1ab	1.0	1078.0	3228.0	ORF1ab	3.0	1076.0	2.0	same gene	2020-12	2020	12
3493	3497	4	3	0.0709	3228.0	ORF1ab	3.0	1076.0	3232.0	ORF1ab	1.0	1078.0	2.0	same gene	2020-12	2020	12
1611	1605	6	3	0.07066	1346.0	ORF1ab	2.0	449.0	1340.0	ORF1ab	2.0	447.0	2.0	same gene	2020-12	2020	12
1605	1610	5	3	0.07066	1340.0	ORF1ab	2.0	447.0	1345.0	ORF1ab	1.0	449.0	2.0	same gene	2020-12	2020	12
1605	1611	6	3	0.07066	1340.0	ORF1ab	2.0	447.0	1346.0	ORF1ab	2.0	449.0	2.0	same gene	2020-12	2020	12
1610	1605	5	3	0.07066	1345.0	ORF1ab	1.0	449.0	1340.0	ORF1ab	2.0	447.0	2.0	same gene	2020-12	2020	12
22444	26735	4291	3	0.07004	882.0	S	3.0	294.0	213.0	M	3.0	71.0		different gene	2020-12	2020	12
26735	22444	4291	3	0.07004	213.0	M	3.0	71.0	882.0	S	3.0	294.0		different gene	2020-12	2020	12
3498	3491	7	3	0.06998	3233.0	ORF1ab	2.0	1078.0	3226.0	ORF1ab	1.0	1076.0	2.0	same gene	2020-12	2020	12
3491	3501	10	3	0.06998	3226.0	ORF1ab	1.0	1076.0	3236.0	ORF1ab	2.0	1079.0	3.0	same gene	2020-12	2020	12
3491	3500	9	3	0.06998	3226.0	ORF1ab	1.0	1076.0	3235.0	ORF1ab	1.0	1079.0	3.0	same gene	2020-12	2020	12
3491	3498	7	3	0.06998	3226.0	ORF1ab	1.0	1076.0	3233.0	ORF1ab	2.0	1078.0	2.0	same gene	2020-12	2020	12
3501	3491	10	3	0.06998	3236.0	ORF1ab	2.0	1079.0	3226.0	ORF1ab	1.0	1076.0	3.0	same gene	2020-12	2020	12
3500	3491	9	3	0.06998	3235.0	ORF1ab	1.0	1079.0	3226.0	ORF1ab	1.0	1076.0	3.0	same gene	2020-12	2020	12
17615	28282	10667	3	0.06976	4148.0	ORF1ab	2.0	1383.0	9.0	N	3.0	3.0		different gene	2020-12	2020	12
28282	17615	10667	3	0.06976	9.0	N	3.0	3.0	4148.0	ORF1ab	2.0	1383.0		different gene	2020-12	2020	12
3489	3497	8	3	0.06952	3224.0	ORF1ab	2.0	1075.0	3232.0	ORF1ab	1.0	1078.0	3.0	same gene	2020-12	2020	12
3497	3489	8	3	0.06952	3232.0	ORF1ab	1.0	1078.0	3224.0	ORF1ab	2.0	1075.0	3.0	same gene	2020-12	2020	12
29362	21600	7762	3	0.06865	1089.0	N	3.0	363.0	38.0	S	2.0	13.0		different gene	2020-12	2020	12
21600	29362	7762	3	0.06865	38.0	S	2.0	13.0	1089.0	N	3.0	363.0		different gene	2020-12	2020	12
11039	13362	2323	3	0.06839	10774.0	ORF1ab	1.0	3592.0	13097.0	ORF1ab	2.0	4366.0	774.0	same gene	2020-12	2020	12
13362	11039	2323	3	0.06839	13097.0	ORF1ab	2.0	4366.0	10774.0	ORF1ab	1.0	3592.0	774.0	same gene	2020-12	2020	12
15598	24910	9312	3	0.06794	2131.0	ORF1ab	1.0	711.0	3348.0	S	3.0	1116.0		different gene	2020-12	2020	12
24910	15598	9312	3	0.06794	3348.0	S	3.0	1116.0	2131.0	ORF1ab	1.0	711.0		different gene	2020-12	2020	12
28272	26681	1591	3	0.06788					159.0	M	3.0	53.0		different gene	2020-12	2020	12
26681	28272	1591	3	0.06788	159.0	M	3.0	53.0						different gene	2020-12	2020	12
24978	24984	6	3	0.06774	3416.0	S	2.0	1139.0	3422.0	S	2.0	1141.0	2.0	same gene	2020-12	2020	12
24983	24976	7	3	0.06774	3421.0	S	1.0	1141.0	3414.0	S	3.0	1138.0	3.0	same gene	2020-12	2020	12
24981	24976	5	3	0.06774	3419.0	S	2.0	1140.0	3414.0	S	3.0	1138.0	2.0	same gene	2020-12	2020	12
24975	24980	5	3	0.06774	3413.0	S	2.0	1138.0	3418.0	S	1.0	1140.0	2.0	same gene	2020-12	2020	12
24975	24981	6	3	0.06774	3413.0	S	2.0	1138.0	3419.0	S	2.0	1140.0	2.0	same gene	2020-12	2020	12
24975	24983	8	3	0.06774	3413.0	S	2.0	1138.0	3421.0	S	1.0	1141.0	3.0	same gene	2020-12	2020	12
24983	24978	5	3	0.06774	3421.0	S	1.0	1141.0	3416.0	S	2.0	1139.0	2.0	same gene	2020-12	2020	12
24984	24978	6	3	0.06774	3422.0	S	2.0	1141.0	3416.0	S	2.0	1139.0	2.0	same gene	2020-12	2020	12
24975	24984	9	3	0.06774	3413.0	S	2.0	1138.0	3422.0	S	2.0	1141.0	3.0	same gene	2020-12	2020	12
24980	24976	4	3	0.06774	3418.0	S	1.0	1140.0	3414.0	S	3.0	1138.0	2.0	same gene	2020-12	2020	12
24976	24980	4	3	0.06774	3414.0	S	3.0	1138.0	3418.0	S	1.0	1140.0	2.0	same gene	2020-12	2020	12
24976	24981	5	3	0.06774	3414.0	S	3.0	1138.0	3419.0	S	2.0	1140.0	2.0	same gene	2020-12	2020	12
24976	24983	7	3	0.06774	3414.0	S	3.0	1138.0	3421.0	S	1.0	1141.0	3.0	same gene	2020-12	2020	12
24978	24983	5	3	0.06774	3416.0	S	2.0	1139.0	3421.0	S	1.0	1141.0	2.0	same gene	2020-12	2020	12
24981	24975	6	3	0.06774	3419.0	S	2.0	1140.0	3413.0	S	2.0	1138.0	2.0	same gene	2020-12	2020	12
24984	24975	9	3	0.06774	3422.0	S	2.0	1141.0	3413.0	S	2.0	1138.0	3.0	same gene	2020-12	2020	12
24984	24976	8	3	0.06774	3422.0	S	2.0	1141.0	3414.0	S	3.0	1138.0	3.0	same gene	2020-12	2020	12
24980	24975	5	3	0.06774	3418.0	S	1.0	1140.0	3413.0	S	2.0	1138.0	2.0	same gene	2020-12	2020	12
24983	24975	8	3	0.06774	3421.0	S	1.0	1141.0	3413.0	S	2.0	1138.0	3.0	same gene	2020-12	2020	12
24976	24984	8	3	0.06774	3414.0	S	3.0	1138.0	3422.0	S	2.0	1141.0	3.0	same gene	2020-12	2020	12
24975	24985	10	3	0.06773	3413.0	S	2.0	1138.0	3423.0	S	3.0	1141.0	3.0	same gene	2020-12	2020	12
24985	24978	7	3	0.06773	3423.0	S	3.0	1141.0	3416.0	S	2.0	1139.0	2.0	same gene	2020-12	2020	12
24985	24976	9	3	0.06773	3423.0	S	3.0	1141.0	3414.0	S	3.0	1138.0	3.0	same gene	2020-12	2020	12
24985	24975	10	3	0.06773	3423.0	S	3.0	1141.0	3413.0	S	2.0	1138.0	3.0	same gene	2020-12	2020	12
24976	24985	9	3	0.06773	3414.0	S	3.0	1138.0	3423.0	S	3.0	1141.0	3.0	same gene	2020-12	2020	12
24978	24985	7	3	0.06773	3416.0	S	2.0	1139.0	3423.0	S	3.0	1141.0	2.0	same gene	2020-12	2020	12
24986	24981	5	3	0.06756	3424.0	S	1.0	1142.0	3419.0	S	2.0	1140.0	2.0	same gene	2020-12	2020	12
24986	24975	11	3	0.06756	3424.0	S	1.0	1142.0	3413.0	S	2.0	1138.0	4.0	same gene	2020-12	2020	12
24986	24976	10	3	0.06756	3424.0	S	1.0	1142.0	3414.0	S	3.0	1138.0	4.0	same gene	2020-12	2020	12
24978	24986	8	3	0.06756	3416.0	S	2.0	1139.0	3424.0	S	1.0	1142.0	3.0	same gene	2020-12	2020	12
24986	24980	6	3	0.06756	3424.0	S	1.0	1142.0	3418.0	S	1.0	1140.0	2.0	same gene	2020-12	2020	12
24986	24978	8	3	0.06756	3424.0	S	1.0	1142.0	3416.0	S	2.0	1139.0	3.0	same gene	2020-12	2020	12
24980	24986	6	3	0.06756	3418.0	S	1.0	1140.0	3424.0	S	1.0	1142.0	2.0	same gene	2020-12	2020	12
24975	24986	11	3	0.06756	3413.0	S	2.0	1138.0	3424.0	S	1.0	1142.0	4.0	same gene	2020-12	2020	12
24981	24986	5	3	0.06756	3419.0	S	2.0	1140.0	3424.0	S	1.0	1142.0	2.0	same gene	2020-12	2020	12
24976	24986	10	3	0.06756	3414.0	S	3.0	1138.0	3424.0	S	1.0	1142.0	4.0	same gene	2020-12	2020	12
24983	24979	4	3	0.06754	3421.0	S	1.0	1141.0	3417.0	S	3.0	1139.0	2.0	same gene	2020-12	2020	12
24984	24979	5	3	0.06754	3422.0	S	2.0	1141.0	3417.0	S	3.0	1139.0	2.0	same gene	2020-12	2020	12
24979	24983	4	3	0.06754	3417.0	S	3.0	1139.0	3421.0	S	1.0	1141.0	2.0	same gene	2020-12	2020	12
24979	24984	5	3	0.06754	3417.0	S	3.0	1139.0	3422.0	S	2.0	1141.0	2.0	same gene	2020-12	2020	12
13669	13664	5	3	0.06751	202.0	ORF1ab	1.0	68.0	197.0	ORF1ab	2.0	66.0	2.0	same gene	2020-12	2020	12
13664	13669	5	3	0.06751	197.0	ORF1ab	2.0	66.0	202.0	ORF1ab	1.0	68.0	2.0	same gene	2020-12	2020	12
24983	24977	6	3	0.06744	3421.0	S	1.0	1141.0	3415.0	S	1.0	1139.0	2.0	same gene	2020-12	2020	12
24985	24977	8	3	0.06744	3423.0	S	3.0	1141.0	3415.0	S	1.0	1139.0	2.0	same gene	2020-12	2020	12
24977	24983	6	3	0.06744	3415.0	S	1.0	1139.0	3421.0	S	1.0	1141.0	2.0	same gene	2020-12	2020	12
24977	24984	7	3	0.06744	3415.0	S	1.0	1139.0	3422.0	S	2.0	1141.0	2.0	same gene	2020-12	2020	12
24984	24977	7	3	0.06744	3422.0	S	2.0	1141.0	3415.0	S	1.0	1139.0	2.0	same gene	2020-12	2020	12
24977	24985	8	3	0.06744	3415.0	S	1.0	1139.0	3423.0	S	3.0	1141.0	2.0	same gene	2020-12	2020	12
11042	13348	2306	3	0.06743	10777.0	ORF1ab	1.0	3593.0	13083.0	ORF1ab	3.0	4361.0	768.0	same gene	2020-12	2020	12
13348	11042	2306	3	0.06743	13083.0	ORF1ab	3.0	4361.0	10777.0	ORF1ab	1.0	3593.0	768.0	same gene	2020-12	2020	12
13670	13664	6	3	0.06742	203.0	ORF1ab	2.0	68.0	197.0	ORF1ab	2.0	66.0	2.0	same gene	2020-12	2020	12
13664	13670	6	3	0.06742	197.0	ORF1ab	2.0	66.0	203.0	ORF1ab	2.0	68.0	2.0	same gene	2020-12	2020	12
24976	24982	6	3	0.06729	3414.0	S	3.0	1138.0	3420.0	S	3.0	1140.0	2.0	same gene	2020-12	2020	12
24982	24976	6	3	0.06729	3420.0	S	3.0	1140.0	3414.0	S	3.0	1138.0	2.0	same gene	2020-12	2020	12
24982	24975	7	3	0.06729	3420.0	S	3.0	1140.0	3413.0	S	2.0	1138.0	2.0	same gene	2020-12	2020	12
24975	24982	7	3	0.06729	3413.0	S	2.0	1138.0	3420.0	S	3.0	1140.0	2.0	same gene	2020-12	2020	12
13369	11042	2327	3	0.06715	13104.0	ORF1ab	3.0	4368.0	10777.0	ORF1ab	1.0	3593.0	775.0	same gene	2020-12	2020	12
11042	13369	2327	3	0.06715	10777.0	ORF1ab	1.0	3593.0	13104.0	ORF1ab	3.0	4368.0	775.0	same gene	2020-12	2020	12
15598	12988	2610	3	0.067	2131.0	ORF1ab	1.0	711.0	12723.0	ORF1ab	3.0	4241.0	3530.0	same gene	2020-12	2020	12
12988	15598	2610	3	0.067	12723.0	ORF1ab	3.0	4241.0	2131.0	ORF1ab	1.0	711.0	3530.0	same gene	2020-12	2020	12
13661	13656	5	3	0.06698	194.0	ORF1ab	2.0	65.0	189.0	ORF1ab	3.0	63.0	2.0	same gene	2020-12	2020	12
13655	13663	8	3	0.06698	188.0	ORF1ab	2.0	63.0	196.0	ORF1ab	1.0	66.0	3.0	same gene	2020-12	2020	12
13660	13656	4	3	0.06698	193.0	ORF1ab	1.0	65.0	189.0	ORF1ab	3.0	63.0	2.0	same gene	2020-12	2020	12
13657	13663	6	3	0.06698	190.0	ORF1ab	1.0	64.0	196.0	ORF1ab	1.0	66.0	2.0	same gene	2020-12	2020	12
13663	13656	7	3	0.06698	196.0	ORF1ab	1.0	66.0	189.0	ORF1ab	3.0	63.0	3.0	same gene	2020-12	2020	12
13663	13655	8	3	0.06698	196.0	ORF1ab	1.0	66.0	188.0	ORF1ab	2.0	63.0	3.0	same gene	2020-12	2020	12
13661	13655	6	3	0.06698	194.0	ORF1ab	2.0	65.0	188.0	ORF1ab	2.0	63.0	2.0	same gene	2020-12	2020	12
13660	13655	5	3	0.06698	193.0	ORF1ab	1.0	65.0	188.0	ORF1ab	2.0	63.0	2.0	same gene	2020-12	2020	12
13662	13656	6	3	0.06698	195.0	ORF1ab	3.0	65.0	189.0	ORF1ab	3.0	63.0	2.0	same gene	2020-12	2020	12
13662	13655	7	3	0.06698	195.0	ORF1ab	3.0	65.0	188.0	ORF1ab	2.0	63.0	2.0	same gene	2020-12	2020	12
13655	13660	5	3	0.06698	188.0	ORF1ab	2.0	63.0	193.0	ORF1ab	1.0	65.0	2.0	same gene	2020-12	2020	12
13656	13660	4	3	0.06698	189.0	ORF1ab	3.0	63.0	193.0	ORF1ab	1.0	65.0	2.0	same gene	2020-12	2020	12
13656	13661	5	3	0.06698	189.0	ORF1ab	3.0	63.0	194.0	ORF1ab	2.0	65.0	2.0	same gene	2020-12	2020	12
13655	13662	7	3	0.06698	188.0	ORF1ab	2.0	63.0	195.0	ORF1ab	3.0	65.0	2.0	same gene	2020-12	2020	12
13655	13661	6	3	0.06698	188.0	ORF1ab	2.0	63.0	194.0	ORF1ab	2.0	65.0	2.0	same gene	2020-12	2020	12
13663	13657	6	3	0.06698	196.0	ORF1ab	1.0	66.0	190.0	ORF1ab	1.0	64.0	2.0	same gene	2020-12	2020	12
13663	13659	4	3	0.06698	196.0	ORF1ab	1.0	66.0	192.0	ORF1ab	3.0	64.0	2.0	same gene	2020-12	2020	12
13659	13663	4	3	0.06698	192.0	ORF1ab	3.0	64.0	196.0	ORF1ab	1.0	66.0	2.0	same gene	2020-12	2020	12
13656	13662	6	3	0.06698	189.0	ORF1ab	3.0	63.0	195.0	ORF1ab	3.0	65.0	2.0	same gene	2020-12	2020	12
13656	13663	7	3	0.06698	189.0	ORF1ab	3.0	63.0	196.0	ORF1ab	1.0	66.0	3.0	same gene	2020-12	2020	12
13663	13658	5	3	0.06682	196.0	ORF1ab	1.0	66.0	191.0	ORF1ab	2.0	64.0	2.0	same gene	2020-12	2020	12
13658	13663	5	3	0.06682	191.0	ORF1ab	2.0	64.0	196.0	ORF1ab	1.0	66.0	2.0	same gene	2020-12	2020	12
13669	13665	4	3	0.0665	202.0	ORF1ab	1.0	68.0	198.0	ORF1ab	3.0	66.0	2.0	same gene	2020-12	2020	12
13665	13669	4	3	0.0665	198.0	ORF1ab	3.0	66.0	202.0	ORF1ab	1.0	68.0	2.0	same gene	2020-12	2020	12
12448	12456	8	3	0.06647	12183.0	ORF1ab	3.0	4061.0	12191.0	ORF1ab	2.0	4064.0	3.0	same gene	2020-12	2020	12
12449	12456	7	3	0.06647	12184.0	ORF1ab	1.0	4062.0	12191.0	ORF1ab	2.0	4064.0	2.0	same gene	2020-12	2020	12
12451	12457	6	3	0.06647	12186.0	ORF1ab	3.0	4062.0	12192.0	ORF1ab	3.0	4064.0	2.0	same gene	2020-12	2020	12
12448	12453	5	3	0.06647	12183.0	ORF1ab	3.0	4061.0	12188.0	ORF1ab	2.0	4063.0	2.0	same gene	2020-12	2020	12
12457	12449	8	3	0.06647	12192.0	ORF1ab	3.0	4064.0	12184.0	ORF1ab	1.0	4062.0	2.0	same gene	2020-12	2020	12
12456	12449	7	3	0.06647	12191.0	ORF1ab	2.0	4064.0	12184.0	ORF1ab	1.0	4062.0	2.0	same gene	2020-12	2020	12
12448	12454	6	3	0.06647	12183.0	ORF1ab	3.0	4061.0	12189.0	ORF1ab	3.0	4063.0	2.0	same gene	2020-12	2020	12
12457	12450	7	3	0.06647	12192.0	ORF1ab	3.0	4064.0	12185.0	ORF1ab	2.0	4062.0	2.0	same gene	2020-12	2020	12
12456	12450	6	3	0.06647	12191.0	ORF1ab	2.0	4064.0	12185.0	ORF1ab	2.0	4062.0	2.0	same gene	2020-12	2020	12
12457	12451	6	3	0.06647	12192.0	ORF1ab	3.0	4064.0	12186.0	ORF1ab	3.0	4062.0	2.0	same gene	2020-12	2020	12
12448	12457	9	3	0.06647	12183.0	ORF1ab	3.0	4061.0	12192.0	ORF1ab	3.0	4064.0	3.0	same gene	2020-12	2020	12
12451	12456	5	3	0.06647	12186.0	ORF1ab	3.0	4062.0	12191.0	ORF1ab	2.0	4064.0	2.0	same gene	2020-12	2020	12
12450	12457	7	3	0.06647	12185.0	ORF1ab	2.0	4062.0	12192.0	ORF1ab	3.0	4064.0	2.0	same gene	2020-12	2020	12
12450	12456	6	3	0.06647	12185.0	ORF1ab	2.0	4062.0	12191.0	ORF1ab	2.0	4064.0	2.0	same gene	2020-12	2020	12
12449	12457	8	3	0.06647	12184.0	ORF1ab	1.0	4062.0	12192.0	ORF1ab	3.0	4064.0	2.0	same gene	2020-12	2020	12
12456	12451	5	3	0.06647	12191.0	ORF1ab	2.0	4064.0	12186.0	ORF1ab	3.0	4062.0	2.0	same gene	2020-12	2020	12
12448	12452	4	3	0.06647	12183.0	ORF1ab	3.0	4061.0	12187.0	ORF1ab	1.0	4063.0	2.0	same gene	2020-12	2020	12
12456	12448	8	3	0.06647	12191.0	ORF1ab	2.0	4064.0	12183.0	ORF1ab	3.0	4061.0	3.0	same gene	2020-12	2020	12
12453	12448	5	3	0.06647	12188.0	ORF1ab	2.0	4063.0	12183.0	ORF1ab	3.0	4061.0	2.0	same gene	2020-12	2020	12
12457	12448	9	3	0.06647	12192.0	ORF1ab	3.0	4064.0	12183.0	ORF1ab	3.0	4061.0	3.0	same gene	2020-12	2020	12
12454	12448	6	3	0.06647	12189.0	ORF1ab	3.0	4063.0	12183.0	ORF1ab	3.0	4061.0	2.0	same gene	2020-12	2020	12
12452	12448	4	3	0.06647	12187.0	ORF1ab	1.0	4063.0	12183.0	ORF1ab	3.0	4061.0	2.0	same gene	2020-12	2020	12
13662	13669	7	3	0.06636	195.0	ORF1ab	3.0	65.0	202.0	ORF1ab	1.0	68.0	3.0	same gene	2020-12	2020	12
13666	13656	10	3	0.06636	199.0	ORF1ab	1.0	67.0	189.0	ORF1ab	3.0	63.0	4.0	same gene	2020-12	2020	12
13661	13669	8	3	0.06636	194.0	ORF1ab	2.0	65.0	202.0	ORF1ab	1.0	68.0	3.0	same gene	2020-12	2020	12
13669	13656	13	3	0.06636	202.0	ORF1ab	1.0	68.0	189.0	ORF1ab	3.0	63.0	5.0	same gene	2020-12	2020	12
13656	13666	10	3	0.06636	189.0	ORF1ab	3.0	63.0	199.0	ORF1ab	1.0	67.0	4.0	same gene	2020-12	2020	12
13663	13669	6	3	0.06636	196.0	ORF1ab	1.0	66.0	202.0	ORF1ab	1.0	68.0	2.0	same gene	2020-12	2020	12
13656	13664	8	3	0.06636	189.0	ORF1ab	3.0	63.0	197.0	ORF1ab	2.0	66.0	3.0	same gene	2020-12	2020	12
13669	13659	10	3	0.06636	202.0	ORF1ab	1.0	68.0	192.0	ORF1ab	3.0	64.0	4.0	same gene	2020-12	2020	12
13664	13657	7	3	0.06636	197.0	ORF1ab	2.0	66.0	190.0	ORF1ab	1.0	64.0	2.0	same gene	2020-12	2020	12
13662	13666	4	3	0.06636	195.0	ORF1ab	3.0	65.0	199.0	ORF1ab	1.0	67.0	2.0	same gene	2020-12	2020	12
13661	13666	5	3	0.06636	194.0	ORF1ab	2.0	65.0	199.0	ORF1ab	1.0	67.0	2.0	same gene	2020-12	2020	12
13666	13661	5	3	0.06636	199.0	ORF1ab	1.0	67.0	194.0	ORF1ab	2.0	65.0	2.0	same gene	2020-12	2020	12
13659	13669	10	3	0.06636	192.0	ORF1ab	3.0	64.0	202.0	ORF1ab	1.0	68.0	4.0	same gene	2020-12	2020	12
13659	13666	7	3	0.06636	192.0	ORF1ab	3.0	64.0	199.0	ORF1ab	1.0	67.0	3.0	same gene	2020-12	2020	12
13659	13664	5	3	0.06636	192.0	ORF1ab	3.0	64.0	197.0	ORF1ab	2.0	66.0	2.0	same gene	2020-12	2020	12
13666	13657	9	3	0.06636	199.0	ORF1ab	1.0	67.0	190.0	ORF1ab	1.0	64.0	3.0	same gene	2020-12	2020	12
13669	13657	12	3	0.06636	202.0	ORF1ab	1.0	68.0	190.0	ORF1ab	1.0	64.0	4.0	same gene	2020-12	2020	12
13669	13660	9	3	0.06636	202.0	ORF1ab	1.0	68.0	193.0	ORF1ab	1.0	65.0	3.0	same gene	2020-12	2020	12
13666	13660	6	3	0.06636	199.0	ORF1ab	1.0	67.0	193.0	ORF1ab	1.0	65.0	2.0	same gene	2020-12	2020	12
13664	13659	5	3	0.06636	197.0	ORF1ab	2.0	66.0	192.0	ORF1ab	3.0	64.0	2.0	same gene	2020-12	2020	12
13664	13656	8	3	0.06636	197.0	ORF1ab	2.0	66.0	189.0	ORF1ab	3.0	63.0	3.0	same gene	2020-12	2020	12
13669	13661	8	3	0.06636	202.0	ORF1ab	1.0	68.0	194.0	ORF1ab	2.0	65.0	3.0	same gene	2020-12	2020	12
13664	13655	9	3	0.06636	197.0	ORF1ab	2.0	66.0	188.0	ORF1ab	2.0	63.0	3.0	same gene	2020-12	2020	12
13666	13655	11	3	0.06636	199.0	ORF1ab	1.0	67.0	188.0	ORF1ab	2.0	63.0	4.0	same gene	2020-12	2020	12
13660	13669	9	3	0.06636	193.0	ORF1ab	1.0	65.0	202.0	ORF1ab	1.0	68.0	3.0	same gene	2020-12	2020	12
13660	13666	6	3	0.06636	193.0	ORF1ab	1.0	65.0	199.0	ORF1ab	1.0	67.0	2.0	same gene	2020-12	2020	12
13655	13669	14	3	0.06636	188.0	ORF1ab	2.0	63.0	202.0	ORF1ab	1.0	68.0	5.0	same gene	2020-12	2020	12
13655	13666	11	3	0.06636	188.0	ORF1ab	2.0	63.0	199.0	ORF1ab	1.0	67.0	4.0	same gene	2020-12	2020	12
13669	13662	7	3	0.06636	202.0	ORF1ab	1.0	68.0	195.0	ORF1ab	3.0	65.0	3.0	same gene	2020-12	2020	12
13655	13664	9	3	0.06636	188.0	ORF1ab	2.0	63.0	197.0	ORF1ab	2.0	66.0	3.0	same gene	2020-12	2020	12
13666	13662	4	3	0.06636	199.0	ORF1ab	1.0	67.0	195.0	ORF1ab	3.0	65.0	2.0	same gene	2020-12	2020	12
13666	13659	7	3	0.06636	199.0	ORF1ab	1.0	67.0	192.0	ORF1ab	3.0	64.0	3.0	same gene	2020-12	2020	12
13669	13655	14	3	0.06636	202.0	ORF1ab	1.0	68.0	188.0	ORF1ab	2.0	63.0	5.0	same gene	2020-12	2020	12
13656	13669	13	3	0.06636	189.0	ORF1ab	3.0	63.0	202.0	ORF1ab	1.0	68.0	5.0	same gene	2020-12	2020	12
13657	13664	7	3	0.06636	190.0	ORF1ab	1.0	64.0	197.0	ORF1ab	2.0	66.0	2.0	same gene	2020-12	2020	12
13669	13663	6	3	0.06636	202.0	ORF1ab	1.0	68.0	196.0	ORF1ab	1.0	66.0	2.0	same gene	2020-12	2020	12
13657	13666	9	3	0.06636	190.0	ORF1ab	1.0	64.0	199.0	ORF1ab	1.0	67.0	3.0	same gene	2020-12	2020	12
13657	13669	12	3	0.06636	190.0	ORF1ab	1.0	64.0	202.0	ORF1ab	1.0	68.0	4.0	same gene	2020-12	2020	12
13665	13348	317	3	0.06621	198.0	ORF1ab	3.0	66.0	13083.0	ORF1ab	3.0	4361.0	4295.0	same gene	2020-12	2020	12
13348	13665	317	3	0.06621	13083.0	ORF1ab	3.0	4361.0	198.0	ORF1ab	3.0	66.0	4295.0	same gene	2020-12	2020	12
12451	12461	10	3	0.0662	12186.0	ORF1ab	3.0	4062.0	12196.0	ORF1ab	1.0	4066.0	4.0	same gene	2020-12	2020	12
12452	12461	9	3	0.0662	12187.0	ORF1ab	1.0	4063.0	12196.0	ORF1ab	1.0	4066.0	3.0	same gene	2020-12	2020	12
12451	12460	9	3	0.0662	12186.0	ORF1ab	3.0	4062.0	12195.0	ORF1ab	3.0	4065.0	3.0	same gene	2020-12	2020	12
12452	12460	8	3	0.0662	12187.0	ORF1ab	1.0	4063.0	12195.0	ORF1ab	3.0	4065.0	2.0	same gene	2020-12	2020	12
12449	12460	11	3	0.0662	12184.0	ORF1ab	1.0	4062.0	12195.0	ORF1ab	3.0	4065.0	3.0	same gene	2020-12	2020	12
12450	12461	11	3	0.0662	12185.0	ORF1ab	2.0	4062.0	12196.0	ORF1ab	1.0	4066.0	4.0	same gene	2020-12	2020	12
12450	12460	10	3	0.0662	12185.0	ORF1ab	2.0	4062.0	12195.0	ORF1ab	3.0	4065.0	3.0	same gene	2020-12	2020	12
12449	12461	12	3	0.0662	12184.0	ORF1ab	1.0	4062.0	12196.0	ORF1ab	1.0	4066.0	4.0	same gene	2020-12	2020	12
12448	12461	13	3	0.0662	12183.0	ORF1ab	3.0	4061.0	12196.0	ORF1ab	1.0	4066.0	5.0	same gene	2020-12	2020	12
12448	12460	12	3	0.0662	12183.0	ORF1ab	3.0	4061.0	12195.0	ORF1ab	3.0	4065.0	4.0	same gene	2020-12	2020	12
12453	12461	8	3	0.0662	12188.0	ORF1ab	2.0	4063.0	12196.0	ORF1ab	1.0	4066.0	3.0	same gene	2020-12	2020	12
12453	12460	7	3	0.0662	12188.0	ORF1ab	2.0	4063.0	12195.0	ORF1ab	3.0	4065.0	2.0	same gene	2020-12	2020	12
12460	12451	9	3	0.0662	12195.0	ORF1ab	3.0	4065.0	12186.0	ORF1ab	3.0	4062.0	3.0	same gene	2020-12	2020	12
12460	12452	8	3	0.0662	12195.0	ORF1ab	3.0	4065.0	12187.0	ORF1ab	1.0	4063.0	2.0	same gene	2020-12	2020	12
12460	12454	6	3	0.0662	12195.0	ORF1ab	3.0	4065.0	12189.0	ORF1ab	3.0	4063.0	2.0	same gene	2020-12	2020	12
12454	12460	6	3	0.0662	12189.0	ORF1ab	3.0	4063.0	12195.0	ORF1ab	3.0	4065.0	2.0	same gene	2020-12	2020	12
12460	12449	11	3	0.0662	12195.0	ORF1ab	3.0	4065.0	12184.0	ORF1ab	1.0	4062.0	3.0	same gene	2020-12	2020	12
12461	12449	12	3	0.0662	12196.0	ORF1ab	1.0	4066.0	12184.0	ORF1ab	1.0	4062.0	4.0	same gene	2020-12	2020	12
12460	12450	10	3	0.0662	12195.0	ORF1ab	3.0	4065.0	12185.0	ORF1ab	2.0	4062.0	3.0	same gene	2020-12	2020	12
12461	12450	11	3	0.0662	12196.0	ORF1ab	1.0	4066.0	12185.0	ORF1ab	2.0	4062.0	4.0	same gene	2020-12	2020	12
12461	12451	10	3	0.0662	12196.0	ORF1ab	1.0	4066.0	12186.0	ORF1ab	3.0	4062.0	4.0	same gene	2020-12	2020	12
12461	12448	13	3	0.0662	12196.0	ORF1ab	1.0	4066.0	12183.0	ORF1ab	3.0	4061.0	5.0	same gene	2020-12	2020	12
12461	12452	9	3	0.0662	12196.0	ORF1ab	1.0	4066.0	12187.0	ORF1ab	1.0	4063.0	3.0	same gene	2020-12	2020	12
12460	12453	7	3	0.0662	12195.0	ORF1ab	3.0	4065.0	12188.0	ORF1ab	2.0	4063.0	2.0	same gene	2020-12	2020	12
12461	12453	8	3	0.0662	12196.0	ORF1ab	1.0	4066.0	12188.0	ORF1ab	2.0	4063.0	3.0	same gene	2020-12	2020	12
12460	12448	12	3	0.0662	12195.0	ORF1ab	3.0	4065.0	12183.0	ORF1ab	3.0	4061.0	4.0	same gene	2020-12	2020	12
12461	12454	7	3	0.0662	12196.0	ORF1ab	1.0	4066.0	12189.0	ORF1ab	3.0	4063.0	3.0	same gene	2020-12	2020	12
12461	12456	5	3	0.0662	12196.0	ORF1ab	1.0	4066.0	12191.0	ORF1ab	2.0	4064.0	2.0	same gene	2020-12	2020	12
12461	12457	4	3	0.0662	12196.0	ORF1ab	1.0	4066.0	12192.0	ORF1ab	3.0	4064.0	2.0	same gene	2020-12	2020	12
12457	12461	4	3	0.0662	12192.0	ORF1ab	3.0	4064.0	12196.0	ORF1ab	1.0	4066.0	2.0	same gene	2020-12	2020	12
12454	12461	7	3	0.0662	12189.0	ORF1ab	3.0	4063.0	12196.0	ORF1ab	1.0	4066.0	3.0	same gene	2020-12	2020	12
12456	12461	5	3	0.0662	12191.0	ORF1ab	2.0	4064.0	12196.0	ORF1ab	1.0	4066.0	2.0	same gene	2020-12	2020	12
15598	18028	2430	3	0.06618	2131.0	ORF1ab	1.0	711.0	4561.0	ORF1ab	1.0	1521.0	810.0	same gene	2020-12	2020	12
18028	15598	2430	3	0.06618	4561.0	ORF1ab	1.0	1521.0	2131.0	ORF1ab	1.0	711.0	810.0	same gene	2020-12	2020	12
12458	12454	4	3	0.06617	12193.0	ORF1ab	1.0	4065.0	12189.0	ORF1ab	3.0	4063.0	2.0	same gene	2020-12	2020	12
12458	12448	10	3	0.06617	12193.0	ORF1ab	1.0	4065.0	12183.0	ORF1ab	3.0	4061.0	4.0	same gene	2020-12	2020	12
12453	12458	5	3	0.06617	12188.0	ORF1ab	2.0	4063.0	12193.0	ORF1ab	1.0	4065.0	2.0	same gene	2020-12	2020	12
12458	12449	9	3	0.06617	12193.0	ORF1ab	1.0	4065.0	12184.0	ORF1ab	1.0	4062.0	3.0	same gene	2020-12	2020	12
12458	12450	8	3	0.06617	12193.0	ORF1ab	1.0	4065.0	12185.0	ORF1ab	2.0	4062.0	3.0	same gene	2020-12	2020	12
12448	12458	10	3	0.06617	12183.0	ORF1ab	3.0	4061.0	12193.0	ORF1ab	1.0	4065.0	4.0	same gene	2020-12	2020	12
12452	12458	6	3	0.06617	12187.0	ORF1ab	1.0	4063.0	12193.0	ORF1ab	1.0	4065.0	2.0	same gene	2020-12	2020	12
12458	12451	7	3	0.06617	12193.0	ORF1ab	1.0	4065.0	12186.0	ORF1ab	3.0	4062.0	3.0	same gene	2020-12	2020	12
12449	12458	9	3	0.06617	12184.0	ORF1ab	1.0	4062.0	12193.0	ORF1ab	1.0	4065.0	3.0	same gene	2020-12	2020	12
12458	12452	6	3	0.06617	12193.0	ORF1ab	1.0	4065.0	12187.0	ORF1ab	1.0	4063.0	2.0	same gene	2020-12	2020	12
12451	12458	7	3	0.06617	12186.0	ORF1ab	3.0	4062.0	12193.0	ORF1ab	1.0	4065.0	3.0	same gene	2020-12	2020	12
12450	12458	8	3	0.06617	12185.0	ORF1ab	2.0	4062.0	12193.0	ORF1ab	1.0	4065.0	3.0	same gene	2020-12	2020	12
12458	12453	5	3	0.06617	12193.0	ORF1ab	1.0	4065.0	12188.0	ORF1ab	2.0	4063.0	2.0	same gene	2020-12	2020	12
12454	12458	4	3	0.06617	12189.0	ORF1ab	3.0	4063.0	12193.0	ORF1ab	1.0	4065.0	2.0	same gene	2020-12	2020	12
25639	25633	6	3	0.06615	247.0	ORF3a	1.0	83.0	241.0	ORF3a	1.0	81.0	2.0	same gene	2020-12	2020	12
25640	25633	7	3	0.06615	248.0	ORF3a	2.0	83.0	241.0	ORF3a	1.0	81.0	2.0	same gene	2020-12	2020	12
25632	25636	4	3	0.06615	240.0	ORF3a	3.0	80.0	244.0	ORF3a	1.0	82.0	2.0	same gene	2020-12	2020	12
25640	25632	8	3	0.06615	248.0	ORF3a	2.0	83.0	240.0	ORF3a	3.0	80.0	3.0	same gene	2020-12	2020	12
25639	25632	7	3	0.06615	247.0	ORF3a	1.0	83.0	240.0	ORF3a	3.0	80.0	3.0	same gene	2020-12	2020	12
25636	25632	4	3	0.06615	244.0	ORF3a	1.0	82.0	240.0	ORF3a	3.0	80.0	2.0	same gene	2020-12	2020	12
25632	25639	7	3	0.06615	240.0	ORF3a	3.0	80.0	247.0	ORF3a	1.0	83.0	3.0	same gene	2020-12	2020	12
25632	25640	8	3	0.06615	240.0	ORF3a	3.0	80.0	248.0	ORF3a	2.0	83.0	3.0	same gene	2020-12	2020	12
25633	25639	6	3	0.06615	241.0	ORF3a	1.0	81.0	247.0	ORF3a	1.0	83.0	2.0	same gene	2020-12	2020	12
25633	25640	7	3	0.06615	241.0	ORF3a	1.0	81.0	248.0	ORF3a	2.0	83.0	2.0	same gene	2020-12	2020	12
26972	15598	11374	3	0.06613	450.0	M	3.0	150.0	2131.0	ORF1ab	1.0	711.0		different gene	2020-12	2020	12
15598	26972	11374	3	0.06613	2131.0	ORF1ab	1.0	711.0	450.0	M	3.0	150.0		different gene	2020-12	2020	12
9819	9825	6	3	0.06611	9554.0	ORF1ab	2.0	3185.0	9560.0	ORF1ab	2.0	3187.0	2.0	same gene	2020-12	2020	12
9827	9821	6	3	0.06611	9562.0	ORF1ab	1.0	3188.0	9556.0	ORF1ab	1.0	3186.0	2.0	same gene	2020-12	2020	12
9826	9820	6	3	0.06611	9561.0	ORF1ab	3.0	3187.0	9555.0	ORF1ab	3.0	3185.0	2.0	same gene	2020-12	2020	12
9827	9822	5	3	0.06611	9562.0	ORF1ab	1.0	3188.0	9557.0	ORF1ab	2.0	3186.0	2.0	same gene	2020-12	2020	12
9825	9820	5	3	0.06611	9560.0	ORF1ab	2.0	3187.0	9555.0	ORF1ab	3.0	3185.0	2.0	same gene	2020-12	2020	12
9824	9819	5	3	0.06611	9559.0	ORF1ab	1.0	3187.0	9554.0	ORF1ab	2.0	3185.0	2.0	same gene	2020-12	2020	12
9825	9819	6	3	0.06611	9560.0	ORF1ab	2.0	3187.0	9554.0	ORF1ab	2.0	3185.0	2.0	same gene	2020-12	2020	12
9826	9819	7	3	0.06611	9561.0	ORF1ab	3.0	3187.0	9554.0	ORF1ab	2.0	3185.0	2.0	same gene	2020-12	2020	12
9827	9820	7	3	0.06611	9562.0	ORF1ab	1.0	3188.0	9555.0	ORF1ab	3.0	3185.0	3.0	same gene	2020-12	2020	12
9819	9826	7	3	0.06611	9554.0	ORF1ab	2.0	3185.0	9561.0	ORF1ab	3.0	3187.0	2.0	same gene	2020-12	2020	12
9827	9819	8	3	0.06611	9562.0	ORF1ab	1.0	3188.0	9554.0	ORF1ab	2.0	3185.0	3.0	same gene	2020-12	2020	12
9823	9827	4	3	0.06611	9558.0	ORF1ab	3.0	3186.0	9562.0	ORF1ab	1.0	3188.0	2.0	same gene	2020-12	2020	12
9822	9827	5	3	0.06611	9557.0	ORF1ab	2.0	3186.0	9562.0	ORF1ab	1.0	3188.0	2.0	same gene	2020-12	2020	12
9821	9827	6	3	0.06611	9556.0	ORF1ab	1.0	3186.0	9562.0	ORF1ab	1.0	3188.0	2.0	same gene	2020-12	2020	12
9820	9827	7	3	0.06611	9555.0	ORF1ab	3.0	3185.0	9562.0	ORF1ab	1.0	3188.0	3.0	same gene	2020-12	2020	12
9820	9826	6	3	0.06611	9555.0	ORF1ab	3.0	3185.0	9561.0	ORF1ab	3.0	3187.0	2.0	same gene	2020-12	2020	12
9820	9825	5	3	0.06611	9555.0	ORF1ab	3.0	3185.0	9560.0	ORF1ab	2.0	3187.0	2.0	same gene	2020-12	2020	12
9820	9824	4	3	0.06611	9555.0	ORF1ab	3.0	3185.0	9559.0	ORF1ab	1.0	3187.0	2.0	same gene	2020-12	2020	12
9819	9827	8	3	0.06611	9554.0	ORF1ab	2.0	3185.0	9562.0	ORF1ab	1.0	3188.0	3.0	same gene	2020-12	2020	12
9824	9820	4	3	0.06611	9559.0	ORF1ab	1.0	3187.0	9555.0	ORF1ab	3.0	3185.0	2.0	same gene	2020-12	2020	12
9819	9824	5	3	0.06611	9554.0	ORF1ab	2.0	3185.0	9559.0	ORF1ab	1.0	3187.0	2.0	same gene	2020-12	2020	12
9827	9823	4	3	0.06611	9562.0	ORF1ab	1.0	3188.0	9558.0	ORF1ab	3.0	3186.0	2.0	same gene	2020-12	2020	12
25640	25634	6	3	0.0661	248.0	ORF3a	2.0	83.0	242.0	ORF3a	2.0	81.0	2.0	same gene	2020-12	2020	12
25639	25634	5	3	0.0661	247.0	ORF3a	1.0	83.0	242.0	ORF3a	2.0	81.0	2.0	same gene	2020-12	2020	12
25634	25640	6	3	0.0661	242.0	ORF3a	2.0	81.0	248.0	ORF3a	2.0	83.0	2.0	same gene	2020-12	2020	12
25634	25639	5	3	0.0661	242.0	ORF3a	2.0	81.0	247.0	ORF3a	1.0	83.0	2.0	same gene	2020-12	2020	12
24430	24424	6	3	0.06608	2868.0	S	3.0	956.0	2862.0	S	3.0	954.0	2.0	same gene	2020-12	2020	12
24428	24423	5	3	0.06608	2866.0	S	1.0	956.0	2861.0	S	2.0	954.0	2.0	same gene	2020-12	2020	12
24424	24428	4	3	0.06608	2862.0	S	3.0	954.0	2866.0	S	1.0	956.0	2.0	same gene	2020-12	2020	12
24424	24429	5	3	0.06608	2862.0	S	3.0	954.0	2867.0	S	2.0	956.0	2.0	same gene	2020-12	2020	12
24424	24430	6	3	0.06608	2862.0	S	3.0	954.0	2868.0	S	3.0	956.0	2.0	same gene	2020-12	2020	12
24424	24431	7	3	0.06608	2862.0	S	3.0	954.0	2869.0	S	1.0	957.0	3.0	same gene	2020-12	2020	12
24431	24424	7	3	0.06608	2869.0	S	1.0	957.0	2862.0	S	3.0	954.0	3.0	same gene	2020-12	2020	12
24423	24428	5	3	0.06608	2861.0	S	2.0	954.0	2866.0	S	1.0	956.0	2.0	same gene	2020-12	2020	12
24428	24424	4	3	0.06608	2866.0	S	1.0	956.0	2862.0	S	3.0	954.0	2.0	same gene	2020-12	2020	12
24429	24424	5	3	0.06608	2867.0	S	2.0	956.0	2862.0	S	3.0	954.0	2.0	same gene	2020-12	2020	12
24423	24431	8	3	0.06608	2861.0	S	2.0	954.0	2869.0	S	1.0	957.0	3.0	same gene	2020-12	2020	12
24423	24429	6	3	0.06608	2861.0	S	2.0	954.0	2867.0	S	2.0	956.0	2.0	same gene	2020-12	2020	12
24427	24431	4	3	0.06608	2865.0	S	3.0	955.0	2869.0	S	1.0	957.0	2.0	same gene	2020-12	2020	12
24431	24423	8	3	0.06608	2869.0	S	1.0	957.0	2861.0	S	2.0	954.0	3.0	same gene	2020-12	2020	12
24423	24430	7	3	0.06608	2861.0	S	2.0	954.0	2868.0	S	3.0	956.0	2.0	same gene	2020-12	2020	12
24426	24431	5	3	0.06608	2864.0	S	2.0	955.0	2869.0	S	1.0	957.0	2.0	same gene	2020-12	2020	12
24430	24423	7	3	0.06608	2868.0	S	3.0	956.0	2861.0	S	2.0	954.0	2.0	same gene	2020-12	2020	12
24431	24426	5	3	0.06608	2869.0	S	1.0	957.0	2864.0	S	2.0	955.0	2.0	same gene	2020-12	2020	12
24429	24423	6	3	0.06608	2867.0	S	2.0	956.0	2861.0	S	2.0	954.0	2.0	same gene	2020-12	2020	12
24431	24427	4	3	0.06608	2869.0	S	1.0	957.0	2865.0	S	3.0	955.0	2.0	same gene	2020-12	2020	12
7983	7977	6	3	0.06608	7718.0	ORF1ab	2.0	2573.0	7712.0	ORF1ab	2.0	2571.0	2.0	same gene	2020-12	2020	12
7977	7983	6	3	0.06608	7712.0	ORF1ab	2.0	2571.0	7718.0	ORF1ab	2.0	2573.0	2.0	same gene	2020-12	2020	12
9820	9828	8	3	0.06607	9555.0	ORF1ab	3.0	3185.0	9563.0	ORF1ab	2.0	3188.0	3.0	same gene	2020-12	2020	12
9828	9822	6	3	0.06607	9563.0	ORF1ab	2.0	3188.0	9557.0	ORF1ab	2.0	3186.0	2.0	same gene	2020-12	2020	12
9828	9819	9	3	0.06607	9563.0	ORF1ab	2.0	3188.0	9554.0	ORF1ab	2.0	3185.0	3.0	same gene	2020-12	2020	12
9819	9828	9	3	0.06607	9554.0	ORF1ab	2.0	3185.0	9563.0	ORF1ab	2.0	3188.0	3.0	same gene	2020-12	2020	12
9828	9823	5	3	0.06607	9563.0	ORF1ab	2.0	3188.0	9558.0	ORF1ab	3.0	3186.0	2.0	same gene	2020-12	2020	12
9823	9828	5	3	0.06607	9558.0	ORF1ab	3.0	3186.0	9563.0	ORF1ab	2.0	3188.0	2.0	same gene	2020-12	2020	12
9828	9821	7	3	0.06607	9563.0	ORF1ab	2.0	3188.0	9556.0	ORF1ab	1.0	3186.0	2.0	same gene	2020-12	2020	12
9821	9828	7	3	0.06607	9556.0	ORF1ab	1.0	3186.0	9563.0	ORF1ab	2.0	3188.0	2.0	same gene	2020-12	2020	12
9822	9828	6	3	0.06607	9557.0	ORF1ab	2.0	3186.0	9563.0	ORF1ab	2.0	3188.0	2.0	same gene	2020-12	2020	12
9828	9820	8	3	0.06607	9563.0	ORF1ab	2.0	3188.0	9555.0	ORF1ab	3.0	3185.0	3.0	same gene	2020-12	2020	12
7974	7980	6	3	0.06606	7709.0	ORF1ab	2.0	2570.0	7715.0	ORF1ab	2.0	2572.0	2.0	same gene	2020-12	2020	12
7974	7983	9	3	0.06606	7709.0	ORF1ab	2.0	2570.0	7718.0	ORF1ab	2.0	2573.0	3.0	same gene	2020-12	2020	12
7975	7980	5	3	0.06606	7710.0	ORF1ab	3.0	2570.0	7715.0	ORF1ab	2.0	2572.0	2.0	same gene	2020-12	2020	12
7975	7983	8	3	0.06606	7710.0	ORF1ab	3.0	2570.0	7718.0	ORF1ab	2.0	2573.0	3.0	same gene	2020-12	2020	12
7983	7974	9	3	0.06606	7718.0	ORF1ab	2.0	2573.0	7709.0	ORF1ab	2.0	2570.0	3.0	same gene	2020-12	2020	12
7983	7975	8	3	0.06606	7718.0	ORF1ab	2.0	2573.0	7710.0	ORF1ab	3.0	2570.0	3.0	same gene	2020-12	2020	12
7980	7975	5	3	0.06606	7715.0	ORF1ab	2.0	2572.0	7710.0	ORF1ab	3.0	2570.0	2.0	same gene	2020-12	2020	12
7980	7974	6	3	0.06606	7715.0	ORF1ab	2.0	2572.0	7709.0	ORF1ab	2.0	2570.0	2.0	same gene	2020-12	2020	12
7985	11041	3056	3	0.06605	7720.0	ORF1ab	1.0	2574.0	10776.0	ORF1ab	3.0	3592.0	1018.0	same gene	2020-12	2020	12
7985	11040	3055	3	0.06605	7720.0	ORF1ab	1.0	2574.0	10775.0	ORF1ab	2.0	3592.0	1018.0	same gene	2020-12	2020	12
24437	24431	6	3	0.06605	2875.0	S	1.0	959.0	2869.0	S	1.0	957.0	2.0	same gene	2020-12	2020	12
7985	11037	3052	3	0.06605	7720.0	ORF1ab	1.0	2574.0	10772.0	ORF1ab	2.0	3591.0	1017.0	same gene	2020-12	2020	12
24437	24429	8	3	0.06605	2875.0	S	1.0	959.0	2867.0	S	2.0	956.0	3.0	same gene	2020-12	2020	12
11038	7989	3049	3	0.06605	10773.0	ORF1ab	3.0	3591.0	7724.0	ORF1ab	2.0	2575.0	1016.0	same gene	2020-12	2020	12
11034	7989	3045	3	0.06605	10769.0	ORF1ab	2.0	3590.0	7724.0	ORF1ab	2.0	2575.0	1015.0	same gene	2020-12	2020	12
11033	7989	3044	3	0.06605	10768.0	ORF1ab	1.0	3590.0	7724.0	ORF1ab	2.0	2575.0	1015.0	same gene	2020-12	2020	12
24434	24430	4	3	0.06605	2872.0	S	1.0	958.0	2868.0	S	3.0	956.0	2.0	same gene	2020-12	2020	12
11037	7989	3048	3	0.06605	10772.0	ORF1ab	2.0	3591.0	7724.0	ORF1ab	2.0	2575.0	1016.0	same gene	2020-12	2020	12
11035	7989	3046	3	0.06605	10770.0	ORF1ab	3.0	3590.0	7724.0	ORF1ab	2.0	2575.0	1015.0	same gene	2020-12	2020	12
24437	24430	7	3	0.06605	2875.0	S	1.0	959.0	2868.0	S	3.0	956.0	3.0	same gene	2020-12	2020	12
24435	24430	5	3	0.06605	2873.0	S	2.0	958.0	2868.0	S	3.0	956.0	2.0	same gene	2020-12	2020	12
7985	11038	3053	3	0.06605	7720.0	ORF1ab	1.0	2574.0	10773.0	ORF1ab	3.0	3591.0	1017.0	same gene	2020-12	2020	12
11032	7989	3043	3	0.06605	10767.0	ORF1ab	3.0	3589.0	7724.0	ORF1ab	2.0	2575.0	1014.0	same gene	2020-12	2020	12
24423	24434	11	3	0.06605	2861.0	S	2.0	954.0	2872.0	S	1.0	958.0	4.0	same gene	2020-12	2020	12
11038	11032	6	3	0.06605	10773.0	ORF1ab	3.0	3591.0	10767.0	ORF1ab	3.0	3589.0	2.0	same gene	2020-12	2020	12
11040	7989	3051	3	0.06605	10775.0	ORF1ab	2.0	3592.0	7724.0	ORF1ab	2.0	2575.0	1017.0	same gene	2020-12	2020	12
7989	11034	3045	3	0.06605	7724.0	ORF1ab	2.0	2575.0	10769.0	ORF1ab	2.0	3590.0	1015.0	same gene	2020-12	2020	12
11041	11035	6	3	0.06605	10776.0	ORF1ab	3.0	3592.0	10770.0	ORF1ab	3.0	3590.0	2.0	same gene	2020-12	2020	12
11040	11035	5	3	0.06605	10775.0	ORF1ab	2.0	3592.0	10770.0	ORF1ab	3.0	3590.0	2.0	same gene	2020-12	2020	12
11041	7988	3053	3	0.06605	10776.0	ORF1ab	3.0	3592.0	7723.0	ORF1ab	1.0	2575.0	1017.0	same gene	2020-12	2020	12
7988	11032	3044	3	0.06605	7723.0	ORF1ab	1.0	2575.0	10767.0	ORF1ab	3.0	3589.0	1014.0	same gene	2020-12	2020	12
7988	11033	3045	3	0.06605	7723.0	ORF1ab	1.0	2575.0	10768.0	ORF1ab	1.0	3590.0	1015.0	same gene	2020-12	2020	12
7988	11034	3046	3	0.06605	7723.0	ORF1ab	1.0	2575.0	10769.0	ORF1ab	2.0	3590.0	1015.0	same gene	2020-12	2020	12
7988	11035	3047	3	0.06605	7723.0	ORF1ab	1.0	2575.0	10770.0	ORF1ab	3.0	3590.0	1015.0	same gene	2020-12	2020	12
7988	11037	3049	3	0.06605	7723.0	ORF1ab	1.0	2575.0	10772.0	ORF1ab	2.0	3591.0	1016.0	same gene	2020-12	2020	12
11041	11034	7	3	0.06605	10776.0	ORF1ab	3.0	3592.0	10769.0	ORF1ab	2.0	3590.0	2.0	same gene	2020-12	2020	12
11040	11034	6	3	0.06605	10775.0	ORF1ab	2.0	3592.0	10769.0	ORF1ab	2.0	3590.0	2.0	same gene	2020-12	2020	12
7988	11038	3050	3	0.06605	7723.0	ORF1ab	1.0	2575.0	10773.0	ORF1ab	3.0	3591.0	1016.0	same gene	2020-12	2020	12
7988	11040	3052	3	0.06605	7723.0	ORF1ab	1.0	2575.0	10775.0	ORF1ab	2.0	3592.0	1017.0	same gene	2020-12	2020	12
7989	11032	3043	3	0.06605	7724.0	ORF1ab	2.0	2575.0	10767.0	ORF1ab	3.0	3589.0	1014.0	same gene	2020-12	2020	12
7989	11033	3044	3	0.06605	7724.0	ORF1ab	2.0	2575.0	10768.0	ORF1ab	1.0	3590.0	1015.0	same gene	2020-12	2020	12
11041	11033	8	3	0.06605	10776.0	ORF1ab	3.0	3592.0	10768.0	ORF1ab	1.0	3590.0	2.0	same gene	2020-12	2020	12
11041	7989	3052	3	0.06605	10776.0	ORF1ab	3.0	3592.0	7724.0	ORF1ab	2.0	2575.0	1017.0	same gene	2020-12	2020	12
11040	11033	7	3	0.06605	10775.0	ORF1ab	2.0	3592.0	10768.0	ORF1ab	1.0	3590.0	2.0	same gene	2020-12	2020	12
7989	11035	3046	3	0.06605	7724.0	ORF1ab	2.0	2575.0	10770.0	ORF1ab	3.0	3590.0	1015.0	same gene	2020-12	2020	12
7989	11037	3048	3	0.06605	7724.0	ORF1ab	2.0	2575.0	10772.0	ORF1ab	2.0	3591.0	1016.0	same gene	2020-12	2020	12
7989	11038	3049	3	0.06605	7724.0	ORF1ab	2.0	2575.0	10773.0	ORF1ab	3.0	3591.0	1016.0	same gene	2020-12	2020	12
7989	11040	3051	3	0.06605	7724.0	ORF1ab	2.0	2575.0	10775.0	ORF1ab	2.0	3592.0	1017.0	same gene	2020-12	2020	12
7989	11041	3052	3	0.06605	7724.0	ORF1ab	2.0	2575.0	10776.0	ORF1ab	3.0	3592.0	1017.0	same gene	2020-12	2020	12
11041	11032	9	3	0.06605	10776.0	ORF1ab	3.0	3592.0	10767.0	ORF1ab	3.0	3589.0	3.0	same gene	2020-12	2020	12
11040	11032	8	3	0.06605	10775.0	ORF1ab	2.0	3592.0	10767.0	ORF1ab	3.0	3589.0	3.0	same gene	2020-12	2020	12
24434	24429	5	3	0.06605	2872.0	S	1.0	958.0	2867.0	S	2.0	956.0	2.0	same gene	2020-12	2020	12
11037	11032	5	3	0.06605	10772.0	ORF1ab	2.0	3591.0	10767.0	ORF1ab	3.0	3589.0	2.0	same gene	2020-12	2020	12
7985	11032	3047	3	0.06605	7720.0	ORF1ab	1.0	2574.0	10767.0	ORF1ab	3.0	3589.0	1015.0	same gene	2020-12	2020	12
7985	11033	3048	3	0.06605	7720.0	ORF1ab	1.0	2574.0	10768.0	ORF1ab	1.0	3590.0	1016.0	same gene	2020-12	2020	12
7985	11034	3049	3	0.06605	7720.0	ORF1ab	1.0	2574.0	10769.0	ORF1ab	2.0	3590.0	1016.0	same gene	2020-12	2020	12
7985	11035	3050	3	0.06605	7720.0	ORF1ab	1.0	2574.0	10770.0	ORF1ab	3.0	3590.0	1016.0	same gene	2020-12	2020	12
24435	24429	6	3	0.06605	2873.0	S	2.0	958.0	2867.0	S	2.0	956.0	2.0	same gene	2020-12	2020	12
7988	11041	3053	3	0.06605	7723.0	ORF1ab	1.0	2575.0	10776.0	ORF1ab	3.0	3592.0	1017.0	same gene	2020-12	2020	12
24437	24428	9	3	0.06605	2875.0	S	1.0	959.0	2866.0	S	1.0	956.0	3.0	same gene	2020-12	2020	12
24429	24435	6	3	0.06605	2867.0	S	2.0	956.0	2873.0	S	2.0	958.0	2.0	same gene	2020-12	2020	12
11038	7985	3053	3	0.06605	10773.0	ORF1ab	3.0	3591.0	7720.0	ORF1ab	1.0	2574.0	1017.0	same gene	2020-12	2020	12
11037	7985	3052	3	0.06605	10772.0	ORF1ab	2.0	3591.0	7720.0	ORF1ab	1.0	2574.0	1017.0	same gene	2020-12	2020	12
11035	7985	3050	3	0.06605	10770.0	ORF1ab	3.0	3590.0	7720.0	ORF1ab	1.0	2574.0	1016.0	same gene	2020-12	2020	12
11034	7985	3049	3	0.06605	10769.0	ORF1ab	2.0	3590.0	7720.0	ORF1ab	1.0	2574.0	1016.0	same gene	2020-12	2020	12
11033	7985	3048	3	0.06605	10768.0	ORF1ab	1.0	3590.0	7720.0	ORF1ab	1.0	2574.0	1016.0	same gene	2020-12	2020	12
11032	7985	3047	3	0.06605	10767.0	ORF1ab	3.0	3589.0	7720.0	ORF1ab	1.0	2574.0	1015.0	same gene	2020-12	2020	12
11032	11037	5	3	0.06605	10767.0	ORF1ab	3.0	3589.0	10772.0	ORF1ab	2.0	3591.0	2.0	same gene	2020-12	2020	12
11037	7988	3049	3	0.06605	10772.0	ORF1ab	2.0	3591.0	7723.0	ORF1ab	1.0	2575.0	1016.0	same gene	2020-12	2020	12
11032	11038	6	3	0.06605	10767.0	ORF1ab	3.0	3589.0	10773.0	ORF1ab	3.0	3591.0	2.0	same gene	2020-12	2020	12
11032	11040	8	3	0.06605	10767.0	ORF1ab	3.0	3589.0	10775.0	ORF1ab	2.0	3592.0	3.0	same gene	2020-12	2020	12
11032	11041	9	3	0.06605	10767.0	ORF1ab	3.0	3589.0	10776.0	ORF1ab	3.0	3592.0	3.0	same gene	2020-12	2020	12
24428	24435	7	3	0.06605	2866.0	S	1.0	956.0	2873.0	S	2.0	958.0	2.0	same gene	2020-12	2020	12
24428	24437	9	3	0.06605	2866.0	S	1.0	956.0	2875.0	S	1.0	959.0	3.0	same gene	2020-12	2020	12
24429	24434	5	3	0.06605	2867.0	S	2.0	956.0	2872.0	S	1.0	958.0	2.0	same gene	2020-12	2020	12
11035	7988	3047	3	0.06605	10770.0	ORF1ab	3.0	3590.0	7723.0	ORF1ab	1.0	2575.0	1015.0	same gene	2020-12	2020	12
11038	7988	3050	3	0.06605	10773.0	ORF1ab	3.0	3591.0	7723.0	ORF1ab	1.0	2575.0	1016.0	same gene	2020-12	2020	12
11033	11040	7	3	0.06605	10768.0	ORF1ab	1.0	3590.0	10775.0	ORF1ab	2.0	3592.0	2.0	same gene	2020-12	2020	12
11034	7988	3046	3	0.06605	10769.0	ORF1ab	2.0	3590.0	7723.0	ORF1ab	1.0	2575.0	1015.0	same gene	2020-12	2020	12
11033	11041	8	3	0.06605	10768.0	ORF1ab	1.0	3590.0	10776.0	ORF1ab	3.0	3592.0	2.0	same gene	2020-12	2020	12
24429	24437	8	3	0.06605	2867.0	S	2.0	956.0	2875.0	S	1.0	959.0	3.0	same gene	2020-12	2020	12
24430	24434	4	3	0.06605	2868.0	S	3.0	956.0	2872.0	S	1.0	958.0	2.0	same gene	2020-12	2020	12
24430	24435	5	3	0.06605	2868.0	S	3.0	956.0	2873.0	S	2.0	958.0	2.0	same gene	2020-12	2020	12
24430	24437	7	3	0.06605	2868.0	S	3.0	956.0	2875.0	S	1.0	959.0	3.0	same gene	2020-12	2020	12
11034	11040	6	3	0.06605	10769.0	ORF1ab	2.0	3590.0	10775.0	ORF1ab	2.0	3592.0	2.0	same gene	2020-12	2020	12
11034	11041	7	3	0.06605	10769.0	ORF1ab	2.0	3590.0	10776.0	ORF1ab	3.0	3592.0	2.0	same gene	2020-12	2020	12
11033	7988	3045	3	0.06605	10768.0	ORF1ab	1.0	3590.0	7723.0	ORF1ab	1.0	2575.0	1015.0	same gene	2020-12	2020	12
11032	7988	3044	3	0.06605	10767.0	ORF1ab	3.0	3589.0	7723.0	ORF1ab	1.0	2575.0	1014.0	same gene	2020-12	2020	12
24431	24437	6	3	0.06605	2869.0	S	1.0	957.0	2875.0	S	1.0	959.0	2.0	same gene	2020-12	2020	12
11035	11040	5	3	0.06605	10770.0	ORF1ab	3.0	3590.0	10775.0	ORF1ab	2.0	3592.0	2.0	same gene	2020-12	2020	12
11035	11041	6	3	0.06605	10770.0	ORF1ab	3.0	3590.0	10776.0	ORF1ab	3.0	3592.0	2.0	same gene	2020-12	2020	12
24435	24428	7	3	0.06605	2873.0	S	2.0	958.0	2866.0	S	1.0	956.0	2.0	same gene	2020-12	2020	12
11040	7985	3055	3	0.06605	10775.0	ORF1ab	2.0	3592.0	7720.0	ORF1ab	1.0	2574.0	1018.0	same gene	2020-12	2020	12
24426	24434	8	3	0.06605	2864.0	S	2.0	955.0	2872.0	S	1.0	958.0	3.0	same gene	2020-12	2020	12
24437	24424	13	3	0.06605	2875.0	S	1.0	959.0	2862.0	S	3.0	954.0	5.0	same gene	2020-12	2020	12
24424	24437	13	3	0.06605	2862.0	S	3.0	954.0	2875.0	S	1.0	959.0	5.0	same gene	2020-12	2020	12
24424	24435	11	3	0.06605	2862.0	S	3.0	954.0	2873.0	S	2.0	958.0	4.0	same gene	2020-12	2020	12
24424	24434	10	3	0.06605	2862.0	S	3.0	954.0	2872.0	S	1.0	958.0	4.0	same gene	2020-12	2020	12
24434	24423	11	3	0.06605	2872.0	S	1.0	958.0	2861.0	S	2.0	954.0	4.0	same gene	2020-12	2020	12
24435	24423	12	3	0.06605	2873.0	S	2.0	958.0	2861.0	S	2.0	954.0	4.0	same gene	2020-12	2020	12
24437	24423	14	3	0.06605	2875.0	S	1.0	959.0	2861.0	S	2.0	954.0	5.0	same gene	2020-12	2020	12
24434	24424	10	3	0.06605	2872.0	S	1.0	958.0	2862.0	S	3.0	954.0	4.0	same gene	2020-12	2020	12
24435	24424	11	3	0.06605	2873.0	S	2.0	958.0	2862.0	S	3.0	954.0	4.0	same gene	2020-12	2020	12
11040	7988	3052	3	0.06605	10775.0	ORF1ab	2.0	3592.0	7723.0	ORF1ab	1.0	2575.0	1017.0	same gene	2020-12	2020	12
24426	24437	11	3	0.06605	2864.0	S	2.0	955.0	2875.0	S	1.0	959.0	4.0	same gene	2020-12	2020	12
24423	24437	14	3	0.06605	2861.0	S	2.0	954.0	2875.0	S	1.0	959.0	5.0	same gene	2020-12	2020	12
24434	24426	8	3	0.06605	2872.0	S	1.0	958.0	2864.0	S	2.0	955.0	3.0	same gene	2020-12	2020	12
24435	24426	9	3	0.06605	2873.0	S	2.0	958.0	2864.0	S	2.0	955.0	3.0	same gene	2020-12	2020	12
24437	24426	11	3	0.06605	2875.0	S	1.0	959.0	2864.0	S	2.0	955.0	4.0	same gene	2020-12	2020	12
24434	24427	7	3	0.06605	2872.0	S	1.0	958.0	2865.0	S	3.0	955.0	3.0	same gene	2020-12	2020	12
24435	24427	8	3	0.06605	2873.0	S	2.0	958.0	2865.0	S	3.0	955.0	3.0	same gene	2020-12	2020	12
24437	24427	10	3	0.06605	2875.0	S	1.0	959.0	2865.0	S	3.0	955.0	4.0	same gene	2020-12	2020	12
24434	24428	6	3	0.06605	2872.0	S	1.0	958.0	2866.0	S	1.0	956.0	2.0	same gene	2020-12	2020	12
24426	24435	9	3	0.06605	2864.0	S	2.0	955.0	2873.0	S	2.0	958.0	3.0	same gene	2020-12	2020	12
24423	24435	12	3	0.06605	2861.0	S	2.0	954.0	2873.0	S	2.0	958.0	4.0	same gene	2020-12	2020	12
24427	24434	7	3	0.06605	2865.0	S	3.0	955.0	2872.0	S	1.0	958.0	3.0	same gene	2020-12	2020	12
24427	24435	8	3	0.06605	2865.0	S	3.0	955.0	2873.0	S	2.0	958.0	3.0	same gene	2020-12	2020	12
24427	24437	10	3	0.06605	2865.0	S	3.0	955.0	2875.0	S	1.0	959.0	4.0	same gene	2020-12	2020	12
11041	7985	3056	3	0.06605	10776.0	ORF1ab	3.0	3592.0	7720.0	ORF1ab	1.0	2574.0	1018.0	same gene	2020-12	2020	12
24428	24434	6	3	0.06605	2866.0	S	1.0	956.0	2872.0	S	1.0	958.0	2.0	same gene	2020-12	2020	12
11030	11040	10	3	0.06604	10765.0	ORF1ab	1.0	3589.0	10775.0	ORF1ab	2.0	3592.0	3.0	same gene	2020-12	2020	12
24421	24429	8	3	0.06604	2859.0	S	3.0	953.0	2867.0	S	2.0	956.0	3.0	same gene	2020-12	2020	12
11031	11037	6	3	0.06604	10766.0	ORF1ab	2.0	3589.0	10772.0	ORF1ab	2.0	3591.0	2.0	same gene	2020-12	2020	12
11030	7988	3042	3	0.06604	10765.0	ORF1ab	1.0	3589.0	7723.0	ORF1ab	1.0	2575.0	1014.0	same gene	2020-12	2020	12
11031	7988	3043	3	0.06604	10766.0	ORF1ab	2.0	3589.0	7723.0	ORF1ab	1.0	2575.0	1014.0	same gene	2020-12	2020	12
11030	11041	11	3	0.06604	10765.0	ORF1ab	1.0	3589.0	10776.0	ORF1ab	3.0	3592.0	3.0	same gene	2020-12	2020	12
11031	11038	7	3	0.06604	10766.0	ORF1ab	2.0	3589.0	10773.0	ORF1ab	3.0	3591.0	2.0	same gene	2020-12	2020	12
11031	11040	9	3	0.06604	10766.0	ORF1ab	2.0	3589.0	10775.0	ORF1ab	2.0	3592.0	3.0	same gene	2020-12	2020	12
11030	11037	7	3	0.06604	10765.0	ORF1ab	1.0	3589.0	10772.0	ORF1ab	2.0	3591.0	2.0	same gene	2020-12	2020	12
11030	11038	8	3	0.06604	10765.0	ORF1ab	1.0	3589.0	10773.0	ORF1ab	3.0	3591.0	2.0	same gene	2020-12	2020	12
24421	24430	9	3	0.06604	2859.0	S	3.0	953.0	2868.0	S	3.0	956.0	3.0	same gene	2020-12	2020	12
7985	11030	3045	3	0.06604	7720.0	ORF1ab	1.0	2574.0	10765.0	ORF1ab	1.0	3589.0	1015.0	same gene	2020-12	2020	12
7976	7983	7	3	0.06604	7711.0	ORF1ab	1.0	2571.0	7718.0	ORF1ab	2.0	2573.0	2.0	same gene	2020-12	2020	12
7985	11031	3046	3	0.06604	7720.0	ORF1ab	1.0	2574.0	10766.0	ORF1ab	2.0	3589.0	1015.0	same gene	2020-12	2020	12
24421	24428	7	3	0.06604	2859.0	S	3.0	953.0	2866.0	S	1.0	956.0	3.0	same gene	2020-12	2020	12
24421	24427	6	3	0.06604	2859.0	S	3.0	953.0	2865.0	S	3.0	955.0	2.0	same gene	2020-12	2020	12
11031	11041	10	3	0.06604	10766.0	ORF1ab	2.0	3589.0	10776.0	ORF1ab	3.0	3592.0	3.0	same gene	2020-12	2020	12
24421	24426	5	3	0.06604	2859.0	S	3.0	953.0	2864.0	S	2.0	955.0	2.0	same gene	2020-12	2020	12
24421	24431	10	3	0.06604	2859.0	S	3.0	953.0	2869.0	S	1.0	957.0	4.0	same gene	2020-12	2020	12
7983	7976	7	3	0.06604	7718.0	ORF1ab	2.0	2573.0	7711.0	ORF1ab	1.0	2571.0	2.0	same gene	2020-12	2020	12
7988	11031	3043	3	0.06604	7723.0	ORF1ab	1.0	2575.0	10766.0	ORF1ab	2.0	3589.0	1014.0	same gene	2020-12	2020	12
7988	11030	3042	3	0.06604	7723.0	ORF1ab	1.0	2575.0	10765.0	ORF1ab	1.0	3589.0	1014.0	same gene	2020-12	2020	12
11041	11031	10	3	0.06604	10776.0	ORF1ab	3.0	3592.0	10766.0	ORF1ab	2.0	3589.0	3.0	same gene	2020-12	2020	12
11037	11031	6	3	0.06604	10772.0	ORF1ab	2.0	3591.0	10766.0	ORF1ab	2.0	3589.0	2.0	same gene	2020-12	2020	12
11041	11030	11	3	0.06604	10776.0	ORF1ab	3.0	3592.0	10765.0	ORF1ab	1.0	3589.0	3.0	same gene	2020-12	2020	12
11040	11030	10	3	0.06604	10775.0	ORF1ab	2.0	3592.0	10765.0	ORF1ab	1.0	3589.0	3.0	same gene	2020-12	2020	12
11038	11030	8	3	0.06604	10773.0	ORF1ab	3.0	3591.0	10765.0	ORF1ab	1.0	3589.0	2.0	same gene	2020-12	2020	12
11037	11030	7	3	0.06604	10772.0	ORF1ab	2.0	3591.0	10765.0	ORF1ab	1.0	3589.0	2.0	same gene	2020-12	2020	12
11031	7989	3042	3	0.06604	10766.0	ORF1ab	2.0	3589.0	7724.0	ORF1ab	2.0	2575.0	1014.0	same gene	2020-12	2020	12
7989	11031	3042	3	0.06604	7724.0	ORF1ab	2.0	2575.0	10766.0	ORF1ab	2.0	3589.0	1014.0	same gene	2020-12	2020	12
7989	11030	3041	3	0.06604	7724.0	ORF1ab	2.0	2575.0	10765.0	ORF1ab	1.0	3589.0	1014.0	same gene	2020-12	2020	12
11030	7989	3041	3	0.06604	10765.0	ORF1ab	1.0	3589.0	7724.0	ORF1ab	2.0	2575.0	1014.0	same gene	2020-12	2020	12
11038	11031	7	3	0.06604	10773.0	ORF1ab	3.0	3591.0	10766.0	ORF1ab	2.0	3589.0	2.0	same gene	2020-12	2020	12
11040	11031	9	3	0.06604	10775.0	ORF1ab	2.0	3592.0	10766.0	ORF1ab	2.0	3589.0	3.0	same gene	2020-12	2020	12
11030	7985	3045	3	0.06604	10765.0	ORF1ab	1.0	3589.0	7720.0	ORF1ab	1.0	2574.0	1015.0	same gene	2020-12	2020	12
24426	24421	5	3	0.06604	2864.0	S	2.0	955.0	2859.0	S	3.0	953.0	2.0	same gene	2020-12	2020	12
11031	7985	3046	3	0.06604	10766.0	ORF1ab	2.0	3589.0	7720.0	ORF1ab	1.0	2574.0	1015.0	same gene	2020-12	2020	12
24427	24421	6	3	0.06604	2865.0	S	3.0	955.0	2859.0	S	3.0	953.0	2.0	same gene	2020-12	2020	12
24428	24421	7	3	0.06604	2866.0	S	1.0	956.0	2859.0	S	3.0	953.0	3.0	same gene	2020-12	2020	12
24429	24421	8	3	0.06604	2867.0	S	2.0	956.0	2859.0	S	3.0	953.0	3.0	same gene	2020-12	2020	12
24430	24421	9	3	0.06604	2868.0	S	3.0	956.0	2859.0	S	3.0	953.0	3.0	same gene	2020-12	2020	12
24431	24421	10	3	0.06604	2869.0	S	1.0	957.0	2859.0	S	3.0	953.0	4.0	same gene	2020-12	2020	12
27189	13359	13830	3	0.06603	667.0	M	1.0	223.0	13094.0	ORF1ab	2.0	4365.0		different gene	2020-12	2020	12
27191	13359	13832	3	0.06603	669.0	M	3.0	223.0	13094.0	ORF1ab	2.0	4365.0		different gene	2020-12	2020	12
27194	13359	13835	3	0.06603					13094.0	ORF1ab	2.0	4365.0		different gene	2020-12	2020	12
27178	13359	13819	3	0.06603	656.0	M	2.0	219.0	13094.0	ORF1ab	2.0	4365.0		different gene	2020-12	2020	12
27192	13359	13833	3	0.06603					13094.0	ORF1ab	2.0	4365.0		different gene	2020-12	2020	12
27190	13359	13831	3	0.06603	668.0	M	2.0	223.0	13094.0	ORF1ab	2.0	4365.0		different gene	2020-12	2020	12
27188	13359	13829	3	0.06603	666.0	M	3.0	222.0	13094.0	ORF1ab	2.0	4365.0		different gene	2020-12	2020	12
27179	13359	13820	3	0.06603	657.0	M	3.0	219.0	13094.0	ORF1ab	2.0	4365.0		different gene	2020-12	2020	12
27180	13359	13821	3	0.06603	658.0	M	1.0	220.0	13094.0	ORF1ab	2.0	4365.0		different gene	2020-12	2020	12
27181	13359	13822	3	0.06603	659.0	M	2.0	220.0	13094.0	ORF1ab	2.0	4365.0		different gene	2020-12	2020	12
27182	13359	13823	3	0.06603	660.0	M	3.0	220.0	13094.0	ORF1ab	2.0	4365.0		different gene	2020-12	2020	12
27184	13359	13825	3	0.06603	662.0	M	2.0	221.0	13094.0	ORF1ab	2.0	4365.0		different gene	2020-12	2020	12
27185	13359	13826	3	0.06603	663.0	M	3.0	221.0	13094.0	ORF1ab	2.0	4365.0		different gene	2020-12	2020	12
27186	13359	13827	3	0.06603	664.0	M	1.0	222.0	13094.0	ORF1ab	2.0	4365.0		different gene	2020-12	2020	12
27187	13359	13828	3	0.06603	665.0	M	2.0	222.0	13094.0	ORF1ab	2.0	4365.0		different gene	2020-12	2020	12
27175	13361	13814	3	0.06603	653.0	M	2.0	218.0	13096.0	ORF1ab	1.0	4366.0		different gene	2020-12	2020	12
27177	13359	13818	3	0.06603	655.0	M	1.0	219.0	13094.0	ORF1ab	2.0	4365.0		different gene	2020-12	2020	12
27197	13359	13838	3	0.06603					13094.0	ORF1ab	2.0	4365.0		different gene	2020-12	2020	12
27191	13357	13834	3	0.06603	669.0	M	3.0	223.0	13092.0	ORF1ab	3.0	4364.0		different gene	2020-12	2020	12
27178	13346	13832	3	0.06603	656.0	M	2.0	219.0	13081.0	ORF1ab	1.0	4361.0		different gene	2020-12	2020	12
27179	13346	13833	3	0.06603	657.0	M	3.0	219.0	13081.0	ORF1ab	1.0	4361.0		different gene	2020-12	2020	12
27180	13346	13834	3	0.06603	658.0	M	1.0	220.0	13081.0	ORF1ab	1.0	4361.0		different gene	2020-12	2020	12
27181	13346	13835	3	0.06603	659.0	M	2.0	220.0	13081.0	ORF1ab	1.0	4361.0		different gene	2020-12	2020	12
27182	13346	13836	3	0.06603	660.0	M	3.0	220.0	13081.0	ORF1ab	1.0	4361.0		different gene	2020-12	2020	12
27184	13346	13838	3	0.06603	662.0	M	2.0	221.0	13081.0	ORF1ab	1.0	4361.0		different gene	2020-12	2020	12
27185	13346	13839	3	0.06603	663.0	M	3.0	221.0	13081.0	ORF1ab	1.0	4361.0		different gene	2020-12	2020	12
27186	13346	13840	3	0.06603	664.0	M	1.0	222.0	13081.0	ORF1ab	1.0	4361.0		different gene	2020-12	2020	12
27187	13346	13841	3	0.06603	665.0	M	2.0	222.0	13081.0	ORF1ab	1.0	4361.0		different gene	2020-12	2020	12
27188	13346	13842	3	0.06603	666.0	M	3.0	222.0	13081.0	ORF1ab	1.0	4361.0		different gene	2020-12	2020	12
27189	13346	13843	3	0.06603	667.0	M	1.0	223.0	13081.0	ORF1ab	1.0	4361.0		different gene	2020-12	2020	12
27190	13346	13844	3	0.06603	668.0	M	2.0	223.0	13081.0	ORF1ab	1.0	4361.0		different gene	2020-12	2020	12
27190	13357	13833	3	0.06603	668.0	M	2.0	223.0	13092.0	ORF1ab	3.0	4364.0		different gene	2020-12	2020	12
27192	13357	13835	3	0.06603					13092.0	ORF1ab	3.0	4364.0		different gene	2020-12	2020	12
27176	13359	13817	3	0.06603	654.0	M	3.0	218.0	13094.0	ORF1ab	2.0	4365.0		different gene	2020-12	2020	12
27194	13357	13837	3	0.06603					13092.0	ORF1ab	3.0	4364.0		different gene	2020-12	2020	12
27195	13357	13838	3	0.06603					13092.0	ORF1ab	3.0	4364.0		different gene	2020-12	2020	12
27197	13357	13840	3	0.06603					13092.0	ORF1ab	3.0	4364.0		different gene	2020-12	2020	12
27191	13346	13845	3	0.06603	669.0	M	3.0	223.0	13081.0	ORF1ab	1.0	4361.0		different gene	2020-12	2020	12
27192	13346	13846	3	0.06603					13081.0	ORF1ab	1.0	4361.0		different gene	2020-12	2020	12
13364	13359	5	3	0.06603	13099.0	ORF1ab	1.0	4367.0	13094.0	ORF1ab	2.0	4365.0	2.0	same gene	2020-12	2020	12
13367	13359	8	3	0.06603	13102.0	ORF1ab	1.0	4368.0	13094.0	ORF1ab	2.0	4365.0	3.0	same gene	2020-12	2020	12
13371	13359	12	3	0.06603	13106.0	ORF1ab	2.0	4369.0	13094.0	ORF1ab	2.0	4365.0	4.0	same gene	2020-12	2020	12
13359	4987	8372	3	0.06603	13094.0	ORF1ab	2.0	4365.0	4722.0	ORF1ab	3.0	1574.0	2791.0	same gene	2020-12	2020	12
27172	13359	13813	3	0.06603	650.0	M	2.0	217.0	13094.0	ORF1ab	2.0	4365.0		different gene	2020-12	2020	12
27173	13359	13814	3	0.06603	651.0	M	3.0	217.0	13094.0	ORF1ab	2.0	4365.0		different gene	2020-12	2020	12
27174	13359	13815	3	0.06603	652.0	M	1.0	218.0	13094.0	ORF1ab	2.0	4365.0		different gene	2020-12	2020	12
27175	13359	13816	3	0.06603	653.0	M	2.0	218.0	13094.0	ORF1ab	2.0	4365.0		different gene	2020-12	2020	12
27195	13359	13836	3	0.06603					13094.0	ORF1ab	2.0	4365.0		different gene	2020-12	2020	12
13361	4987	8374	3	0.06603	13096.0	ORF1ab	1.0	4366.0	4722.0	ORF1ab	3.0	1574.0	2792.0	same gene	2020-12	2020	12
13364	13360	4	3	0.06603	13099.0	ORF1ab	1.0	4367.0	13095.0	ORF1ab	3.0	4365.0	2.0	same gene	2020-12	2020	12
13367	13361	6	3	0.06603	13102.0	ORF1ab	1.0	4368.0	13096.0	ORF1ab	1.0	4366.0	2.0	same gene	2020-12	2020	12
13355	13361	6	3	0.06603	13090.0	ORF1ab	1.0	4364.0	13096.0	ORF1ab	1.0	4366.0	2.0	same gene	2020-12	2020	12
27192	13360	13832	3	0.06603					13095.0	ORF1ab	3.0	4365.0		different gene	2020-12	2020	12
27194	13360	13834	3	0.06603					13095.0	ORF1ab	3.0	4365.0		different gene	2020-12	2020	12
27176	13346	13830	3	0.06603	654.0	M	3.0	218.0	13081.0	ORF1ab	1.0	4361.0		different gene	2020-12	2020	12
13352	13347	5	3	0.06603	13087.0	ORF1ab	1.0	4363.0	13082.0	ORF1ab	2.0	4361.0	2.0	same gene	2020-12	2020	12
13353	13347	6	3	0.06603	13088.0	ORF1ab	2.0	4363.0	13082.0	ORF1ab	2.0	4361.0	2.0	same gene	2020-12	2020	12
27182	13361	13821	3	0.06603	660.0	M	3.0	220.0	13096.0	ORF1ab	1.0	4366.0		different gene	2020-12	2020	12
27181	13361	13820	3	0.06603	659.0	M	2.0	220.0	13096.0	ORF1ab	1.0	4366.0		different gene	2020-12	2020	12
27195	13360	13835	3	0.06603					13095.0	ORF1ab	3.0	4365.0		different gene	2020-12	2020	12
27197	13360	13837	3	0.06603					13095.0	ORF1ab	3.0	4365.0		different gene	2020-12	2020	12
13371	13361	10	3	0.06603	13106.0	ORF1ab	2.0	4369.0	13096.0	ORF1ab	1.0	4366.0	3.0	same gene	2020-12	2020	12
13360	4987	8373	3	0.06603	13095.0	ORF1ab	3.0	4365.0	4722.0	ORF1ab	3.0	1574.0	2791.0	same gene	2020-12	2020	12
13363	4987	8376	3	0.06603	13098.0	ORF1ab	3.0	4366.0	4722.0	ORF1ab	3.0	1574.0	2792.0	same gene	2020-12	2020	12
27172	13361	13811	3	0.06603	650.0	M	2.0	217.0	13096.0	ORF1ab	1.0	4366.0		different gene	2020-12	2020	12
13355	13347	8	3	0.06603	13090.0	ORF1ab	1.0	4364.0	13082.0	ORF1ab	2.0	4361.0	3.0	same gene	2020-12	2020	12
13357	13347	10	3	0.06603	13092.0	ORF1ab	3.0	4364.0	13082.0	ORF1ab	2.0	4361.0	3.0	same gene	2020-12	2020	12
27180	13361	13819	3	0.06603	658.0	M	1.0	220.0	13096.0	ORF1ab	1.0	4366.0		different gene	2020-12	2020	12
27179	13361	13818	3	0.06603	657.0	M	3.0	219.0	13096.0	ORF1ab	1.0	4366.0		different gene	2020-12	2020	12
27173	13361	13812	3	0.06603	651.0	M	3.0	217.0	13096.0	ORF1ab	1.0	4366.0		different gene	2020-12	2020	12
27178	13361	13817	3	0.06603	656.0	M	2.0	219.0	13096.0	ORF1ab	1.0	4366.0		different gene	2020-12	2020	12
27177	13361	13816	3	0.06603	655.0	M	1.0	219.0	13096.0	ORF1ab	1.0	4366.0		different gene	2020-12	2020	12
27174	13361	13813	3	0.06603	652.0	M	1.0	218.0	13096.0	ORF1ab	1.0	4366.0		different gene	2020-12	2020	12
27191	13360	13831	3	0.06603	669.0	M	3.0	223.0	13095.0	ORF1ab	3.0	4365.0		different gene	2020-12	2020	12
27190	13360	13830	3	0.06603	668.0	M	2.0	223.0	13095.0	ORF1ab	3.0	4365.0		different gene	2020-12	2020	12
27189	13360	13829	3	0.06603	667.0	M	1.0	223.0	13095.0	ORF1ab	3.0	4365.0		different gene	2020-12	2020	12
27188	13360	13828	3	0.06603	666.0	M	3.0	222.0	13095.0	ORF1ab	3.0	4365.0		different gene	2020-12	2020	12
13367	13360	7	3	0.06603	13102.0	ORF1ab	1.0	4368.0	13095.0	ORF1ab	3.0	4365.0	3.0	same gene	2020-12	2020	12
13371	13360	11	3	0.06603	13106.0	ORF1ab	2.0	4369.0	13095.0	ORF1ab	3.0	4365.0	4.0	same gene	2020-12	2020	12
27176	13361	13815	3	0.06603	654.0	M	3.0	218.0	13096.0	ORF1ab	1.0	4366.0		different gene	2020-12	2020	12
27172	13360	13812	3	0.06603	650.0	M	2.0	217.0	13095.0	ORF1ab	3.0	4365.0		different gene	2020-12	2020	12
27173	13360	13813	3	0.06603	651.0	M	3.0	217.0	13095.0	ORF1ab	3.0	4365.0		different gene	2020-12	2020	12
27174	13360	13814	3	0.06603	652.0	M	1.0	218.0	13095.0	ORF1ab	3.0	4365.0		different gene	2020-12	2020	12
27175	13360	13815	3	0.06603	653.0	M	2.0	218.0	13095.0	ORF1ab	3.0	4365.0		different gene	2020-12	2020	12
27176	13360	13816	3	0.06603	654.0	M	3.0	218.0	13095.0	ORF1ab	3.0	4365.0		different gene	2020-12	2020	12
27177	13360	13817	3	0.06603	655.0	M	1.0	219.0	13095.0	ORF1ab	3.0	4365.0		different gene	2020-12	2020	12
27178	13360	13818	3	0.06603	656.0	M	2.0	219.0	13095.0	ORF1ab	3.0	4365.0		different gene	2020-12	2020	12
27179	13360	13819	3	0.06603	657.0	M	3.0	219.0	13095.0	ORF1ab	3.0	4365.0		different gene	2020-12	2020	12
27180	13360	13820	3	0.06603	658.0	M	1.0	220.0	13095.0	ORF1ab	3.0	4365.0		different gene	2020-12	2020	12
27181	13360	13821	3	0.06603	659.0	M	2.0	220.0	13095.0	ORF1ab	3.0	4365.0		different gene	2020-12	2020	12
27182	13360	13822	3	0.06603	660.0	M	3.0	220.0	13095.0	ORF1ab	3.0	4365.0		different gene	2020-12	2020	12
27184	13360	13824	3	0.06603	662.0	M	2.0	221.0	13095.0	ORF1ab	3.0	4365.0		different gene	2020-12	2020	12
27185	13360	13825	3	0.06603	663.0	M	3.0	221.0	13095.0	ORF1ab	3.0	4365.0		different gene	2020-12	2020	12
27194	13346	13848	3	0.06603					13081.0	ORF1ab	1.0	4361.0		different gene	2020-12	2020	12
27186	13360	13826	3	0.06603	664.0	M	1.0	222.0	13095.0	ORF1ab	3.0	4365.0		different gene	2020-12	2020	12
27187	13360	13827	3	0.06603	665.0	M	2.0	222.0	13095.0	ORF1ab	3.0	4365.0		different gene	2020-12	2020	12
27195	13346	13849	3	0.06603					13081.0	ORF1ab	1.0	4361.0		different gene	2020-12	2020	12
27197	13346	13851	3	0.06603					13081.0	ORF1ab	1.0	4361.0		different gene	2020-12	2020	12
27177	13346	13831	3	0.06603	655.0	M	1.0	219.0	13081.0	ORF1ab	1.0	4361.0		different gene	2020-12	2020	12
13361	4977	8384	3	0.06603	13096.0	ORF1ab	1.0	4366.0	4712.0	ORF1ab	2.0	1571.0	2795.0	same gene	2020-12	2020	12
27175	13346	13829	3	0.06603	653.0	M	2.0	218.0	13081.0	ORF1ab	1.0	4361.0		different gene	2020-12	2020	12
27190	4978	22212	3	0.06603	668.0	M	2.0	223.0	4713.0	ORF1ab	3.0	1571.0		different gene	2020-12	2020	12
27184	4978	22206	3	0.06603	662.0	M	2.0	221.0	4713.0	ORF1ab	3.0	1571.0		different gene	2020-12	2020	12
27185	4978	22207	3	0.06603	663.0	M	3.0	221.0	4713.0	ORF1ab	3.0	1571.0		different gene	2020-12	2020	12
27186	4978	22208	3	0.06603	664.0	M	1.0	222.0	4713.0	ORF1ab	3.0	1571.0		different gene	2020-12	2020	12
27187	4978	22209	3	0.06603	665.0	M	2.0	222.0	4713.0	ORF1ab	3.0	1571.0		different gene	2020-12	2020	12
27188	4978	22210	3	0.06603	666.0	M	3.0	222.0	4713.0	ORF1ab	3.0	1571.0		different gene	2020-12	2020	12
27189	4978	22211	3	0.06603	667.0	M	1.0	223.0	4713.0	ORF1ab	3.0	1571.0		different gene	2020-12	2020	12
27191	4978	22213	3	0.06603	669.0	M	3.0	223.0	4713.0	ORF1ab	3.0	1571.0		different gene	2020-12	2020	12
4987	4978	9	3	0.06603	4722.0	ORF1ab	3.0	1574.0	4713.0	ORF1ab	3.0	1571.0	3.0	same gene	2020-12	2020	12
27192	4978	22214	3	0.06603					4713.0	ORF1ab	3.0	1571.0		different gene	2020-12	2020	12
27194	4978	22216	3	0.06603					4713.0	ORF1ab	3.0	1571.0		different gene	2020-12	2020	12
27195	4978	22217	3	0.06603					4713.0	ORF1ab	3.0	1571.0		different gene	2020-12	2020	12
27197	4978	22219	3	0.06603					4713.0	ORF1ab	3.0	1571.0		different gene	2020-12	2020	12
4982	4978	4	3	0.06603	4717.0	ORF1ab	1.0	1573.0	4713.0	ORF1ab	3.0	1571.0	2.0	same gene	2020-12	2020	12
4983	4978	5	3	0.06603	4718.0	ORF1ab	2.0	1573.0	4713.0	ORF1ab	3.0	1571.0	2.0	same gene	2020-12	2020	12
27182	4978	22204	3	0.06603	660.0	M	3.0	220.0	4713.0	ORF1ab	3.0	1571.0		different gene	2020-12	2020	12
27181	4978	22203	3	0.06603	659.0	M	2.0	220.0	4713.0	ORF1ab	3.0	1571.0		different gene	2020-12	2020	12
27180	4978	22202	3	0.06603	658.0	M	1.0	220.0	4713.0	ORF1ab	3.0	1571.0		different gene	2020-12	2020	12
27179	4978	22201	3	0.06603	657.0	M	3.0	219.0	4713.0	ORF1ab	3.0	1571.0		different gene	2020-12	2020	12
27178	4978	22200	3	0.06603	656.0	M	2.0	219.0	4713.0	ORF1ab	3.0	1571.0		different gene	2020-12	2020	12
27177	4978	22199	3	0.06603	655.0	M	1.0	219.0	4713.0	ORF1ab	3.0	1571.0		different gene	2020-12	2020	12
27176	4978	22198	3	0.06603	654.0	M	3.0	218.0	4713.0	ORF1ab	3.0	1571.0		different gene	2020-12	2020	12
27175	4978	22197	3	0.06603	653.0	M	2.0	218.0	4713.0	ORF1ab	3.0	1571.0		different gene	2020-12	2020	12
27174	4978	22196	3	0.06603	652.0	M	1.0	218.0	4713.0	ORF1ab	3.0	1571.0		different gene	2020-12	2020	12
27173	4978	22195	3	0.06603	651.0	M	3.0	217.0	4713.0	ORF1ab	3.0	1571.0		different gene	2020-12	2020	12
27172	4978	22194	3	0.06603	650.0	M	2.0	217.0	4713.0	ORF1ab	3.0	1571.0		different gene	2020-12	2020	12
13371	4978	8393	3	0.06603	13106.0	ORF1ab	2.0	4369.0	4713.0	ORF1ab	3.0	1571.0	2798.0	same gene	2020-12	2020	12
13367	4978	8389	3	0.06603	13102.0	ORF1ab	1.0	4368.0	4713.0	ORF1ab	3.0	1571.0	2797.0	same gene	2020-12	2020	12
13364	4978	8386	3	0.06603	13099.0	ORF1ab	1.0	4367.0	4713.0	ORF1ab	3.0	1571.0	2796.0	same gene	2020-12	2020	12
13363	4978	8385	3	0.06603	13098.0	ORF1ab	3.0	4366.0	4713.0	ORF1ab	3.0	1571.0	2795.0	same gene	2020-12	2020	12
27174	13363	13811	3	0.06603	652.0	M	1.0	218.0	13098.0	ORF1ab	3.0	4366.0		different gene	2020-12	2020	12
13361	4978	8383	3	0.06603	13096.0	ORF1ab	1.0	4366.0	4713.0	ORF1ab	3.0	1571.0	2795.0	same gene	2020-12	2020	12
4986	4978	8	3	0.06603	4721.0	ORF1ab	2.0	1574.0	4713.0	ORF1ab	3.0	1571.0	3.0	same gene	2020-12	2020	12
13367	13346	21	3	0.06603	13102.0	ORF1ab	1.0	4368.0	13081.0	ORF1ab	1.0	4361.0	7.0	same gene	2020-12	2020	12
27184	13361	13823	3	0.06603	662.0	M	2.0	221.0	13096.0	ORF1ab	1.0	4366.0		different gene	2020-12	2020	12
27182	13344	13838	3	0.06603	660.0	M	3.0	220.0	13079.0	ORF1ab	2.0	4360.0		different gene	2020-12	2020	12
27189	13344	13845	3	0.06603	667.0	M	1.0	223.0	13079.0	ORF1ab	2.0	4360.0		different gene	2020-12	2020	12
27188	13344	13844	3	0.06603	666.0	M	3.0	222.0	13079.0	ORF1ab	2.0	4360.0		different gene	2020-12	2020	12
27187	13344	13843	3	0.06603	665.0	M	2.0	222.0	13079.0	ORF1ab	2.0	4360.0		different gene	2020-12	2020	12
27186	13344	13842	3	0.06603	664.0	M	1.0	222.0	13079.0	ORF1ab	2.0	4360.0		different gene	2020-12	2020	12
27185	13344	13841	3	0.06603	663.0	M	3.0	221.0	13079.0	ORF1ab	2.0	4360.0		different gene	2020-12	2020	12
27184	13344	13840	3	0.06603	662.0	M	2.0	221.0	13079.0	ORF1ab	2.0	4360.0		different gene	2020-12	2020	12
27181	13344	13837	3	0.06603	659.0	M	2.0	220.0	13079.0	ORF1ab	2.0	4360.0		different gene	2020-12	2020	12
13340	4979	8361	3	0.06603	13075.0	ORF1ab	1.0	4359.0	4714.0	ORF1ab	1.0	1572.0	2787.0	same gene	2020-12	2020	12
27180	13344	13836	3	0.06603	658.0	M	1.0	220.0	13079.0	ORF1ab	2.0	4360.0		different gene	2020-12	2020	12
27179	13344	13835	3	0.06603	657.0	M	3.0	219.0	13079.0	ORF1ab	2.0	4360.0		different gene	2020-12	2020	12
27178	13344	13834	3	0.06603	656.0	M	2.0	219.0	13079.0	ORF1ab	2.0	4360.0		different gene	2020-12	2020	12
27177	13344	13833	3	0.06603	655.0	M	1.0	219.0	13079.0	ORF1ab	2.0	4360.0		different gene	2020-12	2020	12
27176	13344	13832	3	0.06603	654.0	M	3.0	218.0	13079.0	ORF1ab	2.0	4360.0		different gene	2020-12	2020	12
27175	13344	13831	3	0.06603	653.0	M	2.0	218.0	13079.0	ORF1ab	2.0	4360.0		different gene	2020-12	2020	12
27190	13344	13846	3	0.06603	668.0	M	2.0	223.0	13079.0	ORF1ab	2.0	4360.0		different gene	2020-12	2020	12
27192	13344	13848	3	0.06603					13079.0	ORF1ab	2.0	4360.0		different gene	2020-12	2020	12
27194	13344	13850	3	0.06603					13079.0	ORF1ab	2.0	4360.0		different gene	2020-12	2020	12
27195	13344	13851	3	0.06603					13079.0	ORF1ab	2.0	4360.0		different gene	2020-12	2020	12
27197	13344	13853	3	0.06603					13079.0	ORF1ab	2.0	4360.0		different gene	2020-12	2020	12
13352	13346	6	3	0.06603	13087.0	ORF1ab	1.0	4363.0	13081.0	ORF1ab	1.0	4361.0	2.0	same gene	2020-12	2020	12
13353	13346	7	3	0.06603	13088.0	ORF1ab	2.0	4363.0	13081.0	ORF1ab	1.0	4361.0	2.0	same gene	2020-12	2020	12
13355	13346	9	3	0.06603	13090.0	ORF1ab	1.0	4364.0	13081.0	ORF1ab	1.0	4361.0	3.0	same gene	2020-12	2020	12
13357	13346	11	3	0.06603	13092.0	ORF1ab	3.0	4364.0	13081.0	ORF1ab	1.0	4361.0	3.0	same gene	2020-12	2020	12
13359	13346	13	3	0.06603	13094.0	ORF1ab	2.0	4365.0	13081.0	ORF1ab	1.0	4361.0	4.0	same gene	2020-12	2020	12
13360	13346	14	3	0.06603	13095.0	ORF1ab	3.0	4365.0	13081.0	ORF1ab	1.0	4361.0	4.0	same gene	2020-12	2020	12
13361	13346	15	3	0.06603	13096.0	ORF1ab	1.0	4366.0	13081.0	ORF1ab	1.0	4361.0	5.0	same gene	2020-12	2020	12
13363	13346	17	3	0.06603	13098.0	ORF1ab	3.0	4366.0	13081.0	ORF1ab	1.0	4361.0	5.0	same gene	2020-12	2020	12
13364	13346	18	3	0.06603	13099.0	ORF1ab	1.0	4367.0	13081.0	ORF1ab	1.0	4361.0	6.0	same gene	2020-12	2020	12
13344	4979	8365	3	0.06603	13079.0	ORF1ab	2.0	4360.0	4714.0	ORF1ab	1.0	1572.0	2788.0	same gene	2020-12	2020	12
13343	4979	8364	3	0.06603	13078.0	ORF1ab	1.0	4360.0	4714.0	ORF1ab	1.0	1572.0	2788.0	same gene	2020-12	2020	12
13341	4979	8362	3	0.06603	13076.0	ORF1ab	2.0	4359.0	4714.0	ORF1ab	1.0	1572.0	2787.0	same gene	2020-12	2020	12
13360	4978	8382	3	0.06603	13095.0	ORF1ab	3.0	4365.0	4713.0	ORF1ab	3.0	1571.0	2794.0	same gene	2020-12	2020	12
13359	4978	8381	3	0.06603	13094.0	ORF1ab	2.0	4365.0	4713.0	ORF1ab	3.0	1571.0	2794.0	same gene	2020-12	2020	12
13357	4978	8379	3	0.06603	13092.0	ORF1ab	3.0	4364.0	4713.0	ORF1ab	3.0	1571.0	2793.0	same gene	2020-12	2020	12
13371	4977	8394	3	0.06603	13106.0	ORF1ab	2.0	4369.0	4712.0	ORF1ab	2.0	1571.0	2798.0	same gene	2020-12	2020	12
13363	4977	8386	3	0.06603	13098.0	ORF1ab	3.0	4366.0	4712.0	ORF1ab	2.0	1571.0	2795.0	same gene	2020-12	2020	12
13364	4977	8387	3	0.06603	13099.0	ORF1ab	1.0	4367.0	4712.0	ORF1ab	2.0	1571.0	2796.0	same gene	2020-12	2020	12
13371	13363	8	3	0.06603	13106.0	ORF1ab	2.0	4369.0	13098.0	ORF1ab	3.0	4366.0	3.0	same gene	2020-12	2020	12
13341	4986	8355	3	0.06603	13076.0	ORF1ab	2.0	4359.0	4721.0	ORF1ab	2.0	1574.0	2785.0	same gene	2020-12	2020	12
27172	27177	5	3	0.06603	650.0	M	2.0	217.0	655.0	M	1.0	219.0	2.0	same gene	2020-12	2020	12
13367	4977	8390	3	0.06603	13102.0	ORF1ab	1.0	4368.0	4712.0	ORF1ab	2.0	1571.0	2797.0	same gene	2020-12	2020	12
27172	4977	22195	3	0.06603	650.0	M	2.0	217.0	4712.0	ORF1ab	2.0	1571.0		different gene	2020-12	2020	12
13355	4978	8377	3	0.06603	13090.0	ORF1ab	1.0	4364.0	4713.0	ORF1ab	3.0	1571.0	2793.0	same gene	2020-12	2020	12
27173	4977	22196	3	0.06603	651.0	M	3.0	217.0	4712.0	ORF1ab	2.0	1571.0		different gene	2020-12	2020	12
27174	4977	22197	3	0.06603	652.0	M	1.0	218.0	4712.0	ORF1ab	2.0	1571.0		different gene	2020-12	2020	12
27175	4977	22198	3	0.06603	653.0	M	2.0	218.0	4712.0	ORF1ab	2.0	1571.0		different gene	2020-12	2020	12
27176	4977	22199	3	0.06603	654.0	M	3.0	218.0	4712.0	ORF1ab	2.0	1571.0		different gene	2020-12	2020	12
27177	4977	22200	3	0.06603	655.0	M	1.0	219.0	4712.0	ORF1ab	2.0	1571.0		different gene	2020-12	2020	12
27178	4977	22201	3	0.06603	656.0	M	2.0	219.0	4712.0	ORF1ab	2.0	1571.0		different gene	2020-12	2020	12
13367	13363	4	3	0.06603	13102.0	ORF1ab	1.0	4368.0	13098.0	ORF1ab	3.0	4366.0	2.0	same gene	2020-12	2020	12
13371	13346	25	3	0.06603	13106.0	ORF1ab	2.0	4369.0	13081.0	ORF1ab	1.0	4361.0	8.0	same gene	2020-12	2020	12
27188	13357	13831	3	0.06603	666.0	M	3.0	222.0	13092.0	ORF1ab	3.0	4364.0		different gene	2020-12	2020	12
27197	13361	13836	3	0.06603					13096.0	ORF1ab	1.0	4366.0		different gene	2020-12	2020	12
27195	13361	13834	3	0.06603					13096.0	ORF1ab	1.0	4366.0		different gene	2020-12	2020	12
27194	13361	13833	3	0.06603					13096.0	ORF1ab	1.0	4366.0		different gene	2020-12	2020	12
27192	13361	13831	3	0.06603					13096.0	ORF1ab	1.0	4366.0		different gene	2020-12	2020	12
27191	13361	13830	3	0.06603	669.0	M	3.0	223.0	13096.0	ORF1ab	1.0	4366.0		different gene	2020-12	2020	12
27190	13361	13829	3	0.06603	668.0	M	2.0	223.0	13096.0	ORF1ab	1.0	4366.0		different gene	2020-12	2020	12
27189	13361	13828	3	0.06603	667.0	M	1.0	223.0	13096.0	ORF1ab	1.0	4366.0		different gene	2020-12	2020	12
27188	13361	13827	3	0.06603	666.0	M	3.0	222.0	13096.0	ORF1ab	1.0	4366.0		different gene	2020-12	2020	12
27187	13361	13826	3	0.06603	665.0	M	2.0	222.0	13096.0	ORF1ab	1.0	4366.0		different gene	2020-12	2020	12
27186	13361	13825	3	0.06603	664.0	M	1.0	222.0	13096.0	ORF1ab	1.0	4366.0		different gene	2020-12	2020	12
27185	13361	13824	3	0.06603	663.0	M	3.0	221.0	13096.0	ORF1ab	1.0	4366.0		different gene	2020-12	2020	12
27172	13346	13826	3	0.06603	650.0	M	2.0	217.0	13081.0	ORF1ab	1.0	4361.0		different gene	2020-12	2020	12
27173	13346	13827	3	0.06603	651.0	M	3.0	217.0	13081.0	ORF1ab	1.0	4361.0		different gene	2020-12	2020	12
27174	13346	13828	3	0.06603	652.0	M	1.0	218.0	13081.0	ORF1ab	1.0	4361.0		different gene	2020-12	2020	12
27179	4977	22202	3	0.06603	657.0	M	3.0	219.0	4712.0	ORF1ab	2.0	1571.0		different gene	2020-12	2020	12
27180	4977	22203	3	0.06603	658.0	M	1.0	220.0	4712.0	ORF1ab	2.0	1571.0		different gene	2020-12	2020	12
27181	4977	22204	3	0.06603	659.0	M	2.0	220.0	4712.0	ORF1ab	2.0	1571.0		different gene	2020-12	2020	12
4986	4977	9	3	0.06603	4721.0	ORF1ab	2.0	1574.0	4712.0	ORF1ab	2.0	1571.0	3.0	same gene	2020-12	2020	12
13353	4978	8375	3	0.06603	13088.0	ORF1ab	2.0	4363.0	4713.0	ORF1ab	3.0	1571.0	2792.0	same gene	2020-12	2020	12
13352	4978	8374	3	0.06603	13087.0	ORF1ab	1.0	4363.0	4713.0	ORF1ab	3.0	1571.0	2792.0	same gene	2020-12	2020	12
27173	13363	13810	3	0.06603	651.0	M	3.0	217.0	13098.0	ORF1ab	3.0	4366.0		different gene	2020-12	2020	12
13351	4978	8373	3	0.06603	13086.0	ORF1ab	3.0	4362.0	4713.0	ORF1ab	3.0	1571.0	2791.0	same gene	2020-12	2020	12
13350	4978	8372	3	0.06603	13085.0	ORF1ab	2.0	4362.0	4713.0	ORF1ab	3.0	1571.0	2791.0	same gene	2020-12	2020	12
13349	4978	8371	3	0.06603	13084.0	ORF1ab	1.0	4362.0	4713.0	ORF1ab	3.0	1571.0	2791.0	same gene	2020-12	2020	12
13347	4978	8369	3	0.06603	13082.0	ORF1ab	2.0	4361.0	4713.0	ORF1ab	3.0	1571.0	2790.0	same gene	2020-12	2020	12
13346	4978	8368	3	0.06603	13081.0	ORF1ab	1.0	4361.0	4713.0	ORF1ab	3.0	1571.0	2790.0	same gene	2020-12	2020	12
13344	4978	8366	3	0.06603	13079.0	ORF1ab	2.0	4360.0	4713.0	ORF1ab	3.0	1571.0	2789.0	same gene	2020-12	2020	12
27172	13363	13809	3	0.06603	650.0	M	2.0	217.0	13098.0	ORF1ab	3.0	4366.0		different gene	2020-12	2020	12
13343	4978	8365	3	0.06603	13078.0	ORF1ab	1.0	4360.0	4713.0	ORF1ab	3.0	1571.0	2789.0	same gene	2020-12	2020	12
13341	4978	8363	3	0.06603	13076.0	ORF1ab	2.0	4359.0	4713.0	ORF1ab	3.0	1571.0	2788.0	same gene	2020-12	2020	12
13340	4978	8362	3	0.06603	13075.0	ORF1ab	1.0	4359.0	4713.0	ORF1ab	3.0	1571.0	2788.0	same gene	2020-12	2020	12
4987	4977	10	3	0.06603	4722.0	ORF1ab	3.0	1574.0	4712.0	ORF1ab	2.0	1571.0	3.0	same gene	2020-12	2020	12
4983	4977	6	3	0.06603	4718.0	ORF1ab	2.0	1573.0	4712.0	ORF1ab	2.0	1571.0	2.0	same gene	2020-12	2020	12
27182	4977	22205	3	0.06603	660.0	M	3.0	220.0	4712.0	ORF1ab	2.0	1571.0		different gene	2020-12	2020	12
4982	4977	5	3	0.06603	4717.0	ORF1ab	1.0	1573.0	4712.0	ORF1ab	2.0	1571.0	2.0	same gene	2020-12	2020	12
13364	4987	8377	3	0.06603	13099.0	ORF1ab	1.0	4367.0	4722.0	ORF1ab	3.0	1574.0	2793.0	same gene	2020-12	2020	12
27197	4977	22220	3	0.06603					4712.0	ORF1ab	2.0	1571.0		different gene	2020-12	2020	12
27195	4977	22218	3	0.06603					4712.0	ORF1ab	2.0	1571.0		different gene	2020-12	2020	12
27194	4977	22217	3	0.06603					4712.0	ORF1ab	2.0	1571.0		different gene	2020-12	2020	12
27192	4977	22215	3	0.06603					4712.0	ORF1ab	2.0	1571.0		different gene	2020-12	2020	12
27191	4977	22214	3	0.06603	669.0	M	3.0	223.0	4712.0	ORF1ab	2.0	1571.0		different gene	2020-12	2020	12
27190	4977	22213	3	0.06603	668.0	M	2.0	223.0	4712.0	ORF1ab	2.0	1571.0		different gene	2020-12	2020	12
27189	4977	22212	3	0.06603	667.0	M	1.0	223.0	4712.0	ORF1ab	2.0	1571.0		different gene	2020-12	2020	12
27188	4977	22211	3	0.06603	666.0	M	3.0	222.0	4712.0	ORF1ab	2.0	1571.0		different gene	2020-12	2020	12
27187	4977	22210	3	0.06603	665.0	M	2.0	222.0	4712.0	ORF1ab	2.0	1571.0		different gene	2020-12	2020	12
27186	4977	22209	3	0.06603	664.0	M	1.0	222.0	4712.0	ORF1ab	2.0	1571.0		different gene	2020-12	2020	12
27185	4977	22208	3	0.06603	663.0	M	3.0	221.0	4712.0	ORF1ab	2.0	1571.0		different gene	2020-12	2020	12
27184	4977	22207	3	0.06603	662.0	M	2.0	221.0	4712.0	ORF1ab	2.0	1571.0		different gene	2020-12	2020	12
27189	13357	13832	3	0.06603	667.0	M	1.0	223.0	13092.0	ORF1ab	3.0	4364.0		different gene	2020-12	2020	12
27180	13355	13825	3	0.06603	658.0	M	1.0	220.0	13090.0	ORF1ab	1.0	4364.0		different gene	2020-12	2020	12
27187	13357	13830	3	0.06603	665.0	M	2.0	222.0	13092.0	ORF1ab	3.0	4364.0		different gene	2020-12	2020	12
27173	13347	13826	3	0.06603	651.0	M	3.0	217.0	13082.0	ORF1ab	2.0	4361.0		different gene	2020-12	2020	12
27176	13347	13829	3	0.06603	654.0	M	3.0	218.0	13082.0	ORF1ab	2.0	4361.0		different gene	2020-12	2020	12
13349	4986	8363	3	0.06603	13084.0	ORF1ab	1.0	4362.0	4721.0	ORF1ab	2.0	1574.0	2788.0	same gene	2020-12	2020	12
13350	4986	8364	3	0.06603	13085.0	ORF1ab	2.0	4362.0	4721.0	ORF1ab	2.0	1574.0	2788.0	same gene	2020-12	2020	12
13351	4986	8365	3	0.06603	13086.0	ORF1ab	3.0	4362.0	4721.0	ORF1ab	2.0	1574.0	2788.0	same gene	2020-12	2020	12
13352	4986	8366	3	0.06603	13087.0	ORF1ab	1.0	4363.0	4721.0	ORF1ab	2.0	1574.0	2789.0	same gene	2020-12	2020	12
27175	13347	13828	3	0.06603	653.0	M	2.0	218.0	13082.0	ORF1ab	2.0	4361.0		different gene	2020-12	2020	12
27174	13347	13827	3	0.06603	652.0	M	1.0	218.0	13082.0	ORF1ab	2.0	4361.0		different gene	2020-12	2020	12
27172	13347	13825	3	0.06603	650.0	M	2.0	217.0	13082.0	ORF1ab	2.0	4361.0		different gene	2020-12	2020	12
13346	4986	8360	3	0.06603	13081.0	ORF1ab	1.0	4361.0	4721.0	ORF1ab	2.0	1574.0	2787.0	same gene	2020-12	2020	12
13353	4986	8367	3	0.06603	13088.0	ORF1ab	2.0	4363.0	4721.0	ORF1ab	2.0	1574.0	2789.0	same gene	2020-12	2020	12
13355	4986	8369	3	0.06603	13090.0	ORF1ab	1.0	4364.0	4721.0	ORF1ab	2.0	1574.0	2790.0	same gene	2020-12	2020	12
13357	4986	8371	3	0.06603	13092.0	ORF1ab	3.0	4364.0	4721.0	ORF1ab	2.0	1574.0	2790.0	same gene	2020-12	2020	12
27172	13351	13821	3	0.06603	650.0	M	2.0	217.0	13086.0	ORF1ab	3.0	4362.0		different gene	2020-12	2020	12
27173	13351	13822	3	0.06603	651.0	M	3.0	217.0	13086.0	ORF1ab	3.0	4362.0		different gene	2020-12	2020	12
27174	13351	13823	3	0.06603	652.0	M	1.0	218.0	13086.0	ORF1ab	3.0	4362.0		different gene	2020-12	2020	12
27175	13351	13824	3	0.06603	653.0	M	2.0	218.0	13086.0	ORF1ab	3.0	4362.0		different gene	2020-12	2020	12
13347	4986	8361	3	0.06603	13082.0	ORF1ab	2.0	4361.0	4721.0	ORF1ab	2.0	1574.0	2787.0	same gene	2020-12	2020	12
27177	13347	13830	3	0.06603	655.0	M	1.0	219.0	13082.0	ORF1ab	2.0	4361.0		different gene	2020-12	2020	12
27180	13352	13828	3	0.06603	658.0	M	1.0	220.0	13087.0	ORF1ab	1.0	4363.0		different gene	2020-12	2020	12
13360	13351	9	3	0.06603	13095.0	ORF1ab	3.0	4365.0	13086.0	ORF1ab	3.0	4362.0	3.0	same gene	2020-12	2020	12
27194	13350	13844	3	0.06603					13085.0	ORF1ab	2.0	4362.0		different gene	2020-12	2020	12
27195	13350	13845	3	0.06603					13085.0	ORF1ab	2.0	4362.0		different gene	2020-12	2020	12
27197	13350	13847	3	0.06603					13085.0	ORF1ab	2.0	4362.0		different gene	2020-12	2020	12
13355	13351	4	3	0.06603	13090.0	ORF1ab	1.0	4364.0	13086.0	ORF1ab	3.0	4362.0	2.0	same gene	2020-12	2020	12
13344	4986	8358	3	0.06603	13079.0	ORF1ab	2.0	4360.0	4721.0	ORF1ab	2.0	1574.0	2786.0	same gene	2020-12	2020	12
13357	13351	6	3	0.06603	13092.0	ORF1ab	3.0	4364.0	13086.0	ORF1ab	3.0	4362.0	2.0	same gene	2020-12	2020	12
13359	13351	8	3	0.06603	13094.0	ORF1ab	2.0	4365.0	13086.0	ORF1ab	3.0	4362.0	3.0	same gene	2020-12	2020	12
13361	13351	10	3	0.06603	13096.0	ORF1ab	1.0	4366.0	13086.0	ORF1ab	3.0	4362.0	4.0	same gene	2020-12	2020	12
27178	13347	13831	3	0.06603	656.0	M	2.0	219.0	13082.0	ORF1ab	2.0	4361.0		different gene	2020-12	2020	12
13363	13351	12	3	0.06603	13098.0	ORF1ab	3.0	4366.0	13086.0	ORF1ab	3.0	4362.0	4.0	same gene	2020-12	2020	12
13364	13351	13	3	0.06603	13099.0	ORF1ab	1.0	4367.0	13086.0	ORF1ab	3.0	4362.0	5.0	same gene	2020-12	2020	12
13367	13351	16	3	0.06603	13102.0	ORF1ab	1.0	4368.0	13086.0	ORF1ab	3.0	4362.0	6.0	same gene	2020-12	2020	12
27181	13347	13834	3	0.06603	659.0	M	2.0	220.0	13082.0	ORF1ab	2.0	4361.0		different gene	2020-12	2020	12
27180	13347	13833	3	0.06603	658.0	M	1.0	220.0	13082.0	ORF1ab	2.0	4361.0		different gene	2020-12	2020	12
27179	13347	13832	3	0.06603	657.0	M	3.0	219.0	13082.0	ORF1ab	2.0	4361.0		different gene	2020-12	2020	12
13371	13351	20	3	0.06603	13106.0	ORF1ab	2.0	4369.0	13086.0	ORF1ab	3.0	4362.0	7.0	same gene	2020-12	2020	12
27176	13351	13825	3	0.06603	654.0	M	3.0	218.0	13086.0	ORF1ab	3.0	4362.0		different gene	2020-12	2020	12
27177	13351	13826	3	0.06603	655.0	M	1.0	219.0	13086.0	ORF1ab	3.0	4362.0		different gene	2020-12	2020	12
27178	13351	13827	3	0.06603	656.0	M	2.0	219.0	13086.0	ORF1ab	3.0	4362.0		different gene	2020-12	2020	12
13364	4986	8378	3	0.06603	13099.0	ORF1ab	1.0	4367.0	4721.0	ORF1ab	2.0	1574.0	2793.0	same gene	2020-12	2020	12
13364	13352	12	3	0.06603	13099.0	ORF1ab	1.0	4367.0	13087.0	ORF1ab	1.0	4363.0	4.0	same gene	2020-12	2020	12
13359	4986	8373	3	0.06603	13094.0	ORF1ab	2.0	4365.0	4721.0	ORF1ab	2.0	1574.0	2791.0	same gene	2020-12	2020	12
13367	13352	15	3	0.06603	13102.0	ORF1ab	1.0	4368.0	13087.0	ORF1ab	1.0	4363.0	5.0	same gene	2020-12	2020	12
13371	13352	19	3	0.06603	13106.0	ORF1ab	2.0	4369.0	13087.0	ORF1ab	1.0	4363.0	6.0	same gene	2020-12	2020	12
13360	4986	8374	3	0.06603	13095.0	ORF1ab	3.0	4365.0	4721.0	ORF1ab	2.0	1574.0	2791.0	same gene	2020-12	2020	12
13361	4986	8375	3	0.06603	13096.0	ORF1ab	1.0	4366.0	4721.0	ORF1ab	2.0	1574.0	2792.0	same gene	2020-12	2020	12
13363	4986	8377	3	0.06603	13098.0	ORF1ab	3.0	4366.0	4721.0	ORF1ab	2.0	1574.0	2792.0	same gene	2020-12	2020	12
13367	4986	8381	3	0.06603	13102.0	ORF1ab	1.0	4368.0	4721.0	ORF1ab	2.0	1574.0	2794.0	same gene	2020-12	2020	12
27179	13351	13828	3	0.06603	657.0	M	3.0	219.0	13086.0	ORF1ab	3.0	4362.0		different gene	2020-12	2020	12
27172	13352	13820	3	0.06603	650.0	M	2.0	217.0	13087.0	ORF1ab	1.0	4363.0		different gene	2020-12	2020	12
27173	13352	13821	3	0.06603	651.0	M	3.0	217.0	13087.0	ORF1ab	1.0	4363.0		different gene	2020-12	2020	12
27174	13352	13822	3	0.06603	652.0	M	1.0	218.0	13087.0	ORF1ab	1.0	4363.0		different gene	2020-12	2020	12
27175	13352	13823	3	0.06603	653.0	M	2.0	218.0	13087.0	ORF1ab	1.0	4363.0		different gene	2020-12	2020	12
27176	13352	13824	3	0.06603	654.0	M	3.0	218.0	13087.0	ORF1ab	1.0	4363.0		different gene	2020-12	2020	12
27177	13352	13825	3	0.06603	655.0	M	1.0	219.0	13087.0	ORF1ab	1.0	4363.0		different gene	2020-12	2020	12
27178	13352	13826	3	0.06603	656.0	M	2.0	219.0	13087.0	ORF1ab	1.0	4363.0		different gene	2020-12	2020	12
13363	13352	11	3	0.06603	13098.0	ORF1ab	3.0	4366.0	13087.0	ORF1ab	1.0	4363.0	3.0	same gene	2020-12	2020	12
13361	13352	9	3	0.06603	13096.0	ORF1ab	1.0	4366.0	13087.0	ORF1ab	1.0	4363.0	3.0	same gene	2020-12	2020	12
13360	13352	8	3	0.06603	13095.0	ORF1ab	3.0	4365.0	13087.0	ORF1ab	1.0	4363.0	2.0	same gene	2020-12	2020	12
13359	13352	7	3	0.06603	13094.0	ORF1ab	2.0	4365.0	13087.0	ORF1ab	1.0	4363.0	2.0	same gene	2020-12	2020	12
27180	13351	13829	3	0.06603	658.0	M	1.0	220.0	13086.0	ORF1ab	3.0	4362.0		different gene	2020-12	2020	12
27181	13351	13830	3	0.06603	659.0	M	2.0	220.0	13086.0	ORF1ab	3.0	4362.0		different gene	2020-12	2020	12
27182	13351	13831	3	0.06603	660.0	M	3.0	220.0	13086.0	ORF1ab	3.0	4362.0		different gene	2020-12	2020	12
27184	13351	13833	3	0.06603	662.0	M	2.0	221.0	13086.0	ORF1ab	3.0	4362.0		different gene	2020-12	2020	12
27185	13351	13834	3	0.06603	663.0	M	3.0	221.0	13086.0	ORF1ab	3.0	4362.0		different gene	2020-12	2020	12
27186	13351	13835	3	0.06603	664.0	M	1.0	222.0	13086.0	ORF1ab	3.0	4362.0		different gene	2020-12	2020	12
27187	13351	13836	3	0.06603	665.0	M	2.0	222.0	13086.0	ORF1ab	3.0	4362.0		different gene	2020-12	2020	12
27188	13351	13837	3	0.06603	666.0	M	3.0	222.0	13086.0	ORF1ab	3.0	4362.0		different gene	2020-12	2020	12
27189	13351	13838	3	0.06603	667.0	M	1.0	223.0	13086.0	ORF1ab	3.0	4362.0		different gene	2020-12	2020	12
27190	13351	13839	3	0.06603	668.0	M	2.0	223.0	13086.0	ORF1ab	3.0	4362.0		different gene	2020-12	2020	12
27191	13351	13840	3	0.06603	669.0	M	3.0	223.0	13086.0	ORF1ab	3.0	4362.0		different gene	2020-12	2020	12
27192	13351	13841	3	0.06603					13086.0	ORF1ab	3.0	4362.0		different gene	2020-12	2020	12
27194	13351	13843	3	0.06603					13086.0	ORF1ab	3.0	4362.0		different gene	2020-12	2020	12
27195	13351	13844	3	0.06603					13086.0	ORF1ab	3.0	4362.0		different gene	2020-12	2020	12
27197	13351	13846	3	0.06603					13086.0	ORF1ab	3.0	4362.0		different gene	2020-12	2020	12
27192	13350	13842	3	0.06603					13085.0	ORF1ab	2.0	4362.0		different gene	2020-12	2020	12
27191	13350	13841	3	0.06603	669.0	M	3.0	223.0	13085.0	ORF1ab	2.0	4362.0		different gene	2020-12	2020	12
27190	13350	13840	3	0.06603	668.0	M	2.0	223.0	13085.0	ORF1ab	2.0	4362.0		different gene	2020-12	2020	12
27186	13349	13837	3	0.06603	664.0	M	1.0	222.0	13084.0	ORF1ab	1.0	4362.0		different gene	2020-12	2020	12
27179	13349	13830	3	0.06603	657.0	M	3.0	219.0	13084.0	ORF1ab	1.0	4362.0		different gene	2020-12	2020	12
27180	13349	13831	3	0.06603	658.0	M	1.0	220.0	13084.0	ORF1ab	1.0	4362.0		different gene	2020-12	2020	12
27181	13349	13832	3	0.06603	659.0	M	2.0	220.0	13084.0	ORF1ab	1.0	4362.0		different gene	2020-12	2020	12
27182	13349	13833	3	0.06603	660.0	M	3.0	220.0	13084.0	ORF1ab	1.0	4362.0		different gene	2020-12	2020	12
27184	13349	13835	3	0.06603	662.0	M	2.0	221.0	13084.0	ORF1ab	1.0	4362.0		different gene	2020-12	2020	12
27195	13347	13848	3	0.06603					13082.0	ORF1ab	2.0	4361.0		different gene	2020-12	2020	12
27185	13349	13836	3	0.06603	663.0	M	3.0	221.0	13084.0	ORF1ab	1.0	4362.0		different gene	2020-12	2020	12
27187	13349	13838	3	0.06603	665.0	M	2.0	222.0	13084.0	ORF1ab	1.0	4362.0		different gene	2020-12	2020	12
27197	13349	13848	3	0.06603					13084.0	ORF1ab	1.0	4362.0		different gene	2020-12	2020	12
27194	13347	13847	3	0.06603					13082.0	ORF1ab	2.0	4361.0		different gene	2020-12	2020	12
27188	13349	13839	3	0.06603	666.0	M	3.0	222.0	13084.0	ORF1ab	1.0	4362.0		different gene	2020-12	2020	12
27189	13349	13840	3	0.06603	667.0	M	1.0	223.0	13084.0	ORF1ab	1.0	4362.0		different gene	2020-12	2020	12
27190	13349	13841	3	0.06603	668.0	M	2.0	223.0	13084.0	ORF1ab	1.0	4362.0		different gene	2020-12	2020	12
27191	13349	13842	3	0.06603	669.0	M	3.0	223.0	13084.0	ORF1ab	1.0	4362.0		different gene	2020-12	2020	12
27192	13349	13843	3	0.06603					13084.0	ORF1ab	1.0	4362.0		different gene	2020-12	2020	12
27194	13349	13845	3	0.06603					13084.0	ORF1ab	1.0	4362.0		different gene	2020-12	2020	12
27178	13349	13829	3	0.06603	656.0	M	2.0	219.0	13084.0	ORF1ab	1.0	4362.0		different gene	2020-12	2020	12
27177	13349	13828	3	0.06603	655.0	M	1.0	219.0	13084.0	ORF1ab	1.0	4362.0		different gene	2020-12	2020	12
27176	13349	13827	3	0.06603	654.0	M	3.0	218.0	13084.0	ORF1ab	1.0	4362.0		different gene	2020-12	2020	12
27197	13347	13850	3	0.06603					13082.0	ORF1ab	2.0	4361.0		different gene	2020-12	2020	12
13367	13349	18	3	0.06603	13102.0	ORF1ab	1.0	4368.0	13084.0	ORF1ab	1.0	4362.0	6.0	same gene	2020-12	2020	12
13360	4977	8383	3	0.06603	13095.0	ORF1ab	3.0	4365.0	4712.0	ORF1ab	2.0	1571.0	2794.0	same gene	2020-12	2020	12
13364	13349	15	3	0.06603	13099.0	ORF1ab	1.0	4367.0	13084.0	ORF1ab	1.0	4362.0	5.0	same gene	2020-12	2020	12
13363	13349	14	3	0.06603	13098.0	ORF1ab	3.0	4366.0	13084.0	ORF1ab	1.0	4362.0	4.0	same gene	2020-12	2020	12
13361	13349	12	3	0.06603	13096.0	ORF1ab	1.0	4366.0	13084.0	ORF1ab	1.0	4362.0	4.0	same gene	2020-12	2020	12
13360	13349	11	3	0.06603	13095.0	ORF1ab	3.0	4365.0	13084.0	ORF1ab	1.0	4362.0	3.0	same gene	2020-12	2020	12
13359	13349	10	3	0.06603	13094.0	ORF1ab	2.0	4365.0	13084.0	ORF1ab	1.0	4362.0	3.0	same gene	2020-12	2020	12
13357	13349	8	3	0.06603	13092.0	ORF1ab	3.0	4364.0	13084.0	ORF1ab	1.0	4362.0	2.0	same gene	2020-12	2020	12
13355	13349	6	3	0.06603	13090.0	ORF1ab	1.0	4364.0	13084.0	ORF1ab	1.0	4362.0	2.0	same gene	2020-12	2020	12
13359	4977	8382	3	0.06603	13094.0	ORF1ab	2.0	4365.0	4712.0	ORF1ab	2.0	1571.0	2794.0	same gene	2020-12	2020	12
13357	4977	8380	3	0.06603	13092.0	ORF1ab	3.0	4364.0	4712.0	ORF1ab	2.0	1571.0	2793.0	same gene	2020-12	2020	12
27172	13349	13823	3	0.06603	650.0	M	2.0	217.0	13084.0	ORF1ab	1.0	4362.0		different gene	2020-12	2020	12
27173	13349	13824	3	0.06603	651.0	M	3.0	217.0	13084.0	ORF1ab	1.0	4362.0		different gene	2020-12	2020	12
27174	13349	13825	3	0.06603	652.0	M	1.0	218.0	13084.0	ORF1ab	1.0	4362.0		different gene	2020-12	2020	12
27175	13349	13826	3	0.06603	653.0	M	2.0	218.0	13084.0	ORF1ab	1.0	4362.0		different gene	2020-12	2020	12
27195	13349	13846	3	0.06603					13084.0	ORF1ab	1.0	4362.0		different gene	2020-12	2020	12
13355	13350	5	3	0.06603	13090.0	ORF1ab	1.0	4364.0	13085.0	ORF1ab	2.0	4362.0	2.0	same gene	2020-12	2020	12
27189	13350	13839	3	0.06603	667.0	M	1.0	223.0	13085.0	ORF1ab	2.0	4362.0		different gene	2020-12	2020	12
27180	13350	13830	3	0.06603	658.0	M	1.0	220.0	13085.0	ORF1ab	2.0	4362.0		different gene	2020-12	2020	12
27185	13347	13838	3	0.06603	663.0	M	3.0	221.0	13082.0	ORF1ab	2.0	4361.0		different gene	2020-12	2020	12
27184	13347	13837	3	0.06603	662.0	M	2.0	221.0	13082.0	ORF1ab	2.0	4361.0		different gene	2020-12	2020	12
27182	13347	13835	3	0.06603	660.0	M	3.0	220.0	13082.0	ORF1ab	2.0	4361.0		different gene	2020-12	2020	12
27176	13350	13826	3	0.06603	654.0	M	3.0	218.0	13085.0	ORF1ab	2.0	4362.0		different gene	2020-12	2020	12
27177	13350	13827	3	0.06603	655.0	M	1.0	219.0	13085.0	ORF1ab	2.0	4362.0		different gene	2020-12	2020	12
27178	13350	13828	3	0.06603	656.0	M	2.0	219.0	13085.0	ORF1ab	2.0	4362.0		different gene	2020-12	2020	12
27179	13350	13829	3	0.06603	657.0	M	3.0	219.0	13085.0	ORF1ab	2.0	4362.0		different gene	2020-12	2020	12
27181	13350	13831	3	0.06603	659.0	M	2.0	220.0	13085.0	ORF1ab	2.0	4362.0		different gene	2020-12	2020	12
13357	13350	7	3	0.06603	13092.0	ORF1ab	3.0	4364.0	13085.0	ORF1ab	2.0	4362.0	2.0	same gene	2020-12	2020	12
27182	13350	13832	3	0.06603	660.0	M	3.0	220.0	13085.0	ORF1ab	2.0	4362.0		different gene	2020-12	2020	12
13343	4986	8357	3	0.06603	13078.0	ORF1ab	1.0	4360.0	4721.0	ORF1ab	2.0	1574.0	2786.0	same gene	2020-12	2020	12
27184	13350	13834	3	0.06603	662.0	M	2.0	221.0	13085.0	ORF1ab	2.0	4362.0		different gene	2020-12	2020	12
27185	13350	13835	3	0.06603	663.0	M	3.0	221.0	13085.0	ORF1ab	2.0	4362.0		different gene	2020-12	2020	12
27186	13350	13836	3	0.06603	664.0	M	1.0	222.0	13085.0	ORF1ab	2.0	4362.0		different gene	2020-12	2020	12
27187	13350	13837	3	0.06603	665.0	M	2.0	222.0	13085.0	ORF1ab	2.0	4362.0		different gene	2020-12	2020	12
27188	13350	13838	3	0.06603	666.0	M	3.0	222.0	13085.0	ORF1ab	2.0	4362.0		different gene	2020-12	2020	12
27186	13347	13839	3	0.06603	664.0	M	1.0	222.0	13082.0	ORF1ab	2.0	4361.0		different gene	2020-12	2020	12
27175	13350	13825	3	0.06603	653.0	M	2.0	218.0	13085.0	ORF1ab	2.0	4362.0		different gene	2020-12	2020	12
27174	13350	13824	3	0.06603	652.0	M	1.0	218.0	13085.0	ORF1ab	2.0	4362.0		different gene	2020-12	2020	12
27173	13350	13823	3	0.06603	651.0	M	3.0	217.0	13085.0	ORF1ab	2.0	4362.0		different gene	2020-12	2020	12
13359	13350	9	3	0.06603	13094.0	ORF1ab	2.0	4365.0	13085.0	ORF1ab	2.0	4362.0	3.0	same gene	2020-12	2020	12
13360	13350	10	3	0.06603	13095.0	ORF1ab	3.0	4365.0	13085.0	ORF1ab	2.0	4362.0	3.0	same gene	2020-12	2020	12
13361	13350	11	3	0.06603	13096.0	ORF1ab	1.0	4366.0	13085.0	ORF1ab	2.0	4362.0	4.0	same gene	2020-12	2020	12
13363	13350	13	3	0.06603	13098.0	ORF1ab	3.0	4366.0	13085.0	ORF1ab	2.0	4362.0	4.0	same gene	2020-12	2020	12
13364	13350	14	3	0.06603	13099.0	ORF1ab	1.0	4367.0	13085.0	ORF1ab	2.0	4362.0	5.0	same gene	2020-12	2020	12
13367	13350	17	3	0.06603	13102.0	ORF1ab	1.0	4368.0	13085.0	ORF1ab	2.0	4362.0	6.0	same gene	2020-12	2020	12
27173	13344	13829	3	0.06603	651.0	M	3.0	217.0	13079.0	ORF1ab	2.0	4360.0		different gene	2020-12	2020	12
13371	13350	21	3	0.06603	13106.0	ORF1ab	2.0	4369.0	13085.0	ORF1ab	2.0	4362.0	7.0	same gene	2020-12	2020	12
27192	13347	13845	3	0.06603					13082.0	ORF1ab	2.0	4361.0		different gene	2020-12	2020	12
27191	13347	13844	3	0.06603	669.0	M	3.0	223.0	13082.0	ORF1ab	2.0	4361.0		different gene	2020-12	2020	12
27190	13347	13843	3	0.06603	668.0	M	2.0	223.0	13082.0	ORF1ab	2.0	4361.0		different gene	2020-12	2020	12
27189	13347	13842	3	0.06603	667.0	M	1.0	223.0	13082.0	ORF1ab	2.0	4361.0		different gene	2020-12	2020	12
27188	13347	13841	3	0.06603	666.0	M	3.0	222.0	13082.0	ORF1ab	2.0	4361.0		different gene	2020-12	2020	12
27187	13347	13840	3	0.06603	665.0	M	2.0	222.0	13082.0	ORF1ab	2.0	4361.0		different gene	2020-12	2020	12
27172	13350	13822	3	0.06603	650.0	M	2.0	217.0	13085.0	ORF1ab	2.0	4362.0		different gene	2020-12	2020	12
27179	13352	13827	3	0.06603	657.0	M	3.0	219.0	13087.0	ORF1ab	1.0	4363.0		different gene	2020-12	2020	12
27181	13352	13829	3	0.06603	659.0	M	2.0	220.0	13087.0	ORF1ab	1.0	4363.0		different gene	2020-12	2020	12
27186	13357	13829	3	0.06603	664.0	M	1.0	222.0	13092.0	ORF1ab	3.0	4364.0		different gene	2020-12	2020	12
27194	13355	13839	3	0.06603					13090.0	ORF1ab	1.0	4364.0		different gene	2020-12	2020	12
27186	13355	13831	3	0.06603	664.0	M	1.0	222.0	13090.0	ORF1ab	1.0	4364.0		different gene	2020-12	2020	12
27187	13355	13832	3	0.06603	665.0	M	2.0	222.0	13090.0	ORF1ab	1.0	4364.0		different gene	2020-12	2020	12
27188	13355	13833	3	0.06603	666.0	M	3.0	222.0	13090.0	ORF1ab	1.0	4364.0		different gene	2020-12	2020	12
27189	13355	13834	3	0.06603	667.0	M	1.0	223.0	13090.0	ORF1ab	1.0	4364.0		different gene	2020-12	2020	12
27190	13355	13835	3	0.06603	668.0	M	2.0	223.0	13090.0	ORF1ab	1.0	4364.0		different gene	2020-12	2020	12
27191	13355	13836	3	0.06603	669.0	M	3.0	223.0	13090.0	ORF1ab	1.0	4364.0		different gene	2020-12	2020	12
27192	13355	13837	3	0.06603					13090.0	ORF1ab	1.0	4364.0		different gene	2020-12	2020	12
27195	13355	13840	3	0.06603					13090.0	ORF1ab	1.0	4364.0		different gene	2020-12	2020	12
27184	13355	13829	3	0.06603	662.0	M	2.0	221.0	13090.0	ORF1ab	1.0	4364.0		different gene	2020-12	2020	12
27197	13355	13842	3	0.06603					13090.0	ORF1ab	1.0	4364.0		different gene	2020-12	2020	12
13340	4987	8353	3	0.06603	13075.0	ORF1ab	1.0	4359.0	4722.0	ORF1ab	3.0	1574.0	2785.0	same gene	2020-12	2020	12
7989	24437	16448	3	0.06603	7724.0	ORF1ab	2.0	2575.0	2875.0	S	1.0	959.0		different gene	2020-12	2020	12
13341	4987	8354	3	0.06603	13076.0	ORF1ab	2.0	4359.0	4722.0	ORF1ab	3.0	1574.0	2785.0	same gene	2020-12	2020	12
13343	4987	8356	3	0.06603	13078.0	ORF1ab	1.0	4360.0	4722.0	ORF1ab	3.0	1574.0	2786.0	same gene	2020-12	2020	12
13344	4987	8357	3	0.06603	13079.0	ORF1ab	2.0	4360.0	4722.0	ORF1ab	3.0	1574.0	2786.0	same gene	2020-12	2020	12
13346	4987	8359	3	0.06603	13081.0	ORF1ab	1.0	4361.0	4722.0	ORF1ab	3.0	1574.0	2787.0	same gene	2020-12	2020	12
27185	13355	13830	3	0.06603	663.0	M	3.0	221.0	13090.0	ORF1ab	1.0	4364.0		different gene	2020-12	2020	12
27182	13355	13827	3	0.06603	660.0	M	3.0	220.0	13090.0	ORF1ab	1.0	4364.0		different gene	2020-12	2020	12
27182	13352	13830	3	0.06603	660.0	M	3.0	220.0	13087.0	ORF1ab	1.0	4363.0		different gene	2020-12	2020	12
7988	24437	16449	3	0.06603	7723.0	ORF1ab	1.0	2575.0	2875.0	S	1.0	959.0		different gene	2020-12	2020	12
27173	13355	13818	3	0.06603	651.0	M	3.0	217.0	13090.0	ORF1ab	1.0	4364.0		different gene	2020-12	2020	12
7985	24435	16450	3	0.06603	7720.0	ORF1ab	1.0	2574.0	2873.0	S	2.0	958.0		different gene	2020-12	2020	12
7985	24437	16452	3	0.06603	7720.0	ORF1ab	1.0	2574.0	2875.0	S	1.0	959.0		different gene	2020-12	2020	12
27174	13355	13819	3	0.06603	652.0	M	1.0	218.0	13090.0	ORF1ab	1.0	4364.0		different gene	2020-12	2020	12
27175	13355	13820	3	0.06603	653.0	M	2.0	218.0	13090.0	ORF1ab	1.0	4364.0		different gene	2020-12	2020	12
7988	24434	16446	3	0.06603	7723.0	ORF1ab	1.0	2575.0	2872.0	S	1.0	958.0		different gene	2020-12	2020	12
7988	24435	16447	3	0.06603	7723.0	ORF1ab	1.0	2575.0	2873.0	S	2.0	958.0		different gene	2020-12	2020	12
27176	13355	13821	3	0.06603	654.0	M	3.0	218.0	13090.0	ORF1ab	1.0	4364.0		different gene	2020-12	2020	12
27181	13355	13826	3	0.06603	659.0	M	2.0	220.0	13090.0	ORF1ab	1.0	4364.0		different gene	2020-12	2020	12
27177	13355	13822	3	0.06603	655.0	M	1.0	219.0	13090.0	ORF1ab	1.0	4364.0		different gene	2020-12	2020	12
27178	13355	13823	3	0.06603	656.0	M	2.0	219.0	13090.0	ORF1ab	1.0	4364.0		different gene	2020-12	2020	12
27179	13355	13824	3	0.06603	657.0	M	3.0	219.0	13090.0	ORF1ab	1.0	4364.0		different gene	2020-12	2020	12
13371	13347	24	3	0.06603	13106.0	ORF1ab	2.0	4369.0	13082.0	ORF1ab	2.0	4361.0	8.0	same gene	2020-12	2020	12
7989	24434	16445	3	0.06603	7724.0	ORF1ab	2.0	2575.0	2872.0	S	1.0	958.0		different gene	2020-12	2020	12
7989	24435	16446	3	0.06603	7724.0	ORF1ab	2.0	2575.0	2873.0	S	2.0	958.0		different gene	2020-12	2020	12
13371	13349	22	3	0.06603	13106.0	ORF1ab	2.0	4369.0	13084.0	ORF1ab	1.0	4362.0	7.0	same gene	2020-12	2020	12
13347	4987	8360	3	0.06603	13082.0	ORF1ab	2.0	4361.0	4722.0	ORF1ab	3.0	1574.0	2787.0	same gene	2020-12	2020	12
13349	4987	8362	3	0.06603	13084.0	ORF1ab	1.0	4362.0	4722.0	ORF1ab	3.0	1574.0	2788.0	same gene	2020-12	2020	12
13350	4987	8363	3	0.06603	13085.0	ORF1ab	2.0	4362.0	4722.0	ORF1ab	3.0	1574.0	2788.0	same gene	2020-12	2020	12
27177	13357	13820	3	0.06603	655.0	M	1.0	219.0	13092.0	ORF1ab	3.0	4364.0		different gene	2020-12	2020	12
13367	13347	20	3	0.06603	13102.0	ORF1ab	1.0	4368.0	13082.0	ORF1ab	2.0	4361.0	7.0	same gene	2020-12	2020	12
13364	13347	17	3	0.06603	13099.0	ORF1ab	1.0	4367.0	13082.0	ORF1ab	2.0	4361.0	6.0	same gene	2020-12	2020	12
27175	13357	13818	3	0.06603	653.0	M	2.0	218.0	13092.0	ORF1ab	3.0	4364.0		different gene	2020-12	2020	12
13363	13347	16	3	0.06603	13098.0	ORF1ab	3.0	4366.0	13082.0	ORF1ab	2.0	4361.0	5.0	same gene	2020-12	2020	12
13361	13347	14	3	0.06603	13096.0	ORF1ab	1.0	4366.0	13082.0	ORF1ab	2.0	4361.0	5.0	same gene	2020-12	2020	12
27176	13357	13819	3	0.06603	654.0	M	3.0	218.0	13092.0	ORF1ab	3.0	4364.0		different gene	2020-12	2020	12
13360	13347	13	3	0.06603	13095.0	ORF1ab	3.0	4365.0	13082.0	ORF1ab	2.0	4361.0	4.0	same gene	2020-12	2020	12
27178	13357	13821	3	0.06603	656.0	M	2.0	219.0	13092.0	ORF1ab	3.0	4364.0		different gene	2020-12	2020	12
13351	4987	8364	3	0.06603	13086.0	ORF1ab	3.0	4362.0	4722.0	ORF1ab	3.0	1574.0	2788.0	same gene	2020-12	2020	12
13359	13347	12	3	0.06603	13094.0	ORF1ab	2.0	4365.0	13082.0	ORF1ab	2.0	4361.0	4.0	same gene	2020-12	2020	12
27179	13357	13822	3	0.06603	657.0	M	3.0	219.0	13092.0	ORF1ab	3.0	4364.0		different gene	2020-12	2020	12
27180	13357	13823	3	0.06603	658.0	M	1.0	220.0	13092.0	ORF1ab	3.0	4364.0		different gene	2020-12	2020	12
27181	13357	13824	3	0.06603	659.0	M	2.0	220.0	13092.0	ORF1ab	3.0	4364.0		different gene	2020-12	2020	12
27182	13357	13825	3	0.06603	660.0	M	3.0	220.0	13092.0	ORF1ab	3.0	4364.0		different gene	2020-12	2020	12
27184	13357	13827	3	0.06603	662.0	M	2.0	221.0	13092.0	ORF1ab	3.0	4364.0		different gene	2020-12	2020	12
27185	13357	13828	3	0.06603	663.0	M	3.0	221.0	13092.0	ORF1ab	3.0	4364.0		different gene	2020-12	2020	12
27174	13357	13817	3	0.06603	652.0	M	1.0	218.0	13092.0	ORF1ab	3.0	4364.0		different gene	2020-12	2020	12
27173	13357	13816	3	0.06603	651.0	M	3.0	217.0	13092.0	ORF1ab	3.0	4364.0		different gene	2020-12	2020	12
27172	13357	13815	3	0.06603	650.0	M	2.0	217.0	13092.0	ORF1ab	3.0	4364.0		different gene	2020-12	2020	12
13357	4987	8370	3	0.06603	13092.0	ORF1ab	3.0	4364.0	4722.0	ORF1ab	3.0	1574.0	2790.0	same gene	2020-12	2020	12
13352	4987	8365	3	0.06603	13087.0	ORF1ab	1.0	4363.0	4722.0	ORF1ab	3.0	1574.0	2789.0	same gene	2020-12	2020	12
13361	13357	4	3	0.06603	13096.0	ORF1ab	1.0	4366.0	13092.0	ORF1ab	3.0	4364.0	2.0	same gene	2020-12	2020	12
13363	13357	6	3	0.06603	13098.0	ORF1ab	3.0	4366.0	13092.0	ORF1ab	3.0	4364.0	2.0	same gene	2020-12	2020	12
13364	13357	7	3	0.06603	13099.0	ORF1ab	1.0	4367.0	13092.0	ORF1ab	3.0	4364.0	3.0	same gene	2020-12	2020	12
13353	4987	8366	3	0.06603	13088.0	ORF1ab	2.0	4363.0	4722.0	ORF1ab	3.0	1574.0	2789.0	same gene	2020-12	2020	12
13367	13357	10	3	0.06603	13102.0	ORF1ab	1.0	4368.0	13092.0	ORF1ab	3.0	4364.0	4.0	same gene	2020-12	2020	12
13371	13357	14	3	0.06603	13106.0	ORF1ab	2.0	4369.0	13092.0	ORF1ab	3.0	4364.0	5.0	same gene	2020-12	2020	12
13349	4977	8372	3	0.06603	13084.0	ORF1ab	1.0	4362.0	4712.0	ORF1ab	2.0	1571.0	2791.0	same gene	2020-12	2020	12
13347	4977	8370	3	0.06603	13082.0	ORF1ab	2.0	4361.0	4712.0	ORF1ab	2.0	1571.0	2790.0	same gene	2020-12	2020	12
13346	4977	8369	3	0.06603	13081.0	ORF1ab	1.0	4361.0	4712.0	ORF1ab	2.0	1571.0	2790.0	same gene	2020-12	2020	12
13344	4977	8367	3	0.06603	13079.0	ORF1ab	2.0	4360.0	4712.0	ORF1ab	2.0	1571.0	2789.0	same gene	2020-12	2020	12
13343	4977	8366	3	0.06603	13078.0	ORF1ab	1.0	4360.0	4712.0	ORF1ab	2.0	1571.0	2789.0	same gene	2020-12	2020	12
13355	4987	8368	3	0.06603	13090.0	ORF1ab	1.0	4364.0	4722.0	ORF1ab	3.0	1574.0	2790.0	same gene	2020-12	2020	12
13341	4977	8364	3	0.06603	13076.0	ORF1ab	2.0	4359.0	4712.0	ORF1ab	2.0	1571.0	2788.0	same gene	2020-12	2020	12
13340	4977	8363	3	0.06603	13075.0	ORF1ab	1.0	4359.0	4712.0	ORF1ab	2.0	1571.0	2788.0	same gene	2020-12	2020	12
27172	13355	13817	3	0.06603	650.0	M	2.0	217.0	13090.0	ORF1ab	1.0	4364.0		different gene	2020-12	2020	12
13350	4977	8373	3	0.06603	13085.0	ORF1ab	2.0	4362.0	4712.0	ORF1ab	2.0	1571.0	2791.0	same gene	2020-12	2020	12
13351	4977	8374	3	0.06603	13086.0	ORF1ab	3.0	4362.0	4712.0	ORF1ab	2.0	1571.0	2791.0	same gene	2020-12	2020	12
27174	13353	13821	3	0.06603	652.0	M	1.0	218.0	13088.0	ORF1ab	2.0	4363.0		different gene	2020-12	2020	12
13371	4986	8385	3	0.06603	13106.0	ORF1ab	2.0	4369.0	4721.0	ORF1ab	2.0	1574.0	2795.0	same gene	2020-12	2020	12
27172	4986	22186	3	0.06603	650.0	M	2.0	217.0	4721.0	ORF1ab	2.0	1574.0		different gene	2020-12	2020	12
27173	4986	22187	3	0.06603	651.0	M	3.0	217.0	4721.0	ORF1ab	2.0	1574.0		different gene	2020-12	2020	12
13355	4977	8378	3	0.06603	13090.0	ORF1ab	1.0	4364.0	4712.0	ORF1ab	2.0	1571.0	2793.0	same gene	2020-12	2020	12
27174	4986	22188	3	0.06603	652.0	M	1.0	218.0	4721.0	ORF1ab	2.0	1574.0		different gene	2020-12	2020	12
27172	13353	13819	3	0.06603	650.0	M	2.0	217.0	13088.0	ORF1ab	2.0	4363.0		different gene	2020-12	2020	12
27173	13353	13820	3	0.06603	651.0	M	3.0	217.0	13088.0	ORF1ab	2.0	4363.0		different gene	2020-12	2020	12
27175	13353	13822	3	0.06603	653.0	M	2.0	218.0	13088.0	ORF1ab	2.0	4363.0		different gene	2020-12	2020	12
27184	13353	13831	3	0.06603	662.0	M	2.0	221.0	13088.0	ORF1ab	2.0	4363.0		different gene	2020-12	2020	12
27176	13353	13823	3	0.06603	654.0	M	3.0	218.0	13088.0	ORF1ab	2.0	4363.0		different gene	2020-12	2020	12
27177	13353	13824	3	0.06603	655.0	M	1.0	219.0	13088.0	ORF1ab	2.0	4363.0		different gene	2020-12	2020	12
27178	13353	13825	3	0.06603	656.0	M	2.0	219.0	13088.0	ORF1ab	2.0	4363.0		different gene	2020-12	2020	12
27179	13353	13826	3	0.06603	657.0	M	3.0	219.0	13088.0	ORF1ab	2.0	4363.0		different gene	2020-12	2020	12
27180	13353	13827	3	0.06603	658.0	M	1.0	220.0	13088.0	ORF1ab	2.0	4363.0		different gene	2020-12	2020	12
27181	13353	13828	3	0.06603	659.0	M	2.0	220.0	13088.0	ORF1ab	2.0	4363.0		different gene	2020-12	2020	12
27182	13353	13829	3	0.06603	660.0	M	3.0	220.0	13088.0	ORF1ab	2.0	4363.0		different gene	2020-12	2020	12
13371	13353	18	3	0.06603	13106.0	ORF1ab	2.0	4369.0	13088.0	ORF1ab	2.0	4363.0	6.0	same gene	2020-12	2020	12
13367	13353	14	3	0.06603	13102.0	ORF1ab	1.0	4368.0	13088.0	ORF1ab	2.0	4363.0	5.0	same gene	2020-12	2020	12
13364	13353	11	3	0.06603	13099.0	ORF1ab	1.0	4367.0	13088.0	ORF1ab	2.0	4363.0	4.0	same gene	2020-12	2020	12
13363	13353	10	3	0.06603	13098.0	ORF1ab	3.0	4366.0	13088.0	ORF1ab	2.0	4363.0	3.0	same gene	2020-12	2020	12
27184	13352	13832	3	0.06603	662.0	M	2.0	221.0	13087.0	ORF1ab	1.0	4363.0		different gene	2020-12	2020	12
27185	13352	13833	3	0.06603	663.0	M	3.0	221.0	13087.0	ORF1ab	1.0	4363.0		different gene	2020-12	2020	12
27186	13352	13834	3	0.06603	664.0	M	1.0	222.0	13087.0	ORF1ab	1.0	4363.0		different gene	2020-12	2020	12
27187	13352	13835	3	0.06603	665.0	M	2.0	222.0	13087.0	ORF1ab	1.0	4363.0		different gene	2020-12	2020	12
27188	13352	13836	3	0.06603	666.0	M	3.0	222.0	13087.0	ORF1ab	1.0	4363.0		different gene	2020-12	2020	12
27189	13352	13837	3	0.06603	667.0	M	1.0	223.0	13087.0	ORF1ab	1.0	4363.0		different gene	2020-12	2020	12
27190	13352	13838	3	0.06603	668.0	M	2.0	223.0	13087.0	ORF1ab	1.0	4363.0		different gene	2020-12	2020	12
27191	13352	13839	3	0.06603	669.0	M	3.0	223.0	13087.0	ORF1ab	1.0	4363.0		different gene	2020-12	2020	12
27192	13352	13840	3	0.06603					13087.0	ORF1ab	1.0	4363.0		different gene	2020-12	2020	12
27194	13352	13842	3	0.06603					13087.0	ORF1ab	1.0	4363.0		different gene	2020-12	2020	12
27195	13352	13843	3	0.06603					13087.0	ORF1ab	1.0	4363.0		different gene	2020-12	2020	12
27197	13352	13845	3	0.06603					13087.0	ORF1ab	1.0	4363.0		different gene	2020-12	2020	12
13359	13353	6	3	0.06603	13094.0	ORF1ab	2.0	4365.0	13088.0	ORF1ab	2.0	4363.0	2.0	same gene	2020-12	2020	12
13360	13353	7	3	0.06603	13095.0	ORF1ab	3.0	4365.0	13088.0	ORF1ab	2.0	4363.0	2.0	same gene	2020-12	2020	12
13361	13353	8	3	0.06603	13096.0	ORF1ab	1.0	4366.0	13088.0	ORF1ab	2.0	4363.0	3.0	same gene	2020-12	2020	12
27175	4986	22189	3	0.06603	653.0	M	2.0	218.0	4721.0	ORF1ab	2.0	1574.0		different gene	2020-12	2020	12
27185	13353	13832	3	0.06603	663.0	M	3.0	221.0	13088.0	ORF1ab	2.0	4363.0		different gene	2020-12	2020	12
13352	4977	8375	3	0.06603	13087.0	ORF1ab	1.0	4363.0	4712.0	ORF1ab	2.0	1571.0	2792.0	same gene	2020-12	2020	12
27194	4986	22208	3	0.06603					4721.0	ORF1ab	2.0	1574.0		different gene	2020-12	2020	12
27187	4986	22201	3	0.06603	665.0	M	2.0	222.0	4721.0	ORF1ab	2.0	1574.0		different gene	2020-12	2020	12
27188	4986	22202	3	0.06603	666.0	M	3.0	222.0	4721.0	ORF1ab	2.0	1574.0		different gene	2020-12	2020	12
27189	4986	22203	3	0.06603	667.0	M	1.0	223.0	4721.0	ORF1ab	2.0	1574.0		different gene	2020-12	2020	12
27190	4986	22204	3	0.06603	668.0	M	2.0	223.0	4721.0	ORF1ab	2.0	1574.0		different gene	2020-12	2020	12
7985	24434	16449	3	0.06603	7720.0	ORF1ab	1.0	2574.0	2872.0	S	1.0	958.0		different gene	2020-12	2020	12
27191	4986	22205	3	0.06603	669.0	M	3.0	223.0	4721.0	ORF1ab	2.0	1574.0		different gene	2020-12	2020	12
27192	4986	22206	3	0.06603					4721.0	ORF1ab	2.0	1574.0		different gene	2020-12	2020	12
27195	4986	22209	3	0.06603					4721.0	ORF1ab	2.0	1574.0		different gene	2020-12	2020	12
27186	13353	13833	3	0.06603	664.0	M	1.0	222.0	13088.0	ORF1ab	2.0	4363.0		different gene	2020-12	2020	12
27197	4986	22211	3	0.06603					4721.0	ORF1ab	2.0	1574.0		different gene	2020-12	2020	12
13361	13355	6	3	0.06603	13096.0	ORF1ab	1.0	4366.0	13090.0	ORF1ab	1.0	4364.0	2.0	same gene	2020-12	2020	12
13363	13355	8	3	0.06603	13098.0	ORF1ab	3.0	4366.0	13090.0	ORF1ab	1.0	4364.0	2.0	same gene	2020-12	2020	12
13364	13355	9	3	0.06603	13099.0	ORF1ab	1.0	4367.0	13090.0	ORF1ab	1.0	4364.0	3.0	same gene	2020-12	2020	12
13367	13355	12	3	0.06603	13102.0	ORF1ab	1.0	4368.0	13090.0	ORF1ab	1.0	4364.0	4.0	same gene	2020-12	2020	12
13371	13355	16	3	0.06603	13106.0	ORF1ab	2.0	4369.0	13090.0	ORF1ab	1.0	4364.0	5.0	same gene	2020-12	2020	12
13353	4977	8376	3	0.06603	13088.0	ORF1ab	2.0	4363.0	4712.0	ORF1ab	2.0	1571.0	2792.0	same gene	2020-12	2020	12
27186	4986	22200	3	0.06603	664.0	M	1.0	222.0	4721.0	ORF1ab	2.0	1574.0		different gene	2020-12	2020	12
27185	4986	22199	3	0.06603	663.0	M	3.0	221.0	4721.0	ORF1ab	2.0	1574.0		different gene	2020-12	2020	12
27184	4986	22198	3	0.06603	662.0	M	2.0	221.0	4721.0	ORF1ab	2.0	1574.0		different gene	2020-12	2020	12
27182	4986	22196	3	0.06603	660.0	M	3.0	220.0	4721.0	ORF1ab	2.0	1574.0		different gene	2020-12	2020	12
27187	13353	13834	3	0.06603	665.0	M	2.0	222.0	13088.0	ORF1ab	2.0	4363.0		different gene	2020-12	2020	12
27188	13353	13835	3	0.06603	666.0	M	3.0	222.0	13088.0	ORF1ab	2.0	4363.0		different gene	2020-12	2020	12
27189	13353	13836	3	0.06603	667.0	M	1.0	223.0	13088.0	ORF1ab	2.0	4363.0		different gene	2020-12	2020	12
27190	13353	13837	3	0.06603	668.0	M	2.0	223.0	13088.0	ORF1ab	2.0	4363.0		different gene	2020-12	2020	12
27191	13353	13838	3	0.06603	669.0	M	3.0	223.0	13088.0	ORF1ab	2.0	4363.0		different gene	2020-12	2020	12
27192	13353	13839	3	0.06603					13088.0	ORF1ab	2.0	4363.0		different gene	2020-12	2020	12
27194	13353	13841	3	0.06603					13088.0	ORF1ab	2.0	4363.0		different gene	2020-12	2020	12
27195	13353	13842	3	0.06603					13088.0	ORF1ab	2.0	4363.0		different gene	2020-12	2020	12
27197	13353	13844	3	0.06603					13088.0	ORF1ab	2.0	4363.0		different gene	2020-12	2020	12
27176	4986	22190	3	0.06603	654.0	M	3.0	218.0	4721.0	ORF1ab	2.0	1574.0		different gene	2020-12	2020	12
27177	4986	22191	3	0.06603	655.0	M	1.0	219.0	4721.0	ORF1ab	2.0	1574.0		different gene	2020-12	2020	12
27178	4986	22192	3	0.06603	656.0	M	2.0	219.0	4721.0	ORF1ab	2.0	1574.0		different gene	2020-12	2020	12
27179	4986	22193	3	0.06603	657.0	M	3.0	219.0	4721.0	ORF1ab	2.0	1574.0		different gene	2020-12	2020	12
27180	4986	22194	3	0.06603	658.0	M	1.0	220.0	4721.0	ORF1ab	2.0	1574.0		different gene	2020-12	2020	12
27181	4986	22195	3	0.06603	659.0	M	2.0	220.0	4721.0	ORF1ab	2.0	1574.0		different gene	2020-12	2020	12
27174	13344	13830	3	0.06603	652.0	M	1.0	218.0	13079.0	ORF1ab	2.0	4360.0		different gene	2020-12	2020	12
27176	4979	22197	3	0.06603	654.0	M	3.0	218.0	4714.0	ORF1ab	1.0	1572.0		different gene	2020-12	2020	12
27172	13344	13828	3	0.06603	650.0	M	2.0	217.0	13079.0	ORF1ab	2.0	4360.0		different gene	2020-12	2020	12
13355	27188	13833	3	0.06603	13090.0	ORF1ab	1.0	4364.0	666.0	M	3.0	222.0		different gene	2020-12	2020	12
13357	13367	10	3	0.06603	13092.0	ORF1ab	3.0	4364.0	13102.0	ORF1ab	1.0	4368.0	4.0	same gene	2020-12	2020	12
13357	13364	7	3	0.06603	13092.0	ORF1ab	3.0	4364.0	13099.0	ORF1ab	1.0	4367.0	3.0	same gene	2020-12	2020	12
13343	13349	6	3	0.06603	13078.0	ORF1ab	1.0	4360.0	13084.0	ORF1ab	1.0	4362.0	2.0	same gene	2020-12	2020	12
13343	13350	7	3	0.06603	13078.0	ORF1ab	1.0	4360.0	13085.0	ORF1ab	2.0	4362.0	2.0	same gene	2020-12	2020	12
13343	13351	8	3	0.06603	13078.0	ORF1ab	1.0	4360.0	13086.0	ORF1ab	3.0	4362.0	2.0	same gene	2020-12	2020	12
13343	13352	9	3	0.06603	13078.0	ORF1ab	1.0	4360.0	13087.0	ORF1ab	1.0	4363.0	3.0	same gene	2020-12	2020	12
13343	13353	10	3	0.06603	13078.0	ORF1ab	1.0	4360.0	13088.0	ORF1ab	2.0	4363.0	3.0	same gene	2020-12	2020	12
13357	13363	6	3	0.06603	13092.0	ORF1ab	3.0	4364.0	13098.0	ORF1ab	3.0	4366.0	2.0	same gene	2020-12	2020	12
13343	13355	12	3	0.06603	13078.0	ORF1ab	1.0	4360.0	13090.0	ORF1ab	1.0	4364.0	4.0	same gene	2020-12	2020	12
13357	13361	4	3	0.06603	13092.0	ORF1ab	3.0	4364.0	13096.0	ORF1ab	1.0	4366.0	2.0	same gene	2020-12	2020	12
13343	13357	14	3	0.06603	13078.0	ORF1ab	1.0	4360.0	13092.0	ORF1ab	3.0	4364.0	4.0	same gene	2020-12	2020	12
13343	13359	16	3	0.06603	13078.0	ORF1ab	1.0	4360.0	13094.0	ORF1ab	2.0	4365.0	5.0	same gene	2020-12	2020	12
13343	13360	17	3	0.06603	13078.0	ORF1ab	1.0	4360.0	13095.0	ORF1ab	3.0	4365.0	5.0	same gene	2020-12	2020	12
13343	13361	18	3	0.06603	13078.0	ORF1ab	1.0	4360.0	13096.0	ORF1ab	1.0	4366.0	6.0	same gene	2020-12	2020	12
13343	13363	20	3	0.06603	13078.0	ORF1ab	1.0	4360.0	13098.0	ORF1ab	3.0	4366.0	6.0	same gene	2020-12	2020	12
13343	13364	21	3	0.06603	13078.0	ORF1ab	1.0	4360.0	13099.0	ORF1ab	1.0	4367.0	7.0	same gene	2020-12	2020	12
13355	27197	13842	3	0.06603	13090.0	ORF1ab	1.0	4364.0						different gene	2020-12	2020	12
13343	13367	24	3	0.06603	13078.0	ORF1ab	1.0	4360.0	13102.0	ORF1ab	1.0	4368.0	8.0	same gene	2020-12	2020	12
13343	13371	28	3	0.06603	13078.0	ORF1ab	1.0	4360.0	13106.0	ORF1ab	2.0	4369.0	9.0	same gene	2020-12	2020	12
13343	27172	13829	3	0.06603	13078.0	ORF1ab	1.0	4360.0	650.0	M	2.0	217.0		different gene	2020-12	2020	12
13343	27173	13830	3	0.06603	13078.0	ORF1ab	1.0	4360.0	651.0	M	3.0	217.0		different gene	2020-12	2020	12
13343	27174	13831	3	0.06603	13078.0	ORF1ab	1.0	4360.0	652.0	M	1.0	218.0		different gene	2020-12	2020	12
13343	27175	13832	3	0.06603	13078.0	ORF1ab	1.0	4360.0	653.0	M	2.0	218.0		different gene	2020-12	2020	12
13343	27176	13833	3	0.06603	13078.0	ORF1ab	1.0	4360.0	654.0	M	3.0	218.0		different gene	2020-12	2020	12
13343	27177	13834	3	0.06603	13078.0	ORF1ab	1.0	4360.0	655.0	M	1.0	219.0		different gene	2020-12	2020	12
13343	27178	13835	3	0.06603	13078.0	ORF1ab	1.0	4360.0	656.0	M	2.0	219.0		different gene	2020-12	2020	12
13343	27179	13836	3	0.06603	13078.0	ORF1ab	1.0	4360.0	657.0	M	3.0	219.0		different gene	2020-12	2020	12
13357	13371	14	3	0.06603	13092.0	ORF1ab	3.0	4364.0	13106.0	ORF1ab	2.0	4369.0	5.0	same gene	2020-12	2020	12
13357	27172	13815	3	0.06603	13092.0	ORF1ab	3.0	4364.0	650.0	M	2.0	217.0		different gene	2020-12	2020	12
13357	27173	13816	3	0.06603	13092.0	ORF1ab	3.0	4364.0	651.0	M	3.0	217.0		different gene	2020-12	2020	12
13357	27189	13832	3	0.06603	13092.0	ORF1ab	3.0	4364.0	667.0	M	1.0	223.0		different gene	2020-12	2020	12
13341	27187	13846	3	0.06603	13076.0	ORF1ab	2.0	4359.0	665.0	M	2.0	222.0		different gene	2020-12	2020	12
13341	27188	13847	3	0.06603	13076.0	ORF1ab	2.0	4359.0	666.0	M	3.0	222.0		different gene	2020-12	2020	12
13341	27189	13848	3	0.06603	13076.0	ORF1ab	2.0	4359.0	667.0	M	1.0	223.0		different gene	2020-12	2020	12
13341	27190	13849	3	0.06603	13076.0	ORF1ab	2.0	4359.0	668.0	M	2.0	223.0		different gene	2020-12	2020	12
13341	27191	13850	3	0.06603	13076.0	ORF1ab	2.0	4359.0	669.0	M	3.0	223.0		different gene	2020-12	2020	12
13341	27192	13851	3	0.06603	13076.0	ORF1ab	2.0	4359.0						different gene	2020-12	2020	12
13341	27194	13853	3	0.06603	13076.0	ORF1ab	2.0	4359.0						different gene	2020-12	2020	12
13341	27195	13854	3	0.06603	13076.0	ORF1ab	2.0	4359.0						different gene	2020-12	2020	12
13341	27197	13856	3	0.06603	13076.0	ORF1ab	2.0	4359.0						different gene	2020-12	2020	12
13357	27192	13835	3	0.06603	13092.0	ORF1ab	3.0	4364.0						different gene	2020-12	2020	12
13357	27191	13834	3	0.06603	13092.0	ORF1ab	3.0	4364.0	669.0	M	3.0	223.0		different gene	2020-12	2020	12
13357	27190	13833	3	0.06603	13092.0	ORF1ab	3.0	4364.0	668.0	M	2.0	223.0		different gene	2020-12	2020	12
13357	27188	13831	3	0.06603	13092.0	ORF1ab	3.0	4364.0	666.0	M	3.0	222.0		different gene	2020-12	2020	12
13357	27174	13817	3	0.06603	13092.0	ORF1ab	3.0	4364.0	652.0	M	1.0	218.0		different gene	2020-12	2020	12
13357	27187	13830	3	0.06603	13092.0	ORF1ab	3.0	4364.0	665.0	M	2.0	222.0		different gene	2020-12	2020	12
13357	27186	13829	3	0.06603	13092.0	ORF1ab	3.0	4364.0	664.0	M	1.0	222.0		different gene	2020-12	2020	12
13357	27185	13828	3	0.06603	13092.0	ORF1ab	3.0	4364.0	663.0	M	3.0	221.0		different gene	2020-12	2020	12
13357	27184	13827	3	0.06603	13092.0	ORF1ab	3.0	4364.0	662.0	M	2.0	221.0		different gene	2020-12	2020	12
13357	27182	13825	3	0.06603	13092.0	ORF1ab	3.0	4364.0	660.0	M	3.0	220.0		different gene	2020-12	2020	12
13357	27181	13824	3	0.06603	13092.0	ORF1ab	3.0	4364.0	659.0	M	2.0	220.0		different gene	2020-12	2020	12
13357	27180	13823	3	0.06603	13092.0	ORF1ab	3.0	4364.0	658.0	M	1.0	220.0		different gene	2020-12	2020	12
13357	27179	13822	3	0.06603	13092.0	ORF1ab	3.0	4364.0	657.0	M	3.0	219.0		different gene	2020-12	2020	12
13357	27178	13821	3	0.06603	13092.0	ORF1ab	3.0	4364.0	656.0	M	2.0	219.0		different gene	2020-12	2020	12
13357	27177	13820	3	0.06603	13092.0	ORF1ab	3.0	4364.0	655.0	M	1.0	219.0		different gene	2020-12	2020	12
13357	27176	13819	3	0.06603	13092.0	ORF1ab	3.0	4364.0	654.0	M	3.0	218.0		different gene	2020-12	2020	12
13357	27175	13818	3	0.06603	13092.0	ORF1ab	3.0	4364.0	653.0	M	2.0	218.0		different gene	2020-12	2020	12
13343	27180	13837	3	0.06603	13078.0	ORF1ab	1.0	4360.0	658.0	M	1.0	220.0		different gene	2020-12	2020	12
13343	27181	13838	3	0.06603	13078.0	ORF1ab	1.0	4360.0	659.0	M	2.0	220.0		different gene	2020-12	2020	12
13343	27182	13839	3	0.06603	13078.0	ORF1ab	1.0	4360.0	660.0	M	3.0	220.0		different gene	2020-12	2020	12
13344	27185	13841	3	0.06603	13079.0	ORF1ab	2.0	4360.0	663.0	M	3.0	221.0		different gene	2020-12	2020	12
13344	27173	13829	3	0.06603	13079.0	ORF1ab	2.0	4360.0	651.0	M	3.0	217.0		different gene	2020-12	2020	12
13344	27174	13830	3	0.06603	13079.0	ORF1ab	2.0	4360.0	652.0	M	1.0	218.0		different gene	2020-12	2020	12
13344	27175	13831	3	0.06603	13079.0	ORF1ab	2.0	4360.0	653.0	M	2.0	218.0		different gene	2020-12	2020	12
13344	27176	13832	3	0.06603	13079.0	ORF1ab	2.0	4360.0	654.0	M	3.0	218.0		different gene	2020-12	2020	12
13344	27177	13833	3	0.06603	13079.0	ORF1ab	2.0	4360.0	655.0	M	1.0	219.0		different gene	2020-12	2020	12
13344	27178	13834	3	0.06603	13079.0	ORF1ab	2.0	4360.0	656.0	M	2.0	219.0		different gene	2020-12	2020	12
13344	27179	13835	3	0.06603	13079.0	ORF1ab	2.0	4360.0	657.0	M	3.0	219.0		different gene	2020-12	2020	12
13344	27180	13836	3	0.06603	13079.0	ORF1ab	2.0	4360.0	658.0	M	1.0	220.0		different gene	2020-12	2020	12
13344	27181	13837	3	0.06603	13079.0	ORF1ab	2.0	4360.0	659.0	M	2.0	220.0		different gene	2020-12	2020	12
13344	27182	13838	3	0.06603	13079.0	ORF1ab	2.0	4360.0	660.0	M	3.0	220.0		different gene	2020-12	2020	12
13355	27190	13835	3	0.06603	13090.0	ORF1ab	1.0	4364.0	668.0	M	2.0	223.0		different gene	2020-12	2020	12
13344	27184	13840	3	0.06603	13079.0	ORF1ab	2.0	4360.0	662.0	M	2.0	221.0		different gene	2020-12	2020	12
13344	27186	13842	3	0.06603	13079.0	ORF1ab	2.0	4360.0	664.0	M	1.0	222.0		different gene	2020-12	2020	12
13355	27191	13836	3	0.06603	13090.0	ORF1ab	1.0	4364.0	669.0	M	3.0	223.0		different gene	2020-12	2020	12
13344	27187	13843	3	0.06603	13079.0	ORF1ab	2.0	4360.0	665.0	M	2.0	222.0		different gene	2020-12	2020	12
13344	27188	13844	3	0.06603	13079.0	ORF1ab	2.0	4360.0	666.0	M	3.0	222.0		different gene	2020-12	2020	12
13344	27189	13845	3	0.06603	13079.0	ORF1ab	2.0	4360.0	667.0	M	1.0	223.0		different gene	2020-12	2020	12
13344	27190	13846	3	0.06603	13079.0	ORF1ab	2.0	4360.0	668.0	M	2.0	223.0		different gene	2020-12	2020	12
13344	27191	13847	3	0.06603	13079.0	ORF1ab	2.0	4360.0	669.0	M	3.0	223.0		different gene	2020-12	2020	12
13344	27192	13848	3	0.06603	13079.0	ORF1ab	2.0	4360.0						different gene	2020-12	2020	12
13344	27194	13850	3	0.06603	13079.0	ORF1ab	2.0	4360.0						different gene	2020-12	2020	12
13344	27195	13851	3	0.06603	13079.0	ORF1ab	2.0	4360.0						different gene	2020-12	2020	12
13344	27197	13853	3	0.06603	13079.0	ORF1ab	2.0	4360.0						different gene	2020-12	2020	12
13346	13352	6	3	0.06603	13081.0	ORF1ab	1.0	4361.0	13087.0	ORF1ab	1.0	4363.0	2.0	same gene	2020-12	2020	12
13346	13353	7	3	0.06603	13081.0	ORF1ab	1.0	4361.0	13088.0	ORF1ab	2.0	4363.0	2.0	same gene	2020-12	2020	12
13355	27189	13834	3	0.06603	13090.0	ORF1ab	1.0	4364.0	667.0	M	1.0	223.0		different gene	2020-12	2020	12
13344	27172	13828	3	0.06603	13079.0	ORF1ab	2.0	4360.0	650.0	M	2.0	217.0		different gene	2020-12	2020	12
13344	13371	27	3	0.06603	13079.0	ORF1ab	2.0	4360.0	13106.0	ORF1ab	2.0	4369.0	9.0	same gene	2020-12	2020	12
13355	27195	13840	3	0.06603	13090.0	ORF1ab	1.0	4364.0						different gene	2020-12	2020	12
13344	13349	5	3	0.06603	13079.0	ORF1ab	2.0	4360.0	13084.0	ORF1ab	1.0	4362.0	2.0	same gene	2020-12	2020	12
13343	27184	13841	3	0.06603	13078.0	ORF1ab	1.0	4360.0	662.0	M	2.0	221.0		different gene	2020-12	2020	12
13343	27185	13842	3	0.06603	13078.0	ORF1ab	1.0	4360.0	663.0	M	3.0	221.0		different gene	2020-12	2020	12
13343	27186	13843	3	0.06603	13078.0	ORF1ab	1.0	4360.0	664.0	M	1.0	222.0		different gene	2020-12	2020	12
13343	27187	13844	3	0.06603	13078.0	ORF1ab	1.0	4360.0	665.0	M	2.0	222.0		different gene	2020-12	2020	12
13343	27188	13845	3	0.06603	13078.0	ORF1ab	1.0	4360.0	666.0	M	3.0	222.0		different gene	2020-12	2020	12
13343	27189	13846	3	0.06603	13078.0	ORF1ab	1.0	4360.0	667.0	M	1.0	223.0		different gene	2020-12	2020	12
13343	27190	13847	3	0.06603	13078.0	ORF1ab	1.0	4360.0	668.0	M	2.0	223.0		different gene	2020-12	2020	12
13343	27191	13848	3	0.06603	13078.0	ORF1ab	1.0	4360.0	669.0	M	3.0	223.0		different gene	2020-12	2020	12
13343	27192	13849	3	0.06603	13078.0	ORF1ab	1.0	4360.0						different gene	2020-12	2020	12
13343	27194	13851	3	0.06603	13078.0	ORF1ab	1.0	4360.0						different gene	2020-12	2020	12
13343	27195	13852	3	0.06603	13078.0	ORF1ab	1.0	4360.0						different gene	2020-12	2020	12
13343	27197	13854	3	0.06603	13078.0	ORF1ab	1.0	4360.0						different gene	2020-12	2020	12
13344	13350	6	3	0.06603	13079.0	ORF1ab	2.0	4360.0	13085.0	ORF1ab	2.0	4362.0	2.0	same gene	2020-12	2020	12
13344	13367	23	3	0.06603	13079.0	ORF1ab	2.0	4360.0	13102.0	ORF1ab	1.0	4368.0	8.0	same gene	2020-12	2020	12
13344	13351	7	3	0.06603	13079.0	ORF1ab	2.0	4360.0	13086.0	ORF1ab	3.0	4362.0	2.0	same gene	2020-12	2020	12
13344	13352	8	3	0.06603	13079.0	ORF1ab	2.0	4360.0	13087.0	ORF1ab	1.0	4363.0	3.0	same gene	2020-12	2020	12
13344	13353	9	3	0.06603	13079.0	ORF1ab	2.0	4360.0	13088.0	ORF1ab	2.0	4363.0	3.0	same gene	2020-12	2020	12
13355	27194	13839	3	0.06603	13090.0	ORF1ab	1.0	4364.0						different gene	2020-12	2020	12
13344	13355	11	3	0.06603	13079.0	ORF1ab	2.0	4360.0	13090.0	ORF1ab	1.0	4364.0	4.0	same gene	2020-12	2020	12
13344	13357	13	3	0.06603	13079.0	ORF1ab	2.0	4360.0	13092.0	ORF1ab	3.0	4364.0	4.0	same gene	2020-12	2020	12
13344	13359	15	3	0.06603	13079.0	ORF1ab	2.0	4360.0	13094.0	ORF1ab	2.0	4365.0	5.0	same gene	2020-12	2020	12
13344	13360	16	3	0.06603	13079.0	ORF1ab	2.0	4360.0	13095.0	ORF1ab	3.0	4365.0	5.0	same gene	2020-12	2020	12
13344	13361	17	3	0.06603	13079.0	ORF1ab	2.0	4360.0	13096.0	ORF1ab	1.0	4366.0	6.0	same gene	2020-12	2020	12
13344	13363	19	3	0.06603	13079.0	ORF1ab	2.0	4360.0	13098.0	ORF1ab	3.0	4366.0	6.0	same gene	2020-12	2020	12
13344	13364	20	3	0.06603	13079.0	ORF1ab	2.0	4360.0	13099.0	ORF1ab	1.0	4367.0	7.0	same gene	2020-12	2020	12
13355	27192	13837	3	0.06603	13090.0	ORF1ab	1.0	4364.0						different gene	2020-12	2020	12
13341	27186	13845	3	0.06603	13076.0	ORF1ab	2.0	4359.0	664.0	M	1.0	222.0		different gene	2020-12	2020	12
13341	27185	13844	3	0.06603	13076.0	ORF1ab	2.0	4359.0	663.0	M	3.0	221.0		different gene	2020-12	2020	12
13341	27184	13843	3	0.06603	13076.0	ORF1ab	2.0	4359.0	662.0	M	2.0	221.0		different gene	2020-12	2020	12
13340	13349	9	3	0.06603	13075.0	ORF1ab	1.0	4359.0	13084.0	ORF1ab	1.0	4362.0	3.0	same gene	2020-12	2020	12
27177	4983	22194	3	0.06603	655.0	M	1.0	219.0	4718.0	ORF1ab	2.0	1573.0		different gene	2020-12	2020	12
27178	4983	22195	3	0.06603	656.0	M	2.0	219.0	4718.0	ORF1ab	2.0	1573.0		different gene	2020-12	2020	12
27179	4983	22196	3	0.06603	657.0	M	3.0	219.0	4718.0	ORF1ab	2.0	1573.0		different gene	2020-12	2020	12
27180	4983	22197	3	0.06603	658.0	M	1.0	220.0	4718.0	ORF1ab	2.0	1573.0		different gene	2020-12	2020	12
27181	4983	22198	3	0.06603	659.0	M	2.0	220.0	4718.0	ORF1ab	2.0	1573.0		different gene	2020-12	2020	12
27182	4983	22199	3	0.06603	660.0	M	3.0	220.0	4718.0	ORF1ab	2.0	1573.0		different gene	2020-12	2020	12
27184	4983	22201	3	0.06603	662.0	M	2.0	221.0	4718.0	ORF1ab	2.0	1573.0		different gene	2020-12	2020	12
27185	4983	22202	3	0.06603	663.0	M	3.0	221.0	4718.0	ORF1ab	2.0	1573.0		different gene	2020-12	2020	12
27186	4983	22203	3	0.06603	664.0	M	1.0	222.0	4718.0	ORF1ab	2.0	1573.0		different gene	2020-12	2020	12
27187	4983	22204	3	0.06603	665.0	M	2.0	222.0	4718.0	ORF1ab	2.0	1573.0		different gene	2020-12	2020	12
13340	13346	6	3	0.06603	13075.0	ORF1ab	1.0	4359.0	13081.0	ORF1ab	1.0	4361.0	2.0	same gene	2020-12	2020	12
13340	13347	7	3	0.06603	13075.0	ORF1ab	1.0	4359.0	13082.0	ORF1ab	2.0	4361.0	2.0	same gene	2020-12	2020	12
13340	13350	10	3	0.06603	13075.0	ORF1ab	1.0	4359.0	13085.0	ORF1ab	2.0	4362.0	3.0	same gene	2020-12	2020	12
27175	4983	22192	3	0.06603	653.0	M	2.0	218.0	4718.0	ORF1ab	2.0	1573.0		different gene	2020-12	2020	12
13340	13351	11	3	0.06603	13075.0	ORF1ab	1.0	4359.0	13086.0	ORF1ab	3.0	4362.0	3.0	same gene	2020-12	2020	12
13340	13352	12	3	0.06603	13075.0	ORF1ab	1.0	4359.0	13087.0	ORF1ab	1.0	4363.0	4.0	same gene	2020-12	2020	12
13340	13353	13	3	0.06603	13075.0	ORF1ab	1.0	4359.0	13088.0	ORF1ab	2.0	4363.0	4.0	same gene	2020-12	2020	12
13340	13355	15	3	0.06603	13075.0	ORF1ab	1.0	4359.0	13090.0	ORF1ab	1.0	4364.0	5.0	same gene	2020-12	2020	12
13340	13357	17	3	0.06603	13075.0	ORF1ab	1.0	4359.0	13092.0	ORF1ab	3.0	4364.0	5.0	same gene	2020-12	2020	12
13340	13359	19	3	0.06603	13075.0	ORF1ab	1.0	4359.0	13094.0	ORF1ab	2.0	4365.0	6.0	same gene	2020-12	2020	12
13340	13360	20	3	0.06603	13075.0	ORF1ab	1.0	4359.0	13095.0	ORF1ab	3.0	4365.0	6.0	same gene	2020-12	2020	12
13340	13361	21	3	0.06603	13075.0	ORF1ab	1.0	4359.0	13096.0	ORF1ab	1.0	4366.0	7.0	same gene	2020-12	2020	12
13340	13363	23	3	0.06603	13075.0	ORF1ab	1.0	4359.0	13098.0	ORF1ab	3.0	4366.0	7.0	same gene	2020-12	2020	12
13340	13364	24	3	0.06603	13075.0	ORF1ab	1.0	4359.0	13099.0	ORF1ab	1.0	4367.0	8.0	same gene	2020-12	2020	12
13340	13367	27	3	0.06603	13075.0	ORF1ab	1.0	4359.0	13102.0	ORF1ab	1.0	4368.0	9.0	same gene	2020-12	2020	12
13340	13371	31	3	0.06603	13075.0	ORF1ab	1.0	4359.0	13106.0	ORF1ab	2.0	4369.0	10.0	same gene	2020-12	2020	12
27176	4983	22193	3	0.06603	654.0	M	3.0	218.0	4718.0	ORF1ab	2.0	1573.0		different gene	2020-12	2020	12
27174	4983	22191	3	0.06603	652.0	M	1.0	218.0	4718.0	ORF1ab	2.0	1573.0		different gene	2020-12	2020	12
27189	4983	22206	3	0.06603	667.0	M	1.0	223.0	4718.0	ORF1ab	2.0	1573.0		different gene	2020-12	2020	12
13350	4983	8367	3	0.06603	13085.0	ORF1ab	2.0	4362.0	4718.0	ORF1ab	2.0	1573.0	2789.0	same gene	2020-12	2020	12
13359	27177	13818	3	0.06603	13094.0	ORF1ab	2.0	4365.0	655.0	M	1.0	219.0		different gene	2020-12	2020	12
13359	27176	13817	3	0.06603	13094.0	ORF1ab	2.0	4365.0	654.0	M	3.0	218.0		different gene	2020-12	2020	12
13359	27175	13816	3	0.06603	13094.0	ORF1ab	2.0	4365.0	653.0	M	2.0	218.0		different gene	2020-12	2020	12
13359	27174	13815	3	0.06603	13094.0	ORF1ab	2.0	4365.0	652.0	M	1.0	218.0		different gene	2020-12	2020	12
13359	27173	13814	3	0.06603	13094.0	ORF1ab	2.0	4365.0	651.0	M	3.0	217.0		different gene	2020-12	2020	12
13359	27172	13813	3	0.06603	13094.0	ORF1ab	2.0	4365.0	650.0	M	2.0	217.0		different gene	2020-12	2020	12
13359	13371	12	3	0.06603	13094.0	ORF1ab	2.0	4365.0	13106.0	ORF1ab	2.0	4369.0	4.0	same gene	2020-12	2020	12
13359	13367	8	3	0.06603	13094.0	ORF1ab	2.0	4365.0	13102.0	ORF1ab	1.0	4368.0	3.0	same gene	2020-12	2020	12
13359	13364	5	3	0.06603	13094.0	ORF1ab	2.0	4365.0	13099.0	ORF1ab	1.0	4367.0	2.0	same gene	2020-12	2020	12
13346	4983	8363	3	0.06603	13081.0	ORF1ab	1.0	4361.0	4718.0	ORF1ab	2.0	1573.0	2788.0	same gene	2020-12	2020	12
13347	4983	8364	3	0.06603	13082.0	ORF1ab	2.0	4361.0	4718.0	ORF1ab	2.0	1573.0	2788.0	same gene	2020-12	2020	12
13349	4983	8366	3	0.06603	13084.0	ORF1ab	1.0	4362.0	4718.0	ORF1ab	2.0	1573.0	2789.0	same gene	2020-12	2020	12
13351	4983	8368	3	0.06603	13086.0	ORF1ab	3.0	4362.0	4718.0	ORF1ab	2.0	1573.0	2789.0	same gene	2020-12	2020	12
27173	4983	22190	3	0.06603	651.0	M	3.0	217.0	4718.0	ORF1ab	2.0	1573.0		different gene	2020-12	2020	12
13352	4983	8369	3	0.06603	13087.0	ORF1ab	1.0	4363.0	4718.0	ORF1ab	2.0	1573.0	2790.0	same gene	2020-12	2020	12
13353	4983	8370	3	0.06603	13088.0	ORF1ab	2.0	4363.0	4718.0	ORF1ab	2.0	1573.0	2790.0	same gene	2020-12	2020	12
13355	4983	8372	3	0.06603	13090.0	ORF1ab	1.0	4364.0	4718.0	ORF1ab	2.0	1573.0	2791.0	same gene	2020-12	2020	12
13357	4983	8374	3	0.06603	13092.0	ORF1ab	3.0	4364.0	4718.0	ORF1ab	2.0	1573.0	2791.0	same gene	2020-12	2020	12
13359	4983	8376	3	0.06603	13094.0	ORF1ab	2.0	4365.0	4718.0	ORF1ab	2.0	1573.0	2792.0	same gene	2020-12	2020	12
13360	4983	8377	3	0.06603	13095.0	ORF1ab	3.0	4365.0	4718.0	ORF1ab	2.0	1573.0	2792.0	same gene	2020-12	2020	12
13361	4983	8378	3	0.06603	13096.0	ORF1ab	1.0	4366.0	4718.0	ORF1ab	2.0	1573.0	2793.0	same gene	2020-12	2020	12
13363	4983	8380	3	0.06603	13098.0	ORF1ab	3.0	4366.0	4718.0	ORF1ab	2.0	1573.0	2793.0	same gene	2020-12	2020	12
13364	4983	8381	3	0.06603	13099.0	ORF1ab	1.0	4367.0	4718.0	ORF1ab	2.0	1573.0	2794.0	same gene	2020-12	2020	12
13367	4983	8384	3	0.06603	13102.0	ORF1ab	1.0	4368.0	4718.0	ORF1ab	2.0	1573.0	2795.0	same gene	2020-12	2020	12
13371	4983	8388	3	0.06603	13106.0	ORF1ab	2.0	4369.0	4718.0	ORF1ab	2.0	1573.0	2796.0	same gene	2020-12	2020	12
27172	4983	22189	3	0.06603	650.0	M	2.0	217.0	4718.0	ORF1ab	2.0	1573.0		different gene	2020-12	2020	12
27188	4983	22205	3	0.06603	666.0	M	3.0	222.0	4718.0	ORF1ab	2.0	1573.0		different gene	2020-12	2020	12
27190	4983	22207	3	0.06603	668.0	M	2.0	223.0	4718.0	ORF1ab	2.0	1573.0		different gene	2020-12	2020	12
13357	27194	13837	3	0.06603	13092.0	ORF1ab	3.0	4364.0						different gene	2020-12	2020	12
13341	13371	30	3	0.06603	13076.0	ORF1ab	2.0	4359.0	13106.0	ORF1ab	2.0	4369.0	10.0	same gene	2020-12	2020	12
13341	13351	10	3	0.06603	13076.0	ORF1ab	2.0	4359.0	13086.0	ORF1ab	3.0	4362.0	3.0	same gene	2020-12	2020	12
13341	13352	11	3	0.06603	13076.0	ORF1ab	2.0	4359.0	13087.0	ORF1ab	1.0	4363.0	4.0	same gene	2020-12	2020	12
13341	13353	12	3	0.06603	13076.0	ORF1ab	2.0	4359.0	13088.0	ORF1ab	2.0	4363.0	4.0	same gene	2020-12	2020	12
13341	13355	14	3	0.06603	13076.0	ORF1ab	2.0	4359.0	13090.0	ORF1ab	1.0	4364.0	5.0	same gene	2020-12	2020	12
13357	27197	13840	3	0.06603	13092.0	ORF1ab	3.0	4364.0						different gene	2020-12	2020	12
13341	13357	16	3	0.06603	13076.0	ORF1ab	2.0	4359.0	13092.0	ORF1ab	3.0	4364.0	5.0	same gene	2020-12	2020	12
13341	13359	18	3	0.06603	13076.0	ORF1ab	2.0	4359.0	13094.0	ORF1ab	2.0	4365.0	6.0	same gene	2020-12	2020	12
13341	13360	19	3	0.06603	13076.0	ORF1ab	2.0	4359.0	13095.0	ORF1ab	3.0	4365.0	6.0	same gene	2020-12	2020	12
13341	13361	20	3	0.06603	13076.0	ORF1ab	2.0	4359.0	13096.0	ORF1ab	1.0	4366.0	7.0	same gene	2020-12	2020	12
13341	13363	22	3	0.06603	13076.0	ORF1ab	2.0	4359.0	13098.0	ORF1ab	3.0	4366.0	7.0	same gene	2020-12	2020	12
13341	13364	23	3	0.06603	13076.0	ORF1ab	2.0	4359.0	13099.0	ORF1ab	1.0	4367.0	8.0	same gene	2020-12	2020	12
13341	13367	26	3	0.06603	13076.0	ORF1ab	2.0	4359.0	13102.0	ORF1ab	1.0	4368.0	9.0	same gene	2020-12	2020	12
27197	4983	22214	3	0.06603					4718.0	ORF1ab	2.0	1573.0		different gene	2020-12	2020	12
13341	13349	8	3	0.06603	13076.0	ORF1ab	2.0	4359.0	13084.0	ORF1ab	1.0	4362.0	3.0	same gene	2020-12	2020	12
13357	27195	13838	3	0.06603	13092.0	ORF1ab	3.0	4364.0						different gene	2020-12	2020	12
13341	27172	13831	3	0.06603	13076.0	ORF1ab	2.0	4359.0	650.0	M	2.0	217.0		different gene	2020-12	2020	12
13341	27173	13832	3	0.06603	13076.0	ORF1ab	2.0	4359.0	651.0	M	3.0	217.0		different gene	2020-12	2020	12
13341	27174	13833	3	0.06603	13076.0	ORF1ab	2.0	4359.0	652.0	M	1.0	218.0		different gene	2020-12	2020	12
13341	27175	13834	3	0.06603	13076.0	ORF1ab	2.0	4359.0	653.0	M	2.0	218.0		different gene	2020-12	2020	12
13341	27176	13835	3	0.06603	13076.0	ORF1ab	2.0	4359.0	654.0	M	3.0	218.0		different gene	2020-12	2020	12
13341	27177	13836	3	0.06603	13076.0	ORF1ab	2.0	4359.0	655.0	M	1.0	219.0		different gene	2020-12	2020	12
13341	27178	13837	3	0.06603	13076.0	ORF1ab	2.0	4359.0	656.0	M	2.0	219.0		different gene	2020-12	2020	12
13341	27179	13838	3	0.06603	13076.0	ORF1ab	2.0	4359.0	657.0	M	3.0	219.0		different gene	2020-12	2020	12
13341	27180	13839	3	0.06603	13076.0	ORF1ab	2.0	4359.0	658.0	M	1.0	220.0		different gene	2020-12	2020	12
13341	27181	13840	3	0.06603	13076.0	ORF1ab	2.0	4359.0	659.0	M	2.0	220.0		different gene	2020-12	2020	12
13341	27182	13841	3	0.06603	13076.0	ORF1ab	2.0	4359.0	660.0	M	3.0	220.0		different gene	2020-12	2020	12
13341	13350	9	3	0.06603	13076.0	ORF1ab	2.0	4359.0	13085.0	ORF1ab	2.0	4362.0	3.0	same gene	2020-12	2020	12
13341	13347	6	3	0.06603	13076.0	ORF1ab	2.0	4359.0	13082.0	ORF1ab	2.0	4361.0	2.0	same gene	2020-12	2020	12
27191	4983	22208	3	0.06603	669.0	M	3.0	223.0	4718.0	ORF1ab	2.0	1573.0		different gene	2020-12	2020	12
13340	27181	13841	3	0.06603	13075.0	ORF1ab	1.0	4359.0	659.0	M	2.0	220.0		different gene	2020-12	2020	12
27192	4983	22209	3	0.06603					4718.0	ORF1ab	2.0	1573.0		different gene	2020-12	2020	12
27194	4983	22211	3	0.06603					4718.0	ORF1ab	2.0	1573.0		different gene	2020-12	2020	12
27195	4983	22212	3	0.06603					4718.0	ORF1ab	2.0	1573.0		different gene	2020-12	2020	12
13340	27172	13832	3	0.06603	13075.0	ORF1ab	1.0	4359.0	650.0	M	2.0	217.0		different gene	2020-12	2020	12
13340	27173	13833	3	0.06603	13075.0	ORF1ab	1.0	4359.0	651.0	M	3.0	217.0		different gene	2020-12	2020	12
13340	27174	13834	3	0.06603	13075.0	ORF1ab	1.0	4359.0	652.0	M	1.0	218.0		different gene	2020-12	2020	12
13340	27175	13835	3	0.06603	13075.0	ORF1ab	1.0	4359.0	653.0	M	2.0	218.0		different gene	2020-12	2020	12
13340	27176	13836	3	0.06603	13075.0	ORF1ab	1.0	4359.0	654.0	M	3.0	218.0		different gene	2020-12	2020	12
13340	27177	13837	3	0.06603	13075.0	ORF1ab	1.0	4359.0	655.0	M	1.0	219.0		different gene	2020-12	2020	12
13340	27178	13838	3	0.06603	13075.0	ORF1ab	1.0	4359.0	656.0	M	2.0	219.0		different gene	2020-12	2020	12
13340	27179	13839	3	0.06603	13075.0	ORF1ab	1.0	4359.0	657.0	M	3.0	219.0		different gene	2020-12	2020	12
13340	27180	13840	3	0.06603	13075.0	ORF1ab	1.0	4359.0	658.0	M	1.0	220.0		different gene	2020-12	2020	12
13340	27182	13842	3	0.06603	13075.0	ORF1ab	1.0	4359.0	660.0	M	3.0	220.0		different gene	2020-12	2020	12
13341	13346	5	3	0.06603	13076.0	ORF1ab	2.0	4359.0	13081.0	ORF1ab	1.0	4361.0	2.0	same gene	2020-12	2020	12
13340	27184	13844	3	0.06603	13075.0	ORF1ab	1.0	4359.0	662.0	M	2.0	221.0		different gene	2020-12	2020	12
13340	27185	13845	3	0.06603	13075.0	ORF1ab	1.0	4359.0	663.0	M	3.0	221.0		different gene	2020-12	2020	12
13340	27186	13846	3	0.06603	13075.0	ORF1ab	1.0	4359.0	664.0	M	1.0	222.0		different gene	2020-12	2020	12
13340	27187	13847	3	0.06603	13075.0	ORF1ab	1.0	4359.0	665.0	M	2.0	222.0		different gene	2020-12	2020	12
13340	27188	13848	3	0.06603	13075.0	ORF1ab	1.0	4359.0	666.0	M	3.0	222.0		different gene	2020-12	2020	12
13340	27189	13849	3	0.06603	13075.0	ORF1ab	1.0	4359.0	667.0	M	1.0	223.0		different gene	2020-12	2020	12
13340	27190	13850	3	0.06603	13075.0	ORF1ab	1.0	4359.0	668.0	M	2.0	223.0		different gene	2020-12	2020	12
13340	27191	13851	3	0.06603	13075.0	ORF1ab	1.0	4359.0	669.0	M	3.0	223.0		different gene	2020-12	2020	12
13340	27192	13852	3	0.06603	13075.0	ORF1ab	1.0	4359.0						different gene	2020-12	2020	12
13340	27194	13854	3	0.06603	13075.0	ORF1ab	1.0	4359.0						different gene	2020-12	2020	12
13340	27195	13855	3	0.06603	13075.0	ORF1ab	1.0	4359.0						different gene	2020-12	2020	12
13340	27197	13857	3	0.06603	13075.0	ORF1ab	1.0	4359.0						different gene	2020-12	2020	12
13346	13355	9	3	0.06603	13081.0	ORF1ab	1.0	4361.0	13090.0	ORF1ab	1.0	4364.0	3.0	same gene	2020-12	2020	12
13346	13357	11	3	0.06603	13081.0	ORF1ab	1.0	4361.0	13092.0	ORF1ab	3.0	4364.0	3.0	same gene	2020-12	2020	12
13346	4979	8367	3	0.06603	13081.0	ORF1ab	1.0	4361.0	4714.0	ORF1ab	1.0	1572.0	2789.0	same gene	2020-12	2020	12
13346	13359	13	3	0.06603	13081.0	ORF1ab	1.0	4361.0	13094.0	ORF1ab	2.0	4365.0	4.0	same gene	2020-12	2020	12
13351	13371	20	3	0.06603	13086.0	ORF1ab	3.0	4362.0	13106.0	ORF1ab	2.0	4369.0	7.0	same gene	2020-12	2020	12
13351	27172	13821	3	0.06603	13086.0	ORF1ab	3.0	4362.0	650.0	M	2.0	217.0		different gene	2020-12	2020	12
13351	27173	13822	3	0.06603	13086.0	ORF1ab	3.0	4362.0	651.0	M	3.0	217.0		different gene	2020-12	2020	12
13351	27174	13823	3	0.06603	13086.0	ORF1ab	3.0	4362.0	652.0	M	1.0	218.0		different gene	2020-12	2020	12
13351	27175	13824	3	0.06603	13086.0	ORF1ab	3.0	4362.0	653.0	M	2.0	218.0		different gene	2020-12	2020	12
13351	27176	13825	3	0.06603	13086.0	ORF1ab	3.0	4362.0	654.0	M	3.0	218.0		different gene	2020-12	2020	12
13351	27177	13826	3	0.06603	13086.0	ORF1ab	3.0	4362.0	655.0	M	1.0	219.0		different gene	2020-12	2020	12
13351	27178	13827	3	0.06603	13086.0	ORF1ab	3.0	4362.0	656.0	M	2.0	219.0		different gene	2020-12	2020	12
13351	27179	13828	3	0.06603	13086.0	ORF1ab	3.0	4362.0	657.0	M	3.0	219.0		different gene	2020-12	2020	12
13351	27180	13829	3	0.06603	13086.0	ORF1ab	3.0	4362.0	658.0	M	1.0	220.0		different gene	2020-12	2020	12
13351	27181	13830	3	0.06603	13086.0	ORF1ab	3.0	4362.0	659.0	M	2.0	220.0		different gene	2020-12	2020	12
13351	27182	13831	3	0.06603	13086.0	ORF1ab	3.0	4362.0	660.0	M	3.0	220.0		different gene	2020-12	2020	12
13351	27184	13833	3	0.06603	13086.0	ORF1ab	3.0	4362.0	662.0	M	2.0	221.0		different gene	2020-12	2020	12
13351	27185	13834	3	0.06603	13086.0	ORF1ab	3.0	4362.0	663.0	M	3.0	221.0		different gene	2020-12	2020	12
13351	27186	13835	3	0.06603	13086.0	ORF1ab	3.0	4362.0	664.0	M	1.0	222.0		different gene	2020-12	2020	12
13351	27187	13836	3	0.06603	13086.0	ORF1ab	3.0	4362.0	665.0	M	2.0	222.0		different gene	2020-12	2020	12
13351	27188	13837	3	0.06603	13086.0	ORF1ab	3.0	4362.0	666.0	M	3.0	222.0		different gene	2020-12	2020	12
13351	27189	13838	3	0.06603	13086.0	ORF1ab	3.0	4362.0	667.0	M	1.0	223.0		different gene	2020-12	2020	12
13351	27190	13839	3	0.06603	13086.0	ORF1ab	3.0	4362.0	668.0	M	2.0	223.0		different gene	2020-12	2020	12
13351	27191	13840	3	0.06603	13086.0	ORF1ab	3.0	4362.0	669.0	M	3.0	223.0		different gene	2020-12	2020	12
13351	27192	13841	3	0.06603	13086.0	ORF1ab	3.0	4362.0						different gene	2020-12	2020	12
13351	27194	13843	3	0.06603	13086.0	ORF1ab	3.0	4362.0						different gene	2020-12	2020	12
13351	27195	13844	3	0.06603	13086.0	ORF1ab	3.0	4362.0						different gene	2020-12	2020	12
13351	27197	13846	3	0.06603	13086.0	ORF1ab	3.0	4362.0						different gene	2020-12	2020	12
13352	13359	7	3	0.06603	13087.0	ORF1ab	1.0	4363.0	13094.0	ORF1ab	2.0	4365.0	2.0	same gene	2020-12	2020	12
13352	13360	8	3	0.06603	13087.0	ORF1ab	1.0	4363.0	13095.0	ORF1ab	3.0	4365.0	2.0	same gene	2020-12	2020	12
13352	13361	9	3	0.06603	13087.0	ORF1ab	1.0	4363.0	13096.0	ORF1ab	1.0	4366.0	3.0	same gene	2020-12	2020	12
13351	13367	16	3	0.06603	13086.0	ORF1ab	3.0	4362.0	13102.0	ORF1ab	1.0	4368.0	6.0	same gene	2020-12	2020	12
13351	13364	13	3	0.06603	13086.0	ORF1ab	3.0	4362.0	13099.0	ORF1ab	1.0	4367.0	5.0	same gene	2020-12	2020	12
13351	13363	12	3	0.06603	13086.0	ORF1ab	3.0	4362.0	13098.0	ORF1ab	3.0	4366.0	4.0	same gene	2020-12	2020	12
13350	27186	13836	3	0.06603	13085.0	ORF1ab	2.0	4362.0	664.0	M	1.0	222.0		different gene	2020-12	2020	12
13350	27173	13823	3	0.06603	13085.0	ORF1ab	2.0	4362.0	651.0	M	3.0	217.0		different gene	2020-12	2020	12
13350	27174	13824	3	0.06603	13085.0	ORF1ab	2.0	4362.0	652.0	M	1.0	218.0		different gene	2020-12	2020	12
13350	27175	13825	3	0.06603	13085.0	ORF1ab	2.0	4362.0	653.0	M	2.0	218.0		different gene	2020-12	2020	12
13350	27176	13826	3	0.06603	13085.0	ORF1ab	2.0	4362.0	654.0	M	3.0	218.0		different gene	2020-12	2020	12
13350	27177	13827	3	0.06603	13085.0	ORF1ab	2.0	4362.0	655.0	M	1.0	219.0		different gene	2020-12	2020	12
13350	27178	13828	3	0.06603	13085.0	ORF1ab	2.0	4362.0	656.0	M	2.0	219.0		different gene	2020-12	2020	12
13350	27179	13829	3	0.06603	13085.0	ORF1ab	2.0	4362.0	657.0	M	3.0	219.0		different gene	2020-12	2020	12
13350	27180	13830	3	0.06603	13085.0	ORF1ab	2.0	4362.0	658.0	M	1.0	220.0		different gene	2020-12	2020	12
13350	27181	13831	3	0.06603	13085.0	ORF1ab	2.0	4362.0	659.0	M	2.0	220.0		different gene	2020-12	2020	12
13350	27182	13832	3	0.06603	13085.0	ORF1ab	2.0	4362.0	660.0	M	3.0	220.0		different gene	2020-12	2020	12
13350	27184	13834	3	0.06603	13085.0	ORF1ab	2.0	4362.0	662.0	M	2.0	221.0		different gene	2020-12	2020	12
13350	27185	13835	3	0.06603	13085.0	ORF1ab	2.0	4362.0	663.0	M	3.0	221.0		different gene	2020-12	2020	12
13350	27187	13837	3	0.06603	13085.0	ORF1ab	2.0	4362.0	665.0	M	2.0	222.0		different gene	2020-12	2020	12
13351	13361	10	3	0.06603	13086.0	ORF1ab	3.0	4362.0	13096.0	ORF1ab	1.0	4366.0	4.0	same gene	2020-12	2020	12
13350	27188	13838	3	0.06603	13085.0	ORF1ab	2.0	4362.0	666.0	M	3.0	222.0		different gene	2020-12	2020	12
13350	27189	13839	3	0.06603	13085.0	ORF1ab	2.0	4362.0	667.0	M	1.0	223.0		different gene	2020-12	2020	12
13350	27190	13840	3	0.06603	13085.0	ORF1ab	2.0	4362.0	668.0	M	2.0	223.0		different gene	2020-12	2020	12
13350	27191	13841	3	0.06603	13085.0	ORF1ab	2.0	4362.0	669.0	M	3.0	223.0		different gene	2020-12	2020	12
13350	27192	13842	3	0.06603	13085.0	ORF1ab	2.0	4362.0						different gene	2020-12	2020	12
13350	27194	13844	3	0.06603	13085.0	ORF1ab	2.0	4362.0						different gene	2020-12	2020	12
13350	27195	13845	3	0.06603	13085.0	ORF1ab	2.0	4362.0						different gene	2020-12	2020	12
13350	27197	13847	3	0.06603	13085.0	ORF1ab	2.0	4362.0						different gene	2020-12	2020	12
13351	13355	4	3	0.06603	13086.0	ORF1ab	3.0	4362.0	13090.0	ORF1ab	1.0	4364.0	2.0	same gene	2020-12	2020	12
13351	13357	6	3	0.06603	13086.0	ORF1ab	3.0	4362.0	13092.0	ORF1ab	3.0	4364.0	2.0	same gene	2020-12	2020	12
13351	13359	8	3	0.06603	13086.0	ORF1ab	3.0	4362.0	13094.0	ORF1ab	2.0	4365.0	3.0	same gene	2020-12	2020	12
13351	13360	9	3	0.06603	13086.0	ORF1ab	3.0	4362.0	13095.0	ORF1ab	3.0	4365.0	3.0	same gene	2020-12	2020	12
13352	13363	11	3	0.06603	13087.0	ORF1ab	1.0	4363.0	13098.0	ORF1ab	3.0	4366.0	3.0	same gene	2020-12	2020	12
13352	13364	12	3	0.06603	13087.0	ORF1ab	1.0	4363.0	13099.0	ORF1ab	1.0	4367.0	4.0	same gene	2020-12	2020	12
13352	13367	15	3	0.06603	13087.0	ORF1ab	1.0	4363.0	13102.0	ORF1ab	1.0	4368.0	5.0	same gene	2020-12	2020	12
13353	27185	13832	3	0.06603	13088.0	ORF1ab	2.0	4363.0	663.0	M	3.0	221.0		different gene	2020-12	2020	12
13353	27172	13819	3	0.06603	13088.0	ORF1ab	2.0	4363.0	650.0	M	2.0	217.0		different gene	2020-12	2020	12
13353	27173	13820	3	0.06603	13088.0	ORF1ab	2.0	4363.0	651.0	M	3.0	217.0		different gene	2020-12	2020	12
13353	27174	13821	3	0.06603	13088.0	ORF1ab	2.0	4363.0	652.0	M	1.0	218.0		different gene	2020-12	2020	12
13353	27175	13822	3	0.06603	13088.0	ORF1ab	2.0	4363.0	653.0	M	2.0	218.0		different gene	2020-12	2020	12
13353	27176	13823	3	0.06603	13088.0	ORF1ab	2.0	4363.0	654.0	M	3.0	218.0		different gene	2020-12	2020	12
13353	27177	13824	3	0.06603	13088.0	ORF1ab	2.0	4363.0	655.0	M	1.0	219.0		different gene	2020-12	2020	12
13353	27178	13825	3	0.06603	13088.0	ORF1ab	2.0	4363.0	656.0	M	2.0	219.0		different gene	2020-12	2020	12
13353	27179	13826	3	0.06603	13088.0	ORF1ab	2.0	4363.0	657.0	M	3.0	219.0		different gene	2020-12	2020	12
13353	27180	13827	3	0.06603	13088.0	ORF1ab	2.0	4363.0	658.0	M	1.0	220.0		different gene	2020-12	2020	12
13353	27181	13828	3	0.06603	13088.0	ORF1ab	2.0	4363.0	659.0	M	2.0	220.0		different gene	2020-12	2020	12
13353	27182	13829	3	0.06603	13088.0	ORF1ab	2.0	4363.0	660.0	M	3.0	220.0		different gene	2020-12	2020	12
13353	27184	13831	3	0.06603	13088.0	ORF1ab	2.0	4363.0	662.0	M	2.0	221.0		different gene	2020-12	2020	12
13353	27186	13833	3	0.06603	13088.0	ORF1ab	2.0	4363.0	664.0	M	1.0	222.0		different gene	2020-12	2020	12
13353	13367	14	3	0.06603	13088.0	ORF1ab	2.0	4363.0	13102.0	ORF1ab	1.0	4368.0	5.0	same gene	2020-12	2020	12
13353	27187	13834	3	0.06603	13088.0	ORF1ab	2.0	4363.0	665.0	M	2.0	222.0		different gene	2020-12	2020	12
13353	27188	13835	3	0.06603	13088.0	ORF1ab	2.0	4363.0	666.0	M	3.0	222.0		different gene	2020-12	2020	12
13353	27189	13836	3	0.06603	13088.0	ORF1ab	2.0	4363.0	667.0	M	1.0	223.0		different gene	2020-12	2020	12
13353	27190	13837	3	0.06603	13088.0	ORF1ab	2.0	4363.0	668.0	M	2.0	223.0		different gene	2020-12	2020	12
13353	27191	13838	3	0.06603	13088.0	ORF1ab	2.0	4363.0	669.0	M	3.0	223.0		different gene	2020-12	2020	12
13353	27192	13839	3	0.06603	13088.0	ORF1ab	2.0	4363.0						different gene	2020-12	2020	12
13353	27194	13841	3	0.06603	13088.0	ORF1ab	2.0	4363.0						different gene	2020-12	2020	12
13353	27195	13842	3	0.06603	13088.0	ORF1ab	2.0	4363.0						different gene	2020-12	2020	12
13353	27197	13844	3	0.06603	13088.0	ORF1ab	2.0	4363.0						different gene	2020-12	2020	12
13355	13371	16	3	0.06603	13090.0	ORF1ab	1.0	4364.0	13106.0	ORF1ab	2.0	4369.0	5.0	same gene	2020-12	2020	12
13355	13367	12	3	0.06603	13090.0	ORF1ab	1.0	4364.0	13102.0	ORF1ab	1.0	4368.0	4.0	same gene	2020-12	2020	12
13355	13364	9	3	0.06603	13090.0	ORF1ab	1.0	4364.0	13099.0	ORF1ab	1.0	4367.0	3.0	same gene	2020-12	2020	12
13353	13371	18	3	0.06603	13088.0	ORF1ab	2.0	4363.0	13106.0	ORF1ab	2.0	4369.0	6.0	same gene	2020-12	2020	12
13353	13364	11	3	0.06603	13088.0	ORF1ab	2.0	4363.0	13099.0	ORF1ab	1.0	4367.0	4.0	same gene	2020-12	2020	12
13352	13371	19	3	0.06603	13087.0	ORF1ab	1.0	4363.0	13106.0	ORF1ab	2.0	4369.0	6.0	same gene	2020-12	2020	12
13352	27185	13833	3	0.06603	13087.0	ORF1ab	1.0	4363.0	663.0	M	3.0	221.0		different gene	2020-12	2020	12
13352	27172	13820	3	0.06603	13087.0	ORF1ab	1.0	4363.0	650.0	M	2.0	217.0		different gene	2020-12	2020	12
13352	27173	13821	3	0.06603	13087.0	ORF1ab	1.0	4363.0	651.0	M	3.0	217.0		different gene	2020-12	2020	12
13352	27174	13822	3	0.06603	13087.0	ORF1ab	1.0	4363.0	652.0	M	1.0	218.0		different gene	2020-12	2020	12
13352	27175	13823	3	0.06603	13087.0	ORF1ab	1.0	4363.0	653.0	M	2.0	218.0		different gene	2020-12	2020	12
13352	27176	13824	3	0.06603	13087.0	ORF1ab	1.0	4363.0	654.0	M	3.0	218.0		different gene	2020-12	2020	12
13352	27177	13825	3	0.06603	13087.0	ORF1ab	1.0	4363.0	655.0	M	1.0	219.0		different gene	2020-12	2020	12
13352	27178	13826	3	0.06603	13087.0	ORF1ab	1.0	4363.0	656.0	M	2.0	219.0		different gene	2020-12	2020	12
13352	27179	13827	3	0.06603	13087.0	ORF1ab	1.0	4363.0	657.0	M	3.0	219.0		different gene	2020-12	2020	12
13352	27180	13828	3	0.06603	13087.0	ORF1ab	1.0	4363.0	658.0	M	1.0	220.0		different gene	2020-12	2020	12
13352	27181	13829	3	0.06603	13087.0	ORF1ab	1.0	4363.0	659.0	M	2.0	220.0		different gene	2020-12	2020	12
13352	27182	13830	3	0.06603	13087.0	ORF1ab	1.0	4363.0	660.0	M	3.0	220.0		different gene	2020-12	2020	12
13352	27184	13832	3	0.06603	13087.0	ORF1ab	1.0	4363.0	662.0	M	2.0	221.0		different gene	2020-12	2020	12
13352	27186	13834	3	0.06603	13087.0	ORF1ab	1.0	4363.0	664.0	M	1.0	222.0		different gene	2020-12	2020	12
13353	13363	10	3	0.06603	13088.0	ORF1ab	2.0	4363.0	13098.0	ORF1ab	3.0	4366.0	3.0	same gene	2020-12	2020	12
13352	27187	13835	3	0.06603	13087.0	ORF1ab	1.0	4363.0	665.0	M	2.0	222.0		different gene	2020-12	2020	12
13352	27188	13836	3	0.06603	13087.0	ORF1ab	1.0	4363.0	666.0	M	3.0	222.0		different gene	2020-12	2020	12
13352	27189	13837	3	0.06603	13087.0	ORF1ab	1.0	4363.0	667.0	M	1.0	223.0		different gene	2020-12	2020	12
13352	27190	13838	3	0.06603	13087.0	ORF1ab	1.0	4363.0	668.0	M	2.0	223.0		different gene	2020-12	2020	12
13352	27191	13839	3	0.06603	13087.0	ORF1ab	1.0	4363.0	669.0	M	3.0	223.0		different gene	2020-12	2020	12
13352	27192	13840	3	0.06603	13087.0	ORF1ab	1.0	4363.0						different gene	2020-12	2020	12
13352	27194	13842	3	0.06603	13087.0	ORF1ab	1.0	4363.0						different gene	2020-12	2020	12
13352	27195	13843	3	0.06603	13087.0	ORF1ab	1.0	4363.0						different gene	2020-12	2020	12
13352	27197	13845	3	0.06603	13087.0	ORF1ab	1.0	4363.0						different gene	2020-12	2020	12
13353	13359	6	3	0.06603	13088.0	ORF1ab	2.0	4363.0	13094.0	ORF1ab	2.0	4365.0	2.0	same gene	2020-12	2020	12
13353	13360	7	3	0.06603	13088.0	ORF1ab	2.0	4363.0	13095.0	ORF1ab	3.0	4365.0	2.0	same gene	2020-12	2020	12
13353	13361	8	3	0.06603	13088.0	ORF1ab	2.0	4363.0	13096.0	ORF1ab	1.0	4366.0	3.0	same gene	2020-12	2020	12
13350	27172	13822	3	0.06603	13085.0	ORF1ab	2.0	4362.0	650.0	M	2.0	217.0		different gene	2020-12	2020	12
13355	27172	13817	3	0.06603	13090.0	ORF1ab	1.0	4364.0	650.0	M	2.0	217.0		different gene	2020-12	2020	12
13350	13371	21	3	0.06603	13085.0	ORF1ab	2.0	4362.0	13106.0	ORF1ab	2.0	4369.0	7.0	same gene	2020-12	2020	12
13347	13364	17	3	0.06603	13082.0	ORF1ab	2.0	4361.0	13099.0	ORF1ab	1.0	4367.0	6.0	same gene	2020-12	2020	12
13346	27195	13849	3	0.06603	13081.0	ORF1ab	1.0	4361.0						different gene	2020-12	2020	12
13346	27197	13851	3	0.06603	13081.0	ORF1ab	1.0	4361.0						different gene	2020-12	2020	12
13347	13352	5	3	0.06603	13082.0	ORF1ab	2.0	4361.0	13087.0	ORF1ab	1.0	4363.0	2.0	same gene	2020-12	2020	12
13347	13353	6	3	0.06603	13082.0	ORF1ab	2.0	4361.0	13088.0	ORF1ab	2.0	4363.0	2.0	same gene	2020-12	2020	12
13355	27184	13829	3	0.06603	13090.0	ORF1ab	1.0	4364.0	662.0	M	2.0	221.0		different gene	2020-12	2020	12
13347	13355	8	3	0.06603	13082.0	ORF1ab	2.0	4361.0	13090.0	ORF1ab	1.0	4364.0	3.0	same gene	2020-12	2020	12
13355	27182	13827	3	0.06603	13090.0	ORF1ab	1.0	4364.0	660.0	M	3.0	220.0		different gene	2020-12	2020	12
13347	13357	10	3	0.06603	13082.0	ORF1ab	2.0	4361.0	13092.0	ORF1ab	3.0	4364.0	3.0	same gene	2020-12	2020	12
13347	13359	12	3	0.06603	13082.0	ORF1ab	2.0	4361.0	13094.0	ORF1ab	2.0	4365.0	4.0	same gene	2020-12	2020	12
13347	13360	13	3	0.06603	13082.0	ORF1ab	2.0	4361.0	13095.0	ORF1ab	3.0	4365.0	4.0	same gene	2020-12	2020	12
13347	13361	14	3	0.06603	13082.0	ORF1ab	2.0	4361.0	13096.0	ORF1ab	1.0	4366.0	5.0	same gene	2020-12	2020	12
13347	13363	16	3	0.06603	13082.0	ORF1ab	2.0	4361.0	13098.0	ORF1ab	3.0	4366.0	5.0	same gene	2020-12	2020	12
13355	27181	13826	3	0.06603	13090.0	ORF1ab	1.0	4364.0	659.0	M	2.0	220.0		different gene	2020-12	2020	12
13346	27192	13846	3	0.06603	13081.0	ORF1ab	1.0	4361.0						different gene	2020-12	2020	12
13347	13367	20	3	0.06603	13082.0	ORF1ab	2.0	4361.0	13102.0	ORF1ab	1.0	4368.0	7.0	same gene	2020-12	2020	12
13347	13371	24	3	0.06603	13082.0	ORF1ab	2.0	4361.0	13106.0	ORF1ab	2.0	4369.0	8.0	same gene	2020-12	2020	12
13355	27180	13825	3	0.06603	13090.0	ORF1ab	1.0	4364.0	658.0	M	1.0	220.0		different gene	2020-12	2020	12
13347	27172	13825	3	0.06603	13082.0	ORF1ab	2.0	4361.0	650.0	M	2.0	217.0		different gene	2020-12	2020	12
13347	27173	13826	3	0.06603	13082.0	ORF1ab	2.0	4361.0	651.0	M	3.0	217.0		different gene	2020-12	2020	12
13347	27174	13827	3	0.06603	13082.0	ORF1ab	2.0	4361.0	652.0	M	1.0	218.0		different gene	2020-12	2020	12
13347	27175	13828	3	0.06603	13082.0	ORF1ab	2.0	4361.0	653.0	M	2.0	218.0		different gene	2020-12	2020	12
13347	27176	13829	3	0.06603	13082.0	ORF1ab	2.0	4361.0	654.0	M	3.0	218.0		different gene	2020-12	2020	12
13347	27177	13830	3	0.06603	13082.0	ORF1ab	2.0	4361.0	655.0	M	1.0	219.0		different gene	2020-12	2020	12
13347	27178	13831	3	0.06603	13082.0	ORF1ab	2.0	4361.0	656.0	M	2.0	219.0		different gene	2020-12	2020	12
13347	27179	13832	3	0.06603	13082.0	ORF1ab	2.0	4361.0	657.0	M	3.0	219.0		different gene	2020-12	2020	12
13347	27180	13833	3	0.06603	13082.0	ORF1ab	2.0	4361.0	658.0	M	1.0	220.0		different gene	2020-12	2020	12
13346	27194	13848	3	0.06603	13081.0	ORF1ab	1.0	4361.0						different gene	2020-12	2020	12
13346	27191	13845	3	0.06603	13081.0	ORF1ab	1.0	4361.0	669.0	M	3.0	223.0		different gene	2020-12	2020	12
13347	27182	13835	3	0.06603	13082.0	ORF1ab	2.0	4361.0	660.0	M	3.0	220.0		different gene	2020-12	2020	12
13346	27176	13830	3	0.06603	13081.0	ORF1ab	1.0	4361.0	654.0	M	3.0	218.0		different gene	2020-12	2020	12
13346	13360	14	3	0.06603	13081.0	ORF1ab	1.0	4361.0	13095.0	ORF1ab	3.0	4365.0	4.0	same gene	2020-12	2020	12
13346	13361	15	3	0.06603	13081.0	ORF1ab	1.0	4361.0	13096.0	ORF1ab	1.0	4366.0	5.0	same gene	2020-12	2020	12
13346	13363	17	3	0.06603	13081.0	ORF1ab	1.0	4361.0	13098.0	ORF1ab	3.0	4366.0	5.0	same gene	2020-12	2020	12
13346	13364	18	3	0.06603	13081.0	ORF1ab	1.0	4361.0	13099.0	ORF1ab	1.0	4367.0	6.0	same gene	2020-12	2020	12
13355	27187	13832	3	0.06603	13090.0	ORF1ab	1.0	4364.0	665.0	M	2.0	222.0		different gene	2020-12	2020	12
13346	13367	21	3	0.06603	13081.0	ORF1ab	1.0	4361.0	13102.0	ORF1ab	1.0	4368.0	7.0	same gene	2020-12	2020	12
13346	13371	25	3	0.06603	13081.0	ORF1ab	1.0	4361.0	13106.0	ORF1ab	2.0	4369.0	8.0	same gene	2020-12	2020	12
13355	27186	13831	3	0.06603	13090.0	ORF1ab	1.0	4364.0	664.0	M	1.0	222.0		different gene	2020-12	2020	12
13346	27172	13826	3	0.06603	13081.0	ORF1ab	1.0	4361.0	650.0	M	2.0	217.0		different gene	2020-12	2020	12
13346	27173	13827	3	0.06603	13081.0	ORF1ab	1.0	4361.0	651.0	M	3.0	217.0		different gene	2020-12	2020	12
13346	27174	13828	3	0.06603	13081.0	ORF1ab	1.0	4361.0	652.0	M	1.0	218.0		different gene	2020-12	2020	12
13346	27175	13829	3	0.06603	13081.0	ORF1ab	1.0	4361.0	653.0	M	2.0	218.0		different gene	2020-12	2020	12
13346	27177	13831	3	0.06603	13081.0	ORF1ab	1.0	4361.0	655.0	M	1.0	219.0		different gene	2020-12	2020	12
13346	27190	13844	3	0.06603	13081.0	ORF1ab	1.0	4361.0	668.0	M	2.0	223.0		different gene	2020-12	2020	12
13346	27178	13832	3	0.06603	13081.0	ORF1ab	1.0	4361.0	656.0	M	2.0	219.0		different gene	2020-12	2020	12
13346	27179	13833	3	0.06603	13081.0	ORF1ab	1.0	4361.0	657.0	M	3.0	219.0		different gene	2020-12	2020	12
13346	27180	13834	3	0.06603	13081.0	ORF1ab	1.0	4361.0	658.0	M	1.0	220.0		different gene	2020-12	2020	12
13346	27181	13835	3	0.06603	13081.0	ORF1ab	1.0	4361.0	659.0	M	2.0	220.0		different gene	2020-12	2020	12
13346	27182	13836	3	0.06603	13081.0	ORF1ab	1.0	4361.0	660.0	M	3.0	220.0		different gene	2020-12	2020	12
13355	27185	13830	3	0.06603	13090.0	ORF1ab	1.0	4364.0	663.0	M	3.0	221.0		different gene	2020-12	2020	12
13346	27184	13838	3	0.06603	13081.0	ORF1ab	1.0	4361.0	662.0	M	2.0	221.0		different gene	2020-12	2020	12
13346	27185	13839	3	0.06603	13081.0	ORF1ab	1.0	4361.0	663.0	M	3.0	221.0		different gene	2020-12	2020	12
13346	27186	13840	3	0.06603	13081.0	ORF1ab	1.0	4361.0	664.0	M	1.0	222.0		different gene	2020-12	2020	12
13346	27187	13841	3	0.06603	13081.0	ORF1ab	1.0	4361.0	665.0	M	2.0	222.0		different gene	2020-12	2020	12
13346	27188	13842	3	0.06603	13081.0	ORF1ab	1.0	4361.0	666.0	M	3.0	222.0		different gene	2020-12	2020	12
13346	27189	13843	3	0.06603	13081.0	ORF1ab	1.0	4361.0	667.0	M	1.0	223.0		different gene	2020-12	2020	12
13347	27181	13834	3	0.06603	13082.0	ORF1ab	2.0	4361.0	659.0	M	2.0	220.0		different gene	2020-12	2020	12
13355	27179	13824	3	0.06603	13090.0	ORF1ab	1.0	4364.0	657.0	M	3.0	219.0		different gene	2020-12	2020	12
13350	13367	17	3	0.06603	13085.0	ORF1ab	2.0	4362.0	13102.0	ORF1ab	1.0	4368.0	6.0	same gene	2020-12	2020	12
13349	27191	13842	3	0.06603	13084.0	ORF1ab	1.0	4362.0	669.0	M	3.0	223.0		different gene	2020-12	2020	12
13349	27179	13830	3	0.06603	13084.0	ORF1ab	1.0	4362.0	657.0	M	3.0	219.0		different gene	2020-12	2020	12
13349	27180	13831	3	0.06603	13084.0	ORF1ab	1.0	4362.0	658.0	M	1.0	220.0		different gene	2020-12	2020	12
13349	27181	13832	3	0.06603	13084.0	ORF1ab	1.0	4362.0	659.0	M	2.0	220.0		different gene	2020-12	2020	12
13349	27182	13833	3	0.06603	13084.0	ORF1ab	1.0	4362.0	660.0	M	3.0	220.0		different gene	2020-12	2020	12
13355	27175	13820	3	0.06603	13090.0	ORF1ab	1.0	4364.0	653.0	M	2.0	218.0		different gene	2020-12	2020	12
13349	27184	13835	3	0.06603	13084.0	ORF1ab	1.0	4362.0	662.0	M	2.0	221.0		different gene	2020-12	2020	12
13349	27185	13836	3	0.06603	13084.0	ORF1ab	1.0	4362.0	663.0	M	3.0	221.0		different gene	2020-12	2020	12
13349	27186	13837	3	0.06603	13084.0	ORF1ab	1.0	4362.0	664.0	M	1.0	222.0		different gene	2020-12	2020	12
13349	27187	13838	3	0.06603	13084.0	ORF1ab	1.0	4362.0	665.0	M	2.0	222.0		different gene	2020-12	2020	12
13349	27188	13839	3	0.06603	13084.0	ORF1ab	1.0	4362.0	666.0	M	3.0	222.0		different gene	2020-12	2020	12
13349	27189	13840	3	0.06603	13084.0	ORF1ab	1.0	4362.0	667.0	M	1.0	223.0		different gene	2020-12	2020	12
13349	27190	13841	3	0.06603	13084.0	ORF1ab	1.0	4362.0	668.0	M	2.0	223.0		different gene	2020-12	2020	12
13349	27192	13843	3	0.06603	13084.0	ORF1ab	1.0	4362.0						different gene	2020-12	2020	12
13349	27177	13828	3	0.06603	13084.0	ORF1ab	1.0	4362.0	655.0	M	1.0	219.0		different gene	2020-12	2020	12
13349	27194	13845	3	0.06603	13084.0	ORF1ab	1.0	4362.0						different gene	2020-12	2020	12
13349	27195	13846	3	0.06603	13084.0	ORF1ab	1.0	4362.0						different gene	2020-12	2020	12
13349	27197	13848	3	0.06603	13084.0	ORF1ab	1.0	4362.0						different gene	2020-12	2020	12
13350	13355	5	3	0.06603	13085.0	ORF1ab	2.0	4362.0	13090.0	ORF1ab	1.0	4364.0	2.0	same gene	2020-12	2020	12
13355	27174	13819	3	0.06603	13090.0	ORF1ab	1.0	4364.0	652.0	M	1.0	218.0		different gene	2020-12	2020	12
13350	13357	7	3	0.06603	13085.0	ORF1ab	2.0	4362.0	13092.0	ORF1ab	3.0	4364.0	2.0	same gene	2020-12	2020	12
13350	13359	9	3	0.06603	13085.0	ORF1ab	2.0	4362.0	13094.0	ORF1ab	2.0	4365.0	3.0	same gene	2020-12	2020	12
13350	13360	10	3	0.06603	13085.0	ORF1ab	2.0	4362.0	13095.0	ORF1ab	3.0	4365.0	3.0	same gene	2020-12	2020	12
13350	13361	11	3	0.06603	13085.0	ORF1ab	2.0	4362.0	13096.0	ORF1ab	1.0	4366.0	4.0	same gene	2020-12	2020	12
13350	13363	13	3	0.06603	13085.0	ORF1ab	2.0	4362.0	13098.0	ORF1ab	3.0	4366.0	4.0	same gene	2020-12	2020	12
13350	13364	14	3	0.06603	13085.0	ORF1ab	2.0	4362.0	13099.0	ORF1ab	1.0	4367.0	5.0	same gene	2020-12	2020	12
13355	27173	13818	3	0.06603	13090.0	ORF1ab	1.0	4364.0	651.0	M	3.0	217.0		different gene	2020-12	2020	12
13349	27178	13829	3	0.06603	13084.0	ORF1ab	1.0	4362.0	656.0	M	2.0	219.0		different gene	2020-12	2020	12
13349	27176	13827	3	0.06603	13084.0	ORF1ab	1.0	4362.0	654.0	M	3.0	218.0		different gene	2020-12	2020	12
13347	27184	13837	3	0.06603	13082.0	ORF1ab	2.0	4361.0	662.0	M	2.0	221.0		different gene	2020-12	2020	12
13355	27178	13823	3	0.06603	13090.0	ORF1ab	1.0	4364.0	656.0	M	2.0	219.0		different gene	2020-12	2020	12
13347	27185	13838	3	0.06603	13082.0	ORF1ab	2.0	4361.0	663.0	M	3.0	221.0		different gene	2020-12	2020	12
13347	27186	13839	3	0.06603	13082.0	ORF1ab	2.0	4361.0	664.0	M	1.0	222.0		different gene	2020-12	2020	12
13347	27187	13840	3	0.06603	13082.0	ORF1ab	2.0	4361.0	665.0	M	2.0	222.0		different gene	2020-12	2020	12
13347	27188	13841	3	0.06603	13082.0	ORF1ab	2.0	4361.0	666.0	M	3.0	222.0		different gene	2020-12	2020	12
13347	27189	13842	3	0.06603	13082.0	ORF1ab	2.0	4361.0	667.0	M	1.0	223.0		different gene	2020-12	2020	12
13347	27190	13843	3	0.06603	13082.0	ORF1ab	2.0	4361.0	668.0	M	2.0	223.0		different gene	2020-12	2020	12
13347	27191	13844	3	0.06603	13082.0	ORF1ab	2.0	4361.0	669.0	M	3.0	223.0		different gene	2020-12	2020	12
13347	27192	13845	3	0.06603	13082.0	ORF1ab	2.0	4361.0						different gene	2020-12	2020	12
13347	27194	13847	3	0.06603	13082.0	ORF1ab	2.0	4361.0						different gene	2020-12	2020	12
13347	27195	13848	3	0.06603	13082.0	ORF1ab	2.0	4361.0						different gene	2020-12	2020	12
13347	27197	13850	3	0.06603	13082.0	ORF1ab	2.0	4361.0						different gene	2020-12	2020	12
13349	13355	6	3	0.06603	13084.0	ORF1ab	1.0	4362.0	13090.0	ORF1ab	1.0	4364.0	2.0	same gene	2020-12	2020	12
13349	13357	8	3	0.06603	13084.0	ORF1ab	1.0	4362.0	13092.0	ORF1ab	3.0	4364.0	2.0	same gene	2020-12	2020	12
13349	27175	13826	3	0.06603	13084.0	ORF1ab	1.0	4362.0	653.0	M	2.0	218.0		different gene	2020-12	2020	12
13349	13359	10	3	0.06603	13084.0	ORF1ab	1.0	4362.0	13094.0	ORF1ab	2.0	4365.0	3.0	same gene	2020-12	2020	12
13349	13360	11	3	0.06603	13084.0	ORF1ab	1.0	4362.0	13095.0	ORF1ab	3.0	4365.0	3.0	same gene	2020-12	2020	12
13349	13361	12	3	0.06603	13084.0	ORF1ab	1.0	4362.0	13096.0	ORF1ab	1.0	4366.0	4.0	same gene	2020-12	2020	12
13349	13363	14	3	0.06603	13084.0	ORF1ab	1.0	4362.0	13098.0	ORF1ab	3.0	4366.0	4.0	same gene	2020-12	2020	12
13349	13364	15	3	0.06603	13084.0	ORF1ab	1.0	4362.0	13099.0	ORF1ab	1.0	4367.0	5.0	same gene	2020-12	2020	12
13355	27177	13822	3	0.06603	13090.0	ORF1ab	1.0	4364.0	655.0	M	1.0	219.0		different gene	2020-12	2020	12
13349	13367	18	3	0.06603	13084.0	ORF1ab	1.0	4362.0	13102.0	ORF1ab	1.0	4368.0	6.0	same gene	2020-12	2020	12
13349	13371	22	3	0.06603	13084.0	ORF1ab	1.0	4362.0	13106.0	ORF1ab	2.0	4369.0	7.0	same gene	2020-12	2020	12
13355	27176	13821	3	0.06603	13090.0	ORF1ab	1.0	4364.0	654.0	M	3.0	218.0		different gene	2020-12	2020	12
13349	27172	13823	3	0.06603	13084.0	ORF1ab	1.0	4362.0	650.0	M	2.0	217.0		different gene	2020-12	2020	12
13349	27173	13824	3	0.06603	13084.0	ORF1ab	1.0	4362.0	651.0	M	3.0	217.0		different gene	2020-12	2020	12
13349	27174	13825	3	0.06603	13084.0	ORF1ab	1.0	4362.0	652.0	M	1.0	218.0		different gene	2020-12	2020	12
13359	27178	13819	3	0.06603	13094.0	ORF1ab	2.0	4365.0	656.0	M	2.0	219.0		different gene	2020-12	2020	12
13359	27179	13820	3	0.06603	13094.0	ORF1ab	2.0	4365.0	657.0	M	3.0	219.0		different gene	2020-12	2020	12
13359	27180	13821	3	0.06603	13094.0	ORF1ab	2.0	4365.0	658.0	M	1.0	220.0		different gene	2020-12	2020	12
13344	4983	8361	3	0.06603	13079.0	ORF1ab	2.0	4360.0	4718.0	ORF1ab	2.0	1573.0	2787.0	same gene	2020-12	2020	12
27178	13340	13838	3	0.06603	656.0	M	2.0	219.0	13075.0	ORF1ab	1.0	4359.0		different gene	2020-12	2020	12
11033	24434	13401	3	0.06603	10768.0	ORF1ab	1.0	3590.0	2872.0	S	1.0	958.0		different gene	2020-12	2020	12
11033	24435	13402	3	0.06603	10768.0	ORF1ab	1.0	3590.0	2873.0	S	2.0	958.0		different gene	2020-12	2020	12
11033	24437	13404	3	0.06603	10768.0	ORF1ab	1.0	3590.0	2875.0	S	1.0	959.0		different gene	2020-12	2020	12
27177	13340	13837	3	0.06603	655.0	M	1.0	219.0	13075.0	ORF1ab	1.0	4359.0		different gene	2020-12	2020	12
11034	24434	13400	3	0.06603	10769.0	ORF1ab	2.0	3590.0	2872.0	S	1.0	958.0		different gene	2020-12	2020	12
11034	24435	13401	3	0.06603	10769.0	ORF1ab	2.0	3590.0	2873.0	S	2.0	958.0		different gene	2020-12	2020	12
11034	24437	13403	3	0.06603	10769.0	ORF1ab	2.0	3590.0	2875.0	S	1.0	959.0		different gene	2020-12	2020	12
27176	13340	13836	3	0.06603	654.0	M	3.0	218.0	13075.0	ORF1ab	1.0	4359.0		different gene	2020-12	2020	12
11035	24434	13399	3	0.06603	10770.0	ORF1ab	3.0	3590.0	2872.0	S	1.0	958.0		different gene	2020-12	2020	12
11035	24435	13400	3	0.06603	10770.0	ORF1ab	3.0	3590.0	2873.0	S	2.0	958.0		different gene	2020-12	2020	12
11035	24437	13402	3	0.06603	10770.0	ORF1ab	3.0	3590.0	2875.0	S	1.0	959.0		different gene	2020-12	2020	12
27175	13340	13835	3	0.06603	653.0	M	2.0	218.0	13075.0	ORF1ab	1.0	4359.0		different gene	2020-12	2020	12
11037	24434	13397	3	0.06603	10772.0	ORF1ab	2.0	3591.0	2872.0	S	1.0	958.0		different gene	2020-12	2020	12
11037	24435	13398	3	0.06603	10772.0	ORF1ab	2.0	3591.0	2873.0	S	2.0	958.0		different gene	2020-12	2020	12
11037	24437	13400	3	0.06603	10772.0	ORF1ab	2.0	3591.0	2875.0	S	1.0	959.0		different gene	2020-12	2020	12
27174	13340	13834	3	0.06603	652.0	M	1.0	218.0	13075.0	ORF1ab	1.0	4359.0		different gene	2020-12	2020	12
11038	24434	13396	3	0.06603	10773.0	ORF1ab	3.0	3591.0	2872.0	S	1.0	958.0		different gene	2020-12	2020	12
11038	24435	13397	3	0.06603	10773.0	ORF1ab	3.0	3591.0	2873.0	S	2.0	958.0		different gene	2020-12	2020	12
11038	24437	13399	3	0.06603	10773.0	ORF1ab	3.0	3591.0	2875.0	S	1.0	959.0		different gene	2020-12	2020	12
13367	27197	13830	3	0.06603	13102.0	ORF1ab	1.0	4368.0						different gene	2020-12	2020	12
13367	27195	13828	3	0.06603	13102.0	ORF1ab	1.0	4368.0						different gene	2020-12	2020	12
13367	27194	13827	3	0.06603	13102.0	ORF1ab	1.0	4368.0						different gene	2020-12	2020	12
13367	27192	13825	3	0.06603	13102.0	ORF1ab	1.0	4368.0						different gene	2020-12	2020	12
27173	13340	13833	3	0.06603	651.0	M	3.0	217.0	13075.0	ORF1ab	1.0	4359.0		different gene	2020-12	2020	12
11040	24434	13394	3	0.06603	10775.0	ORF1ab	2.0	3592.0	2872.0	S	1.0	958.0		different gene	2020-12	2020	12
11040	24435	13395	3	0.06603	10775.0	ORF1ab	2.0	3592.0	2873.0	S	2.0	958.0		different gene	2020-12	2020	12
11032	24437	13405	3	0.06603	10767.0	ORF1ab	3.0	3589.0	2875.0	S	1.0	959.0		different gene	2020-12	2020	12
11032	24435	13403	3	0.06603	10767.0	ORF1ab	3.0	3589.0	2873.0	S	2.0	958.0		different gene	2020-12	2020	12
11032	24434	13402	3	0.06603	10767.0	ORF1ab	3.0	3589.0	2872.0	S	1.0	958.0		different gene	2020-12	2020	12
27194	13340	13854	3	0.06603					13075.0	ORF1ab	1.0	4359.0		different gene	2020-12	2020	12
13371	27174	13803	3	0.06603	13106.0	ORF1ab	2.0	4369.0	652.0	M	1.0	218.0		different gene	2020-12	2020	12
13355	13341	14	3	0.06603	13090.0	ORF1ab	1.0	4364.0	13076.0	ORF1ab	2.0	4359.0	5.0	same gene	2020-12	2020	12
13371	27173	13802	3	0.06603	13106.0	ORF1ab	2.0	4369.0	651.0	M	3.0	217.0		different gene	2020-12	2020	12
13353	13341	12	3	0.06603	13088.0	ORF1ab	2.0	4363.0	13076.0	ORF1ab	2.0	4359.0	4.0	same gene	2020-12	2020	12
13352	13341	11	3	0.06603	13087.0	ORF1ab	1.0	4363.0	13076.0	ORF1ab	2.0	4359.0	4.0	same gene	2020-12	2020	12
13351	13341	10	3	0.06603	13086.0	ORF1ab	3.0	4362.0	13076.0	ORF1ab	2.0	4359.0	3.0	same gene	2020-12	2020	12
13350	13341	9	3	0.06603	13085.0	ORF1ab	2.0	4362.0	13076.0	ORF1ab	2.0	4359.0	3.0	same gene	2020-12	2020	12
13349	13341	8	3	0.06603	13084.0	ORF1ab	1.0	4362.0	13076.0	ORF1ab	2.0	4359.0	3.0	same gene	2020-12	2020	12
13347	13341	6	3	0.06603	13082.0	ORF1ab	2.0	4361.0	13076.0	ORF1ab	2.0	4359.0	2.0	same gene	2020-12	2020	12
13346	13341	5	3	0.06603	13081.0	ORF1ab	1.0	4361.0	13076.0	ORF1ab	2.0	4359.0	2.0	same gene	2020-12	2020	12
27197	13340	13857	3	0.06603					13075.0	ORF1ab	1.0	4359.0		different gene	2020-12	2020	12
27195	13340	13855	3	0.06603					13075.0	ORF1ab	1.0	4359.0		different gene	2020-12	2020	12
27192	13340	13852	3	0.06603					13075.0	ORF1ab	1.0	4359.0		different gene	2020-12	2020	12
27179	13340	13839	3	0.06603	657.0	M	3.0	219.0	13075.0	ORF1ab	1.0	4359.0		different gene	2020-12	2020	12
27191	13340	13851	3	0.06603	669.0	M	3.0	223.0	13075.0	ORF1ab	1.0	4359.0		different gene	2020-12	2020	12
27190	13340	13850	3	0.06603	668.0	M	2.0	223.0	13075.0	ORF1ab	1.0	4359.0		different gene	2020-12	2020	12
27189	13340	13849	3	0.06603	667.0	M	1.0	223.0	13075.0	ORF1ab	1.0	4359.0		different gene	2020-12	2020	12
27188	13340	13848	3	0.06603	666.0	M	3.0	222.0	13075.0	ORF1ab	1.0	4359.0		different gene	2020-12	2020	12
27187	13340	13847	3	0.06603	665.0	M	2.0	222.0	13075.0	ORF1ab	1.0	4359.0		different gene	2020-12	2020	12
27186	13340	13846	3	0.06603	664.0	M	1.0	222.0	13075.0	ORF1ab	1.0	4359.0		different gene	2020-12	2020	12
27185	13340	13845	3	0.06603	663.0	M	3.0	221.0	13075.0	ORF1ab	1.0	4359.0		different gene	2020-12	2020	12
27184	13340	13844	3	0.06603	662.0	M	2.0	221.0	13075.0	ORF1ab	1.0	4359.0		different gene	2020-12	2020	12
13371	27172	13801	3	0.06603	13106.0	ORF1ab	2.0	4369.0	650.0	M	2.0	217.0		different gene	2020-12	2020	12
27182	13340	13842	3	0.06603	660.0	M	3.0	220.0	13075.0	ORF1ab	1.0	4359.0		different gene	2020-12	2020	12
27181	13340	13841	3	0.06603	659.0	M	2.0	220.0	13075.0	ORF1ab	1.0	4359.0		different gene	2020-12	2020	12
27180	13340	13840	3	0.06603	658.0	M	1.0	220.0	13075.0	ORF1ab	1.0	4359.0		different gene	2020-12	2020	12
11040	24437	13397	3	0.06603	10775.0	ORF1ab	2.0	3592.0	2875.0	S	1.0	959.0		different gene	2020-12	2020	12
13367	27191	13824	3	0.06603	13102.0	ORF1ab	1.0	4368.0	669.0	M	3.0	223.0		different gene	2020-12	2020	12
13367	27190	13823	3	0.06603	13102.0	ORF1ab	1.0	4368.0	668.0	M	2.0	223.0		different gene	2020-12	2020	12
27185	4979	22206	3	0.06603	663.0	M	3.0	221.0	4714.0	ORF1ab	1.0	1572.0		different gene	2020-12	2020	12
13367	27178	13811	3	0.06603	13102.0	ORF1ab	1.0	4368.0	656.0	M	2.0	219.0		different gene	2020-12	2020	12
13355	13340	15	3	0.06603	13090.0	ORF1ab	1.0	4364.0	13075.0	ORF1ab	1.0	4359.0	5.0	same gene	2020-12	2020	12
13367	27177	13810	3	0.06603	13102.0	ORF1ab	1.0	4368.0	655.0	M	1.0	219.0		different gene	2020-12	2020	12
13353	13340	13	3	0.06603	13088.0	ORF1ab	2.0	4363.0	13075.0	ORF1ab	1.0	4359.0	4.0	same gene	2020-12	2020	12
13352	13340	12	3	0.06603	13087.0	ORF1ab	1.0	4363.0	13075.0	ORF1ab	1.0	4359.0	4.0	same gene	2020-12	2020	12
13351	13340	11	3	0.06603	13086.0	ORF1ab	3.0	4362.0	13075.0	ORF1ab	1.0	4359.0	3.0	same gene	2020-12	2020	12
13350	13340	10	3	0.06603	13085.0	ORF1ab	2.0	4362.0	13075.0	ORF1ab	1.0	4359.0	3.0	same gene	2020-12	2020	12
13349	13340	9	3	0.06603	13084.0	ORF1ab	1.0	4362.0	13075.0	ORF1ab	1.0	4359.0	3.0	same gene	2020-12	2020	12
13347	13340	7	3	0.06603	13082.0	ORF1ab	2.0	4361.0	13075.0	ORF1ab	1.0	4359.0	2.0	same gene	2020-12	2020	12
13346	13340	6	3	0.06603	13081.0	ORF1ab	1.0	4361.0	13075.0	ORF1ab	1.0	4359.0	2.0	same gene	2020-12	2020	12
13367	27176	13809	3	0.06603	13102.0	ORF1ab	1.0	4368.0	654.0	M	3.0	218.0		different gene	2020-12	2020	12
27184	4979	22205	3	0.06603	662.0	M	2.0	221.0	4714.0	ORF1ab	1.0	1572.0		different gene	2020-12	2020	12
27186	4979	22207	3	0.06603	664.0	M	1.0	222.0	4714.0	ORF1ab	1.0	1572.0		different gene	2020-12	2020	12
13359	13340	19	3	0.06603	13094.0	ORF1ab	2.0	4365.0	13075.0	ORF1ab	1.0	4359.0	6.0	same gene	2020-12	2020	12
27187	4979	22208	3	0.06603	665.0	M	2.0	222.0	4714.0	ORF1ab	1.0	1572.0		different gene	2020-12	2020	12
27188	4979	22209	3	0.06603	666.0	M	3.0	222.0	4714.0	ORF1ab	1.0	1572.0		different gene	2020-12	2020	12
12448	12455	7	3	0.06603	12183.0	ORF1ab	3.0	4061.0	12190.0	ORF1ab	1.0	4064.0	3.0	same gene	2020-12	2020	12
12449	12455	6	3	0.06603	12184.0	ORF1ab	1.0	4062.0	12190.0	ORF1ab	1.0	4064.0	2.0	same gene	2020-12	2020	12
12450	12455	5	3	0.06603	12185.0	ORF1ab	2.0	4062.0	12190.0	ORF1ab	1.0	4064.0	2.0	same gene	2020-12	2020	12
12451	12455	4	3	0.06603	12186.0	ORF1ab	3.0	4062.0	12190.0	ORF1ab	1.0	4064.0	2.0	same gene	2020-12	2020	12
27189	4979	22210	3	0.06603	667.0	M	1.0	223.0	4714.0	ORF1ab	1.0	1572.0		different gene	2020-12	2020	12
27190	4979	22211	3	0.06603	668.0	M	2.0	223.0	4714.0	ORF1ab	1.0	1572.0		different gene	2020-12	2020	12
27191	4979	22212	3	0.06603	669.0	M	3.0	223.0	4714.0	ORF1ab	1.0	1572.0		different gene	2020-12	2020	12
27192	4979	22213	3	0.06603					4714.0	ORF1ab	1.0	1572.0		different gene	2020-12	2020	12
27194	4979	22215	3	0.06603					4714.0	ORF1ab	1.0	1572.0		different gene	2020-12	2020	12
27195	4979	22216	3	0.06603					4714.0	ORF1ab	1.0	1572.0		different gene	2020-12	2020	12
13357	13340	17	3	0.06603	13092.0	ORF1ab	3.0	4364.0	13075.0	ORF1ab	1.0	4359.0	5.0	same gene	2020-12	2020	12
13360	13340	20	3	0.06603	13095.0	ORF1ab	3.0	4365.0	13075.0	ORF1ab	1.0	4359.0	6.0	same gene	2020-12	2020	12
13367	27189	13822	3	0.06603	13102.0	ORF1ab	1.0	4368.0	667.0	M	1.0	223.0		different gene	2020-12	2020	12
27174	4979	22195	3	0.06603	652.0	M	1.0	218.0	4714.0	ORF1ab	1.0	1572.0		different gene	2020-12	2020	12
13367	27188	13821	3	0.06603	13102.0	ORF1ab	1.0	4368.0	666.0	M	3.0	222.0		different gene	2020-12	2020	12
13367	27187	13820	3	0.06603	13102.0	ORF1ab	1.0	4368.0	665.0	M	2.0	222.0		different gene	2020-12	2020	12
13367	27186	13819	3	0.06603	13102.0	ORF1ab	1.0	4368.0	664.0	M	1.0	222.0		different gene	2020-12	2020	12
13367	27185	13818	3	0.06603	13102.0	ORF1ab	1.0	4368.0	663.0	M	3.0	221.0		different gene	2020-12	2020	12
13367	27184	13817	3	0.06603	13102.0	ORF1ab	1.0	4368.0	662.0	M	2.0	221.0		different gene	2020-12	2020	12
13367	27182	13815	3	0.06603	13102.0	ORF1ab	1.0	4368.0	660.0	M	3.0	220.0		different gene	2020-12	2020	12
13367	27181	13814	3	0.06603	13102.0	ORF1ab	1.0	4368.0	659.0	M	2.0	220.0		different gene	2020-12	2020	12
27172	13340	13832	3	0.06603	650.0	M	2.0	217.0	13075.0	ORF1ab	1.0	4359.0		different gene	2020-12	2020	12
11041	24434	13393	3	0.06603	10776.0	ORF1ab	3.0	3592.0	2872.0	S	1.0	958.0		different gene	2020-12	2020	12
11041	24435	13394	3	0.06603	10776.0	ORF1ab	3.0	3592.0	2873.0	S	2.0	958.0		different gene	2020-12	2020	12
11041	24437	13396	3	0.06603	10776.0	ORF1ab	3.0	3592.0	2875.0	S	1.0	959.0		different gene	2020-12	2020	12
13367	27180	13813	3	0.06603	13102.0	ORF1ab	1.0	4368.0	658.0	M	1.0	220.0		different gene	2020-12	2020	12
27175	4979	22196	3	0.06603	653.0	M	2.0	218.0	4714.0	ORF1ab	1.0	1572.0		different gene	2020-12	2020	12
13361	13340	21	3	0.06603	13096.0	ORF1ab	1.0	4366.0	13075.0	ORF1ab	1.0	4359.0	7.0	same gene	2020-12	2020	12
27176	13363	13813	3	0.06603	654.0	M	3.0	218.0	13098.0	ORF1ab	3.0	4366.0		different gene	2020-12	2020	12
[truncated: 16,521 more rows]
