# Supplementary material for: Real-time identification of epistatic interactions in SARS-CoV-2 from large genome collections
Source: Genome Biol. 2024 Aug 22;25:228. doi: 10.1186/s13059-024-03355-y (PMC11342480; doi:10.1186/s13059-024-03355-y)
Supplement: Supplementary file 9 — Additional file 9. Table S8: predicted interactions for the time subsets, from March 2020 until March 2023; columns are the same as those in Table S7. [file 13059_2024_3355_MOESM9_ESM.zip › time_subset_2021-01.tsv]

pos_source	pos_target	distance	outlier	mi	feature_position_source	gene_source	codon_source	feature_codon_source	feature_position_target	gene_target	codon_target	feature_codon_target	codon_distance	interaction	name	year	month
26801	29645	2844	4	0.47541	279.0	M	3.0	93.0	88.0	ORF10	1.0	30.0		different gene	2021-01	2021	1
29645	26801	2844	4	0.47541	88.0	ORF10	1.0	30.0	279.0	M	3.0	93.0		different gene	2021-01	2021	1
21770	21766	4	4	0.47301	208.0	S	1.0	70.0	204.0	S	3.0	68.0	2.0	same gene	2021-01	2021	1
21766	21770	4	4	0.47301	204.0	S	3.0	68.0	208.0	S	1.0	70.0	2.0	same gene	2021-01	2021	1
445	26801	26356	4	0.47245	180.0	ORF1ab	3.0	60.0	279.0	M	3.0	93.0		different gene	2021-01	2021	1
26801	445	26356	4	0.47245	279.0	M	3.0	93.0	180.0	ORF1ab	3.0	60.0		different gene	2021-01	2021	1
26801	28932	2131	4	0.47212	279.0	M	3.0	93.0	659.0	N	2.0	220.0		different gene	2021-01	2021	1
28932	26801	2131	4	0.47212	659.0	N	2.0	220.0	279.0	M	3.0	93.0		different gene	2021-01	2021	1
21776	21771	5	4	0.47011	214.0	S	1.0	72.0	209.0	S	2.0	70.0	2.0	same gene	2021-01	2021	1
21771	21776	5	4	0.47011	209.0	S	2.0	70.0	214.0	S	1.0	72.0	2.0	same gene	2021-01	2021	1
26801	6286	20515	4	0.46695	279.0	M	3.0	93.0	6021.0	ORF1ab	3.0	2007.0		different gene	2021-01	2021	1
6286	26801	20515	4	0.46695	6021.0	ORF1ab	3.0	2007.0	279.0	M	3.0	93.0		different gene	2021-01	2021	1
26801	21255	5546	4	0.46631	279.0	M	3.0	93.0	7788.0	ORF1ab	3.0	2596.0		different gene	2021-01	2021	1
21255	26801	5546	4	0.46631	7788.0	ORF1ab	3.0	2596.0	279.0	M	3.0	93.0		different gene	2021-01	2021	1
26801	22227	4574	4	0.45795	279.0	M	3.0	93.0	665.0	S	2.0	222.0		different gene	2021-01	2021	1
22227	26801	4574	4	0.45795	665.0	S	2.0	222.0	279.0	M	3.0	93.0		different gene	2021-01	2021	1
11288	11294	6	4	0.45315	11023.0	ORF1ab	1.0	3675.0	11029.0	ORF1ab	1.0	3677.0	2.0	same gene	2021-01	2021	1
11286	11294	8	4	0.45315	11021.0	ORF1ab	2.0	3674.0	11029.0	ORF1ab	1.0	3677.0	3.0	same gene	2021-01	2021	1
11286	11295	9	4	0.45315	11021.0	ORF1ab	2.0	3674.0	11030.0	ORF1ab	2.0	3677.0	3.0	same gene	2021-01	2021	1
11293	11285	8	4	0.45315	11028.0	ORF1ab	3.0	3676.0	11020.0	ORF1ab	1.0	3674.0	2.0	same gene	2021-01	2021	1
11285	11295	10	4	0.45315	11020.0	ORF1ab	1.0	3674.0	11030.0	ORF1ab	2.0	3677.0	3.0	same gene	2021-01	2021	1
11286	11293	7	4	0.45315	11021.0	ORF1ab	2.0	3674.0	11028.0	ORF1ab	3.0	3676.0	2.0	same gene	2021-01	2021	1
11286	11292	6	4	0.45315	11021.0	ORF1ab	2.0	3674.0	11027.0	ORF1ab	2.0	3676.0	2.0	same gene	2021-01	2021	1
11290	11294	4	4	0.45315	11025.0	ORF1ab	3.0	3675.0	11029.0	ORF1ab	1.0	3677.0	2.0	same gene	2021-01	2021	1
11285	11294	9	4	0.45315	11020.0	ORF1ab	1.0	3674.0	11029.0	ORF1ab	1.0	3677.0	3.0	same gene	2021-01	2021	1
11285	11293	8	4	0.45315	11020.0	ORF1ab	1.0	3674.0	11028.0	ORF1ab	3.0	3676.0	2.0	same gene	2021-01	2021	1
11285	11292	7	4	0.45315	11020.0	ORF1ab	1.0	3674.0	11027.0	ORF1ab	2.0	3676.0	2.0	same gene	2021-01	2021	1
11292	11285	7	4	0.45315	11027.0	ORF1ab	2.0	3676.0	11020.0	ORF1ab	1.0	3674.0	2.0	same gene	2021-01	2021	1
11288	11295	7	4	0.45315	11023.0	ORF1ab	1.0	3675.0	11030.0	ORF1ab	2.0	3677.0	2.0	same gene	2021-01	2021	1
11290	11295	5	4	0.45315	11025.0	ORF1ab	3.0	3675.0	11030.0	ORF1ab	2.0	3677.0	2.0	same gene	2021-01	2021	1
11294	11286	8	4	0.45315	11029.0	ORF1ab	1.0	3677.0	11021.0	ORF1ab	2.0	3674.0	3.0	same gene	2021-01	2021	1
11295	11285	10	4	0.45315	11030.0	ORF1ab	2.0	3677.0	11020.0	ORF1ab	1.0	3674.0	3.0	same gene	2021-01	2021	1
11292	11286	6	4	0.45315	11027.0	ORF1ab	2.0	3676.0	11021.0	ORF1ab	2.0	3674.0	2.0	same gene	2021-01	2021	1
11293	11286	7	4	0.45315	11028.0	ORF1ab	3.0	3676.0	11021.0	ORF1ab	2.0	3674.0	2.0	same gene	2021-01	2021	1
11295	11286	9	4	0.45315	11030.0	ORF1ab	2.0	3677.0	11021.0	ORF1ab	2.0	3674.0	3.0	same gene	2021-01	2021	1
11294	11288	6	4	0.45315	11029.0	ORF1ab	1.0	3677.0	11023.0	ORF1ab	1.0	3675.0	2.0	same gene	2021-01	2021	1
11294	11285	9	4	0.45315	11029.0	ORF1ab	1.0	3677.0	11020.0	ORF1ab	1.0	3674.0	3.0	same gene	2021-01	2021	1
11295	11288	7	4	0.45315	11030.0	ORF1ab	2.0	3677.0	11023.0	ORF1ab	1.0	3675.0	2.0	same gene	2021-01	2021	1
11294	11290	4	4	0.45315	11029.0	ORF1ab	1.0	3677.0	11025.0	ORF1ab	3.0	3675.0	2.0	same gene	2021-01	2021	1
11295	11290	5	4	0.45315	11030.0	ORF1ab	2.0	3677.0	11025.0	ORF1ab	3.0	3675.0	2.0	same gene	2021-01	2021	1
11283	11290	7	4	0.45314	11018.0	ORF1ab	2.0	3673.0	11025.0	ORF1ab	3.0	3675.0	2.0	same gene	2021-01	2021	1
11283	11288	5	4	0.45314	11018.0	ORF1ab	2.0	3673.0	11023.0	ORF1ab	1.0	3675.0	2.0	same gene	2021-01	2021	1
11282	11295	13	4	0.45314	11017.0	ORF1ab	1.0	3673.0	11030.0	ORF1ab	2.0	3677.0	4.0	same gene	2021-01	2021	1
11282	11294	12	4	0.45314	11017.0	ORF1ab	1.0	3673.0	11029.0	ORF1ab	1.0	3677.0	4.0	same gene	2021-01	2021	1
11283	11292	9	4	0.45314	11018.0	ORF1ab	2.0	3673.0	11027.0	ORF1ab	2.0	3676.0	3.0	same gene	2021-01	2021	1
11282	11293	11	4	0.45314	11017.0	ORF1ab	1.0	3673.0	11028.0	ORF1ab	3.0	3676.0	3.0	same gene	2021-01	2021	1
11282	11292	10	4	0.45314	11017.0	ORF1ab	1.0	3673.0	11027.0	ORF1ab	2.0	3676.0	3.0	same gene	2021-01	2021	1
11283	11293	10	4	0.45314	11018.0	ORF1ab	2.0	3673.0	11028.0	ORF1ab	3.0	3676.0	3.0	same gene	2021-01	2021	1
11282	11288	6	4	0.45314	11017.0	ORF1ab	1.0	3673.0	11023.0	ORF1ab	1.0	3675.0	2.0	same gene	2021-01	2021	1
11283	11295	12	4	0.45314	11018.0	ORF1ab	2.0	3673.0	11030.0	ORF1ab	2.0	3677.0	4.0	same gene	2021-01	2021	1
11294	11282	12	4	0.45314	11029.0	ORF1ab	1.0	3677.0	11017.0	ORF1ab	1.0	3673.0	4.0	same gene	2021-01	2021	1
11295	11283	12	4	0.45314	11030.0	ORF1ab	2.0	3677.0	11018.0	ORF1ab	2.0	3673.0	4.0	same gene	2021-01	2021	1
11294	11283	11	4	0.45314	11029.0	ORF1ab	1.0	3677.0	11018.0	ORF1ab	2.0	3673.0	4.0	same gene	2021-01	2021	1
11293	11283	10	4	0.45314	11028.0	ORF1ab	3.0	3676.0	11018.0	ORF1ab	2.0	3673.0	3.0	same gene	2021-01	2021	1
11292	11283	9	4	0.45314	11027.0	ORF1ab	2.0	3676.0	11018.0	ORF1ab	2.0	3673.0	3.0	same gene	2021-01	2021	1
11290	11283	7	4	0.45314	11025.0	ORF1ab	3.0	3675.0	11018.0	ORF1ab	2.0	3673.0	2.0	same gene	2021-01	2021	1
11288	11283	5	4	0.45314	11023.0	ORF1ab	1.0	3675.0	11018.0	ORF1ab	2.0	3673.0	2.0	same gene	2021-01	2021	1
11295	11282	13	4	0.45314	11030.0	ORF1ab	2.0	3677.0	11017.0	ORF1ab	1.0	3673.0	4.0	same gene	2021-01	2021	1
11282	11290	8	4	0.45314	11017.0	ORF1ab	1.0	3673.0	11025.0	ORF1ab	3.0	3675.0	2.0	same gene	2021-01	2021	1
11283	11294	11	4	0.45314	11018.0	ORF1ab	2.0	3673.0	11029.0	ORF1ab	1.0	3677.0	4.0	same gene	2021-01	2021	1
11293	11282	11	4	0.45314	11028.0	ORF1ab	3.0	3676.0	11017.0	ORF1ab	1.0	3673.0	3.0	same gene	2021-01	2021	1
11290	11282	8	4	0.45314	11025.0	ORF1ab	3.0	3675.0	11017.0	ORF1ab	1.0	3673.0	2.0	same gene	2021-01	2021	1
11288	11282	6	4	0.45314	11023.0	ORF1ab	1.0	3675.0	11017.0	ORF1ab	1.0	3673.0	2.0	same gene	2021-01	2021	1
11292	11282	10	4	0.45314	11027.0	ORF1ab	2.0	3676.0	11017.0	ORF1ab	1.0	3673.0	3.0	same gene	2021-01	2021	1
11287	11292	5	4	0.45309	11022.0	ORF1ab	3.0	3674.0	11027.0	ORF1ab	2.0	3676.0	2.0	same gene	2021-01	2021	1
11294	11287	7	4	0.45309	11029.0	ORF1ab	1.0	3677.0	11022.0	ORF1ab	3.0	3674.0	3.0	same gene	2021-01	2021	1
11293	11287	6	4	0.45309	11028.0	ORF1ab	3.0	3676.0	11022.0	ORF1ab	3.0	3674.0	2.0	same gene	2021-01	2021	1
11292	11287	5	4	0.45309	11027.0	ORF1ab	2.0	3676.0	11022.0	ORF1ab	3.0	3674.0	2.0	same gene	2021-01	2021	1
11295	11287	8	4	0.45309	11030.0	ORF1ab	2.0	3677.0	11022.0	ORF1ab	3.0	3674.0	3.0	same gene	2021-01	2021	1
11287	11295	8	4	0.45309	11022.0	ORF1ab	3.0	3674.0	11030.0	ORF1ab	2.0	3677.0	3.0	same gene	2021-01	2021	1
11287	11294	7	4	0.45309	11022.0	ORF1ab	3.0	3674.0	11029.0	ORF1ab	1.0	3677.0	3.0	same gene	2021-01	2021	1
11287	11293	6	4	0.45309	11022.0	ORF1ab	3.0	3674.0	11028.0	ORF1ab	3.0	3676.0	2.0	same gene	2021-01	2021	1
11294	11289	5	4	0.45299	11029.0	ORF1ab	1.0	3677.0	11024.0	ORF1ab	2.0	3675.0	2.0	same gene	2021-01	2021	1
11295	11289	6	4	0.45299	11030.0	ORF1ab	2.0	3677.0	11024.0	ORF1ab	2.0	3675.0	2.0	same gene	2021-01	2021	1
11289	11295	6	4	0.45299	11024.0	ORF1ab	2.0	3675.0	11030.0	ORF1ab	2.0	3677.0	2.0	same gene	2021-01	2021	1
11289	11294	5	4	0.45299	11024.0	ORF1ab	2.0	3675.0	11029.0	ORF1ab	1.0	3677.0	2.0	same gene	2021-01	2021	1
11291	11286	5	4	0.45277	11026.0	ORF1ab	1.0	3676.0	11021.0	ORF1ab	2.0	3674.0	2.0	same gene	2021-01	2021	1
11286	11291	5	4	0.45277	11021.0	ORF1ab	2.0	3674.0	11026.0	ORF1ab	1.0	3676.0	2.0	same gene	2021-01	2021	1
11291	11285	6	4	0.45277	11026.0	ORF1ab	1.0	3676.0	11020.0	ORF1ab	1.0	3674.0	2.0	same gene	2021-01	2021	1
11285	11291	6	4	0.45277	11020.0	ORF1ab	1.0	3674.0	11026.0	ORF1ab	1.0	3676.0	2.0	same gene	2021-01	2021	1
11301	11296	5	4	0.45258	11036.0	ORF1ab	2.0	3679.0	11031.0	ORF1ab	3.0	3677.0	2.0	same gene	2021-01	2021	1
11296	11301	5	4	0.45258	11031.0	ORF1ab	3.0	3677.0	11036.0	ORF1ab	2.0	3679.0	2.0	same gene	2021-01	2021	1
11296	11285	11	4	0.45246	11031.0	ORF1ab	3.0	3677.0	11020.0	ORF1ab	1.0	3674.0	3.0	same gene	2021-01	2021	1
11296	11290	6	4	0.45246	11031.0	ORF1ab	3.0	3677.0	11025.0	ORF1ab	3.0	3675.0	2.0	same gene	2021-01	2021	1
11296	11286	10	4	0.45246	11031.0	ORF1ab	3.0	3677.0	11021.0	ORF1ab	2.0	3674.0	3.0	same gene	2021-01	2021	1
11285	11296	11	4	0.45246	11020.0	ORF1ab	1.0	3674.0	11031.0	ORF1ab	3.0	3677.0	3.0	same gene	2021-01	2021	1
11290	11296	6	4	0.45246	11025.0	ORF1ab	3.0	3675.0	11031.0	ORF1ab	3.0	3677.0	2.0	same gene	2021-01	2021	1
11288	11296	8	4	0.45246	11023.0	ORF1ab	1.0	3675.0	11031.0	ORF1ab	3.0	3677.0	2.0	same gene	2021-01	2021	1
11296	11288	8	4	0.45246	11031.0	ORF1ab	3.0	3677.0	11023.0	ORF1ab	1.0	3675.0	2.0	same gene	2021-01	2021	1
11286	11296	10	4	0.45246	11021.0	ORF1ab	2.0	3674.0	11031.0	ORF1ab	3.0	3677.0	3.0	same gene	2021-01	2021	1
28111	23271	4840	4	0.43746	218.0	ORF8	2.0	73.0	1709.0	S	2.0	570.0		different gene	2021-01	2021	1
23271	28111	4840	4	0.43746	1709.0	S	2.0	570.0	218.0	ORF8	2.0	73.0		different gene	2021-01	2021	1
23271	24506	1235	4	0.43695	1709.0	S	2.0	570.0	2944.0	S	1.0	982.0	412.0	same gene	2021-01	2021	1
24506	23271	1235	4	0.43695	2944.0	S	1.0	982.0	1709.0	S	2.0	570.0	412.0	same gene	2021-01	2021	1
16176	913	15263	4	0.43638	2709.0	ORF1ab	3.0	903.0	648.0	ORF1ab	3.0	216.0	687.0	same gene	2021-01	2021	1
913	16176	15263	4	0.43638	648.0	ORF1ab	3.0	216.0	2709.0	ORF1ab	3.0	903.0	687.0	same gene	2021-01	2021	1
24914	16176	8738	4	0.43631	3352.0	S	1.0	1118.0	2709.0	ORF1ab	3.0	903.0		different gene	2021-01	2021	1
16176	24914	8738	4	0.43631	2709.0	ORF1ab	3.0	903.0	3352.0	S	1.0	1118.0		different gene	2021-01	2021	1
28048	28111	63	4	0.4363	155.0	ORF8	2.0	52.0	218.0	ORF8	2.0	73.0	21.0	same gene	2021-01	2021	1
28111	28048	63	4	0.4363	218.0	ORF8	2.0	73.0	155.0	ORF8	2.0	52.0	21.0	same gene	2021-01	2021	1
5388	16176	10788	4	0.43569	5123.0	ORF1ab	2.0	1708.0	2709.0	ORF1ab	3.0	903.0	805.0	same gene	2021-01	2021	1
16176	5388	10788	4	0.43569	2709.0	ORF1ab	3.0	903.0	5123.0	ORF1ab	2.0	1708.0	805.0	same gene	2021-01	2021	1
28048	27972	76	4	0.4351	155.0	ORF8	2.0	52.0	79.0	ORF8	1.0	27.0	25.0	same gene	2021-01	2021	1
27972	28048	76	4	0.4351	79.0	ORF8	1.0	27.0	155.0	ORF8	2.0	52.0	25.0	same gene	2021-01	2021	1
23271	6954	16317	4	0.43429	1709.0	S	2.0	570.0	6689.0	ORF1ab	2.0	2230.0		different gene	2021-01	2021	1
6954	23271	16317	4	0.43429	6689.0	ORF1ab	2.0	2230.0	1709.0	S	2.0	570.0		different gene	2021-01	2021	1
23271	16176	7095	4	0.43389	1709.0	S	2.0	570.0	2709.0	ORF1ab	3.0	903.0		different gene	2021-01	2021	1
16176	23271	7095	4	0.43389	2709.0	ORF1ab	3.0	903.0	1709.0	S	2.0	570.0		different gene	2021-01	2021	1
16176	28281	12105	4	0.43116	2709.0	ORF1ab	3.0	903.0	8.0	N	2.0	3.0		different gene	2021-01	2021	1
28281	16176	12105	4	0.43116	8.0	N	2.0	3.0	2709.0	ORF1ab	3.0	903.0		different gene	2021-01	2021	1
15279	16176	897	4	0.43112	1812.0	ORF1ab	3.0	604.0	2709.0	ORF1ab	3.0	903.0	299.0	same gene	2021-01	2021	1
16176	15279	897	4	0.43112	2709.0	ORF1ab	3.0	903.0	1812.0	ORF1ab	3.0	604.0	299.0	same gene	2021-01	2021	1
23709	23271	438	4	0.42847	2147.0	S	2.0	716.0	1709.0	S	2.0	570.0	146.0	same gene	2021-01	2021	1
23271	23709	438	4	0.42847	1709.0	S	2.0	570.0	2147.0	S	2.0	716.0	146.0	same gene	2021-01	2021	1
3267	16176	12909	4	0.4282	3002.0	ORF1ab	2.0	1001.0	2709.0	ORF1ab	3.0	903.0	98.0	same gene	2021-01	2021	1
16176	3267	12909	4	0.4282	2709.0	ORF1ab	3.0	903.0	3002.0	ORF1ab	2.0	1001.0	98.0	same gene	2021-01	2021	1
16176	5986	10190	4	0.42322	2709.0	ORF1ab	3.0	903.0	5721.0	ORF1ab	3.0	1907.0	1004.0	same gene	2021-01	2021	1
5986	16176	10190	4	0.42322	5721.0	ORF1ab	3.0	1907.0	2709.0	ORF1ab	3.0	903.0	1004.0	same gene	2021-01	2021	1
28977	23271	5706	4	0.42046	704.0	N	2.0	235.0	1709.0	S	2.0	570.0		different gene	2021-01	2021	1
23271	28977	5706	4	0.42046	1709.0	S	2.0	570.0	704.0	N	2.0	235.0		different gene	2021-01	2021	1
16176	14676	1500	4	0.42008	2709.0	ORF1ab	3.0	903.0	1209.0	ORF1ab	3.0	403.0	500.0	same gene	2021-01	2021	1
14676	16176	1500	4	0.42008	1209.0	ORF1ab	3.0	403.0	2709.0	ORF1ab	3.0	903.0	500.0	same gene	2021-01	2021	1
23063	11296	11767	4	0.40802	1501.0	S	1.0	501.0	11031.0	ORF1ab	3.0	3677.0		different gene	2021-01	2021	1
11296	23063	11767	4	0.40802	11031.0	ORF1ab	3.0	3677.0	1501.0	S	1.0	501.0		different gene	2021-01	2021	1
28271	16176	12095	4	0.40645					2709.0	ORF1ab	3.0	903.0		different gene	2021-01	2021	1
16176	28271	12095	4	0.40645	2709.0	ORF1ab	3.0	903.0						different gene	2021-01	2021	1
23271	23063	208	4	0.40152	1709.0	S	2.0	570.0	1501.0	S	1.0	501.0	69.0	same gene	2021-01	2021	1
23063	23271	208	4	0.40152	1501.0	S	1.0	501.0	1709.0	S	2.0	570.0	69.0	same gene	2021-01	2021	1
28281	11296	16985	4	0.39962	8.0	N	2.0	3.0	11031.0	ORF1ab	3.0	3677.0		different gene	2021-01	2021	1
11296	28281	16985	4	0.39962	11031.0	ORF1ab	3.0	3677.0	8.0	N	2.0	3.0		different gene	2021-01	2021	1
28281	21988	6293	4	0.39589	8.0	N	2.0	3.0	426.0	S	3.0	142.0		different gene	2021-01	2021	1
21988	28281	6293	4	0.39589	426.0	S	3.0	142.0	8.0	N	2.0	3.0		different gene	2021-01	2021	1
1059	25563	24504	4	0.38606	794.0	ORF1ab	2.0	265.0	171.0	ORF3a	3.0	57.0		different gene	2021-01	2021	1
25563	1059	24504	4	0.38606	171.0	ORF3a	3.0	57.0	794.0	ORF1ab	2.0	265.0		different gene	2021-01	2021	1
23604	28111	4507	4	0.37792	2042.0	S	2.0	681.0	218.0	ORF8	2.0	73.0		different gene	2021-01	2021	1
28111	23604	4507	4	0.37792	218.0	ORF8	2.0	73.0	2042.0	S	2.0	681.0		different gene	2021-01	2021	1
28281	21776	6505	4	0.37307	8.0	N	2.0	3.0	214.0	S	1.0	72.0		different gene	2021-01	2021	1
21776	28281	6505	4	0.37307	214.0	S	1.0	72.0	8.0	N	2.0	3.0		different gene	2021-01	2021	1
18424	25907	7483	4	0.37263	4957.0	ORF1ab	1.0	1653.0	515.0	ORF3a	2.0	172.0		different gene	2021-01	2021	1
25907	18424	7483	4	0.37263	515.0	ORF3a	2.0	172.0	4957.0	ORF1ab	1.0	1653.0		different gene	2021-01	2021	1
18424	28472	10048	4	0.37225	4957.0	ORF1ab	1.0	1653.0	199.0	N	1.0	67.0		different gene	2021-01	2021	1
28472	18424	10048	4	0.37225	199.0	N	1.0	67.0	4957.0	ORF1ab	1.0	1653.0		different gene	2021-01	2021	1
10319	27964	17645	4	0.34972	10054.0	ORF1ab	1.0	3352.0	71.0	ORF8	2.0	24.0		different gene	2021-01	2021	1
27964	10319	17645	4	0.34972	71.0	ORF8	2.0	24.0	10054.0	ORF1ab	1.0	3352.0		different gene	2021-01	2021	1
28869	18424	10445	4	0.34917	596.0	N	2.0	199.0	4957.0	ORF1ab	1.0	1653.0		different gene	2021-01	2021	1
18424	28869	10445	4	0.34917	4957.0	ORF1ab	1.0	1653.0	596.0	N	2.0	199.0		different gene	2021-01	2021	1
10319	18424	8105	4	0.34412	10054.0	ORF1ab	1.0	3352.0	4957.0	ORF1ab	1.0	1653.0	1699.0	same gene	2021-01	2021	1
18424	10319	8105	4	0.34412	4957.0	ORF1ab	1.0	1653.0	10054.0	ORF1ab	1.0	3352.0	1699.0	same gene	2021-01	2021	1
18424	21304	2880	4	0.33697	4957.0	ORF1ab	1.0	1653.0	7837.0	ORF1ab	1.0	2613.0	960.0	same gene	2021-01	2021	1
21304	18424	2880	4	0.33697	7837.0	ORF1ab	1.0	2613.0	4957.0	ORF1ab	1.0	1653.0	960.0	same gene	2021-01	2021	1
27944	28932	988	4	0.2712	51.0	ORF8	3.0	17.0	659.0	N	2.0	220.0		different gene	2021-01	2021	1
28932	27944	988	4	0.2712	659.0	N	2.0	220.0	51.0	ORF8	3.0	17.0		different gene	2021-01	2021	1
27964	1059	26905	4	0.24509	71.0	ORF8	2.0	24.0	794.0	ORF1ab	2.0	265.0		different gene	2021-01	2021	1
1059	27964	26905	4	0.24509	794.0	ORF1ab	2.0	265.0	71.0	ORF8	2.0	24.0		different gene	2021-01	2021	1
21614	27944	6330	4	0.20848	52.0	S	1.0	18.0	51.0	ORF8	3.0	17.0		different gene	2021-01	2021	1
27944	21614	6330	4	0.20848	51.0	ORF8	3.0	17.0	52.0	S	1.0	18.0		different gene	2021-01	2021	1
28882	28281	601	4	0.20318	609.0	N	3.0	203.0	8.0	N	2.0	3.0	200.0	same gene	2021-01	2021	1
28281	28882	601	4	0.20318	8.0	N	2.0	3.0	609.0	N	3.0	203.0	200.0	same gene	2021-01	2021	1
8083	14805	6722	4	0.17786	7818.0	ORF1ab	3.0	2606.0	1338.0	ORF1ab	3.0	446.0	2160.0	same gene	2021-01	2021	1
14805	8083	6722	4	0.17786	1338.0	ORF1ab	3.0	446.0	7818.0	ORF1ab	3.0	2606.0	2160.0	same gene	2021-01	2021	1
28854	20268	8586	4	0.17696	581.0	N	2.0	194.0	6801.0	ORF1ab	3.0	2267.0		different gene	2021-01	2021	1
20268	28854	8586	4	0.17696	6801.0	ORF1ab	3.0	2267.0	581.0	N	2.0	194.0		different gene	2021-01	2021	1
25563	28883	3320	4	0.16035	171.0	ORF3a	3.0	57.0	610.0	N	1.0	204.0		different gene	2021-01	2021	1
28883	25563	3320	4	0.16035	610.0	N	1.0	204.0	171.0	ORF3a	3.0	57.0		different gene	2021-01	2021	1
18877	26735	7858	4	0.15269	5410.0	ORF1ab	1.0	1804.0	213.0	M	3.0	71.0		different gene	2021-01	2021	1
26735	18877	7858	4	0.15269	213.0	M	3.0	71.0	5410.0	ORF1ab	1.0	1804.0		different gene	2021-01	2021	1
22018	28272	6254	4	0.1247	456.0	S	3.0	152.0						different gene	2021-01	2021	1
28272	22018	6254	4	0.1247					456.0	S	3.0	152.0		different gene	2021-01	2021	1
22018	21600	418	4	0.12434	456.0	S	3.0	152.0	38.0	S	2.0	13.0	139.0	same gene	2021-01	2021	1
21600	22018	418	4	0.12434	38.0	S	2.0	13.0	456.0	S	3.0	152.0	139.0	same gene	2021-01	2021	1
21600	17014	4586	4	0.12382	38.0	S	2.0	13.0	3547.0	ORF1ab	1.0	1183.0		different gene	2021-01	2021	1
17014	21600	4586	4	0.12382	3547.0	ORF1ab	1.0	1183.0	38.0	S	2.0	13.0		different gene	2021-01	2021	1
22344	22339	5	4	0.12369	782.0	S	2.0	261.0	777.0	S	3.0	259.0	2.0	same gene	2021-01	2021	1
22339	22344	5	4	0.12369	777.0	S	3.0	259.0	782.0	S	2.0	261.0	2.0	same gene	2021-01	2021	1
19300	19296	4	4	0.12233	5833.0	ORF1ab	1.0	1945.0	5829.0	ORF1ab	3.0	1943.0	2.0	same gene	2021-01	2021	1
19296	19300	4	4	0.12233	5829.0	ORF1ab	3.0	1943.0	5833.0	ORF1ab	1.0	1945.0	2.0	same gene	2021-01	2021	1
19301	19296	5	4	0.1205	5834.0	ORF1ab	2.0	1945.0	5829.0	ORF1ab	3.0	1943.0	2.0	same gene	2021-01	2021	1
19296	19301	5	4	0.1205	5829.0	ORF1ab	3.0	1943.0	5834.0	ORF1ab	2.0	1945.0	2.0	same gene	2021-01	2021	1
17615	16176	1439	4	0.11796	4148.0	ORF1ab	2.0	1383.0	2709.0	ORF1ab	3.0	903.0	480.0	same gene	2021-01	2021	1
16176	17615	1439	4	0.11796	2709.0	ORF1ab	3.0	903.0	4148.0	ORF1ab	2.0	1383.0	480.0	same gene	2021-01	2021	1
24334	21614	2720	4	0.11631	2772.0	S	3.0	924.0	52.0	S	1.0	18.0	906.0	same gene	2021-01	2021	1
21614	24334	2720	4	0.11631	52.0	S	1.0	18.0	2772.0	S	3.0	924.0	906.0	same gene	2021-01	2021	1
22377	22346	31	4	0.1158	815.0	S	2.0	272.0	784.0	S	1.0	262.0	10.0	same gene	2021-01	2021	1
22346	22377	31	4	0.1158	784.0	S	1.0	262.0	815.0	S	2.0	272.0	10.0	same gene	2021-01	2021	1
26681	22018	4663	4	0.1136	159.0	M	3.0	53.0	456.0	S	3.0	152.0		different gene	2021-01	2021	1
22018	26681	4663	4	0.1136	456.0	S	3.0	152.0	159.0	M	3.0	53.0		different gene	2021-01	2021	1
21600	29362	7762	4	0.11079	38.0	S	2.0	13.0	1089.0	N	3.0	363.0		different gene	2021-01	2021	1
29362	21600	7762	4	0.11079	1089.0	N	3.0	363.0	38.0	S	2.0	13.0		different gene	2021-01	2021	1
18424	8083	10341	4	0.11026	4957.0	ORF1ab	1.0	1653.0	7818.0	ORF1ab	3.0	2606.0	953.0	same gene	2021-01	2021	1
8083	18424	10341	4	0.11026	7818.0	ORF1ab	3.0	2606.0	4957.0	ORF1ab	1.0	1653.0	953.0	same gene	2021-01	2021	1
1927	22255	20328	4	0.10972	1662.0	ORF1ab	3.0	554.0	693.0	S	3.0	231.0		different gene	2021-01	2021	1
22255	1927	20328	4	0.10972	693.0	S	3.0	231.0	1662.0	ORF1ab	3.0	554.0		different gene	2021-01	2021	1
22917	21600	1317	4	0.10966	1355.0	S	2.0	452.0	38.0	S	2.0	13.0	439.0	same gene	2021-01	2021	1
21600	22917	1317	4	0.10966	38.0	S	2.0	13.0	1355.0	S	2.0	452.0	439.0	same gene	2021-01	2021	1
19416	19439	23	4	0.10705	5949.0	ORF1ab	3.0	1983.0	5972.0	ORF1ab	2.0	1991.0	8.0	same gene	2021-01	2021	1
19439	19416	23	4	0.10705	5972.0	ORF1ab	2.0	1991.0	5949.0	ORF1ab	3.0	1983.0	8.0	same gene	2021-01	2021	1
11497	16889	5392	4	0.10637	11232.0	ORF1ab	3.0	3744.0	3422.0	ORF1ab	2.0	1141.0	2603.0	same gene	2021-01	2021	1
16889	11497	5392	4	0.10637	3422.0	ORF1ab	2.0	1141.0	11232.0	ORF1ab	3.0	3744.0	2603.0	same gene	2021-01	2021	1
26876	16889	9987	4	0.10631	354.0	M	3.0	118.0	3422.0	ORF1ab	2.0	1141.0		different gene	2021-01	2021	1
16889	26876	9987	4	0.10631	3422.0	ORF1ab	2.0	1141.0	354.0	M	3.0	118.0		different gene	2021-01	2021	1
29399	16889	12510	3	0.1056	1126.0	N	1.0	376.0	3422.0	ORF1ab	2.0	1141.0		different gene	2021-01	2021	1
16889	29399	12510	3	0.1056	3422.0	ORF1ab	2.0	1141.0	1126.0	N	1.0	376.0		different gene	2021-01	2021	1
16889	9526	7363	3	0.10545	3422.0	ORF1ab	2.0	1141.0	9261.0	ORF1ab	3.0	3087.0	1946.0	same gene	2021-01	2021	1
9526	16889	7363	3	0.10545	9261.0	ORF1ab	3.0	3087.0	3422.0	ORF1ab	2.0	1141.0	1946.0	same gene	2021-01	2021	1
13993	16889	2896	3	0.1053	526.0	ORF1ab	1.0	176.0	3422.0	ORF1ab	2.0	1141.0	965.0	same gene	2021-01	2021	1
16889	13993	2896	3	0.1053	3422.0	ORF1ab	2.0	1141.0	526.0	ORF1ab	1.0	176.0	965.0	same gene	2021-01	2021	1
16889	17019	130	3	0.105	3422.0	ORF1ab	2.0	1141.0	3552.0	ORF1ab	3.0	1184.0	43.0	same gene	2021-01	2021	1
17019	16889	130	3	0.105	3552.0	ORF1ab	3.0	1184.0	3422.0	ORF1ab	2.0	1141.0	43.0	same gene	2021-01	2021	1
28975	29399	424	3	0.10391	702.0	N	3.0	234.0	1126.0	N	1.0	376.0	142.0	same gene	2021-01	2021	1
29399	28975	424	3	0.10391	1126.0	N	1.0	376.0	702.0	N	3.0	234.0	142.0	same gene	2021-01	2021	1
25710	29399	3689	3	0.09963	318.0	ORF3a	3.0	106.0	1126.0	N	1.0	376.0		different gene	2021-01	2021	1
29399	25710	3689	3	0.09963	1126.0	N	1.0	376.0	318.0	ORF3a	3.0	106.0		different gene	2021-01	2021	1
12878	24349	11471	3	0.09665	12613.0	ORF1ab	1.0	4205.0	2787.0	S	3.0	929.0		different gene	2021-01	2021	1
24349	12878	11471	3	0.09665	2787.0	S	3.0	929.0	12613.0	ORF1ab	1.0	4205.0		different gene	2021-01	2021	1
5629	16889	11260	3	0.09616	5364.0	ORF1ab	3.0	1788.0	3422.0	ORF1ab	2.0	1141.0	647.0	same gene	2021-01	2021	1
16889	5629	11260	3	0.09616	3422.0	ORF1ab	2.0	1141.0	5364.0	ORF1ab	3.0	1788.0	647.0	same gene	2021-01	2021	1
19454	19348	106	3	0.0959	5987.0	ORF1ab	2.0	1996.0	5881.0	ORF1ab	1.0	1961.0	35.0	same gene	2021-01	2021	1
19348	19454	106	3	0.0959	5881.0	ORF1ab	1.0	1961.0	5987.0	ORF1ab	2.0	1996.0	35.0	same gene	2021-01	2021	1
16889	15766	1123	3	0.0957	3422.0	ORF1ab	2.0	1141.0	2299.0	ORF1ab	1.0	767.0	374.0	same gene	2021-01	2021	1
15766	16889	1123	3	0.0957	2299.0	ORF1ab	1.0	767.0	3422.0	ORF1ab	2.0	1141.0	374.0	same gene	2021-01	2021	1
27890	12878	15012	3	0.09492					12613.0	ORF1ab	1.0	4205.0		different gene	2021-01	2021	1
12878	27890	15012	3	0.09492	12613.0	ORF1ab	1.0	4205.0						different gene	2021-01	2021	1
19362	19502	140	3	0.09425	5895.0	ORF1ab	3.0	1965.0	6035.0	ORF1ab	2.0	2012.0	47.0	same gene	2021-01	2021	1
19502	19362	140	3	0.09425	6035.0	ORF1ab	2.0	2012.0	5895.0	ORF1ab	3.0	1965.0	47.0	same gene	2021-01	2021	1
22018	28887	6869	3	0.09339	456.0	S	3.0	152.0	614.0	N	2.0	205.0		different gene	2021-01	2021	1
28887	22018	6869	3	0.09339	614.0	N	2.0	205.0	456.0	S	3.0	152.0		different gene	2021-01	2021	1
24349	2395	21954	3	0.09302	2787.0	S	3.0	929.0	2130.0	ORF1ab	3.0	710.0		different gene	2021-01	2021	1
2395	24349	21954	3	0.09302	2130.0	ORF1ab	3.0	710.0	2787.0	S	3.0	929.0		different gene	2021-01	2021	1
16889	4543	12346	3	0.09239	3422.0	ORF1ab	2.0	1141.0	4278.0	ORF1ab	3.0	1426.0	285.0	same gene	2021-01	2021	1
4543	16889	12346	3	0.09239	4278.0	ORF1ab	3.0	1426.0	3422.0	ORF1ab	2.0	1141.0	285.0	same gene	2021-01	2021	1
28881	28932	51	3	0.09232	608.0	N	2.0	203.0	659.0	N	2.0	220.0	17.0	same gene	2021-01	2021	1
28932	28881	51	3	0.09232	659.0	N	2.0	220.0	608.0	N	2.0	203.0	17.0	same gene	2021-01	2021	1
12878	2597	10281	3	0.09087	12613.0	ORF1ab	1.0	4205.0	2332.0	ORF1ab	1.0	778.0	3427.0	same gene	2021-01	2021	1
2597	12878	10281	3	0.09087	2332.0	ORF1ab	1.0	778.0	12613.0	ORF1ab	1.0	4205.0	3427.0	same gene	2021-01	2021	1
22992	16889	6103	3	0.09034	1430.0	S	2.0	477.0	3422.0	ORF1ab	2.0	1141.0		different gene	2021-01	2021	1
16889	22992	6103	3	0.09034	3422.0	ORF1ab	2.0	1141.0	1430.0	S	2.0	477.0		different gene	2021-01	2021	1
8947	12100	3153	3	0.08735	8682.0	ORF1ab	3.0	2894.0	11835.0	ORF1ab	3.0	3945.0	1051.0	same gene	2021-01	2021	1
12100	8947	3153	3	0.08735	11835.0	ORF1ab	3.0	3945.0	8682.0	ORF1ab	3.0	2894.0	1051.0	same gene	2021-01	2021	1
445	25563	25118	3	0.08563	180.0	ORF1ab	3.0	60.0	171.0	ORF3a	3.0	57.0		different gene	2021-01	2021	1
25563	445	25118	3	0.08563	171.0	ORF3a	3.0	57.0	180.0	ORF1ab	3.0	60.0		different gene	2021-01	2021	1
12100	24349	12249	3	0.08334	11835.0	ORF1ab	3.0	3945.0	2787.0	S	3.0	929.0		different gene	2021-01	2021	1
24349	12100	12249	3	0.08334	2787.0	S	3.0	929.0	11835.0	ORF1ab	3.0	3945.0		different gene	2021-01	2021	1
8047	7767	280	3	0.08154	7782.0	ORF1ab	3.0	2594.0	7502.0	ORF1ab	2.0	2501.0	93.0	same gene	2021-01	2021	1
7767	8047	280	3	0.08154	7502.0	ORF1ab	2.0	2501.0	7782.0	ORF1ab	3.0	2594.0	93.0	same gene	2021-01	2021	1
22879	8047	14832	3	0.07983	1317.0	S	3.0	439.0	7782.0	ORF1ab	3.0	2594.0		different gene	2021-01	2021	1
8047	22879	14832	3	0.07983	7782.0	ORF1ab	3.0	2594.0	1317.0	S	3.0	439.0		different gene	2021-01	2021	1
22018	12878	9140	3	0.07972	456.0	S	3.0	152.0	12613.0	ORF1ab	1.0	4205.0		different gene	2021-01	2021	1
12878	22018	9140	3	0.07972	12613.0	ORF1ab	1.0	4205.0	456.0	S	3.0	152.0		different gene	2021-01	2021	1
8047	17104	9057	3	0.07904	7782.0	ORF1ab	3.0	2594.0	3637.0	ORF1ab	1.0	1213.0	1381.0	same gene	2021-01	2021	1
17104	8047	9057	3	0.07904	3637.0	ORF1ab	1.0	1213.0	7782.0	ORF1ab	3.0	2594.0	1381.0	same gene	2021-01	2021	1
21600	2597	19003	3	0.07559	38.0	S	2.0	13.0	2332.0	ORF1ab	1.0	778.0		different gene	2021-01	2021	1
2597	21600	19003	3	0.07559	2332.0	ORF1ab	1.0	778.0	38.0	S	2.0	13.0		different gene	2021-01	2021	1
16262	16256	6	3	0.07471	2795.0	ORF1ab	2.0	932.0	2789.0	ORF1ab	2.0	930.0	2.0	same gene	2021-01	2021	1
16259	16249	10	3	0.07471	2792.0	ORF1ab	2.0	931.0	2782.0	ORF1ab	1.0	928.0	3.0	same gene	2021-01	2021	1
16256	16250	6	3	0.07471	2789.0	ORF1ab	2.0	930.0	2783.0	ORF1ab	2.0	928.0	2.0	same gene	2021-01	2021	1
16255	16250	5	3	0.07471	2788.0	ORF1ab	1.0	930.0	2783.0	ORF1ab	2.0	928.0	2.0	same gene	2021-01	2021	1
16262	16249	13	3	0.07471	2795.0	ORF1ab	2.0	932.0	2782.0	ORF1ab	1.0	928.0	4.0	same gene	2021-01	2021	1
16261	16249	12	3	0.07471	2794.0	ORF1ab	1.0	932.0	2782.0	ORF1ab	1.0	928.0	4.0	same gene	2021-01	2021	1
16256	16249	7	3	0.07471	2789.0	ORF1ab	2.0	930.0	2782.0	ORF1ab	1.0	928.0	2.0	same gene	2021-01	2021	1
16258	16249	9	3	0.07471	2791.0	ORF1ab	1.0	931.0	2782.0	ORF1ab	1.0	928.0	3.0	same gene	2021-01	2021	1
16259	16250	9	3	0.07471	2792.0	ORF1ab	2.0	931.0	2783.0	ORF1ab	2.0	928.0	3.0	same gene	2021-01	2021	1
16256	16262	6	3	0.07471	2789.0	ORF1ab	2.0	930.0	2795.0	ORF1ab	2.0	932.0	2.0	same gene	2021-01	2021	1
16256	16261	5	3	0.07471	2789.0	ORF1ab	2.0	930.0	2794.0	ORF1ab	1.0	932.0	2.0	same gene	2021-01	2021	1
16255	16262	7	3	0.07471	2788.0	ORF1ab	1.0	930.0	2795.0	ORF1ab	2.0	932.0	2.0	same gene	2021-01	2021	1
16258	16250	8	3	0.07471	2791.0	ORF1ab	1.0	931.0	2783.0	ORF1ab	2.0	928.0	3.0	same gene	2021-01	2021	1
16261	16250	11	3	0.07471	2794.0	ORF1ab	1.0	932.0	2783.0	ORF1ab	2.0	928.0	4.0	same gene	2021-01	2021	1
16261	16256	5	3	0.07471	2794.0	ORF1ab	1.0	932.0	2789.0	ORF1ab	2.0	930.0	2.0	same gene	2021-01	2021	1
16262	16250	12	3	0.07471	2795.0	ORF1ab	2.0	932.0	2783.0	ORF1ab	2.0	928.0	4.0	same gene	2021-01	2021	1
16258	16252	6	3	0.07471	2791.0	ORF1ab	1.0	931.0	2785.0	ORF1ab	1.0	929.0	2.0	same gene	2021-01	2021	1
16261	16252	9	3	0.07471	2794.0	ORF1ab	1.0	932.0	2785.0	ORF1ab	1.0	929.0	3.0	same gene	2021-01	2021	1
16262	16252	10	3	0.07471	2795.0	ORF1ab	2.0	932.0	2785.0	ORF1ab	1.0	929.0	3.0	same gene	2021-01	2021	1
16258	16253	5	3	0.07471	2791.0	ORF1ab	1.0	931.0	2786.0	ORF1ab	2.0	929.0	2.0	same gene	2021-01	2021	1
16259	16253	6	3	0.07471	2792.0	ORF1ab	2.0	931.0	2786.0	ORF1ab	2.0	929.0	2.0	same gene	2021-01	2021	1
16261	16253	8	3	0.07471	2794.0	ORF1ab	1.0	932.0	2786.0	ORF1ab	2.0	929.0	3.0	same gene	2021-01	2021	1
16262	16253	9	3	0.07471	2795.0	ORF1ab	2.0	932.0	2786.0	ORF1ab	2.0	929.0	3.0	same gene	2021-01	2021	1
16258	16254	4	3	0.07471	2791.0	ORF1ab	1.0	931.0	2787.0	ORF1ab	3.0	929.0	2.0	same gene	2021-01	2021	1
16259	16254	5	3	0.07471	2792.0	ORF1ab	2.0	931.0	2787.0	ORF1ab	3.0	929.0	2.0	same gene	2021-01	2021	1
16261	16254	7	3	0.07471	2794.0	ORF1ab	1.0	932.0	2787.0	ORF1ab	3.0	929.0	3.0	same gene	2021-01	2021	1
16262	16254	8	3	0.07471	2795.0	ORF1ab	2.0	932.0	2787.0	ORF1ab	3.0	929.0	3.0	same gene	2021-01	2021	1
16261	16255	6	3	0.07471	2794.0	ORF1ab	1.0	932.0	2788.0	ORF1ab	1.0	930.0	2.0	same gene	2021-01	2021	1
16262	16255	7	3	0.07471	2795.0	ORF1ab	2.0	932.0	2788.0	ORF1ab	1.0	930.0	2.0	same gene	2021-01	2021	1
16259	16252	7	3	0.07471	2792.0	ORF1ab	2.0	931.0	2785.0	ORF1ab	1.0	929.0	2.0	same gene	2021-01	2021	1
16254	16261	7	3	0.07471	2787.0	ORF1ab	3.0	929.0	2794.0	ORF1ab	1.0	932.0	3.0	same gene	2021-01	2021	1
16255	16261	6	3	0.07471	2788.0	ORF1ab	1.0	930.0	2794.0	ORF1ab	1.0	932.0	2.0	same gene	2021-01	2021	1
16252	16261	9	3	0.07471	2785.0	ORF1ab	1.0	929.0	2794.0	ORF1ab	1.0	932.0	3.0	same gene	2021-01	2021	1
16250	16259	9	3	0.07471	2783.0	ORF1ab	2.0	928.0	2792.0	ORF1ab	2.0	931.0	3.0	same gene	2021-01	2021	1
16254	16262	8	3	0.07471	2787.0	ORF1ab	3.0	929.0	2795.0	ORF1ab	2.0	932.0	3.0	same gene	2021-01	2021	1
16250	16261	11	3	0.07471	2783.0	ORF1ab	2.0	928.0	2794.0	ORF1ab	1.0	932.0	4.0	same gene	2021-01	2021	1
16250	16262	12	3	0.07471	2783.0	ORF1ab	2.0	928.0	2795.0	ORF1ab	2.0	932.0	4.0	same gene	2021-01	2021	1
16252	16258	6	3	0.07471	2785.0	ORF1ab	1.0	929.0	2791.0	ORF1ab	1.0	931.0	2.0	same gene	2021-01	2021	1
16252	16259	7	3	0.07471	2785.0	ORF1ab	1.0	929.0	2792.0	ORF1ab	2.0	931.0	2.0	same gene	2021-01	2021	1
16252	16262	10	3	0.07471	2785.0	ORF1ab	1.0	929.0	2795.0	ORF1ab	2.0	932.0	3.0	same gene	2021-01	2021	1
16250	16256	6	3	0.07471	2783.0	ORF1ab	2.0	928.0	2789.0	ORF1ab	2.0	930.0	2.0	same gene	2021-01	2021	1
16253	16258	5	3	0.07471	2786.0	ORF1ab	2.0	929.0	2791.0	ORF1ab	1.0	931.0	2.0	same gene	2021-01	2021	1
16253	16259	6	3	0.07471	2786.0	ORF1ab	2.0	929.0	2792.0	ORF1ab	2.0	931.0	2.0	same gene	2021-01	2021	1
16253	16261	8	3	0.07471	2786.0	ORF1ab	2.0	929.0	2794.0	ORF1ab	1.0	932.0	3.0	same gene	2021-01	2021	1
16253	16262	9	3	0.07471	2786.0	ORF1ab	2.0	929.0	2795.0	ORF1ab	2.0	932.0	3.0	same gene	2021-01	2021	1
16254	16258	4	3	0.07471	2787.0	ORF1ab	3.0	929.0	2791.0	ORF1ab	1.0	931.0	2.0	same gene	2021-01	2021	1
16254	16259	5	3	0.07471	2787.0	ORF1ab	3.0	929.0	2792.0	ORF1ab	2.0	931.0	2.0	same gene	2021-01	2021	1
16250	16258	8	3	0.07471	2783.0	ORF1ab	2.0	928.0	2791.0	ORF1ab	1.0	931.0	3.0	same gene	2021-01	2021	1
16255	16249	6	3	0.07471	2788.0	ORF1ab	1.0	930.0	2782.0	ORF1ab	1.0	928.0	2.0	same gene	2021-01	2021	1
16250	16255	5	3	0.07471	2783.0	ORF1ab	2.0	928.0	2788.0	ORF1ab	1.0	930.0	2.0	same gene	2021-01	2021	1
16249	16256	7	3	0.07471	2782.0	ORF1ab	1.0	928.0	2789.0	ORF1ab	2.0	930.0	2.0	same gene	2021-01	2021	1
16249	16262	13	3	0.07471	2782.0	ORF1ab	1.0	928.0	2795.0	ORF1ab	2.0	932.0	4.0	same gene	2021-01	2021	1
16249	16255	6	3	0.07471	2782.0	ORF1ab	1.0	928.0	2788.0	ORF1ab	1.0	930.0	2.0	same gene	2021-01	2021	1
16249	16261	12	3	0.07471	2782.0	ORF1ab	1.0	928.0	2794.0	ORF1ab	1.0	932.0	4.0	same gene	2021-01	2021	1
16249	16259	10	3	0.07471	2782.0	ORF1ab	1.0	928.0	2792.0	ORF1ab	2.0	931.0	3.0	same gene	2021-01	2021	1
16249	16258	9	3	0.07471	2782.0	ORF1ab	1.0	928.0	2791.0	ORF1ab	1.0	931.0	3.0	same gene	2021-01	2021	1
16257	16250	7	3	0.07465	2790.0	ORF1ab	3.0	930.0	2783.0	ORF1ab	2.0	928.0	2.0	same gene	2021-01	2021	1
16257	16249	8	3	0.07465	2790.0	ORF1ab	3.0	930.0	2782.0	ORF1ab	1.0	928.0	2.0	same gene	2021-01	2021	1
16249	16257	8	3	0.07465	2782.0	ORF1ab	1.0	928.0	2790.0	ORF1ab	3.0	930.0	2.0	same gene	2021-01	2021	1
16257	16262	5	3	0.07465	2790.0	ORF1ab	3.0	930.0	2795.0	ORF1ab	2.0	932.0	2.0	same gene	2021-01	2021	1
16261	16257	4	3	0.07465	2794.0	ORF1ab	1.0	932.0	2790.0	ORF1ab	3.0	930.0	2.0	same gene	2021-01	2021	1
16262	16257	5	3	0.07465	2795.0	ORF1ab	2.0	932.0	2790.0	ORF1ab	3.0	930.0	2.0	same gene	2021-01	2021	1
16257	16261	4	3	0.07465	2790.0	ORF1ab	3.0	930.0	2794.0	ORF1ab	1.0	932.0	2.0	same gene	2021-01	2021	1
16250	16257	7	3	0.07465	2783.0	ORF1ab	2.0	928.0	2790.0	ORF1ab	3.0	930.0	2.0	same gene	2021-01	2021	1
16251	16258	7	3	0.07462	2784.0	ORF1ab	3.0	928.0	2791.0	ORF1ab	1.0	931.0	3.0	same gene	2021-01	2021	1
16251	16262	11	3	0.07462	2784.0	ORF1ab	3.0	928.0	2795.0	ORF1ab	2.0	932.0	4.0	same gene	2021-01	2021	1
16251	16259	8	3	0.07462	2784.0	ORF1ab	3.0	928.0	2792.0	ORF1ab	2.0	931.0	3.0	same gene	2021-01	2021	1
16251	16261	10	3	0.07462	2784.0	ORF1ab	3.0	928.0	2794.0	ORF1ab	1.0	932.0	4.0	same gene	2021-01	2021	1
16251	16256	5	3	0.07462	2784.0	ORF1ab	3.0	928.0	2789.0	ORF1ab	2.0	930.0	2.0	same gene	2021-01	2021	1
16261	16251	10	3	0.07462	2794.0	ORF1ab	1.0	932.0	2784.0	ORF1ab	3.0	928.0	4.0	same gene	2021-01	2021	1
16255	16251	4	3	0.07462	2788.0	ORF1ab	1.0	930.0	2784.0	ORF1ab	3.0	928.0	2.0	same gene	2021-01	2021	1
16256	16251	5	3	0.07462	2789.0	ORF1ab	2.0	930.0	2784.0	ORF1ab	3.0	928.0	2.0	same gene	2021-01	2021	1
16259	16251	8	3	0.07462	2792.0	ORF1ab	2.0	931.0	2784.0	ORF1ab	3.0	928.0	3.0	same gene	2021-01	2021	1
16258	16251	7	3	0.07462	2791.0	ORF1ab	1.0	931.0	2784.0	ORF1ab	3.0	928.0	3.0	same gene	2021-01	2021	1
16262	16251	11	3	0.07462	2795.0	ORF1ab	2.0	932.0	2784.0	ORF1ab	3.0	928.0	4.0	same gene	2021-01	2021	1
16251	16255	4	3	0.07462	2784.0	ORF1ab	3.0	928.0	2788.0	ORF1ab	1.0	930.0	2.0	same gene	2021-01	2021	1
16253	16260	7	3	0.07419	2786.0	ORF1ab	2.0	929.0	2793.0	ORF1ab	3.0	931.0	2.0	same gene	2021-01	2021	1
16260	16250	10	3	0.07419	2793.0	ORF1ab	3.0	931.0	2783.0	ORF1ab	2.0	928.0	3.0	same gene	2021-01	2021	1
16250	16260	10	3	0.07419	2783.0	ORF1ab	2.0	928.0	2793.0	ORF1ab	3.0	931.0	3.0	same gene	2021-01	2021	1
16252	16260	8	3	0.07419	2785.0	ORF1ab	1.0	929.0	2793.0	ORF1ab	3.0	931.0	2.0	same gene	2021-01	2021	1
16260	16254	6	3	0.07419	2793.0	ORF1ab	3.0	931.0	2787.0	ORF1ab	3.0	929.0	2.0	same gene	2021-01	2021	1
16260	16253	7	3	0.07419	2793.0	ORF1ab	3.0	931.0	2786.0	ORF1ab	2.0	929.0	2.0	same gene	2021-01	2021	1
16249	16260	11	3	0.07419	2782.0	ORF1ab	1.0	928.0	2793.0	ORF1ab	3.0	931.0	3.0	same gene	2021-01	2021	1
16260	16249	11	3	0.07419	2793.0	ORF1ab	3.0	931.0	2782.0	ORF1ab	1.0	928.0	3.0	same gene	2021-01	2021	1
16254	16260	6	3	0.07419	2787.0	ORF1ab	3.0	929.0	2793.0	ORF1ab	3.0	931.0	2.0	same gene	2021-01	2021	1
16260	16252	8	3	0.07419	2793.0	ORF1ab	3.0	931.0	2785.0	ORF1ab	1.0	929.0	2.0	same gene	2021-01	2021	1
10097	23731	13634	3	0.07175	9832.0	ORF1ab	1.0	3278.0	2169.0	S	3.0	723.0		different gene	2021-01	2021	1
23731	10097	13634	3	0.07175	2169.0	S	3.0	723.0	9832.0	ORF1ab	1.0	3278.0		different gene	2021-01	2021	1
26735	26876	141	3	0.07164	213.0	M	3.0	71.0	354.0	M	3.0	118.0	47.0	same gene	2021-01	2021	1
26876	26735	141	3	0.07164	354.0	M	3.0	118.0	213.0	M	3.0	71.0	47.0	same gene	2021-01	2021	1
286	290	4	3	0.06806	21.0	ORF1ab	3.0	7.0	25.0	ORF1ab	1.0	9.0	2.0	same gene	2021-01	2021	1
290	286	4	3	0.06806	25.0	ORF1ab	1.0	9.0	21.0	ORF1ab	3.0	7.0	2.0	same gene	2021-01	2021	1
279	286	7	3	0.068	14.0	ORF1ab	2.0	5.0	21.0	ORF1ab	3.0	7.0	2.0	same gene	2021-01	2021	1
286	279	7	3	0.068	21.0	ORF1ab	3.0	7.0	14.0	ORF1ab	2.0	5.0	2.0	same gene	2021-01	2021	1
286	293	7	3	0.06749	21.0	ORF1ab	3.0	7.0	28.0	ORF1ab	1.0	10.0	3.0	same gene	2021-01	2021	1
293	286	7	3	0.06749	28.0	ORF1ab	1.0	10.0	21.0	ORF1ab	3.0	7.0	3.0	same gene	2021-01	2021	1
325	319	6	3	0.06708	60.0	ORF1ab	3.0	20.0	54.0	ORF1ab	3.0	18.0	2.0	same gene	2021-01	2021	1
319	323	4	3	0.06708	54.0	ORF1ab	3.0	18.0	58.0	ORF1ab	1.0	20.0	2.0	same gene	2021-01	2021	1
319	325	6	3	0.06708	54.0	ORF1ab	3.0	18.0	60.0	ORF1ab	3.0	20.0	2.0	same gene	2021-01	2021	1
323	319	4	3	0.06708	58.0	ORF1ab	1.0	20.0	54.0	ORF1ab	3.0	18.0	2.0	same gene	2021-01	2021	1
298	302	4	3	0.06702	33.0	ORF1ab	3.0	11.0	37.0	ORF1ab	1.0	13.0	2.0	same gene	2021-01	2021	1
302	298	4	3	0.06702	37.0	ORF1ab	1.0	13.0	33.0	ORF1ab	3.0	11.0	2.0	same gene	2021-01	2021	1
323	306	17	3	0.06643	58.0	ORF1ab	1.0	20.0	41.0	ORF1ab	2.0	14.0	6.0	same gene	2021-01	2021	1
305	323	18	3	0.06643	40.0	ORF1ab	1.0	14.0	58.0	ORF1ab	1.0	20.0	6.0	same gene	2021-01	2021	1
306	323	17	3	0.06643	41.0	ORF1ab	2.0	14.0	58.0	ORF1ab	1.0	20.0	6.0	same gene	2021-01	2021	1
323	305	18	3	0.06643	58.0	ORF1ab	1.0	20.0	40.0	ORF1ab	1.0	14.0	6.0	same gene	2021-01	2021	1
29386	29366	20	3	0.06612	1113.0	N	3.0	371.0	1093.0	N	1.0	365.0	6.0	same gene	2021-01	2021	1
29366	29386	20	3	0.06612	1093.0	N	1.0	365.0	1113.0	N	3.0	371.0	6.0	same gene	2021-01	2021	1
28048	28095	47	3	0.06572	155.0	ORF8	2.0	52.0	202.0	ORF8	1.0	68.0	16.0	same gene	2021-01	2021	1
28095	28048	47	3	0.06572	202.0	ORF8	1.0	68.0	155.0	ORF8	2.0	52.0	16.0	same gene	2021-01	2021	1
345	339	6	3	0.06383	80.0	ORF1ab	2.0	27.0	74.0	ORF1ab	2.0	25.0	2.0	same gene	2021-01	2021	1
339	345	6	3	0.06383	74.0	ORF1ab	2.0	25.0	80.0	ORF1ab	2.0	27.0	2.0	same gene	2021-01	2021	1
8047	27800	19753	3	0.06202	7782.0	ORF1ab	3.0	2594.0	45.0	ORF7b	3.0	15.0		different gene	2021-01	2021	1
27800	8047	19753	3	0.06202	45.0	ORF7b	3.0	15.0	7782.0	ORF1ab	3.0	2594.0		different gene	2021-01	2021	1
24978	24984	6	3	0.06164	3416.0	S	2.0	1139.0	3422.0	S	2.0	1141.0	2.0	same gene	2021-01	2021	1
24978	24983	5	3	0.06164	3416.0	S	2.0	1139.0	3421.0	S	1.0	1141.0	2.0	same gene	2021-01	2021	1
24976	24984	8	3	0.06164	3414.0	S	3.0	1138.0	3422.0	S	2.0	1141.0	3.0	same gene	2021-01	2021	1
24980	24975	5	3	0.06164	3418.0	S	1.0	1140.0	3413.0	S	2.0	1138.0	2.0	same gene	2021-01	2021	1
24976	24981	5	3	0.06164	3414.0	S	3.0	1138.0	3419.0	S	2.0	1140.0	2.0	same gene	2021-01	2021	1
24976	24980	4	3	0.06164	3414.0	S	3.0	1138.0	3418.0	S	1.0	1140.0	2.0	same gene	2021-01	2021	1
24975	24984	9	3	0.06164	3413.0	S	2.0	1138.0	3422.0	S	2.0	1141.0	3.0	same gene	2021-01	2021	1
24975	24983	8	3	0.06164	3413.0	S	2.0	1138.0	3421.0	S	1.0	1141.0	3.0	same gene	2021-01	2021	1
24975	24981	6	3	0.06164	3413.0	S	2.0	1138.0	3419.0	S	2.0	1140.0	2.0	same gene	2021-01	2021	1
24975	24980	5	3	0.06164	3413.0	S	2.0	1138.0	3418.0	S	1.0	1140.0	2.0	same gene	2021-01	2021	1
24976	24983	7	3	0.06164	3414.0	S	3.0	1138.0	3421.0	S	1.0	1141.0	3.0	same gene	2021-01	2021	1
24981	24975	6	3	0.06164	3419.0	S	2.0	1140.0	3413.0	S	2.0	1138.0	2.0	same gene	2021-01	2021	1
24983	24975	8	3	0.06164	3421.0	S	1.0	1141.0	3413.0	S	2.0	1138.0	3.0	same gene	2021-01	2021	1
24984	24978	6	3	0.06164	3422.0	S	2.0	1141.0	3416.0	S	2.0	1139.0	2.0	same gene	2021-01	2021	1
24983	24978	5	3	0.06164	3421.0	S	1.0	1141.0	3416.0	S	2.0	1139.0	2.0	same gene	2021-01	2021	1
24984	24975	9	3	0.06164	3422.0	S	2.0	1141.0	3413.0	S	2.0	1138.0	3.0	same gene	2021-01	2021	1
24984	24976	8	3	0.06164	3422.0	S	2.0	1141.0	3414.0	S	3.0	1138.0	3.0	same gene	2021-01	2021	1
24983	24976	7	3	0.06164	3421.0	S	1.0	1141.0	3414.0	S	3.0	1138.0	3.0	same gene	2021-01	2021	1
24980	24976	4	3	0.06164	3418.0	S	1.0	1140.0	3414.0	S	3.0	1138.0	2.0	same gene	2021-01	2021	1
24981	24976	5	3	0.06164	3419.0	S	2.0	1140.0	3414.0	S	3.0	1138.0	2.0	same gene	2021-01	2021	1
24976	24985	9	3	0.06163	3414.0	S	3.0	1138.0	3423.0	S	3.0	1141.0	3.0	same gene	2021-01	2021	1
24985	24978	7	3	0.06163	3423.0	S	3.0	1141.0	3416.0	S	2.0	1139.0	2.0	same gene	2021-01	2021	1
24985	24976	9	3	0.06163	3423.0	S	3.0	1141.0	3414.0	S	3.0	1138.0	3.0	same gene	2021-01	2021	1
24978	24985	7	3	0.06163	3416.0	S	2.0	1139.0	3423.0	S	3.0	1141.0	2.0	same gene	2021-01	2021	1
24975	24985	10	3	0.06163	3413.0	S	2.0	1138.0	3423.0	S	3.0	1141.0	3.0	same gene	2021-01	2021	1
24985	24975	10	3	0.06163	3423.0	S	3.0	1141.0	3413.0	S	2.0	1138.0	3.0	same gene	2021-01	2021	1
24976	24986	10	3	0.06153	3414.0	S	3.0	1138.0	3424.0	S	1.0	1142.0	4.0	same gene	2021-01	2021	1
24980	24986	6	3	0.06153	3418.0	S	1.0	1140.0	3424.0	S	1.0	1142.0	2.0	same gene	2021-01	2021	1
24986	24981	5	3	0.06153	3424.0	S	1.0	1142.0	3419.0	S	2.0	1140.0	2.0	same gene	2021-01	2021	1
24986	24980	6	3	0.06153	3424.0	S	1.0	1142.0	3418.0	S	1.0	1140.0	2.0	same gene	2021-01	2021	1
24986	24978	8	3	0.06153	3424.0	S	1.0	1142.0	3416.0	S	2.0	1139.0	3.0	same gene	2021-01	2021	1
24986	24976	10	3	0.06153	3424.0	S	1.0	1142.0	3414.0	S	3.0	1138.0	4.0	same gene	2021-01	2021	1
24975	24986	11	3	0.06153	3413.0	S	2.0	1138.0	3424.0	S	1.0	1142.0	4.0	same gene	2021-01	2021	1
24981	24986	5	3	0.06153	3419.0	S	2.0	1140.0	3424.0	S	1.0	1142.0	2.0	same gene	2021-01	2021	1
24986	24975	11	3	0.06153	3424.0	S	1.0	1142.0	3413.0	S	2.0	1138.0	4.0	same gene	2021-01	2021	1
24978	24986	8	3	0.06153	3416.0	S	2.0	1139.0	3424.0	S	1.0	1142.0	3.0	same gene	2021-01	2021	1
24985	24979	6	3	0.06147	3423.0	S	3.0	1141.0	3417.0	S	3.0	1139.0	2.0	same gene	2021-01	2021	1
24984	24979	5	3	0.06147	3422.0	S	2.0	1141.0	3417.0	S	3.0	1139.0	2.0	same gene	2021-01	2021	1
24983	24979	4	3	0.06147	3421.0	S	1.0	1141.0	3417.0	S	3.0	1139.0	2.0	same gene	2021-01	2021	1
24979	24984	5	3	0.06147	3417.0	S	3.0	1139.0	3422.0	S	2.0	1141.0	2.0	same gene	2021-01	2021	1
24979	24985	6	3	0.06147	3417.0	S	3.0	1139.0	3423.0	S	3.0	1141.0	2.0	same gene	2021-01	2021	1
24979	24983	4	3	0.06147	3417.0	S	3.0	1139.0	3421.0	S	1.0	1141.0	2.0	same gene	2021-01	2021	1
24984	24977	7	3	0.0613	3422.0	S	2.0	1141.0	3415.0	S	1.0	1139.0	2.0	same gene	2021-01	2021	1
24977	24984	7	3	0.0613	3415.0	S	1.0	1139.0	3422.0	S	2.0	1141.0	2.0	same gene	2021-01	2021	1
24983	24977	6	3	0.0613	3421.0	S	1.0	1141.0	3415.0	S	1.0	1139.0	2.0	same gene	2021-01	2021	1
24977	24983	6	3	0.0613	3415.0	S	1.0	1139.0	3421.0	S	1.0	1141.0	2.0	same gene	2021-01	2021	1
24976	24982	6	3	0.06127	3414.0	S	3.0	1138.0	3420.0	S	3.0	1140.0	2.0	same gene	2021-01	2021	1
24982	24975	7	3	0.06127	3420.0	S	3.0	1140.0	3413.0	S	2.0	1138.0	2.0	same gene	2021-01	2021	1
24982	24976	6	3	0.06127	3420.0	S	3.0	1140.0	3414.0	S	3.0	1138.0	2.0	same gene	2021-01	2021	1
24975	24982	7	3	0.06127	3413.0	S	2.0	1138.0	3420.0	S	3.0	1140.0	2.0	same gene	2021-01	2021	1
26424	11533	14891	3	0.06014	180.0	E	3.0	60.0	11268.0	ORF1ab	3.0	3756.0		different gene	2021-01	2021	1
11533	26424	14891	3	0.06014	11268.0	ORF1ab	3.0	3756.0	180.0	E	3.0	60.0		different gene	2021-01	2021	1
22444	26735	4291	3	0.05893	882.0	S	3.0	294.0	213.0	M	3.0	71.0		different gene	2021-01	2021	1
26735	22444	4291	3	0.05893	213.0	M	3.0	71.0	882.0	S	3.0	294.0		different gene	2021-01	2021	1
29384	29445	61	2	0.05621	1111.0	N	1.0	371.0	1172.0	N	2.0	391.0	20.0	same gene	2021-01	2021	1
29445	29384	61	2	0.05621	1172.0	N	2.0	391.0	1111.0	N	1.0	371.0	20.0	same gene	2021-01	2021	1
25563	18877	6686	2	0.05523	171.0	ORF3a	3.0	57.0	5410.0	ORF1ab	1.0	1804.0		different gene	2021-01	2021	1
18877	25563	6686	2	0.05523	5410.0	ORF1ab	1.0	1804.0	171.0	ORF3a	3.0	57.0		different gene	2021-01	2021	1
15598	12988	2610	2	0.05505	2131.0	ORF1ab	1.0	711.0	12723.0	ORF1ab	3.0	4241.0	3530.0	same gene	2021-01	2021	1
12988	15598	2610	2	0.05505	12723.0	ORF1ab	3.0	4241.0	2131.0	ORF1ab	1.0	711.0	3530.0	same gene	2021-01	2021	1
10844	10840	4	2	0.05492	10579.0	ORF1ab	1.0	3527.0	10575.0	ORF1ab	3.0	3525.0	2.0	same gene	2021-01	2021	1
10840	10844	4	2	0.05492	10575.0	ORF1ab	3.0	3525.0	10579.0	ORF1ab	1.0	3527.0	2.0	same gene	2021-01	2021	1
10845	10839	6	2	0.05492	10580.0	ORF1ab	2.0	3527.0	10574.0	ORF1ab	2.0	3525.0	2.0	same gene	2021-01	2021	1
10845	10840	5	2	0.05492	10580.0	ORF1ab	2.0	3527.0	10575.0	ORF1ab	3.0	3525.0	2.0	same gene	2021-01	2021	1
10844	10838	6	2	0.05492	10579.0	ORF1ab	1.0	3527.0	10573.0	ORF1ab	1.0	3525.0	2.0	same gene	2021-01	2021	1
10845	10838	7	2	0.05492	10580.0	ORF1ab	2.0	3527.0	10573.0	ORF1ab	1.0	3525.0	2.0	same gene	2021-01	2021	1
10844	10839	5	2	0.05492	10579.0	ORF1ab	1.0	3527.0	10574.0	ORF1ab	2.0	3525.0	2.0	same gene	2021-01	2021	1
10838	10844	6	2	0.05492	10573.0	ORF1ab	1.0	3525.0	10579.0	ORF1ab	1.0	3527.0	2.0	same gene	2021-01	2021	1
10840	10845	5	2	0.05492	10575.0	ORF1ab	3.0	3525.0	10580.0	ORF1ab	2.0	3527.0	2.0	same gene	2021-01	2021	1
10838	10845	7	2	0.05492	10573.0	ORF1ab	1.0	3525.0	10580.0	ORF1ab	2.0	3527.0	2.0	same gene	2021-01	2021	1
10839	10845	6	2	0.05492	10574.0	ORF1ab	2.0	3525.0	10580.0	ORF1ab	2.0	3527.0	2.0	same gene	2021-01	2021	1
10839	10844	5	2	0.05492	10574.0	ORF1ab	2.0	3525.0	10579.0	ORF1ab	1.0	3527.0	2.0	same gene	2021-01	2021	1
10828	10817	11	2	0.05432	10563.0	ORF1ab	3.0	3521.0	10552.0	ORF1ab	1.0	3518.0	3.0	same gene	2021-01	2021	1
10826	10822	4	2	0.05432	10561.0	ORF1ab	1.0	3521.0	10557.0	ORF1ab	3.0	3519.0	2.0	same gene	2021-01	2021	1
10826	10820	6	2	0.05432	10561.0	ORF1ab	1.0	3521.0	10555.0	ORF1ab	1.0	3519.0	2.0	same gene	2021-01	2021	1
10826	10817	9	2	0.05432	10561.0	ORF1ab	1.0	3521.0	10552.0	ORF1ab	1.0	3518.0	3.0	same gene	2021-01	2021	1
10823	10817	6	2	0.05432	10558.0	ORF1ab	1.0	3520.0	10552.0	ORF1ab	1.0	3518.0	2.0	same gene	2021-01	2021	1
10828	10822	6	2	0.05432	10563.0	ORF1ab	3.0	3521.0	10557.0	ORF1ab	3.0	3519.0	2.0	same gene	2021-01	2021	1
10828	10820	8	2	0.05432	10563.0	ORF1ab	3.0	3521.0	10555.0	ORF1ab	1.0	3519.0	2.0	same gene	2021-01	2021	1
10826	10821	5	2	0.05432	10561.0	ORF1ab	1.0	3521.0	10556.0	ORF1ab	2.0	3519.0	2.0	same gene	2021-01	2021	1
10821	10826	5	2	0.05432	10556.0	ORF1ab	2.0	3519.0	10561.0	ORF1ab	1.0	3521.0	2.0	same gene	2021-01	2021	1
10817	10823	6	2	0.05432	10552.0	ORF1ab	1.0	3518.0	10558.0	ORF1ab	1.0	3520.0	2.0	same gene	2021-01	2021	1
10828	10821	7	2	0.05432	10563.0	ORF1ab	3.0	3521.0	10556.0	ORF1ab	2.0	3519.0	2.0	same gene	2021-01	2021	1
10822	10828	6	2	0.05432	10557.0	ORF1ab	3.0	3519.0	10563.0	ORF1ab	3.0	3521.0	2.0	same gene	2021-01	2021	1
10822	10826	4	2	0.05432	10557.0	ORF1ab	3.0	3519.0	10561.0	ORF1ab	1.0	3521.0	2.0	same gene	2021-01	2021	1
10821	10828	7	2	0.05432	10556.0	ORF1ab	2.0	3519.0	10563.0	ORF1ab	3.0	3521.0	2.0	same gene	2021-01	2021	1
10820	10828	8	2	0.05432	10555.0	ORF1ab	1.0	3519.0	10563.0	ORF1ab	3.0	3521.0	2.0	same gene	2021-01	2021	1
10817	10828	11	2	0.05432	10552.0	ORF1ab	1.0	3518.0	10563.0	ORF1ab	3.0	3521.0	3.0	same gene	2021-01	2021	1
10817	10826	9	2	0.05432	10552.0	ORF1ab	1.0	3518.0	10561.0	ORF1ab	1.0	3521.0	3.0	same gene	2021-01	2021	1
10820	10826	6	2	0.05432	10555.0	ORF1ab	1.0	3519.0	10561.0	ORF1ab	1.0	3521.0	2.0	same gene	2021-01	2021	1
15598	26972	11374	2	0.0543	2131.0	ORF1ab	1.0	711.0	450.0	M	3.0	150.0		different gene	2021-01	2021	1
26972	15598	11374	2	0.0543	450.0	M	3.0	150.0	2131.0	ORF1ab	1.0	711.0		different gene	2021-01	2021	1
10822	10827	5	2	0.05428	10557.0	ORF1ab	3.0	3519.0	10562.0	ORF1ab	2.0	3521.0	2.0	same gene	2021-01	2021	1
10821	10827	6	2	0.05428	10556.0	ORF1ab	2.0	3519.0	10562.0	ORF1ab	2.0	3521.0	2.0	same gene	2021-01	2021	1
10820	10827	7	2	0.05428	10555.0	ORF1ab	1.0	3519.0	10562.0	ORF1ab	2.0	3521.0	2.0	same gene	2021-01	2021	1
10827	10822	5	2	0.05428	10562.0	ORF1ab	2.0	3521.0	10557.0	ORF1ab	3.0	3519.0	2.0	same gene	2021-01	2021	1
10827	10817	10	2	0.05428	10562.0	ORF1ab	2.0	3521.0	10552.0	ORF1ab	1.0	3518.0	3.0	same gene	2021-01	2021	1
10817	10827	10	2	0.05428	10552.0	ORF1ab	1.0	3518.0	10562.0	ORF1ab	2.0	3521.0	3.0	same gene	2021-01	2021	1
10827	10820	7	2	0.05428	10562.0	ORF1ab	2.0	3521.0	10555.0	ORF1ab	1.0	3519.0	2.0	same gene	2021-01	2021	1
10827	10821	6	2	0.05428	10562.0	ORF1ab	2.0	3521.0	10556.0	ORF1ab	2.0	3519.0	2.0	same gene	2021-01	2021	1
10816	10821	5	2	0.05426	10551.0	ORF1ab	3.0	3517.0	10556.0	ORF1ab	2.0	3519.0	2.0	same gene	2021-01	2021	1
10828	10816	12	2	0.05426	10563.0	ORF1ab	3.0	3521.0	10551.0	ORF1ab	3.0	3517.0	4.0	same gene	2021-01	2021	1
10826	10816	10	2	0.05426	10561.0	ORF1ab	1.0	3521.0	10551.0	ORF1ab	3.0	3517.0	4.0	same gene	2021-01	2021	1
10823	10816	7	2	0.05426	10558.0	ORF1ab	1.0	3520.0	10551.0	ORF1ab	3.0	3517.0	3.0	same gene	2021-01	2021	1
10816	10828	12	2	0.05426	10551.0	ORF1ab	3.0	3517.0	10563.0	ORF1ab	3.0	3521.0	4.0	same gene	2021-01	2021	1
10816	10826	10	2	0.05426	10551.0	ORF1ab	3.0	3517.0	10561.0	ORF1ab	1.0	3521.0	4.0	same gene	2021-01	2021	1
10816	10823	7	2	0.05426	10551.0	ORF1ab	3.0	3517.0	10558.0	ORF1ab	1.0	3520.0	3.0	same gene	2021-01	2021	1
10822	10816	6	2	0.05426	10557.0	ORF1ab	3.0	3519.0	10551.0	ORF1ab	3.0	3517.0	2.0	same gene	2021-01	2021	1
10816	10822	6	2	0.05426	10551.0	ORF1ab	3.0	3517.0	10557.0	ORF1ab	3.0	3519.0	2.0	same gene	2021-01	2021	1
10821	10816	5	2	0.05426	10556.0	ORF1ab	2.0	3519.0	10551.0	ORF1ab	3.0	3517.0	2.0	same gene	2021-01	2021	1
10820	10816	4	2	0.05426	10555.0	ORF1ab	1.0	3519.0	10551.0	ORF1ab	3.0	3517.0	2.0	same gene	2021-01	2021	1
10816	10820	4	2	0.05426	10551.0	ORF1ab	3.0	3517.0	10555.0	ORF1ab	1.0	3519.0	2.0	same gene	2021-01	2021	1
10817	10825	8	2	0.05422	10552.0	ORF1ab	1.0	3518.0	10560.0	ORF1ab	3.0	3520.0	2.0	same gene	2021-01	2021	1
10825	10817	8	2	0.05422	10560.0	ORF1ab	3.0	3520.0	10552.0	ORF1ab	1.0	3518.0	2.0	same gene	2021-01	2021	1
10826	10818	8	2	0.05418	10561.0	ORF1ab	1.0	3521.0	10553.0	ORF1ab	2.0	3518.0	3.0	same gene	2021-01	2021	1
10823	10818	5	2	0.05418	10558.0	ORF1ab	1.0	3520.0	10553.0	ORF1ab	2.0	3518.0	2.0	same gene	2021-01	2021	1
10828	10818	10	2	0.05418	10563.0	ORF1ab	3.0	3521.0	10553.0	ORF1ab	2.0	3518.0	3.0	same gene	2021-01	2021	1
10818	10828	10	2	0.05418	10553.0	ORF1ab	2.0	3518.0	10563.0	ORF1ab	3.0	3521.0	3.0	same gene	2021-01	2021	1
10818	10826	8	2	0.05418	10553.0	ORF1ab	2.0	3518.0	10561.0	ORF1ab	1.0	3521.0	3.0	same gene	2021-01	2021	1
10818	10823	5	2	0.05418	10553.0	ORF1ab	2.0	3518.0	10558.0	ORF1ab	1.0	3520.0	2.0	same gene	2021-01	2021	1
10824	10817	7	2	0.05416	10559.0	ORF1ab	2.0	3520.0	10552.0	ORF1ab	1.0	3518.0	2.0	same gene	2021-01	2021	1
10817	10824	7	2	0.05416	10552.0	ORF1ab	1.0	3518.0	10559.0	ORF1ab	2.0	3520.0	2.0	same gene	2021-01	2021	1
10822	10815	7	2	0.05412	10557.0	ORF1ab	3.0	3519.0	10550.0	ORF1ab	2.0	3517.0	2.0	same gene	2021-01	2021	1
10815	10820	5	2	0.05412	10550.0	ORF1ab	2.0	3517.0	10555.0	ORF1ab	1.0	3519.0	2.0	same gene	2021-01	2021	1
10815	10821	6	2	0.05412	10550.0	ORF1ab	2.0	3517.0	10556.0	ORF1ab	2.0	3519.0	2.0	same gene	2021-01	2021	1
10815	10822	7	2	0.05412	10550.0	ORF1ab	2.0	3517.0	10557.0	ORF1ab	3.0	3519.0	2.0	same gene	2021-01	2021	1
10815	10823	8	2	0.05412	10550.0	ORF1ab	2.0	3517.0	10558.0	ORF1ab	1.0	3520.0	3.0	same gene	2021-01	2021	1
10815	10826	11	2	0.05412	10550.0	ORF1ab	2.0	3517.0	10561.0	ORF1ab	1.0	3521.0	4.0	same gene	2021-01	2021	1
10823	10815	8	2	0.05412	10558.0	ORF1ab	1.0	3520.0	10550.0	ORF1ab	2.0	3517.0	3.0	same gene	2021-01	2021	1
10826	10815	11	2	0.05412	10561.0	ORF1ab	1.0	3521.0	10550.0	ORF1ab	2.0	3517.0	4.0	same gene	2021-01	2021	1
10815	10828	13	2	0.05412	10550.0	ORF1ab	2.0	3517.0	10563.0	ORF1ab	3.0	3521.0	4.0	same gene	2021-01	2021	1
10820	10815	5	2	0.05412	10555.0	ORF1ab	1.0	3519.0	10550.0	ORF1ab	2.0	3517.0	2.0	same gene	2021-01	2021	1
10821	10815	6	2	0.05412	10556.0	ORF1ab	2.0	3519.0	10550.0	ORF1ab	2.0	3517.0	2.0	same gene	2021-01	2021	1
10828	10815	13	2	0.05412	10563.0	ORF1ab	3.0	3521.0	10550.0	ORF1ab	2.0	3517.0	4.0	same gene	2021-01	2021	1
11132	5170	5962	2	0.05411	10867.0	ORF1ab	1.0	3623.0	4905.0	ORF1ab	3.0	1635.0	1988.0	same gene	2021-01	2021	1
5170	11132	5962	2	0.05411	4905.0	ORF1ab	3.0	1635.0	10867.0	ORF1ab	1.0	3623.0	1988.0	same gene	2021-01	2021	1
10814	10809	5	2	0.05395	10549.0	ORF1ab	1.0	3517.0	10544.0	ORF1ab	2.0	3515.0	2.0	same gene	2021-01	2021	1
10809	10814	5	2	0.05395	10544.0	ORF1ab	2.0	3515.0	10549.0	ORF1ab	1.0	3517.0	2.0	same gene	2021-01	2021	1
10804	10808	4	2	0.05392	10539.0	ORF1ab	3.0	3513.0	10543.0	ORF1ab	1.0	3515.0	2.0	same gene	2021-01	2021	1
10808	10804	4	2	0.05392	10543.0	ORF1ab	1.0	3515.0	10539.0	ORF1ab	3.0	3513.0	2.0	same gene	2021-01	2021	1
10810	10814	4	2	0.0539	10545.0	ORF1ab	3.0	3515.0	10549.0	ORF1ab	1.0	3517.0	2.0	same gene	2021-01	2021	1
10814	10810	4	2	0.0539	10549.0	ORF1ab	1.0	3517.0	10545.0	ORF1ab	3.0	3515.0	2.0	same gene	2021-01	2021	1
10803	10796	7	2	0.05388	10538.0	ORF1ab	2.0	3513.0	10531.0	ORF1ab	1.0	3511.0	2.0	same gene	2021-01	2021	1
10803	10797	6	2	0.05388	10538.0	ORF1ab	2.0	3513.0	10532.0	ORF1ab	2.0	3511.0	2.0	same gene	2021-01	2021	1
10797	10803	6	2	0.05388	10532.0	ORF1ab	2.0	3511.0	10538.0	ORF1ab	2.0	3513.0	2.0	same gene	2021-01	2021	1
10796	10803	7	2	0.05388	10531.0	ORF1ab	1.0	3511.0	10538.0	ORF1ab	2.0	3513.0	2.0	same gene	2021-01	2021	1
10853	10848	5	2	0.05387	10588.0	ORF1ab	1.0	3530.0	10583.0	ORF1ab	2.0	3528.0	2.0	same gene	2021-01	2021	1
10848	10853	5	2	0.05387	10583.0	ORF1ab	2.0	3528.0	10588.0	ORF1ab	1.0	3530.0	2.0	same gene	2021-01	2021	1
10849	10853	4	2	0.05387	10584.0	ORF1ab	3.0	3528.0	10588.0	ORF1ab	1.0	3530.0	2.0	same gene	2021-01	2021	1
10853	10849	4	2	0.05387	10588.0	ORF1ab	1.0	3530.0	10584.0	ORF1ab	3.0	3528.0	2.0	same gene	2021-01	2021	1
10788	10794	6	2	0.05383	10523.0	ORF1ab	2.0	3508.0	10529.0	ORF1ab	2.0	3510.0	2.0	same gene	2021-01	2021	1
10794	10788	6	2	0.05383	10529.0	ORF1ab	2.0	3510.0	10523.0	ORF1ab	2.0	3508.0	2.0	same gene	2021-01	2021	1
10801	10795	6	2	0.05381	10536.0	ORF1ab	3.0	3512.0	10530.0	ORF1ab	3.0	3510.0	2.0	same gene	2021-01	2021	1
10795	10801	6	2	0.05381	10530.0	ORF1ab	3.0	3510.0	10536.0	ORF1ab	3.0	3512.0	2.0	same gene	2021-01	2021	1
10822	10814	8	2	0.05377	10557.0	ORF1ab	3.0	3519.0	10549.0	ORF1ab	1.0	3517.0	2.0	same gene	2021-01	2021	1
10821	10814	7	2	0.05377	10556.0	ORF1ab	2.0	3519.0	10549.0	ORF1ab	1.0	3517.0	2.0	same gene	2021-01	2021	1
10820	10813	7	2	0.05377	10555.0	ORF1ab	1.0	3519.0	10548.0	ORF1ab	3.0	3516.0	3.0	same gene	2021-01	2021	1
10817	10813	4	2	0.05377	10552.0	ORF1ab	1.0	3518.0	10548.0	ORF1ab	3.0	3516.0	2.0	same gene	2021-01	2021	1
10828	10812	16	2	0.05377	10563.0	ORF1ab	3.0	3521.0	10547.0	ORF1ab	2.0	3516.0	5.0	same gene	2021-01	2021	1
10826	10812	14	2	0.05377	10561.0	ORF1ab	1.0	3521.0	10547.0	ORF1ab	2.0	3516.0	5.0	same gene	2021-01	2021	1
10823	10812	11	2	0.05377	10558.0	ORF1ab	1.0	3520.0	10547.0	ORF1ab	2.0	3516.0	4.0	same gene	2021-01	2021	1
10822	10812	10	2	0.05377	10557.0	ORF1ab	3.0	3519.0	10547.0	ORF1ab	2.0	3516.0	3.0	same gene	2021-01	2021	1
10821	10812	9	2	0.05377	10556.0	ORF1ab	2.0	3519.0	10547.0	ORF1ab	2.0	3516.0	3.0	same gene	2021-01	2021	1
10820	10812	8	2	0.05377	10555.0	ORF1ab	1.0	3519.0	10547.0	ORF1ab	2.0	3516.0	3.0	same gene	2021-01	2021	1
10817	10812	5	2	0.05377	10552.0	ORF1ab	1.0	3518.0	10547.0	ORF1ab	2.0	3516.0	2.0	same gene	2021-01	2021	1
10814	10823	9	2	0.05377	10549.0	ORF1ab	1.0	3517.0	10558.0	ORF1ab	1.0	3520.0	3.0	same gene	2021-01	2021	1
10823	10814	9	2	0.05377	10558.0	ORF1ab	1.0	3520.0	10549.0	ORF1ab	1.0	3517.0	3.0	same gene	2021-01	2021	1
10826	10814	12	2	0.05377	10561.0	ORF1ab	1.0	3521.0	10549.0	ORF1ab	1.0	3517.0	4.0	same gene	2021-01	2021	1
10828	10814	14	2	0.05377	10563.0	ORF1ab	3.0	3521.0	10549.0	ORF1ab	1.0	3517.0	4.0	same gene	2021-01	2021	1
10814	10828	14	2	0.05377	10549.0	ORF1ab	1.0	3517.0	10563.0	ORF1ab	3.0	3521.0	4.0	same gene	2021-01	2021	1
10814	10826	12	2	0.05377	10549.0	ORF1ab	1.0	3517.0	10561.0	ORF1ab	1.0	3521.0	4.0	same gene	2021-01	2021	1
10821	10813	8	2	0.05377	10556.0	ORF1ab	2.0	3519.0	10548.0	ORF1ab	3.0	3516.0	3.0	same gene	2021-01	2021	1
10822	10813	9	2	0.05377	10557.0	ORF1ab	3.0	3519.0	10548.0	ORF1ab	3.0	3516.0	3.0	same gene	2021-01	2021	1
10823	10813	10	2	0.05377	10558.0	ORF1ab	1.0	3520.0	10548.0	ORF1ab	3.0	3516.0	4.0	same gene	2021-01	2021	1
10813	10817	4	2	0.05377	10548.0	ORF1ab	3.0	3516.0	10552.0	ORF1ab	1.0	3518.0	2.0	same gene	2021-01	2021	1
10813	10828	15	2	0.05377	10548.0	ORF1ab	3.0	3516.0	10563.0	ORF1ab	3.0	3521.0	5.0	same gene	2021-01	2021	1
10813	10823	10	2	0.05377	10548.0	ORF1ab	3.0	3516.0	10558.0	ORF1ab	1.0	3520.0	4.0	same gene	2021-01	2021	1
10813	10822	9	2	0.05377	10548.0	ORF1ab	3.0	3516.0	10557.0	ORF1ab	3.0	3519.0	3.0	same gene	2021-01	2021	1
10813	10821	8	2	0.05377	10548.0	ORF1ab	3.0	3516.0	10556.0	ORF1ab	2.0	3519.0	3.0	same gene	2021-01	2021	1
10813	10820	7	2	0.05377	10548.0	ORF1ab	3.0	3516.0	10555.0	ORF1ab	1.0	3519.0	3.0	same gene	2021-01	2021	1
10820	10814	6	2	0.05377	10555.0	ORF1ab	1.0	3519.0	10549.0	ORF1ab	1.0	3517.0	2.0	same gene	2021-01	2021	1
10828	10813	15	2	0.05377	10563.0	ORF1ab	3.0	3521.0	10548.0	ORF1ab	3.0	3516.0	5.0	same gene	2021-01	2021	1
10814	10822	8	2	0.05377	10549.0	ORF1ab	1.0	3517.0	10557.0	ORF1ab	3.0	3519.0	2.0	same gene	2021-01	2021	1
10826	10813	13	2	0.05377	10561.0	ORF1ab	1.0	3521.0	10548.0	ORF1ab	3.0	3516.0	5.0	same gene	2021-01	2021	1
10812	10828	16	2	0.05377	10547.0	ORF1ab	2.0	3516.0	10563.0	ORF1ab	3.0	3521.0	5.0	same gene	2021-01	2021	1
10814	10820	6	2	0.05377	10549.0	ORF1ab	1.0	3517.0	10555.0	ORF1ab	1.0	3519.0	2.0	same gene	2021-01	2021	1
10812	10826	14	2	0.05377	10547.0	ORF1ab	2.0	3516.0	10561.0	ORF1ab	1.0	3521.0	5.0	same gene	2021-01	2021	1
10814	10821	7	2	0.05377	10549.0	ORF1ab	1.0	3517.0	10556.0	ORF1ab	2.0	3519.0	2.0	same gene	2021-01	2021	1
10812	10823	11	2	0.05377	10547.0	ORF1ab	2.0	3516.0	10558.0	ORF1ab	1.0	3520.0	4.0	same gene	2021-01	2021	1
10813	10826	13	2	0.05377	10548.0	ORF1ab	3.0	3516.0	10561.0	ORF1ab	1.0	3521.0	5.0	same gene	2021-01	2021	1
10812	10821	9	2	0.05377	10547.0	ORF1ab	2.0	3516.0	10556.0	ORF1ab	2.0	3519.0	3.0	same gene	2021-01	2021	1
10812	10822	10	2	0.05377	10547.0	ORF1ab	2.0	3516.0	10557.0	ORF1ab	3.0	3519.0	3.0	same gene	2021-01	2021	1
10812	10820	8	2	0.05377	10547.0	ORF1ab	2.0	3516.0	10555.0	ORF1ab	1.0	3519.0	3.0	same gene	2021-01	2021	1
10812	10817	5	2	0.05377	10547.0	ORF1ab	2.0	3516.0	10552.0	ORF1ab	1.0	3518.0	2.0	same gene	2021-01	2021	1
10796	10802	6	2	0.05376	10531.0	ORF1ab	1.0	3511.0	10537.0	ORF1ab	1.0	3513.0	2.0	same gene	2021-01	2021	1
10802	10796	6	2	0.05376	10537.0	ORF1ab	1.0	3513.0	10531.0	ORF1ab	1.0	3511.0	2.0	same gene	2021-01	2021	1
10802	10797	5	2	0.05376	10537.0	ORF1ab	1.0	3513.0	10532.0	ORF1ab	2.0	3511.0	2.0	same gene	2021-01	2021	1
10797	10802	5	2	0.05376	10532.0	ORF1ab	2.0	3511.0	10537.0	ORF1ab	1.0	3513.0	2.0	same gene	2021-01	2021	1
10796	10791	5	2	0.05374	10531.0	ORF1ab	1.0	3511.0	10526.0	ORF1ab	2.0	3509.0	2.0	same gene	2021-01	2021	1
10769	10777	8	2	0.05374	10504.0	ORF1ab	1.0	3502.0	10512.0	ORF1ab	3.0	3504.0	2.0	same gene	2021-01	2021	1
10768	10774	6	2	0.05374	10503.0	ORF1ab	3.0	3501.0	10509.0	ORF1ab	3.0	3503.0	2.0	same gene	2021-01	2021	1
10768	10777	9	2	0.05374	10503.0	ORF1ab	3.0	3501.0	10512.0	ORF1ab	3.0	3504.0	3.0	same gene	2021-01	2021	1
10768	10778	10	2	0.05374	10503.0	ORF1ab	3.0	3501.0	10513.0	ORF1ab	1.0	3505.0	4.0	same gene	2021-01	2021	1
10768	10779	11	2	0.05374	10503.0	ORF1ab	3.0	3501.0	10514.0	ORF1ab	2.0	3505.0	4.0	same gene	2021-01	2021	1
10779	10769	10	2	0.05374	10514.0	ORF1ab	2.0	3505.0	10504.0	ORF1ab	1.0	3502.0	3.0	same gene	2021-01	2021	1
10778	10769	9	2	0.05374	10513.0	ORF1ab	1.0	3505.0	10504.0	ORF1ab	1.0	3502.0	3.0	same gene	2021-01	2021	1
10777	10769	8	2	0.05374	10512.0	ORF1ab	3.0	3504.0	10504.0	ORF1ab	1.0	3502.0	2.0	same gene	2021-01	2021	1
10769	10778	9	2	0.05374	10504.0	ORF1ab	1.0	3502.0	10513.0	ORF1ab	1.0	3505.0	3.0	same gene	2021-01	2021	1
10769	10779	10	2	0.05374	10504.0	ORF1ab	1.0	3502.0	10514.0	ORF1ab	2.0	3505.0	3.0	same gene	2021-01	2021	1
10768	10772	4	2	0.05374	10503.0	ORF1ab	3.0	3501.0	10507.0	ORF1ab	1.0	3503.0	2.0	same gene	2021-01	2021	1
10779	10768	11	2	0.05374	10514.0	ORF1ab	2.0	3505.0	10503.0	ORF1ab	3.0	3501.0	4.0	same gene	2021-01	2021	1
10778	10768	10	2	0.05374	10513.0	ORF1ab	1.0	3505.0	10503.0	ORF1ab	3.0	3501.0	4.0	same gene	2021-01	2021	1
10777	10768	9	2	0.05374	10512.0	ORF1ab	3.0	3504.0	10503.0	ORF1ab	3.0	3501.0	3.0	same gene	2021-01	2021	1
10772	10778	6	2	0.05374	10507.0	ORF1ab	1.0	3503.0	10513.0	ORF1ab	1.0	3505.0	2.0	same gene	2021-01	2021	1
10772	10779	7	2	0.05374	10507.0	ORF1ab	1.0	3503.0	10514.0	ORF1ab	2.0	3505.0	2.0	same gene	2021-01	2021	1
10774	10768	6	2	0.05374	10509.0	ORF1ab	3.0	3503.0	10503.0	ORF1ab	3.0	3501.0	2.0	same gene	2021-01	2021	1
10768	10773	5	2	0.05374	10503.0	ORF1ab	3.0	3501.0	10508.0	ORF1ab	2.0	3503.0	2.0	same gene	2021-01	2021	1
10767	10777	10	2	0.05374	10502.0	ORF1ab	2.0	3501.0	10512.0	ORF1ab	3.0	3504.0	3.0	same gene	2021-01	2021	1
10778	10772	6	2	0.05374	10513.0	ORF1ab	1.0	3505.0	10507.0	ORF1ab	1.0	3503.0	2.0	same gene	2021-01	2021	1
10778	10774	4	2	0.05374	10513.0	ORF1ab	1.0	3505.0	10509.0	ORF1ab	3.0	3503.0	2.0	same gene	2021-01	2021	1
10796	10788	8	2	0.05374	10531.0	ORF1ab	1.0	3511.0	10523.0	ORF1ab	2.0	3508.0	3.0	same gene	2021-01	2021	1
10797	10788	9	2	0.05374	10532.0	ORF1ab	2.0	3511.0	10523.0	ORF1ab	2.0	3508.0	3.0	same gene	2021-01	2021	1
10801	10788	13	2	0.05374	10536.0	ORF1ab	3.0	3512.0	10523.0	ORF1ab	2.0	3508.0	4.0	same gene	2021-01	2021	1
10797	10791	6	2	0.05374	10532.0	ORF1ab	2.0	3511.0	10526.0	ORF1ab	2.0	3509.0	2.0	same gene	2021-01	2021	1
10801	10791	10	2	0.05374	10536.0	ORF1ab	3.0	3512.0	10526.0	ORF1ab	2.0	3509.0	3.0	same gene	2021-01	2021	1
10801	10794	7	2	0.05374	10536.0	ORF1ab	3.0	3512.0	10529.0	ORF1ab	2.0	3510.0	2.0	same gene	2021-01	2021	1
10779	10774	5	2	0.05374	10514.0	ORF1ab	2.0	3505.0	10509.0	ORF1ab	3.0	3503.0	2.0	same gene	2021-01	2021	1
10779	10773	6	2	0.05374	10514.0	ORF1ab	2.0	3505.0	10508.0	ORF1ab	2.0	3503.0	2.0	same gene	2021-01	2021	1
10767	10779	12	2	0.05374	10502.0	ORF1ab	2.0	3501.0	10514.0	ORF1ab	2.0	3505.0	4.0	same gene	2021-01	2021	1
10767	10772	5	2	0.05374	10502.0	ORF1ab	2.0	3501.0	10507.0	ORF1ab	1.0	3503.0	2.0	same gene	2021-01	2021	1
10767	10773	6	2	0.05374	10502.0	ORF1ab	2.0	3501.0	10508.0	ORF1ab	2.0	3503.0	2.0	same gene	2021-01	2021	1
10767	10774	7	2	0.05374	10502.0	ORF1ab	2.0	3501.0	10509.0	ORF1ab	3.0	3503.0	2.0	same gene	2021-01	2021	1
10778	10773	5	2	0.05374	10513.0	ORF1ab	1.0	3505.0	10508.0	ORF1ab	2.0	3503.0	2.0	same gene	2021-01	2021	1
10779	10772	7	2	0.05374	10514.0	ORF1ab	2.0	3505.0	10507.0	ORF1ab	1.0	3503.0	2.0	same gene	2021-01	2021	1
10773	10779	6	2	0.05374	10508.0	ORF1ab	2.0	3503.0	10514.0	ORF1ab	2.0	3505.0	2.0	same gene	2021-01	2021	1
10767	10778	11	2	0.05374	10502.0	ORF1ab	2.0	3501.0	10513.0	ORF1ab	1.0	3505.0	4.0	same gene	2021-01	2021	1
10773	10778	5	2	0.05374	10508.0	ORF1ab	2.0	3503.0	10513.0	ORF1ab	1.0	3505.0	2.0	same gene	2021-01	2021	1
10794	10787	7	2	0.05374	10529.0	ORF1ab	2.0	3510.0	10522.0	ORF1ab	1.0	3508.0	2.0	same gene	2021-01	2021	1
10773	10768	5	2	0.05374	10508.0	ORF1ab	2.0	3503.0	10503.0	ORF1ab	3.0	3501.0	2.0	same gene	2021-01	2021	1
10787	10794	7	2	0.05374	10522.0	ORF1ab	1.0	3508.0	10529.0	ORF1ab	2.0	3510.0	2.0	same gene	2021-01	2021	1
10794	10801	7	2	0.05374	10529.0	ORF1ab	2.0	3510.0	10536.0	ORF1ab	3.0	3512.0	2.0	same gene	2021-01	2021	1
10774	10778	4	2	0.05374	10509.0	ORF1ab	3.0	3503.0	10513.0	ORF1ab	1.0	3505.0	2.0	same gene	2021-01	2021	1
10791	10797	6	2	0.05374	10526.0	ORF1ab	2.0	3509.0	10532.0	ORF1ab	2.0	3511.0	2.0	same gene	2021-01	2021	1
10791	10796	5	2	0.05374	10526.0	ORF1ab	2.0	3509.0	10531.0	ORF1ab	1.0	3511.0	2.0	same gene	2021-01	2021	1
10788	10801	13	2	0.05374	10523.0	ORF1ab	2.0	3508.0	10536.0	ORF1ab	3.0	3512.0	4.0	same gene	2021-01	2021	1
10788	10797	9	2	0.05374	10523.0	ORF1ab	2.0	3508.0	10532.0	ORF1ab	2.0	3511.0	3.0	same gene	2021-01	2021	1
10772	10767	5	2	0.05374	10507.0	ORF1ab	1.0	3503.0	10502.0	ORF1ab	2.0	3501.0	2.0	same gene	2021-01	2021	1
10788	10796	8	2	0.05374	10523.0	ORF1ab	2.0	3508.0	10531.0	ORF1ab	1.0	3511.0	3.0	same gene	2021-01	2021	1
10773	10767	6	2	0.05374	10508.0	ORF1ab	2.0	3503.0	10502.0	ORF1ab	2.0	3501.0	2.0	same gene	2021-01	2021	1
10774	10767	7	2	0.05374	10509.0	ORF1ab	3.0	3503.0	10502.0	ORF1ab	2.0	3501.0	2.0	same gene	2021-01	2021	1
10777	10767	10	2	0.05374	10512.0	ORF1ab	3.0	3504.0	10502.0	ORF1ab	2.0	3501.0	3.0	same gene	2021-01	2021	1
10778	10767	11	2	0.05374	10513.0	ORF1ab	1.0	3505.0	10502.0	ORF1ab	2.0	3501.0	4.0	same gene	2021-01	2021	1
10791	10801	10	2	0.05374	10526.0	ORF1ab	2.0	3509.0	10536.0	ORF1ab	3.0	3512.0	3.0	same gene	2021-01	2021	1
10774	10779	5	2	0.05374	10509.0	ORF1ab	3.0	3503.0	10514.0	ORF1ab	2.0	3505.0	2.0	same gene	2021-01	2021	1
10772	10768	4	2	0.05374	10507.0	ORF1ab	1.0	3503.0	10503.0	ORF1ab	3.0	3501.0	2.0	same gene	2021-01	2021	1
10779	10767	12	2	0.05374	10514.0	ORF1ab	2.0	3505.0	10502.0	ORF1ab	2.0	3501.0	4.0	same gene	2021-01	2021	1
10814	10806	8	2	0.05373	10549.0	ORF1ab	1.0	3517.0	10541.0	ORF1ab	2.0	3514.0	3.0	same gene	2021-01	2021	1
10814	10804	10	2	0.05373	10549.0	ORF1ab	1.0	3517.0	10539.0	ORF1ab	3.0	3513.0	4.0	same gene	2021-01	2021	1
10813	10806	7	2	0.05373	10548.0	ORF1ab	3.0	3516.0	10541.0	ORF1ab	2.0	3514.0	2.0	same gene	2021-01	2021	1
10813	10804	9	2	0.05373	10548.0	ORF1ab	3.0	3516.0	10539.0	ORF1ab	3.0	3513.0	3.0	same gene	2021-01	2021	1
10812	10807	5	2	0.05373	10547.0	ORF1ab	2.0	3516.0	10542.0	ORF1ab	3.0	3514.0	2.0	same gene	2021-01	2021	1
10813	10807	6	2	0.05373	10548.0	ORF1ab	3.0	3516.0	10542.0	ORF1ab	3.0	3514.0	2.0	same gene	2021-01	2021	1
10814	10807	7	2	0.05373	10549.0	ORF1ab	1.0	3517.0	10542.0	ORF1ab	3.0	3514.0	3.0	same gene	2021-01	2021	1
10804	10814	10	2	0.05373	10539.0	ORF1ab	3.0	3513.0	10549.0	ORF1ab	1.0	3517.0	4.0	same gene	2021-01	2021	1
10804	10813	9	2	0.05373	10539.0	ORF1ab	3.0	3513.0	10548.0	ORF1ab	3.0	3516.0	3.0	same gene	2021-01	2021	1
10804	10812	8	2	0.05373	10539.0	ORF1ab	3.0	3513.0	10547.0	ORF1ab	2.0	3516.0	3.0	same gene	2021-01	2021	1
10812	10804	8	2	0.05373	10547.0	ORF1ab	2.0	3516.0	10539.0	ORF1ab	3.0	3513.0	3.0	same gene	2021-01	2021	1
10806	10812	6	2	0.05373	10541.0	ORF1ab	2.0	3514.0	10547.0	ORF1ab	2.0	3516.0	2.0	same gene	2021-01	2021	1
10806	10813	7	2	0.05373	10541.0	ORF1ab	2.0	3514.0	10548.0	ORF1ab	3.0	3516.0	2.0	same gene	2021-01	2021	1
10806	10814	8	2	0.05373	10541.0	ORF1ab	2.0	3514.0	10549.0	ORF1ab	1.0	3517.0	3.0	same gene	2021-01	2021	1
10807	10812	5	2	0.05373	10542.0	ORF1ab	3.0	3514.0	10547.0	ORF1ab	2.0	3516.0	2.0	same gene	2021-01	2021	1
10807	10813	6	2	0.05373	10542.0	ORF1ab	3.0	3514.0	10548.0	ORF1ab	3.0	3516.0	2.0	same gene	2021-01	2021	1
10807	10814	7	2	0.05373	10542.0	ORF1ab	3.0	3514.0	10549.0	ORF1ab	1.0	3517.0	3.0	same gene	2021-01	2021	1
10812	10806	6	2	0.05373	10547.0	ORF1ab	2.0	3516.0	10541.0	ORF1ab	2.0	3514.0	2.0	same gene	2021-01	2021	1
10788	10781	7	2	0.0537	10523.0	ORF1ab	2.0	3508.0	10516.0	ORF1ab	1.0	3506.0	2.0	same gene	2021-01	2021	1
10791	10781	10	2	0.0537	10526.0	ORF1ab	2.0	3509.0	10516.0	ORF1ab	1.0	3506.0	3.0	same gene	2021-01	2021	1
10794	10781	13	2	0.0537	10529.0	ORF1ab	2.0	3510.0	10516.0	ORF1ab	1.0	3506.0	4.0	same gene	2021-01	2021	1
10788	10783	5	2	0.0537	10523.0	ORF1ab	2.0	3508.0	10518.0	ORF1ab	3.0	3506.0	2.0	same gene	2021-01	2021	1
10791	10783	8	2	0.0537	10526.0	ORF1ab	2.0	3509.0	10518.0	ORF1ab	3.0	3506.0	3.0	same gene	2021-01	2021	1
10783	10794	11	2	0.0537	10518.0	ORF1ab	3.0	3506.0	10529.0	ORF1ab	2.0	3510.0	4.0	same gene	2021-01	2021	1
10777	10770	7	2	0.0537	10512.0	ORF1ab	3.0	3504.0	10505.0	ORF1ab	2.0	3502.0	2.0	same gene	2021-01	2021	1
10770	10777	7	2	0.0537	10505.0	ORF1ab	2.0	3502.0	10512.0	ORF1ab	3.0	3504.0	2.0	same gene	2021-01	2021	1
10783	10791	8	2	0.0537	10518.0	ORF1ab	3.0	3506.0	10526.0	ORF1ab	2.0	3509.0	3.0	same gene	2021-01	2021	1
10783	10788	5	2	0.0537	10518.0	ORF1ab	3.0	3506.0	10523.0	ORF1ab	2.0	3508.0	2.0	same gene	2021-01	2021	1
10781	10794	13	2	0.0537	10516.0	ORF1ab	1.0	3506.0	10529.0	ORF1ab	2.0	3510.0	4.0	same gene	2021-01	2021	1
10778	10770	8	2	0.0537	10513.0	ORF1ab	1.0	3505.0	10505.0	ORF1ab	2.0	3502.0	3.0	same gene	2021-01	2021	1
10779	10770	9	2	0.0537	10514.0	ORF1ab	2.0	3505.0	10505.0	ORF1ab	2.0	3502.0	3.0	same gene	2021-01	2021	1
10770	10779	9	2	0.0537	10505.0	ORF1ab	2.0	3502.0	10514.0	ORF1ab	2.0	3505.0	3.0	same gene	2021-01	2021	1
10770	10778	8	2	0.0537	10505.0	ORF1ab	2.0	3502.0	10513.0	ORF1ab	1.0	3505.0	3.0	same gene	2021-01	2021	1
10794	10783	11	2	0.0537	10529.0	ORF1ab	2.0	3510.0	10518.0	ORF1ab	3.0	3506.0	4.0	same gene	2021-01	2021	1
10781	10791	10	2	0.0537	10516.0	ORF1ab	1.0	3506.0	10526.0	ORF1ab	2.0	3509.0	3.0	same gene	2021-01	2021	1
10781	10788	7	2	0.0537	10516.0	ORF1ab	1.0	3506.0	10523.0	ORF1ab	2.0	3508.0	2.0	same gene	2021-01	2021	1
10762	10766	4	2	0.05366	10497.0	ORF1ab	3.0	3499.0	10501.0	ORF1ab	1.0	3501.0	2.0	same gene	2021-01	2021	1
10766	10762	4	2	0.05366	10501.0	ORF1ab	1.0	3501.0	10497.0	ORF1ab	3.0	3499.0	2.0	same gene	2021-01	2021	1
10821	10832	11	2	0.0536	10556.0	ORF1ab	2.0	3519.0	10567.0	ORF1ab	1.0	3523.0	4.0	same gene	2021-01	2021	1
10828	10832	4	2	0.0536	10563.0	ORF1ab	3.0	3521.0	10567.0	ORF1ab	1.0	3523.0	2.0	same gene	2021-01	2021	1
10826	10832	6	2	0.0536	10561.0	ORF1ab	1.0	3521.0	10567.0	ORF1ab	1.0	3523.0	2.0	same gene	2021-01	2021	1
10817	10832	15	2	0.0536	10552.0	ORF1ab	1.0	3518.0	10567.0	ORF1ab	1.0	3523.0	5.0	same gene	2021-01	2021	1
10820	10832	12	2	0.0536	10555.0	ORF1ab	1.0	3519.0	10567.0	ORF1ab	1.0	3523.0	4.0	same gene	2021-01	2021	1
10832	10820	12	2	0.0536	10567.0	ORF1ab	1.0	3523.0	10555.0	ORF1ab	1.0	3519.0	4.0	same gene	2021-01	2021	1
10832	10826	6	2	0.0536	10567.0	ORF1ab	1.0	3523.0	10561.0	ORF1ab	1.0	3521.0	2.0	same gene	2021-01	2021	1
10832	10828	4	2	0.0536	10567.0	ORF1ab	1.0	3523.0	10563.0	ORF1ab	3.0	3521.0	2.0	same gene	2021-01	2021	1
10822	10832	10	2	0.0536	10557.0	ORF1ab	3.0	3519.0	10567.0	ORF1ab	1.0	3523.0	4.0	same gene	2021-01	2021	1
10832	10817	15	2	0.0536	10567.0	ORF1ab	1.0	3523.0	10552.0	ORF1ab	1.0	3518.0	5.0	same gene	2021-01	2021	1
10832	10821	11	2	0.0536	10567.0	ORF1ab	1.0	3523.0	10556.0	ORF1ab	2.0	3519.0	4.0	same gene	2021-01	2021	1
10832	10822	10	2	0.0536	10567.0	ORF1ab	1.0	3523.0	10557.0	ORF1ab	3.0	3519.0	4.0	same gene	2021-01	2021	1
10832	10823	9	2	0.0536	10567.0	ORF1ab	1.0	3523.0	10558.0	ORF1ab	1.0	3520.0	3.0	same gene	2021-01	2021	1
10823	10832	9	2	0.0536	10558.0	ORF1ab	1.0	3520.0	10567.0	ORF1ab	1.0	3523.0	3.0	same gene	2021-01	2021	1
10779	10771	8	2	0.05359	10514.0	ORF1ab	2.0	3505.0	10506.0	ORF1ab	3.0	3502.0	3.0	same gene	2021-01	2021	1
10771	10777	6	2	0.05359	10506.0	ORF1ab	3.0	3502.0	10512.0	ORF1ab	3.0	3504.0	2.0	same gene	2021-01	2021	1
10771	10778	7	2	0.05359	10506.0	ORF1ab	3.0	3502.0	10513.0	ORF1ab	1.0	3505.0	3.0	same gene	2021-01	2021	1
10771	10779	8	2	0.05359	10506.0	ORF1ab	3.0	3502.0	10514.0	ORF1ab	2.0	3505.0	3.0	same gene	2021-01	2021	1
10777	10771	6	2	0.05359	10512.0	ORF1ab	3.0	3504.0	10506.0	ORF1ab	3.0	3502.0	2.0	same gene	2021-01	2021	1
10778	10771	7	2	0.05359	10513.0	ORF1ab	1.0	3505.0	10506.0	ORF1ab	3.0	3502.0	3.0	same gene	2021-01	2021	1
10767	10776	9	2	0.05358	10502.0	ORF1ab	2.0	3501.0	10511.0	ORF1ab	2.0	3504.0	3.0	same gene	2021-01	2021	1
10769	10776	7	2	0.05358	10504.0	ORF1ab	1.0	3502.0	10511.0	ORF1ab	2.0	3504.0	2.0	same gene	2021-01	2021	1
10776	10768	8	2	0.05358	10511.0	ORF1ab	2.0	3504.0	10503.0	ORF1ab	3.0	3501.0	3.0	same gene	2021-01	2021	1
10768	10776	8	2	0.05358	10503.0	ORF1ab	3.0	3501.0	10511.0	ORF1ab	2.0	3504.0	3.0	same gene	2021-01	2021	1
10776	10769	7	2	0.05358	10511.0	ORF1ab	2.0	3504.0	10504.0	ORF1ab	1.0	3502.0	2.0	same gene	2021-01	2021	1
10776	10767	9	2	0.05358	10511.0	ORF1ab	2.0	3504.0	10502.0	ORF1ab	2.0	3501.0	3.0	same gene	2021-01	2021	1
10762	10767	5	2	0.05357	10497.0	ORF1ab	3.0	3499.0	10502.0	ORF1ab	2.0	3501.0	2.0	same gene	2021-01	2021	1
10778	10763	15	2	0.05357	10513.0	ORF1ab	1.0	3505.0	10498.0	ORF1ab	1.0	3500.0	5.0	same gene	2021-01	2021	1
10772	10766	6	2	0.05357	10507.0	ORF1ab	1.0	3503.0	10501.0	ORF1ab	1.0	3501.0	2.0	same gene	2021-01	2021	1
10773	10766	7	2	0.05357	10508.0	ORF1ab	2.0	3503.0	10501.0	ORF1ab	1.0	3501.0	2.0	same gene	2021-01	2021	1
10763	10778	15	2	0.05357	10498.0	ORF1ab	1.0	3500.0	10513.0	ORF1ab	1.0	3505.0	5.0	same gene	2021-01	2021	1
10774	10766	8	2	0.05357	10509.0	ORF1ab	3.0	3503.0	10501.0	ORF1ab	1.0	3501.0	2.0	same gene	2021-01	2021	1
10777	10766	11	2	0.05357	10512.0	ORF1ab	3.0	3504.0	10501.0	ORF1ab	1.0	3501.0	3.0	same gene	2021-01	2021	1
10778	10766	12	2	0.05357	10513.0	ORF1ab	1.0	3505.0	10501.0	ORF1ab	1.0	3501.0	4.0	same gene	2021-01	2021	1
10779	10766	13	2	0.05357	10514.0	ORF1ab	2.0	3505.0	10501.0	ORF1ab	1.0	3501.0	4.0	same gene	2021-01	2021	1
10762	10768	6	2	0.05357	10497.0	ORF1ab	3.0	3499.0	10503.0	ORF1ab	3.0	3501.0	2.0	same gene	2021-01	2021	1
10779	10763	16	2	0.05357	10514.0	ORF1ab	2.0	3505.0	10498.0	ORF1ab	1.0	3500.0	5.0	same gene	2021-01	2021	1
10766	10774	8	2	0.05357	10501.0	ORF1ab	1.0	3501.0	10509.0	ORF1ab	3.0	3503.0	2.0	same gene	2021-01	2021	1
10763	10772	9	2	0.05357	10498.0	ORF1ab	1.0	3500.0	10507.0	ORF1ab	1.0	3503.0	3.0	same gene	2021-01	2021	1
10772	10763	9	2	0.05357	10507.0	ORF1ab	1.0	3503.0	10498.0	ORF1ab	1.0	3500.0	3.0	same gene	2021-01	2021	1
10763	10769	6	2	0.05357	10498.0	ORF1ab	1.0	3500.0	10504.0	ORF1ab	1.0	3502.0	2.0	same gene	2021-01	2021	1
10769	10763	6	2	0.05357	10504.0	ORF1ab	1.0	3502.0	10498.0	ORF1ab	1.0	3500.0	2.0	same gene	2021-01	2021	1
10777	10763	14	2	0.05357	10512.0	ORF1ab	3.0	3504.0	10498.0	ORF1ab	1.0	3500.0	4.0	same gene	2021-01	2021	1
10779	10762	17	2	0.05357	10514.0	ORF1ab	2.0	3505.0	10497.0	ORF1ab	3.0	3499.0	6.0	same gene	2021-01	2021	1
10778	10762	16	2	0.05357	10513.0	ORF1ab	1.0	3505.0	10497.0	ORF1ab	3.0	3499.0	6.0	same gene	2021-01	2021	1
10777	10762	15	2	0.05357	10512.0	ORF1ab	3.0	3504.0	10497.0	ORF1ab	3.0	3499.0	5.0	same gene	2021-01	2021	1
10774	10762	12	2	0.05357	10509.0	ORF1ab	3.0	3503.0	10497.0	ORF1ab	3.0	3499.0	4.0	same gene	2021-01	2021	1
10773	10762	11	2	0.05357	10508.0	ORF1ab	2.0	3503.0	10497.0	ORF1ab	3.0	3499.0	4.0	same gene	2021-01	2021	1
10774	10763	11	2	0.05357	10509.0	ORF1ab	3.0	3503.0	10498.0	ORF1ab	1.0	3500.0	3.0	same gene	2021-01	2021	1
10772	10762	10	2	0.05357	10507.0	ORF1ab	1.0	3503.0	10497.0	ORF1ab	3.0	3499.0	4.0	same gene	2021-01	2021	1
10769	10762	7	2	0.05357	10504.0	ORF1ab	1.0	3502.0	10497.0	ORF1ab	3.0	3499.0	3.0	same gene	2021-01	2021	1
10768	10762	6	2	0.05357	10503.0	ORF1ab	3.0	3501.0	10497.0	ORF1ab	3.0	3499.0	2.0	same gene	2021-01	2021	1
10767	10762	5	2	0.05357	10502.0	ORF1ab	2.0	3501.0	10497.0	ORF1ab	3.0	3499.0	2.0	same gene	2021-01	2021	1
10763	10773	10	2	0.05357	10498.0	ORF1ab	1.0	3500.0	10508.0	ORF1ab	2.0	3503.0	3.0	same gene	2021-01	2021	1
10773	10763	10	2	0.05357	10508.0	ORF1ab	2.0	3503.0	10498.0	ORF1ab	1.0	3500.0	3.0	same gene	2021-01	2021	1
10763	10779	16	2	0.05357	10498.0	ORF1ab	1.0	3500.0	10514.0	ORF1ab	2.0	3505.0	5.0	same gene	2021-01	2021	1
10766	10772	6	2	0.05357	10501.0	ORF1ab	1.0	3501.0	10507.0	ORF1ab	1.0	3503.0	2.0	same gene	2021-01	2021	1
10762	10772	10	2	0.05357	10497.0	ORF1ab	3.0	3499.0	10507.0	ORF1ab	1.0	3503.0	4.0	same gene	2021-01	2021	1
10784	10780	4	2	0.05357	10519.0	ORF1ab	1.0	3507.0	10515.0	ORF1ab	3.0	3505.0	2.0	same gene	2021-01	2021	1
10762	10779	17	2	0.05357	10497.0	ORF1ab	3.0	3499.0	10514.0	ORF1ab	2.0	3505.0	6.0	same gene	2021-01	2021	1
10766	10777	11	2	0.05357	10501.0	ORF1ab	1.0	3501.0	10512.0	ORF1ab	3.0	3504.0	3.0	same gene	2021-01	2021	1
10766	10778	12	2	0.05357	10501.0	ORF1ab	1.0	3501.0	10513.0	ORF1ab	1.0	3505.0	4.0	same gene	2021-01	2021	1
10762	10778	16	2	0.05357	10497.0	ORF1ab	3.0	3499.0	10513.0	ORF1ab	1.0	3505.0	6.0	same gene	2021-01	2021	1
10766	10779	13	2	0.05357	10501.0	ORF1ab	1.0	3501.0	10514.0	ORF1ab	2.0	3505.0	4.0	same gene	2021-01	2021	1
10762	10777	15	2	0.05357	10497.0	ORF1ab	3.0	3499.0	10512.0	ORF1ab	3.0	3504.0	5.0	same gene	2021-01	2021	1
10762	10774	12	2	0.05357	10497.0	ORF1ab	3.0	3499.0	10509.0	ORF1ab	3.0	3503.0	4.0	same gene	2021-01	2021	1
10762	10773	11	2	0.05357	10497.0	ORF1ab	3.0	3499.0	10508.0	ORF1ab	2.0	3503.0	4.0	same gene	2021-01	2021	1
10763	10777	14	2	0.05357	10498.0	ORF1ab	1.0	3500.0	10512.0	ORF1ab	3.0	3504.0	4.0	same gene	2021-01	2021	1
10763	10774	11	2	0.05357	10498.0	ORF1ab	1.0	3500.0	10509.0	ORF1ab	3.0	3503.0	3.0	same gene	2021-01	2021	1
10766	10773	7	2	0.05357	10501.0	ORF1ab	1.0	3501.0	10508.0	ORF1ab	2.0	3503.0	2.0	same gene	2021-01	2021	1
10780	10784	4	2	0.05357	10515.0	ORF1ab	3.0	3505.0	10519.0	ORF1ab	1.0	3507.0	2.0	same gene	2021-01	2021	1
10762	10769	7	2	0.05357	10497.0	ORF1ab	3.0	3499.0	10504.0	ORF1ab	1.0	3502.0	3.0	same gene	2021-01	2021	1
10775	10768	7	2	0.05356	10510.0	ORF1ab	1.0	3504.0	10503.0	ORF1ab	3.0	3501.0	3.0	same gene	2021-01	2021	1
10775	10769	6	2	0.05356	10510.0	ORF1ab	1.0	3504.0	10504.0	ORF1ab	1.0	3502.0	2.0	same gene	2021-01	2021	1
10775	10767	8	2	0.05356	10510.0	ORF1ab	1.0	3504.0	10502.0	ORF1ab	2.0	3501.0	3.0	same gene	2021-01	2021	1
10769	10775	6	2	0.05356	10504.0	ORF1ab	1.0	3502.0	10510.0	ORF1ab	1.0	3504.0	2.0	same gene	2021-01	2021	1
10767	10775	8	2	0.05356	10502.0	ORF1ab	2.0	3501.0	10510.0	ORF1ab	1.0	3504.0	3.0	same gene	2021-01	2021	1
10768	10775	7	2	0.05356	10503.0	ORF1ab	3.0	3501.0	10510.0	ORF1ab	1.0	3504.0	3.0	same gene	2021-01	2021	1
10763	10758	5	2	0.05354	10498.0	ORF1ab	1.0	3500.0	10493.0	ORF1ab	2.0	3498.0	2.0	same gene	2021-01	2021	1
10766	10758	8	2	0.05354	10501.0	ORF1ab	1.0	3501.0	10493.0	ORF1ab	2.0	3498.0	3.0	same gene	2021-01	2021	1
10766	10760	6	2	0.05354	10501.0	ORF1ab	1.0	3501.0	10495.0	ORF1ab	1.0	3499.0	2.0	same gene	2021-01	2021	1
10760	10766	6	2	0.05354	10495.0	ORF1ab	1.0	3499.0	10501.0	ORF1ab	1.0	3501.0	2.0	same gene	2021-01	2021	1
10758	10763	5	2	0.05354	10493.0	ORF1ab	2.0	3498.0	10498.0	ORF1ab	1.0	3500.0	2.0	same gene	2021-01	2021	1
10758	10766	8	2	0.05354	10493.0	ORF1ab	2.0	3498.0	10501.0	ORF1ab	1.0	3501.0	3.0	same gene	2021-01	2021	1
10823	10819	4	2	0.05351	10558.0	ORF1ab	1.0	3520.0	10554.0	ORF1ab	3.0	3518.0	2.0	same gene	2021-01	2021	1
10826	10819	7	2	0.05351	10561.0	ORF1ab	1.0	3521.0	10554.0	ORF1ab	3.0	3518.0	3.0	same gene	2021-01	2021	1
10819	10828	9	2	0.05351	10554.0	ORF1ab	3.0	3518.0	10563.0	ORF1ab	3.0	3521.0	3.0	same gene	2021-01	2021	1
10819	10826	7	2	0.05351	10554.0	ORF1ab	3.0	3518.0	10561.0	ORF1ab	1.0	3521.0	3.0	same gene	2021-01	2021	1
10819	10823	4	2	0.05351	10554.0	ORF1ab	3.0	3518.0	10558.0	ORF1ab	1.0	3520.0	2.0	same gene	2021-01	2021	1
10828	10819	9	2	0.05351	10563.0	ORF1ab	3.0	3521.0	10554.0	ORF1ab	3.0	3518.0	3.0	same gene	2021-01	2021	1
10773	10780	7	2	0.0535	10508.0	ORF1ab	2.0	3503.0	10515.0	ORF1ab	3.0	3505.0	2.0	same gene	2021-01	2021	1
10768	10780	12	2	0.0535	10503.0	ORF1ab	3.0	3501.0	10515.0	ORF1ab	3.0	3505.0	4.0	same gene	2021-01	2021	1
10774	10780	6	2	0.0535	10509.0	ORF1ab	3.0	3503.0	10515.0	ORF1ab	3.0	3505.0	2.0	same gene	2021-01	2021	1
10772	10780	8	2	0.0535	10507.0	ORF1ab	1.0	3503.0	10515.0	ORF1ab	3.0	3505.0	2.0	same gene	2021-01	2021	1
10769	10780	11	2	0.0535	10504.0	ORF1ab	1.0	3502.0	10515.0	ORF1ab	3.0	3505.0	3.0	same gene	2021-01	2021	1
10789	10794	5	2	0.0535	10524.0	ORF1ab	3.0	3508.0	10529.0	ORF1ab	2.0	3510.0	2.0	same gene	2021-01	2021	1
10767	10780	13	2	0.0535	10502.0	ORF1ab	2.0	3501.0	10515.0	ORF1ab	3.0	3505.0	4.0	same gene	2021-01	2021	1
10794	10789	5	2	0.0535	10529.0	ORF1ab	2.0	3510.0	10524.0	ORF1ab	3.0	3508.0	2.0	same gene	2021-01	2021	1
8603	25437	16834	2	0.0535	8338.0	ORF1ab	1.0	2780.0	45.0	ORF3a	3.0	15.0		different gene	2021-01	2021	1
25437	8603	16834	2	0.0535	45.0	ORF3a	3.0	15.0	8338.0	ORF1ab	1.0	2780.0		different gene	2021-01	2021	1
10780	10774	6	2	0.0535	10515.0	ORF1ab	3.0	3505.0	10509.0	ORF1ab	3.0	3503.0	2.0	same gene	2021-01	2021	1
10780	10773	7	2	0.0535	10515.0	ORF1ab	3.0	3505.0	10508.0	ORF1ab	2.0	3503.0	2.0	same gene	2021-01	2021	1
10780	10772	8	2	0.0535	10515.0	ORF1ab	3.0	3505.0	10507.0	ORF1ab	1.0	3503.0	2.0	same gene	2021-01	2021	1
10780	10769	11	2	0.0535	10515.0	ORF1ab	3.0	3505.0	10504.0	ORF1ab	1.0	3502.0	3.0	same gene	2021-01	2021	1
10780	10768	12	2	0.0535	10515.0	ORF1ab	3.0	3505.0	10503.0	ORF1ab	3.0	3501.0	4.0	same gene	2021-01	2021	1
10780	10767	13	2	0.0535	10515.0	ORF1ab	3.0	3505.0	10502.0	ORF1ab	2.0	3501.0	4.0	same gene	2021-01	2021	1
10793	10788	5	2	0.05346	10528.0	ORF1ab	1.0	3510.0	10523.0	ORF1ab	2.0	3508.0	2.0	same gene	2021-01	2021	1
10788	10793	5	2	0.05346	10523.0	ORF1ab	2.0	3508.0	10528.0	ORF1ab	1.0	3510.0	2.0	same gene	2021-01	2021	1
10766	10761	5	2	0.05346	10501.0	ORF1ab	1.0	3501.0	10496.0	ORF1ab	2.0	3499.0	2.0	same gene	2021-01	2021	1
10761	10766	5	2	0.05346	10496.0	ORF1ab	2.0	3499.0	10501.0	ORF1ab	1.0	3501.0	2.0	same gene	2021-01	2021	1
10781	10766	15	2	0.05343	10516.0	ORF1ab	1.0	3506.0	10501.0	ORF1ab	1.0	3501.0	5.0	same gene	2021-01	2021	1
10783	10766	17	2	0.05343	10518.0	ORF1ab	3.0	3506.0	10501.0	ORF1ab	1.0	3501.0	5.0	same gene	2021-01	2021	1
10783	10763	20	2	0.05343	10518.0	ORF1ab	3.0	3506.0	10498.0	ORF1ab	1.0	3500.0	6.0	same gene	2021-01	2021	1
10781	10763	18	2	0.05343	10516.0	ORF1ab	1.0	3506.0	10498.0	ORF1ab	1.0	3500.0	6.0	same gene	2021-01	2021	1
10783	10762	21	2	0.05343	10518.0	ORF1ab	3.0	3506.0	10497.0	ORF1ab	3.0	3499.0	7.0	same gene	2021-01	2021	1
10781	10762	19	2	0.05343	10516.0	ORF1ab	1.0	3506.0	10497.0	ORF1ab	3.0	3499.0	7.0	same gene	2021-01	2021	1
10763	10783	20	2	0.05343	10498.0	ORF1ab	1.0	3500.0	10518.0	ORF1ab	3.0	3506.0	6.0	same gene	2021-01	2021	1
10763	10781	18	2	0.05343	10498.0	ORF1ab	1.0	3500.0	10516.0	ORF1ab	1.0	3506.0	6.0	same gene	2021-01	2021	1
10766	10781	15	2	0.05343	10501.0	ORF1ab	1.0	3501.0	10516.0	ORF1ab	1.0	3506.0	5.0	same gene	2021-01	2021	1
10762	10783	21	2	0.05343	10497.0	ORF1ab	3.0	3499.0	10518.0	ORF1ab	3.0	3506.0	7.0	same gene	2021-01	2021	1
10762	10781	19	2	0.05343	10497.0	ORF1ab	3.0	3499.0	10516.0	ORF1ab	1.0	3506.0	7.0	same gene	2021-01	2021	1
10766	10783	17	2	0.05343	10501.0	ORF1ab	1.0	3501.0	10518.0	ORF1ab	3.0	3506.0	5.0	same gene	2021-01	2021	1
10784	10764	20	2	0.05342	10519.0	ORF1ab	1.0	3507.0	10499.0	ORF1ab	2.0	3500.0	7.0	same gene	2021-01	2021	1
10764	10784	20	2	0.05342	10499.0	ORF1ab	2.0	3500.0	10519.0	ORF1ab	1.0	3507.0	7.0	same gene	2021-01	2021	1
15598	24910	9312	2	0.05335	2131.0	ORF1ab	1.0	711.0	3348.0	S	3.0	1116.0		different gene	2021-01	2021	1
24910	15598	9312	2	0.05335	3348.0	S	3.0	1116.0	2131.0	ORF1ab	1.0	711.0		different gene	2021-01	2021	1
28881	28854	27	2	0.05258	608.0	N	2.0	203.0	581.0	N	2.0	194.0	9.0	same gene	2021-01	2021	1
28854	28881	27	2	0.05258	581.0	N	2.0	194.0	608.0	N	2.0	203.0	9.0	same gene	2021-01	2021	1
9738	13713	3975	2	0.05226	9473.0	ORF1ab	2.0	3158.0	246.0	ORF1ab	3.0	82.0	3076.0	same gene	2021-01	2021	1
13713	9738	3975	2	0.05226	246.0	ORF1ab	3.0	82.0	9473.0	ORF1ab	2.0	3158.0	3076.0	same gene	2021-01	2021	1
15598	18028	2430	2	0.05195	2131.0	ORF1ab	1.0	711.0	4561.0	ORF1ab	1.0	1521.0	810.0	same gene	2021-01	2021	1
18028	15598	2430	2	0.05195	4561.0	ORF1ab	1.0	1521.0	2131.0	ORF1ab	1.0	711.0	810.0	same gene	2021-01	2021	1
19284	19564	280	2	0.05172	5817.0	ORF1ab	3.0	1939.0	6097.0	ORF1ab	1.0	2033.0	94.0	same gene	2021-01	2021	1
19564	19284	280	2	0.05172	6097.0	ORF1ab	1.0	2033.0	5817.0	ORF1ab	3.0	1939.0	94.0	same gene	2021-01	2021	1
21962	21957	5	2	0.05143	400.0	S	1.0	134.0	395.0	S	2.0	132.0	2.0	same gene	2021-01	2021	1
21957	21962	5	2	0.05143	395.0	S	2.0	132.0	400.0	S	1.0	134.0	2.0	same gene	2021-01	2021	1
21958	21962	4	2	0.05143	396.0	S	3.0	132.0	400.0	S	1.0	134.0	2.0	same gene	2021-01	2021	1
21962	21958	4	2	0.05143	400.0	S	1.0	134.0	396.0	S	3.0	132.0	2.0	same gene	2021-01	2021	1
9745	7926	1819	2	0.05123	9480.0	ORF1ab	3.0	3160.0	7661.0	ORF1ab	2.0	2554.0	606.0	same gene	2021-01	2021	1
7926	9745	1819	2	0.05123	7661.0	ORF1ab	2.0	2554.0	9480.0	ORF1ab	3.0	3160.0	606.0	same gene	2021-01	2021	1
29381	29375	6	2	0.0512	1108.0	N	1.0	370.0	1102.0	N	1.0	368.0	2.0	same gene	2021-01	2021	1
29375	29381	6	2	0.0512	1102.0	N	1.0	368.0	1108.0	N	1.0	370.0	2.0	same gene	2021-01	2021	1
9814	9818	4	2	0.05116	9549.0	ORF1ab	3.0	3183.0	9553.0	ORF1ab	1.0	3185.0	2.0	same gene	2021-01	2021	1
9818	9814	4	2	0.05116	9553.0	ORF1ab	1.0	3185.0	9549.0	ORF1ab	3.0	3183.0	2.0	same gene	2021-01	2021	1
24076	20268	3808	2	0.05114	2514.0	S	3.0	838.0	6801.0	ORF1ab	3.0	2267.0		different gene	2021-01	2021	1
20268	24076	3808	2	0.05114	6801.0	ORF1ab	3.0	2267.0	2514.0	S	3.0	838.0		different gene	2021-01	2021	1
29374	29381	7	2	0.05105	1101.0	N	3.0	367.0	1108.0	N	1.0	370.0	3.0	same gene	2021-01	2021	1
29381	29374	7	2	0.05105	1108.0	N	1.0	370.0	1101.0	N	3.0	367.0	3.0	same gene	2021-01	2021	1
21921	21926	5	2	0.05079	359.0	S	2.0	120.0	364.0	S	1.0	122.0	2.0	same gene	2021-01	2021	1
21921	21927	6	2	0.05079	359.0	S	2.0	120.0	365.0	S	2.0	122.0	2.0	same gene	2021-01	2021	1
21927	21921	6	2	0.05079	365.0	S	2.0	122.0	359.0	S	2.0	120.0	2.0	same gene	2021-01	2021	1
21926	21921	5	2	0.05079	364.0	S	1.0	122.0	359.0	S	2.0	120.0	2.0	same gene	2021-01	2021	1
21918	21925	7	2	0.05078	356.0	S	2.0	119.0	363.0	S	3.0	121.0	2.0	same gene	2021-01	2021	1
21926	21918	8	2	0.05078	364.0	S	1.0	122.0	356.0	S	2.0	119.0	3.0	same gene	2021-01	2021	1
21927	21918	9	2	0.05078	365.0	S	2.0	122.0	356.0	S	2.0	119.0	3.0	same gene	2021-01	2021	1
21925	21918	7	2	0.05078	363.0	S	3.0	121.0	356.0	S	2.0	119.0	2.0	same gene	2021-01	2021	1
21918	21927	9	2	0.05078	356.0	S	2.0	119.0	365.0	S	2.0	122.0	3.0	same gene	2021-01	2021	1
21918	21926	8	2	0.05078	356.0	S	2.0	119.0	364.0	S	1.0	122.0	3.0	same gene	2021-01	2021	1
21916	21921	5	2	0.05078	354.0	S	3.0	118.0	359.0	S	2.0	120.0	2.0	same gene	2021-01	2021	1
21918	21924	6	2	0.05078	356.0	S	2.0	119.0	362.0	S	2.0	121.0	2.0	same gene	2021-01	2021	1
21916	21927	11	2	0.05078	354.0	S	3.0	118.0	365.0	S	2.0	122.0	4.0	same gene	2021-01	2021	1
21916	21926	10	2	0.05078	354.0	S	3.0	118.0	364.0	S	1.0	122.0	4.0	same gene	2021-01	2021	1
21916	21925	9	2	0.05078	354.0	S	3.0	118.0	363.0	S	3.0	121.0	3.0	same gene	2021-01	2021	1
21916	21924	8	2	0.05078	354.0	S	3.0	118.0	362.0	S	2.0	121.0	3.0	same gene	2021-01	2021	1
21921	21916	5	2	0.05078	359.0	S	2.0	120.0	354.0	S	3.0	118.0	2.0	same gene	2021-01	2021	1
21924	21916	8	2	0.05078	362.0	S	2.0	121.0	354.0	S	3.0	118.0	3.0	same gene	2021-01	2021	1
21925	21916	9	2	0.05078	363.0	S	3.0	121.0	354.0	S	3.0	118.0	3.0	same gene	2021-01	2021	1
21926	21916	10	2	0.05078	364.0	S	1.0	122.0	354.0	S	3.0	118.0	4.0	same gene	2021-01	2021	1
21924	21918	6	2	0.05078	362.0	S	2.0	121.0	356.0	S	2.0	119.0	2.0	same gene	2021-01	2021	1
21927	21916	11	2	0.05078	365.0	S	2.0	122.0	354.0	S	3.0	118.0	4.0	same gene	2021-01	2021	1
21927	21920	7	2	0.05075	365.0	S	2.0	122.0	358.0	S	1.0	120.0	2.0	same gene	2021-01	2021	1
21926	21920	6	2	0.05075	364.0	S	1.0	122.0	358.0	S	1.0	120.0	2.0	same gene	2021-01	2021	1
21920	21926	6	2	0.05075	358.0	S	1.0	120.0	364.0	S	1.0	122.0	2.0	same gene	2021-01	2021	1
21920	21927	7	2	0.05075	358.0	S	1.0	120.0	365.0	S	2.0	122.0	2.0	same gene	2021-01	2021	1
21924	21919	5	2	0.05073	362.0	S	2.0	121.0	357.0	S	3.0	119.0	2.0	same gene	2021-01	2021	1
4002	13536	9534	2	0.05073	3737.0	ORF1ab	2.0	1246.0	69.0	ORF1ab	3.0	23.0	1223.0	same gene	2021-01	2021	1
21919	21924	5	2	0.05073	357.0	S	3.0	119.0	362.0	S	2.0	121.0	2.0	same gene	2021-01	2021	1
21919	21926	7	2	0.05073	357.0	S	3.0	119.0	364.0	S	1.0	122.0	3.0	same gene	2021-01	2021	1
13536	4002	9534	2	0.05073	69.0	ORF1ab	3.0	23.0	3737.0	ORF1ab	2.0	1246.0	1223.0	same gene	2021-01	2021	1
21919	21927	8	2	0.05073	357.0	S	3.0	119.0	365.0	S	2.0	122.0	3.0	same gene	2021-01	2021	1
21926	21919	7	2	0.05073	364.0	S	1.0	122.0	357.0	S	3.0	119.0	3.0	same gene	2021-01	2021	1
21927	21919	8	2	0.05073	365.0	S	2.0	122.0	357.0	S	3.0	119.0	3.0	same gene	2021-01	2021	1
21927	21922	5	2	0.05071	365.0	S	2.0	122.0	360.0	S	3.0	120.0	2.0	same gene	2021-01	2021	1
21926	21922	4	2	0.05071	364.0	S	1.0	122.0	360.0	S	3.0	120.0	2.0	same gene	2021-01	2021	1
21922	21926	4	2	0.05071	360.0	S	3.0	120.0	364.0	S	1.0	122.0	2.0	same gene	2021-01	2021	1
21922	21927	5	2	0.05071	360.0	S	3.0	120.0	365.0	S	2.0	122.0	2.0	same gene	2021-01	2021	1
21928	21921	7	2	0.05067	366.0	S	3.0	122.0	359.0	S	2.0	120.0	2.0	same gene	2021-01	2021	1
21921	21928	7	2	0.05067	359.0	S	2.0	120.0	366.0	S	3.0	122.0	2.0	same gene	2021-01	2021	1
21918	21931	13	2	0.05066	356.0	S	2.0	119.0	369.0	S	3.0	123.0	4.0	same gene	2021-01	2021	1
21931	21921	10	2	0.05066	369.0	S	3.0	123.0	359.0	S	2.0	120.0	3.0	same gene	2021-01	2021	1
21931	21918	13	2	0.05066	369.0	S	3.0	123.0	356.0	S	2.0	119.0	4.0	same gene	2021-01	2021	1
21916	21931	15	2	0.05066	354.0	S	3.0	118.0	369.0	S	3.0	123.0	5.0	same gene	2021-01	2021	1
21931	21925	6	2	0.05066	369.0	S	3.0	123.0	363.0	S	3.0	121.0	2.0	same gene	2021-01	2021	1
21931	21924	7	2	0.05066	369.0	S	3.0	123.0	362.0	S	2.0	121.0	2.0	same gene	2021-01	2021	1
21925	21931	6	2	0.05066	363.0	S	3.0	121.0	369.0	S	3.0	123.0	2.0	same gene	2021-01	2021	1
21931	21916	15	2	0.05066	369.0	S	3.0	123.0	354.0	S	3.0	118.0	5.0	same gene	2021-01	2021	1
21921	21931	10	2	0.05066	359.0	S	2.0	120.0	369.0	S	3.0	123.0	3.0	same gene	2021-01	2021	1
21924	21931	7	2	0.05066	362.0	S	2.0	121.0	369.0	S	3.0	123.0	2.0	same gene	2021-01	2021	1
23731	4002	19729	2	0.0506	2169.0	S	3.0	723.0	3737.0	ORF1ab	2.0	1246.0		different gene	2021-01	2021	1
4002	23731	19729	2	0.0506	3737.0	ORF1ab	2.0	1246.0	2169.0	S	3.0	723.0		different gene	2021-01	2021	1
21929	21921	8	2	0.05058	367.0	S	1.0	123.0	359.0	S	2.0	120.0	3.0	same gene	2021-01	2021	1
21924	21929	5	2	0.05058	362.0	S	2.0	121.0	367.0	S	1.0	123.0	2.0	same gene	2021-01	2021	1
21921	21929	8	2	0.05058	359.0	S	2.0	120.0	367.0	S	1.0	123.0	3.0	same gene	2021-01	2021	1
21929	21924	5	2	0.05058	367.0	S	1.0	123.0	362.0	S	2.0	121.0	2.0	same gene	2021-01	2021	1
18424	1927	16497	2	0.05056	4957.0	ORF1ab	1.0	1653.0	1662.0	ORF1ab	3.0	554.0	1099.0	same gene	2021-01	2021	1
1927	18424	16497	2	0.05056	1662.0	ORF1ab	3.0	554.0	4957.0	ORF1ab	1.0	1653.0	1099.0	same gene	2021-01	2021	1
23756	19839	3917	2	0.05054	2194.0	S	1.0	732.0	6372.0	ORF1ab	3.0	2124.0		different gene	2021-01	2021	1
19839	23756	3917	2	0.05054	6372.0	ORF1ab	3.0	2124.0	2194.0	S	1.0	732.0		different gene	2021-01	2021	1
21930	21916	14	2	0.05051	368.0	S	2.0	123.0	354.0	S	3.0	118.0	5.0	same gene	2021-01	2021	1
3497	3492	5	2	0.05051	3232.0	ORF1ab	1.0	1078.0	3227.0	ORF1ab	2.0	1076.0	2.0	same gene	2021-01	2021	1
21930	21918	12	2	0.05051	368.0	S	2.0	123.0	356.0	S	2.0	119.0	4.0	same gene	2021-01	2021	1
3497	3491	6	2	0.05051	3232.0	ORF1ab	1.0	1078.0	3226.0	ORF1ab	1.0	1076.0	2.0	same gene	2021-01	2021	1
21921	21930	9	2	0.05051	359.0	S	2.0	120.0	368.0	S	2.0	123.0	3.0	same gene	2021-01	2021	1
21930	21921	9	2	0.05051	368.0	S	2.0	123.0	359.0	S	2.0	120.0	3.0	same gene	2021-01	2021	1
21916	21930	14	2	0.05051	354.0	S	3.0	118.0	368.0	S	2.0	123.0	5.0	same gene	2021-01	2021	1
21924	21930	6	2	0.05051	362.0	S	2.0	121.0	368.0	S	2.0	123.0	2.0	same gene	2021-01	2021	1
21930	21924	6	2	0.05051	368.0	S	2.0	123.0	362.0	S	2.0	121.0	2.0	same gene	2021-01	2021	1
3492	3497	5	2	0.05051	3227.0	ORF1ab	2.0	1076.0	3232.0	ORF1ab	1.0	1078.0	2.0	same gene	2021-01	2021	1
3491	3497	6	2	0.05051	3226.0	ORF1ab	1.0	1076.0	3232.0	ORF1ab	1.0	1078.0	2.0	same gene	2021-01	2021	1
21918	21930	12	2	0.05051	356.0	S	2.0	119.0	368.0	S	2.0	123.0	4.0	same gene	2021-01	2021	1
3497	3490	7	2	0.05044	3232.0	ORF1ab	1.0	1078.0	3225.0	ORF1ab	3.0	1075.0	3.0	same gene	2021-01	2021	1
3490	3497	7	2	0.05044	3225.0	ORF1ab	3.0	1075.0	3232.0	ORF1ab	1.0	1078.0	3.0	same gene	2021-01	2021	1
22162	18486	3676	2	0.05039	600.0	S	3.0	200.0	5019.0	ORF1ab	3.0	1673.0		different gene	2021-01	2021	1
18486	22162	3676	2	0.05039	5019.0	ORF1ab	3.0	1673.0	600.0	S	3.0	200.0		different gene	2021-01	2021	1
3493	3497	4	2	0.05033	3228.0	ORF1ab	3.0	1076.0	3232.0	ORF1ab	1.0	1078.0	2.0	same gene	2021-01	2021	1
10757	10752	5	2	0.05033	10492.0	ORF1ab	1.0	3498.0	10487.0	ORF1ab	2.0	3496.0	2.0	same gene	2021-01	2021	1
10752	10757	5	2	0.05033	10487.0	ORF1ab	2.0	3496.0	10492.0	ORF1ab	1.0	3498.0	2.0	same gene	2021-01	2021	1
3497	3493	4	2	0.05033	3232.0	ORF1ab	1.0	1078.0	3228.0	ORF1ab	3.0	1076.0	2.0	same gene	2021-01	2021	1
29387	29381	6	2	0.0503	1114.0	N	1.0	372.0	1108.0	N	1.0	370.0	2.0	same gene	2021-01	2021	1
29381	29387	6	2	0.0503	1108.0	N	1.0	370.0	1114.0	N	1.0	372.0	2.0	same gene	2021-01	2021	1
21957	21951	6	2	0.05023	395.0	S	2.0	132.0	389.0	S	2.0	130.0	2.0	same gene	2021-01	2021	1
21959	21955	4	2	0.05023	397.0	S	1.0	133.0	393.0	S	3.0	131.0	2.0	same gene	2021-01	2021	1
21960	21951	9	2	0.05023	398.0	S	2.0	133.0	389.0	S	2.0	130.0	3.0	same gene	2021-01	2021	1
21959	21953	6	2	0.05023	397.0	S	1.0	133.0	391.0	S	1.0	131.0	2.0	same gene	2021-01	2021	1
21960	21955	5	2	0.05023	398.0	S	2.0	133.0	393.0	S	3.0	131.0	2.0	same gene	2021-01	2021	1
21959	21951	8	2	0.05023	397.0	S	1.0	133.0	389.0	S	2.0	130.0	3.0	same gene	2021-01	2021	1
21960	21953	7	2	0.05023	398.0	S	2.0	133.0	391.0	S	1.0	131.0	2.0	same gene	2021-01	2021	1
21953	21959	6	2	0.05023	391.0	S	1.0	131.0	397.0	S	1.0	133.0	2.0	same gene	2021-01	2021	1
21955	21960	5	2	0.05023	393.0	S	3.0	131.0	398.0	S	2.0	133.0	2.0	same gene	2021-01	2021	1
21955	21959	4	2	0.05023	393.0	S	3.0	131.0	397.0	S	1.0	133.0	2.0	same gene	2021-01	2021	1
21953	21960	7	2	0.05023	391.0	S	1.0	131.0	398.0	S	2.0	133.0	2.0	same gene	2021-01	2021	1
21951	21960	9	2	0.05023	389.0	S	2.0	130.0	398.0	S	2.0	133.0	3.0	same gene	2021-01	2021	1
21951	21959	8	2	0.05023	389.0	S	2.0	130.0	397.0	S	1.0	133.0	3.0	same gene	2021-01	2021	1
21951	21957	6	2	0.05023	389.0	S	2.0	130.0	395.0	S	2.0	132.0	2.0	same gene	2021-01	2021	1
1610	1605	5	2	0.05021	1345.0	ORF1ab	1.0	449.0	1340.0	ORF1ab	2.0	447.0	2.0	same gene	2021-01	2021	1
1611	1605	6	2	0.05021	1346.0	ORF1ab	2.0	449.0	1340.0	ORF1ab	2.0	447.0	2.0	same gene	2021-01	2021	1
1605	1610	5	2	0.05021	1340.0	ORF1ab	2.0	447.0	1345.0	ORF1ab	1.0	449.0	2.0	same gene	2021-01	2021	1
1605	1611	6	2	0.05021	1340.0	ORF1ab	2.0	447.0	1346.0	ORF1ab	2.0	449.0	2.0	same gene	2021-01	2021	1
21965	21959	6	2	0.05004	403.0	S	1.0	135.0	397.0	S	1.0	133.0	2.0	same gene	2021-01	2021	1
21965	21958	7	2	0.05004	403.0	S	1.0	135.0	396.0	S	3.0	132.0	3.0	same gene	2021-01	2021	1
21959	21965	6	2	0.05004	397.0	S	1.0	133.0	403.0	S	1.0	135.0	2.0	same gene	2021-01	2021	1
21965	21957	8	2	0.05004	403.0	S	1.0	135.0	395.0	S	2.0	132.0	3.0	same gene	2021-01	2021	1
21964	21957	7	2	0.05004	402.0	S	3.0	134.0	395.0	S	2.0	132.0	2.0	same gene	2021-01	2021	1
21965	21960	5	2	0.05004	403.0	S	1.0	135.0	398.0	S	2.0	133.0	2.0	same gene	2021-01	2021	1
21960	21965	5	2	0.05004	398.0	S	2.0	133.0	403.0	S	1.0	135.0	2.0	same gene	2021-01	2021	1
21958	21965	7	2	0.05004	396.0	S	3.0	132.0	403.0	S	1.0	135.0	3.0	same gene	2021-01	2021	1
21957	21965	8	2	0.05004	395.0	S	2.0	132.0	403.0	S	1.0	135.0	3.0	same gene	2021-01	2021	1
21957	21964	7	2	0.05004	395.0	S	2.0	132.0	402.0	S	3.0	134.0	2.0	same gene	2021-01	2021	1
10744	10735	9	2	0.04976	10479.0	ORF1ab	3.0	3493.0	10470.0	ORF1ab	3.0	3490.0	3.0	same gene	2021-01	2021	1
10734	10743	9	2	0.04976	10469.0	ORF1ab	2.0	3490.0	10478.0	ORF1ab	2.0	3493.0	3.0	same gene	2021-01	2021	1
10735	10742	7	2	0.04976	10470.0	ORF1ab	3.0	3490.0	10477.0	ORF1ab	1.0	3493.0	3.0	same gene	2021-01	2021	1
10735	10740	5	2	0.04976	10470.0	ORF1ab	3.0	3490.0	10475.0	ORF1ab	2.0	3492.0	2.0	same gene	2021-01	2021	1
10745	10736	9	2	0.04976	10480.0	ORF1ab	1.0	3494.0	10471.0	ORF1ab	1.0	3491.0	3.0	same gene	2021-01	2021	1
10745	10739	6	2	0.04976	10480.0	ORF1ab	1.0	3494.0	10474.0	ORF1ab	1.0	3492.0	2.0	same gene	2021-01	2021	1
10735	10739	4	2	0.04976	10470.0	ORF1ab	3.0	3490.0	10474.0	ORF1ab	1.0	3492.0	2.0	same gene	2021-01	2021	1
10734	10745	11	2	0.04976	10469.0	ORF1ab	2.0	3490.0	10480.0	ORF1ab	1.0	3494.0	4.0	same gene	2021-01	2021	1
10734	10744	10	2	0.04976	10469.0	ORF1ab	2.0	3490.0	10479.0	ORF1ab	3.0	3493.0	3.0	same gene	2021-01	2021	1
10734	10742	8	2	0.04976	10469.0	ORF1ab	2.0	3490.0	10477.0	ORF1ab	1.0	3493.0	3.0	same gene	2021-01	2021	1
10743	10735	8	2	0.04976	10478.0	ORF1ab	2.0	3493.0	10470.0	ORF1ab	3.0	3490.0	3.0	same gene	2021-01	2021	1
10745	10740	5	2	0.04976	10480.0	ORF1ab	1.0	3494.0	10475.0	ORF1ab	2.0	3492.0	2.0	same gene	2021-01	2021	1
10734	10740	6	2	0.04976	10469.0	ORF1ab	2.0	3490.0	10475.0	ORF1ab	2.0	3492.0	2.0	same gene	2021-01	2021	1
10734	10739	5	2	0.04976	10469.0	ORF1ab	2.0	3490.0	10474.0	ORF1ab	1.0	3492.0	2.0	same gene	2021-01	2021	1
10744	10734	10	2	0.04976	10479.0	ORF1ab	3.0	3493.0	10469.0	ORF1ab	2.0	3490.0	3.0	same gene	2021-01	2021	1
10745	10734	11	2	0.04976	10480.0	ORF1ab	1.0	3494.0	10469.0	ORF1ab	2.0	3490.0	4.0	same gene	2021-01	2021	1
10739	10735	4	2	0.04976	10474.0	ORF1ab	1.0	3492.0	10470.0	ORF1ab	3.0	3490.0	2.0	same gene	2021-01	2021	1
10745	10735	10	2	0.04976	10480.0	ORF1ab	1.0	3494.0	10470.0	ORF1ab	3.0	3490.0	4.0	same gene	2021-01	2021	1
10735	10744	9	2	0.04976	10470.0	ORF1ab	3.0	3490.0	10479.0	ORF1ab	3.0	3493.0	3.0	same gene	2021-01	2021	1
10740	10735	5	2	0.04976	10475.0	ORF1ab	2.0	3492.0	10470.0	ORF1ab	3.0	3490.0	2.0	same gene	2021-01	2021	1
10742	10735	7	2	0.04976	10477.0	ORF1ab	1.0	3493.0	10470.0	ORF1ab	3.0	3490.0	3.0	same gene	2021-01	2021	1
10735	10743	8	2	0.04976	10470.0	ORF1ab	3.0	3490.0	10478.0	ORF1ab	2.0	3493.0	3.0	same gene	2021-01	2021	1
10743	10734	9	2	0.04976	10478.0	ORF1ab	2.0	3493.0	10469.0	ORF1ab	2.0	3490.0	3.0	same gene	2021-01	2021	1
10735	10745	10	2	0.04976	10470.0	ORF1ab	3.0	3490.0	10480.0	ORF1ab	1.0	3494.0	4.0	same gene	2021-01	2021	1
10739	10734	5	2	0.04976	10474.0	ORF1ab	1.0	3492.0	10469.0	ORF1ab	2.0	3490.0	2.0	same gene	2021-01	2021	1
10742	10736	6	2	0.04976	10477.0	ORF1ab	1.0	3493.0	10471.0	ORF1ab	1.0	3491.0	2.0	same gene	2021-01	2021	1
10744	10736	8	2	0.04976	10479.0	ORF1ab	3.0	3493.0	10471.0	ORF1ab	1.0	3491.0	2.0	same gene	2021-01	2021	1
10736	10742	6	2	0.04976	10471.0	ORF1ab	1.0	3491.0	10477.0	ORF1ab	1.0	3493.0	2.0	same gene	2021-01	2021	1
10740	10745	5	2	0.04976	10475.0	ORF1ab	2.0	3492.0	10480.0	ORF1ab	1.0	3494.0	2.0	same gene	2021-01	2021	1
10739	10745	6	2	0.04976	10474.0	ORF1ab	1.0	3492.0	10480.0	ORF1ab	1.0	3494.0	2.0	same gene	2021-01	2021	1
10743	10736	7	2	0.04976	10478.0	ORF1ab	2.0	3493.0	10471.0	ORF1ab	1.0	3491.0	2.0	same gene	2021-01	2021	1
10740	10734	6	2	0.04976	10475.0	ORF1ab	2.0	3492.0	10469.0	ORF1ab	2.0	3490.0	2.0	same gene	2021-01	2021	1
10742	10734	8	2	0.04976	10477.0	ORF1ab	1.0	3493.0	10469.0	ORF1ab	2.0	3490.0	3.0	same gene	2021-01	2021	1
10736	10743	7	2	0.04976	10471.0	ORF1ab	1.0	3491.0	10478.0	ORF1ab	2.0	3493.0	2.0	same gene	2021-01	2021	1
10736	10745	9	2	0.04976	10471.0	ORF1ab	1.0	3491.0	10480.0	ORF1ab	1.0	3494.0	3.0	same gene	2021-01	2021	1
10736	10744	8	2	0.04976	10471.0	ORF1ab	1.0	3491.0	10479.0	ORF1ab	3.0	3493.0	2.0	same gene	2021-01	2021	1
3501	3492	9	2	0.04975	3236.0	ORF1ab	2.0	1079.0	3227.0	ORF1ab	2.0	1076.0	3.0	same gene	2021-01	2021	1
3491	3498	7	2	0.04975	3226.0	ORF1ab	1.0	1076.0	3233.0	ORF1ab	2.0	1078.0	2.0	same gene	2021-01	2021	1
3491	3500	9	2	0.04975	3226.0	ORF1ab	1.0	1076.0	3235.0	ORF1ab	1.0	1079.0	3.0	same gene	2021-01	2021	1
3491	3501	10	2	0.04975	3226.0	ORF1ab	1.0	1076.0	3236.0	ORF1ab	2.0	1079.0	3.0	same gene	2021-01	2021	1
3492	3498	6	2	0.04975	3227.0	ORF1ab	2.0	1076.0	3233.0	ORF1ab	2.0	1078.0	2.0	same gene	2021-01	2021	1
3492	3500	8	2	0.04975	3227.0	ORF1ab	2.0	1076.0	3235.0	ORF1ab	1.0	1079.0	3.0	same gene	2021-01	2021	1
3492	3501	9	2	0.04975	3227.0	ORF1ab	2.0	1076.0	3236.0	ORF1ab	2.0	1079.0	3.0	same gene	2021-01	2021	1
3498	3491	7	2	0.04975	3233.0	ORF1ab	2.0	1078.0	3226.0	ORF1ab	1.0	1076.0	2.0	same gene	2021-01	2021	1
3501	3491	10	2	0.04975	3236.0	ORF1ab	2.0	1079.0	3226.0	ORF1ab	1.0	1076.0	3.0	same gene	2021-01	2021	1
3498	3492	6	2	0.04975	3233.0	ORF1ab	2.0	1078.0	3227.0	ORF1ab	2.0	1076.0	2.0	same gene	2021-01	2021	1
3500	3492	8	2	0.04975	3235.0	ORF1ab	1.0	1079.0	3227.0	ORF1ab	2.0	1076.0	3.0	same gene	2021-01	2021	1
3500	3491	9	2	0.04975	3235.0	ORF1ab	1.0	1079.0	3226.0	ORF1ab	1.0	1076.0	3.0	same gene	2021-01	2021	1
10745	10738	7	2	0.04969	10480.0	ORF1ab	1.0	3494.0	10473.0	ORF1ab	3.0	3491.0	3.0	same gene	2021-01	2021	1
10744	10738	6	2	0.04969	10479.0	ORF1ab	3.0	3493.0	10473.0	ORF1ab	3.0	3491.0	2.0	same gene	2021-01	2021	1
10743	10738	5	2	0.04969	10478.0	ORF1ab	2.0	3493.0	10473.0	ORF1ab	3.0	3491.0	2.0	same gene	2021-01	2021	1
10742	10738	4	2	0.04969	10477.0	ORF1ab	1.0	3493.0	10473.0	ORF1ab	3.0	3491.0	2.0	same gene	2021-01	2021	1
10738	10745	7	2	0.04969	10473.0	ORF1ab	3.0	3491.0	10480.0	ORF1ab	1.0	3494.0	3.0	same gene	2021-01	2021	1
10738	10743	5	2	0.04969	10473.0	ORF1ab	3.0	3491.0	10478.0	ORF1ab	2.0	3493.0	2.0	same gene	2021-01	2021	1
10738	10742	4	2	0.04969	10473.0	ORF1ab	3.0	3491.0	10477.0	ORF1ab	1.0	3493.0	2.0	same gene	2021-01	2021	1
10738	10744	6	2	0.04969	10473.0	ORF1ab	3.0	3491.0	10479.0	ORF1ab	3.0	3493.0	2.0	same gene	2021-01	2021	1
21937	21942	5	2	0.04963	375.0	S	3.0	125.0	380.0	S	2.0	127.0	2.0	same gene	2021-01	2021	1
21937	21944	7	2	0.04963	375.0	S	3.0	125.0	382.0	S	1.0	128.0	3.0	same gene	2021-01	2021	1
21937	21945	8	2	0.04963	375.0	S	3.0	125.0	383.0	S	2.0	128.0	3.0	same gene	2021-01	2021	1
21946	21937	9	2	0.04963	384.0	S	3.0	128.0	375.0	S	3.0	125.0	3.0	same gene	2021-01	2021	1
21937	21946	9	2	0.04963	375.0	S	3.0	125.0	384.0	S	3.0	128.0	3.0	same gene	2021-01	2021	1
21938	21944	6	2	0.04963	376.0	S	1.0	126.0	382.0	S	1.0	128.0	2.0	same gene	2021-01	2021	1
21942	21937	5	2	0.04963	380.0	S	2.0	127.0	375.0	S	3.0	125.0	2.0	same gene	2021-01	2021	1
21943	21937	6	2	0.04963	381.0	S	3.0	127.0	375.0	S	3.0	125.0	2.0	same gene	2021-01	2021	1
21937	21943	6	2	0.04963	375.0	S	3.0	125.0	381.0	S	3.0	127.0	2.0	same gene	2021-01	2021	1
21946	21938	8	2	0.04963	384.0	S	3.0	128.0	376.0	S	1.0	126.0	2.0	same gene	2021-01	2021	1
21938	21945	7	2	0.04963	376.0	S	1.0	126.0	383.0	S	2.0	128.0	2.0	same gene	2021-01	2021	1
21945	21937	8	2	0.04963	383.0	S	2.0	128.0	375.0	S	3.0	125.0	3.0	same gene	2021-01	2021	1
21945	21938	7	2	0.04963	383.0	S	2.0	128.0	376.0	S	1.0	126.0	2.0	same gene	2021-01	2021	1
21938	21946	8	2	0.04963	376.0	S	1.0	126.0	384.0	S	3.0	128.0	2.0	same gene	2021-01	2021	1
21944	21938	6	2	0.04963	382.0	S	1.0	128.0	376.0	S	1.0	126.0	2.0	same gene	2021-01	2021	1
21944	21937	7	2	0.04963	382.0	S	1.0	128.0	375.0	S	3.0	125.0	3.0	same gene	2021-01	2021	1
21935	21943	8	2	0.04959	373.0	S	1.0	125.0	381.0	S	3.0	127.0	2.0	same gene	2021-01	2021	1
21940	21944	4	2	0.04959	378.0	S	3.0	126.0	382.0	S	1.0	128.0	2.0	same gene	2021-01	2021	1
21946	21935	11	2	0.04959	384.0	S	3.0	128.0	373.0	S	1.0	125.0	3.0	same gene	2021-01	2021	1
21935	21946	11	2	0.04959	373.0	S	1.0	125.0	384.0	S	3.0	128.0	3.0	same gene	2021-01	2021	1
21945	21935	10	2	0.04959	383.0	S	2.0	128.0	373.0	S	1.0	125.0	3.0	same gene	2021-01	2021	1
21944	21935	9	2	0.04959	382.0	S	1.0	128.0	373.0	S	1.0	125.0	3.0	same gene	2021-01	2021	1
21940	21946	6	2	0.04959	378.0	S	3.0	126.0	384.0	S	3.0	128.0	2.0	same gene	2021-01	2021	1
21940	21945	5	2	0.04959	378.0	S	3.0	126.0	383.0	S	2.0	128.0	2.0	same gene	2021-01	2021	1
21946	21940	6	2	0.04959	384.0	S	3.0	128.0	378.0	S	3.0	126.0	2.0	same gene	2021-01	2021	1
21945	21940	5	2	0.04959	383.0	S	2.0	128.0	378.0	S	3.0	126.0	2.0	same gene	2021-01	2021	1
21944	21940	4	2	0.04959	382.0	S	1.0	128.0	378.0	S	3.0	126.0	2.0	same gene	2021-01	2021	1
21935	21945	10	2	0.04959	373.0	S	1.0	125.0	383.0	S	2.0	128.0	3.0	same gene	2021-01	2021	1
21943	21935	8	2	0.04959	381.0	S	3.0	127.0	373.0	S	1.0	125.0	2.0	same gene	2021-01	2021	1
21935	21944	9	2	0.04959	373.0	S	1.0	125.0	382.0	S	1.0	128.0	3.0	same gene	2021-01	2021	1
21942	21935	7	2	0.04959	380.0	S	2.0	127.0	373.0	S	1.0	125.0	2.0	same gene	2021-01	2021	1
21935	21942	7	2	0.04959	373.0	S	1.0	125.0	380.0	S	2.0	127.0	2.0	same gene	2021-01	2021	1
10739	10733	6	2	0.04958	10474.0	ORF1ab	1.0	3492.0	10468.0	ORF1ab	1.0	3490.0	2.0	same gene	2021-01	2021	1
10740	10733	7	2	0.04958	10475.0	ORF1ab	2.0	3492.0	10468.0	ORF1ab	1.0	3490.0	2.0	same gene	2021-01	2021	1
10742	10733	9	2	0.04958	10477.0	ORF1ab	1.0	3493.0	10468.0	ORF1ab	1.0	3490.0	3.0	same gene	2021-01	2021	1
10743	10733	10	2	0.04958	10478.0	ORF1ab	2.0	3493.0	10468.0	ORF1ab	1.0	3490.0	3.0	same gene	2021-01	2021	1
10744	10733	11	2	0.04958	10479.0	ORF1ab	3.0	3493.0	10468.0	ORF1ab	1.0	3490.0	3.0	same gene	2021-01	2021	1
10745	10733	12	2	0.04958	10480.0	ORF1ab	1.0	3494.0	10468.0	ORF1ab	1.0	3490.0	4.0	same gene	2021-01	2021	1
10733	10739	6	2	0.04958	10468.0	ORF1ab	1.0	3490.0	10474.0	ORF1ab	1.0	3492.0	2.0	same gene	2021-01	2021	1
10733	10740	7	2	0.04958	10468.0	ORF1ab	1.0	3490.0	10475.0	ORF1ab	2.0	3492.0	2.0	same gene	2021-01	2021	1
10733	10742	9	2	0.04958	10468.0	ORF1ab	1.0	3490.0	10477.0	ORF1ab	1.0	3493.0	3.0	same gene	2021-01	2021	1
10733	10745	12	2	0.04958	10468.0	ORF1ab	1.0	3490.0	10480.0	ORF1ab	1.0	3494.0	4.0	same gene	2021-01	2021	1
10733	10744	11	2	0.04958	10468.0	ORF1ab	1.0	3490.0	10479.0	ORF1ab	3.0	3493.0	3.0	same gene	2021-01	2021	1
10733	10743	10	2	0.04958	10468.0	ORF1ab	1.0	3490.0	10478.0	ORF1ab	2.0	3493.0	3.0	same gene	2021-01	2021	1
10732	10743	11	2	0.04957	10467.0	ORF1ab	3.0	3489.0	10478.0	ORF1ab	2.0	3493.0	4.0	same gene	2021-01	2021	1
10740	10732	8	2	0.04957	10475.0	ORF1ab	2.0	3492.0	10467.0	ORF1ab	3.0	3489.0	3.0	same gene	2021-01	2021	1
10732	10742	10	2	0.04957	10467.0	ORF1ab	3.0	3489.0	10477.0	ORF1ab	1.0	3493.0	4.0	same gene	2021-01	2021	1
10732	10740	8	2	0.04957	10467.0	ORF1ab	3.0	3489.0	10475.0	ORF1ab	2.0	3492.0	3.0	same gene	2021-01	2021	1
10732	10739	7	2	0.04957	10467.0	ORF1ab	3.0	3489.0	10474.0	ORF1ab	1.0	3492.0	3.0	same gene	2021-01	2021	1
10732	10736	4	2	0.04957	10467.0	ORF1ab	3.0	3489.0	10471.0	ORF1ab	1.0	3491.0	2.0	same gene	2021-01	2021	1
10732	10744	12	2	0.04957	10467.0	ORF1ab	3.0	3489.0	10479.0	ORF1ab	3.0	3493.0	4.0	same gene	2021-01	2021	1
10736	10732	4	2	0.04957	10471.0	ORF1ab	1.0	3491.0	10467.0	ORF1ab	3.0	3489.0	2.0	same gene	2021-01	2021	1
10739	10732	7	2	0.04957	10474.0	ORF1ab	1.0	3492.0	10467.0	ORF1ab	3.0	3489.0	3.0	same gene	2021-01	2021	1
10742	10732	10	2	0.04957	10477.0	ORF1ab	1.0	3493.0	10467.0	ORF1ab	3.0	3489.0	4.0	same gene	2021-01	2021	1
10743	10732	11	2	0.04957	10478.0	ORF1ab	2.0	3493.0	10467.0	ORF1ab	3.0	3489.0	4.0	same gene	2021-01	2021	1
10744	10732	12	2	0.04957	10479.0	ORF1ab	3.0	3493.0	10467.0	ORF1ab	3.0	3489.0	4.0	same gene	2021-01	2021	1
10745	10737	8	2	0.04957	10480.0	ORF1ab	1.0	3494.0	10472.0	ORF1ab	2.0	3491.0	3.0	same gene	2021-01	2021	1
10744	10737	7	2	0.04957	10479.0	ORF1ab	3.0	3493.0	10472.0	ORF1ab	2.0	3491.0	2.0	same gene	2021-01	2021	1
10737	10742	5	2	0.04957	10472.0	ORF1ab	2.0	3491.0	10477.0	ORF1ab	1.0	3493.0	2.0	same gene	2021-01	2021	1
10737	10743	6	2	0.04957	10472.0	ORF1ab	2.0	3491.0	10478.0	ORF1ab	2.0	3493.0	2.0	same gene	2021-01	2021	1
10743	10737	6	2	0.04957	10478.0	ORF1ab	2.0	3493.0	10472.0	ORF1ab	2.0	3491.0	2.0	same gene	2021-01	2021	1
10742	10737	5	2	0.04957	10477.0	ORF1ab	1.0	3493.0	10472.0	ORF1ab	2.0	3491.0	2.0	same gene	2021-01	2021	1
10737	10744	7	2	0.04957	10472.0	ORF1ab	2.0	3491.0	10479.0	ORF1ab	3.0	3493.0	2.0	same gene	2021-01	2021	1
10737	10745	8	2	0.04957	10472.0	ORF1ab	2.0	3491.0	10480.0	ORF1ab	1.0	3494.0	3.0	same gene	2021-01	2021	1
21945	21936	9	2	0.04956	383.0	S	2.0	128.0	374.0	S	2.0	125.0	3.0	same gene	2021-01	2021	1
21944	21936	8	2	0.04956	382.0	S	1.0	128.0	374.0	S	2.0	125.0	3.0	same gene	2021-01	2021	1
21946	21936	10	2	0.04956	384.0	S	3.0	128.0	374.0	S	2.0	125.0	3.0	same gene	2021-01	2021	1
21936	21943	7	2	0.04956	374.0	S	2.0	125.0	381.0	S	3.0	127.0	2.0	same gene	2021-01	2021	1
21936	21942	6	2	0.04956	374.0	S	2.0	125.0	380.0	S	2.0	127.0	2.0	same gene	2021-01	2021	1
21936	21945	9	2	0.04956	374.0	S	2.0	125.0	383.0	S	2.0	128.0	3.0	same gene	2021-01	2021	1
21936	21944	8	2	0.04956	374.0	S	2.0	125.0	382.0	S	1.0	128.0	3.0	same gene	2021-01	2021	1
21942	21936	6	2	0.04956	380.0	S	2.0	127.0	374.0	S	2.0	125.0	2.0	same gene	2021-01	2021	1
21943	21936	7	2	0.04956	381.0	S	3.0	127.0	374.0	S	2.0	125.0	2.0	same gene	2021-01	2021	1
21936	21946	10	2	0.04956	374.0	S	2.0	125.0	384.0	S	3.0	128.0	3.0	same gene	2021-01	2021	1
21945	21939	6	2	0.04953	383.0	S	2.0	128.0	377.0	S	2.0	126.0	2.0	same gene	2021-01	2021	1
21944	21939	5	2	0.04953	382.0	S	1.0	128.0	377.0	S	2.0	126.0	2.0	same gene	2021-01	2021	1
21946	21939	7	2	0.04953	384.0	S	3.0	128.0	377.0	S	2.0	126.0	2.0	same gene	2021-01	2021	1
21939	21945	6	2	0.04953	377.0	S	2.0	126.0	383.0	S	2.0	128.0	2.0	same gene	2021-01	2021	1
21939	21944	5	2	0.04953	377.0	S	2.0	126.0	382.0	S	1.0	128.0	2.0	same gene	2021-01	2021	1
21941	21937	4	2	0.04953	379.0	S	1.0	127.0	375.0	S	3.0	125.0	2.0	same gene	2021-01	2021	1
21937	21941	4	2	0.04953	375.0	S	3.0	125.0	379.0	S	1.0	127.0	2.0	same gene	2021-01	2021	1
21939	21946	7	2	0.04953	377.0	S	2.0	126.0	384.0	S	3.0	128.0	2.0	same gene	2021-01	2021	1
3489	3497	8	2	0.04942	3224.0	ORF1ab	2.0	1075.0	3232.0	ORF1ab	1.0	1078.0	3.0	same gene	2021-01	2021	1
3497	3489	8	2	0.04942	3232.0	ORF1ab	1.0	1078.0	3224.0	ORF1ab	2.0	1075.0	3.0	same gene	2021-01	2021	1
10752	10746	6	2	0.0488	10487.0	ORF1ab	2.0	3496.0	10481.0	ORF1ab	2.0	3494.0	2.0	same gene	2021-01	2021	1
10746	10752	6	2	0.0488	10481.0	ORF1ab	2.0	3494.0	10487.0	ORF1ab	2.0	3496.0	2.0	same gene	2021-01	2021	1
10741	10745	4	2	0.0487	10476.0	ORF1ab	3.0	3492.0	10480.0	ORF1ab	1.0	3494.0	2.0	same gene	2021-01	2021	1
10734	10741	7	2	0.0487	10469.0	ORF1ab	2.0	3490.0	10476.0	ORF1ab	3.0	3492.0	2.0	same gene	2021-01	2021	1
10735	10741	6	2	0.0487	10470.0	ORF1ab	3.0	3490.0	10476.0	ORF1ab	3.0	3492.0	2.0	same gene	2021-01	2021	1
10741	10734	7	2	0.0487	10476.0	ORF1ab	3.0	3492.0	10469.0	ORF1ab	2.0	3490.0	2.0	same gene	2021-01	2021	1
10741	10735	6	2	0.0487	10476.0	ORF1ab	3.0	3492.0	10470.0	ORF1ab	3.0	3490.0	2.0	same gene	2021-01	2021	1
10745	10741	4	2	0.0487	10480.0	ORF1ab	1.0	3494.0	10476.0	ORF1ab	3.0	3492.0	2.0	same gene	2021-01	2021	1
29400	29405	5	2	0.04854	1127.0	N	2.0	376.0	1132.0	N	1.0	378.0	2.0	same gene	2021-01	2021	1
21934	21927	7	2	0.04854	372.0	S	3.0	124.0	365.0	S	2.0	122.0	2.0	same gene	2021-01	2021	1
21926	21934	8	2	0.04854	364.0	S	1.0	122.0	372.0	S	3.0	124.0	2.0	same gene	2021-01	2021	1
29405	29400	5	2	0.04854	1132.0	N	1.0	378.0	1127.0	N	2.0	376.0	2.0	same gene	2021-01	2021	1
21924	21932	8	2	0.04854	362.0	S	2.0	121.0	370.0	S	1.0	124.0	3.0	same gene	2021-01	2021	1
21924	21934	10	2	0.04854	362.0	S	2.0	121.0	372.0	S	3.0	124.0	3.0	same gene	2021-01	2021	1
21932	21921	11	2	0.04854	370.0	S	1.0	124.0	359.0	S	2.0	120.0	4.0	same gene	2021-01	2021	1
21932	21927	5	2	0.04854	370.0	S	1.0	124.0	365.0	S	2.0	122.0	2.0	same gene	2021-01	2021	1
21926	21932	6	2	0.04854	364.0	S	1.0	122.0	370.0	S	1.0	124.0	2.0	same gene	2021-01	2021	1
21927	21932	5	2	0.04854	365.0	S	2.0	122.0	370.0	S	1.0	124.0	2.0	same gene	2021-01	2021	1
21921	21932	11	2	0.04854	359.0	S	2.0	120.0	370.0	S	1.0	124.0	4.0	same gene	2021-01	2021	1
21932	21924	8	2	0.04854	370.0	S	1.0	124.0	362.0	S	2.0	121.0	3.0	same gene	2021-01	2021	1
21934	21924	10	2	0.04854	372.0	S	3.0	124.0	362.0	S	2.0	121.0	3.0	same gene	2021-01	2021	1
21934	21921	13	2	0.04854	372.0	S	3.0	124.0	359.0	S	2.0	120.0	4.0	same gene	2021-01	2021	1
21927	21934	7	2	0.04854	365.0	S	2.0	122.0	372.0	S	3.0	124.0	2.0	same gene	2021-01	2021	1
21932	21926	6	2	0.04854	370.0	S	1.0	124.0	364.0	S	1.0	122.0	2.0	same gene	2021-01	2021	1
21934	21926	8	2	0.04854	372.0	S	3.0	124.0	364.0	S	1.0	122.0	2.0	same gene	2021-01	2021	1
21921	21934	13	2	0.04854	359.0	S	2.0	120.0	372.0	S	3.0	124.0	4.0	same gene	2021-01	2021	1
13362	11039	2323	2	0.04821	13097.0	ORF1ab	2.0	4366.0	10774.0	ORF1ab	1.0	3592.0	774.0	same gene	2021-01	2021	1
11039	13362	2323	2	0.04821	10774.0	ORF1ab	1.0	3592.0	13097.0	ORF1ab	2.0	4366.0	774.0	same gene	2021-01	2021	1
21896	21903	7	2	0.04808	334.0	S	1.0	112.0	341.0	S	2.0	114.0	2.0	same gene	2021-01	2021	1
21903	21896	7	2	0.04808	341.0	S	2.0	114.0	334.0	S	1.0	112.0	2.0	same gene	2021-01	2021	1
20661	29386	8725	2	0.04802	7194.0	ORF1ab	3.0	2398.0	1113.0	N	3.0	371.0		different gene	2021-01	2021	1
29386	20661	8725	2	0.04802	1113.0	N	3.0	371.0	7194.0	ORF1ab	3.0	2398.0		different gene	2021-01	2021	1
29384	29373	11	2	0.04801	1111.0	N	1.0	371.0	1100.0	N	2.0	367.0	4.0	same gene	2021-01	2021	1
29373	29384	11	2	0.04801	1100.0	N	2.0	367.0	1111.0	N	1.0	371.0	4.0	same gene	2021-01	2021	1
2258	6441	4183	2	0.0479	1993.0	ORF1ab	1.0	665.0	6176.0	ORF1ab	2.0	2059.0	1394.0	same gene	2021-01	2021	1
6441	2258	4183	2	0.0479	6176.0	ORF1ab	2.0	2059.0	1993.0	ORF1ab	1.0	665.0	1394.0	same gene	2021-01	2021	1
21906	21932	26	2	0.04769	344.0	S	2.0	115.0	370.0	S	1.0	124.0	9.0	same gene	2021-01	2021	1
21934	21906	28	2	0.04769	372.0	S	3.0	124.0	344.0	S	2.0	115.0	9.0	same gene	2021-01	2021	1
21932	21906	26	2	0.04769	370.0	S	1.0	124.0	344.0	S	2.0	115.0	9.0	same gene	2021-01	2021	1
21934	21905	29	2	0.04769	372.0	S	3.0	124.0	343.0	S	1.0	115.0	9.0	same gene	2021-01	2021	1
21905	21932	27	2	0.04769	343.0	S	1.0	115.0	370.0	S	1.0	124.0	9.0	same gene	2021-01	2021	1
21905	21934	29	2	0.04769	343.0	S	1.0	115.0	372.0	S	3.0	124.0	9.0	same gene	2021-01	2021	1
21932	21905	27	2	0.04769	370.0	S	1.0	124.0	343.0	S	1.0	115.0	9.0	same gene	2021-01	2021	1
21906	21934	28	2	0.04769	344.0	S	2.0	115.0	372.0	S	3.0	124.0	9.0	same gene	2021-01	2021	1
13348	11042	2306	2	0.04745	13083.0	ORF1ab	3.0	4361.0	10777.0	ORF1ab	1.0	3593.0	768.0	same gene	2021-01	2021	1
11042	13348	2306	2	0.04745	10777.0	ORF1ab	1.0	3593.0	13083.0	ORF1ab	3.0	4361.0	768.0	same gene	2021-01	2021	1
13664	13669	5	2	0.04739	197.0	ORF1ab	2.0	66.0	202.0	ORF1ab	1.0	68.0	2.0	same gene	2021-01	2021	1
13669	13664	5	2	0.04739	202.0	ORF1ab	1.0	68.0	197.0	ORF1ab	2.0	66.0	2.0	same gene	2021-01	2021	1
13664	13670	6	2	0.04734	197.0	ORF1ab	2.0	66.0	203.0	ORF1ab	2.0	68.0	2.0	same gene	2021-01	2021	1
13670	13664	6	2	0.04734	203.0	ORF1ab	2.0	68.0	197.0	ORF1ab	2.0	66.0	2.0	same gene	2021-01	2021	1
29469	29478	9	2	0.04722	1196.0	N	2.0	399.0	1205.0	N	2.0	402.0	3.0	same gene	2021-01	2021	1
29478	29469	9	2	0.04722	1205.0	N	2.0	402.0	1196.0	N	2.0	399.0	3.0	same gene	2021-01	2021	1
29469	29476	7	2	0.04721	1196.0	N	2.0	399.0	1203.0	N	3.0	401.0	2.0	same gene	2021-01	2021	1
29476	29469	7	2	0.04721	1203.0	N	3.0	401.0	1196.0	N	2.0	399.0	2.0	same gene	2021-01	2021	1
29479	29484	5	2	0.04711	1206.0	N	3.0	402.0	1211.0	N	2.0	404.0	2.0	same gene	2021-01	2021	1
29484	29479	5	2	0.04711	1211.0	N	2.0	404.0	1206.0	N	3.0	402.0	2.0	same gene	2021-01	2021	1
21906	21900	6	2	0.04706	344.0	S	2.0	115.0	338.0	S	2.0	113.0	2.0	same gene	2021-01	2021	1
21905	21900	5	2	0.04706	343.0	S	1.0	115.0	338.0	S	2.0	113.0	2.0	same gene	2021-01	2021	1
21900	21905	5	2	0.04706	338.0	S	2.0	113.0	343.0	S	1.0	115.0	2.0	same gene	2021-01	2021	1
21899	21906	7	2	0.04706	337.0	S	1.0	113.0	344.0	S	2.0	115.0	2.0	same gene	2021-01	2021	1
21899	21905	6	2	0.04706	337.0	S	1.0	113.0	343.0	S	1.0	115.0	2.0	same gene	2021-01	2021	1
21906	21899	7	2	0.04706	344.0	S	2.0	115.0	337.0	S	1.0	113.0	2.0	same gene	2021-01	2021	1
21905	21899	6	2	0.04706	343.0	S	1.0	115.0	337.0	S	1.0	113.0	2.0	same gene	2021-01	2021	1
21900	21906	6	2	0.04706	338.0	S	2.0	113.0	344.0	S	2.0	115.0	2.0	same gene	2021-01	2021	1
13655	13662	7	2	0.04704	188.0	ORF1ab	2.0	63.0	195.0	ORF1ab	3.0	65.0	2.0	same gene	2021-01	2021	1
13661	13655	6	2	0.04704	194.0	ORF1ab	2.0	65.0	188.0	ORF1ab	2.0	63.0	2.0	same gene	2021-01	2021	1
13656	13661	5	2	0.04704	189.0	ORF1ab	3.0	63.0	194.0	ORF1ab	2.0	65.0	2.0	same gene	2021-01	2021	1
13656	13662	6	2	0.04704	189.0	ORF1ab	3.0	63.0	195.0	ORF1ab	3.0	65.0	2.0	same gene	2021-01	2021	1
13655	13660	5	2	0.04704	188.0	ORF1ab	2.0	63.0	193.0	ORF1ab	1.0	65.0	2.0	same gene	2021-01	2021	1
13656	13663	7	2	0.04704	189.0	ORF1ab	3.0	63.0	196.0	ORF1ab	1.0	66.0	3.0	same gene	2021-01	2021	1
13655	13661	6	2	0.04704	188.0	ORF1ab	2.0	63.0	194.0	ORF1ab	2.0	65.0	2.0	same gene	2021-01	2021	1
13657	13663	6	2	0.04704	190.0	ORF1ab	1.0	64.0	196.0	ORF1ab	1.0	66.0	2.0	same gene	2021-01	2021	1
13655	13663	8	2	0.04704	188.0	ORF1ab	2.0	63.0	196.0	ORF1ab	1.0	66.0	3.0	same gene	2021-01	2021	1
13662	13656	6	2	0.04704	195.0	ORF1ab	3.0	65.0	189.0	ORF1ab	3.0	63.0	2.0	same gene	2021-01	2021	1
13660	13655	5	2	0.04704	193.0	ORF1ab	1.0	65.0	188.0	ORF1ab	2.0	63.0	2.0	same gene	2021-01	2021	1
13656	13660	4	2	0.04704	189.0	ORF1ab	3.0	63.0	193.0	ORF1ab	1.0	65.0	2.0	same gene	2021-01	2021	1
13662	13655	7	2	0.04704	195.0	ORF1ab	3.0	65.0	188.0	ORF1ab	2.0	63.0	2.0	same gene	2021-01	2021	1
13663	13655	8	2	0.04704	196.0	ORF1ab	1.0	66.0	188.0	ORF1ab	2.0	63.0	3.0	same gene	2021-01	2021	1
13663	13657	6	2	0.04704	196.0	ORF1ab	1.0	66.0	190.0	ORF1ab	1.0	64.0	2.0	same gene	2021-01	2021	1
13663	13656	7	2	0.04704	196.0	ORF1ab	1.0	66.0	189.0	ORF1ab	3.0	63.0	3.0	same gene	2021-01	2021	1
13660	13656	4	2	0.04704	193.0	ORF1ab	1.0	65.0	189.0	ORF1ab	3.0	63.0	2.0	same gene	2021-01	2021	1
13661	13656	5	2	0.04704	194.0	ORF1ab	2.0	65.0	189.0	ORF1ab	3.0	63.0	2.0	same gene	2021-01	2021	1
13663	13659	4	2	0.04704	196.0	ORF1ab	1.0	66.0	192.0	ORF1ab	3.0	64.0	2.0	same gene	2021-01	2021	1
13659	13663	4	2	0.04704	192.0	ORF1ab	3.0	64.0	196.0	ORF1ab	1.0	66.0	2.0	same gene	2021-01	2021	1
13658	13663	5	2	0.04694	191.0	ORF1ab	2.0	64.0	196.0	ORF1ab	1.0	66.0	2.0	same gene	2021-01	2021	1
13663	13658	5	2	0.04694	196.0	ORF1ab	1.0	66.0	191.0	ORF1ab	2.0	64.0	2.0	same gene	2021-01	2021	1
29469	29484	15	2	0.04691	1196.0	N	2.0	399.0	1211.0	N	2.0	404.0	5.0	same gene	2021-01	2021	1
29484	29469	15	2	0.04691	1211.0	N	2.0	404.0	1196.0	N	2.0	399.0	5.0	same gene	2021-01	2021	1
11042	13369	2327	2	0.04685	10777.0	ORF1ab	1.0	3593.0	13104.0	ORF1ab	3.0	4368.0	775.0	same gene	2021-01	2021	1
13369	11042	2327	2	0.04685	13104.0	ORF1ab	3.0	4368.0	10777.0	ORF1ab	1.0	3593.0	775.0	same gene	2021-01	2021	1
21947	21937	10	2	0.04682	385.0	S	1.0	129.0	375.0	S	3.0	125.0	4.0	same gene	2021-01	2021	1
21942	21947	5	2	0.04682	380.0	S	2.0	127.0	385.0	S	1.0	129.0	2.0	same gene	2021-01	2021	1
21938	21947	9	2	0.04682	376.0	S	1.0	126.0	385.0	S	1.0	129.0	3.0	same gene	2021-01	2021	1
21943	21947	4	2	0.04682	381.0	S	3.0	127.0	385.0	S	1.0	129.0	2.0	same gene	2021-01	2021	1
21947	21942	5	2	0.04682	385.0	S	1.0	129.0	380.0	S	2.0	127.0	2.0	same gene	2021-01	2021	1
21947	21938	9	2	0.04682	385.0	S	1.0	129.0	376.0	S	1.0	126.0	3.0	same gene	2021-01	2021	1
21937	21947	10	2	0.04682	375.0	S	3.0	125.0	385.0	S	1.0	129.0	4.0	same gene	2021-01	2021	1
21947	21943	4	2	0.04682	385.0	S	1.0	129.0	381.0	S	3.0	127.0	2.0	same gene	2021-01	2021	1
29399	29427	28	2	0.04681	1126.0	N	1.0	376.0	1154.0	N	2.0	385.0	9.0	same gene	2021-01	2021	1
29427	29399	28	2	0.04681	1154.0	N	2.0	385.0	1126.0	N	1.0	376.0	9.0	same gene	2021-01	2021	1
13669	13665	4	2	0.04669	202.0	ORF1ab	1.0	68.0	198.0	ORF1ab	3.0	66.0	2.0	same gene	2021-01	2021	1
13665	13669	4	2	0.04669	198.0	ORF1ab	3.0	66.0	202.0	ORF1ab	1.0	68.0	2.0	same gene	2021-01	2021	1
13669	13663	6	2	0.04666	202.0	ORF1ab	1.0	68.0	196.0	ORF1ab	1.0	66.0	2.0	same gene	2021-01	2021	1
13666	13656	10	2	0.04666	199.0	ORF1ab	1.0	67.0	189.0	ORF1ab	3.0	63.0	4.0	same gene	2021-01	2021	1
13664	13659	5	2	0.04666	197.0	ORF1ab	2.0	66.0	192.0	ORF1ab	3.0	64.0	2.0	same gene	2021-01	2021	1
13666	13659	7	2	0.04666	199.0	ORF1ab	1.0	67.0	192.0	ORF1ab	3.0	64.0	3.0	same gene	2021-01	2021	1
13669	13659	10	2	0.04666	202.0	ORF1ab	1.0	68.0	192.0	ORF1ab	3.0	64.0	4.0	same gene	2021-01	2021	1
13666	13660	6	2	0.04666	199.0	ORF1ab	1.0	67.0	193.0	ORF1ab	1.0	65.0	2.0	same gene	2021-01	2021	1
13664	13656	8	2	0.04666	197.0	ORF1ab	2.0	66.0	189.0	ORF1ab	3.0	63.0	3.0	same gene	2021-01	2021	1
13666	13661	5	2	0.04666	199.0	ORF1ab	1.0	67.0	194.0	ORF1ab	2.0	65.0	2.0	same gene	2021-01	2021	1
13669	13660	9	2	0.04666	202.0	ORF1ab	1.0	68.0	193.0	ORF1ab	1.0	65.0	3.0	same gene	2021-01	2021	1
13669	13661	8	2	0.04666	202.0	ORF1ab	1.0	68.0	194.0	ORF1ab	2.0	65.0	3.0	same gene	2021-01	2021	1
13664	13657	7	2	0.04666	197.0	ORF1ab	2.0	66.0	190.0	ORF1ab	1.0	64.0	2.0	same gene	2021-01	2021	1
13669	13656	13	2	0.04666	202.0	ORF1ab	1.0	68.0	189.0	ORF1ab	3.0	63.0	5.0	same gene	2021-01	2021	1
13666	13657	9	2	0.04666	199.0	ORF1ab	1.0	67.0	190.0	ORF1ab	1.0	64.0	3.0	same gene	2021-01	2021	1
13669	13662	7	2	0.04666	202.0	ORF1ab	1.0	68.0	195.0	ORF1ab	3.0	65.0	3.0	same gene	2021-01	2021	1
13666	13662	4	2	0.04666	199.0	ORF1ab	1.0	67.0	195.0	ORF1ab	3.0	65.0	2.0	same gene	2021-01	2021	1
13657	13669	12	2	0.04666	190.0	ORF1ab	1.0	64.0	202.0	ORF1ab	1.0	68.0	4.0	same gene	2021-01	2021	1
13669	13655	14	2	0.04666	202.0	ORF1ab	1.0	68.0	188.0	ORF1ab	2.0	63.0	5.0	same gene	2021-01	2021	1
13656	13669	13	2	0.04666	189.0	ORF1ab	3.0	63.0	202.0	ORF1ab	1.0	68.0	5.0	same gene	2021-01	2021	1
13659	13664	5	2	0.04666	192.0	ORF1ab	3.0	64.0	197.0	ORF1ab	2.0	66.0	2.0	same gene	2021-01	2021	1
13659	13666	7	2	0.04666	192.0	ORF1ab	3.0	64.0	199.0	ORF1ab	1.0	67.0	3.0	same gene	2021-01	2021	1
13659	13669	10	2	0.04666	192.0	ORF1ab	3.0	64.0	202.0	ORF1ab	1.0	68.0	4.0	same gene	2021-01	2021	1
13660	13666	6	2	0.04666	193.0	ORF1ab	1.0	65.0	199.0	ORF1ab	1.0	67.0	2.0	same gene	2021-01	2021	1
13660	13669	9	2	0.04666	193.0	ORF1ab	1.0	65.0	202.0	ORF1ab	1.0	68.0	3.0	same gene	2021-01	2021	1
13661	13666	5	2	0.04666	194.0	ORF1ab	2.0	65.0	199.0	ORF1ab	1.0	67.0	2.0	same gene	2021-01	2021	1
13661	13669	8	2	0.04666	194.0	ORF1ab	2.0	65.0	202.0	ORF1ab	1.0	68.0	3.0	same gene	2021-01	2021	1
13662	13666	4	2	0.04666	195.0	ORF1ab	3.0	65.0	199.0	ORF1ab	1.0	67.0	2.0	same gene	2021-01	2021	1
13662	13669	7	2	0.04666	195.0	ORF1ab	3.0	65.0	202.0	ORF1ab	1.0	68.0	3.0	same gene	2021-01	2021	1
13663	13669	6	2	0.04666	196.0	ORF1ab	1.0	66.0	202.0	ORF1ab	1.0	68.0	2.0	same gene	2021-01	2021	1
13657	13666	9	2	0.04666	190.0	ORF1ab	1.0	64.0	199.0	ORF1ab	1.0	67.0	3.0	same gene	2021-01	2021	1
13657	13664	7	2	0.04666	190.0	ORF1ab	1.0	64.0	197.0	ORF1ab	2.0	66.0	2.0	same gene	2021-01	2021	1
13656	13666	10	2	0.04666	189.0	ORF1ab	3.0	63.0	199.0	ORF1ab	1.0	67.0	4.0	same gene	2021-01	2021	1
13666	13655	11	2	0.04666	199.0	ORF1ab	1.0	67.0	188.0	ORF1ab	2.0	63.0	4.0	same gene	2021-01	2021	1
13656	13664	8	2	0.04666	189.0	ORF1ab	3.0	63.0	197.0	ORF1ab	2.0	66.0	3.0	same gene	2021-01	2021	1
13655	13669	14	2	0.04666	188.0	ORF1ab	2.0	63.0	202.0	ORF1ab	1.0	68.0	5.0	same gene	2021-01	2021	1
13655	13666	11	2	0.04666	188.0	ORF1ab	2.0	63.0	199.0	ORF1ab	1.0	67.0	4.0	same gene	2021-01	2021	1
13655	13664	9	2	0.04666	188.0	ORF1ab	2.0	63.0	197.0	ORF1ab	2.0	66.0	3.0	same gene	2021-01	2021	1
13669	13657	12	2	0.04666	202.0	ORF1ab	1.0	68.0	190.0	ORF1ab	1.0	64.0	4.0	same gene	2021-01	2021	1
13664	13655	9	2	0.04666	197.0	ORF1ab	2.0	66.0	188.0	ORF1ab	2.0	63.0	3.0	same gene	2021-01	2021	1
27185	27191	6	2	0.04661	663.0	M	3.0	221.0	669.0	M	3.0	223.0	2.0	same gene	2021-01	2021	1
27185	27192	7	2	0.04661	663.0	M	3.0	221.0						different gene	2021-01	2021	1
27185	27194	9	2	0.04661	663.0	M	3.0	221.0						different gene	2021-01	2021	1
27185	27195	10	2	0.04661	663.0	M	3.0	221.0						different gene	2021-01	2021	1
27192	27185	7	2	0.04661					663.0	M	3.0	221.0		different gene	2021-01	2021	1
27185	27197	12	2	0.04661	663.0	M	3.0	221.0						different gene	2021-01	2021	1
27191	27185	6	2	0.04661	669.0	M	3.0	223.0	663.0	M	3.0	221.0	2.0	same gene	2021-01	2021	1
27187	27197	10	2	0.04661	665.0	M	2.0	222.0						different gene	2021-01	2021	1
27190	27185	5	2	0.04661	668.0	M	2.0	223.0	663.0	M	3.0	221.0	2.0	same gene	2021-01	2021	1
27192	27194	2	2	0.04661										different gene	2021-01	2021	1
27189	27192	3	2	0.04661	667.0	M	1.0	223.0						different gene	2021-01	2021	1
27189	27194	5	2	0.04661	667.0	M	1.0	223.0						different gene	2021-01	2021	1
27186	27192	6	2	0.04661	664.0	M	1.0	222.0						different gene	2021-01	2021	1
27189	27195	6	2	0.04661	667.0	M	1.0	223.0						different gene	2021-01	2021	1
27189	27197	8	2	0.04661	667.0	M	1.0	223.0						different gene	2021-01	2021	1
27190	27192	2	2	0.04661	668.0	M	2.0	223.0						different gene	2021-01	2021	1
27190	27194	4	2	0.04661	668.0	M	2.0	223.0						different gene	2021-01	2021	1
27190	27195	5	2	0.04661	668.0	M	2.0	223.0						different gene	2021-01	2021	1
27190	27197	7	2	0.04661	668.0	M	2.0	223.0						different gene	2021-01	2021	1
27191	27194	3	2	0.04661	669.0	M	3.0	223.0						different gene	2021-01	2021	1
27191	27195	4	2	0.04661	669.0	M	3.0	223.0						different gene	2021-01	2021	1
27191	27197	6	2	0.04661	669.0	M	3.0	223.0						different gene	2021-01	2021	1
27192	27195	3	2	0.04661										different gene	2021-01	2021	1
27189	27185	4	2	0.04661	667.0	M	1.0	223.0	663.0	M	3.0	221.0	2.0	same gene	2021-01	2021	1
27192	27197	5	2	0.04661										different gene	2021-01	2021	1
27194	27197	3	2	0.04661										different gene	2021-01	2021	1
27195	27197	2	2	0.04661										different gene	2021-01	2021	1
27186	27194	8	2	0.04661	664.0	M	1.0	222.0						different gene	2021-01	2021	1
27186	27195	9	2	0.04661	664.0	M	1.0	222.0						different gene	2021-01	2021	1
27186	27197	11	2	0.04661	664.0	M	1.0	222.0						different gene	2021-01	2021	1
27187	27192	5	2	0.04661	665.0	M	2.0	222.0						different gene	2021-01	2021	1
27187	27194	7	2	0.04661	665.0	M	2.0	222.0						different gene	2021-01	2021	1
27187	27195	8	2	0.04661	665.0	M	2.0	222.0						different gene	2021-01	2021	1
27185	27189	4	2	0.04661	663.0	M	3.0	221.0	667.0	M	1.0	223.0	2.0	same gene	2021-01	2021	1
27188	27192	4	2	0.04661	666.0	M	3.0	222.0						different gene	2021-01	2021	1
27188	27194	6	2	0.04661	666.0	M	3.0	222.0						different gene	2021-01	2021	1
27185	27190	5	2	0.04661	663.0	M	3.0	221.0	668.0	M	2.0	223.0	2.0	same gene	2021-01	2021	1
27188	27197	9	2	0.04661	666.0	M	3.0	222.0						different gene	2021-01	2021	1
27188	27195	7	2	0.04661	666.0	M	3.0	222.0						different gene	2021-01	2021	1
27195	27185	10	2	0.04661					663.0	M	3.0	221.0		different gene	2021-01	2021	1
27194	27186	8	2	0.04661					664.0	M	1.0	222.0		different gene	2021-01	2021	1
27195	27186	9	2	0.04661					664.0	M	1.0	222.0		different gene	2021-01	2021	1
27197	27186	11	2	0.04661					664.0	M	1.0	222.0		different gene	2021-01	2021	1
27192	27187	5	2	0.04661					665.0	M	2.0	222.0		different gene	2021-01	2021	1
27194	27185	9	2	0.04661					663.0	M	3.0	221.0		different gene	2021-01	2021	1
27194	27187	7	2	0.04661					665.0	M	2.0	222.0		different gene	2021-01	2021	1
27195	27187	8	2	0.04661					665.0	M	2.0	222.0		different gene	2021-01	2021	1
27195	27191	4	2	0.04661					669.0	M	3.0	223.0		different gene	2021-01	2021	1
27194	27191	3	2	0.04661					669.0	M	3.0	223.0		different gene	2021-01	2021	1
27197	27189	8	2	0.04661					667.0	M	1.0	223.0		different gene	2021-01	2021	1
27197	27190	7	2	0.04661					668.0	M	2.0	223.0		different gene	2021-01	2021	1
27195	27190	5	2	0.04661					668.0	M	2.0	223.0		different gene	2021-01	2021	1
27194	27190	4	2	0.04661					668.0	M	2.0	223.0		different gene	2021-01	2021	1
27192	27190	2	2	0.04661					668.0	M	2.0	223.0		different gene	2021-01	2021	1
27197	27187	10	2	0.04661					665.0	M	2.0	222.0		different gene	2021-01	2021	1
27195	27189	6	2	0.04661					667.0	M	1.0	223.0		different gene	2021-01	2021	1
27192	27188	4	2	0.04661					666.0	M	3.0	222.0		different gene	2021-01	2021	1
27194	27189	5	2	0.04661					667.0	M	1.0	223.0		different gene	2021-01	2021	1
27194	27188	6	2	0.04661					666.0	M	3.0	222.0		different gene	2021-01	2021	1
27195	27188	7	2	0.04661					666.0	M	3.0	222.0		different gene	2021-01	2021	1
27197	27188	9	2	0.04661					666.0	M	3.0	222.0		different gene	2021-01	2021	1
27197	27185	12	2	0.04661					663.0	M	3.0	221.0		different gene	2021-01	2021	1
27192	27186	6	2	0.04661					664.0	M	1.0	222.0		different gene	2021-01	2021	1
27197	27191	6	2	0.04661					669.0	M	3.0	223.0		different gene	2021-01	2021	1
27194	27192	2	2	0.04661										different gene	2021-01	2021	1
27197	27195	2	2	0.04661										different gene	2021-01	2021	1
27197	27194	3	2	0.04661										different gene	2021-01	2021	1
27197	27192	5	2	0.04661										different gene	2021-01	2021	1
27195	27192	3	2	0.04661										different gene	2021-01	2021	1
27192	27189	3	2	0.04661					667.0	M	1.0	223.0		different gene	2021-01	2021	1
12456	12448	8	2	0.04659	12191.0	ORF1ab	2.0	4064.0	12183.0	ORF1ab	3.0	4061.0	3.0	same gene	2021-01	2021	1
12448	12457	9	2	0.04659	12183.0	ORF1ab	3.0	4061.0	12192.0	ORF1ab	3.0	4064.0	3.0	same gene	2021-01	2021	1
12448	12452	4	2	0.04659	12183.0	ORF1ab	3.0	4061.0	12187.0	ORF1ab	1.0	4063.0	2.0	same gene	2021-01	2021	1
12456	12450	6	2	0.04659	12191.0	ORF1ab	2.0	4064.0	12185.0	ORF1ab	2.0	4062.0	2.0	same gene	2021-01	2021	1
12450	12457	7	2	0.04659	12185.0	ORF1ab	2.0	4062.0	12192.0	ORF1ab	3.0	4064.0	2.0	same gene	2021-01	2021	1
12457	12449	8	2	0.04659	12192.0	ORF1ab	3.0	4064.0	12184.0	ORF1ab	1.0	4062.0	2.0	same gene	2021-01	2021	1
12454	12448	6	2	0.04659	12189.0	ORF1ab	3.0	4063.0	12183.0	ORF1ab	3.0	4061.0	2.0	same gene	2021-01	2021	1
12456	12449	7	2	0.04659	12191.0	ORF1ab	2.0	4064.0	12184.0	ORF1ab	1.0	4062.0	2.0	same gene	2021-01	2021	1
12457	12448	9	2	0.04659	12192.0	ORF1ab	3.0	4064.0	12183.0	ORF1ab	3.0	4061.0	3.0	same gene	2021-01	2021	1
12457	12450	7	2	0.04659	12192.0	ORF1ab	3.0	4064.0	12185.0	ORF1ab	2.0	4062.0	2.0	same gene	2021-01	2021	1
12448	12453	5	2	0.04659	12183.0	ORF1ab	3.0	4061.0	12188.0	ORF1ab	2.0	4063.0	2.0	same gene	2021-01	2021	1
12448	12454	6	2	0.04659	12183.0	ORF1ab	3.0	4061.0	12189.0	ORF1ab	3.0	4063.0	2.0	same gene	2021-01	2021	1
12448	12456	8	2	0.04659	12183.0	ORF1ab	3.0	4061.0	12191.0	ORF1ab	2.0	4064.0	3.0	same gene	2021-01	2021	1
12450	12456	6	2	0.04659	12185.0	ORF1ab	2.0	4062.0	12191.0	ORF1ab	2.0	4064.0	2.0	same gene	2021-01	2021	1
12452	12448	4	2	0.04659	12187.0	ORF1ab	1.0	4063.0	12183.0	ORF1ab	3.0	4061.0	2.0	same gene	2021-01	2021	1
12456	12451	5	2	0.04659	12191.0	ORF1ab	2.0	4064.0	12186.0	ORF1ab	3.0	4062.0	2.0	same gene	2021-01	2021	1
12449	12456	7	2	0.04659	12184.0	ORF1ab	1.0	4062.0	12191.0	ORF1ab	2.0	4064.0	2.0	same gene	2021-01	2021	1
12449	12457	8	2	0.04659	12184.0	ORF1ab	1.0	4062.0	12192.0	ORF1ab	3.0	4064.0	2.0	same gene	2021-01	2021	1
12453	12448	5	2	0.04659	12188.0	ORF1ab	2.0	4063.0	12183.0	ORF1ab	3.0	4061.0	2.0	same gene	2021-01	2021	1
12451	12457	6	2	0.04659	12186.0	ORF1ab	3.0	4062.0	12192.0	ORF1ab	3.0	4064.0	2.0	same gene	2021-01	2021	1
12451	12456	5	2	0.04659	12186.0	ORF1ab	3.0	4062.0	12191.0	ORF1ab	2.0	4064.0	2.0	same gene	2021-01	2021	1
12457	12451	6	2	0.04659	12192.0	ORF1ab	3.0	4064.0	12186.0	ORF1ab	3.0	4062.0	2.0	same gene	2021-01	2021	1
29396	29390	6	2	0.04658	1123.0	N	1.0	375.0	1117.0	N	1.0	373.0	2.0	same gene	2021-01	2021	1
29390	29396	6	2	0.04658	1117.0	N	1.0	373.0	1123.0	N	1.0	375.0	2.0	same gene	2021-01	2021	1
29469	29477	8	2	0.04655	1196.0	N	2.0	399.0	1204.0	N	1.0	402.0	3.0	same gene	2021-01	2021	1
29477	29469	8	2	0.04655	1204.0	N	1.0	402.0	1196.0	N	2.0	399.0	3.0	same gene	2021-01	2021	1
13348	13665	317	2	0.04654	13083.0	ORF1ab	3.0	4361.0	198.0	ORF1ab	3.0	66.0	4295.0	same gene	2021-01	2021	1
13665	13348	317	2	0.04654	198.0	ORF1ab	3.0	66.0	13083.0	ORF1ab	3.0	4361.0	4295.0	same gene	2021-01	2021	1
27185	27196	11	2	0.0465	663.0	M	3.0	221.0						different gene	2021-01	2021	1
27192	27196	4	2	0.0465										different gene	2021-01	2021	1
27191	27196	5	2	0.0465	669.0	M	3.0	223.0						different gene	2021-01	2021	1
27196	27188	8	2	0.0465					666.0	M	3.0	222.0		different gene	2021-01	2021	1
27196	27194	2	2	0.0465										different gene	2021-01	2021	1
27194	27196	2	2	0.0465										different gene	2021-01	2021	1
27196	27186	10	2	0.0465					664.0	M	1.0	222.0		different gene	2021-01	2021	1
27186	27196	10	2	0.0465	664.0	M	1.0	222.0						different gene	2021-01	2021	1
27196	27187	9	2	0.0465					665.0	M	2.0	222.0		different gene	2021-01	2021	1
27188	27196	8	2	0.0465	666.0	M	3.0	222.0						different gene	2021-01	2021	1
27196	27189	7	2	0.0465					667.0	M	1.0	223.0		different gene	2021-01	2021	1
27189	27196	7	2	0.0465	667.0	M	1.0	223.0						different gene	2021-01	2021	1
27196	27190	6	2	0.0465					668.0	M	2.0	223.0		different gene	2021-01	2021	1
27196	27192	4	2	0.0465										different gene	2021-01	2021	1
27196	27185	11	2	0.0465					663.0	M	3.0	221.0		different gene	2021-01	2021	1
27190	27196	6	2	0.0465	668.0	M	2.0	223.0						different gene	2021-01	2021	1
27196	27191	5	2	0.0465					669.0	M	3.0	223.0		different gene	2021-01	2021	1
27187	27196	9	2	0.0465	665.0	M	2.0	222.0						different gene	2021-01	2021	1
27190	27193	3	2	0.04649	668.0	M	2.0	223.0						different gene	2021-01	2021	1
27189	27193	4	2	0.04649	667.0	M	1.0	223.0						different gene	2021-01	2021	1
27186	27193	7	2	0.04649	664.0	M	1.0	222.0						different gene	2021-01	2021	1
27193	27189	4	2	0.04649					667.0	M	1.0	223.0		different gene	2021-01	2021	1
27193	27187	6	2	0.04649					665.0	M	2.0	222.0		different gene	2021-01	2021	1
27191	27193	2	2	0.04649	669.0	M	3.0	223.0						different gene	2021-01	2021	1
27193	27188	5	2	0.04649					666.0	M	3.0	222.0		different gene	2021-01	2021	1
27193	27195	2	2	0.04649										different gene	2021-01	2021	1
27193	27197	4	2	0.04649										different gene	2021-01	2021	1
27193	27190	3	2	0.04649					668.0	M	2.0	223.0		different gene	2021-01	2021	1
27187	27193	6	2	0.04649	665.0	M	2.0	222.0						different gene	2021-01	2021	1
27193	27191	2	2	0.04649					669.0	M	3.0	223.0		different gene	2021-01	2021	1
27188	27193	5	2	0.04649	666.0	M	3.0	222.0						different gene	2021-01	2021	1
27193	27186	7	2	0.04649					664.0	M	1.0	222.0		different gene	2021-01	2021	1
27195	27193	2	2	0.04649										different gene	2021-01	2021	1
27193	27185	8	2	0.04649					663.0	M	3.0	221.0		different gene	2021-01	2021	1
27185	27193	8	2	0.04649	663.0	M	3.0	221.0						different gene	2021-01	2021	1
27197	27193	4	2	0.04649										different gene	2021-01	2021	1
25639	25633	6	2	0.04638	247.0	ORF3a	1.0	83.0	241.0	ORF3a	1.0	81.0	2.0	same gene	2021-01	2021	1
25633	25639	6	2	0.04638	241.0	ORF3a	1.0	81.0	247.0	ORF3a	1.0	83.0	2.0	same gene	2021-01	2021	1
25632	25639	7	2	0.04638	240.0	ORF3a	3.0	80.0	247.0	ORF3a	1.0	83.0	3.0	same gene	2021-01	2021	1
25632	25636	4	2	0.04638	240.0	ORF3a	3.0	80.0	244.0	ORF3a	1.0	82.0	2.0	same gene	2021-01	2021	1
25639	25632	7	2	0.04638	247.0	ORF3a	1.0	83.0	240.0	ORF3a	3.0	80.0	3.0	same gene	2021-01	2021	1
25636	25632	4	2	0.04638	244.0	ORF3a	1.0	82.0	240.0	ORF3a	3.0	80.0	2.0	same gene	2021-01	2021	1
29462	29469	7	2	0.04637	1189.0	N	1.0	397.0	1196.0	N	2.0	399.0	2.0	same gene	2021-01	2021	1
29469	29462	7	2	0.04637	1196.0	N	2.0	399.0	1189.0	N	1.0	397.0	2.0	same gene	2021-01	2021	1
9825	9819	6	2	0.04636	9560.0	ORF1ab	2.0	3187.0	9554.0	ORF1ab	2.0	3185.0	2.0	same gene	2021-01	2021	1
9826	9820	6	2	0.04636	9561.0	ORF1ab	3.0	3187.0	9555.0	ORF1ab	3.0	3185.0	2.0	same gene	2021-01	2021	1
9827	9820	7	2	0.04636	9562.0	ORF1ab	1.0	3188.0	9555.0	ORF1ab	3.0	3185.0	3.0	same gene	2021-01	2021	1
9820	9827	7	2	0.04636	9555.0	ORF1ab	3.0	3185.0	9562.0	ORF1ab	1.0	3188.0	3.0	same gene	2021-01	2021	1
9827	9821	6	2	0.04636	9562.0	ORF1ab	1.0	3188.0	9556.0	ORF1ab	1.0	3186.0	2.0	same gene	2021-01	2021	1
9827	9822	5	2	0.04636	9562.0	ORF1ab	1.0	3188.0	9557.0	ORF1ab	2.0	3186.0	2.0	same gene	2021-01	2021	1
9820	9826	6	2	0.04636	9555.0	ORF1ab	3.0	3185.0	9561.0	ORF1ab	3.0	3187.0	2.0	same gene	2021-01	2021	1
9827	9819	8	2	0.04636	9562.0	ORF1ab	1.0	3188.0	9554.0	ORF1ab	2.0	3185.0	3.0	same gene	2021-01	2021	1
9826	9819	7	2	0.04636	9561.0	ORF1ab	3.0	3187.0	9554.0	ORF1ab	2.0	3185.0	2.0	same gene	2021-01	2021	1
9819	9827	8	2	0.04636	9554.0	ORF1ab	2.0	3185.0	9562.0	ORF1ab	1.0	3188.0	3.0	same gene	2021-01	2021	1
9824	9819	5	2	0.04636	9559.0	ORF1ab	1.0	3187.0	9554.0	ORF1ab	2.0	3185.0	2.0	same gene	2021-01	2021	1
9825	9820	5	2	0.04636	9560.0	ORF1ab	2.0	3187.0	9555.0	ORF1ab	3.0	3185.0	2.0	same gene	2021-01	2021	1
9820	9825	5	2	0.04636	9555.0	ORF1ab	3.0	3185.0	9560.0	ORF1ab	2.0	3187.0	2.0	same gene	2021-01	2021	1
9820	9824	4	2	0.04636	9555.0	ORF1ab	3.0	3185.0	9559.0	ORF1ab	1.0	3187.0	2.0	same gene	2021-01	2021	1
9822	9827	5	2	0.04636	9557.0	ORF1ab	2.0	3186.0	9562.0	ORF1ab	1.0	3188.0	2.0	same gene	2021-01	2021	1
9821	9827	6	2	0.04636	9556.0	ORF1ab	1.0	3186.0	9562.0	ORF1ab	1.0	3188.0	2.0	same gene	2021-01	2021	1
9819	9824	5	2	0.04636	9554.0	ORF1ab	2.0	3185.0	9559.0	ORF1ab	1.0	3187.0	2.0	same gene	2021-01	2021	1
9819	9825	6	2	0.04636	9554.0	ORF1ab	2.0	3185.0	9560.0	ORF1ab	2.0	3187.0	2.0	same gene	2021-01	2021	1
9819	9826	7	2	0.04636	9554.0	ORF1ab	2.0	3185.0	9561.0	ORF1ab	3.0	3187.0	2.0	same gene	2021-01	2021	1
9824	9820	4	2	0.04636	9559.0	ORF1ab	1.0	3187.0	9555.0	ORF1ab	3.0	3185.0	2.0	same gene	2021-01	2021	1
12449	12458	9	2	0.04635	12184.0	ORF1ab	1.0	4062.0	12193.0	ORF1ab	1.0	4065.0	3.0	same gene	2021-01	2021	1
12448	12458	10	2	0.04635	12183.0	ORF1ab	3.0	4061.0	12193.0	ORF1ab	1.0	4065.0	4.0	same gene	2021-01	2021	1
12450	12458	8	2	0.04635	12185.0	ORF1ab	2.0	4062.0	12193.0	ORF1ab	1.0	4065.0	3.0	same gene	2021-01	2021	1
12458	12454	4	2	0.04635	12193.0	ORF1ab	1.0	4065.0	12189.0	ORF1ab	3.0	4063.0	2.0	same gene	2021-01	2021	1
12458	12453	5	2	0.04635	12193.0	ORF1ab	1.0	4065.0	12188.0	ORF1ab	2.0	4063.0	2.0	same gene	2021-01	2021	1
12458	12452	6	2	0.04635	12193.0	ORF1ab	1.0	4065.0	12187.0	ORF1ab	1.0	4063.0	2.0	same gene	2021-01	2021	1
12458	12451	7	2	0.04635	12193.0	ORF1ab	1.0	4065.0	12186.0	ORF1ab	3.0	4062.0	3.0	same gene	2021-01	2021	1
12458	12450	8	2	0.04635	12193.0	ORF1ab	1.0	4065.0	12185.0	ORF1ab	2.0	4062.0	3.0	same gene	2021-01	2021	1
12458	12449	9	2	0.04635	12193.0	ORF1ab	1.0	4065.0	12184.0	ORF1ab	1.0	4062.0	3.0	same gene	2021-01	2021	1
12458	12448	10	2	0.04635	12193.0	ORF1ab	1.0	4065.0	12183.0	ORF1ab	3.0	4061.0	4.0	same gene	2021-01	2021	1
12454	12458	4	2	0.04635	12189.0	ORF1ab	3.0	4063.0	12193.0	ORF1ab	1.0	4065.0	2.0	same gene	2021-01	2021	1
12453	12458	5	2	0.04635	12188.0	ORF1ab	2.0	4063.0	12193.0	ORF1ab	1.0	4065.0	2.0	same gene	2021-01	2021	1
12452	12458	6	2	0.04635	12187.0	ORF1ab	1.0	4063.0	12193.0	ORF1ab	1.0	4065.0	2.0	same gene	2021-01	2021	1
12451	12458	7	2	0.04635	12186.0	ORF1ab	3.0	4062.0	12193.0	ORF1ab	1.0	4065.0	3.0	same gene	2021-01	2021	1
24431	24424	7	2	0.04634	2869.0	S	1.0	957.0	2862.0	S	3.0	954.0	3.0	same gene	2021-01	2021	1
24430	24424	6	2	0.04634	2868.0	S	3.0	956.0	2862.0	S	3.0	954.0	2.0	same gene	2021-01	2021	1
24428	24423	5	2	0.04634	2866.0	S	1.0	956.0	2861.0	S	2.0	954.0	2.0	same gene	2021-01	2021	1
24429	24423	6	2	0.04634	2867.0	S	2.0	956.0	2861.0	S	2.0	954.0	2.0	same gene	2021-01	2021	1
24430	24423	7	2	0.04634	2868.0	S	3.0	956.0	2861.0	S	2.0	954.0	2.0	same gene	2021-01	2021	1
24431	24423	8	2	0.04634	2869.0	S	1.0	957.0	2861.0	S	2.0	954.0	3.0	same gene	2021-01	2021	1
24431	24426	5	2	0.04634	2869.0	S	1.0	957.0	2864.0	S	2.0	955.0	2.0	same gene	2021-01	2021	1
7977	7983	6	2	0.04634	7712.0	ORF1ab	2.0	2571.0	7718.0	ORF1ab	2.0	2573.0	2.0	same gene	2021-01	2021	1
24426	24431	5	2	0.04634	2864.0	S	2.0	955.0	2869.0	S	1.0	957.0	2.0	same gene	2021-01	2021	1
24423	24431	8	2	0.04634	2861.0	S	2.0	954.0	2869.0	S	1.0	957.0	3.0	same gene	2021-01	2021	1
24423	24430	7	2	0.04634	2861.0	S	2.0	954.0	2868.0	S	3.0	956.0	2.0	same gene	2021-01	2021	1
24423	24429	6	2	0.04634	2861.0	S	2.0	954.0	2867.0	S	2.0	956.0	2.0	same gene	2021-01	2021	1
24423	24428	5	2	0.04634	2861.0	S	2.0	954.0	2866.0	S	1.0	956.0	2.0	same gene	2021-01	2021	1
24424	24428	4	2	0.04634	2862.0	S	3.0	954.0	2866.0	S	1.0	956.0	2.0	same gene	2021-01	2021	1
24424	24429	5	2	0.04634	2862.0	S	3.0	954.0	2867.0	S	2.0	956.0	2.0	same gene	2021-01	2021	1
24424	24430	6	2	0.04634	2862.0	S	3.0	954.0	2868.0	S	3.0	956.0	2.0	same gene	2021-01	2021	1
24424	24431	7	2	0.04634	2862.0	S	3.0	954.0	2869.0	S	1.0	957.0	3.0	same gene	2021-01	2021	1
7983	7977	6	2	0.04634	7718.0	ORF1ab	2.0	2573.0	7712.0	ORF1ab	2.0	2571.0	2.0	same gene	2021-01	2021	1
24429	24424	5	2	0.04634	2867.0	S	2.0	956.0	2862.0	S	3.0	954.0	2.0	same gene	2021-01	2021	1
24428	24424	4	2	0.04634	2866.0	S	1.0	956.0	2862.0	S	3.0	954.0	2.0	same gene	2021-01	2021	1
9820	9828	8	2	0.04633	9555.0	ORF1ab	3.0	3185.0	9563.0	ORF1ab	2.0	3188.0	3.0	same gene	2021-01	2021	1
9828	9820	8	2	0.04633	9563.0	ORF1ab	2.0	3188.0	9555.0	ORF1ab	3.0	3185.0	3.0	same gene	2021-01	2021	1
9819	9828	9	2	0.04633	9554.0	ORF1ab	2.0	3185.0	9563.0	ORF1ab	2.0	3188.0	3.0	same gene	2021-01	2021	1
9821	9828	7	2	0.04633	9556.0	ORF1ab	1.0	3186.0	9563.0	ORF1ab	2.0	3188.0	2.0	same gene	2021-01	2021	1
9828	9819	9	2	0.04633	9563.0	ORF1ab	2.0	3188.0	9554.0	ORF1ab	2.0	3185.0	3.0	same gene	2021-01	2021	1
9822	9828	6	2	0.04633	9557.0	ORF1ab	2.0	3186.0	9563.0	ORF1ab	2.0	3188.0	2.0	same gene	2021-01	2021	1
9828	9822	6	2	0.04633	9563.0	ORF1ab	2.0	3188.0	9557.0	ORF1ab	2.0	3186.0	2.0	same gene	2021-01	2021	1
9828	9821	7	2	0.04633	9563.0	ORF1ab	2.0	3188.0	9556.0	ORF1ab	1.0	3186.0	2.0	same gene	2021-01	2021	1
11035	7989	3046	2	0.04632	10770.0	ORF1ab	3.0	3590.0	7724.0	ORF1ab	2.0	2575.0	1015.0	same gene	2021-01	2021	1
11032	7989	3043	2	0.04632	10767.0	ORF1ab	3.0	3589.0	7724.0	ORF1ab	2.0	2575.0	1014.0	same gene	2021-01	2021	1
11033	7989	3044	2	0.04632	10768.0	ORF1ab	1.0	3590.0	7724.0	ORF1ab	2.0	2575.0	1015.0	same gene	2021-01	2021	1
24430	24437	7	2	0.04632	2868.0	S	3.0	956.0	2875.0	S	1.0	959.0	3.0	same gene	2021-01	2021	1
11034	7989	3045	2	0.04632	10769.0	ORF1ab	2.0	3590.0	7724.0	ORF1ab	2.0	2575.0	1015.0	same gene	2021-01	2021	1
11040	7989	3051	2	0.04632	10775.0	ORF1ab	2.0	3592.0	7724.0	ORF1ab	2.0	2575.0	1017.0	same gene	2021-01	2021	1
11037	7989	3048	2	0.04632	10772.0	ORF1ab	2.0	3591.0	7724.0	ORF1ab	2.0	2575.0	1016.0	same gene	2021-01	2021	1
11038	7989	3049	2	0.04632	10773.0	ORF1ab	3.0	3591.0	7724.0	ORF1ab	2.0	2575.0	1016.0	same gene	2021-01	2021	1
11040	7988	3052	2	0.04632	10775.0	ORF1ab	2.0	3592.0	7723.0	ORF1ab	1.0	2575.0	1017.0	same gene	2021-01	2021	1
11041	7989	3052	2	0.04632	10776.0	ORF1ab	3.0	3592.0	7724.0	ORF1ab	2.0	2575.0	1017.0	same gene	2021-01	2021	1
11041	7988	3053	2	0.04632	10776.0	ORF1ab	3.0	3592.0	7723.0	ORF1ab	1.0	2575.0	1017.0	same gene	2021-01	2021	1
24437	24423	14	2	0.04632	2875.0	S	1.0	959.0	2861.0	S	2.0	954.0	5.0	same gene	2021-01	2021	1
11038	7988	3050	2	0.04632	10773.0	ORF1ab	3.0	3591.0	7723.0	ORF1ab	1.0	2575.0	1016.0	same gene	2021-01	2021	1
11037	7988	3049	2	0.04632	10772.0	ORF1ab	2.0	3591.0	7723.0	ORF1ab	1.0	2575.0	1016.0	same gene	2021-01	2021	1
11035	11041	6	2	0.04632	10770.0	ORF1ab	3.0	3590.0	10776.0	ORF1ab	3.0	3592.0	2.0	same gene	2021-01	2021	1
11034	7988	3046	2	0.04632	10769.0	ORF1ab	2.0	3590.0	7723.0	ORF1ab	1.0	2575.0	1015.0	same gene	2021-01	2021	1
11033	7988	3045	2	0.04632	10768.0	ORF1ab	1.0	3590.0	7723.0	ORF1ab	1.0	2575.0	1015.0	same gene	2021-01	2021	1
11032	7988	3044	2	0.04632	10767.0	ORF1ab	3.0	3589.0	7723.0	ORF1ab	1.0	2575.0	1014.0	same gene	2021-01	2021	1
11041	7985	3056	2	0.04632	10776.0	ORF1ab	3.0	3592.0	7720.0	ORF1ab	1.0	2574.0	1018.0	same gene	2021-01	2021	1
11040	7985	3055	2	0.04632	10775.0	ORF1ab	2.0	3592.0	7720.0	ORF1ab	1.0	2574.0	1018.0	same gene	2021-01	2021	1
11038	7985	3053	2	0.04632	10773.0	ORF1ab	3.0	3591.0	7720.0	ORF1ab	1.0	2574.0	1017.0	same gene	2021-01	2021	1
11037	7985	3052	2	0.04632	10772.0	ORF1ab	2.0	3591.0	7720.0	ORF1ab	1.0	2574.0	1017.0	same gene	2021-01	2021	1
11035	7985	3050	2	0.04632	10770.0	ORF1ab	3.0	3590.0	7720.0	ORF1ab	1.0	2574.0	1016.0	same gene	2021-01	2021	1
11035	7988	3047	2	0.04632	10770.0	ORF1ab	3.0	3590.0	7723.0	ORF1ab	1.0	2575.0	1015.0	same gene	2021-01	2021	1
24430	24435	5	2	0.04632	2868.0	S	3.0	956.0	2873.0	S	2.0	958.0	2.0	same gene	2021-01	2021	1
11035	11040	5	2	0.04632	10770.0	ORF1ab	3.0	3590.0	10775.0	ORF1ab	2.0	3592.0	2.0	same gene	2021-01	2021	1
11034	11041	7	2	0.04632	10769.0	ORF1ab	2.0	3590.0	10776.0	ORF1ab	3.0	3592.0	2.0	same gene	2021-01	2021	1
24423	24434	11	2	0.04632	2861.0	S	2.0	954.0	2872.0	S	1.0	958.0	4.0	same gene	2021-01	2021	1
24423	24437	14	2	0.04632	2861.0	S	2.0	954.0	2875.0	S	1.0	959.0	5.0	same gene	2021-01	2021	1
11032	11037	5	2	0.04632	10767.0	ORF1ab	3.0	3589.0	10772.0	ORF1ab	2.0	3591.0	2.0	same gene	2021-01	2021	1
11032	11038	6	2	0.04632	10767.0	ORF1ab	3.0	3589.0	10773.0	ORF1ab	3.0	3591.0	2.0	same gene	2021-01	2021	1
11032	11040	8	2	0.04632	10767.0	ORF1ab	3.0	3589.0	10775.0	ORF1ab	2.0	3592.0	3.0	same gene	2021-01	2021	1
11032	11041	9	2	0.04632	10767.0	ORF1ab	3.0	3589.0	10776.0	ORF1ab	3.0	3592.0	3.0	same gene	2021-01	2021	1
24424	24434	10	2	0.04632	2862.0	S	3.0	954.0	2872.0	S	1.0	958.0	4.0	same gene	2021-01	2021	1
24424	24435	11	2	0.04632	2862.0	S	3.0	954.0	2873.0	S	2.0	958.0	4.0	same gene	2021-01	2021	1
24424	24437	13	2	0.04632	2862.0	S	3.0	954.0	2875.0	S	1.0	959.0	5.0	same gene	2021-01	2021	1
11033	11040	7	2	0.04632	10768.0	ORF1ab	1.0	3590.0	10775.0	ORF1ab	2.0	3592.0	2.0	same gene	2021-01	2021	1
24426	24434	8	2	0.04632	2864.0	S	2.0	955.0	2872.0	S	1.0	958.0	3.0	same gene	2021-01	2021	1
24426	24435	9	2	0.04632	2864.0	S	2.0	955.0	2873.0	S	2.0	958.0	3.0	same gene	2021-01	2021	1
24426	24437	11	2	0.04632	2864.0	S	2.0	955.0	2875.0	S	1.0	959.0	4.0	same gene	2021-01	2021	1
24428	24434	6	2	0.04632	2866.0	S	1.0	956.0	2872.0	S	1.0	958.0	2.0	same gene	2021-01	2021	1
24428	24435	7	2	0.04632	2866.0	S	1.0	956.0	2873.0	S	2.0	958.0	2.0	same gene	2021-01	2021	1
24428	24437	9	2	0.04632	2866.0	S	1.0	956.0	2875.0	S	1.0	959.0	3.0	same gene	2021-01	2021	1
24429	24434	5	2	0.04632	2867.0	S	2.0	956.0	2872.0	S	1.0	958.0	2.0	same gene	2021-01	2021	1
24429	24435	6	2	0.04632	2867.0	S	2.0	956.0	2873.0	S	2.0	958.0	2.0	same gene	2021-01	2021	1
11033	11041	8	2	0.04632	10768.0	ORF1ab	1.0	3590.0	10776.0	ORF1ab	3.0	3592.0	2.0	same gene	2021-01	2021	1
11034	11040	6	2	0.04632	10769.0	ORF1ab	2.0	3590.0	10775.0	ORF1ab	2.0	3592.0	2.0	same gene	2021-01	2021	1
24429	24437	8	2	0.04632	2867.0	S	2.0	956.0	2875.0	S	1.0	959.0	3.0	same gene	2021-01	2021	1
24430	24434	4	2	0.04632	2868.0	S	3.0	956.0	2872.0	S	1.0	958.0	2.0	same gene	2021-01	2021	1
24435	24423	12	2	0.04632	2873.0	S	2.0	958.0	2861.0	S	2.0	954.0	4.0	same gene	2021-01	2021	1
11034	7985	3049	2	0.04632	10769.0	ORF1ab	2.0	3590.0	7720.0	ORF1ab	1.0	2574.0	1016.0	same gene	2021-01	2021	1
11033	7985	3048	2	0.04632	10768.0	ORF1ab	1.0	3590.0	7720.0	ORF1ab	1.0	2574.0	1016.0	same gene	2021-01	2021	1
11032	7985	3047	2	0.04632	10767.0	ORF1ab	3.0	3589.0	7720.0	ORF1ab	1.0	2574.0	1015.0	same gene	2021-01	2021	1
7988	11032	3044	2	0.04632	7723.0	ORF1ab	1.0	2575.0	10767.0	ORF1ab	3.0	3589.0	1014.0	same gene	2021-01	2021	1
7985	11040	3055	2	0.04632	7720.0	ORF1ab	1.0	2574.0	10775.0	ORF1ab	2.0	3592.0	1018.0	same gene	2021-01	2021	1
7985	11038	3053	2	0.04632	7720.0	ORF1ab	1.0	2574.0	10773.0	ORF1ab	3.0	3591.0	1017.0	same gene	2021-01	2021	1
7985	11037	3052	2	0.04632	7720.0	ORF1ab	1.0	2574.0	10772.0	ORF1ab	2.0	3591.0	1017.0	same gene	2021-01	2021	1
7985	11034	3049	2	0.04632	7720.0	ORF1ab	1.0	2574.0	10769.0	ORF1ab	2.0	3590.0	1016.0	same gene	2021-01	2021	1
7985	11033	3048	2	0.04632	7720.0	ORF1ab	1.0	2574.0	10768.0	ORF1ab	1.0	3590.0	1016.0	same gene	2021-01	2021	1
7985	11032	3047	2	0.04632	7720.0	ORF1ab	1.0	2574.0	10767.0	ORF1ab	3.0	3589.0	1015.0	same gene	2021-01	2021	1
7975	7983	8	2	0.04632	7710.0	ORF1ab	3.0	2570.0	7718.0	ORF1ab	2.0	2573.0	3.0	same gene	2021-01	2021	1
7975	7980	5	2	0.04632	7710.0	ORF1ab	3.0	2570.0	7715.0	ORF1ab	2.0	2572.0	2.0	same gene	2021-01	2021	1
24437	24431	6	2	0.04632	2875.0	S	1.0	959.0	2869.0	S	1.0	957.0	2.0	same gene	2021-01	2021	1
24437	24430	7	2	0.04632	2875.0	S	1.0	959.0	2868.0	S	3.0	956.0	3.0	same gene	2021-01	2021	1
24435	24430	5	2	0.04632	2873.0	S	2.0	958.0	2868.0	S	3.0	956.0	2.0	same gene	2021-01	2021	1
24434	24430	4	2	0.04632	2872.0	S	1.0	958.0	2868.0	S	3.0	956.0	2.0	same gene	2021-01	2021	1
24437	24429	8	2	0.04632	2875.0	S	1.0	959.0	2867.0	S	2.0	956.0	3.0	same gene	2021-01	2021	1
24435	24429	6	2	0.04632	2873.0	S	2.0	958.0	2867.0	S	2.0	956.0	2.0	same gene	2021-01	2021	1
24434	24429	5	2	0.04632	2872.0	S	1.0	958.0	2867.0	S	2.0	956.0	2.0	same gene	2021-01	2021	1
24437	24428	9	2	0.04632	2875.0	S	1.0	959.0	2866.0	S	1.0	956.0	3.0	same gene	2021-01	2021	1
24435	24428	7	2	0.04632	2873.0	S	2.0	958.0	2866.0	S	1.0	956.0	2.0	same gene	2021-01	2021	1
24434	24428	6	2	0.04632	2872.0	S	1.0	958.0	2866.0	S	1.0	956.0	2.0	same gene	2021-01	2021	1
24437	24426	11	2	0.04632	2875.0	S	1.0	959.0	2864.0	S	2.0	955.0	4.0	same gene	2021-01	2021	1
24435	24426	9	2	0.04632	2873.0	S	2.0	958.0	2864.0	S	2.0	955.0	3.0	same gene	2021-01	2021	1
24434	24426	8	2	0.04632	2872.0	S	1.0	958.0	2864.0	S	2.0	955.0	3.0	same gene	2021-01	2021	1
24434	24423	11	2	0.04632	2872.0	S	1.0	958.0	2861.0	S	2.0	954.0	4.0	same gene	2021-01	2021	1
24437	24424	13	2	0.04632	2875.0	S	1.0	959.0	2862.0	S	3.0	954.0	5.0	same gene	2021-01	2021	1
24435	24424	11	2	0.04632	2873.0	S	2.0	958.0	2862.0	S	3.0	954.0	4.0	same gene	2021-01	2021	1
24434	24424	10	2	0.04632	2872.0	S	1.0	958.0	2862.0	S	3.0	954.0	4.0	same gene	2021-01	2021	1
7985	11041	3056	2	0.04632	7720.0	ORF1ab	1.0	2574.0	10776.0	ORF1ab	3.0	3592.0	1018.0	same gene	2021-01	2021	1
7988	11033	3045	2	0.04632	7723.0	ORF1ab	1.0	2575.0	10768.0	ORF1ab	1.0	3590.0	1015.0	same gene	2021-01	2021	1
7983	7975	8	2	0.04632	7718.0	ORF1ab	2.0	2573.0	7710.0	ORF1ab	3.0	2570.0	3.0	same gene	2021-01	2021	1
7988	11034	3046	2	0.04632	7723.0	ORF1ab	1.0	2575.0	10769.0	ORF1ab	2.0	3590.0	1015.0	same gene	2021-01	2021	1
7980	7975	5	2	0.04632	7715.0	ORF1ab	2.0	2572.0	7710.0	ORF1ab	3.0	2570.0	2.0	same gene	2021-01	2021	1
11037	11032	5	2	0.04632	10772.0	ORF1ab	2.0	3591.0	10767.0	ORF1ab	3.0	3589.0	2.0	same gene	2021-01	2021	1
11038	11032	6	2	0.04632	10773.0	ORF1ab	3.0	3591.0	10767.0	ORF1ab	3.0	3589.0	2.0	same gene	2021-01	2021	1
11040	11032	8	2	0.04632	10775.0	ORF1ab	2.0	3592.0	10767.0	ORF1ab	3.0	3589.0	3.0	same gene	2021-01	2021	1
11041	11032	9	2	0.04632	10776.0	ORF1ab	3.0	3592.0	10767.0	ORF1ab	3.0	3589.0	3.0	same gene	2021-01	2021	1
11040	11033	7	2	0.04632	10775.0	ORF1ab	2.0	3592.0	10768.0	ORF1ab	1.0	3590.0	2.0	same gene	2021-01	2021	1
11041	11033	8	2	0.04632	10776.0	ORF1ab	3.0	3592.0	10768.0	ORF1ab	1.0	3590.0	2.0	same gene	2021-01	2021	1
11040	11034	6	2	0.04632	10775.0	ORF1ab	2.0	3592.0	10769.0	ORF1ab	2.0	3590.0	2.0	same gene	2021-01	2021	1
11041	11034	7	2	0.04632	10776.0	ORF1ab	3.0	3592.0	10769.0	ORF1ab	2.0	3590.0	2.0	same gene	2021-01	2021	1
11040	11035	5	2	0.04632	10775.0	ORF1ab	2.0	3592.0	10770.0	ORF1ab	3.0	3590.0	2.0	same gene	2021-01	2021	1
11041	11035	6	2	0.04632	10776.0	ORF1ab	3.0	3592.0	10770.0	ORF1ab	3.0	3590.0	2.0	same gene	2021-01	2021	1
7989	11041	3052	2	0.04632	7724.0	ORF1ab	2.0	2575.0	10776.0	ORF1ab	3.0	3592.0	1017.0	same gene	2021-01	2021	1
7989	11040	3051	2	0.04632	7724.0	ORF1ab	2.0	2575.0	10775.0	ORF1ab	2.0	3592.0	1017.0	same gene	2021-01	2021	1
7989	11038	3049	2	0.04632	7724.0	ORF1ab	2.0	2575.0	10773.0	ORF1ab	3.0	3591.0	1016.0	same gene	2021-01	2021	1
7989	11037	3048	2	0.04632	7724.0	ORF1ab	2.0	2575.0	10772.0	ORF1ab	2.0	3591.0	1016.0	same gene	2021-01	2021	1
7989	11035	3046	2	0.04632	7724.0	ORF1ab	2.0	2575.0	10770.0	ORF1ab	3.0	3590.0	1015.0	same gene	2021-01	2021	1
7989	11034	3045	2	0.04632	7724.0	ORF1ab	2.0	2575.0	10769.0	ORF1ab	2.0	3590.0	1015.0	same gene	2021-01	2021	1
7989	11033	3044	2	0.04632	7724.0	ORF1ab	2.0	2575.0	10768.0	ORF1ab	1.0	3590.0	1015.0	same gene	2021-01	2021	1
7989	11032	3043	2	0.04632	7724.0	ORF1ab	2.0	2575.0	10767.0	ORF1ab	3.0	3589.0	1014.0	same gene	2021-01	2021	1
7988	11041	3053	2	0.04632	7723.0	ORF1ab	1.0	2575.0	10776.0	ORF1ab	3.0	3592.0	1017.0	same gene	2021-01	2021	1
7988	11040	3052	2	0.04632	7723.0	ORF1ab	1.0	2575.0	10775.0	ORF1ab	2.0	3592.0	1017.0	same gene	2021-01	2021	1
24431	24437	6	2	0.04632	2869.0	S	1.0	957.0	2875.0	S	1.0	959.0	2.0	same gene	2021-01	2021	1
7988	11038	3050	2	0.04632	7723.0	ORF1ab	1.0	2575.0	10773.0	ORF1ab	3.0	3591.0	1016.0	same gene	2021-01	2021	1
7988	11037	3049	2	0.04632	7723.0	ORF1ab	1.0	2575.0	10772.0	ORF1ab	2.0	3591.0	1016.0	same gene	2021-01	2021	1
7988	11035	3047	2	0.04632	7723.0	ORF1ab	1.0	2575.0	10770.0	ORF1ab	3.0	3590.0	1015.0	same gene	2021-01	2021	1
7985	11035	3050	2	0.04632	7720.0	ORF1ab	1.0	2574.0	10770.0	ORF1ab	3.0	3590.0	1016.0	same gene	2021-01	2021	1
24423	24435	12	2	0.04632	2861.0	S	2.0	954.0	2873.0	S	2.0	958.0	4.0	same gene	2021-01	2021	1
11040	11031	9	2	0.04631	10775.0	ORF1ab	2.0	3592.0	10766.0	ORF1ab	2.0	3589.0	3.0	same gene	2021-01	2021	1
11035	24434	13399	2	0.04631	10770.0	ORF1ab	3.0	3590.0	2872.0	S	1.0	958.0		different gene	2021-01	2021	1
24435	11037	13398	2	0.04631	2873.0	S	2.0	958.0	10772.0	ORF1ab	2.0	3591.0		different gene	2021-01	2021	1
24437	11037	13400	2	0.04631	2875.0	S	1.0	959.0	10772.0	ORF1ab	2.0	3591.0		different gene	2021-01	2021	1
11033	24434	13401	2	0.04631	10768.0	ORF1ab	1.0	3590.0	2872.0	S	1.0	958.0		different gene	2021-01	2021	1
7988	24434	16446	2	0.04631	7723.0	ORF1ab	1.0	2575.0	2872.0	S	1.0	958.0		different gene	2021-01	2021	1
7988	24435	16447	2	0.04631	7723.0	ORF1ab	1.0	2575.0	2873.0	S	2.0	958.0		different gene	2021-01	2021	1
7988	24437	16449	2	0.04631	7723.0	ORF1ab	1.0	2575.0	2875.0	S	1.0	959.0		different gene	2021-01	2021	1
11033	24435	13402	2	0.04631	10768.0	ORF1ab	1.0	3590.0	2873.0	S	2.0	958.0		different gene	2021-01	2021	1
11033	24437	13404	2	0.04631	10768.0	ORF1ab	1.0	3590.0	2875.0	S	1.0	959.0		different gene	2021-01	2021	1
11034	24434	13400	2	0.04631	10769.0	ORF1ab	2.0	3590.0	2872.0	S	1.0	958.0		different gene	2021-01	2021	1
11034	24435	13401	2	0.04631	10769.0	ORF1ab	2.0	3590.0	2873.0	S	2.0	958.0		different gene	2021-01	2021	1
11034	24437	13403	2	0.04631	10769.0	ORF1ab	2.0	3590.0	2875.0	S	1.0	959.0		different gene	2021-01	2021	1
24434	11038	13396	2	0.04631	2872.0	S	1.0	958.0	10773.0	ORF1ab	3.0	3591.0		different gene	2021-01	2021	1
24435	11038	13397	2	0.04631	2873.0	S	2.0	958.0	10773.0	ORF1ab	3.0	3591.0		different gene	2021-01	2021	1
24437	11038	13399	2	0.04631	2875.0	S	1.0	959.0	10773.0	ORF1ab	3.0	3591.0		different gene	2021-01	2021	1
11035	24435	13400	2	0.04631	10770.0	ORF1ab	3.0	3590.0	2873.0	S	2.0	958.0		different gene	2021-01	2021	1
11032	24437	13405	2	0.04631	10767.0	ORF1ab	3.0	3589.0	2875.0	S	1.0	959.0		different gene	2021-01	2021	1
11035	24437	13402	2	0.04631	10770.0	ORF1ab	3.0	3590.0	2875.0	S	1.0	959.0		different gene	2021-01	2021	1
24434	11040	13394	2	0.04631	2872.0	S	1.0	958.0	10775.0	ORF1ab	2.0	3592.0		different gene	2021-01	2021	1
7989	11030	3041	2	0.04631	7724.0	ORF1ab	2.0	2575.0	10765.0	ORF1ab	1.0	3589.0	1014.0	same gene	2021-01	2021	1
7989	11031	3042	2	0.04631	7724.0	ORF1ab	2.0	2575.0	10766.0	ORF1ab	2.0	3589.0	1014.0	same gene	2021-01	2021	1
11041	11031	10	2	0.04631	10776.0	ORF1ab	3.0	3592.0	10766.0	ORF1ab	2.0	3589.0	3.0	same gene	2021-01	2021	1
7985	24437	16452	2	0.04631	7720.0	ORF1ab	1.0	2574.0	2875.0	S	1.0	959.0		different gene	2021-01	2021	1
11038	11031	7	2	0.04631	10773.0	ORF1ab	3.0	3591.0	10766.0	ORF1ab	2.0	3589.0	2.0	same gene	2021-01	2021	1
11037	11031	6	2	0.04631	10772.0	ORF1ab	2.0	3591.0	10766.0	ORF1ab	2.0	3589.0	2.0	same gene	2021-01	2021	1
24435	11040	13395	2	0.04631	2873.0	S	2.0	958.0	10775.0	ORF1ab	2.0	3592.0		different gene	2021-01	2021	1
24437	11040	13397	2	0.04631	2875.0	S	1.0	959.0	10775.0	ORF1ab	2.0	3592.0		different gene	2021-01	2021	1
11037	24434	13397	2	0.04631	10772.0	ORF1ab	2.0	3591.0	2872.0	S	1.0	958.0		different gene	2021-01	2021	1
11037	24435	13398	2	0.04631	10772.0	ORF1ab	2.0	3591.0	2873.0	S	2.0	958.0		different gene	2021-01	2021	1
11037	24437	13400	2	0.04631	10772.0	ORF1ab	2.0	3591.0	2875.0	S	1.0	959.0		different gene	2021-01	2021	1
24431	24421	10	2	0.04631	2869.0	S	1.0	957.0	2859.0	S	3.0	953.0	4.0	same gene	2021-01	2021	1
24434	11037	13397	2	0.04631	2872.0	S	1.0	958.0	10772.0	ORF1ab	2.0	3591.0		different gene	2021-01	2021	1
11032	24435	13403	2	0.04631	10767.0	ORF1ab	3.0	3589.0	2873.0	S	2.0	958.0		different gene	2021-01	2021	1
24429	24421	8	2	0.04631	2867.0	S	2.0	956.0	2859.0	S	3.0	953.0	3.0	same gene	2021-01	2021	1
11030	7988	3042	2	0.04631	10765.0	ORF1ab	1.0	3589.0	7723.0	ORF1ab	1.0	2575.0	1014.0	same gene	2021-01	2021	1
7985	24434	16449	2	0.04631	7720.0	ORF1ab	1.0	2574.0	2872.0	S	1.0	958.0		different gene	2021-01	2021	1
11030	7985	3045	2	0.04631	10765.0	ORF1ab	1.0	3589.0	7720.0	ORF1ab	1.0	2574.0	1015.0	same gene	2021-01	2021	1
11031	7985	3046	2	0.04631	10766.0	ORF1ab	2.0	3589.0	7720.0	ORF1ab	1.0	2574.0	1015.0	same gene	2021-01	2021	1
24434	11033	13401	2	0.04631	2872.0	S	1.0	958.0	10768.0	ORF1ab	1.0	3590.0		different gene	2021-01	2021	1
24437	11032	13405	2	0.04631	2875.0	S	1.0	959.0	10767.0	ORF1ab	3.0	3589.0		different gene	2021-01	2021	1
24435	11032	13403	2	0.04631	2873.0	S	2.0	958.0	10767.0	ORF1ab	3.0	3589.0		different gene	2021-01	2021	1
24434	11032	13402	2	0.04631	2872.0	S	1.0	958.0	10767.0	ORF1ab	3.0	3589.0		different gene	2021-01	2021	1
24435	11033	13402	2	0.04631	2873.0	S	2.0	958.0	10768.0	ORF1ab	1.0	3590.0		different gene	2021-01	2021	1
24437	11033	13404	2	0.04631	2875.0	S	1.0	959.0	10768.0	ORF1ab	1.0	3590.0		different gene	2021-01	2021	1
24434	7985	16449	2	0.04631	2872.0	S	1.0	958.0	7720.0	ORF1ab	1.0	2574.0		different gene	2021-01	2021	1
7988	11030	3042	2	0.04631	7723.0	ORF1ab	1.0	2575.0	10765.0	ORF1ab	1.0	3589.0	1014.0	same gene	2021-01	2021	1
7988	11031	3043	2	0.04631	7723.0	ORF1ab	1.0	2575.0	10766.0	ORF1ab	2.0	3589.0	1014.0	same gene	2021-01	2021	1
24435	7985	16450	2	0.04631	2873.0	S	2.0	958.0	7720.0	ORF1ab	1.0	2574.0		different gene	2021-01	2021	1
24437	7985	16452	2	0.04631	2875.0	S	1.0	959.0	7720.0	ORF1ab	1.0	2574.0		different gene	2021-01	2021	1
11030	11037	7	2	0.04631	10765.0	ORF1ab	1.0	3589.0	10772.0	ORF1ab	2.0	3591.0	2.0	same gene	2021-01	2021	1
11032	24434	13402	2	0.04631	10767.0	ORF1ab	3.0	3589.0	2872.0	S	1.0	958.0		different gene	2021-01	2021	1
11030	11038	8	2	0.04631	10765.0	ORF1ab	1.0	3589.0	10773.0	ORF1ab	3.0	3591.0	2.0	same gene	2021-01	2021	1
11030	11040	10	2	0.04631	10765.0	ORF1ab	1.0	3589.0	10775.0	ORF1ab	2.0	3592.0	3.0	same gene	2021-01	2021	1
11030	11041	11	2	0.04631	10765.0	ORF1ab	1.0	3589.0	10776.0	ORF1ab	3.0	3592.0	3.0	same gene	2021-01	2021	1
24434	11034	13400	2	0.04631	2872.0	S	1.0	958.0	10769.0	ORF1ab	2.0	3590.0		different gene	2021-01	2021	1
24435	11034	13401	2	0.04631	2873.0	S	2.0	958.0	10769.0	ORF1ab	2.0	3590.0		different gene	2021-01	2021	1
24437	11034	13403	2	0.04631	2875.0	S	1.0	959.0	10769.0	ORF1ab	2.0	3590.0		different gene	2021-01	2021	1
11031	11037	6	2	0.04631	10766.0	ORF1ab	2.0	3589.0	10772.0	ORF1ab	2.0	3591.0	2.0	same gene	2021-01	2021	1
11031	11038	7	2	0.04631	10766.0	ORF1ab	2.0	3589.0	10773.0	ORF1ab	3.0	3591.0	2.0	same gene	2021-01	2021	1
11031	11040	9	2	0.04631	10766.0	ORF1ab	2.0	3589.0	10775.0	ORF1ab	2.0	3592.0	3.0	same gene	2021-01	2021	1
11031	11041	10	2	0.04631	10766.0	ORF1ab	2.0	3589.0	10776.0	ORF1ab	3.0	3592.0	3.0	same gene	2021-01	2021	1
11031	7988	3043	2	0.04631	10766.0	ORF1ab	2.0	3589.0	7723.0	ORF1ab	1.0	2575.0	1014.0	same gene	2021-01	2021	1
24434	11035	13399	2	0.04631	2872.0	S	1.0	958.0	10770.0	ORF1ab	3.0	3590.0		different gene	2021-01	2021	1
24435	11035	13400	2	0.04631	2873.0	S	2.0	958.0	10770.0	ORF1ab	3.0	3590.0		different gene	2021-01	2021	1
24437	11035	13402	2	0.04631	2875.0	S	1.0	959.0	10770.0	ORF1ab	3.0	3590.0		different gene	2021-01	2021	1
24430	24421	9	2	0.04631	2868.0	S	3.0	956.0	2859.0	S	3.0	953.0	3.0	same gene	2021-01	2021	1
7985	24435	16450	2	0.04631	7720.0	ORF1ab	1.0	2574.0	2873.0	S	2.0	958.0		different gene	2021-01	2021	1
24428	24421	7	2	0.04631	2866.0	S	1.0	956.0	2859.0	S	3.0	953.0	3.0	same gene	2021-01	2021	1
24437	7989	16448	2	0.04631	2875.0	S	1.0	959.0	7724.0	ORF1ab	2.0	2575.0		different gene	2021-01	2021	1
7989	24435	16446	2	0.04631	7724.0	ORF1ab	2.0	2575.0	2873.0	S	2.0	958.0		different gene	2021-01	2021	1
7989	24437	16448	2	0.04631	7724.0	ORF1ab	2.0	2575.0	2875.0	S	1.0	959.0		different gene	2021-01	2021	1
24435	7989	16446	2	0.04631	2873.0	S	2.0	958.0	7724.0	ORF1ab	2.0	2575.0		different gene	2021-01	2021	1
11031	7989	3042	2	0.04631	10766.0	ORF1ab	2.0	3589.0	7724.0	ORF1ab	2.0	2575.0	1014.0	same gene	2021-01	2021	1
7985	11031	3046	2	0.04631	7720.0	ORF1ab	1.0	2574.0	10766.0	ORF1ab	2.0	3589.0	1015.0	same gene	2021-01	2021	1
7985	11030	3045	2	0.04631	7720.0	ORF1ab	1.0	2574.0	10765.0	ORF1ab	1.0	3589.0	1015.0	same gene	2021-01	2021	1
24421	24431	10	2	0.04631	2859.0	S	3.0	953.0	2869.0	S	1.0	957.0	4.0	same gene	2021-01	2021	1
24421	24430	9	2	0.04631	2859.0	S	3.0	953.0	2868.0	S	3.0	956.0	3.0	same gene	2021-01	2021	1
24421	24429	8	2	0.04631	2859.0	S	3.0	953.0	2867.0	S	2.0	956.0	3.0	same gene	2021-01	2021	1
24426	24421	5	2	0.04631	2864.0	S	2.0	955.0	2859.0	S	3.0	953.0	2.0	same gene	2021-01	2021	1
24421	24428	7	2	0.04631	2859.0	S	3.0	953.0	2866.0	S	1.0	956.0	3.0	same gene	2021-01	2021	1
24421	24426	5	2	0.04631	2859.0	S	3.0	953.0	2864.0	S	2.0	955.0	2.0	same gene	2021-01	2021	1
24437	7988	16449	2	0.04631	2875.0	S	1.0	959.0	7723.0	ORF1ab	1.0	2575.0		different gene	2021-01	2021	1
24435	7988	16447	2	0.04631	2873.0	S	2.0	958.0	7723.0	ORF1ab	1.0	2575.0		different gene	2021-01	2021	1
11030	7989	3041	2	0.04631	10765.0	ORF1ab	1.0	3589.0	7724.0	ORF1ab	2.0	2575.0	1014.0	same gene	2021-01	2021	1
7989	24434	16445	2	0.04631	7724.0	ORF1ab	2.0	2575.0	2872.0	S	1.0	958.0		different gene	2021-01	2021	1
24434	7989	16445	2	0.04631	2872.0	S	1.0	958.0	7724.0	ORF1ab	2.0	2575.0		different gene	2021-01	2021	1
24434	7988	16446	2	0.04631	2872.0	S	1.0	958.0	7723.0	ORF1ab	1.0	2575.0		different gene	2021-01	2021	1
11040	24434	13394	2	0.04631	10775.0	ORF1ab	2.0	3592.0	2872.0	S	1.0	958.0		different gene	2021-01	2021	1
11040	24437	13397	2	0.04631	10775.0	ORF1ab	2.0	3592.0	2875.0	S	1.0	959.0		different gene	2021-01	2021	1
11038	24437	13399	2	0.04631	10773.0	ORF1ab	3.0	3591.0	2875.0	S	1.0	959.0		different gene	2021-01	2021	1
11038	24435	13397	2	0.04631	10773.0	ORF1ab	3.0	3591.0	2873.0	S	2.0	958.0		different gene	2021-01	2021	1
11038	24434	13396	2	0.04631	10773.0	ORF1ab	3.0	3591.0	2872.0	S	1.0	958.0		different gene	2021-01	2021	1
11041	24434	13393	2	0.04631	10776.0	ORF1ab	3.0	3592.0	2872.0	S	1.0	958.0		different gene	2021-01	2021	1
11041	11030	11	2	0.04631	10776.0	ORF1ab	3.0	3592.0	10765.0	ORF1ab	1.0	3589.0	3.0	same gene	2021-01	2021	1
24437	11041	13396	2	0.04631	2875.0	S	1.0	959.0	10776.0	ORF1ab	3.0	3592.0		different gene	2021-01	2021	1
11040	24435	13395	2	0.04631	10775.0	ORF1ab	2.0	3592.0	2873.0	S	2.0	958.0		different gene	2021-01	2021	1
11040	11030	10	2	0.04631	10775.0	ORF1ab	2.0	3592.0	10765.0	ORF1ab	1.0	3589.0	3.0	same gene	2021-01	2021	1
11038	11030	8	2	0.04631	10773.0	ORF1ab	3.0	3591.0	10765.0	ORF1ab	1.0	3589.0	2.0	same gene	2021-01	2021	1
11037	11030	7	2	0.04631	10772.0	ORF1ab	2.0	3591.0	10765.0	ORF1ab	1.0	3589.0	2.0	same gene	2021-01	2021	1
11041	24435	13394	2	0.04631	10776.0	ORF1ab	3.0	3592.0	2873.0	S	2.0	958.0		different gene	2021-01	2021	1
11041	24437	13396	2	0.04631	10776.0	ORF1ab	3.0	3592.0	2875.0	S	1.0	959.0		different gene	2021-01	2021	1
24435	11041	13394	2	0.04631	2873.0	S	2.0	958.0	10776.0	ORF1ab	3.0	3592.0		different gene	2021-01	2021	1
24434	11041	13393	2	0.04631	2872.0	S	1.0	958.0	10776.0	ORF1ab	3.0	3592.0		different gene	2021-01	2021	1
13367	4979	8388	2	0.0463	13102.0	ORF1ab	1.0	4368.0	4714.0	ORF1ab	1.0	1572.0	2796.0	same gene	2021-01	2021	1
27172	4979	22193	2	0.0463	650.0	M	2.0	217.0	4714.0	ORF1ab	1.0	1572.0		different gene	2021-01	2021	1
27173	4979	22194	2	0.0463	651.0	M	3.0	217.0	4714.0	ORF1ab	1.0	1572.0		different gene	2021-01	2021	1
27174	4979	22195	2	0.0463	652.0	M	1.0	218.0	4714.0	ORF1ab	1.0	1572.0		different gene	2021-01	2021	1
13364	4979	8385	2	0.0463	13099.0	ORF1ab	1.0	4367.0	4714.0	ORF1ab	1.0	1572.0	2795.0	same gene	2021-01	2021	1
13371	4979	8392	2	0.0463	13106.0	ORF1ab	2.0	4369.0	4714.0	ORF1ab	1.0	1572.0	2797.0	same gene	2021-01	2021	1
4987	4979	8	2	0.0463	4722.0	ORF1ab	3.0	1574.0	4714.0	ORF1ab	1.0	1572.0	2.0	same gene	2021-01	2021	1
27175	4979	22196	2	0.0463	653.0	M	2.0	218.0	4714.0	ORF1ab	1.0	1572.0		different gene	2021-01	2021	1
27176	4979	22197	2	0.0463	654.0	M	3.0	218.0	4714.0	ORF1ab	1.0	1572.0		different gene	2021-01	2021	1
13340	13351	11	2	0.0463	13075.0	ORF1ab	1.0	4359.0	13086.0	ORF1ab	3.0	4362.0	3.0	same gene	2021-01	2021	1
27178	4979	22199	2	0.0463	656.0	M	2.0	219.0	4714.0	ORF1ab	1.0	1572.0		different gene	2021-01	2021	1
27179	4979	22200	2	0.0463	657.0	M	3.0	219.0	4714.0	ORF1ab	1.0	1572.0		different gene	2021-01	2021	1
27180	4979	22201	2	0.0463	658.0	M	1.0	220.0	4714.0	ORF1ab	1.0	1572.0		different gene	2021-01	2021	1
27181	4979	22202	2	0.0463	659.0	M	2.0	220.0	4714.0	ORF1ab	1.0	1572.0		different gene	2021-01	2021	1
27182	4979	22203	2	0.0463	660.0	M	3.0	220.0	4714.0	ORF1ab	1.0	1572.0		different gene	2021-01	2021	1
27184	4979	22205	2	0.0463	662.0	M	2.0	221.0	4714.0	ORF1ab	1.0	1572.0		different gene	2021-01	2021	1
13371	13350	21	2	0.0463	13106.0	ORF1ab	2.0	4369.0	13085.0	ORF1ab	2.0	4362.0	7.0	same gene	2021-01	2021	1
4986	4979	7	2	0.0463	4721.0	ORF1ab	2.0	1574.0	4714.0	ORF1ab	1.0	1572.0	2.0	same gene	2021-01	2021	1
13340	13350	10	2	0.0463	13075.0	ORF1ab	1.0	4359.0	13085.0	ORF1ab	2.0	4362.0	3.0	same gene	2021-01	2021	1
27177	4979	22198	2	0.0463	655.0	M	1.0	219.0	4714.0	ORF1ab	1.0	1572.0		different gene	2021-01	2021	1
7977	7982	5	2	0.0463	7712.0	ORF1ab	2.0	2571.0	7717.0	ORF1ab	1.0	2573.0	2.0	same gene	2021-01	2021	1
13367	13350	17	2	0.0463	13102.0	ORF1ab	1.0	4368.0	13085.0	ORF1ab	2.0	4362.0	6.0	same gene	2021-01	2021	1
13343	4979	8364	2	0.0463	13078.0	ORF1ab	1.0	4360.0	4714.0	ORF1ab	1.0	1572.0	2788.0	same gene	2021-01	2021	1
13359	4979	8380	2	0.0463	13094.0	ORF1ab	2.0	4365.0	4714.0	ORF1ab	1.0	1572.0	2793.0	same gene	2021-01	2021	1
13357	4979	8378	2	0.0463	13092.0	ORF1ab	3.0	4364.0	4714.0	ORF1ab	1.0	1572.0	2792.0	same gene	2021-01	2021	1
13355	4979	8376	2	0.0463	13090.0	ORF1ab	1.0	4364.0	4714.0	ORF1ab	1.0	1572.0	2792.0	same gene	2021-01	2021	1
13353	4979	8374	2	0.0463	13088.0	ORF1ab	2.0	4363.0	4714.0	ORF1ab	1.0	1572.0	2791.0	same gene	2021-01	2021	1
13352	4979	8373	2	0.0463	13087.0	ORF1ab	1.0	4363.0	4714.0	ORF1ab	1.0	1572.0	2791.0	same gene	2021-01	2021	1
13351	4979	8372	2	0.0463	13086.0	ORF1ab	3.0	4362.0	4714.0	ORF1ab	1.0	1572.0	2790.0	same gene	2021-01	2021	1
13350	4979	8371	2	0.0463	13085.0	ORF1ab	2.0	4362.0	4714.0	ORF1ab	1.0	1572.0	2790.0	same gene	2021-01	2021	1
13349	4979	8370	2	0.0463	13084.0	ORF1ab	1.0	4362.0	4714.0	ORF1ab	1.0	1572.0	2790.0	same gene	2021-01	2021	1
13360	4979	8381	2	0.0463	13095.0	ORF1ab	3.0	4365.0	4714.0	ORF1ab	1.0	1572.0	2793.0	same gene	2021-01	2021	1
13347	4979	8368	2	0.0463	13082.0	ORF1ab	2.0	4361.0	4714.0	ORF1ab	1.0	1572.0	2789.0	same gene	2021-01	2021	1
13346	4979	8367	2	0.0463	13081.0	ORF1ab	1.0	4361.0	4714.0	ORF1ab	1.0	1572.0	2789.0	same gene	2021-01	2021	1
13344	4979	8365	2	0.0463	13079.0	ORF1ab	2.0	4360.0	4714.0	ORF1ab	1.0	1572.0	2788.0	same gene	2021-01	2021	1
13361	4979	8382	2	0.0463	13096.0	ORF1ab	1.0	4366.0	4714.0	ORF1ab	1.0	1572.0	2794.0	same gene	2021-01	2021	1
13340	13349	9	2	0.0463	13075.0	ORF1ab	1.0	4359.0	13084.0	ORF1ab	1.0	4362.0	3.0	same gene	2021-01	2021	1
13363	4979	8384	2	0.0463	13098.0	ORF1ab	3.0	4366.0	4714.0	ORF1ab	1.0	1572.0	2794.0	same gene	2021-01	2021	1
13341	4979	8362	2	0.0463	13076.0	ORF1ab	2.0	4359.0	4714.0	ORF1ab	1.0	1572.0	2787.0	same gene	2021-01	2021	1
13340	4979	8361	2	0.0463	13075.0	ORF1ab	1.0	4359.0	4714.0	ORF1ab	1.0	1572.0	2787.0	same gene	2021-01	2021	1
13355	13350	5	2	0.0463	13090.0	ORF1ab	1.0	4364.0	13085.0	ORF1ab	2.0	4362.0	2.0	same gene	2021-01	2021	1
13340	13346	6	2	0.0463	13075.0	ORF1ab	1.0	4359.0	13081.0	ORF1ab	1.0	4361.0	2.0	same gene	2021-01	2021	1
13357	13350	7	2	0.0463	13092.0	ORF1ab	3.0	4364.0	13085.0	ORF1ab	2.0	4362.0	2.0	same gene	2021-01	2021	1
13359	13350	9	2	0.0463	13094.0	ORF1ab	2.0	4365.0	13085.0	ORF1ab	2.0	4362.0	3.0	same gene	2021-01	2021	1
13360	13350	10	2	0.0463	13095.0	ORF1ab	3.0	4365.0	13085.0	ORF1ab	2.0	4362.0	3.0	same gene	2021-01	2021	1
13361	13350	11	2	0.0463	13096.0	ORF1ab	1.0	4366.0	13085.0	ORF1ab	2.0	4362.0	4.0	same gene	2021-01	2021	1
13340	13347	7	2	0.0463	13075.0	ORF1ab	1.0	4359.0	13082.0	ORF1ab	2.0	4361.0	2.0	same gene	2021-01	2021	1
13363	13350	13	2	0.0463	13098.0	ORF1ab	3.0	4366.0	13085.0	ORF1ab	2.0	4362.0	4.0	same gene	2021-01	2021	1
13364	13350	14	2	0.0463	13099.0	ORF1ab	1.0	4367.0	13085.0	ORF1ab	2.0	4362.0	5.0	same gene	2021-01	2021	1
13341	4981	8360	2	0.0463	13076.0	ORF1ab	2.0	4359.0	4716.0	ORF1ab	3.0	1572.0	2787.0	same gene	2021-01	2021	1
13357	4981	8376	2	0.0463	13092.0	ORF1ab	3.0	4364.0	4716.0	ORF1ab	3.0	1572.0	2792.0	same gene	2021-01	2021	1
13340	4981	8359	2	0.0463	13075.0	ORF1ab	1.0	4359.0	4716.0	ORF1ab	3.0	1572.0	2787.0	same gene	2021-01	2021	1
13360	4983	8377	2	0.0463	13095.0	ORF1ab	3.0	4365.0	4718.0	ORF1ab	2.0	1573.0	2792.0	same gene	2021-01	2021	1
27179	4983	22196	2	0.0463	657.0	M	3.0	219.0	4718.0	ORF1ab	2.0	1573.0		different gene	2021-01	2021	1
27178	4983	22195	2	0.0463	656.0	M	2.0	219.0	4718.0	ORF1ab	2.0	1573.0		different gene	2021-01	2021	1
27177	4983	22194	2	0.0463	655.0	M	1.0	219.0	4718.0	ORF1ab	2.0	1573.0		different gene	2021-01	2021	1
27176	4983	22193	2	0.0463	654.0	M	3.0	218.0	4718.0	ORF1ab	2.0	1573.0		different gene	2021-01	2021	1
27175	4983	22192	2	0.0463	653.0	M	2.0	218.0	4718.0	ORF1ab	2.0	1573.0		different gene	2021-01	2021	1
27174	4983	22191	2	0.0463	652.0	M	1.0	218.0	4718.0	ORF1ab	2.0	1573.0		different gene	2021-01	2021	1
27173	4983	22190	2	0.0463	651.0	M	3.0	217.0	4718.0	ORF1ab	2.0	1573.0		different gene	2021-01	2021	1
27172	4983	22189	2	0.0463	650.0	M	2.0	217.0	4718.0	ORF1ab	2.0	1573.0		different gene	2021-01	2021	1
13371	4983	8388	2	0.0463	13106.0	ORF1ab	2.0	4369.0	4718.0	ORF1ab	2.0	1573.0	2796.0	same gene	2021-01	2021	1
13367	4983	8384	2	0.0463	13102.0	ORF1ab	1.0	4368.0	4718.0	ORF1ab	2.0	1573.0	2795.0	same gene	2021-01	2021	1
13364	4983	8381	2	0.0463	13099.0	ORF1ab	1.0	4367.0	4718.0	ORF1ab	2.0	1573.0	2794.0	same gene	2021-01	2021	1
13363	4983	8380	2	0.0463	13098.0	ORF1ab	3.0	4366.0	4718.0	ORF1ab	2.0	1573.0	2793.0	same gene	2021-01	2021	1
13361	4983	8378	2	0.0463	13096.0	ORF1ab	1.0	4366.0	4718.0	ORF1ab	2.0	1573.0	2793.0	same gene	2021-01	2021	1
13359	4983	8376	2	0.0463	13094.0	ORF1ab	2.0	4365.0	4718.0	ORF1ab	2.0	1573.0	2792.0	same gene	2021-01	2021	1
27181	4983	22198	2	0.0463	659.0	M	2.0	220.0	4718.0	ORF1ab	2.0	1573.0		different gene	2021-01	2021	1
13357	4983	8374	2	0.0463	13092.0	ORF1ab	3.0	4364.0	4718.0	ORF1ab	2.0	1573.0	2791.0	same gene	2021-01	2021	1
13355	4983	8372	2	0.0463	13090.0	ORF1ab	1.0	4364.0	4718.0	ORF1ab	2.0	1573.0	2791.0	same gene	2021-01	2021	1
13353	4983	8370	2	0.0463	13088.0	ORF1ab	2.0	4363.0	4718.0	ORF1ab	2.0	1573.0	2790.0	same gene	2021-01	2021	1
13352	4983	8369	2	0.0463	13087.0	ORF1ab	1.0	4363.0	4718.0	ORF1ab	2.0	1573.0	2790.0	same gene	2021-01	2021	1
13351	4983	8368	2	0.0463	13086.0	ORF1ab	3.0	4362.0	4718.0	ORF1ab	2.0	1573.0	2789.0	same gene	2021-01	2021	1
13350	4983	8367	2	0.0463	13085.0	ORF1ab	2.0	4362.0	4718.0	ORF1ab	2.0	1573.0	2789.0	same gene	2021-01	2021	1
13349	4983	8366	2	0.0463	13084.0	ORF1ab	1.0	4362.0	4718.0	ORF1ab	2.0	1573.0	2789.0	same gene	2021-01	2021	1
13347	4983	8364	2	0.0463	13082.0	ORF1ab	2.0	4361.0	4718.0	ORF1ab	2.0	1573.0	2788.0	same gene	2021-01	2021	1
13346	4983	8363	2	0.0463	13081.0	ORF1ab	1.0	4361.0	4718.0	ORF1ab	2.0	1573.0	2788.0	same gene	2021-01	2021	1
13344	4983	8361	2	0.0463	13079.0	ORF1ab	2.0	4360.0	4718.0	ORF1ab	2.0	1573.0	2787.0	same gene	2021-01	2021	1
13343	4983	8360	2	0.0463	13078.0	ORF1ab	1.0	4360.0	4718.0	ORF1ab	2.0	1573.0	2787.0	same gene	2021-01	2021	1
13341	4983	8358	2	0.0463	13076.0	ORF1ab	2.0	4359.0	4718.0	ORF1ab	2.0	1573.0	2786.0	same gene	2021-01	2021	1
13340	4983	8357	2	0.0463	13075.0	ORF1ab	1.0	4359.0	4718.0	ORF1ab	2.0	1573.0	2786.0	same gene	2021-01	2021	1
27180	4983	22197	2	0.0463	658.0	M	1.0	220.0	4718.0	ORF1ab	2.0	1573.0		different gene	2021-01	2021	1
27182	4983	22199	2	0.0463	660.0	M	3.0	220.0	4718.0	ORF1ab	2.0	1573.0		different gene	2021-01	2021	1
27182	4982	22200	2	0.0463	660.0	M	3.0	220.0	4717.0	ORF1ab	1.0	1573.0		different gene	2021-01	2021	1
13360	4986	8374	2	0.0463	13095.0	ORF1ab	3.0	4365.0	4721.0	ORF1ab	2.0	1574.0	2791.0	same gene	2021-01	2021	1
27173	13349	13824	2	0.0463	651.0	M	3.0	217.0	13084.0	ORF1ab	1.0	4362.0		different gene	2021-01	2021	1
27174	13349	13825	2	0.0463	652.0	M	1.0	218.0	13084.0	ORF1ab	1.0	4362.0		different gene	2021-01	2021	1
27175	13349	13826	2	0.0463	653.0	M	2.0	218.0	13084.0	ORF1ab	1.0	4362.0		different gene	2021-01	2021	1
27176	13349	13827	2	0.0463	654.0	M	3.0	218.0	13084.0	ORF1ab	1.0	4362.0		different gene	2021-01	2021	1
27177	13349	13828	2	0.0463	655.0	M	1.0	219.0	13084.0	ORF1ab	1.0	4362.0		different gene	2021-01	2021	1
27178	13349	13829	2	0.0463	656.0	M	2.0	219.0	13084.0	ORF1ab	1.0	4362.0		different gene	2021-01	2021	1
27179	13349	13830	2	0.0463	657.0	M	3.0	219.0	13084.0	ORF1ab	1.0	4362.0		different gene	2021-01	2021	1
27180	13349	13831	2	0.0463	658.0	M	1.0	220.0	13084.0	ORF1ab	1.0	4362.0		different gene	2021-01	2021	1
27181	13349	13832	2	0.0463	659.0	M	2.0	220.0	13084.0	ORF1ab	1.0	4362.0		different gene	2021-01	2021	1
27182	13349	13833	2	0.0463	660.0	M	3.0	220.0	13084.0	ORF1ab	1.0	4362.0		different gene	2021-01	2021	1
13363	4986	8377	2	0.0463	13098.0	ORF1ab	3.0	4366.0	4721.0	ORF1ab	2.0	1574.0	2792.0	same gene	2021-01	2021	1
27184	13349	13835	2	0.0463	662.0	M	2.0	221.0	13084.0	ORF1ab	1.0	4362.0		different gene	2021-01	2021	1
13361	4986	8375	2	0.0463	13096.0	ORF1ab	1.0	4366.0	4721.0	ORF1ab	2.0	1574.0	2792.0	same gene	2021-01	2021	1
13359	4986	8373	2	0.0463	13094.0	ORF1ab	2.0	4365.0	4721.0	ORF1ab	2.0	1574.0	2791.0	same gene	2021-01	2021	1
27184	4983	22201	2	0.0463	662.0	M	2.0	221.0	4718.0	ORF1ab	2.0	1573.0		different gene	2021-01	2021	1
13357	4986	8371	2	0.0463	13092.0	ORF1ab	3.0	4364.0	4721.0	ORF1ab	2.0	1574.0	2790.0	same gene	2021-01	2021	1
13355	4986	8369	2	0.0463	13090.0	ORF1ab	1.0	4364.0	4721.0	ORF1ab	2.0	1574.0	2790.0	same gene	2021-01	2021	1
13353	4986	8367	2	0.0463	13088.0	ORF1ab	2.0	4363.0	4721.0	ORF1ab	2.0	1574.0	2789.0	same gene	2021-01	2021	1
13352	4986	8366	2	0.0463	13087.0	ORF1ab	1.0	4363.0	4721.0	ORF1ab	2.0	1574.0	2789.0	same gene	2021-01	2021	1
13351	4986	8365	2	0.0463	13086.0	ORF1ab	3.0	4362.0	4721.0	ORF1ab	2.0	1574.0	2788.0	same gene	2021-01	2021	1
13350	4986	8364	2	0.0463	13085.0	ORF1ab	2.0	4362.0	4721.0	ORF1ab	2.0	1574.0	2788.0	same gene	2021-01	2021	1
13349	4986	8363	2	0.0463	13084.0	ORF1ab	1.0	4362.0	4721.0	ORF1ab	2.0	1574.0	2788.0	same gene	2021-01	2021	1
13347	4986	8361	2	0.0463	13082.0	ORF1ab	2.0	4361.0	4721.0	ORF1ab	2.0	1574.0	2787.0	same gene	2021-01	2021	1
13346	4986	8360	2	0.0463	13081.0	ORF1ab	1.0	4361.0	4721.0	ORF1ab	2.0	1574.0	2787.0	same gene	2021-01	2021	1
13344	4986	8358	2	0.0463	13079.0	ORF1ab	2.0	4360.0	4721.0	ORF1ab	2.0	1574.0	2786.0	same gene	2021-01	2021	1
13343	4986	8357	2	0.0463	13078.0	ORF1ab	1.0	4360.0	4721.0	ORF1ab	2.0	1574.0	2786.0	same gene	2021-01	2021	1
13341	4986	8355	2	0.0463	13076.0	ORF1ab	2.0	4359.0	4721.0	ORF1ab	2.0	1574.0	2785.0	same gene	2021-01	2021	1
13340	4986	8354	2	0.0463	13075.0	ORF1ab	1.0	4359.0	4721.0	ORF1ab	2.0	1574.0	2785.0	same gene	2021-01	2021	1
27184	4982	22202	2	0.0463	662.0	M	2.0	221.0	4717.0	ORF1ab	1.0	1573.0		different gene	2021-01	2021	1
27181	4982	22199	2	0.0463	659.0	M	2.0	220.0	4717.0	ORF1ab	1.0	1573.0		different gene	2021-01	2021	1
4983	13355	8372	2	0.0463	4718.0	ORF1ab	2.0	1573.0	13090.0	ORF1ab	1.0	4364.0	2791.0	same gene	2021-01	2021	1
13363	4981	8382	2	0.0463	13098.0	ORF1ab	3.0	4366.0	4716.0	ORF1ab	3.0	1572.0	2794.0	same gene	2021-01	2021	1
27181	4981	22200	2	0.0463	659.0	M	2.0	220.0	4716.0	ORF1ab	3.0	1572.0		different gene	2021-01	2021	1
27180	4981	22199	2	0.0463	658.0	M	1.0	220.0	4716.0	ORF1ab	3.0	1572.0		different gene	2021-01	2021	1
27179	4981	22198	2	0.0463	657.0	M	3.0	219.0	4716.0	ORF1ab	3.0	1572.0		different gene	2021-01	2021	1
27178	4981	22197	2	0.0463	656.0	M	2.0	219.0	4716.0	ORF1ab	3.0	1572.0		different gene	2021-01	2021	1
27177	4981	22196	2	0.0463	655.0	M	1.0	219.0	4716.0	ORF1ab	3.0	1572.0		different gene	2021-01	2021	1
27176	4981	22195	2	0.0463	654.0	M	3.0	218.0	4716.0	ORF1ab	3.0	1572.0		different gene	2021-01	2021	1
27175	4981	22194	2	0.0463	653.0	M	2.0	218.0	4716.0	ORF1ab	3.0	1572.0		different gene	2021-01	2021	1
27174	4981	22193	2	0.0463	652.0	M	1.0	218.0	4716.0	ORF1ab	3.0	1572.0		different gene	2021-01	2021	1
27173	4981	22192	2	0.0463	651.0	M	3.0	217.0	4716.0	ORF1ab	3.0	1572.0		different gene	2021-01	2021	1
27172	4981	22191	2	0.0463	650.0	M	2.0	217.0	4716.0	ORF1ab	3.0	1572.0		different gene	2021-01	2021	1
13371	4981	8390	2	0.0463	13106.0	ORF1ab	2.0	4369.0	4716.0	ORF1ab	3.0	1572.0	2797.0	same gene	2021-01	2021	1
13367	4981	8386	2	0.0463	13102.0	ORF1ab	1.0	4368.0	4716.0	ORF1ab	3.0	1572.0	2796.0	same gene	2021-01	2021	1
13364	4981	8383	2	0.0463	13099.0	ORF1ab	1.0	4367.0	4716.0	ORF1ab	3.0	1572.0	2795.0	same gene	2021-01	2021	1
13361	4981	8380	2	0.0463	13096.0	ORF1ab	1.0	4366.0	4716.0	ORF1ab	3.0	1572.0	2794.0	same gene	2021-01	2021	1
27184	4981	22203	2	0.0463	662.0	M	2.0	221.0	4716.0	ORF1ab	3.0	1572.0		different gene	2021-01	2021	1
13360	4981	8379	2	0.0463	13095.0	ORF1ab	3.0	4365.0	4716.0	ORF1ab	3.0	1572.0	2793.0	same gene	2021-01	2021	1
13359	4981	8378	2	0.0463	13094.0	ORF1ab	2.0	4365.0	4716.0	ORF1ab	3.0	1572.0	2793.0	same gene	2021-01	2021	1
13340	13353	13	2	0.0463	13075.0	ORF1ab	1.0	4359.0	13088.0	ORF1ab	2.0	4363.0	4.0	same gene	2021-01	2021	1
13355	4981	8374	2	0.0463	13090.0	ORF1ab	1.0	4364.0	4716.0	ORF1ab	3.0	1572.0	2792.0	same gene	2021-01	2021	1
13353	4981	8372	2	0.0463	13088.0	ORF1ab	2.0	4363.0	4716.0	ORF1ab	3.0	1572.0	2791.0	same gene	2021-01	2021	1
13352	4981	8371	2	0.0463	13087.0	ORF1ab	1.0	4363.0	4716.0	ORF1ab	3.0	1572.0	2791.0	same gene	2021-01	2021	1
13351	4981	8370	2	0.0463	13086.0	ORF1ab	3.0	4362.0	4716.0	ORF1ab	3.0	1572.0	2790.0	same gene	2021-01	2021	1
13350	4981	8369	2	0.0463	13085.0	ORF1ab	2.0	4362.0	4716.0	ORF1ab	3.0	1572.0	2790.0	same gene	2021-01	2021	1
13349	4981	8368	2	0.0463	13084.0	ORF1ab	1.0	4362.0	4716.0	ORF1ab	3.0	1572.0	2790.0	same gene	2021-01	2021	1
13347	4981	8366	2	0.0463	13082.0	ORF1ab	2.0	4361.0	4716.0	ORF1ab	3.0	1572.0	2789.0	same gene	2021-01	2021	1
13346	4981	8365	2	0.0463	13081.0	ORF1ab	1.0	4361.0	4716.0	ORF1ab	3.0	1572.0	2789.0	same gene	2021-01	2021	1
13344	4981	8363	2	0.0463	13079.0	ORF1ab	2.0	4360.0	4716.0	ORF1ab	3.0	1572.0	2788.0	same gene	2021-01	2021	1
13343	4981	8362	2	0.0463	13078.0	ORF1ab	1.0	4360.0	4716.0	ORF1ab	3.0	1572.0	2788.0	same gene	2021-01	2021	1
27182	4981	22201	2	0.0463	660.0	M	3.0	220.0	4716.0	ORF1ab	3.0	1572.0		different gene	2021-01	2021	1
4986	4981	5	2	0.0463	4721.0	ORF1ab	2.0	1574.0	4716.0	ORF1ab	3.0	1572.0	2.0	same gene	2021-01	2021	1
27180	4982	22198	2	0.0463	658.0	M	1.0	220.0	4717.0	ORF1ab	1.0	1573.0		different gene	2021-01	2021	1
13360	4982	8378	2	0.0463	13095.0	ORF1ab	3.0	4365.0	4717.0	ORF1ab	1.0	1573.0	2792.0	same gene	2021-01	2021	1
27179	4982	22197	2	0.0463	657.0	M	3.0	219.0	4717.0	ORF1ab	1.0	1573.0		different gene	2021-01	2021	1
27178	4982	22196	2	0.0463	656.0	M	2.0	219.0	4717.0	ORF1ab	1.0	1573.0		different gene	2021-01	2021	1
27177	4982	22195	2	0.0463	655.0	M	1.0	219.0	4717.0	ORF1ab	1.0	1573.0		different gene	2021-01	2021	1
27176	4982	22194	2	0.0463	654.0	M	3.0	218.0	4717.0	ORF1ab	1.0	1573.0		different gene	2021-01	2021	1
27175	4982	22193	2	0.0463	653.0	M	2.0	218.0	4717.0	ORF1ab	1.0	1573.0		different gene	2021-01	2021	1
27174	4982	22192	2	0.0463	652.0	M	1.0	218.0	4717.0	ORF1ab	1.0	1573.0		different gene	2021-01	2021	1
27173	4982	22191	2	0.0463	651.0	M	3.0	217.0	4717.0	ORF1ab	1.0	1573.0		different gene	2021-01	2021	1
27172	4982	22190	2	0.0463	650.0	M	2.0	217.0	4717.0	ORF1ab	1.0	1573.0		different gene	2021-01	2021	1
13371	4982	8389	2	0.0463	13106.0	ORF1ab	2.0	4369.0	4717.0	ORF1ab	1.0	1573.0	2796.0	same gene	2021-01	2021	1
13367	4982	8385	2	0.0463	13102.0	ORF1ab	1.0	4368.0	4717.0	ORF1ab	1.0	1573.0	2795.0	same gene	2021-01	2021	1
13364	4982	8382	2	0.0463	13099.0	ORF1ab	1.0	4367.0	4717.0	ORF1ab	1.0	1573.0	2794.0	same gene	2021-01	2021	1
13363	4982	8381	2	0.0463	13098.0	ORF1ab	3.0	4366.0	4717.0	ORF1ab	1.0	1573.0	2793.0	same gene	2021-01	2021	1
13361	4982	8379	2	0.0463	13096.0	ORF1ab	1.0	4366.0	4717.0	ORF1ab	1.0	1573.0	2793.0	same gene	2021-01	2021	1
13359	4982	8377	2	0.0463	13094.0	ORF1ab	2.0	4365.0	4717.0	ORF1ab	1.0	1573.0	2792.0	same gene	2021-01	2021	1
4987	4981	6	2	0.0463	4722.0	ORF1ab	3.0	1574.0	4716.0	ORF1ab	3.0	1572.0	2.0	same gene	2021-01	2021	1
13357	4982	8375	2	0.0463	13092.0	ORF1ab	3.0	4364.0	4717.0	ORF1ab	1.0	1573.0	2791.0	same gene	2021-01	2021	1
13355	4982	8373	2	0.0463	13090.0	ORF1ab	1.0	4364.0	4717.0	ORF1ab	1.0	1573.0	2791.0	same gene	2021-01	2021	1
13353	4982	8371	2	0.0463	13088.0	ORF1ab	2.0	4363.0	4717.0	ORF1ab	1.0	1573.0	2790.0	same gene	2021-01	2021	1
13352	4982	8370	2	0.0463	13087.0	ORF1ab	1.0	4363.0	4717.0	ORF1ab	1.0	1573.0	2790.0	same gene	2021-01	2021	1
13351	4982	8369	2	0.0463	13086.0	ORF1ab	3.0	4362.0	4717.0	ORF1ab	1.0	1573.0	2789.0	same gene	2021-01	2021	1
13350	4982	8368	2	0.0463	13085.0	ORF1ab	2.0	4362.0	4717.0	ORF1ab	1.0	1573.0	2789.0	same gene	2021-01	2021	1
13349	4982	8367	2	0.0463	13084.0	ORF1ab	1.0	4362.0	4717.0	ORF1ab	1.0	1573.0	2789.0	same gene	2021-01	2021	1
13347	4982	8365	2	0.0463	13082.0	ORF1ab	2.0	4361.0	4717.0	ORF1ab	1.0	1573.0	2788.0	same gene	2021-01	2021	1
13346	4982	8364	2	0.0463	13081.0	ORF1ab	1.0	4361.0	4717.0	ORF1ab	1.0	1573.0	2788.0	same gene	2021-01	2021	1
13344	4982	8362	2	0.0463	13079.0	ORF1ab	2.0	4360.0	4717.0	ORF1ab	1.0	1573.0	2787.0	same gene	2021-01	2021	1
13343	4982	8361	2	0.0463	13078.0	ORF1ab	1.0	4360.0	4717.0	ORF1ab	1.0	1573.0	2787.0	same gene	2021-01	2021	1
13341	4982	8359	2	0.0463	13076.0	ORF1ab	2.0	4359.0	4717.0	ORF1ab	1.0	1573.0	2786.0	same gene	2021-01	2021	1
13340	4982	8358	2	0.0463	13075.0	ORF1ab	1.0	4359.0	4717.0	ORF1ab	1.0	1573.0	2786.0	same gene	2021-01	2021	1
13340	13352	12	2	0.0463	13075.0	ORF1ab	1.0	4359.0	13087.0	ORF1ab	1.0	4363.0	4.0	same gene	2021-01	2021	1
13360	13351	9	2	0.0463	13095.0	ORF1ab	3.0	4365.0	13086.0	ORF1ab	3.0	4362.0	3.0	same gene	2021-01	2021	1
13340	13355	15	2	0.0463	13075.0	ORF1ab	1.0	4359.0	13090.0	ORF1ab	1.0	4364.0	5.0	same gene	2021-01	2021	1
13344	13355	11	2	0.0463	13079.0	ORF1ab	2.0	4360.0	13090.0	ORF1ab	1.0	4364.0	4.0	same gene	2021-01	2021	1
13343	27181	13838	2	0.0463	13078.0	ORF1ab	1.0	4360.0	659.0	M	2.0	220.0		different gene	2021-01	2021	1
13367	13353	14	2	0.0463	13102.0	ORF1ab	1.0	4368.0	13088.0	ORF1ab	2.0	4363.0	5.0	same gene	2021-01	2021	1
13343	27182	13839	2	0.0463	13078.0	ORF1ab	1.0	4360.0	660.0	M	3.0	220.0		different gene	2021-01	2021	1
13343	27184	13841	2	0.0463	13078.0	ORF1ab	1.0	4360.0	662.0	M	2.0	221.0		different gene	2021-01	2021	1
13371	13353	18	2	0.0463	13106.0	ORF1ab	2.0	4369.0	13088.0	ORF1ab	2.0	4363.0	6.0	same gene	2021-01	2021	1
13344	13349	5	2	0.0463	13079.0	ORF1ab	2.0	4360.0	13084.0	ORF1ab	1.0	4362.0	2.0	same gene	2021-01	2021	1
13344	13350	6	2	0.0463	13079.0	ORF1ab	2.0	4360.0	13085.0	ORF1ab	2.0	4362.0	2.0	same gene	2021-01	2021	1
13344	13351	7	2	0.0463	13079.0	ORF1ab	2.0	4360.0	13086.0	ORF1ab	3.0	4362.0	2.0	same gene	2021-01	2021	1
13344	13352	8	2	0.0463	13079.0	ORF1ab	2.0	4360.0	13087.0	ORF1ab	1.0	4363.0	3.0	same gene	2021-01	2021	1
13344	13353	9	2	0.0463	13079.0	ORF1ab	2.0	4360.0	13088.0	ORF1ab	2.0	4363.0	3.0	same gene	2021-01	2021	1
13344	13357	13	2	0.0463	13079.0	ORF1ab	2.0	4360.0	13092.0	ORF1ab	3.0	4364.0	4.0	same gene	2021-01	2021	1
27181	13353	13828	2	0.0463	659.0	M	2.0	220.0	13088.0	ORF1ab	2.0	4363.0		different gene	2021-01	2021	1
13344	13359	15	2	0.0463	13079.0	ORF1ab	2.0	4360.0	13094.0	ORF1ab	2.0	4365.0	5.0	same gene	2021-01	2021	1
13344	13360	16	2	0.0463	13079.0	ORF1ab	2.0	4360.0	13095.0	ORF1ab	3.0	4365.0	5.0	same gene	2021-01	2021	1
27172	13353	13819	2	0.0463	650.0	M	2.0	217.0	13088.0	ORF1ab	2.0	4363.0		different gene	2021-01	2021	1
27173	13353	13820	2	0.0463	651.0	M	3.0	217.0	13088.0	ORF1ab	2.0	4363.0		different gene	2021-01	2021	1
27174	13353	13821	2	0.0463	652.0	M	1.0	218.0	13088.0	ORF1ab	2.0	4363.0		different gene	2021-01	2021	1
27175	13353	13822	2	0.0463	653.0	M	2.0	218.0	13088.0	ORF1ab	2.0	4363.0		different gene	2021-01	2021	1
27176	13353	13823	2	0.0463	654.0	M	3.0	218.0	13088.0	ORF1ab	2.0	4363.0		different gene	2021-01	2021	1
27177	13353	13824	2	0.0463	655.0	M	1.0	219.0	13088.0	ORF1ab	2.0	4363.0		different gene	2021-01	2021	1
27178	13353	13825	2	0.0463	656.0	M	2.0	219.0	13088.0	ORF1ab	2.0	4363.0		different gene	2021-01	2021	1
27179	13353	13826	2	0.0463	657.0	M	3.0	219.0	13088.0	ORF1ab	2.0	4363.0		different gene	2021-01	2021	1
13364	13353	11	2	0.0463	13099.0	ORF1ab	1.0	4367.0	13088.0	ORF1ab	2.0	4363.0	4.0	same gene	2021-01	2021	1
13363	13353	10	2	0.0463	13098.0	ORF1ab	3.0	4366.0	13088.0	ORF1ab	2.0	4363.0	3.0	same gene	2021-01	2021	1
13343	27180	13837	2	0.0463	13078.0	ORF1ab	1.0	4360.0	658.0	M	1.0	220.0		different gene	2021-01	2021	1
13361	13353	8	2	0.0463	13096.0	ORF1ab	1.0	4366.0	13088.0	ORF1ab	2.0	4363.0	3.0	same gene	2021-01	2021	1
27176	13352	13824	2	0.0463	654.0	M	3.0	218.0	13087.0	ORF1ab	1.0	4363.0		different gene	2021-01	2021	1
27177	13352	13825	2	0.0463	655.0	M	1.0	219.0	13087.0	ORF1ab	1.0	4363.0		different gene	2021-01	2021	1
27178	13352	13826	2	0.0463	656.0	M	2.0	219.0	13087.0	ORF1ab	1.0	4363.0		different gene	2021-01	2021	1
27179	13352	13827	2	0.0463	657.0	M	3.0	219.0	13087.0	ORF1ab	1.0	4363.0		different gene	2021-01	2021	1
27180	13352	13828	2	0.0463	658.0	M	1.0	220.0	13087.0	ORF1ab	1.0	4363.0		different gene	2021-01	2021	1
27181	13352	13829	2	0.0463	659.0	M	2.0	220.0	13087.0	ORF1ab	1.0	4363.0		different gene	2021-01	2021	1
27182	13352	13830	2	0.0463	660.0	M	3.0	220.0	13087.0	ORF1ab	1.0	4363.0		different gene	2021-01	2021	1
13343	13364	21	2	0.0463	13078.0	ORF1ab	1.0	4360.0	13099.0	ORF1ab	1.0	4367.0	7.0	same gene	2021-01	2021	1
27184	13352	13832	2	0.0463	662.0	M	2.0	221.0	13087.0	ORF1ab	1.0	4363.0		different gene	2021-01	2021	1
13343	13367	24	2	0.0463	13078.0	ORF1ab	1.0	4360.0	13102.0	ORF1ab	1.0	4368.0	8.0	same gene	2021-01	2021	1
13343	13371	28	2	0.0463	13078.0	ORF1ab	1.0	4360.0	13106.0	ORF1ab	2.0	4369.0	9.0	same gene	2021-01	2021	1
13343	27172	13829	2	0.0463	13078.0	ORF1ab	1.0	4360.0	650.0	M	2.0	217.0		different gene	2021-01	2021	1
13343	27173	13830	2	0.0463	13078.0	ORF1ab	1.0	4360.0	651.0	M	3.0	217.0		different gene	2021-01	2021	1
13343	27174	13831	2	0.0463	13078.0	ORF1ab	1.0	4360.0	652.0	M	1.0	218.0		different gene	2021-01	2021	1
13343	27175	13832	2	0.0463	13078.0	ORF1ab	1.0	4360.0	653.0	M	2.0	218.0		different gene	2021-01	2021	1
13343	27176	13833	2	0.0463	13078.0	ORF1ab	1.0	4360.0	654.0	M	3.0	218.0		different gene	2021-01	2021	1
13343	27177	13834	2	0.0463	13078.0	ORF1ab	1.0	4360.0	655.0	M	1.0	219.0		different gene	2021-01	2021	1
13343	27178	13835	2	0.0463	13078.0	ORF1ab	1.0	4360.0	656.0	M	2.0	219.0		different gene	2021-01	2021	1
13343	27179	13836	2	0.0463	13078.0	ORF1ab	1.0	4360.0	657.0	M	3.0	219.0		different gene	2021-01	2021	1
13359	13353	6	2	0.0463	13094.0	ORF1ab	2.0	4365.0	13088.0	ORF1ab	2.0	4363.0	2.0	same gene	2021-01	2021	1
13360	13353	7	2	0.0463	13095.0	ORF1ab	3.0	4365.0	13088.0	ORF1ab	2.0	4363.0	2.0	same gene	2021-01	2021	1
27180	13353	13827	2	0.0463	658.0	M	1.0	220.0	13088.0	ORF1ab	2.0	4363.0		different gene	2021-01	2021	1
27182	13353	13829	2	0.0463	660.0	M	3.0	220.0	13088.0	ORF1ab	2.0	4363.0		different gene	2021-01	2021	1
27174	13352	13822	2	0.0463	652.0	M	1.0	218.0	13087.0	ORF1ab	1.0	4363.0		different gene	2021-01	2021	1
13346	13353	7	2	0.0463	13081.0	ORF1ab	1.0	4361.0	13088.0	ORF1ab	2.0	4363.0	2.0	same gene	2021-01	2021	1
27175	13355	13820	2	0.0463	653.0	M	2.0	218.0	13090.0	ORF1ab	1.0	4364.0		different gene	2021-01	2021	1
27176	13355	13821	2	0.0463	654.0	M	3.0	218.0	13090.0	ORF1ab	1.0	4364.0		different gene	2021-01	2021	1
27177	13355	13822	2	0.0463	655.0	M	1.0	219.0	13090.0	ORF1ab	1.0	4364.0		different gene	2021-01	2021	1
27178	13355	13823	2	0.0463	656.0	M	2.0	219.0	13090.0	ORF1ab	1.0	4364.0		different gene	2021-01	2021	1
27179	13355	13824	2	0.0463	657.0	M	3.0	219.0	13090.0	ORF1ab	1.0	4364.0		different gene	2021-01	2021	1
27180	13355	13825	2	0.0463	658.0	M	1.0	220.0	13090.0	ORF1ab	1.0	4364.0		different gene	2021-01	2021	1
27181	13355	13826	2	0.0463	659.0	M	2.0	220.0	13090.0	ORF1ab	1.0	4364.0		different gene	2021-01	2021	1
27182	13355	13827	2	0.0463	660.0	M	3.0	220.0	13090.0	ORF1ab	1.0	4364.0		different gene	2021-01	2021	1
27184	13355	13829	2	0.0463	662.0	M	2.0	221.0	13090.0	ORF1ab	1.0	4364.0		different gene	2021-01	2021	1
13346	13352	6	2	0.0463	13081.0	ORF1ab	1.0	4361.0	13087.0	ORF1ab	1.0	4363.0	2.0	same gene	2021-01	2021	1
13346	13355	9	2	0.0463	13081.0	ORF1ab	1.0	4361.0	13090.0	ORF1ab	1.0	4364.0	3.0	same gene	2021-01	2021	1
13344	13361	17	2	0.0463	13079.0	ORF1ab	2.0	4360.0	13096.0	ORF1ab	1.0	4366.0	6.0	same gene	2021-01	2021	1
13346	13357	11	2	0.0463	13081.0	ORF1ab	1.0	4361.0	13092.0	ORF1ab	3.0	4364.0	3.0	same gene	2021-01	2021	1
13346	13359	13	2	0.0463	13081.0	ORF1ab	1.0	4361.0	13094.0	ORF1ab	2.0	4365.0	4.0	same gene	2021-01	2021	1
13346	13360	14	2	0.0463	13081.0	ORF1ab	1.0	4361.0	13095.0	ORF1ab	3.0	4365.0	4.0	same gene	2021-01	2021	1
13346	13361	15	2	0.0463	13081.0	ORF1ab	1.0	4361.0	13096.0	ORF1ab	1.0	4366.0	5.0	same gene	2021-01	2021	1
13346	13363	17	2	0.0463	13081.0	ORF1ab	1.0	4361.0	13098.0	ORF1ab	3.0	4366.0	5.0	same gene	2021-01	2021	1
13346	13364	18	2	0.0463	13081.0	ORF1ab	1.0	4361.0	13099.0	ORF1ab	1.0	4367.0	6.0	same gene	2021-01	2021	1
13346	13367	21	2	0.0463	13081.0	ORF1ab	1.0	4361.0	13102.0	ORF1ab	1.0	4368.0	7.0	same gene	2021-01	2021	1
13346	13371	25	2	0.0463	13081.0	ORF1ab	1.0	4361.0	13106.0	ORF1ab	2.0	4369.0	8.0	same gene	2021-01	2021	1
4987	4978	9	2	0.0463	4722.0	ORF1ab	3.0	1574.0	4713.0	ORF1ab	3.0	1571.0	3.0	same gene	2021-01	2021	1
13346	27172	13826	2	0.0463	13081.0	ORF1ab	1.0	4361.0	650.0	M	2.0	217.0		different gene	2021-01	2021	1
27174	13355	13819	2	0.0463	652.0	M	1.0	218.0	13090.0	ORF1ab	1.0	4364.0		different gene	2021-01	2021	1
27173	13355	13818	2	0.0463	651.0	M	3.0	217.0	13090.0	ORF1ab	1.0	4364.0		different gene	2021-01	2021	1
27172	13355	13817	2	0.0463	650.0	M	2.0	217.0	13090.0	ORF1ab	1.0	4364.0		different gene	2021-01	2021	1
13371	13355	16	2	0.0463	13106.0	ORF1ab	2.0	4369.0	13090.0	ORF1ab	1.0	4364.0	5.0	same gene	2021-01	2021	1
27184	13353	13831	2	0.0463	662.0	M	2.0	221.0	13088.0	ORF1ab	2.0	4363.0		different gene	2021-01	2021	1
13344	13363	19	2	0.0463	13079.0	ORF1ab	2.0	4360.0	13098.0	ORF1ab	3.0	4366.0	6.0	same gene	2021-01	2021	1
13344	13364	20	2	0.0463	13079.0	ORF1ab	2.0	4360.0	13099.0	ORF1ab	1.0	4367.0	7.0	same gene	2021-01	2021	1
13344	13367	23	2	0.0463	13079.0	ORF1ab	2.0	4360.0	13102.0	ORF1ab	1.0	4368.0	8.0	same gene	2021-01	2021	1
13344	13371	27	2	0.0463	13079.0	ORF1ab	2.0	4360.0	13106.0	ORF1ab	2.0	4369.0	9.0	same gene	2021-01	2021	1
13344	27172	13828	2	0.0463	13079.0	ORF1ab	2.0	4360.0	650.0	M	2.0	217.0		different gene	2021-01	2021	1
13344	27173	13829	2	0.0463	13079.0	ORF1ab	2.0	4360.0	651.0	M	3.0	217.0		different gene	2021-01	2021	1
13344	27174	13830	2	0.0463	13079.0	ORF1ab	2.0	4360.0	652.0	M	1.0	218.0		different gene	2021-01	2021	1
13344	27175	13831	2	0.0463	13079.0	ORF1ab	2.0	4360.0	653.0	M	2.0	218.0		different gene	2021-01	2021	1
13344	27176	13832	2	0.0463	13079.0	ORF1ab	2.0	4360.0	654.0	M	3.0	218.0		different gene	2021-01	2021	1
13344	27177	13833	2	0.0463	13079.0	ORF1ab	2.0	4360.0	655.0	M	1.0	219.0		different gene	2021-01	2021	1
13344	27178	13834	2	0.0463	13079.0	ORF1ab	2.0	4360.0	656.0	M	2.0	219.0		different gene	2021-01	2021	1
13344	27179	13835	2	0.0463	13079.0	ORF1ab	2.0	4360.0	657.0	M	3.0	219.0		different gene	2021-01	2021	1
13344	27180	13836	2	0.0463	13079.0	ORF1ab	2.0	4360.0	658.0	M	1.0	220.0		different gene	2021-01	2021	1
13344	27181	13837	2	0.0463	13079.0	ORF1ab	2.0	4360.0	659.0	M	2.0	220.0		different gene	2021-01	2021	1
13344	27182	13838	2	0.0463	13079.0	ORF1ab	2.0	4360.0	660.0	M	3.0	220.0		different gene	2021-01	2021	1
13344	27184	13840	2	0.0463	13079.0	ORF1ab	2.0	4360.0	662.0	M	2.0	221.0		different gene	2021-01	2021	1
13361	13355	6	2	0.0463	13096.0	ORF1ab	1.0	4366.0	13090.0	ORF1ab	1.0	4364.0	2.0	same gene	2021-01	2021	1
13363	13355	8	2	0.0463	13098.0	ORF1ab	3.0	4366.0	13090.0	ORF1ab	1.0	4364.0	2.0	same gene	2021-01	2021	1
13364	13355	9	2	0.0463	13099.0	ORF1ab	1.0	4367.0	13090.0	ORF1ab	1.0	4364.0	3.0	same gene	2021-01	2021	1
13367	13355	12	2	0.0463	13102.0	ORF1ab	1.0	4368.0	13090.0	ORF1ab	1.0	4364.0	4.0	same gene	2021-01	2021	1
27175	13352	13823	2	0.0463	653.0	M	2.0	218.0	13087.0	ORF1ab	1.0	4363.0		different gene	2021-01	2021	1
27173	13352	13821	2	0.0463	651.0	M	3.0	217.0	13087.0	ORF1ab	1.0	4363.0		different gene	2021-01	2021	1
13340	13357	17	2	0.0463	13075.0	ORF1ab	1.0	4359.0	13092.0	ORF1ab	3.0	4364.0	5.0	same gene	2021-01	2021	1
13363	13351	12	2	0.0463	13098.0	ORF1ab	3.0	4366.0	13086.0	ORF1ab	3.0	4362.0	4.0	same gene	2021-01	2021	1
13340	27178	13838	2	0.0463	13075.0	ORF1ab	1.0	4359.0	656.0	M	2.0	219.0		different gene	2021-01	2021	1
13340	27179	13839	2	0.0463	13075.0	ORF1ab	1.0	4359.0	657.0	M	3.0	219.0		different gene	2021-01	2021	1
13340	27180	13840	2	0.0463	13075.0	ORF1ab	1.0	4359.0	658.0	M	1.0	220.0		different gene	2021-01	2021	1
13355	13351	4	2	0.0463	13090.0	ORF1ab	1.0	4364.0	13086.0	ORF1ab	3.0	4362.0	2.0	same gene	2021-01	2021	1
13340	27181	13841	2	0.0463	13075.0	ORF1ab	1.0	4359.0	659.0	M	2.0	220.0		different gene	2021-01	2021	1
13357	13351	6	2	0.0463	13092.0	ORF1ab	3.0	4364.0	13086.0	ORF1ab	3.0	4362.0	2.0	same gene	2021-01	2021	1
13359	13351	8	2	0.0463	13094.0	ORF1ab	2.0	4365.0	13086.0	ORF1ab	3.0	4362.0	3.0	same gene	2021-01	2021	1
13364	4986	8378	2	0.0463	13099.0	ORF1ab	1.0	4367.0	4721.0	ORF1ab	2.0	1574.0	2793.0	same gene	2021-01	2021	1
13361	13351	10	2	0.0463	13096.0	ORF1ab	1.0	4366.0	13086.0	ORF1ab	3.0	4362.0	4.0	same gene	2021-01	2021	1
13340	27182	13842	2	0.0463	13075.0	ORF1ab	1.0	4359.0	660.0	M	3.0	220.0		different gene	2021-01	2021	1
13364	13351	13	2	0.0463	13099.0	ORF1ab	1.0	4367.0	13086.0	ORF1ab	3.0	4362.0	5.0	same gene	2021-01	2021	1
13341	13357	16	2	0.0463	13076.0	ORF1ab	2.0	4359.0	13092.0	ORF1ab	3.0	4364.0	5.0	same gene	2021-01	2021	1
13340	27184	13844	2	0.0463	13075.0	ORF1ab	1.0	4359.0	662.0	M	2.0	221.0		different gene	2021-01	2021	1
13367	13351	16	2	0.0463	13102.0	ORF1ab	1.0	4368.0	13086.0	ORF1ab	3.0	4362.0	6.0	same gene	2021-01	2021	1
13341	13346	5	2	0.0463	13076.0	ORF1ab	2.0	4359.0	13081.0	ORF1ab	1.0	4361.0	2.0	same gene	2021-01	2021	1
13341	13347	6	2	0.0463	13076.0	ORF1ab	2.0	4359.0	13082.0	ORF1ab	2.0	4361.0	2.0	same gene	2021-01	2021	1
13371	13351	20	2	0.0463	13106.0	ORF1ab	2.0	4369.0	13086.0	ORF1ab	3.0	4362.0	7.0	same gene	2021-01	2021	1
13341	13349	8	2	0.0463	13076.0	ORF1ab	2.0	4359.0	13084.0	ORF1ab	1.0	4362.0	3.0	same gene	2021-01	2021	1
13341	13350	9	2	0.0463	13076.0	ORF1ab	2.0	4359.0	13085.0	ORF1ab	2.0	4362.0	3.0	same gene	2021-01	2021	1
13341	13351	10	2	0.0463	13076.0	ORF1ab	2.0	4359.0	13086.0	ORF1ab	3.0	4362.0	3.0	same gene	2021-01	2021	1
13341	13352	11	2	0.0463	13076.0	ORF1ab	2.0	4359.0	13087.0	ORF1ab	1.0	4363.0	4.0	same gene	2021-01	2021	1
13341	13353	12	2	0.0463	13076.0	ORF1ab	2.0	4359.0	13088.0	ORF1ab	2.0	4363.0	4.0	same gene	2021-01	2021	1
13340	27177	13837	2	0.0463	13075.0	ORF1ab	1.0	4359.0	655.0	M	1.0	219.0		different gene	2021-01	2021	1
13340	27176	13836	2	0.0463	13075.0	ORF1ab	1.0	4359.0	654.0	M	3.0	218.0		different gene	2021-01	2021	1
13340	27175	13835	2	0.0463	13075.0	ORF1ab	1.0	4359.0	653.0	M	2.0	218.0		different gene	2021-01	2021	1
13340	27174	13834	2	0.0463	13075.0	ORF1ab	1.0	4359.0	652.0	M	1.0	218.0		different gene	2021-01	2021	1
13340	13359	19	2	0.0463	13075.0	ORF1ab	1.0	4359.0	13094.0	ORF1ab	2.0	4365.0	6.0	same gene	2021-01	2021	1
13340	13360	20	2	0.0463	13075.0	ORF1ab	1.0	4359.0	13095.0	ORF1ab	3.0	4365.0	6.0	same gene	2021-01	2021	1
13340	13361	21	2	0.0463	13075.0	ORF1ab	1.0	4359.0	13096.0	ORF1ab	1.0	4366.0	7.0	same gene	2021-01	2021	1
13340	13363	23	2	0.0463	13075.0	ORF1ab	1.0	4359.0	13098.0	ORF1ab	3.0	4366.0	7.0	same gene	2021-01	2021	1
13340	13364	24	2	0.0463	13075.0	ORF1ab	1.0	4359.0	13099.0	ORF1ab	1.0	4367.0	8.0	same gene	2021-01	2021	1
27172	13350	13822	2	0.0463	650.0	M	2.0	217.0	13085.0	ORF1ab	2.0	4362.0		different gene	2021-01	2021	1
27173	13350	13823	2	0.0463	651.0	M	3.0	217.0	13085.0	ORF1ab	2.0	4362.0		different gene	2021-01	2021	1
27174	13350	13824	2	0.0463	652.0	M	1.0	218.0	13085.0	ORF1ab	2.0	4362.0		different gene	2021-01	2021	1
27175	13350	13825	2	0.0463	653.0	M	2.0	218.0	13085.0	ORF1ab	2.0	4362.0		different gene	2021-01	2021	1
27176	13350	13826	2	0.0463	654.0	M	3.0	218.0	13085.0	ORF1ab	2.0	4362.0		different gene	2021-01	2021	1
27177	13350	13827	2	0.0463	655.0	M	1.0	219.0	13085.0	ORF1ab	2.0	4362.0		different gene	2021-01	2021	1
27178	13350	13828	2	0.0463	656.0	M	2.0	219.0	13085.0	ORF1ab	2.0	4362.0		different gene	2021-01	2021	1
27179	13350	13829	2	0.0463	657.0	M	3.0	219.0	13085.0	ORF1ab	2.0	4362.0		different gene	2021-01	2021	1
27180	13350	13830	2	0.0463	658.0	M	1.0	220.0	13085.0	ORF1ab	2.0	4362.0		different gene	2021-01	2021	1
27181	13350	13831	2	0.0463	659.0	M	2.0	220.0	13085.0	ORF1ab	2.0	4362.0		different gene	2021-01	2021	1
27182	13350	13832	2	0.0463	660.0	M	3.0	220.0	13085.0	ORF1ab	2.0	4362.0		different gene	2021-01	2021	1
27184	13350	13834	2	0.0463	662.0	M	2.0	221.0	13085.0	ORF1ab	2.0	4362.0		different gene	2021-01	2021	1
13340	13367	27	2	0.0463	13075.0	ORF1ab	1.0	4359.0	13102.0	ORF1ab	1.0	4368.0	9.0	same gene	2021-01	2021	1
13340	13371	31	2	0.0463	13075.0	ORF1ab	1.0	4359.0	13106.0	ORF1ab	2.0	4369.0	10.0	same gene	2021-01	2021	1
13340	27172	13832	2	0.0463	13075.0	ORF1ab	1.0	4359.0	650.0	M	2.0	217.0		different gene	2021-01	2021	1
13340	27173	13833	2	0.0463	13075.0	ORF1ab	1.0	4359.0	651.0	M	3.0	217.0		different gene	2021-01	2021	1
13341	13355	14	2	0.0463	13076.0	ORF1ab	2.0	4359.0	13090.0	ORF1ab	1.0	4364.0	5.0	same gene	2021-01	2021	1
13341	13359	18	2	0.0463	13076.0	ORF1ab	2.0	4359.0	13094.0	ORF1ab	2.0	4365.0	6.0	same gene	2021-01	2021	1
27172	13352	13820	2	0.0463	650.0	M	2.0	217.0	13087.0	ORF1ab	1.0	4363.0		different gene	2021-01	2021	1
13343	13349	6	2	0.0463	13078.0	ORF1ab	1.0	4360.0	13084.0	ORF1ab	1.0	4362.0	2.0	same gene	2021-01	2021	1
13341	27180	13839	2	0.0463	13076.0	ORF1ab	2.0	4359.0	658.0	M	1.0	220.0		different gene	2021-01	2021	1
13341	27181	13840	2	0.0463	13076.0	ORF1ab	2.0	4359.0	659.0	M	2.0	220.0		different gene	2021-01	2021	1
13359	13352	7	2	0.0463	13094.0	ORF1ab	2.0	4365.0	13087.0	ORF1ab	1.0	4363.0	2.0	same gene	2021-01	2021	1
13360	13352	8	2	0.0463	13095.0	ORF1ab	3.0	4365.0	13087.0	ORF1ab	1.0	4363.0	2.0	same gene	2021-01	2021	1
13361	13352	9	2	0.0463	13096.0	ORF1ab	1.0	4366.0	13087.0	ORF1ab	1.0	4363.0	3.0	same gene	2021-01	2021	1
13341	27182	13841	2	0.0463	13076.0	ORF1ab	2.0	4359.0	660.0	M	3.0	220.0		different gene	2021-01	2021	1
13363	13352	11	2	0.0463	13098.0	ORF1ab	3.0	4366.0	13087.0	ORF1ab	1.0	4363.0	3.0	same gene	2021-01	2021	1
13364	13352	12	2	0.0463	13099.0	ORF1ab	1.0	4367.0	13087.0	ORF1ab	1.0	4363.0	4.0	same gene	2021-01	2021	1
13341	27184	13843	2	0.0463	13076.0	ORF1ab	2.0	4359.0	662.0	M	2.0	221.0		different gene	2021-01	2021	1
13367	13352	15	2	0.0463	13102.0	ORF1ab	1.0	4368.0	13087.0	ORF1ab	1.0	4363.0	5.0	same gene	2021-01	2021	1
13343	13350	7	2	0.0463	13078.0	ORF1ab	1.0	4360.0	13085.0	ORF1ab	2.0	4362.0	2.0	same gene	2021-01	2021	1
13341	13360	19	2	0.0463	13076.0	ORF1ab	2.0	4359.0	13095.0	ORF1ab	3.0	4365.0	6.0	same gene	2021-01	2021	1
13371	13352	19	2	0.0463	13106.0	ORF1ab	2.0	4369.0	13087.0	ORF1ab	1.0	4363.0	6.0	same gene	2021-01	2021	1
13343	13351	8	2	0.0463	13078.0	ORF1ab	1.0	4360.0	13086.0	ORF1ab	3.0	4362.0	2.0	same gene	2021-01	2021	1
13343	13352	9	2	0.0463	13078.0	ORF1ab	1.0	4360.0	13087.0	ORF1ab	1.0	4363.0	3.0	same gene	2021-01	2021	1
13343	13353	10	2	0.0463	13078.0	ORF1ab	1.0	4360.0	13088.0	ORF1ab	2.0	4363.0	3.0	same gene	2021-01	2021	1
13343	13355	12	2	0.0463	13078.0	ORF1ab	1.0	4360.0	13090.0	ORF1ab	1.0	4364.0	4.0	same gene	2021-01	2021	1
13343	13357	14	2	0.0463	13078.0	ORF1ab	1.0	4360.0	13092.0	ORF1ab	3.0	4364.0	4.0	same gene	2021-01	2021	1
13343	13359	16	2	0.0463	13078.0	ORF1ab	1.0	4360.0	13094.0	ORF1ab	2.0	4365.0	5.0	same gene	2021-01	2021	1
13343	13360	17	2	0.0463	13078.0	ORF1ab	1.0	4360.0	13095.0	ORF1ab	3.0	4365.0	5.0	same gene	2021-01	2021	1
13343	13361	18	2	0.0463	13078.0	ORF1ab	1.0	4360.0	13096.0	ORF1ab	1.0	4366.0	6.0	same gene	2021-01	2021	1
13343	13363	20	2	0.0463	13078.0	ORF1ab	1.0	4360.0	13098.0	ORF1ab	3.0	4366.0	6.0	same gene	2021-01	2021	1
13341	27179	13838	2	0.0463	13076.0	ORF1ab	2.0	4359.0	657.0	M	3.0	219.0		different gene	2021-01	2021	1
13341	27178	13837	2	0.0463	13076.0	ORF1ab	2.0	4359.0	656.0	M	2.0	219.0		different gene	2021-01	2021	1
13341	27177	13836	2	0.0463	13076.0	ORF1ab	2.0	4359.0	655.0	M	1.0	219.0		different gene	2021-01	2021	1
13341	27176	13835	2	0.0463	13076.0	ORF1ab	2.0	4359.0	654.0	M	3.0	218.0		different gene	2021-01	2021	1
13341	13361	20	2	0.0463	13076.0	ORF1ab	2.0	4359.0	13096.0	ORF1ab	1.0	4366.0	7.0	same gene	2021-01	2021	1
27172	13351	13821	2	0.0463	650.0	M	2.0	217.0	13086.0	ORF1ab	3.0	4362.0		different gene	2021-01	2021	1
27173	13351	13822	2	0.0463	651.0	M	3.0	217.0	13086.0	ORF1ab	3.0	4362.0		different gene	2021-01	2021	1
27174	13351	13823	2	0.0463	652.0	M	1.0	218.0	13086.0	ORF1ab	3.0	4362.0		different gene	2021-01	2021	1
27175	13351	13824	2	0.0463	653.0	M	2.0	218.0	13086.0	ORF1ab	3.0	4362.0		different gene	2021-01	2021	1
27176	13351	13825	2	0.0463	654.0	M	3.0	218.0	13086.0	ORF1ab	3.0	4362.0		different gene	2021-01	2021	1
27177	13351	13826	2	0.0463	655.0	M	1.0	219.0	13086.0	ORF1ab	3.0	4362.0		different gene	2021-01	2021	1
27178	13351	13827	2	0.0463	656.0	M	2.0	219.0	13086.0	ORF1ab	3.0	4362.0		different gene	2021-01	2021	1
27179	13351	13828	2	0.0463	657.0	M	3.0	219.0	13086.0	ORF1ab	3.0	4362.0		different gene	2021-01	2021	1
27180	13351	13829	2	0.0463	658.0	M	1.0	220.0	13086.0	ORF1ab	3.0	4362.0		different gene	2021-01	2021	1
27181	13351	13830	2	0.0463	659.0	M	2.0	220.0	13086.0	ORF1ab	3.0	4362.0		different gene	2021-01	2021	1
27182	13351	13831	2	0.0463	660.0	M	3.0	220.0	13086.0	ORF1ab	3.0	4362.0		different gene	2021-01	2021	1
13341	13363	22	2	0.0463	13076.0	ORF1ab	2.0	4359.0	13098.0	ORF1ab	3.0	4366.0	7.0	same gene	2021-01	2021	1
27184	13351	13833	2	0.0463	662.0	M	2.0	221.0	13086.0	ORF1ab	3.0	4362.0		different gene	2021-01	2021	1
13341	13364	23	2	0.0463	13076.0	ORF1ab	2.0	4359.0	13099.0	ORF1ab	1.0	4367.0	8.0	same gene	2021-01	2021	1
13341	13367	26	2	0.0463	13076.0	ORF1ab	2.0	4359.0	13102.0	ORF1ab	1.0	4368.0	9.0	same gene	2021-01	2021	1
13341	13371	30	2	0.0463	13076.0	ORF1ab	2.0	4359.0	13106.0	ORF1ab	2.0	4369.0	10.0	same gene	2021-01	2021	1
13341	27172	13831	2	0.0463	13076.0	ORF1ab	2.0	4359.0	650.0	M	2.0	217.0		different gene	2021-01	2021	1
13341	27173	13832	2	0.0463	13076.0	ORF1ab	2.0	4359.0	651.0	M	3.0	217.0		different gene	2021-01	2021	1
13341	27174	13833	2	0.0463	13076.0	ORF1ab	2.0	4359.0	652.0	M	1.0	218.0		different gene	2021-01	2021	1
13341	27175	13834	2	0.0463	13076.0	ORF1ab	2.0	4359.0	653.0	M	2.0	218.0		different gene	2021-01	2021	1
27172	13349	13823	2	0.0463	650.0	M	2.0	217.0	13084.0	ORF1ab	1.0	4362.0		different gene	2021-01	2021	1
13367	13347	20	2	0.0463	13102.0	ORF1ab	1.0	4368.0	13082.0	ORF1ab	2.0	4361.0	7.0	same gene	2021-01	2021	1
[truncated: 16,589 more rows]
