# Supplementary material for: Real-time identification of epistatic interactions in SARS-CoV-2 from large genome collections
Source: Genome Biol. 2024 Aug 22;25:228. doi: 10.1186/s13059-024-03355-y (PMC11342480; doi:10.1186/s13059-024-03355-y)
Supplement: Supplementary file 9 — Additional file 9. Table S8: predicted interactions for the time subsets, from March 2020 until March 2023; columns are the same as those in Table S7. [file 13059_2024_3355_MOESM9_ESM.zip › time_subset_2021-02.tsv]

pos_source	pos_target	distance	outlier	mi	feature_position_source	gene_source	codon_source	feature_codon_source	feature_position_target	gene_target	codon_target	feature_codon_target	codon_distance	interaction	name	year	month
11283	11290	7	4	0.57998	11018.0	ORF1ab	2.0	3673.0	11025.0	ORF1ab	3.0	3675.0	2.0	same gene	2021-02	2021	2
11290	11283	7	4	0.57998	11025.0	ORF1ab	3.0	3675.0	11018.0	ORF1ab	2.0	3673.0	2.0	same gene	2021-02	2021	2
11291	11286	5	4	0.57966	11026.0	ORF1ab	1.0	3676.0	11021.0	ORF1ab	2.0	3674.0	2.0	same gene	2021-02	2021	2
11286	11291	5	4	0.57966	11021.0	ORF1ab	2.0	3674.0	11026.0	ORF1ab	1.0	3676.0	2.0	same gene	2021-02	2021	2
11285	11291	6	4	0.57966	11020.0	ORF1ab	1.0	3674.0	11026.0	ORF1ab	1.0	3676.0	2.0	same gene	2021-02	2021	2
11291	11285	6	4	0.57966	11026.0	ORF1ab	1.0	3676.0	11020.0	ORF1ab	1.0	3674.0	2.0	same gene	2021-02	2021	2
11286	11293	7	4	0.57348	11021.0	ORF1ab	2.0	3674.0	11028.0	ORF1ab	3.0	3676.0	2.0	same gene	2021-02	2021	2
11285	11293	8	4	0.57348	11020.0	ORF1ab	1.0	3674.0	11028.0	ORF1ab	3.0	3676.0	2.0	same gene	2021-02	2021	2
11285	11295	10	4	0.57348	11020.0	ORF1ab	1.0	3674.0	11030.0	ORF1ab	2.0	3677.0	3.0	same gene	2021-02	2021	2
11295	11285	10	4	0.57348	11030.0	ORF1ab	2.0	3677.0	11020.0	ORF1ab	1.0	3674.0	3.0	same gene	2021-02	2021	2
11285	11292	7	4	0.57348	11020.0	ORF1ab	1.0	3674.0	11027.0	ORF1ab	2.0	3676.0	2.0	same gene	2021-02	2021	2
11293	11285	8	4	0.57348	11028.0	ORF1ab	3.0	3676.0	11020.0	ORF1ab	1.0	3674.0	2.0	same gene	2021-02	2021	2
11292	11285	7	4	0.57348	11027.0	ORF1ab	2.0	3676.0	11020.0	ORF1ab	1.0	3674.0	2.0	same gene	2021-02	2021	2
11286	11292	6	4	0.57348	11021.0	ORF1ab	2.0	3674.0	11027.0	ORF1ab	2.0	3676.0	2.0	same gene	2021-02	2021	2
11292	11286	6	4	0.57348	11027.0	ORF1ab	2.0	3676.0	11021.0	ORF1ab	2.0	3674.0	2.0	same gene	2021-02	2021	2
11290	11295	5	4	0.57348	11025.0	ORF1ab	3.0	3675.0	11030.0	ORF1ab	2.0	3677.0	2.0	same gene	2021-02	2021	2
11293	11286	7	4	0.57348	11028.0	ORF1ab	3.0	3676.0	11021.0	ORF1ab	2.0	3674.0	2.0	same gene	2021-02	2021	2
11295	11286	9	4	0.57348	11030.0	ORF1ab	2.0	3677.0	11021.0	ORF1ab	2.0	3674.0	3.0	same gene	2021-02	2021	2
11295	11290	5	4	0.57348	11030.0	ORF1ab	2.0	3677.0	11025.0	ORF1ab	3.0	3675.0	2.0	same gene	2021-02	2021	2
11286	11295	9	4	0.57348	11021.0	ORF1ab	2.0	3674.0	11030.0	ORF1ab	2.0	3677.0	3.0	same gene	2021-02	2021	2
11301	11282	19	4	0.571	11036.0	ORF1ab	2.0	3679.0	11017.0	ORF1ab	1.0	3673.0	6.0	same gene	2021-02	2021	2
11282	11301	19	4	0.571	11017.0	ORF1ab	1.0	3673.0	11036.0	ORF1ab	2.0	3679.0	6.0	same gene	2021-02	2021	2
24914	16176	8738	4	0.56411	3352.0	S	1.0	1118.0	2709.0	ORF1ab	3.0	903.0		different gene	2021-02	2021	2
16176	24914	8738	4	0.56411	2709.0	ORF1ab	3.0	903.0	3352.0	S	1.0	1118.0		different gene	2021-02	2021	2
28111	24506	3605	4	0.56406	218.0	ORF8	2.0	73.0	2944.0	S	1.0	982.0		different gene	2021-02	2021	2
24506	28111	3605	4	0.56406	2944.0	S	1.0	982.0	218.0	ORF8	2.0	73.0		different gene	2021-02	2021	2
5388	16176	10788	4	0.56378	5123.0	ORF1ab	2.0	1708.0	2709.0	ORF1ab	3.0	903.0	805.0	same gene	2021-02	2021	2
16176	5388	10788	4	0.56378	2709.0	ORF1ab	3.0	903.0	5123.0	ORF1ab	2.0	1708.0	805.0	same gene	2021-02	2021	2
28048	27972	76	4	0.56377	155.0	ORF8	2.0	52.0	79.0	ORF8	1.0	27.0	25.0	same gene	2021-02	2021	2
27972	28048	76	4	0.56377	79.0	ORF8	1.0	27.0	155.0	ORF8	2.0	52.0	25.0	same gene	2021-02	2021	2
28111	28048	63	4	0.56376	218.0	ORF8	2.0	73.0	155.0	ORF8	2.0	52.0	21.0	same gene	2021-02	2021	2
28048	28111	63	4	0.56376	155.0	ORF8	2.0	52.0	218.0	ORF8	2.0	73.0	21.0	same gene	2021-02	2021	2
913	16176	15263	4	0.56351	648.0	ORF1ab	3.0	216.0	2709.0	ORF1ab	3.0	903.0	687.0	same gene	2021-02	2021	2
16176	913	15263	4	0.56351	2709.0	ORF1ab	3.0	903.0	648.0	ORF1ab	3.0	216.0	687.0	same gene	2021-02	2021	2
24506	23271	1235	4	0.56259	2944.0	S	1.0	982.0	1709.0	S	2.0	570.0	412.0	same gene	2021-02	2021	2
23271	24506	1235	4	0.56259	1709.0	S	2.0	570.0	2944.0	S	1.0	982.0	412.0	same gene	2021-02	2021	2
24506	16176	8330	4	0.56192	2944.0	S	1.0	982.0	2709.0	ORF1ab	3.0	903.0		different gene	2021-02	2021	2
16176	24506	8330	4	0.56192	2709.0	ORF1ab	3.0	903.0	2944.0	S	1.0	982.0		different gene	2021-02	2021	2
16176	15279	897	4	0.55981	2709.0	ORF1ab	3.0	903.0	1812.0	ORF1ab	3.0	604.0	299.0	same gene	2021-02	2021	2
15279	16176	897	4	0.55981	1812.0	ORF1ab	3.0	604.0	2709.0	ORF1ab	3.0	903.0	299.0	same gene	2021-02	2021	2
24506	6954	17552	4	0.55977	2944.0	S	1.0	982.0	6689.0	ORF1ab	2.0	2230.0		different gene	2021-02	2021	2
6954	24506	17552	4	0.55977	6689.0	ORF1ab	2.0	2230.0	2944.0	S	1.0	982.0		different gene	2021-02	2021	2
28281	16176	12105	4	0.55858	8.0	N	2.0	3.0	2709.0	ORF1ab	3.0	903.0		different gene	2021-02	2021	2
16176	28281	12105	4	0.55858	2709.0	ORF1ab	3.0	903.0	8.0	N	2.0	3.0		different gene	2021-02	2021	2
16176	3267	12909	4	0.55747	2709.0	ORF1ab	3.0	903.0	3002.0	ORF1ab	2.0	1001.0	98.0	same gene	2021-02	2021	2
3267	16176	12909	4	0.55747	3002.0	ORF1ab	2.0	1001.0	2709.0	ORF1ab	3.0	903.0	98.0	same gene	2021-02	2021	2
16176	5986	10190	4	0.55115	2709.0	ORF1ab	3.0	903.0	5721.0	ORF1ab	3.0	1907.0	1004.0	same gene	2021-02	2021	2
5986	16176	10190	4	0.55115	5721.0	ORF1ab	3.0	1907.0	2709.0	ORF1ab	3.0	903.0	1004.0	same gene	2021-02	2021	2
24506	28977	4471	4	0.55091	2944.0	S	1.0	982.0	704.0	N	2.0	235.0		different gene	2021-02	2021	2
28977	24506	4471	4	0.55091	704.0	N	2.0	235.0	2944.0	S	1.0	982.0		different gene	2021-02	2021	2
23709	28281	4572	4	0.54775	2147.0	S	2.0	716.0	8.0	N	2.0	3.0		different gene	2021-02	2021	2
28281	23709	4572	4	0.54775	8.0	N	2.0	3.0	2147.0	S	2.0	716.0		different gene	2021-02	2021	2
913	14676	13763	4	0.54768	648.0	ORF1ab	3.0	216.0	1209.0	ORF1ab	3.0	403.0	187.0	same gene	2021-02	2021	2
14676	913	13763	4	0.54768	1209.0	ORF1ab	3.0	403.0	648.0	ORF1ab	3.0	216.0	187.0	same gene	2021-02	2021	2
23063	23271	208	4	0.51386	1501.0	S	1.0	501.0	1709.0	S	2.0	570.0	69.0	same gene	2021-02	2021	2
23271	23063	208	4	0.51386	1709.0	S	2.0	570.0	1501.0	S	1.0	501.0	69.0	same gene	2021-02	2021	2
28281	28271	10	4	0.51293	8.0	N	2.0	3.0						different gene	2021-02	2021	2
28271	28281	10	4	0.51293					8.0	N	2.0	3.0		different gene	2021-02	2021	2
28281	11296	16985	4	0.50997	8.0	N	2.0	3.0	11031.0	ORF1ab	3.0	3677.0		different gene	2021-02	2021	2
11296	28281	16985	4	0.50997	11031.0	ORF1ab	3.0	3677.0	8.0	N	2.0	3.0		different gene	2021-02	2021	2
24506	21989	2517	4	0.48501	2944.0	S	1.0	982.0	427.0	S	1.0	143.0	839.0	same gene	2021-02	2021	2
21989	24506	2517	4	0.48501	427.0	S	1.0	143.0	2944.0	S	1.0	982.0	839.0	same gene	2021-02	2021	2
24506	21998	2508	4	0.48161	2944.0	S	1.0	982.0	436.0	S	1.0	146.0	836.0	same gene	2021-02	2021	2
21998	24506	2508	4	0.48161	436.0	S	1.0	146.0	2944.0	S	1.0	982.0	836.0	same gene	2021-02	2021	2
21761	16176	5585	4	0.47981	199.0	S	1.0	67.0	2709.0	ORF1ab	3.0	903.0		different gene	2021-02	2021	2
16176	21761	5585	4	0.47981	2709.0	ORF1ab	3.0	903.0	199.0	S	1.0	67.0		different gene	2021-02	2021	2
21760	28281	6521	4	0.47953	198.0	S	3.0	66.0	8.0	N	2.0	3.0		different gene	2021-02	2021	2
28281	21760	6521	4	0.47953	8.0	N	2.0	3.0	198.0	S	3.0	66.0		different gene	2021-02	2021	2
28111	23604	4507	4	0.47423	218.0	ORF8	2.0	73.0	2042.0	S	2.0	681.0		different gene	2021-02	2021	2
23604	28111	4507	4	0.47423	2042.0	S	2.0	681.0	218.0	ORF8	2.0	73.0		different gene	2021-02	2021	2
1059	25563	24504	4	0.43731	794.0	ORF1ab	2.0	265.0	171.0	ORF3a	3.0	57.0		different gene	2021-02	2021	2
25563	1059	24504	4	0.43731	171.0	ORF3a	3.0	57.0	794.0	ORF1ab	2.0	265.0		different gene	2021-02	2021	2
28472	18424	10048	4	0.42205	199.0	N	1.0	67.0	4957.0	ORF1ab	1.0	1653.0		different gene	2021-02	2021	2
18424	28472	10048	4	0.42205	4957.0	ORF1ab	1.0	1653.0	199.0	N	1.0	67.0		different gene	2021-02	2021	2
25907	18424	7483	4	0.421	515.0	ORF3a	2.0	172.0	4957.0	ORF1ab	1.0	1653.0		different gene	2021-02	2021	2
18424	25907	7483	4	0.421	4957.0	ORF1ab	1.0	1653.0	515.0	ORF3a	2.0	172.0		different gene	2021-02	2021	2
10319	27964	17645	4	0.40156	10054.0	ORF1ab	1.0	3352.0	71.0	ORF8	2.0	24.0		different gene	2021-02	2021	2
27964	10319	17645	4	0.40156	71.0	ORF8	2.0	24.0	10054.0	ORF1ab	1.0	3352.0		different gene	2021-02	2021	2
29645	26801	2844	4	0.39817	88.0	ORF10	1.0	30.0	279.0	M	3.0	93.0		different gene	2021-02	2021	2
26801	29645	2844	4	0.39817	279.0	M	3.0	93.0	88.0	ORF10	1.0	30.0		different gene	2021-02	2021	2
28869	18424	10445	4	0.39771	596.0	N	2.0	199.0	4957.0	ORF1ab	1.0	1653.0		different gene	2021-02	2021	2
18424	28869	10445	4	0.39771	4957.0	ORF1ab	1.0	1653.0	596.0	N	2.0	199.0		different gene	2021-02	2021	2
28932	26801	2131	4	0.39563	659.0	N	2.0	220.0	279.0	M	3.0	93.0		different gene	2021-02	2021	2
26801	28932	2131	4	0.39563	279.0	M	3.0	93.0	659.0	N	2.0	220.0		different gene	2021-02	2021	2
10319	18424	8105	4	0.39357	10054.0	ORF1ab	1.0	3352.0	4957.0	ORF1ab	1.0	1653.0	1699.0	same gene	2021-02	2021	2
18424	10319	8105	4	0.39357	4957.0	ORF1ab	1.0	1653.0	10054.0	ORF1ab	1.0	3352.0	1699.0	same gene	2021-02	2021	2
445	26801	26356	4	0.39283	180.0	ORF1ab	3.0	60.0	279.0	M	3.0	93.0		different gene	2021-02	2021	2
26801	445	26356	4	0.39283	279.0	M	3.0	93.0	180.0	ORF1ab	3.0	60.0		different gene	2021-02	2021	2
445	6286	5841	4	0.38829	180.0	ORF1ab	3.0	60.0	6021.0	ORF1ab	3.0	2007.0	1947.0	same gene	2021-02	2021	2
6286	445	5841	4	0.38829	6021.0	ORF1ab	3.0	2007.0	180.0	ORF1ab	3.0	60.0	1947.0	same gene	2021-02	2021	2
21304	18424	2880	4	0.38743	7837.0	ORF1ab	1.0	2613.0	4957.0	ORF1ab	1.0	1653.0	960.0	same gene	2021-02	2021	2
18424	21304	2880	4	0.38743	4957.0	ORF1ab	1.0	1653.0	7837.0	ORF1ab	1.0	2613.0	960.0	same gene	2021-02	2021	2
22227	26801	4574	4	0.38351	665.0	S	2.0	222.0	279.0	M	3.0	93.0		different gene	2021-02	2021	2
26801	22227	4574	4	0.38351	279.0	M	3.0	93.0	665.0	S	2.0	222.0		different gene	2021-02	2021	2
26801	21255	5546	4	0.38279	279.0	M	3.0	93.0	7788.0	ORF1ab	3.0	2596.0		different gene	2021-02	2021	2
21255	26801	5546	4	0.38279	7788.0	ORF1ab	3.0	2596.0	279.0	M	3.0	93.0		different gene	2021-02	2021	2
28281	28882	601	4	0.30544	8.0	N	2.0	3.0	609.0	N	3.0	203.0	200.0	same gene	2021-02	2021	2
28882	28281	601	4	0.30544	609.0	N	3.0	203.0	8.0	N	2.0	3.0	200.0	same gene	2021-02	2021	2
27964	1059	26905	4	0.26468	71.0	ORF8	2.0	24.0	794.0	ORF1ab	2.0	265.0		different gene	2021-02	2021	2
1059	27964	26905	4	0.26468	794.0	ORF1ab	2.0	265.0	71.0	ORF8	2.0	24.0		different gene	2021-02	2021	2
28932	27944	988	4	0.22836	659.0	N	2.0	220.0	51.0	ORF8	3.0	17.0		different gene	2021-02	2021	2
27944	28932	988	4	0.22836	51.0	ORF8	3.0	17.0	659.0	N	2.0	220.0		different gene	2021-02	2021	2
14805	8083	6722	4	0.22431	1338.0	ORF1ab	3.0	446.0	7818.0	ORF1ab	3.0	2606.0	2160.0	same gene	2021-02	2021	2
8083	14805	6722	4	0.22431	7818.0	ORF1ab	3.0	2606.0	1338.0	ORF1ab	3.0	446.0	2160.0	same gene	2021-02	2021	2
25563	28883	3320	4	0.21772	171.0	ORF3a	3.0	57.0	610.0	N	1.0	204.0		different gene	2021-02	2021	2
28883	25563	3320	4	0.21772	610.0	N	1.0	204.0	171.0	ORF3a	3.0	57.0		different gene	2021-02	2021	2
22018	21600	418	4	0.17192	456.0	S	3.0	152.0	38.0	S	2.0	13.0	139.0	same gene	2021-02	2021	2
21600	22018	418	4	0.17192	38.0	S	2.0	13.0	456.0	S	3.0	152.0	139.0	same gene	2021-02	2021	2
22018	17014	5004	4	0.1719	456.0	S	3.0	152.0	3547.0	ORF1ab	1.0	1183.0		different gene	2021-02	2021	2
17014	22018	5004	4	0.1719	3547.0	ORF1ab	1.0	1183.0	456.0	S	3.0	152.0		different gene	2021-02	2021	2
28272	22018	6254	4	0.16766					456.0	S	3.0	152.0		different gene	2021-02	2021	2
22018	28272	6254	4	0.16766	456.0	S	3.0	152.0						different gene	2021-02	2021	2
28854	20268	8586	4	0.16735	581.0	N	2.0	194.0	6801.0	ORF1ab	3.0	2267.0		different gene	2021-02	2021	2
20268	28854	8586	4	0.16735	6801.0	ORF1ab	3.0	2267.0	581.0	N	2.0	194.0		different gene	2021-02	2021	2
27944	21614	6330	4	0.16495	51.0	ORF8	3.0	17.0	52.0	S	1.0	18.0		different gene	2021-02	2021	2
21614	27944	6330	4	0.16495	52.0	S	1.0	18.0	51.0	ORF8	3.0	17.0		different gene	2021-02	2021	2
22018	26681	4663	4	0.15588	456.0	S	3.0	152.0	159.0	M	3.0	53.0		different gene	2021-02	2021	2
26681	22018	4663	4	0.15588	159.0	M	3.0	53.0	456.0	S	3.0	152.0		different gene	2021-02	2021	2
21600	22917	1317	4	0.15373	38.0	S	2.0	13.0	1355.0	S	2.0	452.0	439.0	same gene	2021-02	2021	2
22917	21600	1317	4	0.15373	1355.0	S	2.0	452.0	38.0	S	2.0	13.0	439.0	same gene	2021-02	2021	2
22018	29362	7344	4	0.1517	456.0	S	3.0	152.0	1089.0	N	3.0	363.0		different gene	2021-02	2021	2
29362	22018	7344	4	0.1517	1089.0	N	3.0	363.0	456.0	S	3.0	152.0		different gene	2021-02	2021	2
8083	18424	10341	4	0.13649	7818.0	ORF1ab	3.0	2606.0	4957.0	ORF1ab	1.0	1653.0	953.0	same gene	2021-02	2021	2
18424	8083	10341	4	0.13649	4957.0	ORF1ab	1.0	1653.0	7818.0	ORF1ab	3.0	2606.0	953.0	same gene	2021-02	2021	2
22018	28887	6869	4	0.13339	456.0	S	3.0	152.0	614.0	N	2.0	205.0		different gene	2021-02	2021	2
28887	22018	6869	4	0.13339	614.0	N	2.0	205.0	456.0	S	3.0	152.0		different gene	2021-02	2021	2
24349	12878	11471	4	0.13002	2787.0	S	3.0	929.0	12613.0	ORF1ab	1.0	4205.0		different gene	2021-02	2021	2
12878	24349	11471	4	0.13002	12613.0	ORF1ab	1.0	4205.0	2787.0	S	3.0	929.0		different gene	2021-02	2021	2
27890	24349	3541	4	0.12951					2787.0	S	3.0	929.0		different gene	2021-02	2021	2
24349	27890	3541	4	0.12951	2787.0	S	3.0	929.0						different gene	2021-02	2021	2
24349	2395	21954	4	0.12801	2787.0	S	3.0	929.0	2130.0	ORF1ab	3.0	710.0		different gene	2021-02	2021	2
2395	24349	21954	4	0.12801	2130.0	ORF1ab	3.0	710.0	2787.0	S	3.0	929.0		different gene	2021-02	2021	2
24349	2597	21752	4	0.12615	2787.0	S	3.0	929.0	2332.0	ORF1ab	1.0	778.0		different gene	2021-02	2021	2
2597	24349	21752	4	0.12615	2332.0	ORF1ab	1.0	778.0	2787.0	S	3.0	929.0		different gene	2021-02	2021	2
17615	16176	1439	4	0.12504	4148.0	ORF1ab	2.0	1383.0	2709.0	ORF1ab	3.0	903.0	480.0	same gene	2021-02	2021	2
16176	17615	1439	4	0.12504	2709.0	ORF1ab	3.0	903.0	4148.0	ORF1ab	2.0	1383.0	480.0	same gene	2021-02	2021	2
8947	12100	3153	4	0.1213	8682.0	ORF1ab	3.0	2894.0	11835.0	ORF1ab	3.0	3945.0	1051.0	same gene	2021-02	2021	2
12100	8947	3153	4	0.1213	11835.0	ORF1ab	3.0	3945.0	8682.0	ORF1ab	3.0	2894.0	1051.0	same gene	2021-02	2021	2
19366	19360	6	4	0.1173	5899.0	ORF1ab	1.0	1967.0	5893.0	ORF1ab	1.0	1965.0	2.0	same gene	2021-02	2021	2
19360	19366	6	4	0.1173	5893.0	ORF1ab	1.0	1965.0	5899.0	ORF1ab	1.0	1967.0	2.0	same gene	2021-02	2021	2
26735	18877	7858	4	0.11491	213.0	M	3.0	71.0	5410.0	ORF1ab	1.0	1804.0		different gene	2021-02	2021	2
18877	26735	7858	4	0.11491	5410.0	ORF1ab	1.0	1804.0	213.0	M	3.0	71.0		different gene	2021-02	2021	2
24349	12100	12249	4	0.11436	2787.0	S	3.0	929.0	11835.0	ORF1ab	3.0	3945.0		different gene	2021-02	2021	2
12100	24349	12249	4	0.11436	11835.0	ORF1ab	3.0	3945.0	2787.0	S	3.0	929.0		different gene	2021-02	2021	2
19296	19300	4	4	0.11426	5829.0	ORF1ab	3.0	1943.0	5833.0	ORF1ab	1.0	1945.0	2.0	same gene	2021-02	2021	2
19300	19296	4	4	0.11426	5833.0	ORF1ab	1.0	1945.0	5829.0	ORF1ab	3.0	1943.0	2.0	same gene	2021-02	2021	2
19301	19296	5	4	0.11177	5834.0	ORF1ab	2.0	1945.0	5829.0	ORF1ab	3.0	1943.0	2.0	same gene	2021-02	2021	2
19296	19301	5	4	0.11177	5829.0	ORF1ab	3.0	1943.0	5834.0	ORF1ab	2.0	1945.0	2.0	same gene	2021-02	2021	2
22344	22339	5	3	0.10646	782.0	S	2.0	261.0	777.0	S	3.0	259.0	2.0	same gene	2021-02	2021	2
22339	22344	5	3	0.10646	777.0	S	3.0	259.0	782.0	S	2.0	261.0	2.0	same gene	2021-02	2021	2
22018	24349	2331	3	0.10414	456.0	S	3.0	152.0	2787.0	S	3.0	929.0	777.0	same gene	2021-02	2021	2
24349	22018	2331	3	0.10414	2787.0	S	3.0	929.0	456.0	S	3.0	152.0	777.0	same gene	2021-02	2021	2
1927	22255	20328	3	0.10209	1662.0	ORF1ab	3.0	554.0	693.0	S	3.0	231.0		different gene	2021-02	2021	2
22255	1927	20328	3	0.10209	693.0	S	3.0	231.0	1662.0	ORF1ab	3.0	554.0		different gene	2021-02	2021	2
22377	22346	31	3	0.09885	815.0	S	2.0	272.0	784.0	S	1.0	262.0	10.0	same gene	2021-02	2021	2
22346	22377	31	3	0.09885	784.0	S	1.0	262.0	815.0	S	2.0	272.0	10.0	same gene	2021-02	2021	2
21921	21916	5	3	0.09355	359.0	S	2.0	120.0	354.0	S	3.0	118.0	2.0	same gene	2021-02	2021	2
21916	21921	5	3	0.09355	354.0	S	3.0	118.0	359.0	S	2.0	120.0	2.0	same gene	2021-02	2021	2
21927	21922	5	3	0.09294	365.0	S	2.0	122.0	360.0	S	3.0	120.0	2.0	same gene	2021-02	2021	2
21926	21922	4	3	0.09294	364.0	S	1.0	122.0	360.0	S	3.0	120.0	2.0	same gene	2021-02	2021	2
21922	21927	5	3	0.09294	360.0	S	3.0	120.0	365.0	S	2.0	122.0	2.0	same gene	2021-02	2021	2
21922	21926	4	3	0.09294	360.0	S	3.0	120.0	364.0	S	1.0	122.0	2.0	same gene	2021-02	2021	2
21614	24334	2720	3	0.09217	52.0	S	1.0	18.0	2772.0	S	3.0	924.0	906.0	same gene	2021-02	2021	2
24334	21614	2720	3	0.09217	2772.0	S	3.0	924.0	52.0	S	1.0	18.0	906.0	same gene	2021-02	2021	2
21942	21937	5	3	0.08841	380.0	S	2.0	127.0	375.0	S	3.0	125.0	2.0	same gene	2021-02	2021	2
21937	21942	5	3	0.08841	375.0	S	3.0	125.0	380.0	S	2.0	127.0	2.0	same gene	2021-02	2021	2
21959	21955	4	3	0.08775	397.0	S	1.0	133.0	393.0	S	3.0	131.0	2.0	same gene	2021-02	2021	2
21955	21959	4	3	0.08775	393.0	S	3.0	131.0	397.0	S	1.0	133.0	2.0	same gene	2021-02	2021	2
21955	21949	6	3	0.08581	393.0	S	3.0	131.0	387.0	S	3.0	129.0	2.0	same gene	2021-02	2021	2
21949	21955	6	3	0.08581	387.0	S	3.0	129.0	393.0	S	3.0	131.0	2.0	same gene	2021-02	2021	2
26876	16889	9987	3	0.08565	354.0	M	3.0	118.0	3422.0	ORF1ab	2.0	1141.0		different gene	2021-02	2021	2
16889	26876	9987	3	0.08565	3422.0	ORF1ab	2.0	1141.0	354.0	M	3.0	118.0		different gene	2021-02	2021	2
19454	19348	106	3	0.08562	5987.0	ORF1ab	2.0	1996.0	5881.0	ORF1ab	1.0	1961.0	35.0	same gene	2021-02	2021	2
19348	19454	106	3	0.08562	5881.0	ORF1ab	1.0	1961.0	5987.0	ORF1ab	2.0	1996.0	35.0	same gene	2021-02	2021	2
28095	28048	47	3	0.08524	202.0	ORF8	1.0	68.0	155.0	ORF8	2.0	52.0	16.0	same gene	2021-02	2021	2
28048	28095	47	3	0.08524	155.0	ORF8	2.0	52.0	202.0	ORF8	1.0	68.0	16.0	same gene	2021-02	2021	2
11497	16889	5392	3	0.08494	11232.0	ORF1ab	3.0	3744.0	3422.0	ORF1ab	2.0	1141.0	2603.0	same gene	2021-02	2021	2
16889	11497	5392	3	0.08494	3422.0	ORF1ab	2.0	1141.0	11232.0	ORF1ab	3.0	3744.0	2603.0	same gene	2021-02	2021	2
13993	16889	2896	3	0.08457	526.0	ORF1ab	1.0	176.0	3422.0	ORF1ab	2.0	1141.0	965.0	same gene	2021-02	2021	2
16889	13993	2896	3	0.08457	3422.0	ORF1ab	2.0	1141.0	526.0	ORF1ab	1.0	176.0	965.0	same gene	2021-02	2021	2
29399	16889	12510	3	0.08421	1126.0	N	1.0	376.0	3422.0	ORF1ab	2.0	1141.0		different gene	2021-02	2021	2
16889	29399	12510	3	0.08421	3422.0	ORF1ab	2.0	1141.0	1126.0	N	1.0	376.0		different gene	2021-02	2021	2
19357	19539	182	3	0.08398	5890.0	ORF1ab	1.0	1964.0	6072.0	ORF1ab	3.0	2024.0	60.0	same gene	2021-02	2021	2
19539	19357	182	3	0.08398	6072.0	ORF1ab	3.0	2024.0	5890.0	ORF1ab	1.0	1964.0	60.0	same gene	2021-02	2021	2
28975	16889	12086	3	0.08321	702.0	N	3.0	234.0	3422.0	ORF1ab	2.0	1141.0		different gene	2021-02	2021	2
16889	28975	12086	3	0.08321	3422.0	ORF1ab	2.0	1141.0	702.0	N	3.0	234.0		different gene	2021-02	2021	2
16889	9526	7363	3	0.083	3422.0	ORF1ab	2.0	1141.0	9261.0	ORF1ab	3.0	3087.0	1946.0	same gene	2021-02	2021	2
9526	16889	7363	3	0.083	9261.0	ORF1ab	3.0	3087.0	3422.0	ORF1ab	2.0	1141.0	1946.0	same gene	2021-02	2021	2
17019	16889	130	3	0.08274	3552.0	ORF1ab	3.0	1184.0	3422.0	ORF1ab	2.0	1141.0	43.0	same gene	2021-02	2021	2
16889	17019	130	3	0.08274	3422.0	ORF1ab	2.0	1141.0	3552.0	ORF1ab	3.0	1184.0	43.0	same gene	2021-02	2021	2
21966	21922	44	3	0.08145	404.0	S	2.0	135.0	360.0	S	3.0	120.0	15.0	same gene	2021-02	2021	2
21922	21966	44	3	0.08145	360.0	S	3.0	120.0	404.0	S	2.0	135.0	15.0	same gene	2021-02	2021	2
21931	21965	34	3	0.0809	369.0	S	3.0	123.0	403.0	S	1.0	135.0	12.0	same gene	2021-02	2021	2
21965	21931	34	3	0.0809	403.0	S	1.0	135.0	369.0	S	3.0	123.0	12.0	same gene	2021-02	2021	2
9814	9818	4	3	0.08082	9549.0	ORF1ab	3.0	3183.0	9553.0	ORF1ab	1.0	3185.0	2.0	same gene	2021-02	2021	2
9818	9814	4	3	0.08082	9553.0	ORF1ab	1.0	3185.0	9549.0	ORF1ab	3.0	3183.0	2.0	same gene	2021-02	2021	2
28932	28881	51	3	0.08036	659.0	N	2.0	220.0	608.0	N	2.0	203.0	17.0	same gene	2021-02	2021	2
28881	28932	51	3	0.08036	608.0	N	2.0	203.0	659.0	N	2.0	220.0	17.0	same gene	2021-02	2021	2
1611	1605	6	3	0.07932	1346.0	ORF1ab	2.0	449.0	1340.0	ORF1ab	2.0	447.0	2.0	same gene	2021-02	2021	2
1605	1611	6	3	0.07932	1340.0	ORF1ab	2.0	447.0	1346.0	ORF1ab	2.0	449.0	2.0	same gene	2021-02	2021	2
25710	16889	8821	3	0.07912	318.0	ORF3a	3.0	106.0	3422.0	ORF1ab	2.0	1141.0		different gene	2021-02	2021	2
16889	25710	8821	3	0.07912	3422.0	ORF1ab	2.0	1141.0	318.0	ORF3a	3.0	106.0		different gene	2021-02	2021	2
25437	8603	16834	3	0.07874	45.0	ORF3a	3.0	15.0	8338.0	ORF1ab	1.0	2780.0		different gene	2021-02	2021	2
8603	25437	16834	3	0.07874	8338.0	ORF1ab	1.0	2780.0	45.0	ORF3a	3.0	15.0		different gene	2021-02	2021	2
11039	13362	2323	3	0.07843	10774.0	ORF1ab	1.0	3592.0	13097.0	ORF1ab	2.0	4366.0	774.0	same gene	2021-02	2021	2
13362	11039	2323	3	0.07843	13097.0	ORF1ab	2.0	4366.0	10774.0	ORF1ab	1.0	3592.0	774.0	same gene	2021-02	2021	2
24434	4980	19454	3	0.07797	2872.0	S	1.0	958.0	4715.0	ORF1ab	2.0	1572.0		different gene	2021-02	2021	2
4980	24434	19454	3	0.07797	4715.0	ORF1ab	2.0	1572.0	2872.0	S	1.0	958.0		different gene	2021-02	2021	2
11042	13348	2306	3	0.07785	10777.0	ORF1ab	1.0	3593.0	13083.0	ORF1ab	3.0	4361.0	768.0	same gene	2021-02	2021	2
13348	11042	2306	3	0.07785	13083.0	ORF1ab	3.0	4361.0	10777.0	ORF1ab	1.0	3593.0	768.0	same gene	2021-02	2021	2
13669	13664	5	3	0.07768	202.0	ORF1ab	1.0	68.0	197.0	ORF1ab	2.0	66.0	2.0	same gene	2021-02	2021	2
13664	13669	5	3	0.07768	197.0	ORF1ab	2.0	66.0	202.0	ORF1ab	1.0	68.0	2.0	same gene	2021-02	2021	2
13656	13662	6	3	0.07747	189.0	ORF1ab	3.0	63.0	195.0	ORF1ab	3.0	65.0	2.0	same gene	2021-02	2021	2
13655	13662	7	3	0.07747	188.0	ORF1ab	2.0	63.0	195.0	ORF1ab	3.0	65.0	2.0	same gene	2021-02	2021	2
13662	13656	6	3	0.07747	195.0	ORF1ab	3.0	65.0	189.0	ORF1ab	3.0	63.0	2.0	same gene	2021-02	2021	2
13655	13661	6	3	0.07747	188.0	ORF1ab	2.0	63.0	194.0	ORF1ab	2.0	65.0	2.0	same gene	2021-02	2021	2
13655	13660	5	3	0.07747	188.0	ORF1ab	2.0	63.0	193.0	ORF1ab	1.0	65.0	2.0	same gene	2021-02	2021	2
13660	13655	5	3	0.07747	193.0	ORF1ab	1.0	65.0	188.0	ORF1ab	2.0	63.0	2.0	same gene	2021-02	2021	2
13661	13655	6	3	0.07747	194.0	ORF1ab	2.0	65.0	188.0	ORF1ab	2.0	63.0	2.0	same gene	2021-02	2021	2
13662	13655	7	3	0.07747	195.0	ORF1ab	3.0	65.0	188.0	ORF1ab	2.0	63.0	2.0	same gene	2021-02	2021	2
13660	13656	4	3	0.07747	193.0	ORF1ab	1.0	65.0	189.0	ORF1ab	3.0	63.0	2.0	same gene	2021-02	2021	2
13656	13661	5	3	0.07747	189.0	ORF1ab	3.0	63.0	194.0	ORF1ab	2.0	65.0	2.0	same gene	2021-02	2021	2
13661	13656	5	3	0.07747	194.0	ORF1ab	2.0	65.0	189.0	ORF1ab	3.0	63.0	2.0	same gene	2021-02	2021	2
13656	13660	4	3	0.07747	189.0	ORF1ab	3.0	63.0	193.0	ORF1ab	1.0	65.0	2.0	same gene	2021-02	2021	2
13663	13656	7	3	0.07738	196.0	ORF1ab	1.0	66.0	189.0	ORF1ab	3.0	63.0	3.0	same gene	2021-02	2021	2
13663	13657	6	3	0.07738	196.0	ORF1ab	1.0	66.0	190.0	ORF1ab	1.0	64.0	2.0	same gene	2021-02	2021	2
13655	13663	8	3	0.07738	188.0	ORF1ab	2.0	63.0	196.0	ORF1ab	1.0	66.0	3.0	same gene	2021-02	2021	2
13663	13659	4	3	0.07738	196.0	ORF1ab	1.0	66.0	192.0	ORF1ab	3.0	64.0	2.0	same gene	2021-02	2021	2
13656	13663	7	3	0.07738	189.0	ORF1ab	3.0	63.0	196.0	ORF1ab	1.0	66.0	3.0	same gene	2021-02	2021	2
13657	13663	6	3	0.07738	190.0	ORF1ab	1.0	64.0	196.0	ORF1ab	1.0	66.0	2.0	same gene	2021-02	2021	2
13659	13663	4	3	0.07738	192.0	ORF1ab	3.0	64.0	196.0	ORF1ab	1.0	66.0	2.0	same gene	2021-02	2021	2
13663	13655	8	3	0.07738	196.0	ORF1ab	1.0	66.0	188.0	ORF1ab	2.0	63.0	3.0	same gene	2021-02	2021	2
27185	27192	7	3	0.07728	663.0	M	3.0	221.0						different gene	2021-02	2021	2
27192	27187	5	3	0.07728					665.0	M	2.0	222.0		different gene	2021-02	2021	2
27192	27186	6	3	0.07728					664.0	M	1.0	222.0		different gene	2021-02	2021	2
27197	27186	11	3	0.07728					664.0	M	1.0	222.0		different gene	2021-02	2021	2
27185	27189	4	3	0.07728	663.0	M	3.0	221.0	667.0	M	1.0	223.0	2.0	same gene	2021-02	2021	2
27195	27187	8	3	0.07728					665.0	M	2.0	222.0		different gene	2021-02	2021	2
27185	27190	5	3	0.07728	663.0	M	3.0	221.0	668.0	M	2.0	223.0	2.0	same gene	2021-02	2021	2
27185	27194	9	3	0.07728	663.0	M	3.0	221.0						different gene	2021-02	2021	2
27187	27195	8	3	0.07728	665.0	M	2.0	222.0						different gene	2021-02	2021	2
27187	27192	5	3	0.07728	665.0	M	2.0	222.0						different gene	2021-02	2021	2
27186	27197	11	3	0.07728	664.0	M	1.0	222.0						different gene	2021-02	2021	2
27186	27195	9	3	0.07728	664.0	M	1.0	222.0						different gene	2021-02	2021	2
27185	27191	6	3	0.07728	663.0	M	3.0	221.0	669.0	M	3.0	223.0	2.0	same gene	2021-02	2021	2
27186	27192	6	3	0.07728	664.0	M	1.0	222.0						different gene	2021-02	2021	2
27185	27197	12	3	0.07728	663.0	M	3.0	221.0						different gene	2021-02	2021	2
27185	27195	10	3	0.07728	663.0	M	3.0	221.0						different gene	2021-02	2021	2
27186	27194	8	3	0.07728	664.0	M	1.0	222.0						different gene	2021-02	2021	2
27192	27195	3	3	0.07728										different gene	2021-02	2021	2
27192	27194	2	3	0.07728										different gene	2021-02	2021	2
27195	27186	9	3	0.07728					664.0	M	1.0	222.0		different gene	2021-02	2021	2
27191	27197	6	3	0.07728	669.0	M	3.0	223.0						different gene	2021-02	2021	2
27191	27195	4	3	0.07728	669.0	M	3.0	223.0						different gene	2021-02	2021	2
27191	27194	3	3	0.07728	669.0	M	3.0	223.0						different gene	2021-02	2021	2
27194	27186	8	3	0.07728					664.0	M	1.0	222.0		different gene	2021-02	2021	2
27190	27197	7	3	0.07728	668.0	M	2.0	223.0						different gene	2021-02	2021	2
27190	27195	5	3	0.07728	668.0	M	2.0	223.0						different gene	2021-02	2021	2
27190	27194	4	3	0.07728	668.0	M	2.0	223.0						different gene	2021-02	2021	2
27190	27192	2	3	0.07728	668.0	M	2.0	223.0						different gene	2021-02	2021	2
27189	27197	8	3	0.07728	667.0	M	1.0	223.0						different gene	2021-02	2021	2
27189	27195	6	3	0.07728	667.0	M	1.0	223.0						different gene	2021-02	2021	2
27194	27197	3	3	0.07728										different gene	2021-02	2021	2
27189	27194	5	3	0.07728	667.0	M	1.0	223.0						different gene	2021-02	2021	2
27189	27192	3	3	0.07728	667.0	M	1.0	223.0						different gene	2021-02	2021	2
27188	27197	9	3	0.07728	666.0	M	3.0	222.0						different gene	2021-02	2021	2
27195	27197	2	3	0.07728										different gene	2021-02	2021	2
27188	27195	7	3	0.07728	666.0	M	3.0	222.0						different gene	2021-02	2021	2
27188	27194	6	3	0.07728	666.0	M	3.0	222.0						different gene	2021-02	2021	2
27188	27192	4	3	0.07728	666.0	M	3.0	222.0						different gene	2021-02	2021	2
27197	27185	12	3	0.07728					663.0	M	3.0	221.0		different gene	2021-02	2021	2
27195	27185	10	3	0.07728					663.0	M	3.0	221.0		different gene	2021-02	2021	2
27194	27185	9	3	0.07728					663.0	M	3.0	221.0		different gene	2021-02	2021	2
27192	27185	7	3	0.07728					663.0	M	3.0	221.0		different gene	2021-02	2021	2
27191	27185	6	3	0.07728	669.0	M	3.0	223.0	663.0	M	3.0	221.0	2.0	same gene	2021-02	2021	2
27190	27185	5	3	0.07728	668.0	M	2.0	223.0	663.0	M	3.0	221.0	2.0	same gene	2021-02	2021	2
27187	27197	10	3	0.07728	665.0	M	2.0	222.0						different gene	2021-02	2021	2
27189	27185	4	3	0.07728	667.0	M	1.0	223.0	663.0	M	3.0	221.0	2.0	same gene	2021-02	2021	2
27194	27187	7	3	0.07728					665.0	M	2.0	222.0		different gene	2021-02	2021	2
27187	27194	7	3	0.07728	665.0	M	2.0	222.0						different gene	2021-02	2021	2
27192	27197	5	3	0.07728										different gene	2021-02	2021	2
27192	27190	2	3	0.07728					668.0	M	2.0	223.0		different gene	2021-02	2021	2
27194	27192	2	3	0.07728										different gene	2021-02	2021	2
27197	27188	9	3	0.07728					666.0	M	3.0	222.0		different gene	2021-02	2021	2
27192	27189	3	3	0.07728					667.0	M	1.0	223.0		different gene	2021-02	2021	2
27194	27189	5	3	0.07728					667.0	M	1.0	223.0		different gene	2021-02	2021	2
27195	27189	6	3	0.07728					667.0	M	1.0	223.0		different gene	2021-02	2021	2
27197	27189	8	3	0.07728					667.0	M	1.0	223.0		different gene	2021-02	2021	2
27194	27188	6	3	0.07728					666.0	M	3.0	222.0		different gene	2021-02	2021	2
27192	27188	4	3	0.07728					666.0	M	3.0	222.0		different gene	2021-02	2021	2
27197	27191	6	3	0.07728					669.0	M	3.0	223.0		different gene	2021-02	2021	2
27197	27187	10	3	0.07728					665.0	M	2.0	222.0		different gene	2021-02	2021	2
27195	27188	7	3	0.07728					666.0	M	3.0	222.0		different gene	2021-02	2021	2
27195	27192	3	3	0.07728										different gene	2021-02	2021	2
27194	27190	4	3	0.07728					668.0	M	2.0	223.0		different gene	2021-02	2021	2
27197	27192	5	3	0.07728										different gene	2021-02	2021	2
27195	27190	5	3	0.07728					668.0	M	2.0	223.0		different gene	2021-02	2021	2
27197	27190	7	3	0.07728					668.0	M	2.0	223.0		different gene	2021-02	2021	2
27194	27191	3	3	0.07728					669.0	M	3.0	223.0		different gene	2021-02	2021	2
27197	27194	3	3	0.07728										different gene	2021-02	2021	2
27197	27195	2	3	0.07728										different gene	2021-02	2021	2
27195	27191	4	3	0.07728					669.0	M	3.0	223.0		different gene	2021-02	2021	2
11042	13369	2327	3	0.07726	10777.0	ORF1ab	1.0	3593.0	13104.0	ORF1ab	3.0	4368.0	775.0	same gene	2021-02	2021	2
13369	11042	2327	3	0.07726	13104.0	ORF1ab	3.0	4368.0	10777.0	ORF1ab	1.0	3593.0	775.0	same gene	2021-02	2021	2
12450	12457	7	3	0.07722	12185.0	ORF1ab	2.0	4062.0	12192.0	ORF1ab	3.0	4064.0	2.0	same gene	2021-02	2021	2
12450	12456	6	3	0.07722	12185.0	ORF1ab	2.0	4062.0	12191.0	ORF1ab	2.0	4064.0	2.0	same gene	2021-02	2021	2
12451	12456	5	3	0.07722	12186.0	ORF1ab	3.0	4062.0	12191.0	ORF1ab	2.0	4064.0	2.0	same gene	2021-02	2021	2
12448	12457	9	3	0.07722	12183.0	ORF1ab	3.0	4061.0	12192.0	ORF1ab	3.0	4064.0	3.0	same gene	2021-02	2021	2
12456	12450	6	3	0.07722	12191.0	ORF1ab	2.0	4064.0	12185.0	ORF1ab	2.0	4062.0	2.0	same gene	2021-02	2021	2
12457	12450	7	3	0.07722	12192.0	ORF1ab	3.0	4064.0	12185.0	ORF1ab	2.0	4062.0	2.0	same gene	2021-02	2021	2
12457	12449	8	3	0.07722	12192.0	ORF1ab	3.0	4064.0	12184.0	ORF1ab	1.0	4062.0	2.0	same gene	2021-02	2021	2
12456	12451	5	3	0.07722	12191.0	ORF1ab	2.0	4064.0	12186.0	ORF1ab	3.0	4062.0	2.0	same gene	2021-02	2021	2
12457	12451	6	3	0.07722	12192.0	ORF1ab	3.0	4064.0	12186.0	ORF1ab	3.0	4062.0	2.0	same gene	2021-02	2021	2
12451	12457	6	3	0.07722	12186.0	ORF1ab	3.0	4062.0	12192.0	ORF1ab	3.0	4064.0	2.0	same gene	2021-02	2021	2
12456	12449	7	3	0.07722	12191.0	ORF1ab	2.0	4064.0	12184.0	ORF1ab	1.0	4062.0	2.0	same gene	2021-02	2021	2
12449	12456	7	3	0.07722	12184.0	ORF1ab	1.0	4062.0	12191.0	ORF1ab	2.0	4064.0	2.0	same gene	2021-02	2021	2
12448	12454	6	3	0.07722	12183.0	ORF1ab	3.0	4061.0	12189.0	ORF1ab	3.0	4063.0	2.0	same gene	2021-02	2021	2
12457	12448	9	3	0.07722	12192.0	ORF1ab	3.0	4064.0	12183.0	ORF1ab	3.0	4061.0	3.0	same gene	2021-02	2021	2
12453	12448	5	3	0.07722	12188.0	ORF1ab	2.0	4063.0	12183.0	ORF1ab	3.0	4061.0	2.0	same gene	2021-02	2021	2
12452	12448	4	3	0.07722	12187.0	ORF1ab	1.0	4063.0	12183.0	ORF1ab	3.0	4061.0	2.0	same gene	2021-02	2021	2
12449	12457	8	3	0.07722	12184.0	ORF1ab	1.0	4062.0	12192.0	ORF1ab	3.0	4064.0	2.0	same gene	2021-02	2021	2
12448	12452	4	3	0.07722	12183.0	ORF1ab	3.0	4061.0	12187.0	ORF1ab	1.0	4063.0	2.0	same gene	2021-02	2021	2
12454	12448	6	3	0.07722	12189.0	ORF1ab	3.0	4063.0	12183.0	ORF1ab	3.0	4061.0	2.0	same gene	2021-02	2021	2
12448	12453	5	3	0.07722	12183.0	ORF1ab	3.0	4061.0	12188.0	ORF1ab	2.0	4063.0	2.0	same gene	2021-02	2021	2
12456	12448	8	3	0.07722	12191.0	ORF1ab	2.0	4064.0	12183.0	ORF1ab	3.0	4061.0	3.0	same gene	2021-02	2021	2
12448	12456	8	3	0.07722	12183.0	ORF1ab	3.0	4061.0	12191.0	ORF1ab	2.0	4064.0	3.0	same gene	2021-02	2021	2
27192	27196	4	3	0.07719										different gene	2021-02	2021	2
27196	27186	10	3	0.07719					664.0	M	1.0	222.0		different gene	2021-02	2021	2
27196	27188	8	3	0.07719					666.0	M	3.0	222.0		different gene	2021-02	2021	2
27190	27196	6	3	0.07719	668.0	M	2.0	223.0						different gene	2021-02	2021	2
27196	27191	5	3	0.07719					669.0	M	3.0	223.0		different gene	2021-02	2021	2
27194	27196	2	3	0.07719										different gene	2021-02	2021	2
27196	27189	7	3	0.07719					667.0	M	1.0	223.0		different gene	2021-02	2021	2
27189	27196	7	3	0.07719	667.0	M	1.0	223.0						different gene	2021-02	2021	2
27196	27187	9	3	0.07719					665.0	M	2.0	222.0		different gene	2021-02	2021	2
27186	27196	10	3	0.07719	664.0	M	1.0	222.0						different gene	2021-02	2021	2
27188	27196	8	3	0.07719	666.0	M	3.0	222.0						different gene	2021-02	2021	2
27185	27196	11	3	0.07719	663.0	M	3.0	221.0						different gene	2021-02	2021	2
27196	27185	11	3	0.07719					663.0	M	3.0	221.0		different gene	2021-02	2021	2
27196	27194	2	3	0.07719										different gene	2021-02	2021	2
27187	27196	9	3	0.07719	665.0	M	2.0	222.0						different gene	2021-02	2021	2
27191	27196	5	3	0.07719	669.0	M	3.0	223.0						different gene	2021-02	2021	2
27196	27192	4	3	0.07719										different gene	2021-02	2021	2
27196	27190	6	3	0.07719					668.0	M	2.0	223.0		different gene	2021-02	2021	2
13669	13660	9	3	0.07718	202.0	ORF1ab	1.0	68.0	193.0	ORF1ab	1.0	65.0	3.0	same gene	2021-02	2021	2
13669	13657	12	3	0.07718	202.0	ORF1ab	1.0	68.0	190.0	ORF1ab	1.0	64.0	4.0	same gene	2021-02	2021	2
13666	13657	9	3	0.07718	199.0	ORF1ab	1.0	67.0	190.0	ORF1ab	1.0	64.0	3.0	same gene	2021-02	2021	2
13664	13657	7	3	0.07718	197.0	ORF1ab	2.0	66.0	190.0	ORF1ab	1.0	64.0	2.0	same gene	2021-02	2021	2
27193	27191	2	3	0.07718					669.0	M	3.0	223.0		different gene	2021-02	2021	2
27193	27190	3	3	0.07718					668.0	M	2.0	223.0		different gene	2021-02	2021	2
13666	13660	6	3	0.07718	199.0	ORF1ab	1.0	67.0	193.0	ORF1ab	1.0	65.0	2.0	same gene	2021-02	2021	2
27193	27189	4	3	0.07718					667.0	M	1.0	223.0		different gene	2021-02	2021	2
13656	13669	13	3	0.07718	189.0	ORF1ab	3.0	63.0	202.0	ORF1ab	1.0	68.0	5.0	same gene	2021-02	2021	2
13655	13664	9	3	0.07718	188.0	ORF1ab	2.0	63.0	197.0	ORF1ab	2.0	66.0	3.0	same gene	2021-02	2021	2
13657	13664	7	3	0.07718	190.0	ORF1ab	1.0	64.0	197.0	ORF1ab	2.0	66.0	2.0	same gene	2021-02	2021	2
27193	27187	6	3	0.07718					665.0	M	2.0	222.0		different gene	2021-02	2021	2
13657	13666	9	3	0.07718	190.0	ORF1ab	1.0	64.0	199.0	ORF1ab	1.0	67.0	3.0	same gene	2021-02	2021	2
13657	13669	12	3	0.07718	190.0	ORF1ab	1.0	64.0	202.0	ORF1ab	1.0	68.0	4.0	same gene	2021-02	2021	2
13659	13664	5	3	0.07718	192.0	ORF1ab	3.0	64.0	197.0	ORF1ab	2.0	66.0	2.0	same gene	2021-02	2021	2
13659	13666	7	3	0.07718	192.0	ORF1ab	3.0	64.0	199.0	ORF1ab	1.0	67.0	3.0	same gene	2021-02	2021	2
13659	13669	10	3	0.07718	192.0	ORF1ab	3.0	64.0	202.0	ORF1ab	1.0	68.0	4.0	same gene	2021-02	2021	2
13660	13666	6	3	0.07718	193.0	ORF1ab	1.0	65.0	199.0	ORF1ab	1.0	67.0	2.0	same gene	2021-02	2021	2
13660	13669	9	3	0.07718	193.0	ORF1ab	1.0	65.0	202.0	ORF1ab	1.0	68.0	3.0	same gene	2021-02	2021	2
13661	13666	5	3	0.07718	194.0	ORF1ab	2.0	65.0	199.0	ORF1ab	1.0	67.0	2.0	same gene	2021-02	2021	2
13661	13669	8	3	0.07718	194.0	ORF1ab	2.0	65.0	202.0	ORF1ab	1.0	68.0	3.0	same gene	2021-02	2021	2
13662	13666	4	3	0.07718	195.0	ORF1ab	3.0	65.0	199.0	ORF1ab	1.0	67.0	2.0	same gene	2021-02	2021	2
13662	13669	7	3	0.07718	195.0	ORF1ab	3.0	65.0	202.0	ORF1ab	1.0	68.0	3.0	same gene	2021-02	2021	2
13664	13659	5	3	0.07718	197.0	ORF1ab	2.0	66.0	192.0	ORF1ab	3.0	64.0	2.0	same gene	2021-02	2021	2
13655	13666	11	3	0.07718	188.0	ORF1ab	2.0	63.0	199.0	ORF1ab	1.0	67.0	4.0	same gene	2021-02	2021	2
13664	13655	9	3	0.07718	197.0	ORF1ab	2.0	66.0	188.0	ORF1ab	2.0	63.0	3.0	same gene	2021-02	2021	2
13666	13655	11	3	0.07718	199.0	ORF1ab	1.0	67.0	188.0	ORF1ab	2.0	63.0	4.0	same gene	2021-02	2021	2
13669	13655	14	3	0.07718	202.0	ORF1ab	1.0	68.0	188.0	ORF1ab	2.0	63.0	5.0	same gene	2021-02	2021	2
13656	13666	10	3	0.07718	189.0	ORF1ab	3.0	63.0	199.0	ORF1ab	1.0	67.0	4.0	same gene	2021-02	2021	2
13656	13664	8	3	0.07718	189.0	ORF1ab	3.0	63.0	197.0	ORF1ab	2.0	66.0	3.0	same gene	2021-02	2021	2
27193	27188	5	3	0.07718					666.0	M	3.0	222.0		different gene	2021-02	2021	2
13666	13661	5	3	0.07718	199.0	ORF1ab	1.0	67.0	194.0	ORF1ab	2.0	65.0	2.0	same gene	2021-02	2021	2
13655	13669	14	3	0.07718	188.0	ORF1ab	2.0	63.0	202.0	ORF1ab	1.0	68.0	5.0	same gene	2021-02	2021	2
13664	13656	8	3	0.07718	197.0	ORF1ab	2.0	66.0	189.0	ORF1ab	3.0	63.0	3.0	same gene	2021-02	2021	2
13666	13656	10	3	0.07718	199.0	ORF1ab	1.0	67.0	189.0	ORF1ab	3.0	63.0	4.0	same gene	2021-02	2021	2
13669	13656	13	3	0.07718	202.0	ORF1ab	1.0	68.0	189.0	ORF1ab	3.0	63.0	5.0	same gene	2021-02	2021	2
13669	13661	8	3	0.07718	202.0	ORF1ab	1.0	68.0	194.0	ORF1ab	2.0	65.0	3.0	same gene	2021-02	2021	2
27193	27185	8	3	0.07718					663.0	M	3.0	221.0		different gene	2021-02	2021	2
13666	13659	7	3	0.07718	199.0	ORF1ab	1.0	67.0	192.0	ORF1ab	3.0	64.0	3.0	same gene	2021-02	2021	2
27195	27193	2	3	0.07718										different gene	2021-02	2021	2
13666	13662	4	3	0.07718	199.0	ORF1ab	1.0	67.0	195.0	ORF1ab	3.0	65.0	2.0	same gene	2021-02	2021	2
13669	13662	7	3	0.07718	202.0	ORF1ab	1.0	68.0	195.0	ORF1ab	3.0	65.0	3.0	same gene	2021-02	2021	2
27189	27193	4	3	0.07718	667.0	M	1.0	223.0						different gene	2021-02	2021	2
27188	27193	5	3	0.07718	666.0	M	3.0	222.0						different gene	2021-02	2021	2
13669	13659	10	3	0.07718	202.0	ORF1ab	1.0	68.0	192.0	ORF1ab	3.0	64.0	4.0	same gene	2021-02	2021	2
27187	27193	6	3	0.07718	665.0	M	2.0	222.0						different gene	2021-02	2021	2
27186	27193	7	3	0.07718	664.0	M	1.0	222.0						different gene	2021-02	2021	2
27185	27193	8	3	0.07718	663.0	M	3.0	221.0						different gene	2021-02	2021	2
27191	27193	2	3	0.07718	669.0	M	3.0	223.0						different gene	2021-02	2021	2
27193	27186	7	3	0.07718					664.0	M	1.0	222.0		different gene	2021-02	2021	2
27190	27193	3	3	0.07718	668.0	M	2.0	223.0						different gene	2021-02	2021	2
27197	27193	4	3	0.07718										different gene	2021-02	2021	2
27193	27195	2	3	0.07718										different gene	2021-02	2021	2
27193	27197	4	3	0.07718										different gene	2021-02	2021	2
13665	13669	4	3	0.07712	198.0	ORF1ab	3.0	66.0	202.0	ORF1ab	1.0	68.0	2.0	same gene	2021-02	2021	2
13669	13665	4	3	0.07712	202.0	ORF1ab	1.0	68.0	198.0	ORF1ab	3.0	66.0	2.0	same gene	2021-02	2021	2
9824	9819	5	3	0.07709	9559.0	ORF1ab	1.0	3187.0	9554.0	ORF1ab	2.0	3185.0	2.0	same gene	2021-02	2021	2
9820	9824	4	3	0.07709	9555.0	ORF1ab	3.0	3185.0	9559.0	ORF1ab	1.0	3187.0	2.0	same gene	2021-02	2021	2
9825	9819	6	3	0.07709	9560.0	ORF1ab	2.0	3187.0	9554.0	ORF1ab	2.0	3185.0	2.0	same gene	2021-02	2021	2
9820	9825	5	3	0.07709	9555.0	ORF1ab	3.0	3185.0	9560.0	ORF1ab	2.0	3187.0	2.0	same gene	2021-02	2021	2
9820	9826	6	3	0.07709	9555.0	ORF1ab	3.0	3185.0	9561.0	ORF1ab	3.0	3187.0	2.0	same gene	2021-02	2021	2
9826	9819	7	3	0.07709	9561.0	ORF1ab	3.0	3187.0	9554.0	ORF1ab	2.0	3185.0	2.0	same gene	2021-02	2021	2
9824	9820	4	3	0.07709	9559.0	ORF1ab	1.0	3187.0	9555.0	ORF1ab	3.0	3185.0	2.0	same gene	2021-02	2021	2
9825	9820	5	3	0.07709	9560.0	ORF1ab	2.0	3187.0	9555.0	ORF1ab	3.0	3185.0	2.0	same gene	2021-02	2021	2
9826	9820	6	3	0.07709	9561.0	ORF1ab	3.0	3187.0	9555.0	ORF1ab	3.0	3185.0	2.0	same gene	2021-02	2021	2
9819	9826	7	3	0.07709	9554.0	ORF1ab	2.0	3185.0	9561.0	ORF1ab	3.0	3187.0	2.0	same gene	2021-02	2021	2
9819	9825	6	3	0.07709	9554.0	ORF1ab	2.0	3185.0	9560.0	ORF1ab	2.0	3187.0	2.0	same gene	2021-02	2021	2
9819	9824	5	3	0.07709	9554.0	ORF1ab	2.0	3185.0	9559.0	ORF1ab	1.0	3187.0	2.0	same gene	2021-02	2021	2
24423	24431	8	3	0.07708	2861.0	S	2.0	954.0	2869.0	S	1.0	957.0	3.0	same gene	2021-02	2021	2
24423	24430	7	3	0.07708	2861.0	S	2.0	954.0	2868.0	S	3.0	956.0	2.0	same gene	2021-02	2021	2
7983	7977	6	3	0.07708	7718.0	ORF1ab	2.0	2573.0	7712.0	ORF1ab	2.0	2571.0	2.0	same gene	2021-02	2021	2
24428	24424	4	3	0.07708	2866.0	S	1.0	956.0	2862.0	S	3.0	954.0	2.0	same gene	2021-02	2021	2
24426	24431	5	3	0.07708	2864.0	S	2.0	955.0	2869.0	S	1.0	957.0	2.0	same gene	2021-02	2021	2
24424	24431	7	3	0.07708	2862.0	S	3.0	954.0	2869.0	S	1.0	957.0	3.0	same gene	2021-02	2021	2
24424	24430	6	3	0.07708	2862.0	S	3.0	954.0	2868.0	S	3.0	956.0	2.0	same gene	2021-02	2021	2
24424	24428	4	3	0.07708	2862.0	S	3.0	954.0	2866.0	S	1.0	956.0	2.0	same gene	2021-02	2021	2
24424	24429	5	3	0.07708	2862.0	S	3.0	954.0	2867.0	S	2.0	956.0	2.0	same gene	2021-02	2021	2
24428	24423	5	3	0.07708	2866.0	S	1.0	956.0	2861.0	S	2.0	954.0	2.0	same gene	2021-02	2021	2
24423	24429	6	3	0.07708	2861.0	S	2.0	954.0	2867.0	S	2.0	956.0	2.0	same gene	2021-02	2021	2
24423	24428	5	3	0.07708	2861.0	S	2.0	954.0	2866.0	S	1.0	956.0	2.0	same gene	2021-02	2021	2
7977	7983	6	3	0.07708	7712.0	ORF1ab	2.0	2571.0	7718.0	ORF1ab	2.0	2573.0	2.0	same gene	2021-02	2021	2
24429	24423	6	3	0.07708	2867.0	S	2.0	956.0	2861.0	S	2.0	954.0	2.0	same gene	2021-02	2021	2
24430	24423	7	3	0.07708	2868.0	S	3.0	956.0	2861.0	S	2.0	954.0	2.0	same gene	2021-02	2021	2
24431	24423	8	3	0.07708	2869.0	S	1.0	957.0	2861.0	S	2.0	954.0	3.0	same gene	2021-02	2021	2
24431	24424	7	3	0.07708	2869.0	S	1.0	957.0	2862.0	S	3.0	954.0	3.0	same gene	2021-02	2021	2
24430	24424	6	3	0.07708	2868.0	S	3.0	956.0	2862.0	S	3.0	954.0	2.0	same gene	2021-02	2021	2
24429	24424	5	3	0.07708	2867.0	S	2.0	956.0	2862.0	S	3.0	954.0	2.0	same gene	2021-02	2021	2
24431	24426	5	3	0.07708	2869.0	S	1.0	957.0	2864.0	S	2.0	955.0	2.0	same gene	2021-02	2021	2
11030	7988	3042	3	0.07707	10765.0	ORF1ab	1.0	3589.0	7723.0	ORF1ab	1.0	2575.0	1014.0	same gene	2021-02	2021	2
7985	11030	3045	3	0.07707	7720.0	ORF1ab	1.0	2574.0	10765.0	ORF1ab	1.0	3589.0	1015.0	same gene	2021-02	2021	2
11034	11040	6	3	0.07707	10769.0	ORF1ab	2.0	3590.0	10775.0	ORF1ab	2.0	3592.0	2.0	same gene	2021-02	2021	2
11031	7988	3043	3	0.07707	10766.0	ORF1ab	2.0	3589.0	7723.0	ORF1ab	1.0	2575.0	1014.0	same gene	2021-02	2021	2
11032	7988	3044	3	0.07707	10767.0	ORF1ab	3.0	3589.0	7723.0	ORF1ab	1.0	2575.0	1014.0	same gene	2021-02	2021	2
11033	7988	3045	3	0.07707	10768.0	ORF1ab	1.0	3590.0	7723.0	ORF1ab	1.0	2575.0	1015.0	same gene	2021-02	2021	2
24424	24435	11	3	0.07707	2862.0	S	3.0	954.0	2873.0	S	2.0	958.0	4.0	same gene	2021-02	2021	2
24424	24437	13	3	0.07707	2862.0	S	3.0	954.0	2875.0	S	1.0	959.0	5.0	same gene	2021-02	2021	2
7988	11041	3053	3	0.07707	7723.0	ORF1ab	1.0	2575.0	10776.0	ORF1ab	3.0	3592.0	1017.0	same gene	2021-02	2021	2
11034	11041	7	3	0.07707	10769.0	ORF1ab	2.0	3590.0	10776.0	ORF1ab	3.0	3592.0	2.0	same gene	2021-02	2021	2
24428	24437	9	3	0.07707	2866.0	S	1.0	956.0	2875.0	S	1.0	959.0	3.0	same gene	2021-02	2021	2
7975	7983	8	3	0.07707	7710.0	ORF1ab	3.0	2570.0	7718.0	ORF1ab	2.0	2573.0	3.0	same gene	2021-02	2021	2
7975	7980	5	3	0.07707	7710.0	ORF1ab	3.0	2570.0	7715.0	ORF1ab	2.0	2572.0	2.0	same gene	2021-02	2021	2
11040	11030	10	3	0.07707	10775.0	ORF1ab	2.0	3592.0	10765.0	ORF1ab	1.0	3589.0	3.0	same gene	2021-02	2021	2
11038	11030	8	3	0.07707	10773.0	ORF1ab	3.0	3591.0	10765.0	ORF1ab	1.0	3589.0	2.0	same gene	2021-02	2021	2
11037	11030	7	3	0.07707	10772.0	ORF1ab	2.0	3591.0	10765.0	ORF1ab	1.0	3589.0	2.0	same gene	2021-02	2021	2
9828	9820	8	3	0.07707	9563.0	ORF1ab	2.0	3188.0	9555.0	ORF1ab	3.0	3185.0	3.0	same gene	2021-02	2021	2
24431	24437	6	3	0.07707	2869.0	S	1.0	957.0	2875.0	S	1.0	959.0	2.0	same gene	2021-02	2021	2
24430	24437	7	3	0.07707	2868.0	S	3.0	956.0	2875.0	S	1.0	959.0	3.0	same gene	2021-02	2021	2
24430	24435	5	3	0.07707	2868.0	S	3.0	956.0	2873.0	S	2.0	958.0	2.0	same gene	2021-02	2021	2
9828	9819	9	3	0.07707	9563.0	ORF1ab	2.0	3188.0	9554.0	ORF1ab	2.0	3185.0	3.0	same gene	2021-02	2021	2
11041	11030	11	3	0.07707	10776.0	ORF1ab	3.0	3592.0	10765.0	ORF1ab	1.0	3589.0	3.0	same gene	2021-02	2021	2
24429	24437	8	3	0.07707	2867.0	S	2.0	956.0	2875.0	S	1.0	959.0	3.0	same gene	2021-02	2021	2
24429	24435	6	3	0.07707	2867.0	S	2.0	956.0	2873.0	S	2.0	958.0	2.0	same gene	2021-02	2021	2
24435	24426	9	3	0.07707	2873.0	S	2.0	958.0	2864.0	S	2.0	955.0	3.0	same gene	2021-02	2021	2
7980	7975	5	3	0.07707	7715.0	ORF1ab	2.0	2572.0	7710.0	ORF1ab	3.0	2570.0	2.0	same gene	2021-02	2021	2
7983	7975	8	3	0.07707	7718.0	ORF1ab	2.0	2573.0	7710.0	ORF1ab	3.0	2570.0	3.0	same gene	2021-02	2021	2
9828	9822	6	3	0.07707	9563.0	ORF1ab	2.0	3188.0	9557.0	ORF1ab	2.0	3186.0	2.0	same gene	2021-02	2021	2
11030	7985	3045	3	0.07707	10765.0	ORF1ab	1.0	3589.0	7720.0	ORF1ab	1.0	2574.0	1015.0	same gene	2021-02	2021	2
7985	11033	3048	3	0.07707	7720.0	ORF1ab	1.0	2574.0	10768.0	ORF1ab	1.0	3590.0	1016.0	same gene	2021-02	2021	2
7985	11031	3046	3	0.07707	7720.0	ORF1ab	1.0	2574.0	10766.0	ORF1ab	2.0	3589.0	1015.0	same gene	2021-02	2021	2
11041	11034	7	3	0.07707	10776.0	ORF1ab	3.0	3592.0	10769.0	ORF1ab	2.0	3590.0	2.0	same gene	2021-02	2021	2
7988	11035	3047	3	0.07707	7723.0	ORF1ab	1.0	2575.0	10770.0	ORF1ab	3.0	3590.0	1015.0	same gene	2021-02	2021	2
24423	24437	14	3	0.07707	2861.0	S	2.0	954.0	2875.0	S	1.0	959.0	5.0	same gene	2021-02	2021	2
11034	7988	3046	3	0.07707	10769.0	ORF1ab	2.0	3590.0	7723.0	ORF1ab	1.0	2575.0	1015.0	same gene	2021-02	2021	2
7988	11037	3049	3	0.07707	7723.0	ORF1ab	1.0	2575.0	10772.0	ORF1ab	2.0	3591.0	1016.0	same gene	2021-02	2021	2
7988	11038	3050	3	0.07707	7723.0	ORF1ab	1.0	2575.0	10773.0	ORF1ab	3.0	3591.0	1016.0	same gene	2021-02	2021	2
24423	24435	12	3	0.07707	2861.0	S	2.0	954.0	2873.0	S	2.0	958.0	4.0	same gene	2021-02	2021	2
11040	11034	6	3	0.07707	10775.0	ORF1ab	2.0	3592.0	10769.0	ORF1ab	2.0	3590.0	2.0	same gene	2021-02	2021	2
11035	7988	3047	3	0.07707	10770.0	ORF1ab	3.0	3590.0	7723.0	ORF1ab	1.0	2575.0	1015.0	same gene	2021-02	2021	2
7985	11040	3055	3	0.07707	7720.0	ORF1ab	1.0	2574.0	10775.0	ORF1ab	2.0	3592.0	1018.0	same gene	2021-02	2021	2
24426	24435	9	3	0.07707	2864.0	S	2.0	955.0	2873.0	S	2.0	958.0	3.0	same gene	2021-02	2021	2
7988	11040	3052	3	0.07707	7723.0	ORF1ab	1.0	2575.0	10775.0	ORF1ab	2.0	3592.0	1017.0	same gene	2021-02	2021	2
24426	24437	11	3	0.07707	2864.0	S	2.0	955.0	2875.0	S	1.0	959.0	4.0	same gene	2021-02	2021	2
24428	24435	7	3	0.07707	2866.0	S	1.0	956.0	2873.0	S	2.0	958.0	2.0	same gene	2021-02	2021	2
11041	7988	3053	3	0.07707	10776.0	ORF1ab	3.0	3592.0	7723.0	ORF1ab	1.0	2575.0	1017.0	same gene	2021-02	2021	2
11040	7988	3052	3	0.07707	10775.0	ORF1ab	2.0	3592.0	7723.0	ORF1ab	1.0	2575.0	1017.0	same gene	2021-02	2021	2
11038	7988	3050	3	0.07707	10773.0	ORF1ab	3.0	3591.0	7723.0	ORF1ab	1.0	2575.0	1016.0	same gene	2021-02	2021	2
7985	11041	3056	3	0.07707	7720.0	ORF1ab	1.0	2574.0	10776.0	ORF1ab	3.0	3592.0	1018.0	same gene	2021-02	2021	2
7985	11038	3053	3	0.07707	7720.0	ORF1ab	1.0	2574.0	10773.0	ORF1ab	3.0	3591.0	1017.0	same gene	2021-02	2021	2
7988	11030	3042	3	0.07707	7723.0	ORF1ab	1.0	2575.0	10765.0	ORF1ab	1.0	3589.0	1014.0	same gene	2021-02	2021	2
7985	11035	3050	3	0.07707	7720.0	ORF1ab	1.0	2574.0	10770.0	ORF1ab	3.0	3590.0	1016.0	same gene	2021-02	2021	2
11031	7985	3046	3	0.07707	10766.0	ORF1ab	2.0	3589.0	7720.0	ORF1ab	1.0	2574.0	1015.0	same gene	2021-02	2021	2
7985	11032	3047	3	0.07707	7720.0	ORF1ab	1.0	2574.0	10767.0	ORF1ab	3.0	3589.0	1015.0	same gene	2021-02	2021	2
11037	7988	3049	3	0.07707	10772.0	ORF1ab	2.0	3591.0	7723.0	ORF1ab	1.0	2575.0	1016.0	same gene	2021-02	2021	2
7985	11034	3049	3	0.07707	7720.0	ORF1ab	1.0	2574.0	10769.0	ORF1ab	2.0	3590.0	1016.0	same gene	2021-02	2021	2
11032	7985	3047	3	0.07707	10767.0	ORF1ab	3.0	3589.0	7720.0	ORF1ab	1.0	2574.0	1015.0	same gene	2021-02	2021	2
7988	11031	3043	3	0.07707	7723.0	ORF1ab	1.0	2575.0	10766.0	ORF1ab	2.0	3589.0	1014.0	same gene	2021-02	2021	2
11033	7985	3048	3	0.07707	10768.0	ORF1ab	1.0	3590.0	7720.0	ORF1ab	1.0	2574.0	1016.0	same gene	2021-02	2021	2
7985	11037	3052	3	0.07707	7720.0	ORF1ab	1.0	2574.0	10772.0	ORF1ab	2.0	3591.0	1017.0	same gene	2021-02	2021	2
11041	7985	3056	3	0.07707	10776.0	ORF1ab	3.0	3592.0	7720.0	ORF1ab	1.0	2574.0	1018.0	same gene	2021-02	2021	2
11034	7985	3049	3	0.07707	10769.0	ORF1ab	2.0	3590.0	7720.0	ORF1ab	1.0	2574.0	1016.0	same gene	2021-02	2021	2
7988	11032	3044	3	0.07707	7723.0	ORF1ab	1.0	2575.0	10767.0	ORF1ab	3.0	3589.0	1014.0	same gene	2021-02	2021	2
11035	7985	3050	3	0.07707	10770.0	ORF1ab	3.0	3590.0	7720.0	ORF1ab	1.0	2574.0	1016.0	same gene	2021-02	2021	2
7988	11033	3045	3	0.07707	7723.0	ORF1ab	1.0	2575.0	10768.0	ORF1ab	1.0	3590.0	1015.0	same gene	2021-02	2021	2
11038	7985	3053	3	0.07707	10773.0	ORF1ab	3.0	3591.0	7720.0	ORF1ab	1.0	2574.0	1017.0	same gene	2021-02	2021	2
7988	11034	3046	3	0.07707	7723.0	ORF1ab	1.0	2575.0	10769.0	ORF1ab	2.0	3590.0	1015.0	same gene	2021-02	2021	2
11040	7985	3055	3	0.07707	10775.0	ORF1ab	2.0	3592.0	7720.0	ORF1ab	1.0	2574.0	1018.0	same gene	2021-02	2021	2
11037	7985	3052	3	0.07707	10772.0	ORF1ab	2.0	3591.0	7720.0	ORF1ab	1.0	2574.0	1017.0	same gene	2021-02	2021	2
11032	11038	6	3	0.07707	10767.0	ORF1ab	3.0	3589.0	10773.0	ORF1ab	3.0	3591.0	2.0	same gene	2021-02	2021	2
24437	24423	14	3	0.07707	2875.0	S	1.0	959.0	2861.0	S	2.0	954.0	5.0	same gene	2021-02	2021	2
11030	11037	7	3	0.07707	10765.0	ORF1ab	1.0	3589.0	10772.0	ORF1ab	2.0	3591.0	2.0	same gene	2021-02	2021	2
11030	11038	8	3	0.07707	10765.0	ORF1ab	1.0	3589.0	10773.0	ORF1ab	3.0	3591.0	2.0	same gene	2021-02	2021	2
9820	9828	8	3	0.07707	9555.0	ORF1ab	3.0	3185.0	9563.0	ORF1ab	2.0	3188.0	3.0	same gene	2021-02	2021	2
11035	11040	5	3	0.07707	10770.0	ORF1ab	3.0	3590.0	10775.0	ORF1ab	2.0	3592.0	2.0	same gene	2021-02	2021	2
11037	11032	5	3	0.07707	10772.0	ORF1ab	2.0	3591.0	10767.0	ORF1ab	3.0	3589.0	2.0	same gene	2021-02	2021	2
11038	11032	6	3	0.07707	10773.0	ORF1ab	3.0	3591.0	10767.0	ORF1ab	3.0	3589.0	2.0	same gene	2021-02	2021	2
11040	11032	8	3	0.07707	10775.0	ORF1ab	2.0	3592.0	10767.0	ORF1ab	3.0	3589.0	3.0	same gene	2021-02	2021	2
11041	11032	9	3	0.07707	10776.0	ORF1ab	3.0	3592.0	10767.0	ORF1ab	3.0	3589.0	3.0	same gene	2021-02	2021	2
11035	11041	6	3	0.07707	10770.0	ORF1ab	3.0	3590.0	10776.0	ORF1ab	3.0	3592.0	2.0	same gene	2021-02	2021	2
11040	11035	5	3	0.07707	10775.0	ORF1ab	2.0	3592.0	10770.0	ORF1ab	3.0	3590.0	2.0	same gene	2021-02	2021	2
24435	24424	11	3	0.07707	2873.0	S	2.0	958.0	2862.0	S	3.0	954.0	4.0	same gene	2021-02	2021	2
11032	11041	9	3	0.07707	10767.0	ORF1ab	3.0	3589.0	10776.0	ORF1ab	3.0	3592.0	3.0	same gene	2021-02	2021	2
24435	24423	12	3	0.07707	2873.0	S	2.0	958.0	2861.0	S	2.0	954.0	4.0	same gene	2021-02	2021	2
11030	11040	10	3	0.07707	10765.0	ORF1ab	1.0	3589.0	10775.0	ORF1ab	2.0	3592.0	3.0	same gene	2021-02	2021	2
11031	11037	6	3	0.07707	10766.0	ORF1ab	2.0	3589.0	10772.0	ORF1ab	2.0	3591.0	2.0	same gene	2021-02	2021	2
11031	11038	7	3	0.07707	10766.0	ORF1ab	2.0	3589.0	10773.0	ORF1ab	3.0	3591.0	2.0	same gene	2021-02	2021	2
11031	11040	9	3	0.07707	10766.0	ORF1ab	2.0	3589.0	10775.0	ORF1ab	2.0	3592.0	3.0	same gene	2021-02	2021	2
11030	11041	11	3	0.07707	10765.0	ORF1ab	1.0	3589.0	10776.0	ORF1ab	3.0	3592.0	3.0	same gene	2021-02	2021	2
11031	11041	10	3	0.07707	10766.0	ORF1ab	2.0	3589.0	10776.0	ORF1ab	3.0	3592.0	3.0	same gene	2021-02	2021	2
9821	9828	7	3	0.07707	9556.0	ORF1ab	1.0	3186.0	9563.0	ORF1ab	2.0	3188.0	2.0	same gene	2021-02	2021	2
11033	11041	8	3	0.07707	10768.0	ORF1ab	1.0	3590.0	10776.0	ORF1ab	3.0	3592.0	2.0	same gene	2021-02	2021	2
11033	11040	7	3	0.07707	10768.0	ORF1ab	1.0	3590.0	10775.0	ORF1ab	2.0	3592.0	2.0	same gene	2021-02	2021	2
11041	11033	8	3	0.07707	10776.0	ORF1ab	3.0	3592.0	10768.0	ORF1ab	1.0	3590.0	2.0	same gene	2021-02	2021	2
11041	11035	6	3	0.07707	10776.0	ORF1ab	3.0	3592.0	10770.0	ORF1ab	3.0	3590.0	2.0	same gene	2021-02	2021	2
11041	11031	10	3	0.07707	10776.0	ORF1ab	3.0	3592.0	10766.0	ORF1ab	2.0	3589.0	3.0	same gene	2021-02	2021	2
24435	24430	5	3	0.07707	2873.0	S	2.0	958.0	2868.0	S	3.0	956.0	2.0	same gene	2021-02	2021	2
9819	9828	9	3	0.07707	9554.0	ORF1ab	2.0	3185.0	9563.0	ORF1ab	2.0	3188.0	3.0	same gene	2021-02	2021	2
24437	24426	11	3	0.07707	2875.0	S	1.0	959.0	2864.0	S	2.0	955.0	4.0	same gene	2021-02	2021	2
11032	11037	5	3	0.07707	10767.0	ORF1ab	3.0	3589.0	10772.0	ORF1ab	2.0	3591.0	2.0	same gene	2021-02	2021	2
11037	11031	6	3	0.07707	10772.0	ORF1ab	2.0	3591.0	10766.0	ORF1ab	2.0	3589.0	2.0	same gene	2021-02	2021	2
24435	24428	7	3	0.07707	2873.0	S	2.0	958.0	2866.0	S	1.0	956.0	2.0	same gene	2021-02	2021	2
24437	24428	9	3	0.07707	2875.0	S	1.0	959.0	2866.0	S	1.0	956.0	3.0	same gene	2021-02	2021	2
11040	11031	9	3	0.07707	10775.0	ORF1ab	2.0	3592.0	10766.0	ORF1ab	2.0	3589.0	3.0	same gene	2021-02	2021	2
24437	24429	8	3	0.07707	2875.0	S	1.0	959.0	2867.0	S	2.0	956.0	3.0	same gene	2021-02	2021	2
11040	11033	7	3	0.07707	10775.0	ORF1ab	2.0	3592.0	10768.0	ORF1ab	1.0	3590.0	2.0	same gene	2021-02	2021	2
24435	24429	6	3	0.07707	2873.0	S	2.0	958.0	2867.0	S	2.0	956.0	2.0	same gene	2021-02	2021	2
24437	24430	7	3	0.07707	2875.0	S	1.0	959.0	2868.0	S	3.0	956.0	3.0	same gene	2021-02	2021	2
11038	11031	7	3	0.07707	10773.0	ORF1ab	3.0	3591.0	10766.0	ORF1ab	2.0	3589.0	2.0	same gene	2021-02	2021	2
24437	24431	6	3	0.07707	2875.0	S	1.0	959.0	2869.0	S	1.0	957.0	2.0	same gene	2021-02	2021	2
9822	9828	6	3	0.07707	9557.0	ORF1ab	2.0	3186.0	9563.0	ORF1ab	2.0	3188.0	2.0	same gene	2021-02	2021	2
24437	24424	13	3	0.07707	2875.0	S	1.0	959.0	2862.0	S	3.0	954.0	5.0	same gene	2021-02	2021	2
11032	11040	8	3	0.07707	10767.0	ORF1ab	3.0	3589.0	10775.0	ORF1ab	2.0	3592.0	3.0	same gene	2021-02	2021	2
9828	9821	7	3	0.07707	9563.0	ORF1ab	2.0	3188.0	9556.0	ORF1ab	1.0	3186.0	2.0	same gene	2021-02	2021	2
13343	13351	8	3	0.07706	13078.0	ORF1ab	1.0	4360.0	13086.0	ORF1ab	3.0	4362.0	2.0	same gene	2021-02	2021	2
27173	13347	13826	3	0.07706	651.0	M	3.0	217.0	13082.0	ORF1ab	2.0	4361.0		different gene	2021-02	2021	2
4987	13351	8364	3	0.07706	4722.0	ORF1ab	3.0	1574.0	13086.0	ORF1ab	3.0	4362.0	2788.0	same gene	2021-02	2021	2
24435	11035	13400	3	0.07706	2873.0	S	2.0	958.0	10770.0	ORF1ab	3.0	3590.0		different gene	2021-02	2021	2
11030	24435	13405	3	0.07706	10765.0	ORF1ab	1.0	3589.0	2873.0	S	2.0	958.0		different gene	2021-02	2021	2
27172	13347	13825	3	0.07706	650.0	M	2.0	217.0	13082.0	ORF1ab	2.0	4361.0		different gene	2021-02	2021	2
27175	13347	13828	3	0.07706	653.0	M	2.0	218.0	13082.0	ORF1ab	2.0	4361.0		different gene	2021-02	2021	2
13341	27184	13843	3	0.07706	13076.0	ORF1ab	2.0	4359.0	662.0	M	2.0	221.0		different gene	2021-02	2021	2
13343	13349	6	3	0.07706	13078.0	ORF1ab	1.0	4360.0	13084.0	ORF1ab	1.0	4362.0	2.0	same gene	2021-02	2021	2
4987	13350	8363	3	0.07706	4722.0	ORF1ab	3.0	1574.0	13085.0	ORF1ab	2.0	4362.0	2788.0	same gene	2021-02	2021	2
24435	11041	13394	3	0.07706	2873.0	S	2.0	958.0	10776.0	ORF1ab	3.0	3592.0		different gene	2021-02	2021	2
13343	13352	9	3	0.07706	13078.0	ORF1ab	1.0	4360.0	13087.0	ORF1ab	1.0	4363.0	3.0	same gene	2021-02	2021	2
27174	13347	13827	3	0.07706	652.0	M	1.0	218.0	13082.0	ORF1ab	2.0	4361.0		different gene	2021-02	2021	2
13343	13350	7	3	0.07706	13078.0	ORF1ab	1.0	4360.0	13085.0	ORF1ab	2.0	4362.0	2.0	same gene	2021-02	2021	2
24437	11041	13396	3	0.07706	2875.0	S	1.0	959.0	10776.0	ORF1ab	3.0	3592.0		different gene	2021-02	2021	2
13340	27176	13836	3	0.07706	13075.0	ORF1ab	1.0	4359.0	654.0	M	3.0	218.0		different gene	2021-02	2021	2
4987	13349	8362	3	0.07706	4722.0	ORF1ab	3.0	1574.0	13084.0	ORF1ab	1.0	4362.0	2788.0	same gene	2021-02	2021	2
4987	13347	8360	3	0.07706	4722.0	ORF1ab	3.0	1574.0	13082.0	ORF1ab	2.0	4361.0	2787.0	same gene	2021-02	2021	2
13360	13347	13	3	0.07706	13095.0	ORF1ab	3.0	4365.0	13082.0	ORF1ab	2.0	4361.0	4.0	same gene	2021-02	2021	2
13361	13347	14	3	0.07706	13096.0	ORF1ab	1.0	4366.0	13082.0	ORF1ab	2.0	4361.0	5.0	same gene	2021-02	2021	2
13364	13347	17	3	0.07706	13099.0	ORF1ab	1.0	4367.0	13082.0	ORF1ab	2.0	4361.0	6.0	same gene	2021-02	2021	2
13367	13347	20	3	0.07706	13102.0	ORF1ab	1.0	4368.0	13082.0	ORF1ab	2.0	4361.0	7.0	same gene	2021-02	2021	2
13341	27175	13834	3	0.07706	13076.0	ORF1ab	2.0	4359.0	653.0	M	2.0	218.0		different gene	2021-02	2021	2
13341	27176	13835	3	0.07706	13076.0	ORF1ab	2.0	4359.0	654.0	M	3.0	218.0		different gene	2021-02	2021	2
13341	27177	13836	3	0.07706	13076.0	ORF1ab	2.0	4359.0	655.0	M	1.0	219.0		different gene	2021-02	2021	2
4987	13343	8356	3	0.07706	4722.0	ORF1ab	3.0	1574.0	13078.0	ORF1ab	1.0	4360.0	2786.0	same gene	2021-02	2021	2
13343	13353	10	3	0.07706	13078.0	ORF1ab	1.0	4360.0	13088.0	ORF1ab	2.0	4363.0	3.0	same gene	2021-02	2021	2
13341	27178	13837	3	0.07706	13076.0	ORF1ab	2.0	4359.0	656.0	M	2.0	219.0		different gene	2021-02	2021	2
13341	27179	13838	3	0.07706	13076.0	ORF1ab	2.0	4359.0	657.0	M	3.0	219.0		different gene	2021-02	2021	2
13341	27180	13839	3	0.07706	13076.0	ORF1ab	2.0	4359.0	658.0	M	1.0	220.0		different gene	2021-02	2021	2
24437	11035	13402	3	0.07706	2875.0	S	1.0	959.0	10770.0	ORF1ab	3.0	3590.0		different gene	2021-02	2021	2
4987	13344	8357	3	0.07706	4722.0	ORF1ab	3.0	1574.0	13079.0	ORF1ab	2.0	4360.0	2786.0	same gene	2021-02	2021	2
27174	13349	13825	3	0.07706	652.0	M	1.0	218.0	13084.0	ORF1ab	1.0	4362.0		different gene	2021-02	2021	2
27184	27173	11	3	0.07706	662.0	M	2.0	221.0	651.0	M	3.0	217.0	4.0	same gene	2021-02	2021	2
4987	13346	8359	3	0.07706	4722.0	ORF1ab	3.0	1574.0	13081.0	ORF1ab	1.0	4361.0	2787.0	same gene	2021-02	2021	2
13341	27181	13840	3	0.07706	13076.0	ORF1ab	2.0	4359.0	659.0	M	2.0	220.0		different gene	2021-02	2021	2
13341	27182	13841	3	0.07706	13076.0	ORF1ab	2.0	4359.0	660.0	M	3.0	220.0		different gene	2021-02	2021	2
4987	13352	8365	3	0.07706	4722.0	ORF1ab	3.0	1574.0	13087.0	ORF1ab	1.0	4363.0	2789.0	same gene	2021-02	2021	2
27180	13347	13833	3	0.07706	658.0	M	1.0	220.0	13082.0	ORF1ab	2.0	4361.0		different gene	2021-02	2021	2
11030	24437	13407	3	0.07706	10765.0	ORF1ab	1.0	3589.0	2875.0	S	1.0	959.0		different gene	2021-02	2021	2
4987	27179	22192	3	0.07706	4722.0	ORF1ab	3.0	1574.0	657.0	M	3.0	219.0		different gene	2021-02	2021	2
4987	27184	22197	3	0.07706	4722.0	ORF1ab	3.0	1574.0	662.0	M	2.0	221.0		different gene	2021-02	2021	2
13360	13349	11	3	0.07706	13095.0	ORF1ab	3.0	4365.0	13084.0	ORF1ab	1.0	4362.0	3.0	same gene	2021-02	2021	2
13359	13349	10	3	0.07706	13094.0	ORF1ab	2.0	4365.0	13084.0	ORF1ab	1.0	4362.0	3.0	same gene	2021-02	2021	2
13357	13349	8	3	0.07706	13092.0	ORF1ab	3.0	4364.0	13084.0	ORF1ab	1.0	4362.0	2.0	same gene	2021-02	2021	2
13355	13349	6	3	0.07706	13090.0	ORF1ab	1.0	4364.0	13084.0	ORF1ab	1.0	4362.0	2.0	same gene	2021-02	2021	2
27184	13347	13837	3	0.07706	662.0	M	2.0	221.0	13082.0	ORF1ab	2.0	4361.0		different gene	2021-02	2021	2
4987	27182	22195	3	0.07706	4722.0	ORF1ab	3.0	1574.0	660.0	M	3.0	220.0		different gene	2021-02	2021	2
4987	27181	22194	3	0.07706	4722.0	ORF1ab	3.0	1574.0	659.0	M	2.0	220.0		different gene	2021-02	2021	2
4987	27180	22193	3	0.07706	4722.0	ORF1ab	3.0	1574.0	658.0	M	1.0	220.0		different gene	2021-02	2021	2
4987	27178	22191	3	0.07706	4722.0	ORF1ab	3.0	1574.0	656.0	M	2.0	219.0		different gene	2021-02	2021	2
4987	13353	8366	3	0.07706	4722.0	ORF1ab	3.0	1574.0	13088.0	ORF1ab	2.0	4363.0	2789.0	same gene	2021-02	2021	2
4987	27177	22190	3	0.07706	4722.0	ORF1ab	3.0	1574.0	655.0	M	1.0	219.0		different gene	2021-02	2021	2
4987	27176	22189	3	0.07706	4722.0	ORF1ab	3.0	1574.0	654.0	M	3.0	218.0		different gene	2021-02	2021	2
4987	27175	22188	3	0.07706	4722.0	ORF1ab	3.0	1574.0	653.0	M	2.0	218.0		different gene	2021-02	2021	2
13364	13350	14	3	0.07706	13099.0	ORF1ab	1.0	4367.0	13085.0	ORF1ab	2.0	4362.0	5.0	same gene	2021-02	2021	2
4987	27174	22187	3	0.07706	4722.0	ORF1ab	3.0	1574.0	652.0	M	1.0	218.0		different gene	2021-02	2021	2
4987	27173	22186	3	0.07706	4722.0	ORF1ab	3.0	1574.0	651.0	M	3.0	217.0		different gene	2021-02	2021	2
4987	27172	22185	3	0.07706	4722.0	ORF1ab	3.0	1574.0	650.0	M	2.0	217.0		different gene	2021-02	2021	2
27182	13347	13835	3	0.07706	660.0	M	3.0	220.0	13082.0	ORF1ab	2.0	4361.0		different gene	2021-02	2021	2
13343	13355	12	3	0.07706	13078.0	ORF1ab	1.0	4360.0	13090.0	ORF1ab	1.0	4364.0	4.0	same gene	2021-02	2021	2
4987	13367	8380	3	0.07706	4722.0	ORF1ab	3.0	1574.0	13102.0	ORF1ab	1.0	4368.0	2794.0	same gene	2021-02	2021	2
13361	13349	12	3	0.07706	13096.0	ORF1ab	1.0	4366.0	13084.0	ORF1ab	1.0	4362.0	4.0	same gene	2021-02	2021	2
13364	13349	15	3	0.07706	13099.0	ORF1ab	1.0	4367.0	13084.0	ORF1ab	1.0	4362.0	5.0	same gene	2021-02	2021	2
4987	13364	8377	3	0.07706	4722.0	ORF1ab	3.0	1574.0	13099.0	ORF1ab	1.0	4367.0	2793.0	same gene	2021-02	2021	2
27176	13347	13829	3	0.07706	654.0	M	3.0	218.0	13082.0	ORF1ab	2.0	4361.0		different gene	2021-02	2021	2
13343	13359	16	3	0.07706	13078.0	ORF1ab	1.0	4360.0	13094.0	ORF1ab	2.0	4365.0	5.0	same gene	2021-02	2021	2
27173	13349	13824	3	0.07706	651.0	M	3.0	217.0	13084.0	ORF1ab	1.0	4362.0		different gene	2021-02	2021	2
4987	13355	8368	3	0.07706	4722.0	ORF1ab	3.0	1574.0	13090.0	ORF1ab	1.0	4364.0	2790.0	same gene	2021-02	2021	2
27172	13349	13823	3	0.07706	650.0	M	2.0	217.0	13084.0	ORF1ab	1.0	4362.0		different gene	2021-02	2021	2
4987	13357	8370	3	0.07706	4722.0	ORF1ab	3.0	1574.0	13092.0	ORF1ab	3.0	4364.0	2790.0	same gene	2021-02	2021	2
13367	13349	18	3	0.07706	13102.0	ORF1ab	1.0	4368.0	13084.0	ORF1ab	1.0	4362.0	6.0	same gene	2021-02	2021	2
4987	13359	8372	3	0.07706	4722.0	ORF1ab	3.0	1574.0	13094.0	ORF1ab	2.0	4365.0	2791.0	same gene	2021-02	2021	2
27177	13347	13830	3	0.07706	655.0	M	1.0	219.0	13082.0	ORF1ab	2.0	4361.0		different gene	2021-02	2021	2
27178	13347	13831	3	0.07706	656.0	M	2.0	219.0	13082.0	ORF1ab	2.0	4361.0		different gene	2021-02	2021	2
27179	13347	13832	3	0.07706	657.0	M	3.0	219.0	13082.0	ORF1ab	2.0	4361.0		different gene	2021-02	2021	2
13357	13347	10	3	0.07706	13092.0	ORF1ab	3.0	4364.0	13082.0	ORF1ab	2.0	4361.0	3.0	same gene	2021-02	2021	2
11031	24435	13404	3	0.07706	10766.0	ORF1ab	2.0	3589.0	2873.0	S	2.0	958.0		different gene	2021-02	2021	2
11031	24437	13406	3	0.07706	10766.0	ORF1ab	2.0	3589.0	2875.0	S	1.0	959.0		different gene	2021-02	2021	2
27181	13347	13834	3	0.07706	659.0	M	2.0	220.0	13082.0	ORF1ab	2.0	4361.0		different gene	2021-02	2021	2
4987	13360	8373	3	0.07706	4722.0	ORF1ab	3.0	1574.0	13095.0	ORF1ab	3.0	4365.0	2791.0	same gene	2021-02	2021	2
4987	13361	8374	3	0.07706	4722.0	ORF1ab	3.0	1574.0	13096.0	ORF1ab	1.0	4366.0	2792.0	same gene	2021-02	2021	2
24435	11034	13401	3	0.07706	2873.0	S	2.0	958.0	10769.0	ORF1ab	2.0	3590.0		different gene	2021-02	2021	2
24437	11034	13403	3	0.07706	2875.0	S	1.0	959.0	10769.0	ORF1ab	2.0	3590.0		different gene	2021-02	2021	2
13359	13347	12	3	0.07706	13094.0	ORF1ab	2.0	4365.0	13082.0	ORF1ab	2.0	4361.0	4.0	same gene	2021-02	2021	2
27182	13346	13836	3	0.07706	660.0	M	3.0	220.0	13081.0	ORF1ab	1.0	4361.0		different gene	2021-02	2021	2
13355	13347	8	3	0.07706	13090.0	ORF1ab	1.0	4364.0	13082.0	ORF1ab	2.0	4361.0	3.0	same gene	2021-02	2021	2
13357	13346	11	3	0.07706	13092.0	ORF1ab	3.0	4364.0	13081.0	ORF1ab	1.0	4361.0	3.0	same gene	2021-02	2021	2
13359	13346	13	3	0.07706	13094.0	ORF1ab	2.0	4365.0	13081.0	ORF1ab	1.0	4361.0	4.0	same gene	2021-02	2021	2
13360	13346	14	3	0.07706	13095.0	ORF1ab	3.0	4365.0	13081.0	ORF1ab	1.0	4361.0	4.0	same gene	2021-02	2021	2
13361	13346	15	3	0.07706	13096.0	ORF1ab	1.0	4366.0	13081.0	ORF1ab	1.0	4361.0	5.0	same gene	2021-02	2021	2
13364	13346	18	3	0.07706	13099.0	ORF1ab	1.0	4367.0	13081.0	ORF1ab	1.0	4361.0	6.0	same gene	2021-02	2021	2
13367	13346	21	3	0.07706	13102.0	ORF1ab	1.0	4368.0	13081.0	ORF1ab	1.0	4361.0	7.0	same gene	2021-02	2021	2
27172	13346	13826	3	0.07706	650.0	M	2.0	217.0	13081.0	ORF1ab	1.0	4361.0		different gene	2021-02	2021	2
27173	13346	13827	3	0.07706	651.0	M	3.0	217.0	13081.0	ORF1ab	1.0	4361.0		different gene	2021-02	2021	2
27174	13346	13828	3	0.07706	652.0	M	1.0	218.0	13081.0	ORF1ab	1.0	4361.0		different gene	2021-02	2021	2
27175	13346	13829	3	0.07706	653.0	M	2.0	218.0	13081.0	ORF1ab	1.0	4361.0		different gene	2021-02	2021	2
27176	13346	13830	3	0.07706	654.0	M	3.0	218.0	13081.0	ORF1ab	1.0	4361.0		different gene	2021-02	2021	2
27177	13346	13831	3	0.07706	655.0	M	1.0	219.0	13081.0	ORF1ab	1.0	4361.0		different gene	2021-02	2021	2
27178	13346	13832	3	0.07706	656.0	M	2.0	219.0	13081.0	ORF1ab	1.0	4361.0		different gene	2021-02	2021	2
24437	11037	13400	3	0.07706	2875.0	S	1.0	959.0	10772.0	ORF1ab	2.0	3591.0		different gene	2021-02	2021	2
24435	11037	13398	3	0.07706	2873.0	S	2.0	958.0	10772.0	ORF1ab	2.0	3591.0		different gene	2021-02	2021	2
27179	13346	13833	3	0.07706	657.0	M	3.0	219.0	13081.0	ORF1ab	1.0	4361.0		different gene	2021-02	2021	2
27180	13346	13834	3	0.07706	658.0	M	1.0	220.0	13081.0	ORF1ab	1.0	4361.0		different gene	2021-02	2021	2
27180	13349	13831	3	0.07706	658.0	M	1.0	220.0	13084.0	ORF1ab	1.0	4362.0		different gene	2021-02	2021	2
27181	13349	13832	3	0.07706	659.0	M	2.0	220.0	13084.0	ORF1ab	1.0	4362.0		different gene	2021-02	2021	2
27184	27177	7	3	0.07706	662.0	M	2.0	221.0	655.0	M	1.0	219.0	2.0	same gene	2021-02	2021	2
27182	13349	13833	3	0.07706	660.0	M	3.0	220.0	13084.0	ORF1ab	1.0	4362.0		different gene	2021-02	2021	2
27184	13349	13835	3	0.07706	662.0	M	2.0	221.0	13084.0	ORF1ab	1.0	4362.0		different gene	2021-02	2021	2
27184	13367	13817	3	0.07706	662.0	M	2.0	221.0	13102.0	ORF1ab	1.0	4368.0		different gene	2021-02	2021	2
27176	13349	13827	3	0.07706	654.0	M	3.0	218.0	13084.0	ORF1ab	1.0	4362.0		different gene	2021-02	2021	2
13355	13350	5	3	0.07706	13090.0	ORF1ab	1.0	4364.0	13085.0	ORF1ab	2.0	4362.0	2.0	same gene	2021-02	2021	2
4987	13340	8353	3	0.07706	4722.0	ORF1ab	3.0	1574.0	13075.0	ORF1ab	1.0	4359.0	2785.0	same gene	2021-02	2021	2
27177	13349	13828	3	0.07706	655.0	M	1.0	219.0	13084.0	ORF1ab	1.0	4362.0		different gene	2021-02	2021	2
13355	13346	9	3	0.07706	13090.0	ORF1ab	1.0	4364.0	13081.0	ORF1ab	1.0	4361.0	3.0	same gene	2021-02	2021	2
13340	27179	13839	3	0.07706	13075.0	ORF1ab	1.0	4359.0	657.0	M	3.0	219.0		different gene	2021-02	2021	2
13353	13346	7	3	0.07706	13088.0	ORF1ab	2.0	4363.0	13081.0	ORF1ab	1.0	4361.0	2.0	same gene	2021-02	2021	2
13340	27174	13834	3	0.07706	13075.0	ORF1ab	1.0	4359.0	652.0	M	1.0	218.0		different gene	2021-02	2021	2
13340	27173	13833	3	0.07706	13075.0	ORF1ab	1.0	4359.0	651.0	M	3.0	217.0		different gene	2021-02	2021	2
13340	27172	13832	3	0.07706	13075.0	ORF1ab	1.0	4359.0	650.0	M	2.0	217.0		different gene	2021-02	2021	2
24437	11038	13399	3	0.07706	2875.0	S	1.0	959.0	10773.0	ORF1ab	3.0	3591.0		different gene	2021-02	2021	2
24435	11038	13397	3	0.07706	2873.0	S	2.0	958.0	10773.0	ORF1ab	3.0	3591.0		different gene	2021-02	2021	2
13352	13346	6	3	0.07706	13087.0	ORF1ab	1.0	4363.0	13081.0	ORF1ab	1.0	4361.0	2.0	same gene	2021-02	2021	2
13340	13367	27	3	0.07706	13075.0	ORF1ab	1.0	4359.0	13102.0	ORF1ab	1.0	4368.0	9.0	same gene	2021-02	2021	2
13340	13364	24	3	0.07706	13075.0	ORF1ab	1.0	4359.0	13099.0	ORF1ab	1.0	4367.0	8.0	same gene	2021-02	2021	2
27184	27178	6	3	0.07706	662.0	M	2.0	221.0	656.0	M	2.0	219.0	2.0	same gene	2021-02	2021	2
13340	13361	21	3	0.07706	13075.0	ORF1ab	1.0	4359.0	13096.0	ORF1ab	1.0	4366.0	7.0	same gene	2021-02	2021	2
13340	13360	20	3	0.07706	13075.0	ORF1ab	1.0	4359.0	13095.0	ORF1ab	3.0	4365.0	6.0	same gene	2021-02	2021	2
13340	13359	19	3	0.07706	13075.0	ORF1ab	1.0	4359.0	13094.0	ORF1ab	2.0	4365.0	6.0	same gene	2021-02	2021	2
13340	13357	17	3	0.07706	13075.0	ORF1ab	1.0	4359.0	13092.0	ORF1ab	3.0	4364.0	5.0	same gene	2021-02	2021	2
13340	27177	13837	3	0.07706	13075.0	ORF1ab	1.0	4359.0	655.0	M	1.0	219.0		different gene	2021-02	2021	2
13340	13355	15	3	0.07706	13075.0	ORF1ab	1.0	4359.0	13090.0	ORF1ab	1.0	4364.0	5.0	same gene	2021-02	2021	2
13340	13353	13	3	0.07706	13075.0	ORF1ab	1.0	4359.0	13088.0	ORF1ab	2.0	4363.0	4.0	same gene	2021-02	2021	2
13340	13352	12	3	0.07706	13075.0	ORF1ab	1.0	4359.0	13087.0	ORF1ab	1.0	4363.0	4.0	same gene	2021-02	2021	2
13340	13351	11	3	0.07706	13075.0	ORF1ab	1.0	4359.0	13086.0	ORF1ab	3.0	4362.0	3.0	same gene	2021-02	2021	2
27178	13349	13829	3	0.07706	656.0	M	2.0	219.0	13084.0	ORF1ab	1.0	4362.0		different gene	2021-02	2021	2
13340	13350	10	3	0.07706	13075.0	ORF1ab	1.0	4359.0	13085.0	ORF1ab	2.0	4362.0	3.0	same gene	2021-02	2021	2
13340	13349	9	3	0.07706	13075.0	ORF1ab	1.0	4359.0	13084.0	ORF1ab	1.0	4362.0	3.0	same gene	2021-02	2021	2
27179	13349	13830	3	0.07706	657.0	M	3.0	219.0	13084.0	ORF1ab	1.0	4362.0		different gene	2021-02	2021	2
13340	13347	7	3	0.07706	13075.0	ORF1ab	1.0	4359.0	13082.0	ORF1ab	2.0	4361.0	2.0	same gene	2021-02	2021	2
13340	13346	6	3	0.07706	13075.0	ORF1ab	1.0	4359.0	13081.0	ORF1ab	1.0	4361.0	2.0	same gene	2021-02	2021	2
27184	27179	5	3	0.07706	662.0	M	2.0	221.0	657.0	M	3.0	219.0	2.0	same gene	2021-02	2021	2
13340	27178	13838	3	0.07706	13075.0	ORF1ab	1.0	4359.0	656.0	M	2.0	219.0		different gene	2021-02	2021	2
13340	27180	13840	3	0.07706	13075.0	ORF1ab	1.0	4359.0	658.0	M	1.0	220.0		different gene	2021-02	2021	2
13353	13347	6	3	0.07706	13088.0	ORF1ab	2.0	4363.0	13082.0	ORF1ab	2.0	4361.0	2.0	same gene	2021-02	2021	2
13341	13355	14	3	0.07706	13076.0	ORF1ab	2.0	4359.0	13090.0	ORF1ab	1.0	4364.0	5.0	same gene	2021-02	2021	2
13341	13359	18	3	0.07706	13076.0	ORF1ab	2.0	4359.0	13094.0	ORF1ab	2.0	4365.0	6.0	same gene	2021-02	2021	2
13341	13360	19	3	0.07706	13076.0	ORF1ab	2.0	4359.0	13095.0	ORF1ab	3.0	4365.0	6.0	same gene	2021-02	2021	2
27178	13367	13811	3	0.07706	656.0	M	2.0	219.0	13102.0	ORF1ab	1.0	4368.0		different gene	2021-02	2021	2
13341	13361	20	3	0.07706	13076.0	ORF1ab	2.0	4359.0	13096.0	ORF1ab	1.0	4366.0	7.0	same gene	2021-02	2021	2
13341	13364	23	3	0.07706	13076.0	ORF1ab	2.0	4359.0	13099.0	ORF1ab	1.0	4367.0	8.0	same gene	2021-02	2021	2
13341	13367	26	3	0.07706	13076.0	ORF1ab	2.0	4359.0	13102.0	ORF1ab	1.0	4368.0	9.0	same gene	2021-02	2021	2
27184	27174	10	3	0.07706	662.0	M	2.0	221.0	652.0	M	1.0	218.0	3.0	same gene	2021-02	2021	2
27177	13367	13810	3	0.07706	655.0	M	1.0	219.0	13102.0	ORF1ab	1.0	4368.0		different gene	2021-02	2021	2
13341	27172	13831	3	0.07706	13076.0	ORF1ab	2.0	4359.0	650.0	M	2.0	217.0		different gene	2021-02	2021	2
27182	27174	8	3	0.07706	660.0	M	3.0	220.0	652.0	M	1.0	218.0	2.0	same gene	2021-02	2021	2
27181	27174	7	3	0.07706	659.0	M	2.0	220.0	652.0	M	1.0	218.0	2.0	same gene	2021-02	2021	2
27180	27174	6	3	0.07706	658.0	M	1.0	220.0	652.0	M	1.0	218.0	2.0	same gene	2021-02	2021	2
13341	27173	13832	3	0.07706	13076.0	ORF1ab	2.0	4359.0	651.0	M	3.0	217.0		different gene	2021-02	2021	2
27176	13367	13809	3	0.07706	654.0	M	3.0	218.0	13102.0	ORF1ab	1.0	4368.0		different gene	2021-02	2021	2
27175	13367	13808	3	0.07706	653.0	M	2.0	218.0	13102.0	ORF1ab	1.0	4368.0		different gene	2021-02	2021	2
27174	13367	13807	3	0.07706	652.0	M	1.0	218.0	13102.0	ORF1ab	1.0	4368.0		different gene	2021-02	2021	2
27173	13367	13806	3	0.07706	651.0	M	3.0	217.0	13102.0	ORF1ab	1.0	4368.0		different gene	2021-02	2021	2
27172	13367	13805	3	0.07706	650.0	M	2.0	217.0	13102.0	ORF1ab	1.0	4368.0		different gene	2021-02	2021	2
27181	13346	13835	3	0.07706	659.0	M	2.0	220.0	13081.0	ORF1ab	1.0	4361.0		different gene	2021-02	2021	2
13340	27175	13835	3	0.07706	13075.0	ORF1ab	1.0	4359.0	653.0	M	2.0	218.0		different gene	2021-02	2021	2
27184	13346	13838	3	0.07706	662.0	M	2.0	221.0	13081.0	ORF1ab	1.0	4361.0		different gene	2021-02	2021	2
13352	13347	5	3	0.07706	13087.0	ORF1ab	1.0	4363.0	13082.0	ORF1ab	2.0	4361.0	2.0	same gene	2021-02	2021	2
4987	13341	8354	3	0.07706	4722.0	ORF1ab	3.0	1574.0	13076.0	ORF1ab	2.0	4359.0	2785.0	same gene	2021-02	2021	2
13341	27174	13833	3	0.07706	13076.0	ORF1ab	2.0	4359.0	652.0	M	1.0	218.0		different gene	2021-02	2021	2
27175	13349	13826	3	0.07706	653.0	M	2.0	218.0	13084.0	ORF1ab	1.0	4362.0		different gene	2021-02	2021	2
13341	13357	16	3	0.07706	13076.0	ORF1ab	2.0	4359.0	13092.0	ORF1ab	3.0	4364.0	5.0	same gene	2021-02	2021	2
13341	13353	12	3	0.07706	13076.0	ORF1ab	2.0	4359.0	13088.0	ORF1ab	2.0	4363.0	4.0	same gene	2021-02	2021	2
13340	27181	13841	3	0.07706	13075.0	ORF1ab	1.0	4359.0	659.0	M	2.0	220.0		different gene	2021-02	2021	2
27179	13367	13812	3	0.07706	657.0	M	3.0	219.0	13102.0	ORF1ab	1.0	4368.0		different gene	2021-02	2021	2
13340	27182	13842	3	0.07706	13075.0	ORF1ab	1.0	4359.0	660.0	M	3.0	220.0		different gene	2021-02	2021	2
27182	13367	13815	3	0.07706	660.0	M	3.0	220.0	13102.0	ORF1ab	1.0	4368.0		different gene	2021-02	2021	2
13340	27184	13844	3	0.07706	13075.0	ORF1ab	1.0	4359.0	662.0	M	2.0	221.0		different gene	2021-02	2021	2
27184	27176	8	3	0.07706	662.0	M	2.0	221.0	654.0	M	3.0	218.0	3.0	same gene	2021-02	2021	2
13341	13346	5	3	0.07706	13076.0	ORF1ab	2.0	4359.0	13081.0	ORF1ab	1.0	4361.0	2.0	same gene	2021-02	2021	2
27182	27176	6	3	0.07706	660.0	M	3.0	220.0	654.0	M	3.0	218.0	2.0	same gene	2021-02	2021	2
27181	27176	5	3	0.07706	659.0	M	2.0	220.0	654.0	M	3.0	218.0	2.0	same gene	2021-02	2021	2
27180	27176	4	3	0.07706	658.0	M	1.0	220.0	654.0	M	3.0	218.0	2.0	same gene	2021-02	2021	2
13357	13350	7	3	0.07706	13092.0	ORF1ab	3.0	4364.0	13085.0	ORF1ab	2.0	4362.0	2.0	same gene	2021-02	2021	2
13341	13347	6	3	0.07706	13076.0	ORF1ab	2.0	4359.0	13082.0	ORF1ab	2.0	4361.0	2.0	same gene	2021-02	2021	2
13341	13349	8	3	0.07706	13076.0	ORF1ab	2.0	4359.0	13084.0	ORF1ab	1.0	4362.0	3.0	same gene	2021-02	2021	2
13341	13350	9	3	0.07706	13076.0	ORF1ab	2.0	4359.0	13085.0	ORF1ab	2.0	4362.0	3.0	same gene	2021-02	2021	2
13341	13351	10	3	0.07706	13076.0	ORF1ab	2.0	4359.0	13086.0	ORF1ab	3.0	4362.0	3.0	same gene	2021-02	2021	2
13341	13352	11	3	0.07706	13076.0	ORF1ab	2.0	4359.0	13087.0	ORF1ab	1.0	4363.0	4.0	same gene	2021-02	2021	2
13359	13350	9	3	0.07706	13094.0	ORF1ab	2.0	4365.0	13085.0	ORF1ab	2.0	4362.0	3.0	same gene	2021-02	2021	2
13360	13350	10	3	0.07706	13095.0	ORF1ab	3.0	4365.0	13085.0	ORF1ab	2.0	4362.0	3.0	same gene	2021-02	2021	2
13361	13350	11	3	0.07706	13096.0	ORF1ab	1.0	4366.0	13085.0	ORF1ab	2.0	4362.0	4.0	same gene	2021-02	2021	2
27181	13367	13814	3	0.07706	659.0	M	2.0	220.0	13102.0	ORF1ab	1.0	4368.0		different gene	2021-02	2021	2
24435	11040	13395	3	0.07706	2873.0	S	2.0	958.0	10775.0	ORF1ab	2.0	3592.0		different gene	2021-02	2021	2
27184	27175	9	3	0.07706	662.0	M	2.0	221.0	653.0	M	2.0	218.0	3.0	same gene	2021-02	2021	2
24437	11040	13397	3	0.07706	2875.0	S	1.0	959.0	10775.0	ORF1ab	2.0	3592.0		different gene	2021-02	2021	2
27182	27175	7	3	0.07706	660.0	M	3.0	220.0	653.0	M	2.0	218.0	2.0	same gene	2021-02	2021	2
27181	27175	6	3	0.07706	659.0	M	2.0	220.0	653.0	M	2.0	218.0	2.0	same gene	2021-02	2021	2
27180	27175	5	3	0.07706	658.0	M	1.0	220.0	653.0	M	2.0	218.0	2.0	same gene	2021-02	2021	2
27180	13367	13813	3	0.07706	658.0	M	1.0	220.0	13102.0	ORF1ab	1.0	4368.0		different gene	2021-02	2021	2
13343	13357	14	3	0.07706	13078.0	ORF1ab	1.0	4360.0	13092.0	ORF1ab	3.0	4364.0	4.0	same gene	2021-02	2021	2
27178	27173	5	3	0.07706	656.0	M	2.0	219.0	651.0	M	3.0	217.0	2.0	same gene	2021-02	2021	2
13343	13360	17	3	0.07706	13078.0	ORF1ab	1.0	4360.0	13095.0	ORF1ab	3.0	4365.0	5.0	same gene	2021-02	2021	2
13352	13359	7	3	0.07706	13087.0	ORF1ab	1.0	4363.0	13094.0	ORF1ab	2.0	4365.0	2.0	same gene	2021-02	2021	2
13351	27176	13825	3	0.07706	13086.0	ORF1ab	3.0	4362.0	654.0	M	3.0	218.0		different gene	2021-02	2021	2
13351	27177	13826	3	0.07706	13086.0	ORF1ab	3.0	4362.0	655.0	M	1.0	219.0		different gene	2021-02	2021	2
13351	27178	13827	3	0.07706	13086.0	ORF1ab	3.0	4362.0	656.0	M	2.0	219.0		different gene	2021-02	2021	2
27184	27172	12	3	0.07706	662.0	M	2.0	221.0	650.0	M	2.0	217.0	4.0	same gene	2021-02	2021	2
13351	27179	13828	3	0.07706	13086.0	ORF1ab	3.0	4362.0	657.0	M	3.0	219.0		different gene	2021-02	2021	2
13351	27180	13829	3	0.07706	13086.0	ORF1ab	3.0	4362.0	658.0	M	1.0	220.0		different gene	2021-02	2021	2
13351	27181	13830	3	0.07706	13086.0	ORF1ab	3.0	4362.0	659.0	M	2.0	220.0		different gene	2021-02	2021	2
13351	27182	13831	3	0.07706	13086.0	ORF1ab	3.0	4362.0	660.0	M	3.0	220.0		different gene	2021-02	2021	2
13351	27184	13833	3	0.07706	13086.0	ORF1ab	3.0	4362.0	662.0	M	2.0	221.0		different gene	2021-02	2021	2
13352	13360	8	3	0.07706	13087.0	ORF1ab	1.0	4363.0	13095.0	ORF1ab	3.0	4365.0	2.0	same gene	2021-02	2021	2
13351	27174	13823	3	0.07706	13086.0	ORF1ab	3.0	4362.0	652.0	M	1.0	218.0		different gene	2021-02	2021	2
13352	13361	9	3	0.07706	13087.0	ORF1ab	1.0	4363.0	13096.0	ORF1ab	1.0	4366.0	3.0	same gene	2021-02	2021	2
13352	13364	12	3	0.07706	13087.0	ORF1ab	1.0	4363.0	13099.0	ORF1ab	1.0	4367.0	4.0	same gene	2021-02	2021	2
13352	13367	15	3	0.07706	13087.0	ORF1ab	1.0	4363.0	13102.0	ORF1ab	1.0	4368.0	5.0	same gene	2021-02	2021	2
13343	27182	13839	3	0.07706	13078.0	ORF1ab	1.0	4360.0	660.0	M	3.0	220.0		different gene	2021-02	2021	2
13352	27172	13820	3	0.07706	13087.0	ORF1ab	1.0	4363.0	650.0	M	2.0	217.0		different gene	2021-02	2021	2
13352	27173	13821	3	0.07706	13087.0	ORF1ab	1.0	4363.0	651.0	M	3.0	217.0		different gene	2021-02	2021	2
13352	27174	13822	3	0.07706	13087.0	ORF1ab	1.0	4363.0	652.0	M	1.0	218.0		different gene	2021-02	2021	2
13352	27175	13823	3	0.07706	13087.0	ORF1ab	1.0	4363.0	653.0	M	2.0	218.0		different gene	2021-02	2021	2
13352	27176	13824	3	0.07706	13087.0	ORF1ab	1.0	4363.0	654.0	M	3.0	218.0		different gene	2021-02	2021	2
13351	27175	13824	3	0.07706	13086.0	ORF1ab	3.0	4362.0	653.0	M	2.0	218.0		different gene	2021-02	2021	2
13351	27173	13822	3	0.07706	13086.0	ORF1ab	3.0	4362.0	651.0	M	3.0	217.0		different gene	2021-02	2021	2
13352	27178	13826	3	0.07706	13087.0	ORF1ab	1.0	4363.0	656.0	M	2.0	219.0		different gene	2021-02	2021	2
27179	27172	7	3	0.07706	657.0	M	3.0	219.0	650.0	M	2.0	217.0	2.0	same gene	2021-02	2021	2
13350	27178	13828	3	0.07706	13085.0	ORF1ab	2.0	4362.0	656.0	M	2.0	219.0		different gene	2021-02	2021	2
13350	27179	13829	3	0.07706	13085.0	ORF1ab	2.0	4362.0	657.0	M	3.0	219.0		different gene	2021-02	2021	2
13350	27180	13830	3	0.07706	13085.0	ORF1ab	2.0	4362.0	658.0	M	1.0	220.0		different gene	2021-02	2021	2
13350	27181	13831	3	0.07706	13085.0	ORF1ab	2.0	4362.0	659.0	M	2.0	220.0		different gene	2021-02	2021	2
13350	27182	13832	3	0.07706	13085.0	ORF1ab	2.0	4362.0	660.0	M	3.0	220.0		different gene	2021-02	2021	2
13350	27184	13834	3	0.07706	13085.0	ORF1ab	2.0	4362.0	662.0	M	2.0	221.0		different gene	2021-02	2021	2
13351	13355	4	3	0.07706	13086.0	ORF1ab	3.0	4362.0	13090.0	ORF1ab	1.0	4364.0	2.0	same gene	2021-02	2021	2
27177	27172	5	3	0.07706	655.0	M	1.0	219.0	650.0	M	2.0	217.0	2.0	same gene	2021-02	2021	2
27178	27172	6	3	0.07706	656.0	M	2.0	219.0	650.0	M	2.0	217.0	2.0	same gene	2021-02	2021	2
13351	13357	6	3	0.07706	13086.0	ORF1ab	3.0	4362.0	13092.0	ORF1ab	3.0	4364.0	2.0	same gene	2021-02	2021	2
13351	27172	13821	3	0.07706	13086.0	ORF1ab	3.0	4362.0	650.0	M	2.0	217.0		different gene	2021-02	2021	2
27180	27172	8	3	0.07706	658.0	M	1.0	220.0	650.0	M	2.0	217.0	3.0	same gene	2021-02	2021	2
27181	27172	9	3	0.07706	659.0	M	2.0	220.0	650.0	M	2.0	217.0	3.0	same gene	2021-02	2021	2
27182	27172	10	3	0.07706	660.0	M	3.0	220.0	650.0	M	2.0	217.0	3.0	same gene	2021-02	2021	2
13351	13359	8	3	0.07706	13086.0	ORF1ab	3.0	4362.0	13094.0	ORF1ab	2.0	4365.0	3.0	same gene	2021-02	2021	2
13351	13360	9	3	0.07706	13086.0	ORF1ab	3.0	4362.0	13095.0	ORF1ab	3.0	4365.0	3.0	same gene	2021-02	2021	2
13351	13361	10	3	0.07706	13086.0	ORF1ab	3.0	4362.0	13096.0	ORF1ab	1.0	4366.0	4.0	same gene	2021-02	2021	2
13351	13364	13	3	0.07706	13086.0	ORF1ab	3.0	4362.0	13099.0	ORF1ab	1.0	4367.0	5.0	same gene	2021-02	2021	2
13351	13367	16	3	0.07706	13086.0	ORF1ab	3.0	4362.0	13102.0	ORF1ab	1.0	4368.0	6.0	same gene	2021-02	2021	2
13343	27184	13841	3	0.07706	13078.0	ORF1ab	1.0	4360.0	662.0	M	2.0	221.0		different gene	2021-02	2021	2
13352	27177	13825	3	0.07706	13087.0	ORF1ab	1.0	4363.0	655.0	M	1.0	219.0		different gene	2021-02	2021	2
13352	27179	13827	3	0.07706	13087.0	ORF1ab	1.0	4363.0	657.0	M	3.0	219.0		different gene	2021-02	2021	2
13350	27176	13826	3	0.07706	13085.0	ORF1ab	2.0	4362.0	654.0	M	3.0	218.0		different gene	2021-02	2021	2
13355	27180	13825	3	0.07706	13090.0	ORF1ab	1.0	4364.0	658.0	M	1.0	220.0		different gene	2021-02	2021	2
13343	27180	13837	3	0.07706	13078.0	ORF1ab	1.0	4360.0	658.0	M	1.0	220.0		different gene	2021-02	2021	2
13355	27172	13817	3	0.07706	13090.0	ORF1ab	1.0	4364.0	650.0	M	2.0	217.0		different gene	2021-02	2021	2
13355	27173	13818	3	0.07706	13090.0	ORF1ab	1.0	4364.0	651.0	M	3.0	217.0		different gene	2021-02	2021	2
13355	27174	13819	3	0.07706	13090.0	ORF1ab	1.0	4364.0	652.0	M	1.0	218.0		different gene	2021-02	2021	2
13355	27175	13820	3	0.07706	13090.0	ORF1ab	1.0	4364.0	653.0	M	2.0	218.0		different gene	2021-02	2021	2
13355	27176	13821	3	0.07706	13090.0	ORF1ab	1.0	4364.0	654.0	M	3.0	218.0		different gene	2021-02	2021	2
13355	27177	13822	3	0.07706	13090.0	ORF1ab	1.0	4364.0	655.0	M	1.0	219.0		different gene	2021-02	2021	2
13355	27178	13823	3	0.07706	13090.0	ORF1ab	1.0	4364.0	656.0	M	2.0	219.0		different gene	2021-02	2021	2
13355	27179	13824	3	0.07706	13090.0	ORF1ab	1.0	4364.0	657.0	M	3.0	219.0		different gene	2021-02	2021	2
13355	27181	13826	3	0.07706	13090.0	ORF1ab	1.0	4364.0	659.0	M	2.0	220.0		different gene	2021-02	2021	2
13355	13364	9	3	0.07706	13090.0	ORF1ab	1.0	4364.0	13099.0	ORF1ab	1.0	4367.0	3.0	same gene	2021-02	2021	2
13355	27182	13827	3	0.07706	13090.0	ORF1ab	1.0	4364.0	660.0	M	3.0	220.0		different gene	2021-02	2021	2
13355	27184	13829	3	0.07706	13090.0	ORF1ab	1.0	4364.0	662.0	M	2.0	221.0		different gene	2021-02	2021	2
13357	13361	4	3	0.07706	13092.0	ORF1ab	3.0	4364.0	13096.0	ORF1ab	1.0	4366.0	2.0	same gene	2021-02	2021	2
13357	13364	7	3	0.07706	13092.0	ORF1ab	3.0	4364.0	13099.0	ORF1ab	1.0	4367.0	3.0	same gene	2021-02	2021	2
13357	13367	10	3	0.07706	13092.0	ORF1ab	3.0	4364.0	13102.0	ORF1ab	1.0	4368.0	4.0	same gene	2021-02	2021	2
13343	27179	13836	3	0.07706	13078.0	ORF1ab	1.0	4360.0	657.0	M	3.0	219.0		different gene	2021-02	2021	2
13357	27172	13815	3	0.07706	13092.0	ORF1ab	3.0	4364.0	650.0	M	2.0	217.0		different gene	2021-02	2021	2
13357	27173	13816	3	0.07706	13092.0	ORF1ab	3.0	4364.0	651.0	M	3.0	217.0		different gene	2021-02	2021	2
13357	27174	13817	3	0.07706	13092.0	ORF1ab	3.0	4364.0	652.0	M	1.0	218.0		different gene	2021-02	2021	2
13355	13367	12	3	0.07706	13090.0	ORF1ab	1.0	4364.0	13102.0	ORF1ab	1.0	4368.0	4.0	same gene	2021-02	2021	2
13355	13361	6	3	0.07706	13090.0	ORF1ab	1.0	4364.0	13096.0	ORF1ab	1.0	4366.0	2.0	same gene	2021-02	2021	2
13352	27180	13828	3	0.07706	13087.0	ORF1ab	1.0	4363.0	658.0	M	1.0	220.0		different gene	2021-02	2021	2
13353	27172	13819	3	0.07706	13088.0	ORF1ab	2.0	4363.0	650.0	M	2.0	217.0		different gene	2021-02	2021	2
13352	27181	13829	3	0.07706	13087.0	ORF1ab	1.0	4363.0	659.0	M	2.0	220.0		different gene	2021-02	2021	2
13352	27182	13830	3	0.07706	13087.0	ORF1ab	1.0	4363.0	660.0	M	3.0	220.0		different gene	2021-02	2021	2
13352	27184	13832	3	0.07706	13087.0	ORF1ab	1.0	4363.0	662.0	M	2.0	221.0		different gene	2021-02	2021	2
13353	13359	6	3	0.07706	13088.0	ORF1ab	2.0	4363.0	13094.0	ORF1ab	2.0	4365.0	2.0	same gene	2021-02	2021	2
13353	13360	7	3	0.07706	13088.0	ORF1ab	2.0	4363.0	13095.0	ORF1ab	3.0	4365.0	2.0	same gene	2021-02	2021	2
13353	13361	8	3	0.07706	13088.0	ORF1ab	2.0	4363.0	13096.0	ORF1ab	1.0	4366.0	3.0	same gene	2021-02	2021	2
13353	13364	11	3	0.07706	13088.0	ORF1ab	2.0	4363.0	13099.0	ORF1ab	1.0	4367.0	4.0	same gene	2021-02	2021	2
13353	13367	14	3	0.07706	13088.0	ORF1ab	2.0	4363.0	13102.0	ORF1ab	1.0	4368.0	5.0	same gene	2021-02	2021	2
13343	27181	13838	3	0.07706	13078.0	ORF1ab	1.0	4360.0	659.0	M	2.0	220.0		different gene	2021-02	2021	2
13353	27173	13820	3	0.07706	13088.0	ORF1ab	2.0	4363.0	651.0	M	3.0	217.0		different gene	2021-02	2021	2
13353	27184	13831	3	0.07706	13088.0	ORF1ab	2.0	4363.0	662.0	M	2.0	221.0		different gene	2021-02	2021	2
13353	27174	13821	3	0.07706	13088.0	ORF1ab	2.0	4363.0	652.0	M	1.0	218.0		different gene	2021-02	2021	2
13353	27175	13822	3	0.07706	13088.0	ORF1ab	2.0	4363.0	653.0	M	2.0	218.0		different gene	2021-02	2021	2
13353	27176	13823	3	0.07706	13088.0	ORF1ab	2.0	4363.0	654.0	M	3.0	218.0		different gene	2021-02	2021	2
13353	27177	13824	3	0.07706	13088.0	ORF1ab	2.0	4363.0	655.0	M	1.0	219.0		different gene	2021-02	2021	2
13353	27178	13825	3	0.07706	13088.0	ORF1ab	2.0	4363.0	656.0	M	2.0	219.0		different gene	2021-02	2021	2
13353	27179	13826	3	0.07706	13088.0	ORF1ab	2.0	4363.0	657.0	M	3.0	219.0		different gene	2021-02	2021	2
13353	27180	13827	3	0.07706	13088.0	ORF1ab	2.0	4363.0	658.0	M	1.0	220.0		different gene	2021-02	2021	2
13353	27181	13828	3	0.07706	13088.0	ORF1ab	2.0	4363.0	659.0	M	2.0	220.0		different gene	2021-02	2021	2
13353	27182	13829	3	0.07706	13088.0	ORF1ab	2.0	4363.0	660.0	M	3.0	220.0		different gene	2021-02	2021	2
13350	27177	13827	3	0.07706	13085.0	ORF1ab	2.0	4362.0	655.0	M	1.0	219.0		different gene	2021-02	2021	2
13350	27175	13825	3	0.07706	13085.0	ORF1ab	2.0	4362.0	653.0	M	2.0	218.0		different gene	2021-02	2021	2
13357	27176	13819	3	0.07706	13092.0	ORF1ab	3.0	4364.0	654.0	M	3.0	218.0		different gene	2021-02	2021	2
13346	27177	13831	3	0.07706	13081.0	ORF1ab	1.0	4361.0	655.0	M	1.0	219.0		different gene	2021-02	2021	2
13346	13360	14	3	0.07706	13081.0	ORF1ab	1.0	4361.0	13095.0	ORF1ab	3.0	4365.0	4.0	same gene	2021-02	2021	2
13346	13361	15	3	0.07706	13081.0	ORF1ab	1.0	4361.0	13096.0	ORF1ab	1.0	4366.0	5.0	same gene	2021-02	2021	2
13346	13364	18	3	0.07706	13081.0	ORF1ab	1.0	4361.0	13099.0	ORF1ab	1.0	4367.0	6.0	same gene	2021-02	2021	2
13346	13367	21	3	0.07706	13081.0	ORF1ab	1.0	4361.0	13102.0	ORF1ab	1.0	4368.0	7.0	same gene	2021-02	2021	2
13346	27172	13826	3	0.07706	13081.0	ORF1ab	1.0	4361.0	650.0	M	2.0	217.0		different gene	2021-02	2021	2
13346	27173	13827	3	0.07706	13081.0	ORF1ab	1.0	4361.0	651.0	M	3.0	217.0		different gene	2021-02	2021	2
13346	27174	13828	3	0.07706	13081.0	ORF1ab	1.0	4361.0	652.0	M	1.0	218.0		different gene	2021-02	2021	2
13346	27175	13829	3	0.07706	13081.0	ORF1ab	1.0	4361.0	653.0	M	2.0	218.0		different gene	2021-02	2021	2
13346	27176	13830	3	0.07706	13081.0	ORF1ab	1.0	4361.0	654.0	M	3.0	218.0		different gene	2021-02	2021	2
13346	27178	13832	3	0.07706	13081.0	ORF1ab	1.0	4361.0	656.0	M	2.0	219.0		different gene	2021-02	2021	2
13346	13357	11	3	0.07706	13081.0	ORF1ab	1.0	4361.0	13092.0	ORF1ab	3.0	4364.0	3.0	same gene	2021-02	2021	2
13346	27179	13833	3	0.07706	13081.0	ORF1ab	1.0	4361.0	657.0	M	3.0	219.0		different gene	2021-02	2021	2
13346	27180	13834	3	0.07706	13081.0	ORF1ab	1.0	4361.0	658.0	M	1.0	220.0		different gene	2021-02	2021	2
13346	27181	13835	3	0.07706	13081.0	ORF1ab	1.0	4361.0	659.0	M	2.0	220.0		different gene	2021-02	2021	2
13346	27182	13836	3	0.07706	13081.0	ORF1ab	1.0	4361.0	660.0	M	3.0	220.0		different gene	2021-02	2021	2
13346	27184	13838	3	0.07706	13081.0	ORF1ab	1.0	4361.0	662.0	M	2.0	221.0		different gene	2021-02	2021	2
13347	13352	5	3	0.07706	13082.0	ORF1ab	2.0	4361.0	13087.0	ORF1ab	1.0	4363.0	2.0	same gene	2021-02	2021	2
13347	13353	6	3	0.07706	13082.0	ORF1ab	2.0	4361.0	13088.0	ORF1ab	2.0	4363.0	2.0	same gene	2021-02	2021	2
13347	13355	8	3	0.07706	13082.0	ORF1ab	2.0	4361.0	13090.0	ORF1ab	1.0	4364.0	3.0	same gene	2021-02	2021	2
13347	13357	10	3	0.07706	13082.0	ORF1ab	2.0	4361.0	13092.0	ORF1ab	3.0	4364.0	3.0	same gene	2021-02	2021	2
13346	13359	13	3	0.07706	13081.0	ORF1ab	1.0	4361.0	13094.0	ORF1ab	2.0	4365.0	4.0	same gene	2021-02	2021	2
13346	13355	9	3	0.07706	13081.0	ORF1ab	1.0	4361.0	13090.0	ORF1ab	1.0	4364.0	3.0	same gene	2021-02	2021	2
13347	13360	13	3	0.07706	13082.0	ORF1ab	2.0	4361.0	13095.0	ORF1ab	3.0	4365.0	4.0	same gene	2021-02	2021	2
13344	27172	13828	3	0.07706	13079.0	ORF1ab	2.0	4360.0	650.0	M	2.0	217.0		different gene	2021-02	2021	2
13344	27181	13837	3	0.07706	13079.0	ORF1ab	2.0	4360.0	659.0	M	2.0	220.0		different gene	2021-02	2021	2
13344	27180	13836	3	0.07706	13079.0	ORF1ab	2.0	4360.0	658.0	M	1.0	220.0		different gene	2021-02	2021	2
13344	27179	13835	3	0.07706	13079.0	ORF1ab	2.0	4360.0	657.0	M	3.0	219.0		different gene	2021-02	2021	2
13344	27178	13834	3	0.07706	13079.0	ORF1ab	2.0	4360.0	656.0	M	2.0	219.0		different gene	2021-02	2021	2
13344	27177	13833	3	0.07706	13079.0	ORF1ab	2.0	4360.0	655.0	M	1.0	219.0		different gene	2021-02	2021	2
13344	27176	13832	3	0.07706	13079.0	ORF1ab	2.0	4360.0	654.0	M	3.0	218.0		different gene	2021-02	2021	2
13344	27175	13831	3	0.07706	13079.0	ORF1ab	2.0	4360.0	653.0	M	2.0	218.0		different gene	2021-02	2021	2
13344	27174	13830	3	0.07706	13079.0	ORF1ab	2.0	4360.0	652.0	M	1.0	218.0		different gene	2021-02	2021	2
13344	27173	13829	3	0.07706	13079.0	ORF1ab	2.0	4360.0	651.0	M	3.0	217.0		different gene	2021-02	2021	2
13344	13367	23	3	0.07706	13079.0	ORF1ab	2.0	4360.0	13102.0	ORF1ab	1.0	4368.0	8.0	same gene	2021-02	2021	2
13346	13353	7	3	0.07706	13081.0	ORF1ab	1.0	4361.0	13088.0	ORF1ab	2.0	4363.0	2.0	same gene	2021-02	2021	2
13344	13364	20	3	0.07706	13079.0	ORF1ab	2.0	4360.0	13099.0	ORF1ab	1.0	4367.0	7.0	same gene	2021-02	2021	2
13344	13361	17	3	0.07706	13079.0	ORF1ab	2.0	4360.0	13096.0	ORF1ab	1.0	4366.0	6.0	same gene	2021-02	2021	2
13344	13360	16	3	0.07706	13079.0	ORF1ab	2.0	4360.0	13095.0	ORF1ab	3.0	4365.0	5.0	same gene	2021-02	2021	2
13344	13359	15	3	0.07706	13079.0	ORF1ab	2.0	4360.0	13094.0	ORF1ab	2.0	4365.0	5.0	same gene	2021-02	2021	2
13344	13357	13	3	0.07706	13079.0	ORF1ab	2.0	4360.0	13092.0	ORF1ab	3.0	4364.0	4.0	same gene	2021-02	2021	2
13344	13355	11	3	0.07706	13079.0	ORF1ab	2.0	4360.0	13090.0	ORF1ab	1.0	4364.0	4.0	same gene	2021-02	2021	2
13344	13353	9	3	0.07706	13079.0	ORF1ab	2.0	4360.0	13088.0	ORF1ab	2.0	4363.0	3.0	same gene	2021-02	2021	2
13344	13352	8	3	0.07706	13079.0	ORF1ab	2.0	4360.0	13087.0	ORF1ab	1.0	4363.0	3.0	same gene	2021-02	2021	2
13346	13352	6	3	0.07706	13081.0	ORF1ab	1.0	4361.0	13087.0	ORF1ab	1.0	4363.0	2.0	same gene	2021-02	2021	2
13347	13359	12	3	0.07706	13082.0	ORF1ab	2.0	4361.0	13094.0	ORF1ab	2.0	4365.0	4.0	same gene	2021-02	2021	2
13347	13361	14	3	0.07706	13082.0	ORF1ab	2.0	4361.0	13096.0	ORF1ab	1.0	4366.0	5.0	same gene	2021-02	2021	2
13350	27174	13824	3	0.07706	13085.0	ORF1ab	2.0	4362.0	652.0	M	1.0	218.0		different gene	2021-02	2021	2
13349	27184	13835	3	0.07706	13084.0	ORF1ab	1.0	4362.0	662.0	M	2.0	221.0		different gene	2021-02	2021	2
13349	27174	13825	3	0.07706	13084.0	ORF1ab	1.0	4362.0	652.0	M	1.0	218.0		different gene	2021-02	2021	2
13349	27175	13826	3	0.07706	13084.0	ORF1ab	1.0	4362.0	653.0	M	2.0	218.0		different gene	2021-02	2021	2
13349	27176	13827	3	0.07706	13084.0	ORF1ab	1.0	4362.0	654.0	M	3.0	218.0		different gene	2021-02	2021	2
13349	27177	13828	3	0.07706	13084.0	ORF1ab	1.0	4362.0	655.0	M	1.0	219.0		different gene	2021-02	2021	2
13349	27178	13829	3	0.07706	13084.0	ORF1ab	1.0	4362.0	656.0	M	2.0	219.0		different gene	2021-02	2021	2
13349	27179	13830	3	0.07706	13084.0	ORF1ab	1.0	4362.0	657.0	M	3.0	219.0		different gene	2021-02	2021	2
13349	27180	13831	3	0.07706	13084.0	ORF1ab	1.0	4362.0	658.0	M	1.0	220.0		different gene	2021-02	2021	2
13349	27181	13832	3	0.07706	13084.0	ORF1ab	1.0	4362.0	659.0	M	2.0	220.0		different gene	2021-02	2021	2
13349	27182	13833	3	0.07706	13084.0	ORF1ab	1.0	4362.0	660.0	M	3.0	220.0		different gene	2021-02	2021	2
13350	13355	5	3	0.07706	13085.0	ORF1ab	2.0	4362.0	13090.0	ORF1ab	1.0	4364.0	2.0	same gene	2021-02	2021	2
13349	27172	13823	3	0.07706	13084.0	ORF1ab	1.0	4362.0	650.0	M	2.0	217.0		different gene	2021-02	2021	2
13350	13357	7	3	0.07706	13085.0	ORF1ab	2.0	4362.0	13092.0	ORF1ab	3.0	4364.0	2.0	same gene	2021-02	2021	2
13350	13359	9	3	0.07706	13085.0	ORF1ab	2.0	4362.0	13094.0	ORF1ab	2.0	4365.0	3.0	same gene	2021-02	2021	2
13350	13360	10	3	0.07706	13085.0	ORF1ab	2.0	4362.0	13095.0	ORF1ab	3.0	4365.0	3.0	same gene	2021-02	2021	2
13350	13361	11	3	0.07706	13085.0	ORF1ab	2.0	4362.0	13096.0	ORF1ab	1.0	4366.0	4.0	same gene	2021-02	2021	2
13350	13364	14	3	0.07706	13085.0	ORF1ab	2.0	4362.0	13099.0	ORF1ab	1.0	4367.0	5.0	same gene	2021-02	2021	2
13350	13367	17	3	0.07706	13085.0	ORF1ab	2.0	4362.0	13102.0	ORF1ab	1.0	4368.0	6.0	same gene	2021-02	2021	2
13344	13349	5	3	0.07706	13079.0	ORF1ab	2.0	4360.0	13084.0	ORF1ab	1.0	4362.0	2.0	same gene	2021-02	2021	2
13350	27172	13822	3	0.07706	13085.0	ORF1ab	2.0	4362.0	650.0	M	2.0	217.0		different gene	2021-02	2021	2
13350	27173	13823	3	0.07706	13085.0	ORF1ab	2.0	4362.0	651.0	M	3.0	217.0		different gene	2021-02	2021	2
13349	27173	13824	3	0.07706	13084.0	ORF1ab	1.0	4362.0	651.0	M	3.0	217.0		different gene	2021-02	2021	2
13344	13350	6	3	0.07706	13079.0	ORF1ab	2.0	4360.0	13085.0	ORF1ab	2.0	4362.0	2.0	same gene	2021-02	2021	2
13347	13364	17	3	0.07706	13082.0	ORF1ab	2.0	4361.0	13099.0	ORF1ab	1.0	4367.0	6.0	same gene	2021-02	2021	2
13347	27179	13832	3	0.07706	13082.0	ORF1ab	2.0	4361.0	657.0	M	3.0	219.0		different gene	2021-02	2021	2
13347	13367	20	3	0.07706	13082.0	ORF1ab	2.0	4361.0	13102.0	ORF1ab	1.0	4368.0	7.0	same gene	2021-02	2021	2
13344	13351	7	3	0.07706	13079.0	ORF1ab	2.0	4360.0	13086.0	ORF1ab	3.0	4362.0	2.0	same gene	2021-02	2021	2
13347	27172	13825	3	0.07706	13082.0	ORF1ab	2.0	4361.0	650.0	M	2.0	217.0		different gene	2021-02	2021	2
13347	27173	13826	3	0.07706	13082.0	ORF1ab	2.0	4361.0	651.0	M	3.0	217.0		different gene	2021-02	2021	2
13347	27174	13827	3	0.07706	13082.0	ORF1ab	2.0	4361.0	652.0	M	1.0	218.0		different gene	2021-02	2021	2
13347	27175	13828	3	0.07706	13082.0	ORF1ab	2.0	4361.0	653.0	M	2.0	218.0		different gene	2021-02	2021	2
13347	27176	13829	3	0.07706	13082.0	ORF1ab	2.0	4361.0	654.0	M	3.0	218.0		different gene	2021-02	2021	2
13347	27177	13830	3	0.07706	13082.0	ORF1ab	2.0	4361.0	655.0	M	1.0	219.0		different gene	2021-02	2021	2
13347	27178	13831	3	0.07706	13082.0	ORF1ab	2.0	4361.0	656.0	M	2.0	219.0		different gene	2021-02	2021	2
13347	27180	13833	3	0.07706	13082.0	ORF1ab	2.0	4361.0	658.0	M	1.0	220.0		different gene	2021-02	2021	2
13349	13367	18	3	0.07706	13084.0	ORF1ab	1.0	4362.0	13102.0	ORF1ab	1.0	4368.0	6.0	same gene	2021-02	2021	2
13347	27181	13834	3	0.07706	13082.0	ORF1ab	2.0	4361.0	659.0	M	2.0	220.0		different gene	2021-02	2021	2
13347	27182	13835	3	0.07706	13082.0	ORF1ab	2.0	4361.0	660.0	M	3.0	220.0		different gene	2021-02	2021	2
13347	27184	13837	3	0.07706	13082.0	ORF1ab	2.0	4361.0	662.0	M	2.0	221.0		different gene	2021-02	2021	2
13349	13355	6	3	0.07706	13084.0	ORF1ab	1.0	4362.0	13090.0	ORF1ab	1.0	4364.0	2.0	same gene	2021-02	2021	2
13349	13357	8	3	0.07706	13084.0	ORF1ab	1.0	4362.0	13092.0	ORF1ab	3.0	4364.0	2.0	same gene	2021-02	2021	2
13349	13359	10	3	0.07706	13084.0	ORF1ab	1.0	4362.0	13094.0	ORF1ab	2.0	4365.0	3.0	same gene	2021-02	2021	2
13349	13360	11	3	0.07706	13084.0	ORF1ab	1.0	4362.0	13095.0	ORF1ab	3.0	4365.0	3.0	same gene	2021-02	2021	2
13349	13361	12	3	0.07706	13084.0	ORF1ab	1.0	4362.0	13096.0	ORF1ab	1.0	4366.0	4.0	same gene	2021-02	2021	2
13349	13364	15	3	0.07706	13084.0	ORF1ab	1.0	4362.0	13099.0	ORF1ab	1.0	4367.0	5.0	same gene	2021-02	2021	2
13357	27175	13818	3	0.07706	13092.0	ORF1ab	3.0	4364.0	653.0	M	2.0	218.0		different gene	2021-02	2021	2
13357	27177	13820	3	0.07706	13092.0	ORF1ab	3.0	4364.0	655.0	M	1.0	219.0		different gene	2021-02	2021	2
13343	13361	18	3	0.07706	13078.0	ORF1ab	1.0	4360.0	13096.0	ORF1ab	1.0	4366.0	6.0	same gene	2021-02	2021	2
27181	13341	13840	3	0.07706	659.0	M	2.0	220.0	13076.0	ORF1ab	2.0	4359.0		different gene	2021-02	2021	2
13357	13343	14	3	0.07706	13092.0	ORF1ab	3.0	4364.0	13078.0	ORF1ab	1.0	4360.0	4.0	same gene	2021-02	2021	2
13355	13343	12	3	0.07706	13090.0	ORF1ab	1.0	4364.0	13078.0	ORF1ab	1.0	4360.0	4.0	same gene	2021-02	2021	2
13353	13343	10	3	0.07706	13088.0	ORF1ab	2.0	4363.0	13078.0	ORF1ab	1.0	4360.0	3.0	same gene	2021-02	2021	2
13352	13343	9	3	0.07706	13087.0	ORF1ab	1.0	4363.0	13078.0	ORF1ab	1.0	4360.0	3.0	same gene	2021-02	2021	2
13351	13343	8	3	0.07706	13086.0	ORF1ab	3.0	4362.0	13078.0	ORF1ab	1.0	4360.0	2.0	same gene	2021-02	2021	2
13350	13343	7	3	0.07706	13085.0	ORF1ab	2.0	4362.0	13078.0	ORF1ab	1.0	4360.0	2.0	same gene	2021-02	2021	2
13349	13343	6	3	0.07706	13084.0	ORF1ab	1.0	4362.0	13078.0	ORF1ab	1.0	4360.0	2.0	same gene	2021-02	2021	2
27184	13341	13843	3	0.07706	662.0	M	2.0	221.0	13076.0	ORF1ab	2.0	4359.0		different gene	2021-02	2021	2
27182	13341	13841	3	0.07706	660.0	M	3.0	220.0	13076.0	ORF1ab	2.0	4359.0		different gene	2021-02	2021	2
27180	13341	13839	3	0.07706	658.0	M	1.0	220.0	13076.0	ORF1ab	2.0	4359.0		different gene	2021-02	2021	2
13360	13343	17	3	0.07706	13095.0	ORF1ab	3.0	4365.0	13078.0	ORF1ab	1.0	4360.0	5.0	same gene	2021-02	2021	2
27179	13341	13838	3	0.07706	657.0	M	3.0	219.0	13076.0	ORF1ab	2.0	4359.0		different gene	2021-02	2021	2
27178	13341	13837	3	0.07706	656.0	M	2.0	219.0	13076.0	ORF1ab	2.0	4359.0		different gene	2021-02	2021	2
27177	13341	13836	3	0.07706	655.0	M	1.0	219.0	13076.0	ORF1ab	2.0	4359.0		different gene	2021-02	2021	2
27176	13341	13835	3	0.07706	654.0	M	3.0	218.0	13076.0	ORF1ab	2.0	4359.0		different gene	2021-02	2021	2
27175	13341	13834	3	0.07706	653.0	M	2.0	218.0	13076.0	ORF1ab	2.0	4359.0		different gene	2021-02	2021	2
7988	24437	16449	3	0.07706	7723.0	ORF1ab	1.0	2575.0	2875.0	S	1.0	959.0		different gene	2021-02	2021	2
7988	24435	16447	3	0.07706	7723.0	ORF1ab	1.0	2575.0	2873.0	S	2.0	958.0		different gene	2021-02	2021	2
27174	13341	13833	3	0.07706	652.0	M	1.0	218.0	13076.0	ORF1ab	2.0	4359.0		different gene	2021-02	2021	2
27173	13341	13832	3	0.07706	651.0	M	3.0	217.0	13076.0	ORF1ab	2.0	4359.0		different gene	2021-02	2021	2
13359	13343	16	3	0.07706	13094.0	ORF1ab	2.0	4365.0	13078.0	ORF1ab	1.0	4360.0	5.0	same gene	2021-02	2021	2
13361	13343	18	3	0.07706	13096.0	ORF1ab	1.0	4366.0	13078.0	ORF1ab	1.0	4360.0	6.0	same gene	2021-02	2021	2
27172	13341	13831	3	0.07706	650.0	M	2.0	217.0	13076.0	ORF1ab	2.0	4359.0		different gene	2021-02	2021	2
27177	27173	4	3	0.07706	655.0	M	1.0	219.0	651.0	M	3.0	217.0	2.0	same gene	2021-02	2021	2
13355	13344	11	3	0.07706	13090.0	ORF1ab	1.0	4364.0	13079.0	ORF1ab	2.0	4360.0	4.0	same gene	2021-02	2021	2
13353	13344	9	3	0.07706	13088.0	ORF1ab	2.0	4363.0	13079.0	ORF1ab	2.0	4360.0	3.0	same gene	2021-02	2021	2
13352	13344	8	3	0.07706	13087.0	ORF1ab	1.0	4363.0	13079.0	ORF1ab	2.0	4360.0	3.0	same gene	2021-02	2021	2
13351	13344	7	3	0.07706	13086.0	ORF1ab	3.0	4362.0	13079.0	ORF1ab	2.0	4360.0	2.0	same gene	2021-02	2021	2
13350	13344	6	3	0.07706	13085.0	ORF1ab	2.0	4362.0	13079.0	ORF1ab	2.0	4360.0	2.0	same gene	2021-02	2021	2
13349	13344	5	3	0.07706	13084.0	ORF1ab	1.0	4362.0	13079.0	ORF1ab	2.0	4360.0	2.0	same gene	2021-02	2021	2
27184	13343	13841	3	0.07706	662.0	M	2.0	221.0	13078.0	ORF1ab	1.0	4360.0		different gene	2021-02	2021	2
27182	13343	13839	3	0.07706	660.0	M	3.0	220.0	13078.0	ORF1ab	1.0	4360.0		different gene	2021-02	2021	2
27181	13343	13838	3	0.07706	659.0	M	2.0	220.0	13078.0	ORF1ab	1.0	4360.0		different gene	2021-02	2021	2
27180	13343	13837	3	0.07706	658.0	M	1.0	220.0	13078.0	ORF1ab	1.0	4360.0		different gene	2021-02	2021	2
13364	13343	21	3	0.07706	13099.0	ORF1ab	1.0	4367.0	13078.0	ORF1ab	1.0	4360.0	7.0	same gene	2021-02	2021	2
27179	13343	13836	3	0.07706	657.0	M	3.0	219.0	13078.0	ORF1ab	1.0	4360.0		different gene	2021-02	2021	2
27178	13343	13835	3	0.07706	656.0	M	2.0	219.0	13078.0	ORF1ab	1.0	4360.0		different gene	2021-02	2021	2
27177	13343	13834	3	0.07706	655.0	M	1.0	219.0	13078.0	ORF1ab	1.0	4360.0		different gene	2021-02	2021	2
27176	13343	13833	3	0.07706	654.0	M	3.0	218.0	13078.0	ORF1ab	1.0	4360.0		different gene	2021-02	2021	2
27175	13343	13832	3	0.07706	653.0	M	2.0	218.0	13078.0	ORF1ab	1.0	4360.0		different gene	2021-02	2021	2
27174	13343	13831	3	0.07706	652.0	M	1.0	218.0	13078.0	ORF1ab	1.0	4360.0		different gene	2021-02	2021	2
27173	13343	13830	3	0.07706	651.0	M	3.0	217.0	13078.0	ORF1ab	1.0	4360.0		different gene	2021-02	2021	2
27172	13343	13829	3	0.07706	650.0	M	2.0	217.0	13078.0	ORF1ab	1.0	4360.0		different gene	2021-02	2021	2
13367	13343	24	3	0.07706	13102.0	ORF1ab	1.0	4368.0	13078.0	ORF1ab	1.0	4360.0	8.0	same gene	2021-02	2021	2
27179	27173	6	3	0.07706	657.0	M	3.0	219.0	651.0	M	3.0	217.0	2.0	same gene	2021-02	2021	2
13367	13341	26	3	0.07706	13102.0	ORF1ab	1.0	4368.0	13076.0	ORF1ab	2.0	4359.0	9.0	same gene	2021-02	2021	2
13359	13344	15	3	0.07706	13094.0	ORF1ab	2.0	4365.0	13079.0	ORF1ab	2.0	4360.0	5.0	same gene	2021-02	2021	2
13351	13340	11	3	0.07706	13086.0	ORF1ab	3.0	4362.0	13075.0	ORF1ab	1.0	4359.0	3.0	same gene	2021-02	2021	2
13367	13340	27	3	0.07706	13102.0	ORF1ab	1.0	4368.0	13075.0	ORF1ab	1.0	4359.0	9.0	same gene	2021-02	2021	2
13364	13340	24	3	0.07706	13099.0	ORF1ab	1.0	4367.0	13075.0	ORF1ab	1.0	4359.0	8.0	same gene	2021-02	2021	2
13361	13340	21	3	0.07706	13096.0	ORF1ab	1.0	4366.0	13075.0	ORF1ab	1.0	4359.0	7.0	same gene	2021-02	2021	2
13360	13340	20	3	0.07706	13095.0	ORF1ab	3.0	4365.0	13075.0	ORF1ab	1.0	4359.0	6.0	same gene	2021-02	2021	2
13359	13340	19	3	0.07706	13094.0	ORF1ab	2.0	4365.0	13075.0	ORF1ab	1.0	4359.0	6.0	same gene	2021-02	2021	2
13357	13340	17	3	0.07706	13092.0	ORF1ab	3.0	4364.0	13075.0	ORF1ab	1.0	4359.0	5.0	same gene	2021-02	2021	2
13355	13340	15	3	0.07706	13090.0	ORF1ab	1.0	4364.0	13075.0	ORF1ab	1.0	4359.0	5.0	same gene	2021-02	2021	2
13353	13340	13	3	0.07706	13088.0	ORF1ab	2.0	4363.0	13075.0	ORF1ab	1.0	4359.0	4.0	same gene	2021-02	2021	2
13352	13340	12	3	0.07706	13087.0	ORF1ab	1.0	4363.0	13075.0	ORF1ab	1.0	4359.0	4.0	same gene	2021-02	2021	2
13350	13340	10	3	0.07706	13085.0	ORF1ab	2.0	4362.0	13075.0	ORF1ab	1.0	4359.0	3.0	same gene	2021-02	2021	2
27173	13340	13833	3	0.07706	651.0	M	3.0	217.0	13075.0	ORF1ab	1.0	4359.0		different gene	2021-02	2021	2
7985	24437	16452	3	0.07706	7720.0	ORF1ab	1.0	2574.0	2875.0	S	1.0	959.0		different gene	2021-02	2021	2
7985	24435	16450	3	0.07706	7720.0	ORF1ab	1.0	2574.0	2873.0	S	2.0	958.0		different gene	2021-02	2021	2
13349	13340	9	3	0.07706	13084.0	ORF1ab	1.0	4362.0	13075.0	ORF1ab	1.0	4359.0	3.0	same gene	2021-02	2021	2
13347	13340	7	3	0.07706	13082.0	ORF1ab	2.0	4361.0	13075.0	ORF1ab	1.0	4359.0	2.0	same gene	2021-02	2021	2
27180	27173	7	3	0.07706	658.0	M	1.0	220.0	651.0	M	3.0	217.0	3.0	same gene	2021-02	2021	2
13346	13340	6	3	0.07706	13081.0	ORF1ab	1.0	4361.0	13075.0	ORF1ab	1.0	4359.0	2.0	same gene	2021-02	2021	2
27181	27173	8	3	0.07706	659.0	M	2.0	220.0	651.0	M	3.0	217.0	3.0	same gene	2021-02	2021	2
27182	27173	9	3	0.07706	660.0	M	3.0	220.0	651.0	M	3.0	217.0	3.0	same gene	2021-02	2021	2
13343	13364	21	3	0.07706	13078.0	ORF1ab	1.0	4360.0	13099.0	ORF1ab	1.0	4367.0	7.0	same gene	2021-02	2021	2
27172	13340	13832	3	0.07706	650.0	M	2.0	217.0	13075.0	ORF1ab	1.0	4359.0		different gene	2021-02	2021	2
27174	13340	13834	3	0.07706	652.0	M	1.0	218.0	13075.0	ORF1ab	1.0	4359.0		different gene	2021-02	2021	2
13364	13341	23	3	0.07706	13099.0	ORF1ab	1.0	4367.0	13076.0	ORF1ab	2.0	4359.0	8.0	same gene	2021-02	2021	2
13349	13341	8	3	0.07706	13084.0	ORF1ab	1.0	4362.0	13076.0	ORF1ab	2.0	4359.0	3.0	same gene	2021-02	2021	2
13361	13341	20	3	0.07706	13096.0	ORF1ab	1.0	4366.0	13076.0	ORF1ab	2.0	4359.0	7.0	same gene	2021-02	2021	2
13360	13341	19	3	0.07706	13095.0	ORF1ab	3.0	4365.0	13076.0	ORF1ab	2.0	4359.0	6.0	same gene	2021-02	2021	2
13359	13341	18	3	0.07706	13094.0	ORF1ab	2.0	4365.0	13076.0	ORF1ab	2.0	4359.0	6.0	same gene	2021-02	2021	2
13357	13341	16	3	0.07706	13092.0	ORF1ab	3.0	4364.0	13076.0	ORF1ab	2.0	4359.0	5.0	same gene	2021-02	2021	2
13355	13341	14	3	0.07706	13090.0	ORF1ab	1.0	4364.0	13076.0	ORF1ab	2.0	4359.0	5.0	same gene	2021-02	2021	2
13353	13341	12	3	0.07706	13088.0	ORF1ab	2.0	4363.0	13076.0	ORF1ab	2.0	4359.0	4.0	same gene	2021-02	2021	2
13352	13341	11	3	0.07706	13087.0	ORF1ab	1.0	4363.0	13076.0	ORF1ab	2.0	4359.0	4.0	same gene	2021-02	2021	2
13351	13341	10	3	0.07706	13086.0	ORF1ab	3.0	4362.0	13076.0	ORF1ab	2.0	4359.0	3.0	same gene	2021-02	2021	2
13350	13341	9	3	0.07706	13085.0	ORF1ab	2.0	4362.0	13076.0	ORF1ab	2.0	4359.0	3.0	same gene	2021-02	2021	2
13347	13341	6	3	0.07706	13082.0	ORF1ab	2.0	4361.0	13076.0	ORF1ab	2.0	4359.0	2.0	same gene	2021-02	2021	2
27175	13340	13835	3	0.07706	653.0	M	2.0	218.0	13075.0	ORF1ab	1.0	4359.0		different gene	2021-02	2021	2
13346	13341	5	3	0.07706	13081.0	ORF1ab	1.0	4361.0	13076.0	ORF1ab	2.0	4359.0	2.0	same gene	2021-02	2021	2
27184	13340	13844	3	0.07706	662.0	M	2.0	221.0	13075.0	ORF1ab	1.0	4359.0		different gene	2021-02	2021	2
27182	13340	13842	3	0.07706	660.0	M	3.0	220.0	13075.0	ORF1ab	1.0	4359.0		different gene	2021-02	2021	2
27181	13340	13841	3	0.07706	659.0	M	2.0	220.0	13075.0	ORF1ab	1.0	4359.0		different gene	2021-02	2021	2
27180	13340	13840	3	0.07706	658.0	M	1.0	220.0	13075.0	ORF1ab	1.0	4359.0		different gene	2021-02	2021	2
27179	13340	13839	3	0.07706	657.0	M	3.0	219.0	13075.0	ORF1ab	1.0	4359.0		different gene	2021-02	2021	2
27178	13340	13838	3	0.07706	656.0	M	2.0	219.0	13075.0	ORF1ab	1.0	4359.0		different gene	2021-02	2021	2
27177	13340	13837	3	0.07706	655.0	M	1.0	219.0	13075.0	ORF1ab	1.0	4359.0		different gene	2021-02	2021	2
27176	13340	13836	3	0.07706	654.0	M	3.0	218.0	13075.0	ORF1ab	1.0	4359.0		different gene	2021-02	2021	2
13357	13344	13	3	0.07706	13092.0	ORF1ab	3.0	4364.0	13079.0	ORF1ab	2.0	4360.0	4.0	same gene	2021-02	2021	2
13360	13344	16	3	0.07706	13095.0	ORF1ab	3.0	4365.0	13079.0	ORF1ab	2.0	4360.0	5.0	same gene	2021-02	2021	2
13357	27178	13821	3	0.07706	13092.0	ORF1ab	3.0	4364.0	656.0	M	2.0	219.0		different gene	2021-02	2021	2
13360	27182	13822	3	0.07706	13095.0	ORF1ab	3.0	4365.0	660.0	M	3.0	220.0		different gene	2021-02	2021	2
13360	27173	13813	3	0.07706	13095.0	ORF1ab	3.0	4365.0	651.0	M	3.0	217.0		different gene	2021-02	2021	2
13360	27174	13814	3	0.07706	13095.0	ORF1ab	3.0	4365.0	652.0	M	1.0	218.0		different gene	2021-02	2021	2
13360	27175	13815	3	0.07706	13095.0	ORF1ab	3.0	4365.0	653.0	M	2.0	218.0		different gene	2021-02	2021	2
13360	27176	13816	3	0.07706	13095.0	ORF1ab	3.0	4365.0	654.0	M	3.0	218.0		different gene	2021-02	2021	2
13360	27177	13817	3	0.07706	13095.0	ORF1ab	3.0	4365.0	655.0	M	1.0	219.0		different gene	2021-02	2021	2
13360	27178	13818	3	0.07706	13095.0	ORF1ab	3.0	4365.0	656.0	M	2.0	219.0		different gene	2021-02	2021	2
13360	27179	13819	3	0.07706	13095.0	ORF1ab	3.0	4365.0	657.0	M	3.0	219.0		different gene	2021-02	2021	2
13360	27180	13820	3	0.07706	13095.0	ORF1ab	3.0	4365.0	658.0	M	1.0	220.0		different gene	2021-02	2021	2
13360	27181	13821	3	0.07706	13095.0	ORF1ab	3.0	4365.0	659.0	M	2.0	220.0		different gene	2021-02	2021	2
13360	27184	13824	3	0.07706	13095.0	ORF1ab	3.0	4365.0	662.0	M	2.0	221.0		different gene	2021-02	2021	2
13343	27177	13834	3	0.07706	13078.0	ORF1ab	1.0	4360.0	655.0	M	1.0	219.0		different gene	2021-02	2021	2
13361	13367	6	3	0.07706	13096.0	ORF1ab	1.0	4366.0	13102.0	ORF1ab	1.0	4368.0	2.0	same gene	2021-02	2021	2
13343	27176	13833	3	0.07706	13078.0	ORF1ab	1.0	4360.0	654.0	M	3.0	218.0		different gene	2021-02	2021	2
13361	27172	13811	3	0.07706	13096.0	ORF1ab	1.0	4366.0	650.0	M	2.0	217.0		different gene	2021-02	2021	2
13361	27173	13812	3	0.07706	13096.0	ORF1ab	1.0	4366.0	651.0	M	3.0	217.0		different gene	2021-02	2021	2
13361	27174	13813	3	0.07706	13096.0	ORF1ab	1.0	4366.0	652.0	M	1.0	218.0		different gene	2021-02	2021	2
13361	27175	13814	3	0.07706	13096.0	ORF1ab	1.0	4366.0	653.0	M	2.0	218.0		different gene	2021-02	2021	2
13361	27176	13815	3	0.07706	13096.0	ORF1ab	1.0	4366.0	654.0	M	3.0	218.0		different gene	2021-02	2021	2
13361	27177	13816	3	0.07706	13096.0	ORF1ab	1.0	4366.0	655.0	M	1.0	219.0		different gene	2021-02	2021	2
13361	27178	13817	3	0.07706	13096.0	ORF1ab	1.0	4366.0	656.0	M	2.0	219.0		different gene	2021-02	2021	2
13360	27172	13812	3	0.07706	13095.0	ORF1ab	3.0	4365.0	650.0	M	2.0	217.0		different gene	2021-02	2021	2
13360	13367	7	3	0.07706	13095.0	ORF1ab	3.0	4365.0	13102.0	ORF1ab	1.0	4368.0	3.0	same gene	2021-02	2021	2
13361	27180	13819	3	0.07706	13096.0	ORF1ab	1.0	4366.0	658.0	M	1.0	220.0		different gene	2021-02	2021	2
13359	27173	13814	3	0.07706	13094.0	ORF1ab	2.0	4365.0	651.0	M	3.0	217.0		different gene	2021-02	2021	2
13357	27179	13822	3	0.07706	13092.0	ORF1ab	3.0	4364.0	657.0	M	3.0	219.0		different gene	2021-02	2021	2
13357	27180	13823	3	0.07706	13092.0	ORF1ab	3.0	4364.0	658.0	M	1.0	220.0		different gene	2021-02	2021	2
13357	27181	13824	3	0.07706	13092.0	ORF1ab	3.0	4364.0	659.0	M	2.0	220.0		different gene	2021-02	2021	2
13357	27182	13825	3	0.07706	13092.0	ORF1ab	3.0	4364.0	660.0	M	3.0	220.0		different gene	2021-02	2021	2
13357	27184	13827	3	0.07706	13092.0	ORF1ab	3.0	4364.0	662.0	M	2.0	221.0		different gene	2021-02	2021	2
13359	13364	5	3	0.07706	13094.0	ORF1ab	2.0	4365.0	13099.0	ORF1ab	1.0	4367.0	2.0	same gene	2021-02	2021	2
13359	13367	8	3	0.07706	13094.0	ORF1ab	2.0	4365.0	13102.0	ORF1ab	1.0	4368.0	3.0	same gene	2021-02	2021	2
13343	27178	13835	3	0.07706	13078.0	ORF1ab	1.0	4360.0	656.0	M	2.0	219.0		different gene	2021-02	2021	2
13359	27172	13813	3	0.07706	13094.0	ORF1ab	2.0	4365.0	650.0	M	2.0	217.0		different gene	2021-02	2021	2
13359	27174	13815	3	0.07706	13094.0	ORF1ab	2.0	4365.0	652.0	M	1.0	218.0		different gene	2021-02	2021	2
13360	13364	4	3	0.07706	13095.0	ORF1ab	3.0	4365.0	13099.0	ORF1ab	1.0	4367.0	2.0	same gene	2021-02	2021	2
13359	27175	13816	3	0.07706	13094.0	ORF1ab	2.0	4365.0	653.0	M	2.0	218.0		different gene	2021-02	2021	2
13359	27176	13817	3	0.07706	13094.0	ORF1ab	2.0	4365.0	654.0	M	3.0	218.0		different gene	2021-02	2021	2
13359	27177	13818	3	0.07706	13094.0	ORF1ab	2.0	4365.0	655.0	M	1.0	219.0		different gene	2021-02	2021	2
13359	27178	13819	3	0.07706	13094.0	ORF1ab	2.0	4365.0	656.0	M	2.0	219.0		different gene	2021-02	2021	2
13359	27179	13820	3	0.07706	13094.0	ORF1ab	2.0	4365.0	657.0	M	3.0	219.0		different gene	2021-02	2021	2
13359	27180	13821	3	0.07706	13094.0	ORF1ab	2.0	4365.0	658.0	M	1.0	220.0		different gene	2021-02	2021	2
13359	27181	13822	3	0.07706	13094.0	ORF1ab	2.0	4365.0	659.0	M	2.0	220.0		different gene	2021-02	2021	2
13359	27182	13823	3	0.07706	13094.0	ORF1ab	2.0	4365.0	660.0	M	3.0	220.0		different gene	2021-02	2021	2
13359	27184	13825	3	0.07706	13094.0	ORF1ab	2.0	4365.0	662.0	M	2.0	221.0		different gene	2021-02	2021	2
13361	27179	13818	3	0.07706	13096.0	ORF1ab	1.0	4366.0	657.0	M	3.0	219.0		different gene	2021-02	2021	2
13361	27181	13820	3	0.07706	13096.0	ORF1ab	1.0	4366.0	659.0	M	2.0	220.0		different gene	2021-02	2021	2
13361	13344	17	3	0.07706	13096.0	ORF1ab	1.0	4366.0	13079.0	ORF1ab	2.0	4360.0	6.0	same gene	2021-02	2021	2
27180	13344	13836	3	0.07706	658.0	M	1.0	220.0	13079.0	ORF1ab	2.0	4360.0		different gene	2021-02	2021	2
13367	27182	13815	3	0.07706	13102.0	ORF1ab	1.0	4368.0	660.0	M	3.0	220.0		different gene	2021-02	2021	2
13367	27184	13817	3	0.07706	13102.0	ORF1ab	1.0	4368.0	662.0	M	2.0	221.0		different gene	2021-02	2021	2
13343	27174	13831	3	0.07706	13078.0	ORF1ab	1.0	4360.0	652.0	M	1.0	218.0		different gene	2021-02	2021	2
13343	27173	13830	3	0.07706	13078.0	ORF1ab	1.0	4360.0	651.0	M	3.0	217.0		different gene	2021-02	2021	2
13343	27172	13829	3	0.07706	13078.0	ORF1ab	1.0	4360.0	650.0	M	2.0	217.0		different gene	2021-02	2021	2
13343	13367	24	3	0.07706	13078.0	ORF1ab	1.0	4360.0	13102.0	ORF1ab	1.0	4368.0	8.0	same gene	2021-02	2021	2
27184	13344	13840	3	0.07706	662.0	M	2.0	221.0	13079.0	ORF1ab	2.0	4360.0		different gene	2021-02	2021	2
27182	13344	13838	3	0.07706	660.0	M	3.0	220.0	13079.0	ORF1ab	2.0	4360.0		different gene	2021-02	2021	2
27181	13344	13837	3	0.07706	659.0	M	2.0	220.0	13079.0	ORF1ab	2.0	4360.0		different gene	2021-02	2021	2
27179	13344	13835	3	0.07706	657.0	M	3.0	219.0	13079.0	ORF1ab	2.0	4360.0		different gene	2021-02	2021	2
13367	27180	13813	3	0.07706	13102.0	ORF1ab	1.0	4368.0	658.0	M	1.0	220.0		different gene	2021-02	2021	2
27178	13344	13834	3	0.07706	656.0	M	2.0	219.0	13079.0	ORF1ab	2.0	4360.0		different gene	2021-02	2021	2
27177	13344	13833	3	0.07706	655.0	M	1.0	219.0	13079.0	ORF1ab	2.0	4360.0		different gene	2021-02	2021	2
27176	13344	13832	3	0.07706	654.0	M	3.0	218.0	13079.0	ORF1ab	2.0	4360.0		different gene	2021-02	2021	2
27175	13344	13831	3	0.07706	653.0	M	2.0	218.0	13079.0	ORF1ab	2.0	4360.0		different gene	2021-02	2021	2
27174	13344	13830	3	0.07706	652.0	M	1.0	218.0	13079.0	ORF1ab	2.0	4360.0		different gene	2021-02	2021	2
27173	13344	13829	3	0.07706	651.0	M	3.0	217.0	13079.0	ORF1ab	2.0	4360.0		different gene	2021-02	2021	2
27172	13344	13828	3	0.07706	650.0	M	2.0	217.0	13079.0	ORF1ab	2.0	4360.0		different gene	2021-02	2021	2
13367	13344	23	3	0.07706	13102.0	ORF1ab	1.0	4368.0	13079.0	ORF1ab	2.0	4360.0	8.0	same gene	2021-02	2021	2
13364	13344	20	3	0.07706	13099.0	ORF1ab	1.0	4367.0	13079.0	ORF1ab	2.0	4360.0	7.0	same gene	2021-02	2021	2
13367	27181	13814	3	0.07706	13102.0	ORF1ab	1.0	4368.0	659.0	M	2.0	220.0		different gene	2021-02	2021	2
13367	27179	13812	3	0.07706	13102.0	ORF1ab	1.0	4368.0	657.0	M	3.0	219.0		different gene	2021-02	2021	2
13361	27182	13821	3	0.07706	13096.0	ORF1ab	1.0	4366.0	660.0	M	3.0	220.0		different gene	2021-02	2021	2
13364	27179	13815	3	0.07706	13099.0	ORF1ab	1.0	4367.0	657.0	M	3.0	219.0		different gene	2021-02	2021	2
13361	27184	13823	3	0.07706	13096.0	ORF1ab	1.0	4366.0	662.0	M	2.0	221.0		different gene	2021-02	2021	2
13343	27175	13832	3	0.07706	13078.0	ORF1ab	1.0	4360.0	653.0	M	2.0	218.0		different gene	2021-02	2021	2
13364	27172	13808	3	0.07706	13099.0	ORF1ab	1.0	4367.0	650.0	M	2.0	217.0		different gene	2021-02	2021	2
13364	27173	13809	3	0.07706	13099.0	ORF1ab	1.0	4367.0	651.0	M	3.0	217.0		different gene	2021-02	2021	2
13364	27174	13810	3	0.07706	13099.0	ORF1ab	1.0	4367.0	652.0	M	1.0	218.0		different gene	2021-02	2021	2
13364	27175	13811	3	0.07706	13099.0	ORF1ab	1.0	4367.0	653.0	M	2.0	218.0		different gene	2021-02	2021	2
13364	27176	13812	3	0.07706	13099.0	ORF1ab	1.0	4367.0	654.0	M	3.0	218.0		different gene	2021-02	2021	2
13364	27177	13813	3	0.07706	13099.0	ORF1ab	1.0	4367.0	655.0	M	1.0	219.0		different gene	2021-02	2021	2
13364	27178	13814	3	0.07706	13099.0	ORF1ab	1.0	4367.0	656.0	M	2.0	219.0		different gene	2021-02	2021	2
13364	27180	13816	3	0.07706	13099.0	ORF1ab	1.0	4367.0	658.0	M	1.0	220.0		different gene	2021-02	2021	2
13367	27178	13811	3	0.07706	13102.0	ORF1ab	1.0	4368.0	656.0	M	2.0	219.0		different gene	2021-02	2021	2
13364	27181	13817	3	0.07706	13099.0	ORF1ab	1.0	4367.0	659.0	M	2.0	220.0		different gene	2021-02	2021	2
13364	27182	13818	3	0.07706	13099.0	ORF1ab	1.0	4367.0	660.0	M	3.0	220.0		different gene	2021-02	2021	2
13364	27184	13820	3	0.07706	13099.0	ORF1ab	1.0	4367.0	662.0	M	2.0	221.0		different gene	2021-02	2021	2
13367	27172	13805	3	0.07706	13102.0	ORF1ab	1.0	4368.0	650.0	M	2.0	217.0		different gene	2021-02	2021	2
13367	27173	13806	3	0.07706	13102.0	ORF1ab	1.0	4368.0	651.0	M	3.0	217.0		different gene	2021-02	2021	2
13367	27174	13807	3	0.07706	13102.0	ORF1ab	1.0	4368.0	652.0	M	1.0	218.0		different gene	2021-02	2021	2
13367	27175	13808	3	0.07706	13102.0	ORF1ab	1.0	4368.0	653.0	M	2.0	218.0		different gene	2021-02	2021	2
13367	27176	13809	3	0.07706	13102.0	ORF1ab	1.0	4368.0	654.0	M	3.0	218.0		different gene	2021-02	2021	2
13367	27177	13810	3	0.07706	13102.0	ORF1ab	1.0	4368.0	655.0	M	1.0	219.0		different gene	2021-02	2021	2
4986	27184	22198	3	0.07706	4721.0	ORF1ab	2.0	1574.0	662.0	M	2.0	221.0		different gene	2021-02	2021	2
13344	27182	13838	3	0.07706	13079.0	ORF1ab	2.0	4360.0	660.0	M	3.0	220.0		different gene	2021-02	2021	2
4986	27182	22196	3	0.07706	4721.0	ORF1ab	2.0	1574.0	660.0	M	3.0	220.0		different gene	2021-02	2021	2
13344	4981	8363	3	0.07706	13079.0	ORF1ab	2.0	4360.0	4716.0	ORF1ab	3.0	1572.0	2788.0	same gene	2021-02	2021	2
27180	13359	13821	3	0.07706	658.0	M	1.0	220.0	13094.0	ORF1ab	2.0	4365.0		different gene	2021-02	2021	2
27181	13359	13822	3	0.07706	659.0	M	2.0	220.0	13094.0	ORF1ab	2.0	4365.0		different gene	2021-02	2021	2
27182	13359	13823	3	0.07706	660.0	M	3.0	220.0	13094.0	ORF1ab	2.0	4365.0		different gene	2021-02	2021	2
27184	13359	13825	3	0.07706	662.0	M	2.0	221.0	13094.0	ORF1ab	2.0	4365.0		different gene	2021-02	2021	2
13364	13360	4	3	0.07706	13099.0	ORF1ab	1.0	4367.0	13095.0	ORF1ab	3.0	4365.0	2.0	same gene	2021-02	2021	2
13367	13360	7	3	0.07706	13102.0	ORF1ab	1.0	4368.0	13095.0	ORF1ab	3.0	4365.0	3.0	same gene	2021-02	2021	2
27172	13360	13812	3	0.07706	650.0	M	2.0	217.0	13095.0	ORF1ab	3.0	4365.0		different gene	2021-02	2021	2
13340	4981	8359	3	0.07706	13075.0	ORF1ab	1.0	4359.0	4716.0	ORF1ab	3.0	1572.0	2787.0	same gene	2021-02	2021	2
13341	4981	8360	3	0.07706	13076.0	ORF1ab	2.0	4359.0	4716.0	ORF1ab	3.0	1572.0	2787.0	same gene	2021-02	2021	2
13343	4981	8362	3	0.07706	13078.0	ORF1ab	1.0	4360.0	4716.0	ORF1ab	3.0	1572.0	2788.0	same gene	2021-02	2021	2
27173	13360	13813	3	0.07706	651.0	M	3.0	217.0	13095.0	ORF1ab	3.0	4365.0		different gene	2021-02	2021	2
27178	13359	13819	3	0.07706	656.0	M	2.0	219.0	13094.0	ORF1ab	2.0	4365.0		different gene	2021-02	2021	2
13346	4981	8365	3	0.07706	13081.0	ORF1ab	1.0	4361.0	4716.0	ORF1ab	3.0	1572.0	2789.0	same gene	2021-02	2021	2
13347	4981	8366	3	0.07706	13082.0	ORF1ab	2.0	4361.0	4716.0	ORF1ab	3.0	1572.0	2789.0	same gene	2021-02	2021	2
13349	4981	8368	3	0.07706	13084.0	ORF1ab	1.0	4362.0	4716.0	ORF1ab	3.0	1572.0	2790.0	same gene	2021-02	2021	2
13350	4981	8369	3	0.07706	13085.0	ORF1ab	2.0	4362.0	4716.0	ORF1ab	3.0	1572.0	2790.0	same gene	2021-02	2021	2
13351	4981	8370	3	0.07706	13086.0	ORF1ab	3.0	4362.0	4716.0	ORF1ab	3.0	1572.0	2790.0	same gene	2021-02	2021	2
13352	4981	8371	3	0.07706	13087.0	ORF1ab	1.0	4363.0	4716.0	ORF1ab	3.0	1572.0	2791.0	same gene	2021-02	2021	2
13353	4981	8372	3	0.07706	13088.0	ORF1ab	2.0	4363.0	4716.0	ORF1ab	3.0	1572.0	2791.0	same gene	2021-02	2021	2
13355	4981	8374	3	0.07706	13090.0	ORF1ab	1.0	4364.0	4716.0	ORF1ab	3.0	1572.0	2792.0	same gene	2021-02	2021	2
13357	4981	8376	3	0.07706	13092.0	ORF1ab	3.0	4364.0	4716.0	ORF1ab	3.0	1572.0	2792.0	same gene	2021-02	2021	2
13359	4981	8378	3	0.07706	13094.0	ORF1ab	2.0	4365.0	4716.0	ORF1ab	3.0	1572.0	2793.0	same gene	2021-02	2021	2
27179	13359	13820	3	0.07706	657.0	M	3.0	219.0	13094.0	ORF1ab	2.0	4365.0		different gene	2021-02	2021	2
27177	13359	13818	3	0.07706	655.0	M	1.0	219.0	13094.0	ORF1ab	2.0	4365.0		different gene	2021-02	2021	2
13361	4981	8380	3	0.07706	13096.0	ORF1ab	1.0	4366.0	4716.0	ORF1ab	3.0	1572.0	2794.0	same gene	2021-02	2021	2
27173	4979	22194	3	0.07706	651.0	M	3.0	217.0	4714.0	ORF1ab	1.0	1572.0		different gene	2021-02	2021	2
13352	4979	8373	3	0.07706	13087.0	ORF1ab	1.0	4363.0	4714.0	ORF1ab	1.0	1572.0	2791.0	same gene	2021-02	2021	2
13353	4979	8374	3	0.07706	13088.0	ORF1ab	2.0	4363.0	4714.0	ORF1ab	1.0	1572.0	2791.0	same gene	2021-02	2021	2
13355	4979	8376	3	0.07706	13090.0	ORF1ab	1.0	4364.0	4714.0	ORF1ab	1.0	1572.0	2792.0	same gene	2021-02	2021	2
13357	4979	8378	3	0.07706	13092.0	ORF1ab	3.0	4364.0	4714.0	ORF1ab	1.0	1572.0	2792.0	same gene	2021-02	2021	2
13359	4979	8380	3	0.07706	13094.0	ORF1ab	2.0	4365.0	4714.0	ORF1ab	1.0	1572.0	2793.0	same gene	2021-02	2021	2
13360	4979	8381	3	0.07706	13095.0	ORF1ab	3.0	4365.0	4714.0	ORF1ab	1.0	1572.0	2793.0	same gene	2021-02	2021	2
13361	4979	8382	3	0.07706	13096.0	ORF1ab	1.0	4366.0	4714.0	ORF1ab	1.0	1572.0	2794.0	same gene	2021-02	2021	2
13364	4979	8385	3	0.07706	13099.0	ORF1ab	1.0	4367.0	4714.0	ORF1ab	1.0	1572.0	2795.0	same gene	2021-02	2021	2
13367	4979	8388	3	0.07706	13102.0	ORF1ab	1.0	4368.0	4714.0	ORF1ab	1.0	1572.0	2796.0	same gene	2021-02	2021	2
27172	4979	22193	3	0.07706	650.0	M	2.0	217.0	4714.0	ORF1ab	1.0	1572.0		different gene	2021-02	2021	2
27174	4979	22195	3	0.07706	652.0	M	1.0	218.0	4714.0	ORF1ab	1.0	1572.0		different gene	2021-02	2021	2
4987	4979	8	3	0.07706	4722.0	ORF1ab	3.0	1574.0	4714.0	ORF1ab	1.0	1572.0	2.0	same gene	2021-02	2021	2
27175	4979	22196	3	0.07706	653.0	M	2.0	218.0	4714.0	ORF1ab	1.0	1572.0		different gene	2021-02	2021	2
27176	4979	22197	3	0.07706	654.0	M	3.0	218.0	4714.0	ORF1ab	1.0	1572.0		different gene	2021-02	2021	2
27177	4979	22198	3	0.07706	655.0	M	1.0	219.0	4714.0	ORF1ab	1.0	1572.0		different gene	2021-02	2021	2
27178	4979	22199	3	0.07706	656.0	M	2.0	219.0	4714.0	ORF1ab	1.0	1572.0		different gene	2021-02	2021	2
27179	4979	22200	3	0.07706	657.0	M	3.0	219.0	4714.0	ORF1ab	1.0	1572.0		different gene	2021-02	2021	2
27180	4979	22201	3	0.07706	658.0	M	1.0	220.0	4714.0	ORF1ab	1.0	1572.0		different gene	2021-02	2021	2
27181	4979	22202	3	0.07706	659.0	M	2.0	220.0	4714.0	ORF1ab	1.0	1572.0		different gene	2021-02	2021	2
27182	4979	22203	3	0.07706	660.0	M	3.0	220.0	4714.0	ORF1ab	1.0	1572.0		different gene	2021-02	2021	2
27184	4979	22205	3	0.07706	662.0	M	2.0	221.0	4714.0	ORF1ab	1.0	1572.0		different gene	2021-02	2021	2
4986	4979	7	3	0.07706	4721.0	ORF1ab	2.0	1574.0	4714.0	ORF1ab	1.0	1572.0	2.0	same gene	2021-02	2021	2
13360	4981	8379	3	0.07706	13095.0	ORF1ab	3.0	4365.0	4716.0	ORF1ab	3.0	1572.0	2793.0	same gene	2021-02	2021	2
13364	4981	8383	3	0.07706	13099.0	ORF1ab	1.0	4367.0	4716.0	ORF1ab	3.0	1572.0	2795.0	same gene	2021-02	2021	2
13351	4982	8369	3	0.07706	13086.0	ORF1ab	3.0	4362.0	4717.0	ORF1ab	1.0	1573.0	2789.0	same gene	2021-02	2021	2
4974	27179	22205	3	0.07706	4709.0	ORF1ab	2.0	1570.0	657.0	M	3.0	219.0		different gene	2021-02	2021	2
27180	13360	13820	3	0.07706	658.0	M	1.0	220.0	13095.0	ORF1ab	3.0	4365.0		different gene	2021-02	2021	2
27181	13360	13821	3	0.07706	659.0	M	2.0	220.0	13095.0	ORF1ab	3.0	4365.0		different gene	2021-02	2021	2
13340	4982	8358	3	0.07706	13075.0	ORF1ab	1.0	4359.0	4717.0	ORF1ab	1.0	1573.0	2786.0	same gene	2021-02	2021	2
13341	4982	8359	3	0.07706	13076.0	ORF1ab	2.0	4359.0	4717.0	ORF1ab	1.0	1573.0	2786.0	same gene	2021-02	2021	2
13343	4982	8361	3	0.07706	13078.0	ORF1ab	1.0	4360.0	4717.0	ORF1ab	1.0	1573.0	2787.0	same gene	2021-02	2021	2
4974	27184	22210	3	0.07706	4709.0	ORF1ab	2.0	1570.0	662.0	M	2.0	221.0		different gene	2021-02	2021	2
13344	4982	8362	3	0.07706	13079.0	ORF1ab	2.0	4360.0	4717.0	ORF1ab	1.0	1573.0	2787.0	same gene	2021-02	2021	2
4974	27182	22208	3	0.07706	4709.0	ORF1ab	2.0	1570.0	660.0	M	3.0	220.0		different gene	2021-02	2021	2
4974	27181	22207	3	0.07706	4709.0	ORF1ab	2.0	1570.0	659.0	M	2.0	220.0		different gene	2021-02	2021	2
4974	27180	22206	3	0.07706	4709.0	ORF1ab	2.0	1570.0	658.0	M	1.0	220.0		different gene	2021-02	2021	2
4974	27178	22204	3	0.07706	4709.0	ORF1ab	2.0	1570.0	656.0	M	2.0	219.0		different gene	2021-02	2021	2
27178	13360	13818	3	0.07706	656.0	M	2.0	219.0	13095.0	ORF1ab	3.0	4365.0		different gene	2021-02	2021	2
4974	27177	22203	3	0.07706	4709.0	ORF1ab	2.0	1570.0	655.0	M	1.0	219.0		different gene	2021-02	2021	2
4974	27176	22202	3	0.07706	4709.0	ORF1ab	2.0	1570.0	654.0	M	3.0	218.0		different gene	2021-02	2021	2
4974	27175	22201	3	0.07706	4709.0	ORF1ab	2.0	1570.0	653.0	M	2.0	218.0		different gene	2021-02	2021	2
4974	27174	22200	3	0.07706	4709.0	ORF1ab	2.0	1570.0	652.0	M	1.0	218.0		different gene	2021-02	2021	2
4974	27173	22199	3	0.07706	4709.0	ORF1ab	2.0	1570.0	651.0	M	3.0	217.0		different gene	2021-02	2021	2
4974	27172	22198	3	0.07706	4709.0	ORF1ab	2.0	1570.0	650.0	M	2.0	217.0		different gene	2021-02	2021	2
27182	13360	13822	3	0.07706	660.0	M	3.0	220.0	13095.0	ORF1ab	3.0	4365.0		different gene	2021-02	2021	2
13346	4982	8364	3	0.07706	13081.0	ORF1ab	1.0	4361.0	4717.0	ORF1ab	1.0	1573.0	2788.0	same gene	2021-02	2021	2
13347	4982	8365	3	0.07706	13082.0	ORF1ab	2.0	4361.0	4717.0	ORF1ab	1.0	1573.0	2788.0	same gene	2021-02	2021	2
13349	4982	8367	3	0.07706	13084.0	ORF1ab	1.0	4362.0	4717.0	ORF1ab	1.0	1573.0	2789.0	same gene	2021-02	2021	2
27179	13360	13819	3	0.07706	657.0	M	3.0	219.0	13095.0	ORF1ab	3.0	4365.0		different gene	2021-02	2021	2
27177	13360	13817	3	0.07706	655.0	M	1.0	219.0	13095.0	ORF1ab	3.0	4365.0		different gene	2021-02	2021	2
13367	4981	8386	3	0.07706	13102.0	ORF1ab	1.0	4368.0	4716.0	ORF1ab	3.0	1572.0	2796.0	same gene	2021-02	2021	2
27182	4981	22201	3	0.07706	660.0	M	3.0	220.0	4716.0	ORF1ab	3.0	1572.0		different gene	2021-02	2021	2
27172	4981	22191	3	0.07706	650.0	M	2.0	217.0	4716.0	ORF1ab	3.0	1572.0		different gene	2021-02	2021	2
27173	4981	22192	3	0.07706	651.0	M	3.0	217.0	4716.0	ORF1ab	3.0	1572.0		different gene	2021-02	2021	2
27174	4981	22193	3	0.07706	652.0	M	1.0	218.0	4716.0	ORF1ab	3.0	1572.0		different gene	2021-02	2021	2
27175	4981	22194	3	0.07706	653.0	M	2.0	218.0	4716.0	ORF1ab	3.0	1572.0		different gene	2021-02	2021	2
27176	4981	22195	3	0.07706	654.0	M	3.0	218.0	4716.0	ORF1ab	3.0	1572.0		different gene	2021-02	2021	2
27177	4981	22196	3	0.07706	655.0	M	1.0	219.0	4716.0	ORF1ab	3.0	1572.0		different gene	2021-02	2021	2
27178	4981	22197	3	0.07706	656.0	M	2.0	219.0	4716.0	ORF1ab	3.0	1572.0		different gene	2021-02	2021	2
27179	4981	22198	3	0.07706	657.0	M	3.0	219.0	4716.0	ORF1ab	3.0	1572.0		different gene	2021-02	2021	2
27180	4981	22199	3	0.07706	658.0	M	1.0	220.0	4716.0	ORF1ab	3.0	1572.0		different gene	2021-02	2021	2
27181	4981	22200	3	0.07706	659.0	M	2.0	220.0	4716.0	ORF1ab	3.0	1572.0		different gene	2021-02	2021	2
27184	4981	22203	3	0.07706	662.0	M	2.0	221.0	4716.0	ORF1ab	3.0	1572.0		different gene	2021-02	2021	2
27176	13360	13816	3	0.07706	654.0	M	3.0	218.0	13095.0	ORF1ab	3.0	4365.0		different gene	2021-02	2021	2
4986	4981	5	3	0.07706	4721.0	ORF1ab	2.0	1574.0	4716.0	ORF1ab	3.0	1572.0	2.0	same gene	2021-02	2021	2
4987	4981	6	3	0.07706	4722.0	ORF1ab	3.0	1574.0	4716.0	ORF1ab	3.0	1572.0	2.0	same gene	2021-02	2021	2
4974	4987	13	3	0.07706	4709.0	ORF1ab	2.0	1570.0	4722.0	ORF1ab	3.0	1574.0	4.0	same gene	2021-02	2021	2
4974	4986	12	3	0.07706	4709.0	ORF1ab	2.0	1570.0	4721.0	ORF1ab	2.0	1574.0	4.0	same gene	2021-02	2021	2
27174	13360	13814	3	0.07706	652.0	M	1.0	218.0	13095.0	ORF1ab	3.0	4365.0		different gene	2021-02	2021	2
4974	4983	9	3	0.07706	4709.0	ORF1ab	2.0	1570.0	4718.0	ORF1ab	2.0	1573.0	3.0	same gene	2021-02	2021	2
4974	4982	8	3	0.07706	4709.0	ORF1ab	2.0	1570.0	4717.0	ORF1ab	1.0	1573.0	3.0	same gene	2021-02	2021	2
4974	4981	7	3	0.07706	4709.0	ORF1ab	2.0	1570.0	4716.0	ORF1ab	3.0	1572.0	2.0	same gene	2021-02	2021	2
4974	4979	5	3	0.07706	4709.0	ORF1ab	2.0	1570.0	4714.0	ORF1ab	1.0	1572.0	2.0	same gene	2021-02	2021	2
27175	13360	13815	3	0.07706	653.0	M	2.0	218.0	13095.0	ORF1ab	3.0	4365.0		different gene	2021-02	2021	2
13351	4979	8372	3	0.07706	13086.0	ORF1ab	3.0	4362.0	4714.0	ORF1ab	1.0	1572.0	2790.0	same gene	2021-02	2021	2
13350	4979	8371	3	0.07706	13085.0	ORF1ab	2.0	4362.0	4714.0	ORF1ab	1.0	1572.0	2790.0	same gene	2021-02	2021	2
13349	4979	8370	3	0.07706	13084.0	ORF1ab	1.0	4362.0	4714.0	ORF1ab	1.0	1572.0	2790.0	same gene	2021-02	2021	2
4977	27178	22201	3	0.07706	4712.0	ORF1ab	2.0	1571.0	656.0	M	2.0	219.0		different gene	2021-02	2021	2
13350	4978	8372	3	0.07706	13085.0	ORF1ab	2.0	4362.0	4713.0	ORF1ab	3.0	1571.0	2791.0	same gene	2021-02	2021	2
13351	4978	8373	3	0.07706	13086.0	ORF1ab	3.0	4362.0	4713.0	ORF1ab	3.0	1571.0	2791.0	same gene	2021-02	2021	2
13352	4978	8374	3	0.07706	13087.0	ORF1ab	1.0	4363.0	4713.0	ORF1ab	3.0	1571.0	2792.0	same gene	2021-02	2021	2
13353	4978	8375	3	0.07706	13088.0	ORF1ab	2.0	4363.0	4713.0	ORF1ab	3.0	1571.0	2792.0	same gene	2021-02	2021	2
4977	27184	22207	3	0.07706	4712.0	ORF1ab	2.0	1571.0	662.0	M	2.0	221.0		different gene	2021-02	2021	2
4986	27181	22195	3	0.07706	4721.0	ORF1ab	2.0	1574.0	659.0	M	2.0	220.0		different gene	2021-02	2021	2
4977	27182	22205	3	0.07706	4712.0	ORF1ab	2.0	1571.0	660.0	M	3.0	220.0		different gene	2021-02	2021	2
4977	27181	22204	3	0.07706	4712.0	ORF1ab	2.0	1571.0	659.0	M	2.0	220.0		different gene	2021-02	2021	2
4977	27180	22203	3	0.07706	4712.0	ORF1ab	2.0	1571.0	658.0	M	1.0	220.0		different gene	2021-02	2021	2
4977	27179	22202	3	0.07706	4712.0	ORF1ab	2.0	1571.0	657.0	M	3.0	219.0		different gene	2021-02	2021	2
4977	27177	22200	3	0.07706	4712.0	ORF1ab	2.0	1571.0	655.0	M	1.0	219.0		different gene	2021-02	2021	2
13347	4978	8369	3	0.07706	13082.0	ORF1ab	2.0	4361.0	4713.0	ORF1ab	3.0	1571.0	2790.0	same gene	2021-02	2021	2
4977	27176	22199	3	0.07706	4712.0	ORF1ab	2.0	1571.0	654.0	M	3.0	218.0		different gene	2021-02	2021	2
4977	27175	22198	3	0.07706	4712.0	ORF1ab	2.0	1571.0	653.0	M	2.0	218.0		different gene	2021-02	2021	2
4977	27174	22197	3	0.07706	4712.0	ORF1ab	2.0	1571.0	652.0	M	1.0	218.0		different gene	2021-02	2021	2
4977	27173	22196	3	0.07706	4712.0	ORF1ab	2.0	1571.0	651.0	M	3.0	217.0		different gene	2021-02	2021	2
4977	27172	22195	3	0.07706	4712.0	ORF1ab	2.0	1571.0	650.0	M	2.0	217.0		different gene	2021-02	2021	2
13357	4978	8379	3	0.07706	13092.0	ORF1ab	3.0	4364.0	4713.0	ORF1ab	3.0	1571.0	2793.0	same gene	2021-02	2021	2
13359	4978	8381	3	0.07706	13094.0	ORF1ab	2.0	4365.0	4713.0	ORF1ab	3.0	1571.0	2794.0	same gene	2021-02	2021	2
13360	4978	8382	3	0.07706	13095.0	ORF1ab	3.0	4365.0	4713.0	ORF1ab	3.0	1571.0	2794.0	same gene	2021-02	2021	2
13361	4978	8383	3	0.07706	13096.0	ORF1ab	1.0	4366.0	4713.0	ORF1ab	3.0	1571.0	2795.0	same gene	2021-02	2021	2
13364	4978	8386	3	0.07706	13099.0	ORF1ab	1.0	4367.0	4713.0	ORF1ab	3.0	1571.0	2796.0	same gene	2021-02	2021	2
13349	4978	8371	3	0.07706	13084.0	ORF1ab	1.0	4362.0	4713.0	ORF1ab	3.0	1571.0	2791.0	same gene	2021-02	2021	2
13346	4978	8368	3	0.07706	13081.0	ORF1ab	1.0	4361.0	4713.0	ORF1ab	3.0	1571.0	2790.0	same gene	2021-02	2021	2
13347	4979	8368	3	0.07706	13082.0	ORF1ab	2.0	4361.0	4714.0	ORF1ab	1.0	1572.0	2789.0	same gene	2021-02	2021	2
27177	13357	13820	3	0.07706	655.0	M	1.0	219.0	13092.0	ORF1ab	3.0	4364.0		different gene	2021-02	2021	2
4982	4977	5	3	0.07706	4717.0	ORF1ab	1.0	1573.0	4712.0	ORF1ab	2.0	1571.0	2.0	same gene	2021-02	2021	2
4983	4977	6	3	0.07706	4718.0	ORF1ab	2.0	1573.0	4712.0	ORF1ab	2.0	1571.0	2.0	same gene	2021-02	2021	2
4986	4977	9	3	0.07706	4721.0	ORF1ab	2.0	1574.0	4712.0	ORF1ab	2.0	1571.0	3.0	same gene	2021-02	2021	2
4987	4977	10	3	0.07706	4722.0	ORF1ab	3.0	1574.0	4712.0	ORF1ab	2.0	1571.0	3.0	same gene	2021-02	2021	2
13367	13357	10	3	0.07706	13102.0	ORF1ab	1.0	4368.0	13092.0	ORF1ab	3.0	4364.0	4.0	same gene	2021-02	2021	2
27172	13357	13815	3	0.07706	650.0	M	2.0	217.0	13092.0	ORF1ab	3.0	4364.0		different gene	2021-02	2021	2
27173	13357	13816	3	0.07706	651.0	M	3.0	217.0	13092.0	ORF1ab	3.0	4364.0		different gene	2021-02	2021	2
27174	13357	13817	3	0.07706	652.0	M	1.0	218.0	13092.0	ORF1ab	3.0	4364.0		different gene	2021-02	2021	2
27175	13357	13818	3	0.07706	653.0	M	2.0	218.0	13092.0	ORF1ab	3.0	4364.0		different gene	2021-02	2021	2
27176	13357	13819	3	0.07706	654.0	M	3.0	218.0	13092.0	ORF1ab	3.0	4364.0		different gene	2021-02	2021	2
27178	13357	13821	3	0.07706	656.0	M	2.0	219.0	13092.0	ORF1ab	3.0	4364.0		different gene	2021-02	2021	2
27181	13357	13824	3	0.07706	659.0	M	2.0	220.0	13092.0	ORF1ab	3.0	4364.0		different gene	2021-02	2021	2
27179	13357	13822	3	0.07706	657.0	M	3.0	219.0	13092.0	ORF1ab	3.0	4364.0		different gene	2021-02	2021	2
4977	4987	10	3	0.07706	4712.0	ORF1ab	2.0	1571.0	4722.0	ORF1ab	3.0	1574.0	3.0	same gene	2021-02	2021	2
4977	4986	9	3	0.07706	4712.0	ORF1ab	2.0	1571.0	4721.0	ORF1ab	2.0	1574.0	3.0	same gene	2021-02	2021	2
27180	13357	13823	3	0.07706	658.0	M	1.0	220.0	13092.0	ORF1ab	3.0	4364.0		different gene	2021-02	2021	2
13340	4978	8362	3	0.07706	13075.0	ORF1ab	1.0	4359.0	4713.0	ORF1ab	3.0	1571.0	2788.0	same gene	2021-02	2021	2
4977	4983	6	3	0.07706	4712.0	ORF1ab	2.0	1571.0	4718.0	ORF1ab	2.0	1573.0	2.0	same gene	2021-02	2021	2
4977	4982	5	3	0.07706	4712.0	ORF1ab	2.0	1571.0	4717.0	ORF1ab	1.0	1573.0	2.0	same gene	2021-02	2021	2
13341	4978	8363	3	0.07706	13076.0	ORF1ab	2.0	4359.0	4713.0	ORF1ab	3.0	1571.0	2788.0	same gene	2021-02	2021	2
13343	4978	8365	3	0.07706	13078.0	ORF1ab	1.0	4360.0	4713.0	ORF1ab	3.0	1571.0	2789.0	same gene	2021-02	2021	2
13344	4978	8366	3	0.07706	13079.0	ORF1ab	2.0	4360.0	4713.0	ORF1ab	3.0	1571.0	2789.0	same gene	2021-02	2021	2
13367	4978	8389	3	0.07706	13102.0	ORF1ab	1.0	4368.0	4713.0	ORF1ab	3.0	1571.0	2797.0	same gene	2021-02	2021	2
27172	4978	22194	3	0.07706	650.0	M	2.0	217.0	4713.0	ORF1ab	3.0	1571.0		different gene	2021-02	2021	2
27173	4978	22195	3	0.07706	651.0	M	3.0	217.0	4713.0	ORF1ab	3.0	1571.0		different gene	2021-02	2021	2
27172	13359	13813	3	0.07706	650.0	M	2.0	217.0	13094.0	ORF1ab	2.0	4365.0		different gene	2021-02	2021	2
4977	13343	8366	3	0.07706	4712.0	ORF1ab	2.0	1571.0	13078.0	ORF1ab	1.0	4360.0	2789.0	same gene	2021-02	2021	2
4983	4978	5	3	0.07706	4718.0	ORF1ab	2.0	1573.0	4713.0	ORF1ab	3.0	1571.0	2.0	same gene	2021-02	2021	2
4977	13341	8364	3	0.07706	4712.0	ORF1ab	2.0	1571.0	13076.0	ORF1ab	2.0	4359.0	2788.0	same gene	2021-02	2021	2
4977	13340	8363	3	0.07706	4712.0	ORF1ab	2.0	1571.0	13075.0	ORF1ab	1.0	4359.0	2788.0	same gene	2021-02	2021	2
4986	4978	8	3	0.07706	4721.0	ORF1ab	2.0	1574.0	4713.0	ORF1ab	3.0	1571.0	3.0	same gene	2021-02	2021	2
4987	4978	9	3	0.07706	4722.0	ORF1ab	3.0	1574.0	4713.0	ORF1ab	3.0	1571.0	3.0	same gene	2021-02	2021	2
27182	13357	13825	3	0.07706	660.0	M	3.0	220.0	13092.0	ORF1ab	3.0	4364.0		different gene	2021-02	2021	2
27184	13357	13827	3	0.07706	662.0	M	2.0	221.0	13092.0	ORF1ab	3.0	4364.0		different gene	2021-02	2021	2
13364	13359	5	3	0.07706	13099.0	ORF1ab	1.0	4367.0	13094.0	ORF1ab	2.0	4365.0	2.0	same gene	2021-02	2021	2
13367	13359	8	3	0.07706	13102.0	ORF1ab	1.0	4368.0	13094.0	ORF1ab	2.0	4365.0	3.0	same gene	2021-02	2021	2
27173	13359	13814	3	0.07706	651.0	M	3.0	217.0	13094.0	ORF1ab	2.0	4365.0		different gene	2021-02	2021	2
27174	4978	22196	3	0.07706	652.0	M	1.0	218.0	4713.0	ORF1ab	3.0	1571.0		different gene	2021-02	2021	2
27174	13359	13815	3	0.07706	652.0	M	1.0	218.0	13094.0	ORF1ab	2.0	4365.0		different gene	2021-02	2021	2
11034	24435	13401	3	0.07706	10769.0	ORF1ab	2.0	3590.0	2873.0	S	2.0	958.0		different gene	2021-02	2021	2
11034	24437	13403	3	0.07706	10769.0	ORF1ab	2.0	3590.0	2875.0	S	1.0	959.0		different gene	2021-02	2021	2
27175	13359	13816	3	0.07706	653.0	M	2.0	218.0	13094.0	ORF1ab	2.0	4365.0		different gene	2021-02	2021	2
13340	4979	8361	3	0.07706	13075.0	ORF1ab	1.0	4359.0	4714.0	ORF1ab	1.0	1572.0	2787.0	same gene	2021-02	2021	2
13341	4979	8362	3	0.07706	13076.0	ORF1ab	2.0	4359.0	4714.0	ORF1ab	1.0	1572.0	2787.0	same gene	2021-02	2021	2
13343	4979	8364	3	0.07706	13078.0	ORF1ab	1.0	4360.0	4714.0	ORF1ab	1.0	1572.0	2788.0	same gene	2021-02	2021	2
13344	4979	8365	3	0.07706	13079.0	ORF1ab	2.0	4360.0	4714.0	ORF1ab	1.0	1572.0	2788.0	same gene	2021-02	2021	2
27176	13359	13817	3	0.07706	654.0	M	3.0	218.0	13094.0	ORF1ab	2.0	4365.0		different gene	2021-02	2021	2
13346	4979	8367	3	0.07706	13081.0	ORF1ab	1.0	4361.0	4714.0	ORF1ab	1.0	1572.0	2789.0	same gene	2021-02	2021	2
4977	13344	8367	3	0.07706	4712.0	ORF1ab	2.0	1571.0	13079.0	ORF1ab	2.0	4360.0	2789.0	same gene	2021-02	2021	2
4982	4978	4	3	0.07706	4717.0	ORF1ab	1.0	1573.0	4713.0	ORF1ab	3.0	1571.0	2.0	same gene	2021-02	2021	2
4977	13346	8369	3	0.07706	4712.0	ORF1ab	2.0	1571.0	13081.0	ORF1ab	1.0	4361.0	2790.0	same gene	2021-02	2021	2
4977	13347	8370	3	0.07706	4712.0	ORF1ab	2.0	1571.0	13082.0	ORF1ab	2.0	4361.0	2790.0	same gene	2021-02	2021	2
27175	4978	22197	3	0.07706	653.0	M	2.0	218.0	4713.0	ORF1ab	3.0	1571.0		different gene	2021-02	2021	2
27176	4978	22198	3	0.07706	654.0	M	3.0	218.0	4713.0	ORF1ab	3.0	1571.0		different gene	2021-02	2021	2
4977	13367	8390	3	0.07706	4712.0	ORF1ab	2.0	1571.0	13102.0	ORF1ab	1.0	4368.0	2797.0	same gene	2021-02	2021	2
27177	4978	22199	3	0.07706	655.0	M	1.0	219.0	4713.0	ORF1ab	3.0	1571.0		different gene	2021-02	2021	2
27178	4978	22200	3	0.07706	656.0	M	2.0	219.0	4713.0	ORF1ab	3.0	1571.0		different gene	2021-02	2021	2
4977	13364	8387	3	0.07706	4712.0	ORF1ab	2.0	1571.0	13099.0	ORF1ab	1.0	4367.0	2796.0	same gene	2021-02	2021	2
27179	4978	22201	3	0.07706	657.0	M	3.0	219.0	4713.0	ORF1ab	3.0	1571.0		different gene	2021-02	2021	2
27180	4978	22202	3	0.07706	658.0	M	1.0	220.0	4713.0	ORF1ab	3.0	1571.0		different gene	2021-02	2021	2
4977	13361	8384	3	0.07706	4712.0	ORF1ab	2.0	1571.0	13096.0	ORF1ab	1.0	4366.0	2795.0	same gene	2021-02	2021	2
4977	13360	8383	3	0.07706	4712.0	ORF1ab	2.0	1571.0	13095.0	ORF1ab	3.0	4365.0	2794.0	same gene	2021-02	2021	2
4977	13359	8382	3	0.07706	4712.0	ORF1ab	2.0	1571.0	13094.0	ORF1ab	2.0	4365.0	2794.0	same gene	2021-02	2021	2
27181	4978	22203	3	0.07706	659.0	M	2.0	220.0	4713.0	ORF1ab	3.0	1571.0		different gene	2021-02	2021	2
4977	13357	8380	3	0.07706	4712.0	ORF1ab	2.0	1571.0	13092.0	ORF1ab	3.0	4364.0	2793.0	same gene	2021-02	2021	2
27182	4978	22204	3	0.07706	660.0	M	3.0	220.0	4713.0	ORF1ab	3.0	1571.0		different gene	2021-02	2021	2
4977	13355	8378	3	0.07706	4712.0	ORF1ab	2.0	1571.0	13090.0	ORF1ab	1.0	4364.0	2793.0	same gene	2021-02	2021	2
27184	4978	22206	3	0.07706	662.0	M	2.0	221.0	4713.0	ORF1ab	3.0	1571.0		different gene	2021-02	2021	2
4977	13353	8376	3	0.07706	4712.0	ORF1ab	2.0	1571.0	13088.0	ORF1ab	2.0	4363.0	2792.0	same gene	2021-02	2021	2
4977	13352	8375	3	0.07706	4712.0	ORF1ab	2.0	1571.0	13087.0	ORF1ab	1.0	4363.0	2792.0	same gene	2021-02	2021	2
4977	13351	8374	3	0.07706	4712.0	ORF1ab	2.0	1571.0	13086.0	ORF1ab	3.0	4362.0	2791.0	same gene	2021-02	2021	2
4977	13350	8373	3	0.07706	4712.0	ORF1ab	2.0	1571.0	13085.0	ORF1ab	2.0	4362.0	2791.0	same gene	2021-02	2021	2
4977	13349	8372	3	0.07706	4712.0	ORF1ab	2.0	1571.0	13084.0	ORF1ab	1.0	4362.0	2791.0	same gene	2021-02	2021	2
13350	4982	8368	3	0.07706	13085.0	ORF1ab	2.0	4362.0	4717.0	ORF1ab	1.0	1573.0	2789.0	same gene	2021-02	2021	2
13352	4982	8370	3	0.07706	13087.0	ORF1ab	1.0	4363.0	4717.0	ORF1ab	1.0	1573.0	2790.0	same gene	2021-02	2021	2
27182	4977	22205	3	0.07706	660.0	M	3.0	220.0	4712.0	ORF1ab	2.0	1571.0		different gene	2021-02	2021	2
13360	4986	8374	3	0.07706	13095.0	ORF1ab	3.0	4365.0	4721.0	ORF1ab	2.0	1574.0	2791.0	same gene	2021-02	2021	2
13346	4986	8360	3	0.07706	13081.0	ORF1ab	1.0	4361.0	4721.0	ORF1ab	2.0	1574.0	2787.0	same gene	2021-02	2021	2
13347	4986	8361	3	0.07706	13082.0	ORF1ab	2.0	4361.0	4721.0	ORF1ab	2.0	1574.0	2787.0	same gene	2021-02	2021	2
13349	4986	8363	3	0.07706	13084.0	ORF1ab	1.0	4362.0	4721.0	ORF1ab	2.0	1574.0	2788.0	same gene	2021-02	2021	2
13350	4986	8364	3	0.07706	13085.0	ORF1ab	2.0	4362.0	4721.0	ORF1ab	2.0	1574.0	2788.0	same gene	2021-02	2021	2
13351	4986	8365	3	0.07706	13086.0	ORF1ab	3.0	4362.0	4721.0	ORF1ab	2.0	1574.0	2788.0	same gene	2021-02	2021	2
13352	4986	8366	3	0.07706	13087.0	ORF1ab	1.0	4363.0	4721.0	ORF1ab	2.0	1574.0	2789.0	same gene	2021-02	2021	2
13353	4986	8367	3	0.07706	13088.0	ORF1ab	2.0	4363.0	4721.0	ORF1ab	2.0	1574.0	2789.0	same gene	2021-02	2021	2
13355	4986	8369	3	0.07706	13090.0	ORF1ab	1.0	4364.0	4721.0	ORF1ab	2.0	1574.0	2790.0	same gene	2021-02	2021	2
13357	4986	8371	3	0.07706	13092.0	ORF1ab	3.0	4364.0	4721.0	ORF1ab	2.0	1574.0	2790.0	same gene	2021-02	2021	2
13359	4986	8373	3	0.07706	13094.0	ORF1ab	2.0	4365.0	4721.0	ORF1ab	2.0	1574.0	2791.0	same gene	2021-02	2021	2
13361	4986	8375	3	0.07706	13096.0	ORF1ab	1.0	4366.0	4721.0	ORF1ab	2.0	1574.0	2792.0	same gene	2021-02	2021	2
13344	4986	8358	3	0.07706	13079.0	ORF1ab	2.0	4360.0	4721.0	ORF1ab	2.0	1574.0	2786.0	same gene	2021-02	2021	2
13364	4986	8378	3	0.07706	13099.0	ORF1ab	1.0	4367.0	4721.0	ORF1ab	2.0	1574.0	2793.0	same gene	2021-02	2021	2
13367	4986	8381	3	0.07706	13102.0	ORF1ab	1.0	4368.0	4721.0	ORF1ab	2.0	1574.0	2794.0	same gene	2021-02	2021	2
27172	4986	22186	3	0.07706	650.0	M	2.0	217.0	4721.0	ORF1ab	2.0	1574.0		different gene	2021-02	2021	2
27173	4986	22187	3	0.07706	651.0	M	3.0	217.0	4721.0	ORF1ab	2.0	1574.0		different gene	2021-02	2021	2
27174	4986	22188	3	0.07706	652.0	M	1.0	218.0	4721.0	ORF1ab	2.0	1574.0		different gene	2021-02	2021	2
27175	4986	22189	3	0.07706	653.0	M	2.0	218.0	4721.0	ORF1ab	2.0	1574.0		different gene	2021-02	2021	2
27176	4986	22190	3	0.07706	654.0	M	3.0	218.0	4721.0	ORF1ab	2.0	1574.0		different gene	2021-02	2021	2
27177	4986	22191	3	0.07706	655.0	M	1.0	219.0	4721.0	ORF1ab	2.0	1574.0		different gene	2021-02	2021	2
27178	4986	22192	3	0.07706	656.0	M	2.0	219.0	4721.0	ORF1ab	2.0	1574.0		different gene	2021-02	2021	2
27179	4986	22193	3	0.07706	657.0	M	3.0	219.0	4721.0	ORF1ab	2.0	1574.0		different gene	2021-02	2021	2
27179	13364	13815	3	0.07706	657.0	M	3.0	219.0	13099.0	ORF1ab	1.0	4367.0		different gene	2021-02	2021	2
13343	4986	8357	3	0.07706	13078.0	ORF1ab	1.0	4360.0	4721.0	ORF1ab	2.0	1574.0	2786.0	same gene	2021-02	2021	2
27181	4986	22195	3	0.07706	659.0	M	2.0	220.0	4721.0	ORF1ab	2.0	1574.0		different gene	2021-02	2021	2
27172	13364	13808	3	0.07706	650.0	M	2.0	217.0	13099.0	ORF1ab	1.0	4367.0		different gene	2021-02	2021	2
27182	13361	13821	3	0.07706	660.0	M	3.0	220.0	13096.0	ORF1ab	1.0	4366.0		different gene	2021-02	2021	2
4973	13355	8382	3	0.07706	4708.0	ORF1ab	1.0	1570.0	13090.0	ORF1ab	1.0	4364.0	2794.0	same gene	2021-02	2021	2
27184	13361	13823	3	0.07706	662.0	M	2.0	221.0	13096.0	ORF1ab	1.0	4366.0		different gene	2021-02	2021	2
4973	13353	8380	3	0.07706	4708.0	ORF1ab	1.0	1570.0	13088.0	ORF1ab	2.0	4363.0	2793.0	same gene	2021-02	2021	2
4973	13352	8379	3	0.07706	4708.0	ORF1ab	1.0	1570.0	13087.0	ORF1ab	1.0	4363.0	2793.0	same gene	2021-02	2021	2
4973	13351	8378	3	0.07706	4708.0	ORF1ab	1.0	1570.0	13086.0	ORF1ab	3.0	4362.0	2792.0	same gene	2021-02	2021	2
4973	13350	8377	3	0.07706	4708.0	ORF1ab	1.0	1570.0	13085.0	ORF1ab	2.0	4362.0	2792.0	same gene	2021-02	2021	2
4973	13349	8376	3	0.07706	4708.0	ORF1ab	1.0	1570.0	13084.0	ORF1ab	1.0	4362.0	2792.0	same gene	2021-02	2021	2
4973	13347	8374	3	0.07706	4708.0	ORF1ab	1.0	1570.0	13082.0	ORF1ab	2.0	4361.0	2791.0	same gene	2021-02	2021	2
4973	13346	8373	3	0.07706	4708.0	ORF1ab	1.0	1570.0	13081.0	ORF1ab	1.0	4361.0	2791.0	same gene	2021-02	2021	2
4973	13344	8371	3	0.07706	4708.0	ORF1ab	1.0	1570.0	13079.0	ORF1ab	2.0	4360.0	2790.0	same gene	2021-02	2021	2
13341	4986	8355	3	0.07706	13076.0	ORF1ab	2.0	4359.0	4721.0	ORF1ab	2.0	1574.0	2785.0	same gene	2021-02	2021	2
4973	13343	8370	3	0.07706	4708.0	ORF1ab	1.0	1570.0	13078.0	ORF1ab	1.0	4360.0	2790.0	same gene	2021-02	2021	2
27173	13364	13809	3	0.07706	651.0	M	3.0	217.0	13099.0	ORF1ab	1.0	4367.0		different gene	2021-02	2021	2
4973	13341	8368	3	0.07706	4708.0	ORF1ab	1.0	1570.0	13076.0	ORF1ab	2.0	4359.0	2789.0	same gene	2021-02	2021	2
4973	13340	8367	3	0.07706	4708.0	ORF1ab	1.0	1570.0	13075.0	ORF1ab	1.0	4359.0	2789.0	same gene	2021-02	2021	2
27174	13364	13810	3	0.07706	652.0	M	1.0	218.0	13099.0	ORF1ab	1.0	4367.0		different gene	2021-02	2021	2
27175	13364	13811	3	0.07706	653.0	M	2.0	218.0	13099.0	ORF1ab	1.0	4367.0		different gene	2021-02	2021	2
27176	13364	13812	3	0.07706	654.0	M	3.0	218.0	13099.0	ORF1ab	1.0	4367.0		different gene	2021-02	2021	2
27177	13364	13813	3	0.07706	655.0	M	1.0	219.0	13099.0	ORF1ab	1.0	4367.0		different gene	2021-02	2021	2
27178	13364	13814	3	0.07706	656.0	M	2.0	219.0	13099.0	ORF1ab	1.0	4367.0		different gene	2021-02	2021	2
13340	4986	8354	3	0.07706	13075.0	ORF1ab	1.0	4359.0	4721.0	ORF1ab	2.0	1574.0	2785.0	same gene	2021-02	2021	2
27180	4986	22194	3	0.07706	658.0	M	1.0	220.0	4721.0	ORF1ab	2.0	1574.0		different gene	2021-02	2021	2
27182	4986	22196	3	0.07706	660.0	M	3.0	220.0	4721.0	ORF1ab	2.0	1574.0		different gene	2021-02	2021	2
13353	4982	8371	3	0.07706	13088.0	ORF1ab	2.0	4363.0	4717.0	ORF1ab	1.0	1573.0	2790.0	same gene	2021-02	2021	2
11041	24437	13396	3	0.07706	10776.0	ORF1ab	3.0	3592.0	2875.0	S	1.0	959.0		different gene	2021-02	2021	2
27174	4987	22187	3	0.07706	652.0	M	1.0	218.0	4722.0	ORF1ab	3.0	1574.0		different gene	2021-02	2021	2
27175	4987	22188	3	0.07706	653.0	M	2.0	218.0	4722.0	ORF1ab	3.0	1574.0		different gene	2021-02	2021	2
27176	4987	22189	3	0.07706	654.0	M	3.0	218.0	4722.0	ORF1ab	3.0	1574.0		different gene	2021-02	2021	2
27177	4987	22190	3	0.07706	655.0	M	1.0	219.0	4722.0	ORF1ab	3.0	1574.0		different gene	2021-02	2021	2
27178	4987	22191	3	0.07706	656.0	M	2.0	219.0	4722.0	ORF1ab	3.0	1574.0		different gene	2021-02	2021	2
27179	4987	22192	3	0.07706	657.0	M	3.0	219.0	4722.0	ORF1ab	3.0	1574.0		different gene	2021-02	2021	2
27180	4987	22193	3	0.07706	658.0	M	1.0	220.0	4722.0	ORF1ab	3.0	1574.0		different gene	2021-02	2021	2
27181	4987	22194	3	0.07706	659.0	M	2.0	220.0	4722.0	ORF1ab	3.0	1574.0		different gene	2021-02	2021	2
27182	4987	22195	3	0.07706	660.0	M	3.0	220.0	4722.0	ORF1ab	3.0	1574.0		different gene	2021-02	2021	2
27184	4987	22197	3	0.07706	662.0	M	2.0	221.0	4722.0	ORF1ab	3.0	1574.0		different gene	2021-02	2021	2
11041	24435	13394	3	0.07706	10776.0	ORF1ab	3.0	3592.0	2873.0	S	2.0	958.0		different gene	2021-02	2021	2
27172	4987	22185	3	0.07706	650.0	M	2.0	217.0	4722.0	ORF1ab	3.0	1574.0		different gene	2021-02	2021	2
11037	24435	13398	3	0.07706	10772.0	ORF1ab	2.0	3591.0	2873.0	S	2.0	958.0		different gene	2021-02	2021	2
11037	24437	13400	3	0.07706	10772.0	ORF1ab	2.0	3591.0	2875.0	S	1.0	959.0		different gene	2021-02	2021	2
24435	7985	16450	3	0.07706	2873.0	S	2.0	958.0	7720.0	ORF1ab	1.0	2574.0		different gene	2021-02	2021	2
24437	7985	16452	3	0.07706	2875.0	S	1.0	959.0	7720.0	ORF1ab	1.0	2574.0		different gene	2021-02	2021	2
11040	24437	13397	3	0.07706	10775.0	ORF1ab	2.0	3592.0	2875.0	S	1.0	959.0		different gene	2021-02	2021	2
11040	24435	13395	3	0.07706	10775.0	ORF1ab	2.0	3592.0	2873.0	S	2.0	958.0		different gene	2021-02	2021	2
11038	24435	13397	3	0.07706	10773.0	ORF1ab	3.0	3591.0	2873.0	S	2.0	958.0		different gene	2021-02	2021	2
11038	24437	13399	3	0.07706	10773.0	ORF1ab	3.0	3591.0	2875.0	S	1.0	959.0		different gene	2021-02	2021	2
24435	7988	16447	3	0.07706	2873.0	S	2.0	958.0	7723.0	ORF1ab	1.0	2575.0		different gene	2021-02	2021	2
24437	7988	16449	3	0.07706	2875.0	S	1.0	959.0	7723.0	ORF1ab	1.0	2575.0		different gene	2021-02	2021	2
27173	4987	22186	3	0.07706	651.0	M	3.0	217.0	4722.0	ORF1ab	3.0	1574.0		different gene	2021-02	2021	2
13367	4987	8380	3	0.07706	13102.0	ORF1ab	1.0	4368.0	4722.0	ORF1ab	3.0	1574.0	2794.0	same gene	2021-02	2021	2
27184	4986	22198	3	0.07706	662.0	M	2.0	221.0	4721.0	ORF1ab	2.0	1574.0		different gene	2021-02	2021	2
13346	4987	8359	3	0.07706	13081.0	ORF1ab	1.0	4361.0	4722.0	ORF1ab	3.0	1574.0	2787.0	same gene	2021-02	2021	2
27180	13364	13816	3	0.07706	658.0	M	1.0	220.0	13099.0	ORF1ab	1.0	4367.0		different gene	2021-02	2021	2
27181	13364	13817	3	0.07706	659.0	M	2.0	220.0	13099.0	ORF1ab	1.0	4367.0		different gene	2021-02	2021	2
11035	24435	13400	3	0.07706	10770.0	ORF1ab	3.0	3590.0	2873.0	S	2.0	958.0		different gene	2021-02	2021	2
11035	24437	13402	3	0.07706	10770.0	ORF1ab	3.0	3590.0	2875.0	S	1.0	959.0		different gene	2021-02	2021	2
27182	13364	13818	3	0.07706	660.0	M	3.0	220.0	13099.0	ORF1ab	1.0	4367.0		different gene	2021-02	2021	2
27184	13364	13820	3	0.07706	662.0	M	2.0	221.0	13099.0	ORF1ab	1.0	4367.0		different gene	2021-02	2021	2
13340	4987	8353	3	0.07706	13075.0	ORF1ab	1.0	4359.0	4722.0	ORF1ab	3.0	1574.0	2785.0	same gene	2021-02	2021	2
13341	4987	8354	3	0.07706	13076.0	ORF1ab	2.0	4359.0	4722.0	ORF1ab	3.0	1574.0	2785.0	same gene	2021-02	2021	2
13343	4987	8356	3	0.07706	13078.0	ORF1ab	1.0	4360.0	4722.0	ORF1ab	3.0	1574.0	2786.0	same gene	2021-02	2021	2
13344	4987	8357	3	0.07706	13079.0	ORF1ab	2.0	4360.0	4722.0	ORF1ab	3.0	1574.0	2786.0	same gene	2021-02	2021	2
13347	4987	8360	3	0.07706	13082.0	ORF1ab	2.0	4361.0	4722.0	ORF1ab	3.0	1574.0	2787.0	same gene	2021-02	2021	2
13364	4987	8377	3	0.07706	13099.0	ORF1ab	1.0	4367.0	4722.0	ORF1ab	3.0	1574.0	2793.0	same gene	2021-02	2021	2
13349	4987	8362	3	0.07706	13084.0	ORF1ab	1.0	4362.0	4722.0	ORF1ab	3.0	1574.0	2788.0	same gene	2021-02	2021	2
13350	4987	8363	3	0.07706	13085.0	ORF1ab	2.0	4362.0	4722.0	ORF1ab	3.0	1574.0	2788.0	same gene	2021-02	2021	2
13351	4987	8364	3	0.07706	13086.0	ORF1ab	3.0	4362.0	4722.0	ORF1ab	3.0	1574.0	2788.0	same gene	2021-02	2021	2
13352	4987	8365	3	0.07706	13087.0	ORF1ab	1.0	4363.0	4722.0	ORF1ab	3.0	1574.0	2789.0	same gene	2021-02	2021	2
13353	4987	8366	3	0.07706	13088.0	ORF1ab	2.0	4363.0	4722.0	ORF1ab	3.0	1574.0	2789.0	same gene	2021-02	2021	2
13355	4987	8368	3	0.07706	13090.0	ORF1ab	1.0	4364.0	4722.0	ORF1ab	3.0	1574.0	2790.0	same gene	2021-02	2021	2
13357	4987	8370	3	0.07706	13092.0	ORF1ab	3.0	4364.0	4722.0	ORF1ab	3.0	1574.0	2790.0	same gene	2021-02	2021	2
13359	4987	8372	3	0.07706	13094.0	ORF1ab	2.0	4365.0	4722.0	ORF1ab	3.0	1574.0	2791.0	same gene	2021-02	2021	2
13360	4987	8373	3	0.07706	13095.0	ORF1ab	3.0	4365.0	4722.0	ORF1ab	3.0	1574.0	2791.0	same gene	2021-02	2021	2
13361	4987	8374	3	0.07706	13096.0	ORF1ab	1.0	4366.0	4722.0	ORF1ab	3.0	1574.0	2792.0	same gene	2021-02	2021	2
4973	13357	8384	3	0.07706	4708.0	ORF1ab	1.0	1570.0	13092.0	ORF1ab	3.0	4364.0	2794.0	same gene	2021-02	2021	2
27181	13361	13820	3	0.07706	659.0	M	2.0	220.0	13096.0	ORF1ab	1.0	4366.0		different gene	2021-02	2021	2
4973	13359	8386	3	0.07706	4708.0	ORF1ab	1.0	1570.0	13094.0	ORF1ab	2.0	4365.0	2795.0	same gene	2021-02	2021	2
27184	4982	22202	3	0.07706	662.0	M	2.0	221.0	4717.0	ORF1ab	1.0	1573.0		different gene	2021-02	2021	2
4974	13343	8369	3	0.07706	4709.0	ORF1ab	2.0	1570.0	13078.0	ORF1ab	1.0	4360.0	2790.0	same gene	2021-02	2021	2
27176	4982	22194	3	0.07706	654.0	M	3.0	218.0	4717.0	ORF1ab	1.0	1573.0		different gene	2021-02	2021	2
4974	13341	8367	3	0.07706	4709.0	ORF1ab	2.0	1570.0	13076.0	ORF1ab	2.0	4359.0	2789.0	same gene	2021-02	2021	2
4974	13340	8366	3	0.07706	4709.0	ORF1ab	2.0	1570.0	13075.0	ORF1ab	1.0	4359.0	2789.0	same gene	2021-02	2021	2
27177	4982	22195	3	0.07706	655.0	M	1.0	219.0	4717.0	ORF1ab	1.0	1573.0		different gene	2021-02	2021	2
27178	4982	22196	3	0.07706	656.0	M	2.0	219.0	4717.0	ORF1ab	1.0	1573.0		different gene	2021-02	2021	2
27179	4982	22197	3	0.07706	657.0	M	3.0	219.0	4717.0	ORF1ab	1.0	1573.0		different gene	2021-02	2021	2
27180	4982	22198	3	0.07706	658.0	M	1.0	220.0	4717.0	ORF1ab	1.0	1573.0		different gene	2021-02	2021	2
27181	4982	22199	3	0.07706	659.0	M	2.0	220.0	4717.0	ORF1ab	1.0	1573.0		different gene	2021-02	2021	2
27182	4982	22200	3	0.07706	660.0	M	3.0	220.0	4717.0	ORF1ab	1.0	1573.0		different gene	2021-02	2021	2
27184	13360	13824	3	0.07706	662.0	M	2.0	221.0	13095.0	ORF1ab	3.0	4365.0		different gene	2021-02	2021	2
27175	4982	22193	3	0.07706	653.0	M	2.0	218.0	4717.0	ORF1ab	1.0	1573.0		different gene	2021-02	2021	2
13367	13361	6	3	0.07706	13102.0	ORF1ab	1.0	4368.0	13096.0	ORF1ab	1.0	4366.0	2.0	same gene	2021-02	2021	2
27172	13361	13811	3	0.07706	650.0	M	2.0	217.0	13096.0	ORF1ab	1.0	4366.0		different gene	2021-02	2021	2
27173	13361	13812	3	0.07706	651.0	M	3.0	217.0	13096.0	ORF1ab	1.0	4366.0		different gene	2021-02	2021	2
27174	13361	13813	3	0.07706	652.0	M	1.0	218.0	13096.0	ORF1ab	1.0	4366.0		different gene	2021-02	2021	2
27175	13361	13814	3	0.07706	653.0	M	2.0	218.0	13096.0	ORF1ab	1.0	4366.0		different gene	2021-02	2021	2
27176	13361	13815	3	0.07706	654.0	M	3.0	218.0	13096.0	ORF1ab	1.0	4366.0		different gene	2021-02	2021	2
27177	13361	13816	3	0.07706	655.0	M	1.0	219.0	13096.0	ORF1ab	1.0	4366.0		different gene	2021-02	2021	2
27178	13361	13817	3	0.07706	656.0	M	2.0	219.0	13096.0	ORF1ab	1.0	4366.0		different gene	2021-02	2021	2
27179	13361	13818	3	0.07706	657.0	M	3.0	219.0	13096.0	ORF1ab	1.0	4366.0		different gene	2021-02	2021	2
13340	4983	8357	3	0.07706	13075.0	ORF1ab	1.0	4359.0	4718.0	ORF1ab	2.0	1573.0	2786.0	same gene	2021-02	2021	2
4974	13344	8370	3	0.07706	4709.0	ORF1ab	2.0	1570.0	13079.0	ORF1ab	2.0	4360.0	2790.0	same gene	2021-02	2021	2
4974	13346	8372	3	0.07706	4709.0	ORF1ab	2.0	1570.0	13081.0	ORF1ab	1.0	4361.0	2791.0	same gene	2021-02	2021	2
4973	13360	8387	3	0.07706	4708.0	ORF1ab	1.0	1570.0	13095.0	ORF1ab	3.0	4365.0	2795.0	same gene	2021-02	2021	2
4974	13360	8386	3	0.07706	4709.0	ORF1ab	2.0	1570.0	13095.0	ORF1ab	3.0	4365.0	2795.0	same gene	2021-02	2021	2
13355	4982	8373	3	0.07706	13090.0	ORF1ab	1.0	4364.0	4717.0	ORF1ab	1.0	1573.0	2791.0	same gene	2021-02	2021	2
13357	4982	8375	3	0.07706	13092.0	ORF1ab	3.0	4364.0	4717.0	ORF1ab	1.0	1573.0	2791.0	same gene	2021-02	2021	2
13359	4982	8377	3	0.07706	13094.0	ORF1ab	2.0	4365.0	4717.0	ORF1ab	1.0	1573.0	2792.0	same gene	2021-02	2021	2
4974	13367	8393	3	0.07706	4709.0	ORF1ab	2.0	1570.0	13102.0	ORF1ab	1.0	4368.0	2798.0	same gene	2021-02	2021	2
13360	4982	8378	3	0.07706	13095.0	ORF1ab	3.0	4365.0	4717.0	ORF1ab	1.0	1573.0	2792.0	same gene	2021-02	2021	2
13361	4982	8379	3	0.07706	13096.0	ORF1ab	1.0	4366.0	4717.0	ORF1ab	1.0	1573.0	2793.0	same gene	2021-02	2021	2
4974	13364	8390	3	0.07706	4709.0	ORF1ab	2.0	1570.0	13099.0	ORF1ab	1.0	4367.0	2797.0	same gene	2021-02	2021	2
13364	4982	8382	3	0.07706	13099.0	ORF1ab	1.0	4367.0	4717.0	ORF1ab	1.0	1573.0	2794.0	same gene	2021-02	2021	2
13367	4982	8385	3	0.07706	13102.0	ORF1ab	1.0	4368.0	4717.0	ORF1ab	1.0	1573.0	2795.0	same gene	2021-02	2021	2
4974	13361	8387	3	0.07706	4709.0	ORF1ab	2.0	1570.0	13096.0	ORF1ab	1.0	4366.0	2796.0	same gene	2021-02	2021	2
4974	13359	8385	3	0.07706	4709.0	ORF1ab	2.0	1570.0	13094.0	ORF1ab	2.0	4365.0	2795.0	same gene	2021-02	2021	2
4974	13347	8373	3	0.07706	4709.0	ORF1ab	2.0	1570.0	13082.0	ORF1ab	2.0	4361.0	2791.0	same gene	2021-02	2021	2
27172	4982	22190	3	0.07706	650.0	M	2.0	217.0	4717.0	ORF1ab	1.0	1573.0		different gene	2021-02	2021	2
4974	13357	8383	3	0.07706	4709.0	ORF1ab	2.0	1570.0	13092.0	ORF1ab	3.0	4364.0	2794.0	same gene	2021-02	2021	2
27173	4982	22191	3	0.07706	651.0	M	3.0	217.0	4717.0	ORF1ab	1.0	1573.0		different gene	2021-02	2021	2
4974	13355	8381	3	0.07706	4709.0	ORF1ab	2.0	1570.0	13090.0	ORF1ab	1.0	4364.0	2794.0	same gene	2021-02	2021	2
27174	4982	22192	3	0.07706	652.0	M	1.0	218.0	4717.0	ORF1ab	1.0	1573.0		different gene	2021-02	2021	2
4974	13353	8379	3	0.07706	4709.0	ORF1ab	2.0	1570.0	13088.0	ORF1ab	2.0	4363.0	2793.0	same gene	2021-02	2021	2
4974	13352	8378	3	0.07706	4709.0	ORF1ab	2.0	1570.0	13087.0	ORF1ab	1.0	4363.0	2793.0	same gene	2021-02	2021	2
4974	13351	8377	3	0.07706	4709.0	ORF1ab	2.0	1570.0	13086.0	ORF1ab	3.0	4362.0	2792.0	same gene	2021-02	2021	2
4974	13350	8376	3	0.07706	4709.0	ORF1ab	2.0	1570.0	13085.0	ORF1ab	2.0	4362.0	2792.0	same gene	2021-02	2021	2
4974	13349	8375	3	0.07706	4709.0	ORF1ab	2.0	1570.0	13084.0	ORF1ab	1.0	4362.0	2792.0	same gene	2021-02	2021	2
13341	4983	8358	3	0.07706	13076.0	ORF1ab	2.0	4359.0	4718.0	ORF1ab	2.0	1573.0	2786.0	same gene	2021-02	2021	2
4973	4987	14	3	0.07706	4708.0	ORF1ab	1.0	1570.0	4722.0	ORF1ab	3.0	1574.0	4.0	same gene	2021-02	2021	2
4973	4986	13	3	0.07706	4708.0	ORF1ab	1.0	1570.0	4721.0	ORF1ab	2.0	1574.0	4.0	same gene	2021-02	2021	2
27175	4983	22192	3	0.07706	653.0	M	2.0	218.0	4718.0	ORF1ab	2.0	1573.0		different gene	2021-02	2021	2
4973	27175	22202	3	0.07706	4708.0	ORF1ab	1.0	1570.0	653.0	M	2.0	218.0		different gene	2021-02	2021	2
4973	27174	22201	3	0.07706	4708.0	ORF1ab	1.0	1570.0	652.0	M	1.0	218.0		different gene	2021-02	2021	2
4973	27173	22200	3	0.07706	4708.0	ORF1ab	1.0	1570.0	651.0	M	3.0	217.0		different gene	2021-02	2021	2
4973	27172	22199	3	0.07706	4708.0	ORF1ab	1.0	1570.0	650.0	M	2.0	217.0		different gene	2021-02	2021	2
13361	4983	8378	3	0.07706	13096.0	ORF1ab	1.0	4366.0	4718.0	ORF1ab	2.0	1573.0	2793.0	same gene	2021-02	2021	2
13364	4983	8381	3	0.07706	13099.0	ORF1ab	1.0	4367.0	4718.0	ORF1ab	2.0	1573.0	2794.0	same gene	2021-02	2021	2
13367	4983	8384	3	0.07706	13102.0	ORF1ab	1.0	4368.0	4718.0	ORF1ab	2.0	1573.0	2795.0	same gene	2021-02	2021	2
27172	4983	22189	3	0.07706	650.0	M	2.0	217.0	4718.0	ORF1ab	2.0	1573.0		different gene	2021-02	2021	2
27173	4983	22190	3	0.07706	651.0	M	3.0	217.0	4718.0	ORF1ab	2.0	1573.0		different gene	2021-02	2021	2
27174	4983	22191	3	0.07706	652.0	M	1.0	218.0	4718.0	ORF1ab	2.0	1573.0		different gene	2021-02	2021	2
27176	4983	22193	3	0.07706	654.0	M	3.0	218.0	4718.0	ORF1ab	2.0	1573.0		different gene	2021-02	2021	2
13343	4983	8360	3	0.07706	13078.0	ORF1ab	1.0	4360.0	4718.0	ORF1ab	2.0	1573.0	2787.0	same gene	2021-02	2021	2
27177	4983	22194	3	0.07706	655.0	M	1.0	219.0	4718.0	ORF1ab	2.0	1573.0		different gene	2021-02	2021	2
27178	4983	22195	3	0.07706	656.0	M	2.0	219.0	4718.0	ORF1ab	2.0	1573.0		different gene	2021-02	2021	2
27179	4983	22196	3	0.07706	657.0	M	3.0	219.0	4718.0	ORF1ab	2.0	1573.0		different gene	2021-02	2021	2
4973	13367	8394	3	0.07706	4708.0	ORF1ab	1.0	1570.0	13102.0	ORF1ab	1.0	4368.0	2798.0	same gene	2021-02	2021	2
27180	4983	22197	3	0.07706	658.0	M	1.0	220.0	4718.0	ORF1ab	2.0	1573.0		different gene	2021-02	2021	2
27181	4983	22198	3	0.07706	659.0	M	2.0	220.0	4718.0	ORF1ab	2.0	1573.0		different gene	2021-02	2021	2
4973	13364	8391	3	0.07706	4708.0	ORF1ab	1.0	1570.0	13099.0	ORF1ab	1.0	4367.0	2797.0	same gene	2021-02	2021	2
27182	4983	22199	3	0.07706	660.0	M	3.0	220.0	4718.0	ORF1ab	2.0	1573.0		different gene	2021-02	2021	2
27184	4983	22201	3	0.07706	662.0	M	2.0	221.0	4718.0	ORF1ab	2.0	1573.0		different gene	2021-02	2021	2
4973	13361	8388	3	0.07706	4708.0	ORF1ab	1.0	1570.0	13096.0	ORF1ab	1.0	4366.0	2796.0	same gene	2021-02	2021	2
4973	27176	22203	3	0.07706	4708.0	ORF1ab	1.0	1570.0	654.0	M	3.0	218.0		different gene	2021-02	2021	2
4973	27177	22204	3	0.07706	4708.0	ORF1ab	1.0	1570.0	655.0	M	1.0	219.0		different gene	2021-02	2021	2
4973	27178	22205	3	0.07706	4708.0	ORF1ab	1.0	1570.0	656.0	M	2.0	219.0		different gene	2021-02	2021	2
4973	27179	22206	3	0.07706	4708.0	ORF1ab	1.0	1570.0	657.0	M	3.0	219.0		different gene	2021-02	2021	2
13344	4983	8361	3	0.07706	13079.0	ORF1ab	2.0	4360.0	4718.0	ORF1ab	2.0	1573.0	2787.0	same gene	2021-02	2021	2
4973	4983	10	3	0.07706	4708.0	ORF1ab	1.0	1570.0	4718.0	ORF1ab	2.0	1573.0	3.0	same gene	2021-02	2021	2
4973	4982	9	3	0.07706	4708.0	ORF1ab	1.0	1570.0	4717.0	ORF1ab	1.0	1573.0	3.0	same gene	2021-02	2021	2
4973	4981	8	3	0.07706	4708.0	ORF1ab	1.0	1570.0	4716.0	ORF1ab	3.0	1572.0	2.0	same gene	2021-02	2021	2
4973	4979	6	3	0.07706	4708.0	ORF1ab	1.0	1570.0	4714.0	ORF1ab	1.0	1572.0	2.0	same gene	2021-02	2021	2
27180	13361	13819	3	0.07706	658.0	M	1.0	220.0	13096.0	ORF1ab	1.0	4366.0		different gene	2021-02	2021	2
13346	4983	8363	3	0.07706	13081.0	ORF1ab	1.0	4361.0	4718.0	ORF1ab	2.0	1573.0	2788.0	same gene	2021-02	2021	2
13347	4983	8364	3	0.07706	13082.0	ORF1ab	2.0	4361.0	4718.0	ORF1ab	2.0	1573.0	2788.0	same gene	2021-02	2021	2
13349	4983	8366	3	0.07706	13084.0	ORF1ab	1.0	4362.0	4718.0	ORF1ab	2.0	1573.0	2789.0	same gene	2021-02	2021	2
13350	4983	8367	3	0.07706	13085.0	ORF1ab	2.0	4362.0	4718.0	ORF1ab	2.0	1573.0	2789.0	same gene	2021-02	2021	2
13351	4983	8368	3	0.07706	13086.0	ORF1ab	3.0	4362.0	4718.0	ORF1ab	2.0	1573.0	2789.0	same gene	2021-02	2021	2
13352	4983	8369	3	0.07706	13087.0	ORF1ab	1.0	4363.0	4718.0	ORF1ab	2.0	1573.0	2790.0	same gene	2021-02	2021	2
13353	4983	8370	3	0.07706	13088.0	ORF1ab	2.0	4363.0	4718.0	ORF1ab	2.0	1573.0	2790.0	same gene	2021-02	2021	2
13355	4983	8372	3	0.07706	13090.0	ORF1ab	1.0	4364.0	4718.0	ORF1ab	2.0	1573.0	2791.0	same gene	2021-02	2021	2
13357	4983	8374	3	0.07706	13092.0	ORF1ab	3.0	4364.0	4718.0	ORF1ab	2.0	1573.0	2791.0	same gene	2021-02	2021	2
13359	4983	8376	3	0.07706	13094.0	ORF1ab	2.0	4365.0	4718.0	ORF1ab	2.0	1573.0	2792.0	same gene	2021-02	2021	2
4973	27184	22211	3	0.07706	4708.0	ORF1ab	1.0	1570.0	662.0	M	2.0	221.0		different gene	2021-02	2021	2
13360	4983	8377	3	0.07706	13095.0	ORF1ab	3.0	4365.0	4718.0	ORF1ab	2.0	1573.0	2792.0	same gene	2021-02	2021	2
4973	27182	22209	3	0.07706	4708.0	ORF1ab	1.0	1570.0	660.0	M	3.0	220.0		different gene	2021-02	2021	2
4973	27181	22208	3	0.07706	4708.0	ORF1ab	1.0	1570.0	659.0	M	2.0	220.0		different gene	2021-02	2021	2
4973	27180	22207	3	0.07706	4708.0	ORF1ab	1.0	1570.0	658.0	M	1.0	220.0		different gene	2021-02	2021	2
27184	4977	22207	3	0.07706	662.0	M	2.0	221.0	4712.0	ORF1ab	2.0	1571.0		different gene	2021-02	2021	2
13355	4978	8377	3	0.07706	13090.0	ORF1ab	1.0	4364.0	4713.0	ORF1ab	3.0	1571.0	2793.0	same gene	2021-02	2021	2
27181	4977	22204	3	0.07706	659.0	M	2.0	220.0	4712.0	ORF1ab	2.0	1571.0		different gene	2021-02	2021	2
27181	13352	13829	3	0.07706	659.0	M	2.0	220.0	13087.0	ORF1ab	1.0	4363.0		different gene	2021-02	2021	2
24437	11032	13405	3	0.07706	2875.0	S	1.0	959.0	10767.0	ORF1ab	3.0	3589.0		different gene	2021-02	2021	2
24435	11032	13403	3	0.07706	2873.0	S	2.0	958.0	10767.0	ORF1ab	3.0	3589.0		different gene	2021-02	2021	2
27173	13352	13821	3	0.07706	651.0	M	3.0	217.0	13087.0	ORF1ab	1.0	4363.0		different gene	2021-02	2021	2
27174	13352	13822	3	0.07706	652.0	M	1.0	218.0	13087.0	ORF1ab	1.0	4363.0		different gene	2021-02	2021	2
27175	13352	13823	3	0.07706	653.0	M	2.0	218.0	13087.0	ORF1ab	1.0	4363.0		different gene	2021-02	2021	2
27176	13352	13824	3	0.07706	654.0	M	3.0	218.0	13087.0	ORF1ab	1.0	4363.0		different gene	2021-02	2021	2
27177	13352	13825	3	0.07706	655.0	M	1.0	219.0	13087.0	ORF1ab	1.0	4363.0		different gene	2021-02	2021	2
27178	13352	13826	3	0.07706	656.0	M	2.0	219.0	13087.0	ORF1ab	1.0	4363.0		different gene	2021-02	2021	2
27179	13352	13827	3	0.07706	657.0	M	3.0	219.0	13087.0	ORF1ab	1.0	4363.0		different gene	2021-02	2021	2
27180	13352	13828	3	0.07706	658.0	M	1.0	220.0	13087.0	ORF1ab	1.0	4363.0		different gene	2021-02	2021	2
27182	13352	13830	3	0.07706	660.0	M	3.0	220.0	13087.0	ORF1ab	1.0	4363.0		different gene	2021-02	2021	2
13367	13352	15	3	0.07706	13102.0	ORF1ab	1.0	4368.0	13087.0	ORF1ab	1.0	4363.0	5.0	same gene	2021-02	2021	2
27184	13352	13832	3	0.07706	662.0	M	2.0	221.0	13087.0	ORF1ab	1.0	4363.0		different gene	2021-02	2021	2
4982	27184	22202	3	0.07706	4717.0	ORF1ab	1.0	1573.0	662.0	M	2.0	221.0		different gene	2021-02	2021	2
13359	13353	6	3	0.07706	13094.0	ORF1ab	2.0	4365.0	13088.0	ORF1ab	2.0	4363.0	2.0	same gene	2021-02	2021	2
4982	27182	22200	3	0.07706	4717.0	ORF1ab	1.0	1573.0	660.0	M	3.0	220.0		different gene	2021-02	2021	2
4982	27181	22199	3	0.07706	4717.0	ORF1ab	1.0	1573.0	659.0	M	2.0	220.0		different gene	2021-02	2021	2
4982	27180	22198	3	0.07706	4717.0	ORF1ab	1.0	1573.0	658.0	M	1.0	220.0		different gene	2021-02	2021	2
4982	27179	22197	3	0.07706	4717.0	ORF1ab	1.0	1573.0	657.0	M	3.0	219.0		different gene	2021-02	2021	2
4982	27178	22196	3	0.07706	4717.0	ORF1ab	1.0	1573.0	656.0	M	2.0	219.0		different gene	2021-02	2021	2
4982	27177	22195	3	0.07706	4717.0	ORF1ab	1.0	1573.0	655.0	M	1.0	219.0		different gene	2021-02	2021	2
4982	27176	22194	3	0.07706	4717.0	ORF1ab	1.0	1573.0	654.0	M	3.0	218.0		different gene	2021-02	2021	2
27172	13352	13820	3	0.07706	650.0	M	2.0	217.0	13087.0	ORF1ab	1.0	4363.0		different gene	2021-02	2021	2
13364	13352	12	3	0.07706	13099.0	ORF1ab	1.0	4367.0	13087.0	ORF1ab	1.0	4363.0	4.0	same gene	2021-02	2021	2
4982	27174	22192	3	0.07706	4717.0	ORF1ab	1.0	1573.0	652.0	M	1.0	218.0		different gene	2021-02	2021	2
4983	13344	8361	3	0.07706	4718.0	ORF1ab	2.0	1573.0	13079.0	ORF1ab	2.0	4360.0	2787.0	same gene	2021-02	2021	2
4983	13355	8372	3	0.07706	4718.0	ORF1ab	2.0	1573.0	13090.0	ORF1ab	1.0	4364.0	2791.0	same gene	2021-02	2021	2
27176	13351	13825	3	0.07706	654.0	M	3.0	218.0	13086.0	ORF1ab	3.0	4362.0		different gene	2021-02	2021	2
4983	13353	8370	3	0.07706	4718.0	ORF1ab	2.0	1573.0	13088.0	ORF1ab	2.0	4363.0	2790.0	same gene	2021-02	2021	2
4983	13352	8369	3	0.07706	4718.0	ORF1ab	2.0	1573.0	13087.0	ORF1ab	1.0	4363.0	2790.0	same gene	2021-02	2021	2
4983	13351	8368	3	0.07706	4718.0	ORF1ab	2.0	1573.0	13086.0	ORF1ab	3.0	4362.0	2789.0	same gene	2021-02	2021	2
4983	13350	8367	3	0.07706	4718.0	ORF1ab	2.0	1573.0	13085.0	ORF1ab	2.0	4362.0	2789.0	same gene	2021-02	2021	2
4983	13349	8366	3	0.07706	4718.0	ORF1ab	2.0	1573.0	13084.0	ORF1ab	1.0	4362.0	2789.0	same gene	2021-02	2021	2
4983	13347	8364	3	0.07706	4718.0	ORF1ab	2.0	1573.0	13082.0	ORF1ab	2.0	4361.0	2788.0	same gene	2021-02	2021	2
4983	13346	8363	3	0.07706	4718.0	ORF1ab	2.0	1573.0	13081.0	ORF1ab	1.0	4361.0	2788.0	same gene	2021-02	2021	2
27177	13351	13826	3	0.07706	655.0	M	1.0	219.0	13086.0	ORF1ab	3.0	4362.0		different gene	2021-02	2021	2
4983	13343	8360	3	0.07706	4718.0	ORF1ab	2.0	1573.0	13078.0	ORF1ab	1.0	4360.0	2787.0	same gene	2021-02	2021	2
13361	13352	9	3	0.07706	13096.0	ORF1ab	1.0	4366.0	13087.0	ORF1ab	1.0	4363.0	3.0	same gene	2021-02	2021	2
4983	13341	8358	3	0.07706	4718.0	ORF1ab	2.0	1573.0	13076.0	ORF1ab	2.0	4359.0	2786.0	same gene	2021-02	2021	2
4983	13340	8357	3	0.07706	4718.0	ORF1ab	2.0	1573.0	13075.0	ORF1ab	1.0	4359.0	2786.0	same gene	2021-02	2021	2
27178	13351	13827	3	0.07706	656.0	M	2.0	219.0	13086.0	ORF1ab	3.0	4362.0		different gene	2021-02	2021	2
27179	13351	13828	3	0.07706	657.0	M	3.0	219.0	13086.0	ORF1ab	3.0	4362.0		different gene	2021-02	2021	2
27180	13351	13829	3	0.07706	658.0	M	1.0	220.0	13086.0	ORF1ab	3.0	4362.0		different gene	2021-02	2021	2
27181	13351	13830	3	0.07706	659.0	M	2.0	220.0	13086.0	ORF1ab	3.0	4362.0		different gene	2021-02	2021	2
27182	13351	13831	3	0.07706	660.0	M	3.0	220.0	13086.0	ORF1ab	3.0	4362.0		different gene	2021-02	2021	2
27184	13351	13833	3	0.07706	662.0	M	2.0	221.0	13086.0	ORF1ab	3.0	4362.0		different gene	2021-02	2021	2
13359	13352	7	3	0.07706	13094.0	ORF1ab	2.0	4365.0	13087.0	ORF1ab	1.0	4363.0	2.0	same gene	2021-02	2021	2
13360	13352	8	3	0.07706	13095.0	ORF1ab	3.0	4365.0	13087.0	ORF1ab	1.0	4363.0	2.0	same gene	2021-02	2021	2
4982	27175	22193	3	0.07706	4717.0	ORF1ab	1.0	1573.0	653.0	M	2.0	218.0		different gene	2021-02	2021	2
4982	27173	22191	3	0.07706	4717.0	ORF1ab	1.0	1573.0	651.0	M	3.0	217.0		different gene	2021-02	2021	2
27179	13353	13826	3	0.07706	657.0	M	3.0	219.0	13088.0	ORF1ab	2.0	4363.0		different gene	2021-02	2021	2
4981	27179	22198	3	0.07706	4716.0	ORF1ab	3.0	1572.0	657.0	M	3.0	219.0		different gene	2021-02	2021	2
4982	13340	8358	3	0.07706	4717.0	ORF1ab	1.0	1573.0	13075.0	ORF1ab	1.0	4359.0	2786.0	same gene	2021-02	2021	2
24435	11030	13405	3	0.07706	2873.0	S	2.0	958.0	10765.0	ORF1ab	1.0	3589.0		different gene	2021-02	2021	2
4981	4987	6	3	0.07706	4716.0	ORF1ab	3.0	1572.0	4722.0	ORF1ab	3.0	1574.0	2.0	same gene	2021-02	2021	2
4981	4986	5	3	0.07706	4716.0	ORF1ab	3.0	1572.0	4721.0	ORF1ab	2.0	1574.0	2.0	same gene	2021-02	2021	2
27172	13353	13819	3	0.07706	650.0	M	2.0	217.0	13088.0	ORF1ab	2.0	4363.0		different gene	2021-02	2021	2
4981	27184	22203	3	0.07706	4716.0	ORF1ab	3.0	1572.0	662.0	M	2.0	221.0		different gene	2021-02	2021	2
27173	13353	13820	3	0.07706	651.0	M	3.0	217.0	13088.0	ORF1ab	2.0	4363.0		different gene	2021-02	2021	2
4981	27182	22201	3	0.07706	4716.0	ORF1ab	3.0	1572.0	660.0	M	3.0	220.0		different gene	2021-02	2021	2
4981	27181	22200	3	0.07706	4716.0	ORF1ab	3.0	1572.0	659.0	M	2.0	220.0		different gene	2021-02	2021	2
4981	27180	22199	3	0.07706	4716.0	ORF1ab	3.0	1572.0	658.0	M	1.0	220.0		different gene	2021-02	2021	2
4981	27178	22197	3	0.07706	4716.0	ORF1ab	3.0	1572.0	656.0	M	2.0	219.0		different gene	2021-02	2021	2
24437	11030	13407	3	0.07706	2875.0	S	1.0	959.0	10765.0	ORF1ab	1.0	3589.0		different gene	2021-02	2021	2
4981	27177	22196	3	0.07706	4716.0	ORF1ab	3.0	1572.0	655.0	M	1.0	219.0		different gene	2021-02	2021	2
4981	27176	22195	3	0.07706	4716.0	ORF1ab	3.0	1572.0	654.0	M	3.0	218.0		different gene	2021-02	2021	2
4981	27175	22194	3	0.07706	4716.0	ORF1ab	3.0	1572.0	653.0	M	2.0	218.0		different gene	2021-02	2021	2
4981	27174	22193	3	0.07706	4716.0	ORF1ab	3.0	1572.0	652.0	M	1.0	218.0		different gene	2021-02	2021	2
4981	27173	22192	3	0.07706	4716.0	ORF1ab	3.0	1572.0	651.0	M	3.0	217.0		different gene	2021-02	2021	2
4981	27172	22191	3	0.07706	4716.0	ORF1ab	3.0	1572.0	650.0	M	2.0	217.0		different gene	2021-02	2021	2
27174	13353	13821	3	0.07706	652.0	M	1.0	218.0	13088.0	ORF1ab	2.0	4363.0		different gene	2021-02	2021	2
27175	13353	13822	3	0.07706	653.0	M	2.0	218.0	13088.0	ORF1ab	2.0	4363.0		different gene	2021-02	2021	2
27176	13353	13823	3	0.07706	654.0	M	3.0	218.0	13088.0	ORF1ab	2.0	4363.0		different gene	2021-02	2021	2
27177	13353	13824	3	0.07706	655.0	M	1.0	219.0	13088.0	ORF1ab	2.0	4363.0		different gene	2021-02	2021	2
4982	13341	8359	3	0.07706	4717.0	ORF1ab	1.0	1573.0	13076.0	ORF1ab	2.0	4359.0	2786.0	same gene	2021-02	2021	2
4982	13343	8361	3	0.07706	4717.0	ORF1ab	1.0	1573.0	13078.0	ORF1ab	1.0	4360.0	2787.0	same gene	2021-02	2021	2
4982	27172	22190	3	0.07706	4717.0	ORF1ab	1.0	1573.0	650.0	M	2.0	217.0		different gene	2021-02	2021	2
4982	13361	8379	3	0.07706	4717.0	ORF1ab	1.0	1573.0	13096.0	ORF1ab	1.0	4366.0	2793.0	same gene	2021-02	2021	2
13360	13353	7	3	0.07706	13095.0	ORF1ab	3.0	4365.0	13088.0	ORF1ab	2.0	4363.0	2.0	same gene	2021-02	2021	2
13361	13353	8	3	0.07706	13096.0	ORF1ab	1.0	4366.0	13088.0	ORF1ab	2.0	4363.0	3.0	same gene	2021-02	2021	2
13364	13353	11	3	0.07706	13099.0	ORF1ab	1.0	4367.0	13088.0	ORF1ab	2.0	4363.0	4.0	same gene	2021-02	2021	2
13367	13353	14	3	0.07706	13102.0	ORF1ab	1.0	4368.0	13088.0	ORF1ab	2.0	4363.0	5.0	same gene	2021-02	2021	2
11033	24435	13402	3	0.07706	10768.0	ORF1ab	1.0	3590.0	2873.0	S	2.0	958.0		different gene	2021-02	2021	2
11033	24437	13404	3	0.07706	10768.0	ORF1ab	1.0	3590.0	2875.0	S	1.0	959.0		different gene	2021-02	2021	2
24437	11031	13406	3	0.07706	2875.0	S	1.0	959.0	10766.0	ORF1ab	2.0	3589.0		different gene	2021-02	2021	2
4982	13367	8385	3	0.07706	4717.0	ORF1ab	1.0	1573.0	13102.0	ORF1ab	1.0	4368.0	2795.0	same gene	2021-02	2021	2
24435	11031	13404	3	0.07706	2873.0	S	2.0	958.0	10766.0	ORF1ab	2.0	3589.0		different gene	2021-02	2021	2
4982	13364	8382	3	0.07706	4717.0	ORF1ab	1.0	1573.0	13099.0	ORF1ab	1.0	4367.0	2794.0	same gene	2021-02	2021	2
4982	13360	8378	3	0.07706	4717.0	ORF1ab	1.0	1573.0	13095.0	ORF1ab	3.0	4365.0	2792.0	same gene	2021-02	2021	2
4982	13344	8362	3	0.07706	4717.0	ORF1ab	1.0	1573.0	13079.0	ORF1ab	2.0	4360.0	2787.0	same gene	2021-02	2021	2
4982	13359	8377	3	0.07706	4717.0	ORF1ab	1.0	1573.0	13094.0	ORF1ab	2.0	4365.0	2792.0	same gene	2021-02	2021	2
4982	13357	8375	3	0.07706	4717.0	ORF1ab	1.0	1573.0	13092.0	ORF1ab	3.0	4364.0	2791.0	same gene	2021-02	2021	2
4982	13355	8373	3	0.07706	4717.0	ORF1ab	1.0	1573.0	13090.0	ORF1ab	1.0	4364.0	2791.0	same gene	2021-02	2021	2
4982	13353	8371	3	0.07706	4717.0	ORF1ab	1.0	1573.0	13088.0	ORF1ab	2.0	4363.0	2790.0	same gene	2021-02	2021	2
4982	13352	8370	3	0.07706	4717.0	ORF1ab	1.0	1573.0	13087.0	ORF1ab	1.0	4363.0	2790.0	same gene	2021-02	2021	2
27180	4977	22203	3	0.07706	658.0	M	1.0	220.0	4712.0	ORF1ab	2.0	1571.0		different gene	2021-02	2021	2
4982	13350	8368	3	0.07706	4717.0	ORF1ab	1.0	1573.0	13085.0	ORF1ab	2.0	4362.0	2789.0	same gene	2021-02	2021	2
4982	13349	8367	3	0.07706	4717.0	ORF1ab	1.0	1573.0	13084.0	ORF1ab	1.0	4362.0	2789.0	same gene	2021-02	2021	2
4982	13347	8365	3	0.07706	4717.0	ORF1ab	1.0	1573.0	13082.0	ORF1ab	2.0	4361.0	2788.0	same gene	2021-02	2021	2
4982	13346	8364	3	0.07706	4717.0	ORF1ab	1.0	1573.0	13081.0	ORF1ab	1.0	4361.0	2788.0	same gene	2021-02	2021	2
27175	13351	13824	3	0.07706	653.0	M	2.0	218.0	13086.0	ORF1ab	3.0	4362.0		different gene	2021-02	2021	2
4983	13357	8374	3	0.07706	4718.0	ORF1ab	2.0	1573.0	13092.0	ORF1ab	3.0	4364.0	2791.0	same gene	2021-02	2021	2
27174	13351	13823	3	0.07706	652.0	M	1.0	218.0	13086.0	ORF1ab	3.0	4362.0		different gene	2021-02	2021	2
27178	13350	13828	3	0.07706	656.0	M	2.0	219.0	13085.0	ORF1ab	2.0	4362.0		different gene	2021-02	2021	2
4986	13347	8361	3	0.07706	4721.0	ORF1ab	2.0	1574.0	13082.0	ORF1ab	2.0	4361.0	2787.0	same gene	2021-02	2021	2
4986	13346	8360	3	0.07706	4721.0	ORF1ab	2.0	1574.0	13081.0	ORF1ab	1.0	4361.0	2787.0	same gene	2021-02	2021	2
27176	13350	13826	3	0.07706	654.0	M	3.0	218.0	13085.0	ORF1ab	2.0	4362.0		different gene	2021-02	2021	2
4986	13344	8358	3	0.07706	4721.0	ORF1ab	2.0	1574.0	13079.0	ORF1ab	2.0	4360.0	2786.0	same gene	2021-02	2021	2
4986	13343	8357	3	0.07706	4721.0	ORF1ab	2.0	1574.0	13078.0	ORF1ab	1.0	4360.0	2786.0	same gene	2021-02	2021	2
27177	13350	13827	3	0.07706	655.0	M	1.0	219.0	13085.0	ORF1ab	2.0	4362.0		different gene	2021-02	2021	2
4986	13341	8355	3	0.07706	4721.0	ORF1ab	2.0	1574.0	13076.0	ORF1ab	2.0	4359.0	2785.0	same gene	2021-02	2021	2
4986	13340	8354	3	0.07706	4721.0	ORF1ab	2.0	1574.0	13075.0	ORF1ab	1.0	4359.0	2785.0	same gene	2021-02	2021	2
11032	24435	13403	3	0.07706	10767.0	ORF1ab	3.0	3589.0	2873.0	S	2.0	958.0		different gene	2021-02	2021	2
11032	24437	13405	3	0.07706	10767.0	ORF1ab	3.0	3589.0	2875.0	S	1.0	959.0		different gene	2021-02	2021	2
27179	13350	13829	3	0.07706	657.0	M	3.0	219.0	13085.0	ORF1ab	2.0	4362.0		different gene	2021-02	2021	2
4986	13350	8364	3	0.07706	4721.0	ORF1ab	2.0	1574.0	13085.0	ORF1ab	2.0	4362.0	2788.0	same gene	2021-02	2021	2
27180	13350	13830	3	0.07706	658.0	M	1.0	220.0	13085.0	ORF1ab	2.0	4362.0		different gene	2021-02	2021	2
24437	11033	13404	3	0.07706	2875.0	S	1.0	959.0	10768.0	ORF1ab	1.0	3590.0		different gene	2021-02	2021	2
24435	11033	13402	3	0.07706	2873.0	S	2.0	958.0	10768.0	ORF1ab	1.0	3590.0		different gene	2021-02	2021	2
27181	13350	13831	3	0.07706	659.0	M	2.0	220.0	13085.0	ORF1ab	2.0	4362.0		different gene	2021-02	2021	2
27182	13350	13832	3	0.07706	660.0	M	3.0	220.0	13085.0	ORF1ab	2.0	4362.0		different gene	2021-02	2021	2
27184	13350	13834	3	0.07706	662.0	M	2.0	221.0	13085.0	ORF1ab	2.0	4362.0		different gene	2021-02	2021	2
13355	13351	4	3	0.07706	13090.0	ORF1ab	1.0	4364.0	13086.0	ORF1ab	3.0	4362.0	2.0	same gene	2021-02	2021	2
13357	13351	6	3	0.07706	13092.0	ORF1ab	3.0	4364.0	13086.0	ORF1ab	3.0	4362.0	2.0	same gene	2021-02	2021	2
13359	13351	8	3	0.07706	13094.0	ORF1ab	2.0	4365.0	13086.0	ORF1ab	3.0	4362.0	3.0	same gene	2021-02	2021	2
13360	13351	9	3	0.07706	13095.0	ORF1ab	3.0	4365.0	13086.0	ORF1ab	3.0	4362.0	3.0	same gene	2021-02	2021	2
4986	13349	8363	3	0.07706	4721.0	ORF1ab	2.0	1574.0	13084.0	ORF1ab	1.0	4362.0	2788.0	same gene	2021-02	2021	2
4986	13351	8365	3	0.07706	4721.0	ORF1ab	2.0	1574.0	13086.0	ORF1ab	3.0	4362.0	2788.0	same gene	2021-02	2021	2
4983	13359	8376	3	0.07706	4718.0	ORF1ab	2.0	1573.0	13094.0	ORF1ab	2.0	4365.0	2792.0	same gene	2021-02	2021	2
4986	13364	8378	3	0.07706	4721.0	ORF1ab	2.0	1574.0	13099.0	ORF1ab	1.0	4367.0	2793.0	same gene	2021-02	2021	2
4986	27180	22194	3	0.07706	4721.0	ORF1ab	2.0	1574.0	658.0	M	1.0	220.0		different gene	2021-02	2021	2
4986	27179	22193	3	0.07706	4721.0	ORF1ab	2.0	1574.0	657.0	M	3.0	219.0		different gene	2021-02	2021	2
4986	27178	22192	3	0.07706	4721.0	ORF1ab	2.0	1574.0	656.0	M	2.0	219.0		different gene	2021-02	2021	2
4986	27177	22191	3	0.07706	4721.0	ORF1ab	2.0	1574.0	655.0	M	1.0	219.0		different gene	2021-02	2021	2
4986	27176	22190	3	0.07706	4721.0	ORF1ab	2.0	1574.0	654.0	M	3.0	218.0		different gene	2021-02	2021	2
4986	27175	22189	3	0.07706	4721.0	ORF1ab	2.0	1574.0	653.0	M	2.0	218.0		different gene	2021-02	2021	2
4986	27174	22188	3	0.07706	4721.0	ORF1ab	2.0	1574.0	652.0	M	1.0	218.0		different gene	2021-02	2021	2
4986	27173	22187	3	0.07706	4721.0	ORF1ab	2.0	1574.0	651.0	M	3.0	217.0		different gene	2021-02	2021	2
4986	27172	22186	3	0.07706	4721.0	ORF1ab	2.0	1574.0	650.0	M	2.0	217.0		different gene	2021-02	2021	2
4986	13367	8381	3	0.07706	4721.0	ORF1ab	2.0	1574.0	13102.0	ORF1ab	1.0	4368.0	2794.0	same gene	2021-02	2021	2
13367	13350	17	3	0.07706	13102.0	ORF1ab	1.0	4368.0	13085.0	ORF1ab	2.0	4362.0	6.0	same gene	2021-02	2021	2
4986	13352	8366	3	0.07706	4721.0	ORF1ab	2.0	1574.0	13087.0	ORF1ab	1.0	4363.0	2789.0	same gene	2021-02	2021	2
27172	13350	13822	3	0.07706	650.0	M	2.0	217.0	13085.0	ORF1ab	2.0	4362.0		different gene	2021-02	2021	2
4986	13361	8375	3	0.07706	4721.0	ORF1ab	2.0	1574.0	13096.0	ORF1ab	1.0	4366.0	2792.0	same gene	2021-02	2021	2
4986	13360	8374	3	0.07706	4721.0	ORF1ab	2.0	1574.0	13095.0	ORF1ab	3.0	4365.0	2791.0	same gene	2021-02	2021	2
4986	13359	8373	3	0.07706	4721.0	ORF1ab	2.0	1574.0	13094.0	ORF1ab	2.0	4365.0	2791.0	same gene	2021-02	2021	2
27173	13350	13823	3	0.07706	651.0	M	3.0	217.0	13085.0	ORF1ab	2.0	4362.0		different gene	2021-02	2021	2
4986	13357	8371	3	0.07706	4721.0	ORF1ab	2.0	1574.0	13092.0	ORF1ab	3.0	4364.0	2790.0	same gene	2021-02	2021	2
27174	13350	13824	3	0.07706	652.0	M	1.0	218.0	13085.0	ORF1ab	2.0	4362.0		different gene	2021-02	2021	2
4986	13355	8369	3	0.07706	4721.0	ORF1ab	2.0	1574.0	13090.0	ORF1ab	1.0	4364.0	2790.0	same gene	2021-02	2021	2
27175	13350	13825	3	0.07706	653.0	M	2.0	218.0	13085.0	ORF1ab	2.0	4362.0		different gene	2021-02	2021	2
4986	13353	8367	3	0.07706	4721.0	ORF1ab	2.0	1574.0	13088.0	ORF1ab	2.0	4363.0	2789.0	same gene	2021-02	2021	2
13361	13351	10	3	0.07706	13096.0	ORF1ab	1.0	4366.0	13086.0	ORF1ab	3.0	4362.0	4.0	same gene	2021-02	2021	2
13364	13351	13	3	0.07706	13099.0	ORF1ab	1.0	4367.0	13086.0	ORF1ab	3.0	4362.0	5.0	same gene	2021-02	2021	2
13367	13351	16	3	0.07706	13102.0	ORF1ab	1.0	4368.0	13086.0	ORF1ab	3.0	4362.0	6.0	same gene	2021-02	2021	2
4983	27178	22195	3	0.07706	4718.0	ORF1ab	2.0	1573.0	656.0	M	2.0	219.0		different gene	2021-02	2021	2
27176	27184	8	3	0.07706	654.0	M	3.0	218.0	662.0	M	2.0	221.0	3.0	same gene	2021-02	2021	2
27177	27184	7	3	0.07706	655.0	M	1.0	219.0	662.0	M	2.0	221.0	2.0	same gene	2021-02	2021	2
27178	27184	6	3	0.07706	656.0	M	2.0	219.0	662.0	M	2.0	221.0	2.0	same gene	2021-02	2021	2
27179	27184	5	3	0.07706	657.0	M	3.0	219.0	662.0	M	2.0	221.0	2.0	same gene	2021-02	2021	2
13344	27184	13840	3	0.07706	13079.0	ORF1ab	2.0	4360.0	662.0	M	2.0	221.0		different gene	2021-02	2021	2
4983	27184	22201	3	0.07706	4718.0	ORF1ab	2.0	1573.0	662.0	M	2.0	221.0		different gene	2021-02	2021	2
4983	27182	22199	3	0.07706	4718.0	ORF1ab	2.0	1573.0	660.0	M	3.0	220.0		different gene	2021-02	2021	2
4983	27181	22198	3	0.07706	4718.0	ORF1ab	2.0	1573.0	659.0	M	2.0	220.0		different gene	2021-02	2021	2
4983	27180	22197	3	0.07706	4718.0	ORF1ab	2.0	1573.0	658.0	M	1.0	220.0		different gene	2021-02	2021	2
4983	27179	22196	3	0.07706	4718.0	ORF1ab	2.0	1573.0	657.0	M	3.0	219.0		different gene	2021-02	2021	2
4983	27177	22194	3	0.07706	4718.0	ORF1ab	2.0	1573.0	655.0	M	1.0	219.0		different gene	2021-02	2021	2
27172	13351	13821	3	0.07706	650.0	M	2.0	217.0	13086.0	ORF1ab	3.0	4362.0		different gene	2021-02	2021	2
4983	27176	22193	3	0.07706	4718.0	ORF1ab	2.0	1573.0	654.0	M	3.0	218.0		different gene	2021-02	2021	2
4983	27175	22192	3	0.07706	4718.0	ORF1ab	2.0	1573.0	653.0	M	2.0	218.0		different gene	2021-02	2021	2
4983	27174	22191	3	0.07706	4718.0	ORF1ab	2.0	1573.0	652.0	M	1.0	218.0		different gene	2021-02	2021	2
4983	27173	22190	3	0.07706	4718.0	ORF1ab	2.0	1573.0	651.0	M	3.0	217.0		different gene	2021-02	2021	2
4983	27172	22189	3	0.07706	4718.0	ORF1ab	2.0	1573.0	650.0	M	2.0	217.0		different gene	2021-02	2021	2
4983	13367	8384	3	0.07706	4718.0	ORF1ab	2.0	1573.0	13102.0	ORF1ab	1.0	4368.0	2795.0	same gene	2021-02	2021	2
4983	13364	8381	3	0.07706	4718.0	ORF1ab	2.0	1573.0	13099.0	ORF1ab	1.0	4367.0	2794.0	same gene	2021-02	2021	2
27173	13351	13822	3	0.07706	651.0	M	3.0	217.0	13086.0	ORF1ab	3.0	4362.0		different gene	2021-02	2021	2
4983	13361	8378	3	0.07706	4718.0	ORF1ab	2.0	1573.0	13096.0	ORF1ab	1.0	4366.0	2793.0	same gene	2021-02	2021	2
4983	13360	8377	3	0.07706	4718.0	ORF1ab	2.0	1573.0	13095.0	ORF1ab	3.0	4365.0	2792.0	same gene	2021-02	2021	2
27176	27182	6	3	0.07706	654.0	M	3.0	218.0	660.0	M	3.0	220.0	2.0	same gene	2021-02	2021	2
27176	27181	5	3	0.07706	654.0	M	3.0	218.0	659.0	M	2.0	220.0	2.0	same gene	2021-02	2021	2
27176	27180	4	3	0.07706	654.0	M	3.0	218.0	658.0	M	1.0	220.0	2.0	same gene	2021-02	2021	2
27175	27184	9	3	0.07706	653.0	M	2.0	218.0	662.0	M	2.0	221.0	3.0	same gene	2021-02	2021	2
27172	27177	5	3	0.07706	650.0	M	2.0	217.0	655.0	M	1.0	219.0	2.0	same gene	2021-02	2021	2
27172	27178	6	3	0.07706	650.0	M	2.0	217.0	656.0	M	2.0	219.0	2.0	same gene	2021-02	2021	2
27172	27179	7	3	0.07706	650.0	M	2.0	217.0	657.0	M	3.0	219.0	2.0	same gene	2021-02	2021	2
27172	27180	8	3	0.07706	650.0	M	2.0	217.0	658.0	M	1.0	220.0	3.0	same gene	2021-02	2021	2
27172	27181	9	3	0.07706	650.0	M	2.0	217.0	659.0	M	2.0	220.0	3.0	same gene	2021-02	2021	2
27172	27182	10	3	0.07706	650.0	M	2.0	217.0	660.0	M	3.0	220.0	3.0	same gene	2021-02	2021	2
27172	27184	12	3	0.07706	650.0	M	2.0	217.0	662.0	M	2.0	221.0	4.0	same gene	2021-02	2021	2
27173	27177	4	3	0.07706	651.0	M	3.0	217.0	655.0	M	1.0	219.0	2.0	same gene	2021-02	2021	2
27173	27178	5	3	0.07706	651.0	M	3.0	217.0	656.0	M	2.0	219.0	2.0	same gene	2021-02	2021	2
27173	27179	6	3	0.07706	651.0	M	3.0	217.0	657.0	M	3.0	219.0	2.0	same gene	2021-02	2021	2
27173	27180	7	3	0.07706	651.0	M	3.0	217.0	658.0	M	1.0	220.0	3.0	same gene	2021-02	2021	2
27173	27181	8	3	0.07706	651.0	M	3.0	217.0	659.0	M	2.0	220.0	3.0	same gene	2021-02	2021	2
27173	27182	9	3	0.07706	651.0	M	3.0	217.0	660.0	M	3.0	220.0	3.0	same gene	2021-02	2021	2
27173	27184	11	3	0.07706	651.0	M	3.0	217.0	662.0	M	2.0	221.0	4.0	same gene	2021-02	2021	2
27174	27180	6	3	0.07706	652.0	M	1.0	218.0	658.0	M	1.0	220.0	2.0	same gene	2021-02	2021	2
27174	27181	7	3	0.07706	652.0	M	1.0	218.0	659.0	M	2.0	220.0	2.0	same gene	2021-02	2021	2
27174	27182	8	3	0.07706	652.0	M	1.0	218.0	660.0	M	3.0	220.0	2.0	same gene	2021-02	2021	2
27174	27184	10	3	0.07706	652.0	M	1.0	218.0	662.0	M	2.0	221.0	3.0	same gene	2021-02	2021	2
27175	27180	5	3	0.07706	653.0	M	2.0	218.0	658.0	M	1.0	220.0	2.0	same gene	2021-02	2021	2
27175	27181	6	3	0.07706	653.0	M	2.0	218.0	659.0	M	2.0	220.0	2.0	same gene	2021-02	2021	2
27175	27182	7	3	0.07706	653.0	M	2.0	218.0	660.0	M	3.0	220.0	2.0	same gene	2021-02	2021	2
27178	13353	13825	3	0.07706	656.0	M	2.0	219.0	13088.0	ORF1ab	2.0	4363.0		different gene	2021-02	2021	2
4982	13351	8369	3	0.07706	4717.0	ORF1ab	1.0	1573.0	13086.0	ORF1ab	3.0	4362.0	2789.0	same gene	2021-02	2021	2
13340	4973	8367	3	0.07706	13075.0	ORF1ab	1.0	4359.0	4708.0	ORF1ab	1.0	1570.0	2789.0	same gene	2021-02	2021	2
27178	13355	13823	3	0.07706	656.0	M	2.0	219.0	13090.0	ORF1ab	1.0	4364.0		different gene	2021-02	2021	2
4983	4974	9	3	0.07706	4718.0	ORF1ab	2.0	1573.0	4709.0	ORF1ab	2.0	1570.0	3.0	same gene	2021-02	2021	2
4986	4974	12	3	0.07706	4721.0	ORF1ab	2.0	1574.0	4709.0	ORF1ab	2.0	1570.0	4.0	same gene	2021-02	2021	2
4987	4974	13	3	0.07706	4722.0	ORF1ab	3.0	1574.0	4709.0	ORF1ab	2.0	1570.0	4.0	same gene	2021-02	2021	2
27175	13355	13820	3	0.07706	653.0	M	2.0	218.0	13090.0	ORF1ab	1.0	4364.0		different gene	2021-02	2021	2
13341	4973	8368	3	0.07706	13076.0	ORF1ab	2.0	4359.0	4708.0	ORF1ab	1.0	1570.0	2789.0	same gene	2021-02	2021	2
4978	4986	8	3	0.07706	4713.0	ORF1ab	3.0	1571.0	4721.0	ORF1ab	2.0	1574.0	3.0	same gene	2021-02	2021	2
27176	13355	13821	3	0.07706	654.0	M	3.0	218.0	13090.0	ORF1ab	1.0	4364.0		different gene	2021-02	2021	2
27177	13355	13822	3	0.07706	655.0	M	1.0	219.0	13090.0	ORF1ab	1.0	4364.0		different gene	2021-02	2021	2
4978	4983	5	3	0.07706	4713.0	ORF1ab	3.0	1571.0	4718.0	ORF1ab	2.0	1573.0	2.0	same gene	2021-02	2021	2
4978	4982	4	3	0.07706	4713.0	ORF1ab	3.0	1571.0	4717.0	ORF1ab	1.0	1573.0	2.0	same gene	2021-02	2021	2
27179	13355	13824	3	0.07706	657.0	M	3.0	219.0	13090.0	ORF1ab	1.0	4364.0		different gene	2021-02	2021	2
4981	4974	7	3	0.07706	4716.0	ORF1ab	3.0	1572.0	4709.0	ORF1ab	2.0	1570.0	2.0	same gene	2021-02	2021	2
27180	13355	13825	3	0.07706	658.0	M	1.0	220.0	13090.0	ORF1ab	1.0	4364.0		different gene	2021-02	2021	2
27181	13355	13826	3	0.07706	659.0	M	2.0	220.0	13090.0	ORF1ab	1.0	4364.0		different gene	2021-02	2021	2
27182	13355	13827	3	0.07706	660.0	M	3.0	220.0	13090.0	ORF1ab	1.0	4364.0		different gene	2021-02	2021	2
27184	13355	13829	3	0.07706	662.0	M	2.0	221.0	13090.0	ORF1ab	1.0	4364.0		different gene	2021-02	2021	2
13361	13357	4	3	0.07706	13096.0	ORF1ab	1.0	4366.0	13092.0	ORF1ab	3.0	4364.0	2.0	same gene	2021-02	2021	2
13340	4977	8363	3	0.07706	13075.0	ORF1ab	1.0	4359.0	4712.0	ORF1ab	2.0	1571.0	2788.0	same gene	2021-02	2021	2
13341	4977	8364	3	0.07706	13076.0	ORF1ab	2.0	4359.0	4712.0	ORF1ab	2.0	1571.0	2788.0	same gene	2021-02	2021	2
13343	4977	8366	3	0.07706	13078.0	ORF1ab	1.0	4360.0	4712.0	ORF1ab	2.0	1571.0	2789.0	same gene	2021-02	2021	2
13344	4977	8367	3	0.07706	13079.0	ORF1ab	2.0	4360.0	4712.0	ORF1ab	2.0	1571.0	2789.0	same gene	2021-02	2021	2
4978	27184	22206	3	0.07706	4713.0	ORF1ab	3.0	1571.0	662.0	M	2.0	221.0		different gene	2021-02	2021	2
4982	4974	8	3	0.07706	4717.0	ORF1ab	1.0	1573.0	4709.0	ORF1ab	2.0	1570.0	3.0	same gene	2021-02	2021	2
4979	4974	5	3	0.07706	4714.0	ORF1ab	1.0	1572.0	4709.0	ORF1ab	2.0	1570.0	2.0	same gene	2021-02	2021	2
4978	27182	22204	3	0.07706	4713.0	ORF1ab	3.0	1571.0	660.0	M	3.0	220.0		different gene	2021-02	2021	2
4979	13340	8361	3	0.07706	4714.0	ORF1ab	1.0	1572.0	13075.0	ORF1ab	1.0	4359.0	2787.0	same gene	2021-02	2021	2
4979	13351	8372	3	0.07706	4714.0	ORF1ab	1.0	1572.0	13086.0	ORF1ab	3.0	4362.0	2790.0	same gene	2021-02	2021	2
4979	13350	8371	3	0.07706	4714.0	ORF1ab	1.0	1572.0	13085.0	ORF1ab	2.0	4362.0	2790.0	same gene	2021-02	2021	2
4979	13349	8370	3	0.07706	4714.0	ORF1ab	1.0	1572.0	13084.0	ORF1ab	1.0	4362.0	2790.0	same gene	2021-02	2021	2
4979	13347	8368	3	0.07706	4714.0	ORF1ab	1.0	1572.0	13082.0	ORF1ab	2.0	4361.0	2789.0	same gene	2021-02	2021	2
4979	13346	8367	3	0.07706	4714.0	ORF1ab	1.0	1572.0	13081.0	ORF1ab	1.0	4361.0	2789.0	same gene	2021-02	2021	2
13364	4974	8390	3	0.07706	13099.0	ORF1ab	1.0	4367.0	4709.0	ORF1ab	2.0	1570.0	2797.0	same gene	2021-02	2021	2
4979	13344	8365	3	0.07706	4714.0	ORF1ab	1.0	1572.0	13079.0	ORF1ab	2.0	4360.0	2788.0	same gene	2021-02	2021	2
4979	13343	8364	3	0.07706	4714.0	ORF1ab	1.0	1572.0	13078.0	ORF1ab	1.0	4360.0	2788.0	same gene	2021-02	2021	2
13367	4974	8393	3	0.07706	13102.0	ORF1ab	1.0	4368.0	4709.0	ORF1ab	2.0	1570.0	2798.0	same gene	2021-02	2021	2
4979	13341	8362	3	0.07706	4714.0	ORF1ab	1.0	1572.0	13076.0	ORF1ab	2.0	4359.0	2787.0	same gene	2021-02	2021	2
27172	4974	22198	3	0.07706	650.0	M	2.0	217.0	4709.0	ORF1ab	2.0	1570.0		different gene	2021-02	2021	2
27184	4974	22210	3	0.07706	662.0	M	2.0	221.0	4709.0	ORF1ab	2.0	1570.0		different gene	2021-02	2021	2
27173	4974	22199	3	0.07706	651.0	M	3.0	217.0	4709.0	ORF1ab	2.0	1570.0		different gene	2021-02	2021	2
27174	4974	22200	3	0.07706	652.0	M	1.0	218.0	4709.0	ORF1ab	2.0	1570.0		different gene	2021-02	2021	2
27175	4974	22201	3	0.07706	653.0	M	2.0	218.0	4709.0	ORF1ab	2.0	1570.0		different gene	2021-02	2021	2
27176	4974	22202	3	0.07706	654.0	M	3.0	218.0	4709.0	ORF1ab	2.0	1570.0		different gene	2021-02	2021	2
27177	4974	22203	3	0.07706	655.0	M	1.0	219.0	4709.0	ORF1ab	2.0	1570.0		different gene	2021-02	2021	2
27178	4974	22204	3	0.07706	656.0	M	2.0	219.0	4709.0	ORF1ab	2.0	1570.0		different gene	2021-02	2021	2
27179	4974	22205	3	0.07706	657.0	M	3.0	219.0	4709.0	ORF1ab	2.0	1570.0		different gene	2021-02	2021	2
27180	4974	22206	3	0.07706	658.0	M	1.0	220.0	4709.0	ORF1ab	2.0	1570.0		different gene	2021-02	2021	2
27181	4974	22207	3	0.07706	659.0	M	2.0	220.0	4709.0	ORF1ab	2.0	1570.0		different gene	2021-02	2021	2
27182	4974	22208	3	0.07706	660.0	M	3.0	220.0	4709.0	ORF1ab	2.0	1570.0		different gene	2021-02	2021	2
13364	13357	7	3	0.07706	13099.0	ORF1ab	1.0	4367.0	13092.0	ORF1ab	3.0	4364.0	3.0	same gene	2021-02	2021	2
4978	27181	22203	3	0.07706	4713.0	ORF1ab	3.0	1571.0	659.0	M	2.0	220.0		different gene	2021-02	2021	2
4979	13353	8374	3	0.07706	4714.0	ORF1ab	1.0	1572.0	13088.0	ORF1ab	2.0	4363.0	2791.0	same gene	2021-02	2021	2
4978	13350	8372	3	0.07706	4713.0	ORF1ab	3.0	1571.0	13085.0	ORF1ab	2.0	4362.0	2791.0	same gene	2021-02	2021	2
4978	13360	8382	3	0.07706	4713.0	ORF1ab	3.0	1571.0	13095.0	ORF1ab	3.0	4365.0	2794.0	same gene	2021-02	2021	2
4978	13359	8381	3	0.07706	4713.0	ORF1ab	3.0	1571.0	13094.0	ORF1ab	2.0	4365.0	2794.0	same gene	2021-02	2021	2
27173	4977	22196	3	0.07706	651.0	M	3.0	217.0	4712.0	ORF1ab	2.0	1571.0		different gene	2021-02	2021	2
4978	13357	8379	3	0.07706	4713.0	ORF1ab	3.0	1571.0	13092.0	ORF1ab	3.0	4364.0	2793.0	same gene	2021-02	2021	2
27174	4977	22197	3	0.07706	652.0	M	1.0	218.0	4712.0	ORF1ab	2.0	1571.0		different gene	2021-02	2021	2
4978	13355	8377	3	0.07706	4713.0	ORF1ab	3.0	1571.0	13090.0	ORF1ab	1.0	4364.0	2793.0	same gene	2021-02	2021	2
27175	4977	22198	3	0.07706	653.0	M	2.0	218.0	4712.0	ORF1ab	2.0	1571.0		different gene	2021-02	2021	2
4978	13353	8375	3	0.07706	4713.0	ORF1ab	3.0	1571.0	13088.0	ORF1ab	2.0	4363.0	2792.0	same gene	2021-02	2021	2
4978	13352	8374	3	0.07706	4713.0	ORF1ab	3.0	1571.0	13087.0	ORF1ab	1.0	4363.0	2792.0	same gene	2021-02	2021	2
4978	13351	8373	3	0.07706	4713.0	ORF1ab	3.0	1571.0	13086.0	ORF1ab	3.0	4362.0	2791.0	same gene	2021-02	2021	2
4978	13349	8371	3	0.07706	4713.0	ORF1ab	3.0	1571.0	13084.0	ORF1ab	1.0	4362.0	2791.0	same gene	2021-02	2021	2
27172	4977	22195	3	0.07706	650.0	M	2.0	217.0	4712.0	ORF1ab	2.0	1571.0		different gene	2021-02	2021	2
4978	13347	8369	3	0.07706	4713.0	ORF1ab	3.0	1571.0	13082.0	ORF1ab	2.0	4361.0	2790.0	same gene	2021-02	2021	2
4978	13346	8368	3	0.07706	4713.0	ORF1ab	3.0	1571.0	13081.0	ORF1ab	1.0	4361.0	2790.0	same gene	2021-02	2021	2
27176	4977	22199	3	0.07706	654.0	M	3.0	218.0	4712.0	ORF1ab	2.0	1571.0		different gene	2021-02	2021	2
4978	13344	8366	3	0.07706	4713.0	ORF1ab	3.0	1571.0	13079.0	ORF1ab	2.0	4360.0	2789.0	same gene	2021-02	2021	2
4978	13343	8365	3	0.07706	4713.0	ORF1ab	3.0	1571.0	13078.0	ORF1ab	1.0	4360.0	2789.0	same gene	2021-02	2021	2
27177	4977	22200	3	0.07706	655.0	M	1.0	219.0	4712.0	ORF1ab	2.0	1571.0		different gene	2021-02	2021	2
4978	13341	8363	3	0.07706	4713.0	ORF1ab	3.0	1571.0	13076.0	ORF1ab	2.0	4359.0	2788.0	same gene	2021-02	2021	2
4978	13340	8362	3	0.07706	4713.0	ORF1ab	3.0	1571.0	13075.0	ORF1ab	1.0	4359.0	2788.0	same gene	2021-02	2021	2
27178	4977	22201	3	0.07706	656.0	M	2.0	219.0	4712.0	ORF1ab	2.0	1571.0		different gene	2021-02	2021	2
27179	4977	22202	3	0.07706	657.0	M	3.0	219.0	4712.0	ORF1ab	2.0	1571.0		different gene	2021-02	2021	2
4978	13361	8383	3	0.07706	4713.0	ORF1ab	3.0	1571.0	13096.0	ORF1ab	1.0	4366.0	2795.0	same gene	2021-02	2021	2
13367	4977	8390	3	0.07706	13102.0	ORF1ab	1.0	4368.0	4712.0	ORF1ab	2.0	1571.0	2797.0	same gene	2021-02	2021	2
4978	27180	22202	3	0.07706	4713.0	ORF1ab	3.0	1571.0	658.0	M	1.0	220.0		different gene	2021-02	2021	2
13349	4977	8372	3	0.07706	13084.0	ORF1ab	1.0	4362.0	4712.0	ORF1ab	2.0	1571.0	2791.0	same gene	2021-02	2021	2
4978	27179	22201	3	0.07706	4713.0	ORF1ab	3.0	1571.0	657.0	M	3.0	219.0		different gene	2021-02	2021	2
4978	27178	22200	3	0.07706	4713.0	ORF1ab	3.0	1571.0	656.0	M	2.0	219.0		different gene	2021-02	2021	2
4978	27177	22199	3	0.07706	4713.0	ORF1ab	3.0	1571.0	655.0	M	1.0	219.0		different gene	2021-02	2021	2
4978	27176	22198	3	0.07706	4713.0	ORF1ab	3.0	1571.0	654.0	M	3.0	218.0		different gene	2021-02	2021	2
4978	27175	22197	3	0.07706	4713.0	ORF1ab	3.0	1571.0	653.0	M	2.0	218.0		different gene	2021-02	2021	2
4978	27174	22196	3	0.07706	4713.0	ORF1ab	3.0	1571.0	652.0	M	1.0	218.0		different gene	2021-02	2021	2
4978	27173	22195	3	0.07706	4713.0	ORF1ab	3.0	1571.0	651.0	M	3.0	217.0		different gene	2021-02	2021	2
4978	27172	22194	3	0.07706	4713.0	ORF1ab	3.0	1571.0	650.0	M	2.0	217.0		different gene	2021-02	2021	2
13346	4977	8369	3	0.07706	13081.0	ORF1ab	1.0	4361.0	4712.0	ORF1ab	2.0	1571.0	2790.0	same gene	2021-02	2021	2
13347	4977	8370	3	0.07706	13082.0	ORF1ab	2.0	4361.0	4712.0	ORF1ab	2.0	1571.0	2790.0	same gene	2021-02	2021	2
13350	4977	8373	3	0.07706	13085.0	ORF1ab	2.0	4362.0	4712.0	ORF1ab	2.0	1571.0	2791.0	same gene	2021-02	2021	2
4978	13364	8386	3	0.07706	4713.0	ORF1ab	3.0	1571.0	13099.0	ORF1ab	1.0	4367.0	2796.0	same gene	2021-02	2021	2
13351	4977	8374	3	0.07706	13086.0	ORF1ab	3.0	4362.0	4712.0	ORF1ab	2.0	1571.0	2791.0	same gene	2021-02	2021	2
13352	4977	8375	3	0.07706	13087.0	ORF1ab	1.0	4363.0	4712.0	ORF1ab	2.0	1571.0	2792.0	same gene	2021-02	2021	2
13353	4977	8376	3	0.07706	13088.0	ORF1ab	2.0	4363.0	4712.0	ORF1ab	2.0	1571.0	2792.0	same gene	2021-02	2021	2
13355	4977	8378	3	0.07706	13090.0	ORF1ab	1.0	4364.0	4712.0	ORF1ab	2.0	1571.0	2793.0	same gene	2021-02	2021	2
13357	4977	8380	3	0.07706	13092.0	ORF1ab	3.0	4364.0	4712.0	ORF1ab	2.0	1571.0	2793.0	same gene	2021-02	2021	2
13359	4977	8382	3	0.07706	13094.0	ORF1ab	2.0	4365.0	4712.0	ORF1ab	2.0	1571.0	2794.0	same gene	2021-02	2021	2
13360	4977	8383	3	0.07706	13095.0	ORF1ab	3.0	4365.0	4712.0	ORF1ab	2.0	1571.0	2794.0	same gene	2021-02	2021	2
4978	13367	8389	3	0.07706	4713.0	ORF1ab	3.0	1571.0	13102.0	ORF1ab	1.0	4368.0	2797.0	same gene	2021-02	2021	2
13361	4977	8384	3	0.07706	13096.0	ORF1ab	1.0	4366.0	4712.0	ORF1ab	2.0	1571.0	2795.0	same gene	2021-02	2021	2
13364	4977	8387	3	0.07706	13099.0	ORF1ab	1.0	4367.0	4712.0	ORF1ab	2.0	1571.0	2796.0	same gene	2021-02	2021	2
4979	13352	8373	3	0.07706	4714.0	ORF1ab	1.0	1572.0	13087.0	ORF1ab	1.0	4363.0	2791.0	same gene	2021-02	2021	2
4978	4987	9	3	0.07706	4713.0	ORF1ab	3.0	1571.0	4722.0	ORF1ab	3.0	1574.0	3.0	same gene	2021-02	2021	2
13361	4974	8387	3	0.07706	13096.0	ORF1ab	1.0	4366.0	4709.0	ORF1ab	2.0	1570.0	2796.0	same gene	2021-02	2021	2
27172	4973	22199	3	0.07706	650.0	M	2.0	217.0	4708.0	ORF1ab	1.0	1570.0		different gene	2021-02	2021	2
4981	13344	8363	3	0.07706	4716.0	ORF1ab	3.0	1572.0	13079.0	ORF1ab	2.0	4360.0	2788.0	same gene	2021-02	2021	2
4981	13343	8362	3	0.07706	4716.0	ORF1ab	3.0	1572.0	13078.0	ORF1ab	1.0	4360.0	2788.0	same gene	2021-02	2021	2
13357	4973	8384	3	0.07706	13092.0	ORF1ab	3.0	4364.0	4708.0	ORF1ab	1.0	1570.0	2794.0	same gene	2021-02	2021	2
4981	13341	8360	3	0.07706	4716.0	ORF1ab	3.0	1572.0	13076.0	ORF1ab	2.0	4359.0	2787.0	same gene	2021-02	2021	2
4981	13340	8359	3	0.07706	4716.0	ORF1ab	3.0	1572.0	13075.0	ORF1ab	1.0	4359.0	2787.0	same gene	2021-02	2021	2
13359	4973	8386	3	0.07706	13094.0	ORF1ab	2.0	4365.0	4708.0	ORF1ab	1.0	1570.0	2795.0	same gene	2021-02	2021	2
13360	4973	8387	3	0.07706	13095.0	ORF1ab	3.0	4365.0	4708.0	ORF1ab	1.0	1570.0	2795.0	same gene	2021-02	2021	2
13361	4973	8388	3	0.07706	13096.0	ORF1ab	1.0	4366.0	4708.0	ORF1ab	1.0	1570.0	2796.0	same gene	2021-02	2021	2
13364	4973	8391	3	0.07706	13099.0	ORF1ab	1.0	4367.0	4708.0	ORF1ab	1.0	1570.0	2797.0	same gene	2021-02	2021	2
13367	4973	8394	3	0.07706	13102.0	ORF1ab	1.0	4368.0	4708.0	ORF1ab	1.0	1570.0	2798.0	same gene	2021-02	2021	2
27173	4973	22200	3	0.07706	651.0	M	3.0	217.0	4708.0	ORF1ab	1.0	1570.0		different gene	2021-02	2021	2
4981	4973	8	3	0.07706	4716.0	ORF1ab	3.0	1572.0	4708.0	ORF1ab	1.0	1570.0	2.0	same gene	2021-02	2021	2
27174	4973	22201	3	0.07706	652.0	M	1.0	218.0	4708.0	ORF1ab	1.0	1570.0		different gene	2021-02	2021	2
27175	4973	22202	3	0.07706	653.0	M	2.0	218.0	4708.0	ORF1ab	1.0	1570.0		different gene	2021-02	2021	2
27176	4973	22203	3	0.07706	654.0	M	3.0	218.0	4708.0	ORF1ab	1.0	1570.0		different gene	2021-02	2021	2
27177	4973	22204	3	0.07706	655.0	M	1.0	219.0	4708.0	ORF1ab	1.0	1570.0		different gene	2021-02	2021	2
27178	4973	22205	3	0.07706	656.0	M	2.0	219.0	4708.0	ORF1ab	1.0	1570.0		different gene	2021-02	2021	2
27179	4973	22206	3	0.07706	657.0	M	3.0	219.0	4708.0	ORF1ab	1.0	1570.0		different gene	2021-02	2021	2
27180	4973	22207	3	0.07706	658.0	M	1.0	220.0	4708.0	ORF1ab	1.0	1570.0		different gene	2021-02	2021	2
27181	4973	22208	3	0.07706	659.0	M	2.0	220.0	4708.0	ORF1ab	1.0	1570.0		different gene	2021-02	2021	2
27182	4973	22209	3	0.07706	660.0	M	3.0	220.0	4708.0	ORF1ab	1.0	1570.0		different gene	2021-02	2021	2
27184	4973	22211	3	0.07706	662.0	M	2.0	221.0	4708.0	ORF1ab	1.0	1570.0		different gene	2021-02	2021	2
13355	4973	8382	3	0.07706	13090.0	ORF1ab	1.0	4364.0	4708.0	ORF1ab	1.0	1570.0	2794.0	same gene	2021-02	2021	2
4981	13346	8365	3	0.07706	4716.0	ORF1ab	3.0	1572.0	13081.0	ORF1ab	1.0	4361.0	2789.0	same gene	2021-02	2021	2
4981	13347	8366	3	0.07706	4716.0	ORF1ab	3.0	1572.0	13082.0	ORF1ab	2.0	4361.0	2789.0	same gene	2021-02	2021	2
4981	13349	8368	3	0.07706	4716.0	ORF1ab	3.0	1572.0	13084.0	ORF1ab	1.0	4362.0	2790.0	same gene	2021-02	2021	2
13343	4973	8370	3	0.07706	13078.0	ORF1ab	1.0	4360.0	4708.0	ORF1ab	1.0	1570.0	2790.0	same gene	2021-02	2021	2
13344	4973	8371	3	0.07706	13079.0	ORF1ab	2.0	4360.0	4708.0	ORF1ab	1.0	1570.0	2790.0	same gene	2021-02	2021	2
27180	13353	13827	3	0.07706	658.0	M	1.0	220.0	13088.0	ORF1ab	2.0	4363.0		different gene	2021-02	2021	2
4981	13367	8386	3	0.07706	4716.0	ORF1ab	3.0	1572.0	13102.0	ORF1ab	1.0	4368.0	2796.0	same gene	2021-02	2021	2
13346	4973	8373	3	0.07706	13081.0	ORF1ab	1.0	4361.0	4708.0	ORF1ab	1.0	1570.0	2791.0	same gene	2021-02	2021	2
13347	4973	8374	3	0.07706	13082.0	ORF1ab	2.0	4361.0	4708.0	ORF1ab	1.0	1570.0	2791.0	same gene	2021-02	2021	2
4981	13364	8383	3	0.07706	4716.0	ORF1ab	3.0	1572.0	13099.0	ORF1ab	1.0	4367.0	2795.0	same gene	2021-02	2021	2
13349	4973	8376	3	0.07706	13084.0	ORF1ab	1.0	4362.0	4708.0	ORF1ab	1.0	1570.0	2792.0	same gene	2021-02	2021	2
13350	4973	8377	3	0.07706	13085.0	ORF1ab	2.0	4362.0	4708.0	ORF1ab	1.0	1570.0	2792.0	same gene	2021-02	2021	2
4981	13361	8380	3	0.07706	4716.0	ORF1ab	3.0	1572.0	13096.0	ORF1ab	1.0	4366.0	2794.0	same gene	2021-02	2021	2
4981	13360	8379	3	0.07706	4716.0	ORF1ab	3.0	1572.0	13095.0	ORF1ab	3.0	4365.0	2793.0	same gene	2021-02	2021	2
4981	13359	8378	3	0.07706	4716.0	ORF1ab	3.0	1572.0	13094.0	ORF1ab	2.0	4365.0	2793.0	same gene	2021-02	2021	2
13351	4973	8378	3	0.07706	13086.0	ORF1ab	3.0	4362.0	4708.0	ORF1ab	1.0	1570.0	2792.0	same gene	2021-02	2021	2
4981	13357	8376	3	0.07706	4716.0	ORF1ab	3.0	1572.0	13092.0	ORF1ab	3.0	4364.0	2792.0	same gene	2021-02	2021	2
13352	4973	8379	3	0.07706	13087.0	ORF1ab	1.0	4363.0	4708.0	ORF1ab	1.0	1570.0	2793.0	same gene	2021-02	2021	2
4981	13355	8374	3	0.07706	4716.0	ORF1ab	3.0	1572.0	13090.0	ORF1ab	1.0	4364.0	2792.0	same gene	2021-02	2021	2
13353	4973	8380	3	0.07706	13088.0	ORF1ab	2.0	4363.0	4708.0	ORF1ab	1.0	1570.0	2793.0	same gene	2021-02	2021	2
4979	13355	8376	3	0.07706	4714.0	ORF1ab	1.0	1572.0	13090.0	ORF1ab	1.0	4364.0	2792.0	same gene	2021-02	2021	2
4981	13352	8371	3	0.07706	4716.0	ORF1ab	3.0	1572.0	13087.0	ORF1ab	1.0	4363.0	2791.0	same gene	2021-02	2021	2
4981	13351	8370	3	0.07706	4716.0	ORF1ab	3.0	1572.0	13086.0	ORF1ab	3.0	4362.0	2790.0	same gene	2021-02	2021	2
4981	13350	8369	3	0.07706	4716.0	ORF1ab	3.0	1572.0	13085.0	ORF1ab	2.0	4362.0	2790.0	same gene	2021-02	2021	2
4979	4973	6	3	0.07706	4714.0	ORF1ab	1.0	1572.0	4708.0	ORF1ab	1.0	1570.0	2.0	same gene	2021-02	2021	2
4981	13353	8372	3	0.07706	4716.0	ORF1ab	3.0	1572.0	13088.0	ORF1ab	2.0	4363.0	2791.0	same gene	2021-02	2021	2
4979	4987	8	3	0.07706	4714.0	ORF1ab	1.0	1572.0	4722.0	ORF1ab	3.0	1574.0	2.0	same gene	2021-02	2021	2
4979	27172	22193	3	0.07706	4714.0	ORF1ab	1.0	1572.0	650.0	M	2.0	217.0		different gene	2021-02	2021	2
13340	4974	8366	3	0.07706	13075.0	ORF1ab	1.0	4359.0	4709.0	ORF1ab	2.0	1570.0	2789.0	same gene	2021-02	2021	2
13341	4974	8367	3	0.07706	13076.0	ORF1ab	2.0	4359.0	4709.0	ORF1ab	2.0	1570.0	2789.0	same gene	2021-02	2021	2
13343	4974	8369	3	0.07706	13078.0	ORF1ab	1.0	4360.0	4709.0	ORF1ab	2.0	1570.0	2790.0	same gene	2021-02	2021	2
27174	13355	13819	3	0.07706	652.0	M	1.0	218.0	13090.0	ORF1ab	1.0	4364.0		different gene	2021-02	2021	2
13346	4974	8372	3	0.07706	13081.0	ORF1ab	1.0	4361.0	4709.0	ORF1ab	2.0	1570.0	2791.0	same gene	2021-02	2021	2
13347	4974	8373	3	0.07706	13082.0	ORF1ab	2.0	4361.0	4709.0	ORF1ab	2.0	1570.0	2791.0	same gene	2021-02	2021	2
13349	4974	8375	3	0.07706	13084.0	ORF1ab	1.0	4362.0	4709.0	ORF1ab	2.0	1570.0	2792.0	same gene	2021-02	2021	2
13350	4974	8376	3	0.07706	13085.0	ORF1ab	2.0	4362.0	4709.0	ORF1ab	2.0	1570.0	2792.0	same gene	2021-02	2021	2
13351	4974	8377	3	0.07706	13086.0	ORF1ab	3.0	4362.0	4709.0	ORF1ab	2.0	1570.0	2792.0	same gene	2021-02	2021	2
4979	13367	8388	3	0.07706	4714.0	ORF1ab	1.0	1572.0	13102.0	ORF1ab	1.0	4368.0	2796.0	same gene	2021-02	2021	2
13357	4974	8383	3	0.07706	13092.0	ORF1ab	3.0	4364.0	4709.0	ORF1ab	2.0	1570.0	2794.0	same gene	2021-02	2021	2
13360	4974	8386	3	0.07706	13095.0	ORF1ab	3.0	4365.0	4709.0	ORF1ab	2.0	1570.0	2795.0	same gene	2021-02	2021	2
4979	13357	8378	3	0.07706	4714.0	ORF1ab	1.0	1572.0	13092.0	ORF1ab	3.0	4364.0	2792.0	same gene	2021-02	2021	2
13359	4974	8385	3	0.07706	13094.0	ORF1ab	2.0	4365.0	4709.0	ORF1ab	2.0	1570.0	2795.0	same gene	2021-02	2021	2
4979	13359	8380	3	0.07706	4714.0	ORF1ab	1.0	1572.0	13094.0	ORF1ab	2.0	4365.0	2793.0	same gene	2021-02	2021	2
4979	13360	8381	3	0.07706	4714.0	ORF1ab	1.0	1572.0	13095.0	ORF1ab	3.0	4365.0	2793.0	same gene	2021-02	2021	2
13352	4974	8378	3	0.07706	13087.0	ORF1ab	1.0	4363.0	4709.0	ORF1ab	2.0	1570.0	2793.0	same gene	2021-02	2021	2
13353	4974	8379	3	0.07706	13088.0	ORF1ab	2.0	4363.0	4709.0	ORF1ab	2.0	1570.0	2793.0	same gene	2021-02	2021	2
4979	13364	8385	3	0.07706	4714.0	ORF1ab	1.0	1572.0	13099.0	ORF1ab	1.0	4367.0	2795.0	same gene	2021-02	2021	2
13355	4974	8381	3	0.07706	13090.0	ORF1ab	1.0	4364.0	4709.0	ORF1ab	2.0	1570.0	2794.0	same gene	2021-02	2021	2
4979	4986	7	3	0.07706	4714.0	ORF1ab	1.0	1572.0	4721.0	ORF1ab	2.0	1574.0	2.0	same gene	2021-02	2021	2
27173	13355	13818	3	0.07706	651.0	M	3.0	217.0	13090.0	ORF1ab	1.0	4364.0		different gene	2021-02	2021	2
13344	4974	8370	3	0.07706	13079.0	ORF1ab	2.0	4360.0	4709.0	ORF1ab	2.0	1570.0	2790.0	same gene	2021-02	2021	2
4979	27173	22194	3	0.07706	4714.0	ORF1ab	1.0	1572.0	651.0	M	3.0	217.0		different gene	2021-02	2021	2
27172	13355	13817	3	0.07706	650.0	M	2.0	217.0	13090.0	ORF1ab	1.0	4364.0		different gene	2021-02	2021	2
27181	13353	13828	3	0.07706	659.0	M	2.0	220.0	13088.0	ORF1ab	2.0	4363.0		different gene	2021-02	2021	2
27182	13353	13829	3	0.07706	660.0	M	3.0	220.0	13088.0	ORF1ab	2.0	4363.0		different gene	2021-02	2021	2
4986	4973	13	3	0.07706	4721.0	ORF1ab	2.0	1574.0	4708.0	ORF1ab	1.0	1570.0	4.0	same gene	2021-02	2021	2
4983	4973	10	3	0.07706	4718.0	ORF1ab	2.0	1573.0	4708.0	ORF1ab	1.0	1570.0	3.0	same gene	2021-02	2021	2
27184	13353	13831	3	0.07706	662.0	M	2.0	221.0	13088.0	ORF1ab	2.0	4363.0		different gene	2021-02	2021	2
13361	13355	6	3	0.07706	13096.0	ORF1ab	1.0	4366.0	13090.0	ORF1ab	1.0	4364.0	2.0	same gene	2021-02	2021	2
4979	13361	8382	3	0.07706	4714.0	ORF1ab	1.0	1572.0	13096.0	ORF1ab	1.0	4366.0	2794.0	same gene	2021-02	2021	2
13364	13355	9	3	0.07706	13099.0	ORF1ab	1.0	4367.0	13090.0	ORF1ab	1.0	4364.0	3.0	same gene	2021-02	2021	2
13367	13355	12	3	0.07706	13102.0	ORF1ab	1.0	4368.0	13090.0	ORF1ab	1.0	4364.0	4.0	same gene	2021-02	2021	2
4982	4973	9	3	0.07706	4717.0	ORF1ab	1.0	1573.0	4708.0	ORF1ab	1.0	1570.0	3.0	same gene	2021-02	2021	2
4979	27184	22205	3	0.07706	4714.0	ORF1ab	1.0	1572.0	662.0	M	2.0	221.0		different gene	2021-02	2021	2
4979	27182	22203	3	0.07706	4714.0	ORF1ab	1.0	1572.0	660.0	M	3.0	220.0		different gene	2021-02	2021	2
4979	27181	22202	3	0.07706	4714.0	ORF1ab	1.0	1572.0	659.0	M	2.0	220.0		different gene	2021-02	2021	2
4979	27180	22201	3	0.07706	4714.0	ORF1ab	1.0	1572.0	658.0	M	1.0	220.0		different gene	2021-02	2021	2
4979	27179	22200	3	0.07706	4714.0	ORF1ab	1.0	1572.0	657.0	M	3.0	219.0		different gene	2021-02	2021	2
4979	27178	22199	3	0.07706	4714.0	ORF1ab	1.0	1572.0	656.0	M	2.0	219.0		different gene	2021-02	2021	2
4979	27177	22198	3	0.07706	4714.0	ORF1ab	1.0	1572.0	655.0	M	1.0	219.0		different gene	2021-02	2021	2
4979	27176	22197	3	0.07706	4714.0	ORF1ab	1.0	1572.0	654.0	M	3.0	218.0		different gene	2021-02	2021	2
4979	27175	22196	3	0.07706	4714.0	ORF1ab	1.0	1572.0	653.0	M	2.0	218.0		different gene	2021-02	2021	2
4979	27174	22195	3	0.07706	4714.0	ORF1ab	1.0	1572.0	652.0	M	1.0	218.0		different gene	2021-02	2021	2
4987	4973	14	3	0.07706	4722.0	ORF1ab	3.0	1574.0	4708.0	ORF1ab	1.0	1570.0	4.0	same gene	2021-02	2021	2
11040	13364	2324	3	0.07705	10775.0	ORF1ab	2.0	3592.0	13099.0	ORF1ab	1.0	4367.0	775.0	same gene	2021-02	2021	2
11040	13360	2320	3	0.07705	10775.0	ORF1ab	2.0	3592.0	13095.0	ORF1ab	3.0	4365.0	773.0	same gene	2021-02	2021	2
11040	13359	2319	3	0.07705	10775.0	ORF1ab	2.0	3592.0	13094.0	ORF1ab	2.0	4365.0	773.0	same gene	2021-02	2021	2
11040	13361	2321	3	0.07705	10775.0	ORF1ab	2.0	3592.0	13096.0	ORF1ab	1.0	4366.0	774.0	same gene	2021-02	2021	2
11040	27174	16134	3	0.07705	10775.0	ORF1ab	2.0	3592.0	652.0	M	1.0	218.0		different gene	2021-02	2021	2
11040	13367	2327	3	0.07705	10775.0	ORF1ab	2.0	3592.0	13102.0	ORF1ab	1.0	4368.0	776.0	same gene	2021-02	2021	2
27182	13345	13837	3	0.07705	660.0	M	3.0	220.0	13080.0	ORF1ab	3.0	4360.0		different gene	2021-02	2021	2
11040	27172	16132	3	0.07705	10775.0	ORF1ab	2.0	3592.0	650.0	M	2.0	217.0		different gene	2021-02	2021	2
11040	27173	16133	3	0.07705	10775.0	ORF1ab	2.0	3592.0	651.0	M	3.0	217.0		different gene	2021-02	2021	2
11040	27175	16135	3	0.07705	10775.0	ORF1ab	2.0	3592.0	653.0	M	2.0	218.0		different gene	2021-02	2021	2
11040	27176	16136	3	0.07705	10775.0	ORF1ab	2.0	3592.0	654.0	M	3.0	218.0		different gene	2021-02	2021	2
11040	13357	2317	3	0.07705	10775.0	ORF1ab	2.0	3592.0	13092.0	ORF1ab	3.0	4364.0	772.0	same gene	2021-02	2021	2
27181	13345	13836	3	0.07705	659.0	M	2.0	220.0	13080.0	ORF1ab	3.0	4360.0		different gene	2021-02	2021	2
11038	27182	16144	3	0.07705	10773.0	ORF1ab	3.0	3591.0	660.0	M	3.0	220.0		different gene	2021-02	2021	2
11040	13355	2315	3	0.07705	10775.0	ORF1ab	2.0	3592.0	13090.0	ORF1ab	1.0	4364.0	772.0	same gene	2021-02	2021	2
11040	13343	2303	3	0.07705	10775.0	ORF1ab	2.0	3592.0	13078.0	ORF1ab	1.0	4360.0	768.0	same gene	2021-02	2021	2
11038	27180	16142	3	0.07705	10773.0	ORF1ab	3.0	3591.0	658.0	M	1.0	220.0		different gene	2021-02	2021	2
11038	27181	16143	3	0.07705	10773.0	ORF1ab	3.0	3591.0	659.0	M	2.0	220.0		different gene	2021-02	2021	2
11040	27178	16138	3	0.07705	10775.0	ORF1ab	2.0	3592.0	656.0	M	2.0	219.0		different gene	2021-02	2021	2
11038	27184	16146	3	0.07705	10773.0	ORF1ab	3.0	3591.0	662.0	M	2.0	221.0		different gene	2021-02	2021	2
11040	13340	2300	3	0.07705	10775.0	ORF1ab	2.0	3592.0	13075.0	ORF1ab	1.0	4359.0	767.0	same gene	2021-02	2021	2
11040	13341	2301	3	0.07705	10775.0	ORF1ab	2.0	3592.0	13076.0	ORF1ab	2.0	4359.0	767.0	same gene	2021-02	2021	2
11040	13344	2304	3	0.07705	10775.0	ORF1ab	2.0	3592.0	13079.0	ORF1ab	2.0	4360.0	768.0	same gene	2021-02	2021	2
11040	13353	2313	3	0.07705	10775.0	ORF1ab	2.0	3592.0	13088.0	ORF1ab	2.0	4363.0	771.0	same gene	2021-02	2021	2
11040	13346	2306	3	0.07705	10775.0	ORF1ab	2.0	3592.0	13081.0	ORF1ab	1.0	4361.0	769.0	same gene	2021-02	2021	2
11040	13347	2307	3	0.07705	10775.0	ORF1ab	2.0	3592.0	13082.0	ORF1ab	2.0	4361.0	769.0	same gene	2021-02	2021	2
11040	13349	2309	3	0.07705	10775.0	ORF1ab	2.0	3592.0	13084.0	ORF1ab	1.0	4362.0	770.0	same gene	2021-02	2021	2
11040	13350	2310	3	0.07705	10775.0	ORF1ab	2.0	3592.0	13085.0	ORF1ab	2.0	4362.0	770.0	same gene	2021-02	2021	2
11040	13351	2311	3	0.07705	10775.0	ORF1ab	2.0	3592.0	13086.0	ORF1ab	3.0	4362.0	770.0	same gene	2021-02	2021	2
11040	13352	2312	3	0.07705	10775.0	ORF1ab	2.0	3592.0	13087.0	ORF1ab	1.0	4363.0	771.0	same gene	2021-02	2021	2
11040	27177	16137	3	0.07705	10775.0	ORF1ab	2.0	3592.0	655.0	M	1.0	219.0		different gene	2021-02	2021	2
11041	13359	2318	3	0.07705	10776.0	ORF1ab	3.0	3592.0	13094.0	ORF1ab	2.0	4365.0	773.0	same gene	2021-02	2021	2
11040	27179	16139	3	0.07705	10775.0	ORF1ab	2.0	3592.0	657.0	M	3.0	219.0		different gene	2021-02	2021	2
11040	27180	16140	3	0.07705	10775.0	ORF1ab	2.0	3592.0	658.0	M	1.0	220.0		different gene	2021-02	2021	2
11041	13364	2323	3	0.07705	10776.0	ORF1ab	3.0	3592.0	13099.0	ORF1ab	1.0	4367.0	775.0	same gene	2021-02	2021	2
11041	13367	2326	3	0.07705	10776.0	ORF1ab	3.0	3592.0	13102.0	ORF1ab	1.0	4368.0	776.0	same gene	2021-02	2021	2
11041	27172	16131	3	0.07705	10776.0	ORF1ab	3.0	3592.0	650.0	M	2.0	217.0		different gene	2021-02	2021	2
11041	27173	16132	3	0.07705	10776.0	ORF1ab	3.0	3592.0	651.0	M	3.0	217.0		different gene	2021-02	2021	2
11041	27174	16133	3	0.07705	10776.0	ORF1ab	3.0	3592.0	652.0	M	1.0	218.0		different gene	2021-02	2021	2
11041	27175	16134	3	0.07705	10776.0	ORF1ab	3.0	3592.0	653.0	M	2.0	218.0		different gene	2021-02	2021	2
11041	27176	16135	3	0.07705	10776.0	ORF1ab	3.0	3592.0	654.0	M	3.0	218.0		different gene	2021-02	2021	2
11041	27177	16136	3	0.07705	10776.0	ORF1ab	3.0	3592.0	655.0	M	1.0	219.0		different gene	2021-02	2021	2
11041	27178	16137	3	0.07705	10776.0	ORF1ab	3.0	3592.0	656.0	M	2.0	219.0		different gene	2021-02	2021	2
[truncated: 9,239 more rows]
