# Supplementary material for: Real-time identification of epistatic interactions in SARS-CoV-2 from large genome collections
Source: Genome Biol. 2024 Aug 22;25:228. doi: 10.1186/s13059-024-03355-y (PMC11342480; doi:10.1186/s13059-024-03355-y)
Supplement: Supplementary file 9 — Additional file 9. Table S8: predicted interactions for the time subsets, from March 2020 until March 2023; columns are the same as those in Table S7. [file 13059_2024_3355_MOESM9_ESM.zip › time_subset_2021-03.tsv]

pos_source	pos_target	distance	outlier	mi	feature_position_source	gene_source	codon_source	feature_codon_source	feature_position_target	gene_target	codon_target	feature_codon_target	codon_distance	interaction	name	year	month
11290	11283	7	4	0.66399	11025.0	ORF1ab	3.0	3675.0	11018.0	ORF1ab	2.0	3673.0	2.0	same gene	2021-03	2021	3
11283	11290	7	4	0.66399	11018.0	ORF1ab	2.0	3673.0	11025.0	ORF1ab	3.0	3675.0	2.0	same gene	2021-03	2021	3
11286	11291	5	4	0.66364	11021.0	ORF1ab	2.0	3674.0	11026.0	ORF1ab	1.0	3676.0	2.0	same gene	2021-03	2021	3
11291	11286	5	4	0.66364	11026.0	ORF1ab	1.0	3676.0	11021.0	ORF1ab	2.0	3674.0	2.0	same gene	2021-03	2021	3
11285	11291	6	4	0.66364	11020.0	ORF1ab	1.0	3674.0	11026.0	ORF1ab	1.0	3676.0	2.0	same gene	2021-03	2021	3
11291	11285	6	4	0.66364	11026.0	ORF1ab	1.0	3676.0	11020.0	ORF1ab	1.0	3674.0	2.0	same gene	2021-03	2021	3
11283	11295	12	4	0.65707	11018.0	ORF1ab	2.0	3673.0	11030.0	ORF1ab	2.0	3677.0	4.0	same gene	2021-03	2021	3
11283	11293	10	4	0.65707	11018.0	ORF1ab	2.0	3673.0	11028.0	ORF1ab	3.0	3676.0	3.0	same gene	2021-03	2021	3
11285	11292	7	4	0.65707	11020.0	ORF1ab	1.0	3674.0	11027.0	ORF1ab	2.0	3676.0	2.0	same gene	2021-03	2021	3
11293	11283	10	4	0.65707	11028.0	ORF1ab	3.0	3676.0	11018.0	ORF1ab	2.0	3673.0	3.0	same gene	2021-03	2021	3
11293	11286	7	4	0.65707	11028.0	ORF1ab	3.0	3676.0	11021.0	ORF1ab	2.0	3674.0	2.0	same gene	2021-03	2021	3
11292	11286	6	4	0.65707	11027.0	ORF1ab	2.0	3676.0	11021.0	ORF1ab	2.0	3674.0	2.0	same gene	2021-03	2021	3
11283	11292	9	4	0.65707	11018.0	ORF1ab	2.0	3673.0	11027.0	ORF1ab	2.0	3676.0	3.0	same gene	2021-03	2021	3
11295	11285	10	4	0.65707	11030.0	ORF1ab	2.0	3677.0	11020.0	ORF1ab	1.0	3674.0	3.0	same gene	2021-03	2021	3
11293	11285	8	4	0.65707	11028.0	ORF1ab	3.0	3676.0	11020.0	ORF1ab	1.0	3674.0	2.0	same gene	2021-03	2021	3
11292	11285	7	4	0.65707	11027.0	ORF1ab	2.0	3676.0	11020.0	ORF1ab	1.0	3674.0	2.0	same gene	2021-03	2021	3
11295	11283	12	4	0.65707	11030.0	ORF1ab	2.0	3677.0	11018.0	ORF1ab	2.0	3673.0	4.0	same gene	2021-03	2021	3
11295	11290	5	4	0.65707	11030.0	ORF1ab	2.0	3677.0	11025.0	ORF1ab	3.0	3675.0	2.0	same gene	2021-03	2021	3
11295	11286	9	4	0.65707	11030.0	ORF1ab	2.0	3677.0	11021.0	ORF1ab	2.0	3674.0	3.0	same gene	2021-03	2021	3
11292	11283	9	4	0.65707	11027.0	ORF1ab	2.0	3676.0	11018.0	ORF1ab	2.0	3673.0	3.0	same gene	2021-03	2021	3
11290	11295	5	4	0.65707	11025.0	ORF1ab	3.0	3675.0	11030.0	ORF1ab	2.0	3677.0	2.0	same gene	2021-03	2021	3
11286	11295	9	4	0.65707	11021.0	ORF1ab	2.0	3674.0	11030.0	ORF1ab	2.0	3677.0	3.0	same gene	2021-03	2021	3
11286	11293	7	4	0.65707	11021.0	ORF1ab	2.0	3674.0	11028.0	ORF1ab	3.0	3676.0	2.0	same gene	2021-03	2021	3
11286	11292	6	4	0.65707	11021.0	ORF1ab	2.0	3674.0	11027.0	ORF1ab	2.0	3676.0	2.0	same gene	2021-03	2021	3
11285	11295	10	4	0.65707	11020.0	ORF1ab	1.0	3674.0	11030.0	ORF1ab	2.0	3677.0	3.0	same gene	2021-03	2021	3
11285	11293	8	4	0.65707	11020.0	ORF1ab	1.0	3674.0	11028.0	ORF1ab	3.0	3676.0	2.0	same gene	2021-03	2021	3
11301	11282	19	4	0.65351	11036.0	ORF1ab	2.0	3679.0	11017.0	ORF1ab	1.0	3673.0	6.0	same gene	2021-03	2021	3
11282	11302	20	4	0.65351	11017.0	ORF1ab	1.0	3673.0	11037.0	ORF1ab	3.0	3679.0	6.0	same gene	2021-03	2021	3
11302	11282	20	4	0.65351	11037.0	ORF1ab	3.0	3679.0	11017.0	ORF1ab	1.0	3673.0	6.0	same gene	2021-03	2021	3
11282	11301	19	4	0.65351	11017.0	ORF1ab	1.0	3673.0	11036.0	ORF1ab	2.0	3679.0	6.0	same gene	2021-03	2021	3
16176	24914	8738	4	0.64776	2709.0	ORF1ab	3.0	903.0	3352.0	S	1.0	1118.0		different gene	2021-03	2021	3
24914	16176	8738	4	0.64776	3352.0	S	1.0	1118.0	2709.0	ORF1ab	3.0	903.0		different gene	2021-03	2021	3
5388	16176	10788	4	0.64645	5123.0	ORF1ab	2.0	1708.0	2709.0	ORF1ab	3.0	903.0	805.0	same gene	2021-03	2021	3
16176	5388	10788	4	0.64645	2709.0	ORF1ab	3.0	903.0	5123.0	ORF1ab	2.0	1708.0	805.0	same gene	2021-03	2021	3
16176	913	15263	4	0.64447	2709.0	ORF1ab	3.0	903.0	648.0	ORF1ab	3.0	216.0	687.0	same gene	2021-03	2021	3
913	16176	15263	4	0.64447	648.0	ORF1ab	3.0	216.0	2709.0	ORF1ab	3.0	903.0	687.0	same gene	2021-03	2021	3
24506	16176	8330	4	0.64335	2944.0	S	1.0	982.0	2709.0	ORF1ab	3.0	903.0		different gene	2021-03	2021	3
16176	24506	8330	4	0.64335	2709.0	ORF1ab	3.0	903.0	2944.0	S	1.0	982.0		different gene	2021-03	2021	3
24506	23271	1235	4	0.64191	2944.0	S	1.0	982.0	1709.0	S	2.0	570.0	412.0	same gene	2021-03	2021	3
23271	24506	1235	4	0.64191	1709.0	S	2.0	570.0	2944.0	S	1.0	982.0	412.0	same gene	2021-03	2021	3
28111	5388	22723	4	0.64132	218.0	ORF8	2.0	73.0	5123.0	ORF1ab	2.0	1708.0		different gene	2021-03	2021	3
5388	28111	22723	4	0.64132	5123.0	ORF1ab	2.0	1708.0	218.0	ORF8	2.0	73.0		different gene	2021-03	2021	3
28048	27972	76	4	0.64121	155.0	ORF8	2.0	52.0	79.0	ORF8	1.0	27.0	25.0	same gene	2021-03	2021	3
27972	28048	76	4	0.64121	79.0	ORF8	1.0	27.0	155.0	ORF8	2.0	52.0	25.0	same gene	2021-03	2021	3
15279	16176	897	4	0.64037	1812.0	ORF1ab	3.0	604.0	2709.0	ORF1ab	3.0	903.0	299.0	same gene	2021-03	2021	3
16176	15279	897	4	0.64037	2709.0	ORF1ab	3.0	903.0	1812.0	ORF1ab	3.0	604.0	299.0	same gene	2021-03	2021	3
28048	28111	63	4	0.6403	155.0	ORF8	2.0	52.0	218.0	ORF8	2.0	73.0	21.0	same gene	2021-03	2021	3
28111	28048	63	4	0.6403	218.0	ORF8	2.0	73.0	155.0	ORF8	2.0	52.0	21.0	same gene	2021-03	2021	3
16176	3267	12909	4	0.64009	2709.0	ORF1ab	3.0	903.0	3002.0	ORF1ab	2.0	1001.0	98.0	same gene	2021-03	2021	3
3267	16176	12909	4	0.64009	3002.0	ORF1ab	2.0	1001.0	2709.0	ORF1ab	3.0	903.0	98.0	same gene	2021-03	2021	3
6954	24506	17552	4	0.63956	6689.0	ORF1ab	2.0	2230.0	2944.0	S	1.0	982.0		different gene	2021-03	2021	3
24506	6954	17552	4	0.63956	2944.0	S	1.0	982.0	6689.0	ORF1ab	2.0	2230.0		different gene	2021-03	2021	3
5388	28281	22893	4	0.63734	5123.0	ORF1ab	2.0	1708.0	8.0	N	2.0	3.0		different gene	2021-03	2021	3
28281	5388	22893	4	0.63734	8.0	N	2.0	3.0	5123.0	ORF1ab	2.0	1708.0		different gene	2021-03	2021	3
27972	5388	22584	4	0.63714	79.0	ORF8	1.0	27.0	5123.0	ORF1ab	2.0	1708.0		different gene	2021-03	2021	3
5388	27972	22584	4	0.63714	5123.0	ORF1ab	2.0	1708.0	79.0	ORF8	1.0	27.0		different gene	2021-03	2021	3
28111	28977	866	4	0.62878	218.0	ORF8	2.0	73.0	704.0	N	2.0	235.0		different gene	2021-03	2021	3
28977	28111	866	4	0.62878	704.0	N	2.0	235.0	218.0	ORF8	2.0	73.0		different gene	2021-03	2021	3
5388	5986	598	4	0.62861	5123.0	ORF1ab	2.0	1708.0	5721.0	ORF1ab	3.0	1907.0	199.0	same gene	2021-03	2021	3
5986	5388	598	4	0.62861	5721.0	ORF1ab	3.0	1907.0	5123.0	ORF1ab	2.0	1708.0	199.0	same gene	2021-03	2021	3
14676	16176	1500	4	0.62646	1209.0	ORF1ab	3.0	403.0	2709.0	ORF1ab	3.0	903.0	500.0	same gene	2021-03	2021	3
16176	14676	1500	4	0.62646	2709.0	ORF1ab	3.0	903.0	1209.0	ORF1ab	3.0	403.0	500.0	same gene	2021-03	2021	3
24506	23709	797	4	0.62037	2944.0	S	1.0	982.0	2147.0	S	2.0	716.0	266.0	same gene	2021-03	2021	3
23709	24506	797	4	0.62037	2147.0	S	2.0	716.0	2944.0	S	1.0	982.0	266.0	same gene	2021-03	2021	3
23063	23271	208	4	0.57108	1501.0	S	1.0	501.0	1709.0	S	2.0	570.0	69.0	same gene	2021-03	2021	3
23271	23063	208	4	0.57108	1709.0	S	2.0	570.0	1501.0	S	1.0	501.0	69.0	same gene	2021-03	2021	3
16176	21761	5585	4	0.55451	2709.0	ORF1ab	3.0	903.0	199.0	S	1.0	67.0		different gene	2021-03	2021	3
21761	16176	5585	4	0.55451	199.0	S	1.0	67.0	2709.0	ORF1ab	3.0	903.0		different gene	2021-03	2021	3
21989	16176	5813	4	0.54819	427.0	S	1.0	143.0	2709.0	ORF1ab	3.0	903.0		different gene	2021-03	2021	3
16176	21989	5813	4	0.54819	2709.0	ORF1ab	3.0	903.0	427.0	S	1.0	143.0		different gene	2021-03	2021	3
11296	28281	16985	4	0.53774	11031.0	ORF1ab	3.0	3677.0	8.0	N	2.0	3.0		different gene	2021-03	2021	3
28281	11296	16985	4	0.53774	8.0	N	2.0	3.0	11031.0	ORF1ab	3.0	3677.0		different gene	2021-03	2021	3
28271	11296	16975	4	0.53732					11031.0	ORF1ab	3.0	3677.0		different gene	2021-03	2021	3
11296	28271	16975	4	0.53732	11031.0	ORF1ab	3.0	3677.0						different gene	2021-03	2021	3
23604	23709	105	4	0.53358	2042.0	S	2.0	681.0	2147.0	S	2.0	716.0	35.0	same gene	2021-03	2021	3
23709	23604	105	4	0.53358	2147.0	S	2.0	716.0	2042.0	S	2.0	681.0	35.0	same gene	2021-03	2021	3
1059	25563	24504	4	0.46506	794.0	ORF1ab	2.0	265.0	171.0	ORF3a	3.0	57.0		different gene	2021-03	2021	3
25563	1059	24504	4	0.46506	171.0	ORF3a	3.0	57.0	794.0	ORF1ab	2.0	265.0		different gene	2021-03	2021	3
18424	25907	7483	4	0.41515	4957.0	ORF1ab	1.0	1653.0	515.0	ORF3a	2.0	172.0		different gene	2021-03	2021	3
25907	18424	7483	4	0.41515	515.0	ORF3a	2.0	172.0	4957.0	ORF1ab	1.0	1653.0		different gene	2021-03	2021	3
18424	28472	10048	4	0.41287	4957.0	ORF1ab	1.0	1653.0	199.0	N	1.0	67.0		different gene	2021-03	2021	3
28472	18424	10048	4	0.41287	199.0	N	1.0	67.0	4957.0	ORF1ab	1.0	1653.0		different gene	2021-03	2021	3
10319	27964	17645	4	0.40017	10054.0	ORF1ab	1.0	3352.0	71.0	ORF8	2.0	24.0		different gene	2021-03	2021	3
27964	10319	17645	4	0.40017	71.0	ORF8	2.0	24.0	10054.0	ORF1ab	1.0	3352.0		different gene	2021-03	2021	3
10319	18424	8105	4	0.39126	10054.0	ORF1ab	1.0	3352.0	4957.0	ORF1ab	1.0	1653.0	1699.0	same gene	2021-03	2021	3
18424	10319	8105	4	0.39126	4957.0	ORF1ab	1.0	1653.0	10054.0	ORF1ab	1.0	3352.0	1699.0	same gene	2021-03	2021	3
21304	18424	2880	4	0.38373	7837.0	ORF1ab	1.0	2613.0	4957.0	ORF1ab	1.0	1653.0	960.0	same gene	2021-03	2021	3
18424	21304	2880	4	0.38373	4957.0	ORF1ab	1.0	1653.0	7837.0	ORF1ab	1.0	2613.0	960.0	same gene	2021-03	2021	3
28869	18424	10445	4	0.3734	596.0	N	2.0	199.0	4957.0	ORF1ab	1.0	1653.0		different gene	2021-03	2021	3
18424	28869	10445	4	0.3734	4957.0	ORF1ab	1.0	1653.0	596.0	N	2.0	199.0		different gene	2021-03	2021	3
15279	28883	13604	4	0.37327	1812.0	ORF1ab	3.0	604.0	610.0	N	1.0	204.0		different gene	2021-03	2021	3
28883	15279	13604	4	0.37327	610.0	N	1.0	204.0	1812.0	ORF1ab	3.0	604.0		different gene	2021-03	2021	3
29645	26801	2844	4	0.31436	88.0	ORF10	1.0	30.0	279.0	M	3.0	93.0		different gene	2021-03	2021	3
26801	29645	2844	4	0.31436	279.0	M	3.0	93.0	88.0	ORF10	1.0	30.0		different gene	2021-03	2021	3
28932	26801	2131	4	0.31312	659.0	N	2.0	220.0	279.0	M	3.0	93.0		different gene	2021-03	2021	3
26801	28932	2131	4	0.31312	279.0	M	3.0	93.0	659.0	N	2.0	220.0		different gene	2021-03	2021	3
26801	445	26356	4	0.31043	279.0	M	3.0	93.0	180.0	ORF1ab	3.0	60.0		different gene	2021-03	2021	3
445	26801	26356	4	0.31043	180.0	ORF1ab	3.0	60.0	279.0	M	3.0	93.0		different gene	2021-03	2021	3
6286	445	5841	4	0.3032	6021.0	ORF1ab	3.0	2007.0	180.0	ORF1ab	3.0	60.0	1947.0	same gene	2021-03	2021	3
445	6286	5841	4	0.3032	180.0	ORF1ab	3.0	60.0	6021.0	ORF1ab	3.0	2007.0	1947.0	same gene	2021-03	2021	3
21255	26801	5546	4	0.30095	7788.0	ORF1ab	3.0	2596.0	279.0	M	3.0	93.0		different gene	2021-03	2021	3
26801	21255	5546	4	0.30095	279.0	M	3.0	93.0	7788.0	ORF1ab	3.0	2596.0		different gene	2021-03	2021	3
22227	26801	4574	4	0.29737	665.0	S	2.0	222.0	279.0	M	3.0	93.0		different gene	2021-03	2021	3
26801	22227	4574	4	0.29737	279.0	M	3.0	93.0	665.0	S	2.0	222.0		different gene	2021-03	2021	3
25563	28881	3318	4	0.27423	171.0	ORF3a	3.0	57.0	608.0	N	2.0	203.0		different gene	2021-03	2021	3
28881	25563	3318	4	0.27423	608.0	N	2.0	203.0	171.0	ORF3a	3.0	57.0		different gene	2021-03	2021	3
1059	27964	26905	4	0.24243	794.0	ORF1ab	2.0	265.0	71.0	ORF8	2.0	24.0		different gene	2021-03	2021	3
27964	1059	26905	4	0.24243	71.0	ORF8	2.0	24.0	794.0	ORF1ab	2.0	265.0		different gene	2021-03	2021	3
14805	8083	6722	4	0.22832	1338.0	ORF1ab	3.0	446.0	7818.0	ORF1ab	3.0	2606.0	2160.0	same gene	2021-03	2021	3
8083	14805	6722	4	0.22832	7818.0	ORF1ab	3.0	2606.0	1338.0	ORF1ab	3.0	446.0	2160.0	same gene	2021-03	2021	3
21600	17014	4586	4	0.21084	38.0	S	2.0	13.0	3547.0	ORF1ab	1.0	1183.0		different gene	2021-03	2021	3
17014	21600	4586	4	0.21084	3547.0	ORF1ab	1.0	1183.0	38.0	S	2.0	13.0		different gene	2021-03	2021	3
22018	17014	5004	4	0.21083	456.0	S	3.0	152.0	3547.0	ORF1ab	1.0	1183.0		different gene	2021-03	2021	3
17014	22018	5004	4	0.21083	3547.0	ORF1ab	1.0	1183.0	456.0	S	3.0	152.0		different gene	2021-03	2021	3
22018	28272	6254	4	0.20293	456.0	S	3.0	152.0						different gene	2021-03	2021	3
28272	22018	6254	4	0.20293					456.0	S	3.0	152.0		different gene	2021-03	2021	3
22018	26681	4663	4	0.18918	456.0	S	3.0	152.0	159.0	M	3.0	53.0		different gene	2021-03	2021	3
26681	22018	4663	4	0.18918	159.0	M	3.0	53.0	456.0	S	3.0	152.0		different gene	2021-03	2021	3
27944	28932	988	4	0.18224	51.0	ORF8	3.0	17.0	659.0	N	2.0	220.0		different gene	2021-03	2021	3
28932	27944	988	4	0.18224	659.0	N	2.0	220.0	51.0	ORF8	3.0	17.0		different gene	2021-03	2021	3
21600	22917	1317	4	0.17938	38.0	S	2.0	13.0	1355.0	S	2.0	452.0	439.0	same gene	2021-03	2021	3
29362	22018	7344	4	0.17938	1089.0	N	3.0	363.0	456.0	S	3.0	152.0		different gene	2021-03	2021	3
22917	21600	1317	4	0.17938	1355.0	S	2.0	452.0	38.0	S	2.0	13.0	439.0	same gene	2021-03	2021	3
22018	29362	7344	4	0.17938	456.0	S	3.0	152.0	1089.0	N	3.0	363.0		different gene	2021-03	2021	3
22018	28887	6869	4	0.16076	456.0	S	3.0	152.0	614.0	N	2.0	205.0		different gene	2021-03	2021	3
28887	22018	6869	4	0.16076	614.0	N	2.0	205.0	456.0	S	3.0	152.0		different gene	2021-03	2021	3
12878	24349	11471	4	0.16061	12613.0	ORF1ab	1.0	4205.0	2787.0	S	3.0	929.0		different gene	2021-03	2021	3
24349	12878	11471	4	0.16061	2787.0	S	3.0	929.0	12613.0	ORF1ab	1.0	4205.0		different gene	2021-03	2021	3
27890	24349	3541	4	0.1605					2787.0	S	3.0	929.0		different gene	2021-03	2021	3
24349	27890	3541	4	0.1605	2787.0	S	3.0	929.0						different gene	2021-03	2021	3
2395	24349	21954	4	0.15874	2130.0	ORF1ab	3.0	710.0	2787.0	S	3.0	929.0		different gene	2021-03	2021	3
24349	2395	21954	4	0.15874	2787.0	S	3.0	929.0	2130.0	ORF1ab	3.0	710.0		different gene	2021-03	2021	3
2597	24349	21752	4	0.15737	2332.0	ORF1ab	1.0	778.0	2787.0	S	3.0	929.0		different gene	2021-03	2021	3
24349	2597	21752	4	0.15737	2787.0	S	3.0	929.0	2332.0	ORF1ab	1.0	778.0		different gene	2021-03	2021	3
12100	8947	3153	4	0.15366	11835.0	ORF1ab	3.0	3945.0	8682.0	ORF1ab	3.0	2894.0	1051.0	same gene	2021-03	2021	3
8947	12100	3153	4	0.15366	8682.0	ORF1ab	3.0	2894.0	11835.0	ORF1ab	3.0	3945.0	1051.0	same gene	2021-03	2021	3
20268	28854	8586	4	0.15105	6801.0	ORF1ab	3.0	2267.0	581.0	N	2.0	194.0		different gene	2021-03	2021	3
28854	20268	8586	4	0.15105	581.0	N	2.0	194.0	6801.0	ORF1ab	3.0	2267.0		different gene	2021-03	2021	3
12100	24349	12249	4	0.14639	11835.0	ORF1ab	3.0	3945.0	2787.0	S	3.0	929.0		different gene	2021-03	2021	3
24349	12100	12249	4	0.14639	2787.0	S	3.0	929.0	11835.0	ORF1ab	3.0	3945.0		different gene	2021-03	2021	3
8083	18424	10341	4	0.14326	7818.0	ORF1ab	3.0	2606.0	4957.0	ORF1ab	1.0	1653.0	953.0	same gene	2021-03	2021	3
18424	8083	10341	4	0.14326	4957.0	ORF1ab	1.0	1653.0	7818.0	ORF1ab	3.0	2606.0	953.0	same gene	2021-03	2021	3
22018	24349	2331	4	0.12681	456.0	S	3.0	152.0	2787.0	S	3.0	929.0	777.0	same gene	2021-03	2021	3
24349	22018	2331	4	0.12681	2787.0	S	3.0	929.0	456.0	S	3.0	152.0	777.0	same gene	2021-03	2021	3
21614	27944	6330	4	0.12413	52.0	S	1.0	18.0	51.0	ORF8	3.0	17.0		different gene	2021-03	2021	3
27944	21614	6330	4	0.12413	51.0	ORF8	3.0	17.0	52.0	S	1.0	18.0		different gene	2021-03	2021	3
16176	17615	1439	4	0.11998	2709.0	ORF1ab	3.0	903.0	4148.0	ORF1ab	2.0	1383.0	480.0	same gene	2021-03	2021	3
17615	16176	1439	4	0.11998	4148.0	ORF1ab	2.0	1383.0	2709.0	ORF1ab	3.0	903.0	480.0	same gene	2021-03	2021	3
2110	14120	12010	4	0.10924	1845.0	ORF1ab	3.0	615.0	653.0	ORF1ab	2.0	218.0	397.0	same gene	2021-03	2021	3
14120	2110	12010	4	0.10924	653.0	ORF1ab	2.0	218.0	1845.0	ORF1ab	3.0	615.0	397.0	same gene	2021-03	2021	3
21921	21916	5	3	0.10093	359.0	S	2.0	120.0	354.0	S	3.0	118.0	2.0	same gene	2021-03	2021	3
21916	21921	5	3	0.10093	354.0	S	3.0	118.0	359.0	S	2.0	120.0	2.0	same gene	2021-03	2021	3
28095	28048	47	3	0.0998	202.0	ORF8	1.0	68.0	155.0	ORF8	2.0	52.0	16.0	same gene	2021-03	2021	3
28048	28095	47	3	0.0998	155.0	ORF8	2.0	52.0	202.0	ORF8	1.0	68.0	16.0	same gene	2021-03	2021	3
25437	8603	16834	3	0.09962	45.0	ORF3a	3.0	15.0	8338.0	ORF1ab	1.0	2780.0		different gene	2021-03	2021	3
8603	25437	16834	3	0.09962	8338.0	ORF1ab	1.0	2780.0	45.0	ORF3a	3.0	15.0		different gene	2021-03	2021	3
19507	19514	7	3	0.09854	6040.0	ORF1ab	1.0	2014.0	6047.0	ORF1ab	2.0	2016.0	2.0	same gene	2021-03	2021	3
19514	19507	7	3	0.09854	6047.0	ORF1ab	2.0	2016.0	6040.0	ORF1ab	1.0	2014.0	2.0	same gene	2021-03	2021	3
21955	21959	4	3	0.09631	393.0	S	3.0	131.0	397.0	S	1.0	133.0	2.0	same gene	2021-03	2021	3
21959	21955	4	3	0.09631	397.0	S	1.0	133.0	393.0	S	3.0	131.0	2.0	same gene	2021-03	2021	3
22377	22346	31	3	0.09395	815.0	S	2.0	272.0	784.0	S	1.0	262.0	10.0	same gene	2021-03	2021	3
22346	22377	31	3	0.09395	784.0	S	1.0	262.0	815.0	S	2.0	272.0	10.0	same gene	2021-03	2021	3
9738	13713	3975	3	0.09228	9473.0	ORF1ab	2.0	3158.0	246.0	ORF1ab	3.0	82.0	3076.0	same gene	2021-03	2021	3
13713	9738	3975	3	0.09228	246.0	ORF1ab	3.0	82.0	9473.0	ORF1ab	2.0	3158.0	3076.0	same gene	2021-03	2021	3
1927	22255	20328	3	0.09014	1662.0	ORF1ab	3.0	554.0	693.0	S	3.0	231.0		different gene	2021-03	2021	3
22255	1927	20328	3	0.09014	693.0	S	3.0	231.0	1662.0	ORF1ab	3.0	554.0		different gene	2021-03	2021	3
21886	21892	6	3	0.08931	324.0	S	3.0	108.0	330.0	S	3.0	110.0	2.0	same gene	2021-03	2021	3
21892	21886	6	3	0.08931	330.0	S	3.0	110.0	324.0	S	3.0	108.0	2.0	same gene	2021-03	2021	3
21964	21930	34	3	0.08735	402.0	S	3.0	134.0	368.0	S	2.0	123.0	11.0	same gene	2021-03	2021	3
21930	21964	34	3	0.08735	368.0	S	2.0	123.0	402.0	S	3.0	134.0	11.0	same gene	2021-03	2021	3
26735	18877	7858	3	0.08686	213.0	M	3.0	71.0	5410.0	ORF1ab	1.0	1804.0		different gene	2021-03	2021	3
18877	26735	7858	3	0.08686	5410.0	ORF1ab	1.0	1804.0	213.0	M	3.0	71.0		different gene	2021-03	2021	3
16394	9738	6656	3	0.08345	2927.0	ORF1ab	2.0	976.0	9473.0	ORF1ab	2.0	3158.0	2182.0	same gene	2021-03	2021	3
9738	16394	6656	3	0.08345	9473.0	ORF1ab	2.0	3158.0	2927.0	ORF1ab	2.0	976.0	2182.0	same gene	2021-03	2021	3
23756	19839	3917	3	0.08071	2194.0	S	1.0	732.0	6372.0	ORF1ab	3.0	2124.0		different gene	2021-03	2021	3
19839	23756	3917	3	0.08071	6372.0	ORF1ab	3.0	2124.0	2194.0	S	1.0	732.0		different gene	2021-03	2021	3
21864	21869	5	3	0.08064	302.0	S	2.0	101.0	307.0	S	1.0	103.0	2.0	same gene	2021-03	2021	3
21864	21870	6	3	0.08064	302.0	S	2.0	101.0	308.0	S	2.0	103.0	2.0	same gene	2021-03	2021	3
21865	21869	4	3	0.08064	303.0	S	3.0	101.0	307.0	S	1.0	103.0	2.0	same gene	2021-03	2021	3
21865	21870	5	3	0.08064	303.0	S	3.0	101.0	308.0	S	2.0	103.0	2.0	same gene	2021-03	2021	3
21869	21864	5	3	0.08064	307.0	S	1.0	103.0	302.0	S	2.0	101.0	2.0	same gene	2021-03	2021	3
21870	21864	6	3	0.08064	308.0	S	2.0	103.0	302.0	S	2.0	101.0	2.0	same gene	2021-03	2021	3
21869	21865	4	3	0.08064	307.0	S	1.0	103.0	303.0	S	3.0	101.0	2.0	same gene	2021-03	2021	3
21870	21865	5	3	0.08064	308.0	S	2.0	103.0	303.0	S	3.0	101.0	2.0	same gene	2021-03	2021	3
21845	21841	4	3	0.08053	283.0	S	1.0	95.0	279.0	S	3.0	93.0	2.0	same gene	2021-03	2021	3
21841	21845	4	3	0.08053	279.0	S	3.0	93.0	283.0	S	1.0	95.0	2.0	same gene	2021-03	2021	3
21815	21810	5	3	0.08025	253.0	S	1.0	85.0	248.0	S	2.0	83.0	2.0	same gene	2021-03	2021	3
21810	21815	5	3	0.08025	248.0	S	2.0	83.0	253.0	S	1.0	85.0	2.0	same gene	2021-03	2021	3
21815	21809	6	3	0.07909	253.0	S	1.0	85.0	247.0	S	1.0	83.0	2.0	same gene	2021-03	2021	3
21809	21815	6	3	0.07909	247.0	S	1.0	83.0	253.0	S	1.0	85.0	2.0	same gene	2021-03	2021	3
21749	21744	5	3	0.07903	187.0	S	1.0	63.0	182.0	S	2.0	61.0	2.0	same gene	2021-03	2021	3
21744	21749	5	3	0.07903	182.0	S	2.0	61.0	187.0	S	1.0	63.0	2.0	same gene	2021-03	2021	3
21745	21749	4	3	0.079	183.0	S	3.0	61.0	187.0	S	1.0	63.0	2.0	same gene	2021-03	2021	3
21749	21745	4	3	0.079	187.0	S	1.0	63.0	183.0	S	3.0	61.0	2.0	same gene	2021-03	2021	3
21817	21809	8	3	0.07897	255.0	S	3.0	85.0	247.0	S	1.0	83.0	2.0	same gene	2021-03	2021	3
21809	21817	8	3	0.07897	247.0	S	1.0	83.0	255.0	S	3.0	85.0	2.0	same gene	2021-03	2021	3
21811	21815	4	3	0.07859	249.0	S	3.0	83.0	253.0	S	1.0	85.0	2.0	same gene	2021-03	2021	3
21815	21811	4	3	0.07859	253.0	S	1.0	85.0	249.0	S	3.0	83.0	2.0	same gene	2021-03	2021	3
21804	21799	5	3	0.07806	242.0	S	2.0	81.0	237.0	S	3.0	79.0	2.0	same gene	2021-03	2021	3
21799	21804	5	3	0.07806	237.0	S	3.0	79.0	242.0	S	2.0	81.0	2.0	same gene	2021-03	2021	3
21739	21743	4	3	0.07767	177.0	S	3.0	59.0	181.0	S	1.0	61.0	2.0	same gene	2021-03	2021	3
21743	21739	4	3	0.07767	181.0	S	1.0	61.0	177.0	S	3.0	59.0	2.0	same gene	2021-03	2021	3
13356	13367	11	3	0.07754	13091.0	ORF1ab	2.0	4364.0	13102.0	ORF1ab	1.0	4368.0	4.0	same gene	2021-03	2021	3
13367	13356	11	3	0.07754	13102.0	ORF1ab	1.0	4368.0	13091.0	ORF1ab	2.0	4364.0	4.0	same gene	2021-03	2021	3
21743	21749	6	3	0.07742	181.0	S	1.0	61.0	187.0	S	1.0	63.0	2.0	same gene	2021-03	2021	3
21749	21743	6	3	0.07742	187.0	S	1.0	63.0	181.0	S	1.0	61.0	2.0	same gene	2021-03	2021	3
27925	9867	18058	3	0.07724	32.0	ORF8	2.0	11.0	9602.0	ORF1ab	2.0	3201.0		different gene	2021-03	2021	3
9867	27925	18058	3	0.07724	9602.0	ORF1ab	2.0	3201.0	32.0	ORF8	2.0	11.0		different gene	2021-03	2021	3
21744	21751	7	3	0.07703	182.0	S	2.0	61.0	189.0	S	3.0	63.0	2.0	same gene	2021-03	2021	3
21751	21744	7	3	0.07703	189.0	S	3.0	63.0	182.0	S	2.0	61.0	2.0	same gene	2021-03	2021	3
21750	21744	6	3	0.07703	188.0	S	2.0	63.0	182.0	S	2.0	61.0	2.0	same gene	2021-03	2021	3
21744	21750	6	3	0.07703	182.0	S	2.0	61.0	188.0	S	2.0	63.0	2.0	same gene	2021-03	2021	3
9818	9814	4	3	0.07673	9553.0	ORF1ab	1.0	3185.0	9549.0	ORF1ab	3.0	3183.0	2.0	same gene	2021-03	2021	3
9814	9818	4	3	0.07673	9549.0	ORF1ab	3.0	3183.0	9553.0	ORF1ab	1.0	3185.0	2.0	same gene	2021-03	2021	3
25563	28887	3324	3	0.07635	171.0	ORF3a	3.0	57.0	614.0	N	2.0	205.0		different gene	2021-03	2021	3
28887	25563	3324	3	0.07635	614.0	N	2.0	205.0	171.0	ORF3a	3.0	57.0		different gene	2021-03	2021	3
21801	21819	18	3	0.07614	239.0	S	2.0	80.0	257.0	S	2.0	86.0	6.0	same gene	2021-03	2021	3
21819	21801	18	3	0.07614	257.0	S	2.0	86.0	239.0	S	2.0	80.0	6.0	same gene	2021-03	2021	3
13669	13664	5	3	0.07593	202.0	ORF1ab	1.0	68.0	197.0	ORF1ab	2.0	66.0	2.0	same gene	2021-03	2021	3
13664	13669	5	3	0.07593	197.0	ORF1ab	2.0	66.0	202.0	ORF1ab	1.0	68.0	2.0	same gene	2021-03	2021	3
1611	1605	6	3	0.07587	1346.0	ORF1ab	2.0	449.0	1340.0	ORF1ab	2.0	447.0	2.0	same gene	2021-03	2021	3
13353	13344	9	3	0.07587	13088.0	ORF1ab	2.0	4363.0	13079.0	ORF1ab	2.0	4360.0	3.0	same gene	2021-03	2021	3
13352	13344	8	3	0.07587	13087.0	ORF1ab	1.0	4363.0	13079.0	ORF1ab	2.0	4360.0	3.0	same gene	2021-03	2021	3
13360	13346	14	3	0.07587	13095.0	ORF1ab	3.0	4365.0	13081.0	ORF1ab	1.0	4361.0	4.0	same gene	2021-03	2021	3
13361	13346	15	3	0.07587	13096.0	ORF1ab	1.0	4366.0	13081.0	ORF1ab	1.0	4361.0	5.0	same gene	2021-03	2021	3
13355	13350	5	3	0.07587	13090.0	ORF1ab	1.0	4364.0	13085.0	ORF1ab	2.0	4362.0	2.0	same gene	2021-03	2021	3
13361	13349	12	3	0.07587	13096.0	ORF1ab	1.0	4366.0	13084.0	ORF1ab	1.0	4362.0	4.0	same gene	2021-03	2021	3
13360	13349	11	3	0.07587	13095.0	ORF1ab	3.0	4365.0	13084.0	ORF1ab	1.0	4362.0	3.0	same gene	2021-03	2021	3
13359	13349	10	3	0.07587	13094.0	ORF1ab	2.0	4365.0	13084.0	ORF1ab	1.0	4362.0	3.0	same gene	2021-03	2021	3
13357	13349	8	3	0.07587	13092.0	ORF1ab	3.0	4364.0	13084.0	ORF1ab	1.0	4362.0	2.0	same gene	2021-03	2021	3
13357	13340	17	3	0.07587	13092.0	ORF1ab	3.0	4364.0	13075.0	ORF1ab	1.0	4359.0	5.0	same gene	2021-03	2021	3
13353	13346	7	3	0.07587	13088.0	ORF1ab	2.0	4363.0	13081.0	ORF1ab	1.0	4361.0	2.0	same gene	2021-03	2021	3
13355	13346	9	3	0.07587	13090.0	ORF1ab	1.0	4364.0	13081.0	ORF1ab	1.0	4361.0	3.0	same gene	2021-03	2021	3
13364	13347	17	3	0.07587	13099.0	ORF1ab	1.0	4367.0	13082.0	ORF1ab	2.0	4361.0	6.0	same gene	2021-03	2021	3
13357	13346	11	3	0.07587	13092.0	ORF1ab	3.0	4364.0	13081.0	ORF1ab	1.0	4361.0	3.0	same gene	2021-03	2021	3
13359	13346	13	3	0.07587	13094.0	ORF1ab	2.0	4365.0	13081.0	ORF1ab	1.0	4361.0	4.0	same gene	2021-03	2021	3
13361	13347	14	3	0.07587	13096.0	ORF1ab	1.0	4366.0	13082.0	ORF1ab	2.0	4361.0	5.0	same gene	2021-03	2021	3
13360	13347	13	3	0.07587	13095.0	ORF1ab	3.0	4365.0	13082.0	ORF1ab	2.0	4361.0	4.0	same gene	2021-03	2021	3
13349	13340	9	3	0.07587	13084.0	ORF1ab	1.0	4362.0	13075.0	ORF1ab	1.0	4359.0	3.0	same gene	2021-03	2021	3
13359	13347	12	3	0.07587	13094.0	ORF1ab	2.0	4365.0	13082.0	ORF1ab	2.0	4361.0	4.0	same gene	2021-03	2021	3
13357	13347	10	3	0.07587	13092.0	ORF1ab	3.0	4364.0	13082.0	ORF1ab	2.0	4361.0	3.0	same gene	2021-03	2021	3
13355	13347	8	3	0.07587	13090.0	ORF1ab	1.0	4364.0	13082.0	ORF1ab	2.0	4361.0	3.0	same gene	2021-03	2021	3
13353	13347	6	3	0.07587	13088.0	ORF1ab	2.0	4363.0	13082.0	ORF1ab	2.0	4361.0	2.0	same gene	2021-03	2021	3
13352	13347	5	3	0.07587	13087.0	ORF1ab	1.0	4363.0	13082.0	ORF1ab	2.0	4361.0	2.0	same gene	2021-03	2021	3
13364	13346	18	3	0.07587	13099.0	ORF1ab	1.0	4367.0	13081.0	ORF1ab	1.0	4361.0	6.0	same gene	2021-03	2021	3
13364	13349	15	3	0.07587	13099.0	ORF1ab	1.0	4367.0	13084.0	ORF1ab	1.0	4362.0	5.0	same gene	2021-03	2021	3
13357	13350	7	3	0.07587	13092.0	ORF1ab	3.0	4364.0	13085.0	ORF1ab	2.0	4362.0	2.0	same gene	2021-03	2021	3
13364	13353	11	3	0.07587	13099.0	ORF1ab	1.0	4367.0	13088.0	ORF1ab	2.0	4363.0	4.0	same gene	2021-03	2021	3
13359	13350	9	3	0.07587	13094.0	ORF1ab	2.0	4365.0	13085.0	ORF1ab	2.0	4362.0	3.0	same gene	2021-03	2021	3
13359	13340	19	3	0.07587	13094.0	ORF1ab	2.0	4365.0	13075.0	ORF1ab	1.0	4359.0	6.0	same gene	2021-03	2021	3
13360	13340	20	3	0.07587	13095.0	ORF1ab	3.0	4365.0	13075.0	ORF1ab	1.0	4359.0	6.0	same gene	2021-03	2021	3
13361	13353	8	3	0.07587	13096.0	ORF1ab	1.0	4366.0	13088.0	ORF1ab	2.0	4363.0	3.0	same gene	2021-03	2021	3
13360	13353	7	3	0.07587	13095.0	ORF1ab	3.0	4365.0	13088.0	ORF1ab	2.0	4363.0	2.0	same gene	2021-03	2021	3
13359	13353	6	3	0.07587	13094.0	ORF1ab	2.0	4365.0	13088.0	ORF1ab	2.0	4363.0	2.0	same gene	2021-03	2021	3
13355	13344	11	3	0.07587	13090.0	ORF1ab	1.0	4364.0	13079.0	ORF1ab	2.0	4360.0	4.0	same gene	2021-03	2021	3
13357	13344	13	3	0.07587	13092.0	ORF1ab	3.0	4364.0	13079.0	ORF1ab	2.0	4360.0	4.0	same gene	2021-03	2021	3
13359	13344	15	3	0.07587	13094.0	ORF1ab	2.0	4365.0	13079.0	ORF1ab	2.0	4360.0	5.0	same gene	2021-03	2021	3
13364	13352	12	3	0.07587	13099.0	ORF1ab	1.0	4367.0	13087.0	ORF1ab	1.0	4363.0	4.0	same gene	2021-03	2021	3
13360	13344	16	3	0.07587	13095.0	ORF1ab	3.0	4365.0	13079.0	ORF1ab	2.0	4360.0	5.0	same gene	2021-03	2021	3
13361	13344	17	3	0.07587	13096.0	ORF1ab	1.0	4366.0	13079.0	ORF1ab	2.0	4360.0	6.0	same gene	2021-03	2021	3
13364	13344	20	3	0.07587	13099.0	ORF1ab	1.0	4367.0	13079.0	ORF1ab	2.0	4360.0	7.0	same gene	2021-03	2021	3
13361	13352	9	3	0.07587	13096.0	ORF1ab	1.0	4366.0	13087.0	ORF1ab	1.0	4363.0	3.0	same gene	2021-03	2021	3
13360	13352	8	3	0.07587	13095.0	ORF1ab	3.0	4365.0	13087.0	ORF1ab	1.0	4363.0	2.0	same gene	2021-03	2021	3
13359	13352	7	3	0.07587	13094.0	ORF1ab	2.0	4365.0	13087.0	ORF1ab	1.0	4363.0	2.0	same gene	2021-03	2021	3
13352	13346	6	3	0.07587	13087.0	ORF1ab	1.0	4363.0	13081.0	ORF1ab	1.0	4361.0	2.0	same gene	2021-03	2021	3
13364	13350	14	3	0.07587	13099.0	ORF1ab	1.0	4367.0	13085.0	ORF1ab	2.0	4362.0	5.0	same gene	2021-03	2021	3
13361	13350	11	3	0.07587	13096.0	ORF1ab	1.0	4366.0	13085.0	ORF1ab	2.0	4362.0	4.0	same gene	2021-03	2021	3
13360	13350	10	3	0.07587	13095.0	ORF1ab	3.0	4365.0	13085.0	ORF1ab	2.0	4362.0	3.0	same gene	2021-03	2021	3
13355	13349	6	3	0.07587	13090.0	ORF1ab	1.0	4364.0	13084.0	ORF1ab	1.0	4362.0	2.0	same gene	2021-03	2021	3
13340	13349	9	3	0.07587	13075.0	ORF1ab	1.0	4359.0	13084.0	ORF1ab	1.0	4362.0	3.0	same gene	2021-03	2021	3
13361	13355	6	3	0.07587	13096.0	ORF1ab	1.0	4366.0	13090.0	ORF1ab	1.0	4364.0	2.0	same gene	2021-03	2021	3
13344	13360	16	3	0.07587	13079.0	ORF1ab	2.0	4360.0	13095.0	ORF1ab	3.0	4365.0	5.0	same gene	2021-03	2021	3
13349	13360	11	3	0.07587	13084.0	ORF1ab	1.0	4362.0	13095.0	ORF1ab	3.0	4365.0	3.0	same gene	2021-03	2021	3
13349	13359	10	3	0.07587	13084.0	ORF1ab	1.0	4362.0	13094.0	ORF1ab	2.0	4365.0	3.0	same gene	2021-03	2021	3
13349	13357	8	3	0.07587	13084.0	ORF1ab	1.0	4362.0	13092.0	ORF1ab	3.0	4364.0	2.0	same gene	2021-03	2021	3
13349	13355	6	3	0.07587	13084.0	ORF1ab	1.0	4362.0	13090.0	ORF1ab	1.0	4364.0	2.0	same gene	2021-03	2021	3
13347	13364	17	3	0.07587	13082.0	ORF1ab	2.0	4361.0	13099.0	ORF1ab	1.0	4367.0	6.0	same gene	2021-03	2021	3
13347	13361	14	3	0.07587	13082.0	ORF1ab	2.0	4361.0	13096.0	ORF1ab	1.0	4366.0	5.0	same gene	2021-03	2021	3
13347	13360	13	3	0.07587	13082.0	ORF1ab	2.0	4361.0	13095.0	ORF1ab	3.0	4365.0	4.0	same gene	2021-03	2021	3
13347	13359	12	3	0.07587	13082.0	ORF1ab	2.0	4361.0	13094.0	ORF1ab	2.0	4365.0	4.0	same gene	2021-03	2021	3
13347	13357	10	3	0.07587	13082.0	ORF1ab	2.0	4361.0	13092.0	ORF1ab	3.0	4364.0	3.0	same gene	2021-03	2021	3
13347	13355	8	3	0.07587	13082.0	ORF1ab	2.0	4361.0	13090.0	ORF1ab	1.0	4364.0	3.0	same gene	2021-03	2021	3
13347	13353	6	3	0.07587	13082.0	ORF1ab	2.0	4361.0	13088.0	ORF1ab	2.0	4363.0	2.0	same gene	2021-03	2021	3
13347	13352	5	3	0.07587	13082.0	ORF1ab	2.0	4361.0	13087.0	ORF1ab	1.0	4363.0	2.0	same gene	2021-03	2021	3
13346	13364	18	3	0.07587	13081.0	ORF1ab	1.0	4361.0	13099.0	ORF1ab	1.0	4367.0	6.0	same gene	2021-03	2021	3
13346	13361	15	3	0.07587	13081.0	ORF1ab	1.0	4361.0	13096.0	ORF1ab	1.0	4366.0	5.0	same gene	2021-03	2021	3
13346	13360	14	3	0.07587	13081.0	ORF1ab	1.0	4361.0	13095.0	ORF1ab	3.0	4365.0	4.0	same gene	2021-03	2021	3
13346	13359	13	3	0.07587	13081.0	ORF1ab	1.0	4361.0	13094.0	ORF1ab	2.0	4365.0	4.0	same gene	2021-03	2021	3
13346	13357	11	3	0.07587	13081.0	ORF1ab	1.0	4361.0	13092.0	ORF1ab	3.0	4364.0	3.0	same gene	2021-03	2021	3
13346	13355	9	3	0.07587	13081.0	ORF1ab	1.0	4361.0	13090.0	ORF1ab	1.0	4364.0	3.0	same gene	2021-03	2021	3
13346	13353	7	3	0.07587	13081.0	ORF1ab	1.0	4361.0	13088.0	ORF1ab	2.0	4363.0	2.0	same gene	2021-03	2021	3
13346	13352	6	3	0.07587	13081.0	ORF1ab	1.0	4361.0	13087.0	ORF1ab	1.0	4363.0	2.0	same gene	2021-03	2021	3
13344	13364	20	3	0.07587	13079.0	ORF1ab	2.0	4360.0	13099.0	ORF1ab	1.0	4367.0	7.0	same gene	2021-03	2021	3
13349	13361	12	3	0.07587	13084.0	ORF1ab	1.0	4362.0	13096.0	ORF1ab	1.0	4366.0	4.0	same gene	2021-03	2021	3
13349	13364	15	3	0.07587	13084.0	ORF1ab	1.0	4362.0	13099.0	ORF1ab	1.0	4367.0	5.0	same gene	2021-03	2021	3
13350	13355	5	3	0.07587	13085.0	ORF1ab	2.0	4362.0	13090.0	ORF1ab	1.0	4364.0	2.0	same gene	2021-03	2021	3
13353	13361	8	3	0.07587	13088.0	ORF1ab	2.0	4363.0	13096.0	ORF1ab	1.0	4366.0	3.0	same gene	2021-03	2021	3
13352	13340	12	3	0.07587	13087.0	ORF1ab	1.0	4363.0	13075.0	ORF1ab	1.0	4359.0	4.0	same gene	2021-03	2021	3
13353	13340	13	3	0.07587	13088.0	ORF1ab	2.0	4363.0	13075.0	ORF1ab	1.0	4359.0	4.0	same gene	2021-03	2021	3
13360	13364	4	3	0.07587	13095.0	ORF1ab	3.0	4365.0	13099.0	ORF1ab	1.0	4367.0	2.0	same gene	2021-03	2021	3
13359	13364	5	3	0.07587	13094.0	ORF1ab	2.0	4365.0	13099.0	ORF1ab	1.0	4367.0	2.0	same gene	2021-03	2021	3
13357	13364	7	3	0.07587	13092.0	ORF1ab	3.0	4364.0	13099.0	ORF1ab	1.0	4367.0	3.0	same gene	2021-03	2021	3
13357	13361	4	3	0.07587	13092.0	ORF1ab	3.0	4364.0	13096.0	ORF1ab	1.0	4366.0	2.0	same gene	2021-03	2021	3
13355	13364	9	3	0.07587	13090.0	ORF1ab	1.0	4364.0	13099.0	ORF1ab	1.0	4367.0	3.0	same gene	2021-03	2021	3
13355	13361	6	3	0.07587	13090.0	ORF1ab	1.0	4364.0	13096.0	ORF1ab	1.0	4366.0	2.0	same gene	2021-03	2021	3
13353	13364	11	3	0.07587	13088.0	ORF1ab	2.0	4363.0	13099.0	ORF1ab	1.0	4367.0	4.0	same gene	2021-03	2021	3
13353	13360	7	3	0.07587	13088.0	ORF1ab	2.0	4363.0	13095.0	ORF1ab	3.0	4365.0	2.0	same gene	2021-03	2021	3
13350	13357	7	3	0.07587	13085.0	ORF1ab	2.0	4362.0	13092.0	ORF1ab	3.0	4364.0	2.0	same gene	2021-03	2021	3
13353	13359	6	3	0.07587	13088.0	ORF1ab	2.0	4363.0	13094.0	ORF1ab	2.0	4365.0	2.0	same gene	2021-03	2021	3
13352	13364	12	3	0.07587	13087.0	ORF1ab	1.0	4363.0	13099.0	ORF1ab	1.0	4367.0	4.0	same gene	2021-03	2021	3
13352	13361	9	3	0.07587	13087.0	ORF1ab	1.0	4363.0	13096.0	ORF1ab	1.0	4366.0	3.0	same gene	2021-03	2021	3
13352	13360	8	3	0.07587	13087.0	ORF1ab	1.0	4363.0	13095.0	ORF1ab	3.0	4365.0	2.0	same gene	2021-03	2021	3
13352	13359	7	3	0.07587	13087.0	ORF1ab	1.0	4363.0	13094.0	ORF1ab	2.0	4365.0	2.0	same gene	2021-03	2021	3
13350	13364	14	3	0.07587	13085.0	ORF1ab	2.0	4362.0	13099.0	ORF1ab	1.0	4367.0	5.0	same gene	2021-03	2021	3
13350	13361	11	3	0.07587	13085.0	ORF1ab	2.0	4362.0	13096.0	ORF1ab	1.0	4366.0	4.0	same gene	2021-03	2021	3
13350	13360	10	3	0.07587	13085.0	ORF1ab	2.0	4362.0	13095.0	ORF1ab	3.0	4365.0	3.0	same gene	2021-03	2021	3
13350	13359	9	3	0.07587	13085.0	ORF1ab	2.0	4362.0	13094.0	ORF1ab	2.0	4365.0	3.0	same gene	2021-03	2021	3
13344	13361	17	3	0.07587	13079.0	ORF1ab	2.0	4360.0	13096.0	ORF1ab	1.0	4366.0	6.0	same gene	2021-03	2021	3
13344	13359	15	3	0.07587	13079.0	ORF1ab	2.0	4360.0	13094.0	ORF1ab	2.0	4365.0	5.0	same gene	2021-03	2021	3
13364	13355	9	3	0.07587	13099.0	ORF1ab	1.0	4367.0	13090.0	ORF1ab	1.0	4364.0	3.0	same gene	2021-03	2021	3
13344	13357	13	3	0.07587	13079.0	ORF1ab	2.0	4360.0	13092.0	ORF1ab	3.0	4364.0	4.0	same gene	2021-03	2021	3
13341	13349	8	3	0.07587	13076.0	ORF1ab	2.0	4359.0	13084.0	ORF1ab	1.0	4362.0	3.0	same gene	2021-03	2021	3
13341	13347	6	3	0.07587	13076.0	ORF1ab	2.0	4359.0	13082.0	ORF1ab	2.0	4361.0	2.0	same gene	2021-03	2021	3
13341	13346	5	3	0.07587	13076.0	ORF1ab	2.0	4359.0	13081.0	ORF1ab	1.0	4361.0	2.0	same gene	2021-03	2021	3
13340	13364	24	3	0.07587	13075.0	ORF1ab	1.0	4359.0	13099.0	ORF1ab	1.0	4367.0	8.0	same gene	2021-03	2021	3
13340	13361	21	3	0.07587	13075.0	ORF1ab	1.0	4359.0	13096.0	ORF1ab	1.0	4366.0	7.0	same gene	2021-03	2021	3
13340	13360	20	3	0.07587	13075.0	ORF1ab	1.0	4359.0	13095.0	ORF1ab	3.0	4365.0	6.0	same gene	2021-03	2021	3
13340	13359	19	3	0.07587	13075.0	ORF1ab	1.0	4359.0	13094.0	ORF1ab	2.0	4365.0	6.0	same gene	2021-03	2021	3
13340	13357	17	3	0.07587	13075.0	ORF1ab	1.0	4359.0	13092.0	ORF1ab	3.0	4364.0	5.0	same gene	2021-03	2021	3
13340	13355	15	3	0.07587	13075.0	ORF1ab	1.0	4359.0	13090.0	ORF1ab	1.0	4364.0	5.0	same gene	2021-03	2021	3
13340	13353	13	3	0.07587	13075.0	ORF1ab	1.0	4359.0	13088.0	ORF1ab	2.0	4363.0	4.0	same gene	2021-03	2021	3
13340	13352	12	3	0.07587	13075.0	ORF1ab	1.0	4359.0	13087.0	ORF1ab	1.0	4363.0	4.0	same gene	2021-03	2021	3
13340	13350	10	3	0.07587	13075.0	ORF1ab	1.0	4359.0	13085.0	ORF1ab	2.0	4362.0	3.0	same gene	2021-03	2021	3
13349	13344	5	3	0.07587	13084.0	ORF1ab	1.0	4362.0	13079.0	ORF1ab	2.0	4360.0	2.0	same gene	2021-03	2021	3
13340	13347	7	3	0.07587	13075.0	ORF1ab	1.0	4359.0	13082.0	ORF1ab	2.0	4361.0	2.0	same gene	2021-03	2021	3
13340	13346	6	3	0.07587	13075.0	ORF1ab	1.0	4359.0	13081.0	ORF1ab	1.0	4361.0	2.0	same gene	2021-03	2021	3
13350	13340	10	3	0.07587	13085.0	ORF1ab	2.0	4362.0	13075.0	ORF1ab	1.0	4359.0	3.0	same gene	2021-03	2021	3
13364	13360	4	3	0.07587	13099.0	ORF1ab	1.0	4367.0	13095.0	ORF1ab	3.0	4365.0	2.0	same gene	2021-03	2021	3
13364	13359	5	3	0.07587	13099.0	ORF1ab	1.0	4367.0	13094.0	ORF1ab	2.0	4365.0	2.0	same gene	2021-03	2021	3
13355	13340	15	3	0.07587	13090.0	ORF1ab	1.0	4364.0	13075.0	ORF1ab	1.0	4359.0	5.0	same gene	2021-03	2021	3
13364	13357	7	3	0.07587	13099.0	ORF1ab	1.0	4367.0	13092.0	ORF1ab	3.0	4364.0	3.0	same gene	2021-03	2021	3
13361	13357	4	3	0.07587	13096.0	ORF1ab	1.0	4366.0	13092.0	ORF1ab	3.0	4364.0	2.0	same gene	2021-03	2021	3
13341	13350	9	3	0.07587	13076.0	ORF1ab	2.0	4359.0	13085.0	ORF1ab	2.0	4362.0	3.0	same gene	2021-03	2021	3
13341	13352	11	3	0.07587	13076.0	ORF1ab	2.0	4359.0	13087.0	ORF1ab	1.0	4363.0	4.0	same gene	2021-03	2021	3
13341	13353	12	3	0.07587	13076.0	ORF1ab	2.0	4359.0	13088.0	ORF1ab	2.0	4363.0	4.0	same gene	2021-03	2021	3
13343	13357	14	3	0.07587	13078.0	ORF1ab	1.0	4360.0	13092.0	ORF1ab	3.0	4364.0	4.0	same gene	2021-03	2021	3
13344	13355	11	3	0.07587	13079.0	ORF1ab	2.0	4360.0	13090.0	ORF1ab	1.0	4364.0	4.0	same gene	2021-03	2021	3
13344	13353	9	3	0.07587	13079.0	ORF1ab	2.0	4360.0	13088.0	ORF1ab	2.0	4363.0	3.0	same gene	2021-03	2021	3
13344	13352	8	3	0.07587	13079.0	ORF1ab	2.0	4360.0	13087.0	ORF1ab	1.0	4363.0	3.0	same gene	2021-03	2021	3
13344	13350	6	3	0.07587	13079.0	ORF1ab	2.0	4360.0	13085.0	ORF1ab	2.0	4362.0	2.0	same gene	2021-03	2021	3
13344	13349	5	3	0.07587	13079.0	ORF1ab	2.0	4360.0	13084.0	ORF1ab	1.0	4362.0	2.0	same gene	2021-03	2021	3
13343	13364	21	3	0.07587	13078.0	ORF1ab	1.0	4360.0	13099.0	ORF1ab	1.0	4367.0	7.0	same gene	2021-03	2021	3
13343	13361	18	3	0.07587	13078.0	ORF1ab	1.0	4360.0	13096.0	ORF1ab	1.0	4366.0	6.0	same gene	2021-03	2021	3
13343	13360	17	3	0.07587	13078.0	ORF1ab	1.0	4360.0	13095.0	ORF1ab	3.0	4365.0	5.0	same gene	2021-03	2021	3
13343	13359	16	3	0.07587	13078.0	ORF1ab	1.0	4360.0	13094.0	ORF1ab	2.0	4365.0	5.0	same gene	2021-03	2021	3
13343	13355	12	3	0.07587	13078.0	ORF1ab	1.0	4360.0	13090.0	ORF1ab	1.0	4364.0	4.0	same gene	2021-03	2021	3
13341	13355	14	3	0.07587	13076.0	ORF1ab	2.0	4359.0	13090.0	ORF1ab	1.0	4364.0	5.0	same gene	2021-03	2021	3
13343	13353	10	3	0.07587	13078.0	ORF1ab	1.0	4360.0	13088.0	ORF1ab	2.0	4363.0	3.0	same gene	2021-03	2021	3
13343	13352	9	3	0.07587	13078.0	ORF1ab	1.0	4360.0	13087.0	ORF1ab	1.0	4363.0	3.0	same gene	2021-03	2021	3
13343	13350	7	3	0.07587	13078.0	ORF1ab	1.0	4360.0	13085.0	ORF1ab	2.0	4362.0	2.0	same gene	2021-03	2021	3
13343	13349	6	3	0.07587	13078.0	ORF1ab	1.0	4360.0	13084.0	ORF1ab	1.0	4362.0	2.0	same gene	2021-03	2021	3
13341	13364	23	3	0.07587	13076.0	ORF1ab	2.0	4359.0	13099.0	ORF1ab	1.0	4367.0	8.0	same gene	2021-03	2021	3
13341	13361	20	3	0.07587	13076.0	ORF1ab	2.0	4359.0	13096.0	ORF1ab	1.0	4366.0	7.0	same gene	2021-03	2021	3
13341	13360	19	3	0.07587	13076.0	ORF1ab	2.0	4359.0	13095.0	ORF1ab	3.0	4365.0	6.0	same gene	2021-03	2021	3
13341	13359	18	3	0.07587	13076.0	ORF1ab	2.0	4359.0	13094.0	ORF1ab	2.0	4365.0	6.0	same gene	2021-03	2021	3
13341	13357	16	3	0.07587	13076.0	ORF1ab	2.0	4359.0	13092.0	ORF1ab	3.0	4364.0	5.0	same gene	2021-03	2021	3
13350	13344	6	3	0.07587	13085.0	ORF1ab	2.0	4362.0	13079.0	ORF1ab	2.0	4360.0	2.0	same gene	2021-03	2021	3
13347	13340	7	3	0.07587	13082.0	ORF1ab	2.0	4361.0	13075.0	ORF1ab	1.0	4359.0	2.0	same gene	2021-03	2021	3
13361	13340	21	3	0.07587	13096.0	ORF1ab	1.0	4366.0	13075.0	ORF1ab	1.0	4359.0	7.0	same gene	2021-03	2021	3
13355	13343	12	3	0.07587	13090.0	ORF1ab	1.0	4364.0	13078.0	ORF1ab	1.0	4360.0	4.0	same gene	2021-03	2021	3
13357	13341	16	3	0.07587	13092.0	ORF1ab	3.0	4364.0	13076.0	ORF1ab	2.0	4359.0	5.0	same gene	2021-03	2021	3
13355	13341	14	3	0.07587	13090.0	ORF1ab	1.0	4364.0	13076.0	ORF1ab	2.0	4359.0	5.0	same gene	2021-03	2021	3
13364	13340	24	3	0.07587	13099.0	ORF1ab	1.0	4367.0	13075.0	ORF1ab	1.0	4359.0	8.0	same gene	2021-03	2021	3
13349	13343	6	3	0.07587	13084.0	ORF1ab	1.0	4362.0	13078.0	ORF1ab	1.0	4360.0	2.0	same gene	2021-03	2021	3
13350	13343	7	3	0.07587	13085.0	ORF1ab	2.0	4362.0	13078.0	ORF1ab	1.0	4360.0	2.0	same gene	2021-03	2021	3
13359	13341	18	3	0.07587	13094.0	ORF1ab	2.0	4365.0	13076.0	ORF1ab	2.0	4359.0	6.0	same gene	2021-03	2021	3
13349	13341	8	3	0.07587	13084.0	ORF1ab	1.0	4362.0	13076.0	ORF1ab	2.0	4359.0	3.0	same gene	2021-03	2021	3
13352	13343	9	3	0.07587	13087.0	ORF1ab	1.0	4363.0	13078.0	ORF1ab	1.0	4360.0	3.0	same gene	2021-03	2021	3
13353	13343	10	3	0.07587	13088.0	ORF1ab	2.0	4363.0	13078.0	ORF1ab	1.0	4360.0	3.0	same gene	2021-03	2021	3
13360	13341	19	3	0.07587	13095.0	ORF1ab	3.0	4365.0	13076.0	ORF1ab	2.0	4359.0	6.0	same gene	2021-03	2021	3
13346	13341	5	3	0.07587	13081.0	ORF1ab	1.0	4361.0	13076.0	ORF1ab	2.0	4359.0	2.0	same gene	2021-03	2021	3
13364	13341	23	3	0.07587	13099.0	ORF1ab	1.0	4367.0	13076.0	ORF1ab	2.0	4359.0	8.0	same gene	2021-03	2021	3
13346	13340	6	3	0.07587	13081.0	ORF1ab	1.0	4361.0	13075.0	ORF1ab	1.0	4359.0	2.0	same gene	2021-03	2021	3
13361	13341	20	3	0.07587	13096.0	ORF1ab	1.0	4366.0	13076.0	ORF1ab	2.0	4359.0	7.0	same gene	2021-03	2021	3
13347	13341	6	3	0.07587	13082.0	ORF1ab	2.0	4361.0	13076.0	ORF1ab	2.0	4359.0	2.0	same gene	2021-03	2021	3
13361	13343	18	3	0.07587	13096.0	ORF1ab	1.0	4366.0	13078.0	ORF1ab	1.0	4360.0	6.0	same gene	2021-03	2021	3
13359	13343	16	3	0.07587	13094.0	ORF1ab	2.0	4365.0	13078.0	ORF1ab	1.0	4360.0	5.0	same gene	2021-03	2021	3
13350	13341	9	3	0.07587	13085.0	ORF1ab	2.0	4362.0	13076.0	ORF1ab	2.0	4359.0	3.0	same gene	2021-03	2021	3
1605	1611	6	3	0.07587	1340.0	ORF1ab	2.0	447.0	1346.0	ORF1ab	2.0	449.0	2.0	same gene	2021-03	2021	3
13364	13343	21	3	0.07587	13099.0	ORF1ab	1.0	4367.0	13078.0	ORF1ab	1.0	4360.0	7.0	same gene	2021-03	2021	3
13352	13341	11	3	0.07587	13087.0	ORF1ab	1.0	4363.0	13076.0	ORF1ab	2.0	4359.0	4.0	same gene	2021-03	2021	3
13360	13343	17	3	0.07587	13095.0	ORF1ab	3.0	4365.0	13078.0	ORF1ab	1.0	4360.0	5.0	same gene	2021-03	2021	3
13353	13341	12	3	0.07587	13088.0	ORF1ab	2.0	4363.0	13076.0	ORF1ab	2.0	4359.0	4.0	same gene	2021-03	2021	3
13357	13343	14	3	0.07587	13092.0	ORF1ab	3.0	4364.0	13078.0	ORF1ab	1.0	4360.0	4.0	same gene	2021-03	2021	3
13662	13656	6	3	0.07586	195.0	ORF1ab	3.0	65.0	189.0	ORF1ab	3.0	63.0	2.0	same gene	2021-03	2021	3
13661	13656	5	3	0.07586	194.0	ORF1ab	2.0	65.0	189.0	ORF1ab	3.0	63.0	2.0	same gene	2021-03	2021	3
13345	13355	10	3	0.07586	13080.0	ORF1ab	3.0	4360.0	13090.0	ORF1ab	1.0	4364.0	4.0	same gene	2021-03	2021	3
13345	13361	16	3	0.07586	13080.0	ORF1ab	3.0	4360.0	13096.0	ORF1ab	1.0	4366.0	6.0	same gene	2021-03	2021	3
13345	13349	4	3	0.07586	13080.0	ORF1ab	3.0	4360.0	13084.0	ORF1ab	1.0	4362.0	2.0	same gene	2021-03	2021	3
13345	13364	19	3	0.07586	13080.0	ORF1ab	3.0	4360.0	13099.0	ORF1ab	1.0	4367.0	7.0	same gene	2021-03	2021	3
13345	13359	14	3	0.07586	13080.0	ORF1ab	3.0	4360.0	13094.0	ORF1ab	2.0	4365.0	5.0	same gene	2021-03	2021	3
13345	13350	5	3	0.07586	13080.0	ORF1ab	3.0	4360.0	13085.0	ORF1ab	2.0	4362.0	2.0	same gene	2021-03	2021	3
13345	13352	7	3	0.07586	13080.0	ORF1ab	3.0	4360.0	13087.0	ORF1ab	1.0	4363.0	3.0	same gene	2021-03	2021	3
13345	13353	8	3	0.07586	13080.0	ORF1ab	3.0	4360.0	13088.0	ORF1ab	2.0	4363.0	3.0	same gene	2021-03	2021	3
13345	13357	12	3	0.07586	13080.0	ORF1ab	3.0	4360.0	13092.0	ORF1ab	3.0	4364.0	4.0	same gene	2021-03	2021	3
13345	13360	15	3	0.07586	13080.0	ORF1ab	3.0	4360.0	13095.0	ORF1ab	3.0	4365.0	5.0	same gene	2021-03	2021	3
13660	13656	4	3	0.07586	193.0	ORF1ab	1.0	65.0	189.0	ORF1ab	3.0	63.0	2.0	same gene	2021-03	2021	3
13364	13345	19	3	0.07586	13099.0	ORF1ab	1.0	4367.0	13080.0	ORF1ab	3.0	4360.0	7.0	same gene	2021-03	2021	3
13353	13345	8	3	0.07586	13088.0	ORF1ab	2.0	4363.0	13080.0	ORF1ab	3.0	4360.0	3.0	same gene	2021-03	2021	3
13656	13662	6	3	0.07586	189.0	ORF1ab	3.0	63.0	195.0	ORF1ab	3.0	65.0	2.0	same gene	2021-03	2021	3
13656	13661	5	3	0.07586	189.0	ORF1ab	3.0	63.0	194.0	ORF1ab	2.0	65.0	2.0	same gene	2021-03	2021	3
13656	13660	4	3	0.07586	189.0	ORF1ab	3.0	63.0	193.0	ORF1ab	1.0	65.0	2.0	same gene	2021-03	2021	3
13361	13345	16	3	0.07586	13096.0	ORF1ab	1.0	4366.0	13080.0	ORF1ab	3.0	4360.0	6.0	same gene	2021-03	2021	3
13349	13345	4	3	0.07586	13084.0	ORF1ab	1.0	4362.0	13080.0	ORF1ab	3.0	4360.0	2.0	same gene	2021-03	2021	3
13350	13345	5	3	0.07586	13085.0	ORF1ab	2.0	4362.0	13080.0	ORF1ab	3.0	4360.0	2.0	same gene	2021-03	2021	3
13352	13345	7	3	0.07586	13087.0	ORF1ab	1.0	4363.0	13080.0	ORF1ab	3.0	4360.0	3.0	same gene	2021-03	2021	3
13355	13345	10	3	0.07586	13090.0	ORF1ab	1.0	4364.0	13080.0	ORF1ab	3.0	4360.0	4.0	same gene	2021-03	2021	3
13357	13345	12	3	0.07586	13092.0	ORF1ab	3.0	4364.0	13080.0	ORF1ab	3.0	4360.0	4.0	same gene	2021-03	2021	3
13359	13345	14	3	0.07586	13094.0	ORF1ab	2.0	4365.0	13080.0	ORF1ab	3.0	4360.0	5.0	same gene	2021-03	2021	3
13360	13345	15	3	0.07586	13095.0	ORF1ab	3.0	4365.0	13080.0	ORF1ab	3.0	4360.0	5.0	same gene	2021-03	2021	3
13368	13360	8	3	0.07584	13103.0	ORF1ab	2.0	4368.0	13095.0	ORF1ab	3.0	4365.0	3.0	same gene	2021-03	2021	3
13368	13355	13	3	0.07584	13103.0	ORF1ab	2.0	4368.0	13090.0	ORF1ab	1.0	4364.0	4.0	same gene	2021-03	2021	3
13368	13353	15	3	0.07584	13103.0	ORF1ab	2.0	4368.0	13088.0	ORF1ab	2.0	4363.0	5.0	same gene	2021-03	2021	3
13361	13368	7	3	0.07584	13096.0	ORF1ab	1.0	4366.0	13103.0	ORF1ab	2.0	4368.0	2.0	same gene	2021-03	2021	3
13347	13368	21	3	0.07584	13082.0	ORF1ab	2.0	4361.0	13103.0	ORF1ab	2.0	4368.0	7.0	same gene	2021-03	2021	3
13368	13357	11	3	0.07584	13103.0	ORF1ab	2.0	4368.0	13092.0	ORF1ab	3.0	4364.0	4.0	same gene	2021-03	2021	3
13344	13368	24	3	0.07584	13079.0	ORF1ab	2.0	4360.0	13103.0	ORF1ab	2.0	4368.0	8.0	same gene	2021-03	2021	3
13349	13368	19	3	0.07584	13084.0	ORF1ab	1.0	4362.0	13103.0	ORF1ab	2.0	4368.0	6.0	same gene	2021-03	2021	3
13360	13368	8	3	0.07584	13095.0	ORF1ab	3.0	4365.0	13103.0	ORF1ab	2.0	4368.0	3.0	same gene	2021-03	2021	3
13368	13359	9	3	0.07584	13103.0	ORF1ab	2.0	4368.0	13094.0	ORF1ab	2.0	4365.0	3.0	same gene	2021-03	2021	3
13368	13341	27	3	0.07584	13103.0	ORF1ab	2.0	4368.0	13076.0	ORF1ab	2.0	4359.0	9.0	same gene	2021-03	2021	3
13368	13352	16	3	0.07584	13103.0	ORF1ab	2.0	4368.0	13087.0	ORF1ab	1.0	4363.0	5.0	same gene	2021-03	2021	3
13350	13368	18	3	0.07584	13085.0	ORF1ab	2.0	4362.0	13103.0	ORF1ab	2.0	4368.0	6.0	same gene	2021-03	2021	3
13341	13368	27	3	0.07584	13076.0	ORF1ab	2.0	4359.0	13103.0	ORF1ab	2.0	4368.0	9.0	same gene	2021-03	2021	3
13368	13343	25	3	0.07584	13103.0	ORF1ab	2.0	4368.0	13078.0	ORF1ab	1.0	4360.0	8.0	same gene	2021-03	2021	3
13340	13368	28	3	0.07584	13075.0	ORF1ab	1.0	4359.0	13103.0	ORF1ab	2.0	4368.0	9.0	same gene	2021-03	2021	3
13353	13368	15	3	0.07584	13088.0	ORF1ab	2.0	4363.0	13103.0	ORF1ab	2.0	4368.0	5.0	same gene	2021-03	2021	3
13368	13340	28	3	0.07584	13103.0	ORF1ab	2.0	4368.0	13075.0	ORF1ab	1.0	4359.0	9.0	same gene	2021-03	2021	3
13355	13368	13	3	0.07584	13090.0	ORF1ab	1.0	4364.0	13103.0	ORF1ab	2.0	4368.0	4.0	same gene	2021-03	2021	3
13368	13344	24	3	0.07584	13103.0	ORF1ab	2.0	4368.0	13079.0	ORF1ab	2.0	4360.0	8.0	same gene	2021-03	2021	3
13368	13347	21	3	0.07584	13103.0	ORF1ab	2.0	4368.0	13082.0	ORF1ab	2.0	4361.0	7.0	same gene	2021-03	2021	3
13368	13361	7	3	0.07584	13103.0	ORF1ab	2.0	4368.0	13096.0	ORF1ab	1.0	4366.0	2.0	same gene	2021-03	2021	3
13352	13368	16	3	0.07584	13087.0	ORF1ab	1.0	4363.0	13103.0	ORF1ab	2.0	4368.0	5.0	same gene	2021-03	2021	3
13357	13368	11	3	0.07584	13092.0	ORF1ab	3.0	4364.0	13103.0	ORF1ab	2.0	4368.0	4.0	same gene	2021-03	2021	3
13368	13349	19	3	0.07584	13103.0	ORF1ab	2.0	4368.0	13084.0	ORF1ab	1.0	4362.0	6.0	same gene	2021-03	2021	3
13346	13368	22	3	0.07584	13081.0	ORF1ab	1.0	4361.0	13103.0	ORF1ab	2.0	4368.0	7.0	same gene	2021-03	2021	3
13368	13350	18	3	0.07584	13103.0	ORF1ab	2.0	4368.0	13085.0	ORF1ab	2.0	4362.0	6.0	same gene	2021-03	2021	3
13359	13368	9	3	0.07584	13094.0	ORF1ab	2.0	4365.0	13103.0	ORF1ab	2.0	4368.0	3.0	same gene	2021-03	2021	3
13343	13368	25	3	0.07584	13078.0	ORF1ab	1.0	4360.0	13103.0	ORF1ab	2.0	4368.0	8.0	same gene	2021-03	2021	3
13368	13346	22	3	0.07584	13103.0	ORF1ab	2.0	4368.0	13081.0	ORF1ab	1.0	4361.0	7.0	same gene	2021-03	2021	3
13361	13369	8	3	0.07581	13096.0	ORF1ab	1.0	4366.0	13104.0	ORF1ab	3.0	4368.0	2.0	same gene	2021-03	2021	3
13346	13369	23	3	0.07581	13081.0	ORF1ab	1.0	4361.0	13104.0	ORF1ab	3.0	4368.0	7.0	same gene	2021-03	2021	3
13369	13353	16	3	0.07581	13104.0	ORF1ab	3.0	4368.0	13088.0	ORF1ab	2.0	4363.0	5.0	same gene	2021-03	2021	3
13360	13369	9	3	0.07581	13095.0	ORF1ab	3.0	4365.0	13104.0	ORF1ab	3.0	4368.0	3.0	same gene	2021-03	2021	3
13369	13352	17	3	0.07581	13104.0	ORF1ab	3.0	4368.0	13087.0	ORF1ab	1.0	4363.0	5.0	same gene	2021-03	2021	3
13369	13355	14	3	0.07581	13104.0	ORF1ab	3.0	4368.0	13090.0	ORF1ab	1.0	4364.0	4.0	same gene	2021-03	2021	3
13353	13369	16	3	0.07581	13088.0	ORF1ab	2.0	4363.0	13104.0	ORF1ab	3.0	4368.0	5.0	same gene	2021-03	2021	3
13340	13369	29	3	0.07581	13075.0	ORF1ab	1.0	4359.0	13104.0	ORF1ab	3.0	4368.0	9.0	same gene	2021-03	2021	3
13369	13357	12	3	0.07581	13104.0	ORF1ab	3.0	4368.0	13092.0	ORF1ab	3.0	4364.0	4.0	same gene	2021-03	2021	3
13355	13369	14	3	0.07581	13090.0	ORF1ab	1.0	4364.0	13104.0	ORF1ab	3.0	4368.0	4.0	same gene	2021-03	2021	3
13357	13369	12	3	0.07581	13092.0	ORF1ab	3.0	4364.0	13104.0	ORF1ab	3.0	4368.0	4.0	same gene	2021-03	2021	3
13347	13369	22	3	0.07581	13082.0	ORF1ab	2.0	4361.0	13104.0	ORF1ab	3.0	4368.0	7.0	same gene	2021-03	2021	3
13369	13349	20	3	0.07581	13104.0	ORF1ab	3.0	4368.0	13084.0	ORF1ab	1.0	4362.0	6.0	same gene	2021-03	2021	3
13359	13369	10	3	0.07581	13094.0	ORF1ab	2.0	4365.0	13104.0	ORF1ab	3.0	4368.0	3.0	same gene	2021-03	2021	3
13352	13369	17	3	0.07581	13087.0	ORF1ab	1.0	4363.0	13104.0	ORF1ab	3.0	4368.0	5.0	same gene	2021-03	2021	3
13349	13369	20	3	0.07581	13084.0	ORF1ab	1.0	4362.0	13104.0	ORF1ab	3.0	4368.0	6.0	same gene	2021-03	2021	3
13350	13369	19	3	0.07581	13085.0	ORF1ab	2.0	4362.0	13104.0	ORF1ab	3.0	4368.0	6.0	same gene	2021-03	2021	3
13369	13361	8	3	0.07581	13104.0	ORF1ab	3.0	4368.0	13096.0	ORF1ab	1.0	4366.0	2.0	same gene	2021-03	2021	3
13369	13350	19	3	0.07581	13104.0	ORF1ab	3.0	4368.0	13085.0	ORF1ab	2.0	4362.0	6.0	same gene	2021-03	2021	3
13369	13340	29	3	0.07581	13104.0	ORF1ab	3.0	4368.0	13075.0	ORF1ab	1.0	4359.0	9.0	same gene	2021-03	2021	3
13369	13347	22	3	0.07581	13104.0	ORF1ab	3.0	4368.0	13082.0	ORF1ab	2.0	4361.0	7.0	same gene	2021-03	2021	3
13369	13345	24	3	0.07581	13104.0	ORF1ab	3.0	4368.0	13080.0	ORF1ab	3.0	4360.0	8.0	same gene	2021-03	2021	3
13369	13359	10	3	0.07581	13104.0	ORF1ab	3.0	4368.0	13094.0	ORF1ab	2.0	4365.0	3.0	same gene	2021-03	2021	3
13344	13369	25	3	0.07581	13079.0	ORF1ab	2.0	4360.0	13104.0	ORF1ab	3.0	4368.0	8.0	same gene	2021-03	2021	3
13369	13343	26	3	0.07581	13104.0	ORF1ab	3.0	4368.0	13078.0	ORF1ab	1.0	4360.0	8.0	same gene	2021-03	2021	3
13369	13360	9	3	0.07581	13104.0	ORF1ab	3.0	4368.0	13095.0	ORF1ab	3.0	4365.0	3.0	same gene	2021-03	2021	3
13345	13369	24	3	0.07581	13080.0	ORF1ab	3.0	4360.0	13104.0	ORF1ab	3.0	4368.0	8.0	same gene	2021-03	2021	3
13369	13344	25	3	0.07581	13104.0	ORF1ab	3.0	4368.0	13079.0	ORF1ab	2.0	4360.0	8.0	same gene	2021-03	2021	3
13341	13369	28	3	0.07581	13076.0	ORF1ab	2.0	4359.0	13104.0	ORF1ab	3.0	4368.0	9.0	same gene	2021-03	2021	3
13369	13346	23	3	0.07581	13104.0	ORF1ab	3.0	4368.0	13081.0	ORF1ab	1.0	4361.0	7.0	same gene	2021-03	2021	3
13369	13341	28	3	0.07581	13104.0	ORF1ab	3.0	4368.0	13076.0	ORF1ab	2.0	4359.0	9.0	same gene	2021-03	2021	3
13343	13369	26	3	0.07581	13078.0	ORF1ab	1.0	4360.0	13104.0	ORF1ab	3.0	4368.0	8.0	same gene	2021-03	2021	3
13350	13358	8	3	0.0758	13085.0	ORF1ab	2.0	4362.0	13093.0	ORF1ab	1.0	4365.0	3.0	same gene	2021-03	2021	3
13344	13358	14	3	0.0758	13079.0	ORF1ab	2.0	4360.0	13093.0	ORF1ab	1.0	4365.0	5.0	same gene	2021-03	2021	3
13358	13352	6	3	0.0758	13093.0	ORF1ab	1.0	4365.0	13087.0	ORF1ab	1.0	4363.0	2.0	same gene	2021-03	2021	3
13358	13353	5	3	0.0758	13093.0	ORF1ab	1.0	4365.0	13088.0	ORF1ab	2.0	4363.0	2.0	same gene	2021-03	2021	3
13358	13347	11	3	0.0758	13093.0	ORF1ab	1.0	4365.0	13082.0	ORF1ab	2.0	4361.0	4.0	same gene	2021-03	2021	3
13370	13355	15	3	0.0758	13105.0	ORF1ab	1.0	4369.0	13090.0	ORF1ab	1.0	4364.0	5.0	same gene	2021-03	2021	3
13355	13370	15	3	0.0758	13090.0	ORF1ab	1.0	4364.0	13105.0	ORF1ab	1.0	4369.0	5.0	same gene	2021-03	2021	3
13357	13370	13	3	0.0758	13092.0	ORF1ab	3.0	4364.0	13105.0	ORF1ab	1.0	4369.0	5.0	same gene	2021-03	2021	3
13361	13370	9	3	0.0758	13096.0	ORF1ab	1.0	4366.0	13105.0	ORF1ab	1.0	4369.0	3.0	same gene	2021-03	2021	3
13370	13350	20	3	0.0758	13105.0	ORF1ab	1.0	4369.0	13085.0	ORF1ab	2.0	4362.0	7.0	same gene	2021-03	2021	3
13349	13370	21	3	0.0758	13084.0	ORF1ab	1.0	4362.0	13105.0	ORF1ab	1.0	4369.0	7.0	same gene	2021-03	2021	3
13358	13343	15	3	0.0758	13093.0	ORF1ab	1.0	4365.0	13078.0	ORF1ab	1.0	4360.0	5.0	same gene	2021-03	2021	3
13370	13360	10	3	0.0758	13105.0	ORF1ab	1.0	4369.0	13095.0	ORF1ab	3.0	4365.0	4.0	same gene	2021-03	2021	3
13370	13340	30	3	0.0758	13105.0	ORF1ab	1.0	4369.0	13075.0	ORF1ab	1.0	4359.0	10.0	same gene	2021-03	2021	3
13370	13349	21	3	0.0758	13105.0	ORF1ab	1.0	4369.0	13084.0	ORF1ab	1.0	4362.0	7.0	same gene	2021-03	2021	3
13360	13370	10	3	0.0758	13095.0	ORF1ab	3.0	4365.0	13105.0	ORF1ab	1.0	4369.0	4.0	same gene	2021-03	2021	3
13343	13370	27	3	0.0758	13078.0	ORF1ab	1.0	4360.0	13105.0	ORF1ab	1.0	4369.0	9.0	same gene	2021-03	2021	3
13370	13346	24	3	0.0758	13105.0	ORF1ab	1.0	4369.0	13081.0	ORF1ab	1.0	4361.0	8.0	same gene	2021-03	2021	3
13370	13347	23	3	0.0758	13105.0	ORF1ab	1.0	4369.0	13082.0	ORF1ab	2.0	4361.0	8.0	same gene	2021-03	2021	3
13340	13358	18	3	0.0758	13075.0	ORF1ab	1.0	4359.0	13093.0	ORF1ab	1.0	4365.0	6.0	same gene	2021-03	2021	3
13341	13370	29	3	0.0758	13076.0	ORF1ab	2.0	4359.0	13105.0	ORF1ab	1.0	4369.0	10.0	same gene	2021-03	2021	3
13359	13370	11	3	0.0758	13094.0	ORF1ab	2.0	4365.0	13105.0	ORF1ab	1.0	4369.0	4.0	same gene	2021-03	2021	3
13370	13344	26	3	0.0758	13105.0	ORF1ab	1.0	4369.0	13079.0	ORF1ab	2.0	4360.0	9.0	same gene	2021-03	2021	3
13350	13370	20	3	0.0758	13085.0	ORF1ab	2.0	4362.0	13105.0	ORF1ab	1.0	4369.0	7.0	same gene	2021-03	2021	3
13358	13344	14	3	0.0758	13093.0	ORF1ab	1.0	4365.0	13079.0	ORF1ab	2.0	4360.0	5.0	same gene	2021-03	2021	3
13364	13370	6	3	0.0758	13099.0	ORF1ab	1.0	4367.0	13105.0	ORF1ab	1.0	4369.0	2.0	same gene	2021-03	2021	3
13352	13370	18	3	0.0758	13087.0	ORF1ab	1.0	4363.0	13105.0	ORF1ab	1.0	4369.0	6.0	same gene	2021-03	2021	3
13341	13358	17	3	0.0758	13076.0	ORF1ab	2.0	4359.0	13093.0	ORF1ab	1.0	4365.0	6.0	same gene	2021-03	2021	3
13346	13358	12	3	0.0758	13081.0	ORF1ab	1.0	4361.0	13093.0	ORF1ab	1.0	4365.0	4.0	same gene	2021-03	2021	3
13346	13370	24	3	0.0758	13081.0	ORF1ab	1.0	4361.0	13105.0	ORF1ab	1.0	4369.0	8.0	same gene	2021-03	2021	3
13358	13340	18	3	0.0758	13093.0	ORF1ab	1.0	4365.0	13075.0	ORF1ab	1.0	4359.0	6.0	same gene	2021-03	2021	3
13370	13353	17	3	0.0758	13105.0	ORF1ab	1.0	4369.0	13088.0	ORF1ab	2.0	4363.0	6.0	same gene	2021-03	2021	3
13343	13358	15	3	0.0758	13078.0	ORF1ab	1.0	4360.0	13093.0	ORF1ab	1.0	4365.0	5.0	same gene	2021-03	2021	3
13347	13358	11	3	0.0758	13082.0	ORF1ab	2.0	4361.0	13093.0	ORF1ab	1.0	4365.0	4.0	same gene	2021-03	2021	3
13370	13343	27	3	0.0758	13105.0	ORF1ab	1.0	4369.0	13078.0	ORF1ab	1.0	4360.0	9.0	same gene	2021-03	2021	3
13353	13358	5	3	0.0758	13088.0	ORF1ab	2.0	4363.0	13093.0	ORF1ab	1.0	4365.0	2.0	same gene	2021-03	2021	3
13370	13364	6	3	0.0758	13105.0	ORF1ab	1.0	4369.0	13099.0	ORF1ab	1.0	4367.0	2.0	same gene	2021-03	2021	3
13353	13370	17	3	0.0758	13088.0	ORF1ab	2.0	4363.0	13105.0	ORF1ab	1.0	4369.0	6.0	same gene	2021-03	2021	3
13370	13352	18	3	0.0758	13105.0	ORF1ab	1.0	4369.0	13087.0	ORF1ab	1.0	4363.0	6.0	same gene	2021-03	2021	3
13347	13370	23	3	0.0758	13082.0	ORF1ab	2.0	4361.0	13105.0	ORF1ab	1.0	4369.0	8.0	same gene	2021-03	2021	3
13370	13359	11	3	0.0758	13105.0	ORF1ab	1.0	4369.0	13094.0	ORF1ab	2.0	4365.0	4.0	same gene	2021-03	2021	3
13370	13361	9	3	0.0758	13105.0	ORF1ab	1.0	4369.0	13096.0	ORF1ab	1.0	4366.0	3.0	same gene	2021-03	2021	3
13340	13370	30	3	0.0758	13075.0	ORF1ab	1.0	4359.0	13105.0	ORF1ab	1.0	4369.0	10.0	same gene	2021-03	2021	3
13349	13358	9	3	0.0758	13084.0	ORF1ab	1.0	4362.0	13093.0	ORF1ab	1.0	4365.0	3.0	same gene	2021-03	2021	3
13370	13341	29	3	0.0758	13105.0	ORF1ab	1.0	4369.0	13076.0	ORF1ab	2.0	4359.0	10.0	same gene	2021-03	2021	3
13352	13358	6	3	0.0758	13087.0	ORF1ab	1.0	4363.0	13093.0	ORF1ab	1.0	4365.0	2.0	same gene	2021-03	2021	3
13358	13350	8	3	0.0758	13093.0	ORF1ab	1.0	4365.0	13085.0	ORF1ab	2.0	4362.0	3.0	same gene	2021-03	2021	3
13358	13346	12	3	0.0758	13093.0	ORF1ab	1.0	4365.0	13081.0	ORF1ab	1.0	4361.0	4.0	same gene	2021-03	2021	3
13358	13349	9	3	0.0758	13093.0	ORF1ab	1.0	4365.0	13084.0	ORF1ab	1.0	4362.0	3.0	same gene	2021-03	2021	3
13358	13341	17	3	0.0758	13093.0	ORF1ab	1.0	4365.0	13076.0	ORF1ab	2.0	4359.0	6.0	same gene	2021-03	2021	3
13364	13358	6	3	0.0758	13099.0	ORF1ab	1.0	4367.0	13093.0	ORF1ab	1.0	4365.0	2.0	same gene	2021-03	2021	3
13370	13357	13	3	0.0758	13105.0	ORF1ab	1.0	4369.0	13092.0	ORF1ab	3.0	4364.0	5.0	same gene	2021-03	2021	3
13344	13370	26	3	0.0758	13079.0	ORF1ab	2.0	4360.0	13105.0	ORF1ab	1.0	4369.0	9.0	same gene	2021-03	2021	3
13358	13364	6	3	0.0758	13093.0	ORF1ab	1.0	4365.0	13099.0	ORF1ab	1.0	4367.0	2.0	same gene	2021-03	2021	3
13340	13362	22	3	0.07579	13075.0	ORF1ab	1.0	4359.0	13097.0	ORF1ab	2.0	4366.0	7.0	same gene	2021-03	2021	3
13365	13345	20	3	0.07579	13100.0	ORF1ab	2.0	4367.0	13080.0	ORF1ab	3.0	4360.0	7.0	same gene	2021-03	2021	3
13346	13365	19	3	0.07579	13081.0	ORF1ab	1.0	4361.0	13100.0	ORF1ab	2.0	4367.0	6.0	same gene	2021-03	2021	3
13365	13341	24	3	0.07579	13100.0	ORF1ab	2.0	4367.0	13076.0	ORF1ab	2.0	4359.0	8.0	same gene	2021-03	2021	3
13362	13341	21	3	0.07579	13097.0	ORF1ab	2.0	4366.0	13076.0	ORF1ab	2.0	4359.0	7.0	same gene	2021-03	2021	3
13365	13344	21	3	0.07579	13100.0	ORF1ab	2.0	4367.0	13079.0	ORF1ab	2.0	4360.0	7.0	same gene	2021-03	2021	3
13362	13344	18	3	0.07579	13097.0	ORF1ab	2.0	4366.0	13079.0	ORF1ab	2.0	4360.0	6.0	same gene	2021-03	2021	3
13362	13352	10	3	0.07579	13097.0	ORF1ab	2.0	4366.0	13087.0	ORF1ab	1.0	4363.0	3.0	same gene	2021-03	2021	3
13357	13365	8	3	0.07579	13092.0	ORF1ab	3.0	4364.0	13100.0	ORF1ab	2.0	4367.0	3.0	same gene	2021-03	2021	3
13355	13365	10	3	0.07579	13090.0	ORF1ab	1.0	4364.0	13100.0	ORF1ab	2.0	4367.0	3.0	same gene	2021-03	2021	3
13355	13362	7	3	0.07579	13090.0	ORF1ab	1.0	4364.0	13097.0	ORF1ab	2.0	4366.0	2.0	same gene	2021-03	2021	3
13362	13343	19	3	0.07579	13097.0	ORF1ab	2.0	4366.0	13078.0	ORF1ab	1.0	4360.0	6.0	same gene	2021-03	2021	3
13365	13352	13	3	0.07579	13100.0	ORF1ab	2.0	4367.0	13087.0	ORF1ab	1.0	4363.0	4.0	same gene	2021-03	2021	3
13340	13365	25	3	0.07579	13075.0	ORF1ab	1.0	4359.0	13100.0	ORF1ab	2.0	4367.0	8.0	same gene	2021-03	2021	3
13365	13343	22	3	0.07579	13100.0	ORF1ab	2.0	4367.0	13078.0	ORF1ab	1.0	4360.0	7.0	same gene	2021-03	2021	3
13353	13365	12	3	0.07579	13088.0	ORF1ab	2.0	4363.0	13100.0	ORF1ab	2.0	4367.0	4.0	same gene	2021-03	2021	3
13357	13362	5	3	0.07579	13092.0	ORF1ab	3.0	4364.0	13097.0	ORF1ab	2.0	4366.0	2.0	same gene	2021-03	2021	3
13365	13346	19	3	0.07579	13100.0	ORF1ab	2.0	4367.0	13081.0	ORF1ab	1.0	4361.0	6.0	same gene	2021-03	2021	3
13350	13362	12	3	0.07579	13085.0	ORF1ab	2.0	4362.0	13097.0	ORF1ab	2.0	4366.0	4.0	same gene	2021-03	2021	3
13362	13353	9	3	0.07579	13097.0	ORF1ab	2.0	4366.0	13088.0	ORF1ab	2.0	4363.0	3.0	same gene	2021-03	2021	3
13344	13362	18	3	0.07579	13079.0	ORF1ab	2.0	4360.0	13097.0	ORF1ab	2.0	4366.0	6.0	same gene	2021-03	2021	3
13344	13365	21	3	0.07579	13079.0	ORF1ab	2.0	4360.0	13100.0	ORF1ab	2.0	4367.0	7.0	same gene	2021-03	2021	3
13362	13357	5	3	0.07579	13097.0	ORF1ab	2.0	4366.0	13092.0	ORF1ab	3.0	4364.0	2.0	same gene	2021-03	2021	3
13365	13357	8	3	0.07579	13100.0	ORF1ab	2.0	4367.0	13092.0	ORF1ab	3.0	4364.0	3.0	same gene	2021-03	2021	3
13365	13340	25	3	0.07579	13100.0	ORF1ab	2.0	4367.0	13075.0	ORF1ab	1.0	4359.0	8.0	same gene	2021-03	2021	3
13349	13365	16	3	0.07579	13084.0	ORF1ab	1.0	4362.0	13100.0	ORF1ab	2.0	4367.0	5.0	same gene	2021-03	2021	3
13349	13362	13	3	0.07579	13084.0	ORF1ab	1.0	4362.0	13097.0	ORF1ab	2.0	4366.0	4.0	same gene	2021-03	2021	3
13362	13347	15	3	0.07579	13097.0	ORF1ab	2.0	4366.0	13082.0	ORF1ab	2.0	4361.0	5.0	same gene	2021-03	2021	3
13365	13360	5	3	0.07579	13100.0	ORF1ab	2.0	4367.0	13095.0	ORF1ab	3.0	4365.0	2.0	same gene	2021-03	2021	3
13350	13365	15	3	0.07579	13085.0	ORF1ab	2.0	4362.0	13100.0	ORF1ab	2.0	4367.0	5.0	same gene	2021-03	2021	3
13365	13347	18	3	0.07579	13100.0	ORF1ab	2.0	4367.0	13082.0	ORF1ab	2.0	4361.0	6.0	same gene	2021-03	2021	3
13341	13362	21	3	0.07579	13076.0	ORF1ab	2.0	4359.0	13097.0	ORF1ab	2.0	4366.0	7.0	same gene	2021-03	2021	3
13353	13362	9	3	0.07579	13088.0	ORF1ab	2.0	4363.0	13097.0	ORF1ab	2.0	4366.0	3.0	same gene	2021-03	2021	3
13347	13362	15	3	0.07579	13082.0	ORF1ab	2.0	4361.0	13097.0	ORF1ab	2.0	4366.0	5.0	same gene	2021-03	2021	3
13365	13353	12	3	0.07579	13100.0	ORF1ab	2.0	4367.0	13088.0	ORF1ab	2.0	4363.0	4.0	same gene	2021-03	2021	3
13341	13365	24	3	0.07579	13076.0	ORF1ab	2.0	4359.0	13100.0	ORF1ab	2.0	4367.0	8.0	same gene	2021-03	2021	3
13345	13365	20	3	0.07579	13080.0	ORF1ab	3.0	4360.0	13100.0	ORF1ab	2.0	4367.0	7.0	same gene	2021-03	2021	3
13365	13359	6	3	0.07579	13100.0	ORF1ab	2.0	4367.0	13094.0	ORF1ab	2.0	4365.0	2.0	same gene	2021-03	2021	3
13352	13365	13	3	0.07579	13087.0	ORF1ab	1.0	4363.0	13100.0	ORF1ab	2.0	4367.0	4.0	same gene	2021-03	2021	3
13347	13365	18	3	0.07579	13082.0	ORF1ab	2.0	4361.0	13100.0	ORF1ab	2.0	4367.0	6.0	same gene	2021-03	2021	3
13343	13362	19	3	0.07579	13078.0	ORF1ab	1.0	4360.0	13097.0	ORF1ab	2.0	4366.0	6.0	same gene	2021-03	2021	3
13365	13355	10	3	0.07579	13100.0	ORF1ab	2.0	4367.0	13090.0	ORF1ab	1.0	4364.0	3.0	same gene	2021-03	2021	3
13362	13355	7	3	0.07579	13097.0	ORF1ab	2.0	4366.0	13090.0	ORF1ab	1.0	4364.0	2.0	same gene	2021-03	2021	3
13362	13340	22	3	0.07579	13097.0	ORF1ab	2.0	4366.0	13075.0	ORF1ab	1.0	4359.0	7.0	same gene	2021-03	2021	3
13360	13365	5	3	0.07579	13095.0	ORF1ab	3.0	4365.0	13100.0	ORF1ab	2.0	4367.0	2.0	same gene	2021-03	2021	3
13362	13349	13	3	0.07579	13097.0	ORF1ab	2.0	4366.0	13084.0	ORF1ab	1.0	4362.0	4.0	same gene	2021-03	2021	3
13346	13362	16	3	0.07579	13081.0	ORF1ab	1.0	4361.0	13097.0	ORF1ab	2.0	4366.0	5.0	same gene	2021-03	2021	3
13343	13365	22	3	0.07579	13078.0	ORF1ab	1.0	4360.0	13100.0	ORF1ab	2.0	4367.0	7.0	same gene	2021-03	2021	3
13352	13362	10	3	0.07579	13087.0	ORF1ab	1.0	4363.0	13097.0	ORF1ab	2.0	4366.0	3.0	same gene	2021-03	2021	3
13359	13365	6	3	0.07579	13094.0	ORF1ab	2.0	4365.0	13100.0	ORF1ab	2.0	4367.0	2.0	same gene	2021-03	2021	3
13362	13350	12	3	0.07579	13097.0	ORF1ab	2.0	4366.0	13085.0	ORF1ab	2.0	4362.0	4.0	same gene	2021-03	2021	3
13362	13346	16	3	0.07579	13097.0	ORF1ab	2.0	4366.0	13081.0	ORF1ab	1.0	4361.0	5.0	same gene	2021-03	2021	3
13365	13349	16	3	0.07579	13100.0	ORF1ab	2.0	4367.0	13084.0	ORF1ab	1.0	4362.0	5.0	same gene	2021-03	2021	3
13365	13350	15	3	0.07579	13100.0	ORF1ab	2.0	4367.0	13085.0	ORF1ab	2.0	4362.0	5.0	same gene	2021-03	2021	3
13342	13350	8	3	0.07578	13077.0	ORF1ab	3.0	4359.0	13085.0	ORF1ab	2.0	4362.0	3.0	same gene	2021-03	2021	3
13342	13361	19	3	0.07578	13077.0	ORF1ab	3.0	4359.0	13096.0	ORF1ab	1.0	4366.0	7.0	same gene	2021-03	2021	3
13342	13355	13	3	0.07578	13077.0	ORF1ab	3.0	4359.0	13090.0	ORF1ab	1.0	4364.0	5.0	same gene	2021-03	2021	3
13342	13360	18	3	0.07578	13077.0	ORF1ab	3.0	4359.0	13095.0	ORF1ab	3.0	4365.0	6.0	same gene	2021-03	2021	3
13342	13359	17	3	0.07578	13077.0	ORF1ab	3.0	4359.0	13094.0	ORF1ab	2.0	4365.0	6.0	same gene	2021-03	2021	3
13342	13352	10	3	0.07578	13077.0	ORF1ab	3.0	4359.0	13087.0	ORF1ab	1.0	4363.0	4.0	same gene	2021-03	2021	3
13342	13346	4	3	0.07578	13077.0	ORF1ab	3.0	4359.0	13081.0	ORF1ab	1.0	4361.0	2.0	same gene	2021-03	2021	3
13342	13353	11	3	0.07578	13077.0	ORF1ab	3.0	4359.0	13088.0	ORF1ab	2.0	4363.0	4.0	same gene	2021-03	2021	3
13342	13357	15	3	0.07578	13077.0	ORF1ab	3.0	4359.0	13092.0	ORF1ab	3.0	4364.0	5.0	same gene	2021-03	2021	3
13342	13364	22	3	0.07578	13077.0	ORF1ab	3.0	4359.0	13099.0	ORF1ab	1.0	4367.0	8.0	same gene	2021-03	2021	3
13342	13349	7	3	0.07578	13077.0	ORF1ab	3.0	4359.0	13084.0	ORF1ab	1.0	4362.0	3.0	same gene	2021-03	2021	3
13350	13342	8	3	0.07578	13085.0	ORF1ab	2.0	4362.0	13077.0	ORF1ab	3.0	4359.0	3.0	same gene	2021-03	2021	3
13353	13342	11	3	0.07578	13088.0	ORF1ab	2.0	4363.0	13077.0	ORF1ab	3.0	4359.0	4.0	same gene	2021-03	2021	3
13663	13657	6	3	0.07578	196.0	ORF1ab	1.0	66.0	190.0	ORF1ab	1.0	64.0	2.0	same gene	2021-03	2021	3
13656	13663	7	3	0.07578	189.0	ORF1ab	3.0	63.0	196.0	ORF1ab	1.0	66.0	3.0	same gene	2021-03	2021	3
13663	13659	4	3	0.07578	196.0	ORF1ab	1.0	66.0	192.0	ORF1ab	3.0	64.0	2.0	same gene	2021-03	2021	3
13657	13663	6	3	0.07578	190.0	ORF1ab	1.0	64.0	196.0	ORF1ab	1.0	66.0	2.0	same gene	2021-03	2021	3
13659	13663	4	3	0.07578	192.0	ORF1ab	3.0	64.0	196.0	ORF1ab	1.0	66.0	2.0	same gene	2021-03	2021	3
13346	13342	4	3	0.07578	13081.0	ORF1ab	1.0	4361.0	13077.0	ORF1ab	3.0	4359.0	2.0	same gene	2021-03	2021	3
13347	13342	5	3	0.07578	13082.0	ORF1ab	2.0	4361.0	13077.0	ORF1ab	3.0	4359.0	2.0	same gene	2021-03	2021	3
13349	13342	7	3	0.07578	13084.0	ORF1ab	1.0	4362.0	13077.0	ORF1ab	3.0	4359.0	3.0	same gene	2021-03	2021	3
13342	13347	5	3	0.07578	13077.0	ORF1ab	3.0	4359.0	13082.0	ORF1ab	2.0	4361.0	2.0	same gene	2021-03	2021	3
13352	13342	10	3	0.07578	13087.0	ORF1ab	1.0	4363.0	13077.0	ORF1ab	3.0	4359.0	4.0	same gene	2021-03	2021	3
13663	13656	7	3	0.07578	196.0	ORF1ab	1.0	66.0	189.0	ORF1ab	3.0	63.0	3.0	same gene	2021-03	2021	3
13355	13342	13	3	0.07578	13090.0	ORF1ab	1.0	4364.0	13077.0	ORF1ab	3.0	4359.0	5.0	same gene	2021-03	2021	3
13357	13342	15	3	0.07578	13092.0	ORF1ab	3.0	4364.0	13077.0	ORF1ab	3.0	4359.0	5.0	same gene	2021-03	2021	3
13359	13342	17	3	0.07578	13094.0	ORF1ab	2.0	4365.0	13077.0	ORF1ab	3.0	4359.0	6.0	same gene	2021-03	2021	3
13360	13342	18	3	0.07578	13095.0	ORF1ab	3.0	4365.0	13077.0	ORF1ab	3.0	4359.0	6.0	same gene	2021-03	2021	3
13361	13342	19	3	0.07578	13096.0	ORF1ab	1.0	4366.0	13077.0	ORF1ab	3.0	4359.0	7.0	same gene	2021-03	2021	3
13364	13342	22	3	0.07578	13099.0	ORF1ab	1.0	4367.0	13077.0	ORF1ab	3.0	4359.0	8.0	same gene	2021-03	2021	3
13344	13363	19	3	0.07577	13079.0	ORF1ab	2.0	4360.0	13098.0	ORF1ab	3.0	4366.0	6.0	same gene	2021-03	2021	3
13363	13353	10	3	0.07577	13098.0	ORF1ab	3.0	4366.0	13088.0	ORF1ab	2.0	4363.0	3.0	same gene	2021-03	2021	3
13350	13363	13	3	0.07577	13085.0	ORF1ab	2.0	4362.0	13098.0	ORF1ab	3.0	4366.0	4.0	same gene	2021-03	2021	3
13363	13357	6	3	0.07577	13098.0	ORF1ab	3.0	4366.0	13092.0	ORF1ab	3.0	4364.0	2.0	same gene	2021-03	2021	3
13363	13350	13	3	0.07577	13098.0	ORF1ab	3.0	4366.0	13085.0	ORF1ab	2.0	4362.0	4.0	same gene	2021-03	2021	3
13349	13363	14	3	0.07577	13084.0	ORF1ab	1.0	4362.0	13098.0	ORF1ab	3.0	4366.0	4.0	same gene	2021-03	2021	3
13363	13343	20	3	0.07577	13098.0	ORF1ab	3.0	4366.0	13078.0	ORF1ab	1.0	4360.0	6.0	same gene	2021-03	2021	3
13363	13344	19	3	0.07577	13098.0	ORF1ab	3.0	4366.0	13079.0	ORF1ab	2.0	4360.0	6.0	same gene	2021-03	2021	3
13346	13363	17	3	0.07577	13081.0	ORF1ab	1.0	4361.0	13098.0	ORF1ab	3.0	4366.0	5.0	same gene	2021-03	2021	3
13341	13363	22	3	0.07577	13076.0	ORF1ab	2.0	4359.0	13098.0	ORF1ab	3.0	4366.0	7.0	same gene	2021-03	2021	3
13363	13346	17	3	0.07577	13098.0	ORF1ab	3.0	4366.0	13081.0	ORF1ab	1.0	4361.0	5.0	same gene	2021-03	2021	3
13363	13340	23	3	0.07577	13098.0	ORF1ab	3.0	4366.0	13075.0	ORF1ab	1.0	4359.0	7.0	same gene	2021-03	2021	3
13343	13363	20	3	0.07577	13078.0	ORF1ab	1.0	4360.0	13098.0	ORF1ab	3.0	4366.0	6.0	same gene	2021-03	2021	3
13363	13347	16	3	0.07577	13098.0	ORF1ab	3.0	4366.0	13082.0	ORF1ab	2.0	4361.0	5.0	same gene	2021-03	2021	3
13363	13349	14	3	0.07577	13098.0	ORF1ab	3.0	4366.0	13084.0	ORF1ab	1.0	4362.0	4.0	same gene	2021-03	2021	3
13363	13355	8	3	0.07577	13098.0	ORF1ab	3.0	4366.0	13090.0	ORF1ab	1.0	4364.0	2.0	same gene	2021-03	2021	3
13353	13363	10	3	0.07577	13088.0	ORF1ab	2.0	4363.0	13098.0	ORF1ab	3.0	4366.0	3.0	same gene	2021-03	2021	3
13347	13363	16	3	0.07577	13082.0	ORF1ab	2.0	4361.0	13098.0	ORF1ab	3.0	4366.0	5.0	same gene	2021-03	2021	3
13352	13363	11	3	0.07577	13087.0	ORF1ab	1.0	4363.0	13098.0	ORF1ab	3.0	4366.0	3.0	same gene	2021-03	2021	3
13363	13352	11	3	0.07577	13098.0	ORF1ab	3.0	4366.0	13087.0	ORF1ab	1.0	4363.0	3.0	same gene	2021-03	2021	3
13357	13363	6	3	0.07577	13092.0	ORF1ab	3.0	4364.0	13098.0	ORF1ab	3.0	4366.0	2.0	same gene	2021-03	2021	3
13363	13341	22	3	0.07577	13098.0	ORF1ab	3.0	4366.0	13076.0	ORF1ab	2.0	4359.0	7.0	same gene	2021-03	2021	3
13340	13363	23	3	0.07577	13075.0	ORF1ab	1.0	4359.0	13098.0	ORF1ab	3.0	4366.0	7.0	same gene	2021-03	2021	3
13355	13363	8	3	0.07577	13090.0	ORF1ab	1.0	4364.0	13098.0	ORF1ab	3.0	4366.0	2.0	same gene	2021-03	2021	3
13351	13341	10	3	0.07576	13086.0	ORF1ab	3.0	4362.0	13076.0	ORF1ab	2.0	4359.0	3.0	same gene	2021-03	2021	3
13344	13351	7	3	0.07576	13079.0	ORF1ab	2.0	4360.0	13086.0	ORF1ab	3.0	4362.0	2.0	same gene	2021-03	2021	3
13351	13343	8	3	0.07576	13086.0	ORF1ab	3.0	4362.0	13078.0	ORF1ab	1.0	4360.0	2.0	same gene	2021-03	2021	3
13351	13364	13	3	0.07576	13086.0	ORF1ab	3.0	4362.0	13099.0	ORF1ab	1.0	4367.0	5.0	same gene	2021-03	2021	3
13343	13351	8	3	0.07576	13078.0	ORF1ab	1.0	4360.0	13086.0	ORF1ab	3.0	4362.0	2.0	same gene	2021-03	2021	3
13351	13340	11	3	0.07576	13086.0	ORF1ab	3.0	4362.0	13075.0	ORF1ab	1.0	4359.0	3.0	same gene	2021-03	2021	3
13364	13351	13	3	0.07576	13099.0	ORF1ab	1.0	4367.0	13086.0	ORF1ab	3.0	4362.0	5.0	same gene	2021-03	2021	3
13361	13351	10	3	0.07576	13096.0	ORF1ab	1.0	4366.0	13086.0	ORF1ab	3.0	4362.0	4.0	same gene	2021-03	2021	3
13360	13351	9	3	0.07576	13095.0	ORF1ab	3.0	4365.0	13086.0	ORF1ab	3.0	4362.0	3.0	same gene	2021-03	2021	3
13351	13344	7	3	0.07576	13086.0	ORF1ab	3.0	4362.0	13079.0	ORF1ab	2.0	4360.0	2.0	same gene	2021-03	2021	3
13355	13351	4	3	0.07576	13090.0	ORF1ab	1.0	4364.0	13086.0	ORF1ab	3.0	4362.0	2.0	same gene	2021-03	2021	3
13359	13351	8	3	0.07576	13094.0	ORF1ab	2.0	4365.0	13086.0	ORF1ab	3.0	4362.0	3.0	same gene	2021-03	2021	3
13357	13351	6	3	0.07576	13092.0	ORF1ab	3.0	4364.0	13086.0	ORF1ab	3.0	4362.0	2.0	same gene	2021-03	2021	3
13351	13355	4	3	0.07576	13086.0	ORF1ab	3.0	4362.0	13090.0	ORF1ab	1.0	4364.0	2.0	same gene	2021-03	2021	3
13351	13360	9	3	0.07576	13086.0	ORF1ab	3.0	4362.0	13095.0	ORF1ab	3.0	4365.0	3.0	same gene	2021-03	2021	3
13341	13351	10	3	0.07576	13076.0	ORF1ab	2.0	4359.0	13086.0	ORF1ab	3.0	4362.0	3.0	same gene	2021-03	2021	3
13351	13361	10	3	0.07576	13086.0	ORF1ab	3.0	4362.0	13096.0	ORF1ab	1.0	4366.0	4.0	same gene	2021-03	2021	3
13351	13359	8	3	0.07576	13086.0	ORF1ab	3.0	4362.0	13094.0	ORF1ab	2.0	4365.0	3.0	same gene	2021-03	2021	3
13340	13351	11	3	0.07576	13075.0	ORF1ab	1.0	4359.0	13086.0	ORF1ab	3.0	4362.0	3.0	same gene	2021-03	2021	3
13351	13357	6	3	0.07576	13086.0	ORF1ab	3.0	4362.0	13092.0	ORF1ab	3.0	4364.0	2.0	same gene	2021-03	2021	3
13341	13367	26	3	0.07574	13076.0	ORF1ab	2.0	4359.0	13102.0	ORF1ab	1.0	4368.0	9.0	same gene	2021-03	2021	3
13364	13354	10	3	0.07574	13099.0	ORF1ab	1.0	4367.0	13089.0	ORF1ab	3.0	4363.0	4.0	same gene	2021-03	2021	3
13344	13354	10	3	0.07574	13079.0	ORF1ab	2.0	4360.0	13089.0	ORF1ab	3.0	4363.0	3.0	same gene	2021-03	2021	3
13354	13347	7	3	0.07574	13089.0	ORF1ab	3.0	4363.0	13082.0	ORF1ab	2.0	4361.0	2.0	same gene	2021-03	2021	3
13361	13354	7	3	0.07574	13096.0	ORF1ab	1.0	4366.0	13089.0	ORF1ab	3.0	4363.0	3.0	same gene	2021-03	2021	3
13354	13364	10	3	0.07574	13089.0	ORF1ab	3.0	4363.0	13099.0	ORF1ab	1.0	4367.0	4.0	same gene	2021-03	2021	3
13346	13367	21	3	0.07574	13081.0	ORF1ab	1.0	4361.0	13102.0	ORF1ab	1.0	4368.0	7.0	same gene	2021-03	2021	3
13360	13367	7	3	0.07574	13095.0	ORF1ab	3.0	4365.0	13102.0	ORF1ab	1.0	4368.0	3.0	same gene	2021-03	2021	3
13350	13367	17	3	0.07574	13085.0	ORF1ab	2.0	4362.0	13102.0	ORF1ab	1.0	4368.0	6.0	same gene	2021-03	2021	3
13352	13367	15	3	0.07574	13087.0	ORF1ab	1.0	4363.0	13102.0	ORF1ab	1.0	4368.0	5.0	same gene	2021-03	2021	3
13349	13367	18	3	0.07574	13084.0	ORF1ab	1.0	4362.0	13102.0	ORF1ab	1.0	4368.0	6.0	same gene	2021-03	2021	3
13346	13354	8	3	0.07574	13081.0	ORF1ab	1.0	4361.0	13089.0	ORF1ab	3.0	4363.0	2.0	same gene	2021-03	2021	3
13347	13354	7	3	0.07574	13082.0	ORF1ab	2.0	4361.0	13089.0	ORF1ab	3.0	4363.0	2.0	same gene	2021-03	2021	3
13359	13354	5	3	0.07574	13094.0	ORF1ab	2.0	4365.0	13089.0	ORF1ab	3.0	4363.0	2.0	same gene	2021-03	2021	3
13355	13367	12	3	0.07574	13090.0	ORF1ab	1.0	4364.0	13102.0	ORF1ab	1.0	4368.0	4.0	same gene	2021-03	2021	3
13345	13367	22	3	0.07574	13080.0	ORF1ab	3.0	4360.0	13102.0	ORF1ab	1.0	4368.0	8.0	same gene	2021-03	2021	3
13344	13367	23	3	0.07574	13079.0	ORF1ab	2.0	4360.0	13102.0	ORF1ab	1.0	4368.0	8.0	same gene	2021-03	2021	3
13367	13360	7	3	0.07574	13102.0	ORF1ab	1.0	4368.0	13095.0	ORF1ab	3.0	4365.0	3.0	same gene	2021-03	2021	3
13367	13341	26	3	0.07574	13102.0	ORF1ab	1.0	4368.0	13076.0	ORF1ab	2.0	4359.0	9.0	same gene	2021-03	2021	3
13367	13359	8	3	0.07574	13102.0	ORF1ab	1.0	4368.0	13094.0	ORF1ab	2.0	4365.0	3.0	same gene	2021-03	2021	3
13367	13347	20	3	0.07574	13102.0	ORF1ab	1.0	4368.0	13082.0	ORF1ab	2.0	4361.0	7.0	same gene	2021-03	2021	3
13360	13354	6	3	0.07574	13095.0	ORF1ab	3.0	4365.0	13089.0	ORF1ab	3.0	4363.0	2.0	same gene	2021-03	2021	3
13361	13367	6	3	0.07574	13096.0	ORF1ab	1.0	4366.0	13102.0	ORF1ab	1.0	4368.0	2.0	same gene	2021-03	2021	3
13367	13340	27	3	0.07574	13102.0	ORF1ab	1.0	4368.0	13075.0	ORF1ab	1.0	4359.0	9.0	same gene	2021-03	2021	3
13367	13353	14	3	0.07574	13102.0	ORF1ab	1.0	4368.0	13088.0	ORF1ab	2.0	4363.0	5.0	same gene	2021-03	2021	3
13354	13340	14	3	0.07574	13089.0	ORF1ab	3.0	4363.0	13075.0	ORF1ab	1.0	4359.0	4.0	same gene	2021-03	2021	3
13367	13361	6	3	0.07574	13102.0	ORF1ab	1.0	4368.0	13096.0	ORF1ab	1.0	4366.0	2.0	same gene	2021-03	2021	3
13354	13341	13	3	0.07574	13089.0	ORF1ab	3.0	4363.0	13076.0	ORF1ab	2.0	4359.0	4.0	same gene	2021-03	2021	3
13367	13357	10	3	0.07574	13102.0	ORF1ab	1.0	4368.0	13092.0	ORF1ab	3.0	4364.0	4.0	same gene	2021-03	2021	3
13341	13354	13	3	0.07574	13076.0	ORF1ab	2.0	4359.0	13089.0	ORF1ab	3.0	4363.0	4.0	same gene	2021-03	2021	3
13354	13344	10	3	0.07574	13089.0	ORF1ab	3.0	4363.0	13079.0	ORF1ab	2.0	4360.0	3.0	same gene	2021-03	2021	3
13353	13367	14	3	0.07574	13088.0	ORF1ab	2.0	4363.0	13102.0	ORF1ab	1.0	4368.0	5.0	same gene	2021-03	2021	3
13367	13344	23	3	0.07574	13102.0	ORF1ab	1.0	4368.0	13079.0	ORF1ab	2.0	4360.0	8.0	same gene	2021-03	2021	3
13367	13345	22	3	0.07574	13102.0	ORF1ab	1.0	4368.0	13080.0	ORF1ab	3.0	4360.0	8.0	same gene	2021-03	2021	3
13354	13343	11	3	0.07574	13089.0	ORF1ab	3.0	4363.0	13078.0	ORF1ab	1.0	4360.0	3.0	same gene	2021-03	2021	3
13354	13346	8	3	0.07574	13089.0	ORF1ab	3.0	4363.0	13081.0	ORF1ab	1.0	4361.0	2.0	same gene	2021-03	2021	3
13343	13354	11	3	0.07574	13078.0	ORF1ab	1.0	4360.0	13089.0	ORF1ab	3.0	4363.0	3.0	same gene	2021-03	2021	3
13359	13367	8	3	0.07574	13094.0	ORF1ab	2.0	4365.0	13102.0	ORF1ab	1.0	4368.0	3.0	same gene	2021-03	2021	3
13367	13343	24	3	0.07574	13102.0	ORF1ab	1.0	4368.0	13078.0	ORF1ab	1.0	4360.0	8.0	same gene	2021-03	2021	3
13354	13359	5	3	0.07574	13089.0	ORF1ab	3.0	4363.0	13094.0	ORF1ab	2.0	4365.0	2.0	same gene	2021-03	2021	3
13367	13352	15	3	0.07574	13102.0	ORF1ab	1.0	4368.0	13087.0	ORF1ab	1.0	4363.0	5.0	same gene	2021-03	2021	3
13340	13354	14	3	0.07574	13075.0	ORF1ab	1.0	4359.0	13089.0	ORF1ab	3.0	4363.0	4.0	same gene	2021-03	2021	3
13347	13367	20	3	0.07574	13082.0	ORF1ab	2.0	4361.0	13102.0	ORF1ab	1.0	4368.0	7.0	same gene	2021-03	2021	3
13357	13367	10	3	0.07574	13092.0	ORF1ab	3.0	4364.0	13102.0	ORF1ab	1.0	4368.0	4.0	same gene	2021-03	2021	3
13367	13346	21	3	0.07574	13102.0	ORF1ab	1.0	4368.0	13081.0	ORF1ab	1.0	4361.0	7.0	same gene	2021-03	2021	3
13343	13367	24	3	0.07574	13078.0	ORF1ab	1.0	4360.0	13102.0	ORF1ab	1.0	4368.0	8.0	same gene	2021-03	2021	3
13340	13367	27	3	0.07574	13075.0	ORF1ab	1.0	4359.0	13102.0	ORF1ab	1.0	4368.0	9.0	same gene	2021-03	2021	3
13354	13360	6	3	0.07574	13089.0	ORF1ab	3.0	4363.0	13095.0	ORF1ab	3.0	4365.0	2.0	same gene	2021-03	2021	3
13367	13349	18	3	0.07574	13102.0	ORF1ab	1.0	4368.0	13084.0	ORF1ab	1.0	4362.0	6.0	same gene	2021-03	2021	3
13354	13361	7	3	0.07574	13089.0	ORF1ab	3.0	4363.0	13096.0	ORF1ab	1.0	4366.0	3.0	same gene	2021-03	2021	3
13367	13350	17	3	0.07574	13102.0	ORF1ab	1.0	4368.0	13085.0	ORF1ab	2.0	4362.0	6.0	same gene	2021-03	2021	3
13367	13355	12	3	0.07574	13102.0	ORF1ab	1.0	4368.0	13090.0	ORF1ab	1.0	4364.0	4.0	same gene	2021-03	2021	3
13662	13666	4	3	0.07566	195.0	ORF1ab	3.0	65.0	199.0	ORF1ab	1.0	67.0	2.0	same gene	2021-03	2021	3
13666	13662	4	3	0.07566	199.0	ORF1ab	1.0	67.0	195.0	ORF1ab	3.0	65.0	2.0	same gene	2021-03	2021	3
13666	13659	7	3	0.07566	199.0	ORF1ab	1.0	67.0	192.0	ORF1ab	3.0	64.0	3.0	same gene	2021-03	2021	3
13666	13660	6	3	0.07566	199.0	ORF1ab	1.0	67.0	193.0	ORF1ab	1.0	65.0	2.0	same gene	2021-03	2021	3
13666	13656	10	3	0.07566	199.0	ORF1ab	1.0	67.0	189.0	ORF1ab	3.0	63.0	4.0	same gene	2021-03	2021	3
13664	13657	7	3	0.07566	197.0	ORF1ab	2.0	66.0	190.0	ORF1ab	1.0	64.0	2.0	same gene	2021-03	2021	3
13656	13664	8	3	0.07566	189.0	ORF1ab	3.0	63.0	197.0	ORF1ab	2.0	66.0	3.0	same gene	2021-03	2021	3
13656	13666	10	3	0.07566	189.0	ORF1ab	3.0	63.0	199.0	ORF1ab	1.0	67.0	4.0	same gene	2021-03	2021	3
13666	13657	9	3	0.07566	199.0	ORF1ab	1.0	67.0	190.0	ORF1ab	1.0	64.0	3.0	same gene	2021-03	2021	3
13664	13659	5	3	0.07566	197.0	ORF1ab	2.0	66.0	192.0	ORF1ab	3.0	64.0	2.0	same gene	2021-03	2021	3
13657	13664	7	3	0.07566	190.0	ORF1ab	1.0	64.0	197.0	ORF1ab	2.0	66.0	2.0	same gene	2021-03	2021	3
13657	13666	9	3	0.07566	190.0	ORF1ab	1.0	64.0	199.0	ORF1ab	1.0	67.0	3.0	same gene	2021-03	2021	3
13659	13664	5	3	0.07566	192.0	ORF1ab	3.0	64.0	197.0	ORF1ab	2.0	66.0	2.0	same gene	2021-03	2021	3
13659	13666	7	3	0.07566	192.0	ORF1ab	3.0	64.0	199.0	ORF1ab	1.0	67.0	3.0	same gene	2021-03	2021	3
13661	13666	5	3	0.07566	194.0	ORF1ab	2.0	65.0	199.0	ORF1ab	1.0	67.0	2.0	same gene	2021-03	2021	3
13660	13666	6	3	0.07566	193.0	ORF1ab	1.0	65.0	199.0	ORF1ab	1.0	67.0	2.0	same gene	2021-03	2021	3
13664	13656	8	3	0.07566	197.0	ORF1ab	2.0	66.0	189.0	ORF1ab	3.0	63.0	3.0	same gene	2021-03	2021	3
13666	13661	5	3	0.07566	199.0	ORF1ab	1.0	67.0	194.0	ORF1ab	2.0	65.0	2.0	same gene	2021-03	2021	3
13357	13348	9	3	0.07551	13092.0	ORF1ab	3.0	4364.0	13083.0	ORF1ab	3.0	4361.0	3.0	same gene	2021-03	2021	3
13359	13348	11	3	0.07551	13094.0	ORF1ab	2.0	4365.0	13083.0	ORF1ab	3.0	4361.0	4.0	same gene	2021-03	2021	3
13348	13364	16	3	0.07551	13083.0	ORF1ab	3.0	4361.0	13099.0	ORF1ab	1.0	4367.0	6.0	same gene	2021-03	2021	3
13348	13361	13	3	0.07551	13083.0	ORF1ab	3.0	4361.0	13096.0	ORF1ab	1.0	4366.0	5.0	same gene	2021-03	2021	3
13348	13360	12	3	0.07551	13083.0	ORF1ab	3.0	4361.0	13095.0	ORF1ab	3.0	4365.0	4.0	same gene	2021-03	2021	3
13348	13359	11	3	0.07551	13083.0	ORF1ab	3.0	4361.0	13094.0	ORF1ab	2.0	4365.0	4.0	same gene	2021-03	2021	3
13348	13357	9	3	0.07551	13083.0	ORF1ab	3.0	4361.0	13092.0	ORF1ab	3.0	4364.0	3.0	same gene	2021-03	2021	3
13348	13355	7	3	0.07551	13083.0	ORF1ab	3.0	4361.0	13090.0	ORF1ab	1.0	4364.0	3.0	same gene	2021-03	2021	3
13348	13353	5	3	0.07551	13083.0	ORF1ab	3.0	4361.0	13088.0	ORF1ab	2.0	4363.0	2.0	same gene	2021-03	2021	3
13352	13348	4	3	0.07551	13087.0	ORF1ab	1.0	4363.0	13083.0	ORF1ab	3.0	4361.0	2.0	same gene	2021-03	2021	3
13348	13352	4	3	0.07551	13083.0	ORF1ab	3.0	4361.0	13087.0	ORF1ab	1.0	4363.0	2.0	same gene	2021-03	2021	3
13353	13348	5	3	0.07551	13088.0	ORF1ab	2.0	4363.0	13083.0	ORF1ab	3.0	4361.0	2.0	same gene	2021-03	2021	3
13348	13341	7	3	0.07551	13083.0	ORF1ab	3.0	4361.0	13076.0	ORF1ab	2.0	4359.0	2.0	same gene	2021-03	2021	3
13341	13348	7	3	0.07551	13076.0	ORF1ab	2.0	4359.0	13083.0	ORF1ab	3.0	4361.0	2.0	same gene	2021-03	2021	3
13340	13348	8	3	0.07551	13075.0	ORF1ab	1.0	4359.0	13083.0	ORF1ab	3.0	4361.0	2.0	same gene	2021-03	2021	3
13348	13340	8	3	0.07551	13083.0	ORF1ab	3.0	4361.0	13075.0	ORF1ab	1.0	4359.0	2.0	same gene	2021-03	2021	3
13355	13348	7	3	0.07551	13090.0	ORF1ab	1.0	4364.0	13083.0	ORF1ab	3.0	4361.0	3.0	same gene	2021-03	2021	3
13364	13348	16	3	0.07551	13099.0	ORF1ab	1.0	4367.0	13083.0	ORF1ab	3.0	4361.0	6.0	same gene	2021-03	2021	3
13361	13348	13	3	0.07551	13096.0	ORF1ab	1.0	4366.0	13083.0	ORF1ab	3.0	4361.0	5.0	same gene	2021-03	2021	3
13360	13348	12	3	0.07551	13095.0	ORF1ab	3.0	4365.0	13083.0	ORF1ab	3.0	4361.0	4.0	same gene	2021-03	2021	3
13366	13349	17	3	0.07541	13101.0	ORF1ab	3.0	4367.0	13084.0	ORF1ab	1.0	4362.0	5.0	same gene	2021-03	2021	3
13341	13366	25	3	0.07541	13076.0	ORF1ab	2.0	4359.0	13101.0	ORF1ab	3.0	4367.0	8.0	same gene	2021-03	2021	3
13366	13357	9	3	0.07541	13101.0	ORF1ab	3.0	4367.0	13092.0	ORF1ab	3.0	4364.0	3.0	same gene	2021-03	2021	3
13366	13360	6	3	0.07541	13101.0	ORF1ab	3.0	4367.0	13095.0	ORF1ab	3.0	4365.0	2.0	same gene	2021-03	2021	3
13340	13366	26	3	0.07541	13075.0	ORF1ab	1.0	4359.0	13101.0	ORF1ab	3.0	4367.0	8.0	same gene	2021-03	2021	3
13366	13359	7	3	0.07541	13101.0	ORF1ab	3.0	4367.0	13094.0	ORF1ab	2.0	4365.0	2.0	same gene	2021-03	2021	3
13366	13355	11	3	0.07541	13101.0	ORF1ab	3.0	4367.0	13090.0	ORF1ab	1.0	4364.0	3.0	same gene	2021-03	2021	3
13366	13343	23	3	0.07541	13101.0	ORF1ab	3.0	4367.0	13078.0	ORF1ab	1.0	4360.0	7.0	same gene	2021-03	2021	3
13366	13350	16	3	0.07541	13101.0	ORF1ab	3.0	4367.0	13085.0	ORF1ab	2.0	4362.0	5.0	same gene	2021-03	2021	3
13349	13366	17	3	0.07541	13084.0	ORF1ab	1.0	4362.0	13101.0	ORF1ab	3.0	4367.0	5.0	same gene	2021-03	2021	3
13353	13366	13	3	0.07541	13088.0	ORF1ab	2.0	4363.0	13101.0	ORF1ab	3.0	4367.0	4.0	same gene	2021-03	2021	3
13366	13341	25	3	0.07541	13101.0	ORF1ab	3.0	4367.0	13076.0	ORF1ab	2.0	4359.0	8.0	same gene	2021-03	2021	3
13357	13366	9	3	0.07541	13092.0	ORF1ab	3.0	4364.0	13101.0	ORF1ab	3.0	4367.0	3.0	same gene	2021-03	2021	3
13366	13352	14	3	0.07541	13101.0	ORF1ab	3.0	4367.0	13087.0	ORF1ab	1.0	4363.0	4.0	same gene	2021-03	2021	3
13366	13340	26	3	0.07541	13101.0	ORF1ab	3.0	4367.0	13075.0	ORF1ab	1.0	4359.0	8.0	same gene	2021-03	2021	3
13352	13366	14	3	0.07541	13087.0	ORF1ab	1.0	4363.0	13101.0	ORF1ab	3.0	4367.0	4.0	same gene	2021-03	2021	3
13366	13346	20	3	0.07541	13101.0	ORF1ab	3.0	4367.0	13081.0	ORF1ab	1.0	4361.0	6.0	same gene	2021-03	2021	3
13350	13366	16	3	0.07541	13085.0	ORF1ab	2.0	4362.0	13101.0	ORF1ab	3.0	4367.0	5.0	same gene	2021-03	2021	3
13355	13366	11	3	0.07541	13090.0	ORF1ab	1.0	4364.0	13101.0	ORF1ab	3.0	4367.0	3.0	same gene	2021-03	2021	3
13366	13344	22	3	0.07541	13101.0	ORF1ab	3.0	4367.0	13079.0	ORF1ab	2.0	4360.0	7.0	same gene	2021-03	2021	3
13343	13366	23	3	0.07541	13078.0	ORF1ab	1.0	4360.0	13101.0	ORF1ab	3.0	4367.0	7.0	same gene	2021-03	2021	3
13359	13366	7	3	0.07541	13094.0	ORF1ab	2.0	4365.0	13101.0	ORF1ab	3.0	4367.0	2.0	same gene	2021-03	2021	3
13347	13366	19	3	0.07541	13082.0	ORF1ab	2.0	4361.0	13101.0	ORF1ab	3.0	4367.0	6.0	same gene	2021-03	2021	3
13360	13366	6	3	0.07541	13095.0	ORF1ab	3.0	4365.0	13101.0	ORF1ab	3.0	4367.0	2.0	same gene	2021-03	2021	3
13366	13353	13	3	0.07541	13101.0	ORF1ab	3.0	4367.0	13088.0	ORF1ab	2.0	4363.0	4.0	same gene	2021-03	2021	3
13346	13366	20	3	0.07541	13081.0	ORF1ab	1.0	4361.0	13101.0	ORF1ab	3.0	4367.0	6.0	same gene	2021-03	2021	3
13344	13366	22	3	0.07541	13079.0	ORF1ab	2.0	4360.0	13101.0	ORF1ab	3.0	4367.0	7.0	same gene	2021-03	2021	3
13366	13347	19	3	0.07541	13101.0	ORF1ab	3.0	4367.0	13082.0	ORF1ab	2.0	4361.0	6.0	same gene	2021-03	2021	3
519	514	5	3	0.07535	254.0	ORF1ab	2.0	85.0	249.0	ORF1ab	3.0	83.0	2.0	same gene	2021-03	2021	3
513	519	6	3	0.07535	248.0	ORF1ab	2.0	83.0	254.0	ORF1ab	2.0	85.0	2.0	same gene	2021-03	2021	3
514	519	5	3	0.07535	249.0	ORF1ab	3.0	83.0	254.0	ORF1ab	2.0	85.0	2.0	same gene	2021-03	2021	3
519	513	6	3	0.07535	254.0	ORF1ab	2.0	85.0	248.0	ORF1ab	2.0	83.0	2.0	same gene	2021-03	2021	3
19370	19454	84	3	0.07504	5903.0	ORF1ab	2.0	1968.0	5987.0	ORF1ab	2.0	1996.0	28.0	same gene	2021-03	2021	3
19454	19370	84	3	0.07504	5987.0	ORF1ab	2.0	1996.0	5903.0	ORF1ab	2.0	1968.0	28.0	same gene	2021-03	2021	3
24434	4980	19454	3	0.07482	2872.0	S	1.0	958.0	4715.0	ORF1ab	2.0	1572.0		different gene	2021-03	2021	3
4980	24434	19454	3	0.07482	4715.0	ORF1ab	2.0	1572.0	2872.0	S	1.0	958.0		different gene	2021-03	2021	3
25517	9867	15650	3	0.0746	125.0	ORF3a	2.0	42.0	9602.0	ORF1ab	2.0	3201.0		different gene	2021-03	2021	3
9867	25517	15650	3	0.0746	9602.0	ORF1ab	2.0	3201.0	125.0	ORF3a	2.0	42.0		different gene	2021-03	2021	3
27190	27192	2	3	0.07433	668.0	M	2.0	223.0						different gene	2021-03	2021	3
27194	27189	5	3	0.07433					667.0	M	1.0	223.0		different gene	2021-03	2021	3
27192	27189	3	3	0.07433					667.0	M	1.0	223.0		different gene	2021-03	2021	3
27197	27188	9	3	0.07433					666.0	M	3.0	222.0		different gene	2021-03	2021	3
27190	27197	7	3	0.07433	668.0	M	2.0	223.0						different gene	2021-03	2021	3
27190	27195	5	3	0.07433	668.0	M	2.0	223.0						different gene	2021-03	2021	3
27190	27194	4	3	0.07433	668.0	M	2.0	223.0						different gene	2021-03	2021	3
27188	27197	9	3	0.07433	666.0	M	3.0	222.0						different gene	2021-03	2021	3
27188	27194	6	3	0.07433	666.0	M	3.0	222.0						different gene	2021-03	2021	3
27188	27195	7	3	0.07433	666.0	M	3.0	222.0						different gene	2021-03	2021	3
27189	27195	6	3	0.07433	667.0	M	1.0	223.0						different gene	2021-03	2021	3
27189	27194	5	3	0.07433	667.0	M	1.0	223.0						different gene	2021-03	2021	3
27195	27188	7	3	0.07433					666.0	M	3.0	222.0		different gene	2021-03	2021	3
27194	27188	6	3	0.07433					666.0	M	3.0	222.0		different gene	2021-03	2021	3
27189	27192	3	3	0.07433	667.0	M	1.0	223.0						different gene	2021-03	2021	3
27191	27194	3	3	0.07433	669.0	M	3.0	223.0						different gene	2021-03	2021	3
27189	27197	8	3	0.07433	667.0	M	1.0	223.0						different gene	2021-03	2021	3
27197	27191	6	3	0.07433					669.0	M	3.0	223.0		different gene	2021-03	2021	3
27191	27195	4	3	0.07433	669.0	M	3.0	223.0						different gene	2021-03	2021	3
27192	27195	3	3	0.07433										different gene	2021-03	2021	3
27194	27197	3	3	0.07433										different gene	2021-03	2021	3
27195	27197	2	3	0.07433										different gene	2021-03	2021	3
27192	27197	5	3	0.07433										different gene	2021-03	2021	3
27195	27192	3	3	0.07433										different gene	2021-03	2021	3
27194	27192	2	3	0.07433										different gene	2021-03	2021	3
27194	27191	3	3	0.07433					669.0	M	3.0	223.0		different gene	2021-03	2021	3
27187	27197	10	3	0.07433	665.0	M	2.0	222.0						different gene	2021-03	2021	3
27195	27191	4	3	0.07433					669.0	M	3.0	223.0		different gene	2021-03	2021	3
27195	27189	6	3	0.07433					667.0	M	1.0	223.0		different gene	2021-03	2021	3
27197	27190	7	3	0.07433					668.0	M	2.0	223.0		different gene	2021-03	2021	3
27195	27190	5	3	0.07433					668.0	M	2.0	223.0		different gene	2021-03	2021	3
27194	27190	4	3	0.07433					668.0	M	2.0	223.0		different gene	2021-03	2021	3
27192	27194	2	3	0.07433										different gene	2021-03	2021	3
27191	27197	6	3	0.07433	669.0	M	3.0	223.0						different gene	2021-03	2021	3
27192	27190	2	3	0.07433					668.0	M	2.0	223.0		different gene	2021-03	2021	3
27197	27189	8	3	0.07433					667.0	M	1.0	223.0		different gene	2021-03	2021	3
27188	27192	4	3	0.07433	666.0	M	3.0	222.0						different gene	2021-03	2021	3
27197	27187	10	3	0.07433					665.0	M	2.0	222.0		different gene	2021-03	2021	3
27197	27186	11	3	0.07433					664.0	M	1.0	222.0		different gene	2021-03	2021	3
27185	27189	4	3	0.07433	663.0	M	3.0	221.0	667.0	M	1.0	223.0	2.0	same gene	2021-03	2021	3
27185	27194	9	3	0.07433	663.0	M	3.0	221.0						different gene	2021-03	2021	3
27194	27187	7	3	0.07433					665.0	M	2.0	222.0		different gene	2021-03	2021	3
27185	27192	7	3	0.07433	663.0	M	3.0	221.0						different gene	2021-03	2021	3
27191	27185	6	3	0.07433	669.0	M	3.0	223.0	663.0	M	3.0	221.0	2.0	same gene	2021-03	2021	3
27185	27191	6	3	0.07433	663.0	M	3.0	221.0	669.0	M	3.0	223.0	2.0	same gene	2021-03	2021	3
27185	27190	5	3	0.07433	663.0	M	3.0	221.0	668.0	M	2.0	223.0	2.0	same gene	2021-03	2021	3
27192	27185	7	3	0.07433					663.0	M	3.0	221.0		different gene	2021-03	2021	3
27192	27186	6	3	0.07433					664.0	M	1.0	222.0		different gene	2021-03	2021	3
27194	27185	9	3	0.07433					663.0	M	3.0	221.0		different gene	2021-03	2021	3
27192	27187	5	3	0.07433					665.0	M	2.0	222.0		different gene	2021-03	2021	3
27187	27195	8	3	0.07433	665.0	M	2.0	222.0						different gene	2021-03	2021	3
27195	27185	10	3	0.07433					663.0	M	3.0	221.0		different gene	2021-03	2021	3
27195	27186	9	3	0.07433					664.0	M	1.0	222.0		different gene	2021-03	2021	3
27194	27186	8	3	0.07433					664.0	M	1.0	222.0		different gene	2021-03	2021	3
27190	27185	5	3	0.07433	668.0	M	2.0	223.0	663.0	M	3.0	221.0	2.0	same gene	2021-03	2021	3
27185	27195	10	3	0.07433	663.0	M	3.0	221.0						different gene	2021-03	2021	3
27189	27185	4	3	0.07433	667.0	M	1.0	223.0	663.0	M	3.0	221.0	2.0	same gene	2021-03	2021	3
27186	27195	9	3	0.07433	664.0	M	1.0	222.0						different gene	2021-03	2021	3
27187	27194	7	3	0.07433	665.0	M	2.0	222.0						different gene	2021-03	2021	3
27197	27195	2	3	0.07433										different gene	2021-03	2021	3
27192	27188	4	3	0.07433					666.0	M	3.0	222.0		different gene	2021-03	2021	3
27187	27192	5	3	0.07433	665.0	M	2.0	222.0						different gene	2021-03	2021	3
27186	27197	11	3	0.07433	664.0	M	1.0	222.0						different gene	2021-03	2021	3
27197	27194	3	3	0.07433										different gene	2021-03	2021	3
27197	27185	12	3	0.07433					663.0	M	3.0	221.0		different gene	2021-03	2021	3
27186	27194	8	3	0.07433	664.0	M	1.0	222.0						different gene	2021-03	2021	3
27197	27192	5	3	0.07433										different gene	2021-03	2021	3
27195	27187	8	3	0.07433					665.0	M	2.0	222.0		different gene	2021-03	2021	3
27186	27192	6	3	0.07433	664.0	M	1.0	222.0						different gene	2021-03	2021	3
27185	27197	12	3	0.07433	663.0	M	3.0	221.0						different gene	2021-03	2021	3
27196	27192	4	3	0.07427										different gene	2021-03	2021	3
27192	27196	4	3	0.07427										different gene	2021-03	2021	3
27196	27185	11	3	0.07427					663.0	M	3.0	221.0		different gene	2021-03	2021	3
27196	27191	5	3	0.07427					669.0	M	3.0	223.0		different gene	2021-03	2021	3
27196	27194	2	3	0.07427										different gene	2021-03	2021	3
27187	27196	9	3	0.07427	665.0	M	2.0	222.0						different gene	2021-03	2021	3
27196	27190	6	3	0.07427					668.0	M	2.0	223.0		different gene	2021-03	2021	3
27190	27196	6	3	0.07427	668.0	M	2.0	223.0						different gene	2021-03	2021	3
27188	27196	8	3	0.07427	666.0	M	3.0	222.0						different gene	2021-03	2021	3
27186	27196	10	3	0.07427	664.0	M	1.0	222.0						different gene	2021-03	2021	3
27196	27187	9	3	0.07427					665.0	M	2.0	222.0		different gene	2021-03	2021	3
27189	27196	7	3	0.07427	667.0	M	1.0	223.0						different gene	2021-03	2021	3
27196	27188	8	3	0.07427					666.0	M	3.0	222.0		different gene	2021-03	2021	3
27185	27196	11	3	0.07427	663.0	M	3.0	221.0						different gene	2021-03	2021	3
27196	27189	7	3	0.07427					667.0	M	1.0	223.0		different gene	2021-03	2021	3
27191	27196	5	3	0.07427	669.0	M	3.0	223.0						different gene	2021-03	2021	3
27196	27186	10	3	0.07427					664.0	M	1.0	222.0		different gene	2021-03	2021	3
27194	27196	2	3	0.07427										different gene	2021-03	2021	3
27193	27187	6	3	0.07425					665.0	M	2.0	222.0		different gene	2021-03	2021	3
27193	27189	4	3	0.07425					667.0	M	1.0	223.0		different gene	2021-03	2021	3
27193	27185	8	3	0.07425					663.0	M	3.0	221.0		different gene	2021-03	2021	3
27193	27191	2	3	0.07425					669.0	M	3.0	223.0		different gene	2021-03	2021	3
27195	27193	2	3	0.07425										different gene	2021-03	2021	3
27197	27193	4	3	0.07425										different gene	2021-03	2021	3
27193	27197	4	3	0.07425										different gene	2021-03	2021	3
27193	27190	3	3	0.07425					668.0	M	2.0	223.0		different gene	2021-03	2021	3
27193	27186	7	3	0.07425					664.0	M	1.0	222.0		different gene	2021-03	2021	3
27193	27188	5	3	0.07425					666.0	M	3.0	222.0		different gene	2021-03	2021	3
27193	27195	2	3	0.07425										different gene	2021-03	2021	3
27185	27193	8	3	0.07425	663.0	M	3.0	221.0						different gene	2021-03	2021	3
27188	27193	5	3	0.07425	666.0	M	3.0	222.0						different gene	2021-03	2021	3
27189	27193	4	3	0.07425	667.0	M	1.0	223.0						different gene	2021-03	2021	3
27190	27193	3	3	0.07425	668.0	M	2.0	223.0						different gene	2021-03	2021	3
27186	27193	7	3	0.07425	664.0	M	1.0	222.0						different gene	2021-03	2021	3
27191	27193	2	3	0.07425	669.0	M	3.0	223.0						different gene	2021-03	2021	3
27187	27193	6	3	0.07425	665.0	M	2.0	222.0						different gene	2021-03	2021	3
9819	9824	5	3	0.07423	9554.0	ORF1ab	2.0	3185.0	9559.0	ORF1ab	1.0	3187.0	2.0	same gene	2021-03	2021	3
9819	9825	6	3	0.07423	9554.0	ORF1ab	2.0	3185.0	9560.0	ORF1ab	2.0	3187.0	2.0	same gene	2021-03	2021	3
9819	9826	7	3	0.07423	9554.0	ORF1ab	2.0	3185.0	9561.0	ORF1ab	3.0	3187.0	2.0	same gene	2021-03	2021	3
24423	24428	5	3	0.07423	2861.0	S	2.0	954.0	2866.0	S	1.0	956.0	2.0	same gene	2021-03	2021	3
24423	24429	6	3	0.07423	2861.0	S	2.0	954.0	2867.0	S	2.0	956.0	2.0	same gene	2021-03	2021	3
24423	24430	7	3	0.07423	2861.0	S	2.0	954.0	2868.0	S	3.0	956.0	2.0	same gene	2021-03	2021	3
24423	24431	8	3	0.07423	2861.0	S	2.0	954.0	2869.0	S	1.0	957.0	3.0	same gene	2021-03	2021	3
9826	9819	7	3	0.07423	9561.0	ORF1ab	3.0	3187.0	9554.0	ORF1ab	2.0	3185.0	2.0	same gene	2021-03	2021	3
9825	9819	6	3	0.07423	9560.0	ORF1ab	2.0	3187.0	9554.0	ORF1ab	2.0	3185.0	2.0	same gene	2021-03	2021	3
24426	24431	5	3	0.07423	2864.0	S	2.0	955.0	2869.0	S	1.0	957.0	2.0	same gene	2021-03	2021	3
24428	24423	5	3	0.07423	2866.0	S	1.0	956.0	2861.0	S	2.0	954.0	2.0	same gene	2021-03	2021	3
24429	24423	6	3	0.07423	2867.0	S	2.0	956.0	2861.0	S	2.0	954.0	2.0	same gene	2021-03	2021	3
24430	24423	7	3	0.07423	2868.0	S	3.0	956.0	2861.0	S	2.0	954.0	2.0	same gene	2021-03	2021	3
24431	24423	8	3	0.07423	2869.0	S	1.0	957.0	2861.0	S	2.0	954.0	3.0	same gene	2021-03	2021	3
24431	24426	5	3	0.07423	2869.0	S	1.0	957.0	2864.0	S	2.0	955.0	2.0	same gene	2021-03	2021	3
9820	9824	4	3	0.07423	9555.0	ORF1ab	3.0	3185.0	9559.0	ORF1ab	1.0	3187.0	2.0	same gene	2021-03	2021	3
9820	9825	5	3	0.07423	9555.0	ORF1ab	3.0	3185.0	9560.0	ORF1ab	2.0	3187.0	2.0	same gene	2021-03	2021	3
9820	9826	6	3	0.07423	9555.0	ORF1ab	3.0	3185.0	9561.0	ORF1ab	3.0	3187.0	2.0	same gene	2021-03	2021	3
9825	9820	5	3	0.07423	9560.0	ORF1ab	2.0	3187.0	9555.0	ORF1ab	3.0	3185.0	2.0	same gene	2021-03	2021	3
9824	9820	4	3	0.07423	9559.0	ORF1ab	1.0	3187.0	9555.0	ORF1ab	3.0	3185.0	2.0	same gene	2021-03	2021	3
7977	7983	6	3	0.07423	7712.0	ORF1ab	2.0	2571.0	7718.0	ORF1ab	2.0	2573.0	2.0	same gene	2021-03	2021	3
9824	9819	5	3	0.07423	9559.0	ORF1ab	1.0	3187.0	9554.0	ORF1ab	2.0	3185.0	2.0	same gene	2021-03	2021	3
9826	9820	6	3	0.07423	9561.0	ORF1ab	3.0	3187.0	9555.0	ORF1ab	3.0	3185.0	2.0	same gene	2021-03	2021	3
7983	7977	6	3	0.07423	7718.0	ORF1ab	2.0	2573.0	7712.0	ORF1ab	2.0	2571.0	2.0	same gene	2021-03	2021	3
24437	24423	14	3	0.07422	2875.0	S	1.0	959.0	2861.0	S	2.0	954.0	5.0	same gene	2021-03	2021	3
24428	24437	9	3	0.07422	2866.0	S	1.0	956.0	2875.0	S	1.0	959.0	3.0	same gene	2021-03	2021	3
24429	24435	6	3	0.07422	2867.0	S	2.0	956.0	2873.0	S	2.0	958.0	2.0	same gene	2021-03	2021	3
24429	24437	8	3	0.07422	2867.0	S	2.0	956.0	2875.0	S	1.0	959.0	3.0	same gene	2021-03	2021	3
24430	24435	5	3	0.07422	2868.0	S	3.0	956.0	2873.0	S	2.0	958.0	2.0	same gene	2021-03	2021	3
24435	24423	12	3	0.07422	2873.0	S	2.0	958.0	2861.0	S	2.0	954.0	4.0	same gene	2021-03	2021	3
11040	11034	6	3	0.07422	10775.0	ORF1ab	2.0	3592.0	10769.0	ORF1ab	2.0	3590.0	2.0	same gene	2021-03	2021	3
11041	11033	8	3	0.07422	10776.0	ORF1ab	3.0	3592.0	10768.0	ORF1ab	1.0	3590.0	2.0	same gene	2021-03	2021	3
11040	11033	7	3	0.07422	10775.0	ORF1ab	2.0	3592.0	10768.0	ORF1ab	1.0	3590.0	2.0	same gene	2021-03	2021	3
11038	11030	8	3	0.07422	10773.0	ORF1ab	3.0	3591.0	10765.0	ORF1ab	1.0	3589.0	2.0	same gene	2021-03	2021	3
11037	11030	7	3	0.07422	10772.0	ORF1ab	2.0	3591.0	10765.0	ORF1ab	1.0	3589.0	2.0	same gene	2021-03	2021	3
11040	7988	3052	3	0.07422	10775.0	ORF1ab	2.0	3592.0	7723.0	ORF1ab	1.0	2575.0	1017.0	same gene	2021-03	2021	3
11041	7988	3053	3	0.07422	10776.0	ORF1ab	3.0	3592.0	7723.0	ORF1ab	1.0	2575.0	1017.0	same gene	2021-03	2021	3
11040	11032	8	3	0.07422	10775.0	ORF1ab	2.0	3592.0	10767.0	ORF1ab	3.0	3589.0	3.0	same gene	2021-03	2021	3
11038	7988	3050	3	0.07422	10773.0	ORF1ab	3.0	3591.0	7723.0	ORF1ab	1.0	2575.0	1016.0	same gene	2021-03	2021	3
11037	7988	3049	3	0.07422	10772.0	ORF1ab	2.0	3591.0	7723.0	ORF1ab	1.0	2575.0	1016.0	same gene	2021-03	2021	3
24430	24437	7	3	0.07422	2868.0	S	3.0	956.0	2875.0	S	1.0	959.0	3.0	same gene	2021-03	2021	3
11037	11032	5	3	0.07422	10772.0	ORF1ab	2.0	3591.0	10767.0	ORF1ab	3.0	3589.0	2.0	same gene	2021-03	2021	3
24431	24437	6	3	0.07422	2869.0	S	1.0	957.0	2875.0	S	1.0	959.0	2.0	same gene	2021-03	2021	3
11038	11032	6	3	0.07422	10773.0	ORF1ab	3.0	3591.0	10767.0	ORF1ab	3.0	3589.0	2.0	same gene	2021-03	2021	3
9828	9820	8	3	0.07422	9563.0	ORF1ab	2.0	3188.0	9555.0	ORF1ab	3.0	3185.0	3.0	same gene	2021-03	2021	3
11041	11032	9	3	0.07422	10776.0	ORF1ab	3.0	3592.0	10767.0	ORF1ab	3.0	3589.0	3.0	same gene	2021-03	2021	3
11041	11035	6	3	0.07422	10776.0	ORF1ab	3.0	3592.0	10770.0	ORF1ab	3.0	3590.0	2.0	same gene	2021-03	2021	3
24435	24429	6	3	0.07422	2873.0	S	2.0	958.0	2867.0	S	2.0	956.0	2.0	same gene	2021-03	2021	3
24435	24426	9	3	0.07422	2873.0	S	2.0	958.0	2864.0	S	2.0	955.0	3.0	same gene	2021-03	2021	3
11040	7985	3055	3	0.07422	10775.0	ORF1ab	2.0	3592.0	7720.0	ORF1ab	1.0	2574.0	1018.0	same gene	2021-03	2021	3
11032	7985	3047	3	0.07422	10767.0	ORF1ab	3.0	3589.0	7720.0	ORF1ab	1.0	2574.0	1015.0	same gene	2021-03	2021	3
11033	7985	3048	3	0.07422	10768.0	ORF1ab	1.0	3590.0	7720.0	ORF1ab	1.0	2574.0	1016.0	same gene	2021-03	2021	3
11034	7985	3049	3	0.07422	10769.0	ORF1ab	2.0	3590.0	7720.0	ORF1ab	1.0	2574.0	1016.0	same gene	2021-03	2021	3
11035	7985	3050	3	0.07422	10770.0	ORF1ab	3.0	3590.0	7720.0	ORF1ab	1.0	2574.0	1016.0	same gene	2021-03	2021	3
11037	7985	3052	3	0.07422	10772.0	ORF1ab	2.0	3591.0	7720.0	ORF1ab	1.0	2574.0	1017.0	same gene	2021-03	2021	3
11038	7985	3053	3	0.07422	10773.0	ORF1ab	3.0	3591.0	7720.0	ORF1ab	1.0	2574.0	1017.0	same gene	2021-03	2021	3
11041	7985	3056	3	0.07422	10776.0	ORF1ab	3.0	3592.0	7720.0	ORF1ab	1.0	2574.0	1018.0	same gene	2021-03	2021	3
24437	24426	11	3	0.07422	2875.0	S	1.0	959.0	2864.0	S	2.0	955.0	4.0	same gene	2021-03	2021	3
7975	7983	8	3	0.07422	7710.0	ORF1ab	3.0	2570.0	7718.0	ORF1ab	2.0	2573.0	3.0	same gene	2021-03	2021	3
7975	7980	5	3	0.07422	7710.0	ORF1ab	3.0	2570.0	7715.0	ORF1ab	2.0	2572.0	2.0	same gene	2021-03	2021	3
11037	11031	6	3	0.07422	10772.0	ORF1ab	2.0	3591.0	10766.0	ORF1ab	2.0	3589.0	2.0	same gene	2021-03	2021	3
11038	11031	7	3	0.07422	10773.0	ORF1ab	3.0	3591.0	10766.0	ORF1ab	2.0	3589.0	2.0	same gene	2021-03	2021	3
11040	11031	9	3	0.07422	10775.0	ORF1ab	2.0	3592.0	10766.0	ORF1ab	2.0	3589.0	3.0	same gene	2021-03	2021	3
11041	11031	10	3	0.07422	10776.0	ORF1ab	3.0	3592.0	10766.0	ORF1ab	2.0	3589.0	3.0	same gene	2021-03	2021	3
11031	7985	3046	3	0.07422	10766.0	ORF1ab	2.0	3589.0	7720.0	ORF1ab	1.0	2574.0	1015.0	same gene	2021-03	2021	3
11030	7985	3045	3	0.07422	10765.0	ORF1ab	1.0	3589.0	7720.0	ORF1ab	1.0	2574.0	1015.0	same gene	2021-03	2021	3
11030	7988	3042	3	0.07422	10765.0	ORF1ab	1.0	3589.0	7723.0	ORF1ab	1.0	2575.0	1014.0	same gene	2021-03	2021	3
11031	7988	3043	3	0.07422	10766.0	ORF1ab	2.0	3589.0	7723.0	ORF1ab	1.0	2575.0	1014.0	same gene	2021-03	2021	3
11032	7988	3044	3	0.07422	10767.0	ORF1ab	3.0	3589.0	7723.0	ORF1ab	1.0	2575.0	1014.0	same gene	2021-03	2021	3
11033	7988	3045	3	0.07422	10768.0	ORF1ab	1.0	3590.0	7723.0	ORF1ab	1.0	2575.0	1015.0	same gene	2021-03	2021	3
11034	7988	3046	3	0.07422	10769.0	ORF1ab	2.0	3590.0	7723.0	ORF1ab	1.0	2575.0	1015.0	same gene	2021-03	2021	3
11035	7988	3047	3	0.07422	10770.0	ORF1ab	3.0	3590.0	7723.0	ORF1ab	1.0	2575.0	1015.0	same gene	2021-03	2021	3
11040	11035	5	3	0.07422	10775.0	ORF1ab	2.0	3592.0	10770.0	ORF1ab	3.0	3590.0	2.0	same gene	2021-03	2021	3
9828	9819	9	3	0.07422	9563.0	ORF1ab	2.0	3188.0	9554.0	ORF1ab	2.0	3185.0	3.0	same gene	2021-03	2021	3
24437	24431	6	3	0.07422	2875.0	S	1.0	959.0	2869.0	S	1.0	957.0	2.0	same gene	2021-03	2021	3
24437	24430	7	3	0.07422	2875.0	S	1.0	959.0	2868.0	S	3.0	956.0	3.0	same gene	2021-03	2021	3
24435	24430	5	3	0.07422	2873.0	S	2.0	958.0	2868.0	S	3.0	956.0	2.0	same gene	2021-03	2021	3
24437	24429	8	3	0.07422	2875.0	S	1.0	959.0	2867.0	S	2.0	956.0	3.0	same gene	2021-03	2021	3
9828	9821	7	3	0.07422	9563.0	ORF1ab	2.0	3188.0	9556.0	ORF1ab	1.0	3186.0	2.0	same gene	2021-03	2021	3
24437	24428	9	3	0.07422	2875.0	S	1.0	959.0	2866.0	S	1.0	956.0	3.0	same gene	2021-03	2021	3
24435	24428	7	3	0.07422	2873.0	S	2.0	958.0	2866.0	S	1.0	956.0	2.0	same gene	2021-03	2021	3
24428	24435	7	3	0.07422	2866.0	S	1.0	956.0	2873.0	S	2.0	958.0	2.0	same gene	2021-03	2021	3
11041	11034	7	3	0.07422	10776.0	ORF1ab	3.0	3592.0	10769.0	ORF1ab	2.0	3590.0	2.0	same gene	2021-03	2021	3
9828	9822	6	3	0.07422	9563.0	ORF1ab	2.0	3188.0	9557.0	ORF1ab	2.0	3186.0	2.0	same gene	2021-03	2021	3
11033	11040	7	3	0.07422	10768.0	ORF1ab	1.0	3590.0	10775.0	ORF1ab	2.0	3592.0	2.0	same gene	2021-03	2021	3
24423	24437	14	3	0.07422	2861.0	S	2.0	954.0	2875.0	S	1.0	959.0	5.0	same gene	2021-03	2021	3
9819	9828	9	3	0.07422	9554.0	ORF1ab	2.0	3185.0	9563.0	ORF1ab	2.0	3188.0	3.0	same gene	2021-03	2021	3
24426	24435	9	3	0.07422	2864.0	S	2.0	955.0	2873.0	S	2.0	958.0	3.0	same gene	2021-03	2021	3
24426	24437	11	3	0.07422	2864.0	S	2.0	955.0	2875.0	S	1.0	959.0	4.0	same gene	2021-03	2021	3
11040	11030	10	3	0.07422	10775.0	ORF1ab	2.0	3592.0	10765.0	ORF1ab	1.0	3589.0	3.0	same gene	2021-03	2021	3
11033	11041	8	3	0.07422	10768.0	ORF1ab	1.0	3590.0	10776.0	ORF1ab	3.0	3592.0	2.0	same gene	2021-03	2021	3
11041	11030	11	3	0.07422	10776.0	ORF1ab	3.0	3592.0	10765.0	ORF1ab	1.0	3589.0	3.0	same gene	2021-03	2021	3
11032	11037	5	3	0.07422	10767.0	ORF1ab	3.0	3589.0	10772.0	ORF1ab	2.0	3591.0	2.0	same gene	2021-03	2021	3
9820	9828	8	3	0.07422	9555.0	ORF1ab	3.0	3185.0	9563.0	ORF1ab	2.0	3188.0	3.0	same gene	2021-03	2021	3
9821	9828	7	3	0.07422	9556.0	ORF1ab	1.0	3186.0	9563.0	ORF1ab	2.0	3188.0	2.0	same gene	2021-03	2021	3
9822	9828	6	3	0.07422	9557.0	ORF1ab	2.0	3186.0	9563.0	ORF1ab	2.0	3188.0	2.0	same gene	2021-03	2021	3
7985	11032	3047	3	0.07422	7720.0	ORF1ab	1.0	2574.0	10767.0	ORF1ab	3.0	3589.0	1015.0	same gene	2021-03	2021	3
11032	11041	9	3	0.07422	10767.0	ORF1ab	3.0	3589.0	10776.0	ORF1ab	3.0	3592.0	3.0	same gene	2021-03	2021	3
11032	11040	8	3	0.07422	10767.0	ORF1ab	3.0	3589.0	10775.0	ORF1ab	2.0	3592.0	3.0	same gene	2021-03	2021	3
24423	24435	12	3	0.07422	2861.0	S	2.0	954.0	2873.0	S	2.0	958.0	4.0	same gene	2021-03	2021	3
11034	11040	6	3	0.07422	10769.0	ORF1ab	2.0	3590.0	10775.0	ORF1ab	2.0	3592.0	2.0	same gene	2021-03	2021	3
11034	11041	7	3	0.07422	10769.0	ORF1ab	2.0	3590.0	10776.0	ORF1ab	3.0	3592.0	2.0	same gene	2021-03	2021	3
7988	11035	3047	3	0.07422	7723.0	ORF1ab	1.0	2575.0	10770.0	ORF1ab	3.0	3590.0	1015.0	same gene	2021-03	2021	3
7985	11033	3048	3	0.07422	7720.0	ORF1ab	1.0	2574.0	10768.0	ORF1ab	1.0	3590.0	1016.0	same gene	2021-03	2021	3
7985	11034	3049	3	0.07422	7720.0	ORF1ab	1.0	2574.0	10769.0	ORF1ab	2.0	3590.0	1016.0	same gene	2021-03	2021	3
7985	11035	3050	3	0.07422	7720.0	ORF1ab	1.0	2574.0	10770.0	ORF1ab	3.0	3590.0	1016.0	same gene	2021-03	2021	3
7985	11037	3052	3	0.07422	7720.0	ORF1ab	1.0	2574.0	10772.0	ORF1ab	2.0	3591.0	1017.0	same gene	2021-03	2021	3
7985	11038	3053	3	0.07422	7720.0	ORF1ab	1.0	2574.0	10773.0	ORF1ab	3.0	3591.0	1017.0	same gene	2021-03	2021	3
11035	11040	5	3	0.07422	10770.0	ORF1ab	3.0	3590.0	10775.0	ORF1ab	2.0	3592.0	2.0	same gene	2021-03	2021	3
11035	11041	6	3	0.07422	10770.0	ORF1ab	3.0	3590.0	10776.0	ORF1ab	3.0	3592.0	2.0	same gene	2021-03	2021	3
7985	11040	3055	3	0.07422	7720.0	ORF1ab	1.0	2574.0	10775.0	ORF1ab	2.0	3592.0	1018.0	same gene	2021-03	2021	3
7985	11041	3056	3	0.07422	7720.0	ORF1ab	1.0	2574.0	10776.0	ORF1ab	3.0	3592.0	1018.0	same gene	2021-03	2021	3
7988	11034	3046	3	0.07422	7723.0	ORF1ab	1.0	2575.0	10769.0	ORF1ab	2.0	3590.0	1015.0	same gene	2021-03	2021	3
7988	11030	3042	3	0.07422	7723.0	ORF1ab	1.0	2575.0	10765.0	ORF1ab	1.0	3589.0	1014.0	same gene	2021-03	2021	3
7988	11031	3043	3	0.07422	7723.0	ORF1ab	1.0	2575.0	10766.0	ORF1ab	2.0	3589.0	1014.0	same gene	2021-03	2021	3
7988	11032	3044	3	0.07422	7723.0	ORF1ab	1.0	2575.0	10767.0	ORF1ab	3.0	3589.0	1014.0	same gene	2021-03	2021	3
11032	11038	6	3	0.07422	10767.0	ORF1ab	3.0	3589.0	10773.0	ORF1ab	3.0	3591.0	2.0	same gene	2021-03	2021	3
7985	11031	3046	3	0.07422	7720.0	ORF1ab	1.0	2574.0	10766.0	ORF1ab	2.0	3589.0	1015.0	same gene	2021-03	2021	3
7985	11030	3045	3	0.07422	7720.0	ORF1ab	1.0	2574.0	10765.0	ORF1ab	1.0	3589.0	1015.0	same gene	2021-03	2021	3
11030	11041	11	3	0.07422	10765.0	ORF1ab	1.0	3589.0	10776.0	ORF1ab	3.0	3592.0	3.0	same gene	2021-03	2021	3
7980	7975	5	3	0.07422	7715.0	ORF1ab	2.0	2572.0	7710.0	ORF1ab	3.0	2570.0	2.0	same gene	2021-03	2021	3
7983	7975	8	3	0.07422	7718.0	ORF1ab	2.0	2573.0	7710.0	ORF1ab	3.0	2570.0	3.0	same gene	2021-03	2021	3
7988	11041	3053	3	0.07422	7723.0	ORF1ab	1.0	2575.0	10776.0	ORF1ab	3.0	3592.0	1017.0	same gene	2021-03	2021	3
7988	11040	3052	3	0.07422	7723.0	ORF1ab	1.0	2575.0	10775.0	ORF1ab	2.0	3592.0	1017.0	same gene	2021-03	2021	3
7988	11038	3050	3	0.07422	7723.0	ORF1ab	1.0	2575.0	10773.0	ORF1ab	3.0	3591.0	1016.0	same gene	2021-03	2021	3
11030	11037	7	3	0.07422	10765.0	ORF1ab	1.0	3589.0	10772.0	ORF1ab	2.0	3591.0	2.0	same gene	2021-03	2021	3
11030	11038	8	3	0.07422	10765.0	ORF1ab	1.0	3589.0	10773.0	ORF1ab	3.0	3591.0	2.0	same gene	2021-03	2021	3
11030	11040	10	3	0.07422	10765.0	ORF1ab	1.0	3589.0	10775.0	ORF1ab	2.0	3592.0	3.0	same gene	2021-03	2021	3
7988	11033	3045	3	0.07422	7723.0	ORF1ab	1.0	2575.0	10768.0	ORF1ab	1.0	3590.0	1015.0	same gene	2021-03	2021	3
7988	11037	3049	3	0.07422	7723.0	ORF1ab	1.0	2575.0	10772.0	ORF1ab	2.0	3591.0	1016.0	same gene	2021-03	2021	3
11031	11041	10	3	0.07422	10766.0	ORF1ab	2.0	3589.0	10776.0	ORF1ab	3.0	3592.0	3.0	same gene	2021-03	2021	3
11031	11037	6	3	0.07422	10766.0	ORF1ab	2.0	3589.0	10772.0	ORF1ab	2.0	3591.0	2.0	same gene	2021-03	2021	3
11031	11038	7	3	0.07422	10766.0	ORF1ab	2.0	3589.0	10773.0	ORF1ab	3.0	3591.0	2.0	same gene	2021-03	2021	3
11031	11040	9	3	0.07422	10766.0	ORF1ab	2.0	3589.0	10775.0	ORF1ab	2.0	3592.0	3.0	same gene	2021-03	2021	3
4986	4977	9	3	0.07421	4721.0	ORF1ab	2.0	1574.0	4712.0	ORF1ab	2.0	1571.0	3.0	same gene	2021-03	2021	3
4983	4977	6	3	0.07421	4718.0	ORF1ab	2.0	1573.0	4712.0	ORF1ab	2.0	1571.0	2.0	same gene	2021-03	2021	3
4982	4977	5	3	0.07421	4717.0	ORF1ab	1.0	1573.0	4712.0	ORF1ab	2.0	1571.0	2.0	same gene	2021-03	2021	3
7977	11040	3063	3	0.07421	7712.0	ORF1ab	2.0	2571.0	10775.0	ORF1ab	2.0	3592.0	1021.0	same gene	2021-03	2021	3
7977	11038	3061	3	0.07421	7712.0	ORF1ab	2.0	2571.0	10773.0	ORF1ab	3.0	3591.0	1020.0	same gene	2021-03	2021	3
7977	11037	3060	3	0.07421	7712.0	ORF1ab	2.0	2571.0	10772.0	ORF1ab	2.0	3591.0	1020.0	same gene	2021-03	2021	3
7977	11035	3058	3	0.07421	7712.0	ORF1ab	2.0	2571.0	10770.0	ORF1ab	3.0	3590.0	1019.0	same gene	2021-03	2021	3
7977	11034	3057	3	0.07421	7712.0	ORF1ab	2.0	2571.0	10769.0	ORF1ab	2.0	3590.0	1019.0	same gene	2021-03	2021	3
7977	11033	3056	3	0.07421	7712.0	ORF1ab	2.0	2571.0	10768.0	ORF1ab	1.0	3590.0	1019.0	same gene	2021-03	2021	3
7977	11032	3055	3	0.07421	7712.0	ORF1ab	2.0	2571.0	10767.0	ORF1ab	3.0	3589.0	1018.0	same gene	2021-03	2021	3
27184	4977	22207	3	0.07421	662.0	M	2.0	221.0	4712.0	ORF1ab	2.0	1571.0		different gene	2021-03	2021	3
7977	11041	3064	3	0.07421	7712.0	ORF1ab	2.0	2571.0	10776.0	ORF1ab	3.0	3592.0	1021.0	same gene	2021-03	2021	3
27182	4977	22205	3	0.07421	660.0	M	3.0	220.0	4712.0	ORF1ab	2.0	1571.0		different gene	2021-03	2021	3
27172	4977	22195	3	0.07421	650.0	M	2.0	217.0	4712.0	ORF1ab	2.0	1571.0		different gene	2021-03	2021	3
27181	4977	22204	3	0.07421	659.0	M	2.0	220.0	4712.0	ORF1ab	2.0	1571.0		different gene	2021-03	2021	3
27180	4977	22203	3	0.07421	658.0	M	1.0	220.0	4712.0	ORF1ab	2.0	1571.0		different gene	2021-03	2021	3
27179	4977	22202	3	0.07421	657.0	M	3.0	219.0	4712.0	ORF1ab	2.0	1571.0		different gene	2021-03	2021	3
27178	4977	22201	3	0.07421	656.0	M	2.0	219.0	4712.0	ORF1ab	2.0	1571.0		different gene	2021-03	2021	3
4987	4974	13	3	0.07421	4722.0	ORF1ab	3.0	1574.0	4709.0	ORF1ab	2.0	1570.0	4.0	same gene	2021-03	2021	3
27176	4977	22199	3	0.07421	654.0	M	3.0	218.0	4712.0	ORF1ab	2.0	1571.0		different gene	2021-03	2021	3
27175	4977	22198	3	0.07421	653.0	M	2.0	218.0	4712.0	ORF1ab	2.0	1571.0		different gene	2021-03	2021	3
27174	4977	22197	3	0.07421	652.0	M	1.0	218.0	4712.0	ORF1ab	2.0	1571.0		different gene	2021-03	2021	3
27173	4977	22196	3	0.07421	651.0	M	3.0	217.0	4712.0	ORF1ab	2.0	1571.0		different gene	2021-03	2021	3
27184	27179	5	3	0.07421	662.0	M	2.0	221.0	657.0	M	3.0	219.0	2.0	same gene	2021-03	2021	3
27177	4977	22200	3	0.07421	655.0	M	1.0	219.0	4712.0	ORF1ab	2.0	1571.0		different gene	2021-03	2021	3
7980	11034	3054	3	0.07421	7715.0	ORF1ab	2.0	2572.0	10769.0	ORF1ab	2.0	3590.0	1018.0	same gene	2021-03	2021	3
7977	7982	5	3	0.07421	7712.0	ORF1ab	2.0	2571.0	7717.0	ORF1ab	1.0	2573.0	2.0	same gene	2021-03	2021	3
7985	24437	16452	3	0.07421	7720.0	ORF1ab	1.0	2574.0	2875.0	S	1.0	959.0		different gene	2021-03	2021	3
7980	11035	3055	3	0.07421	7715.0	ORF1ab	2.0	2572.0	10770.0	ORF1ab	3.0	3590.0	1018.0	same gene	2021-03	2021	3
7980	11037	3057	3	0.07421	7715.0	ORF1ab	2.0	2572.0	10772.0	ORF1ab	2.0	3591.0	1019.0	same gene	2021-03	2021	3
7980	11038	3058	3	0.07421	7715.0	ORF1ab	2.0	2572.0	10773.0	ORF1ab	3.0	3591.0	1019.0	same gene	2021-03	2021	3
7980	11040	3060	3	0.07421	7715.0	ORF1ab	2.0	2572.0	10775.0	ORF1ab	2.0	3592.0	1020.0	same gene	2021-03	2021	3
7980	11041	3061	3	0.07421	7715.0	ORF1ab	2.0	2572.0	10776.0	ORF1ab	3.0	3592.0	1020.0	same gene	2021-03	2021	3
27172	4978	22194	3	0.07421	650.0	M	2.0	217.0	4713.0	ORF1ab	3.0	1571.0		different gene	2021-03	2021	3
7980	11032	3052	3	0.07421	7715.0	ORF1ab	2.0	2572.0	10767.0	ORF1ab	3.0	3589.0	1017.0	same gene	2021-03	2021	3
7980	7985	5	3	0.07421	7715.0	ORF1ab	2.0	2572.0	7720.0	ORF1ab	1.0	2574.0	2.0	same gene	2021-03	2021	3
27172	27182	10	3	0.07421	650.0	M	2.0	217.0	660.0	M	3.0	220.0	3.0	same gene	2021-03	2021	3
7983	11032	3049	3	0.07421	7718.0	ORF1ab	2.0	2573.0	10767.0	ORF1ab	3.0	3589.0	1016.0	same gene	2021-03	2021	3
7983	11033	3050	3	0.07421	7718.0	ORF1ab	2.0	2573.0	10768.0	ORF1ab	1.0	3590.0	1017.0	same gene	2021-03	2021	3
7977	7988	11	3	0.07421	7712.0	ORF1ab	2.0	2571.0	7723.0	ORF1ab	1.0	2575.0	4.0	same gene	2021-03	2021	3
7983	11034	3051	3	0.07421	7718.0	ORF1ab	2.0	2573.0	10769.0	ORF1ab	2.0	3590.0	1017.0	same gene	2021-03	2021	3
7977	7985	8	3	0.07421	7712.0	ORF1ab	2.0	2571.0	7720.0	ORF1ab	1.0	2574.0	3.0	same gene	2021-03	2021	3
7983	11035	3052	3	0.07421	7718.0	ORF1ab	2.0	2573.0	10770.0	ORF1ab	3.0	3590.0	1017.0	same gene	2021-03	2021	3
7983	11037	3054	3	0.07421	7718.0	ORF1ab	2.0	2573.0	10772.0	ORF1ab	2.0	3591.0	1018.0	same gene	2021-03	2021	3
7983	11038	3055	3	0.07421	7718.0	ORF1ab	2.0	2573.0	10773.0	ORF1ab	3.0	3591.0	1018.0	same gene	2021-03	2021	3
7983	11040	3057	3	0.07421	7718.0	ORF1ab	2.0	2573.0	10775.0	ORF1ab	2.0	3592.0	1019.0	same gene	2021-03	2021	3
7983	11041	3058	3	0.07421	7718.0	ORF1ab	2.0	2573.0	10776.0	ORF1ab	3.0	3592.0	1019.0	same gene	2021-03	2021	3
7983	7988	5	3	0.07421	7718.0	ORF1ab	2.0	2573.0	7723.0	ORF1ab	1.0	2575.0	2.0	same gene	2021-03	2021	3
4986	4974	12	3	0.07421	4721.0	ORF1ab	2.0	1574.0	4709.0	ORF1ab	2.0	1570.0	4.0	same gene	2021-03	2021	3
7980	11033	3053	3	0.07421	7715.0	ORF1ab	2.0	2572.0	10768.0	ORF1ab	1.0	3590.0	1018.0	same gene	2021-03	2021	3
7985	24423	16438	3	0.07421	7720.0	ORF1ab	1.0	2574.0	2861.0	S	2.0	954.0		different gene	2021-03	2021	3
7985	24426	16441	3	0.07421	7720.0	ORF1ab	1.0	2574.0	2864.0	S	2.0	955.0		different gene	2021-03	2021	3
7985	24428	16443	3	0.07421	7720.0	ORF1ab	1.0	2574.0	2866.0	S	1.0	956.0		different gene	2021-03	2021	3
7985	24429	16444	3	0.07421	7720.0	ORF1ab	1.0	2574.0	2867.0	S	2.0	956.0		different gene	2021-03	2021	3
7985	24430	16445	3	0.07421	7720.0	ORF1ab	1.0	2574.0	2868.0	S	3.0	956.0		different gene	2021-03	2021	3
7985	24431	16446	3	0.07421	7720.0	ORF1ab	1.0	2574.0	2869.0	S	1.0	957.0		different gene	2021-03	2021	3
7985	24435	16450	3	0.07421	7720.0	ORF1ab	1.0	2574.0	2873.0	S	2.0	958.0		different gene	2021-03	2021	3
4987	4977	10	3	0.07421	4722.0	ORF1ab	3.0	1574.0	4712.0	ORF1ab	2.0	1571.0	3.0	same gene	2021-03	2021	3
27181	4986	22195	3	0.07421	659.0	M	2.0	220.0	4721.0	ORF1ab	2.0	1574.0		different gene	2021-03	2021	3
27173	4978	22195	3	0.07421	651.0	M	3.0	217.0	4713.0	ORF1ab	3.0	1571.0		different gene	2021-03	2021	3
24428	11041	13387	3	0.07421	2866.0	S	1.0	956.0	10776.0	ORF1ab	3.0	3592.0		different gene	2021-03	2021	3
24423	11041	13382	3	0.07421	2861.0	S	2.0	954.0	10776.0	ORF1ab	3.0	3592.0		different gene	2021-03	2021	3
24425	24431	6	3	0.07421	2863.0	S	1.0	955.0	2869.0	S	1.0	957.0	2.0	same gene	2021-03	2021	3
24435	11030	13405	3	0.07421	2873.0	S	2.0	958.0	10765.0	ORF1ab	1.0	3589.0		different gene	2021-03	2021	3
24437	11030	13407	3	0.07421	2875.0	S	1.0	959.0	10765.0	ORF1ab	1.0	3589.0		different gene	2021-03	2021	3
27184	4983	22201	3	0.07421	662.0	M	2.0	221.0	4718.0	ORF1ab	2.0	1573.0		different gene	2021-03	2021	3
27182	4983	22199	3	0.07421	660.0	M	3.0	220.0	4718.0	ORF1ab	2.0	1573.0		different gene	2021-03	2021	3
27181	4983	22198	3	0.07421	659.0	M	2.0	220.0	4718.0	ORF1ab	2.0	1573.0		different gene	2021-03	2021	3
27180	4983	22197	3	0.07421	658.0	M	1.0	220.0	4718.0	ORF1ab	2.0	1573.0		different gene	2021-03	2021	3
27179	4983	22196	3	0.07421	657.0	M	3.0	219.0	4718.0	ORF1ab	2.0	1573.0		different gene	2021-03	2021	3
27178	4983	22195	3	0.07421	656.0	M	2.0	219.0	4718.0	ORF1ab	2.0	1573.0		different gene	2021-03	2021	3
27177	4983	22194	3	0.07421	655.0	M	1.0	219.0	4718.0	ORF1ab	2.0	1573.0		different gene	2021-03	2021	3
27176	4983	22193	3	0.07421	654.0	M	3.0	218.0	4718.0	ORF1ab	2.0	1573.0		different gene	2021-03	2021	3
27175	4983	22192	3	0.07421	653.0	M	2.0	218.0	4718.0	ORF1ab	2.0	1573.0		different gene	2021-03	2021	3
27174	4983	22191	3	0.07421	652.0	M	1.0	218.0	4718.0	ORF1ab	2.0	1573.0		different gene	2021-03	2021	3
27173	4983	22190	3	0.07421	651.0	M	3.0	217.0	4718.0	ORF1ab	2.0	1573.0		different gene	2021-03	2021	3
27172	4983	22189	3	0.07421	650.0	M	2.0	217.0	4718.0	ORF1ab	2.0	1573.0		different gene	2021-03	2021	3
27184	4982	22202	3	0.07421	662.0	M	2.0	221.0	4717.0	ORF1ab	1.0	1573.0		different gene	2021-03	2021	3
27182	4982	22200	3	0.07421	660.0	M	3.0	220.0	4717.0	ORF1ab	1.0	1573.0		different gene	2021-03	2021	3
27181	4982	22199	3	0.07421	659.0	M	2.0	220.0	4717.0	ORF1ab	1.0	1573.0		different gene	2021-03	2021	3
27180	4982	22198	3	0.07421	658.0	M	1.0	220.0	4717.0	ORF1ab	1.0	1573.0		different gene	2021-03	2021	3
27179	4982	22197	3	0.07421	657.0	M	3.0	219.0	4717.0	ORF1ab	1.0	1573.0		different gene	2021-03	2021	3
27178	4982	22196	3	0.07421	656.0	M	2.0	219.0	4717.0	ORF1ab	1.0	1573.0		different gene	2021-03	2021	3
27177	4982	22195	3	0.07421	655.0	M	1.0	219.0	4717.0	ORF1ab	1.0	1573.0		different gene	2021-03	2021	3
24426	11041	13385	3	0.07421	2864.0	S	2.0	955.0	10776.0	ORF1ab	3.0	3592.0		different gene	2021-03	2021	3
24429	11041	13388	3	0.07421	2867.0	S	2.0	956.0	10776.0	ORF1ab	3.0	3592.0		different gene	2021-03	2021	3
27175	4982	22193	3	0.07421	653.0	M	2.0	218.0	4717.0	ORF1ab	1.0	1573.0		different gene	2021-03	2021	3
24430	11041	13389	3	0.07421	2868.0	S	3.0	956.0	10776.0	ORF1ab	3.0	3592.0		different gene	2021-03	2021	3
27179	4986	22193	3	0.07421	657.0	M	3.0	219.0	4721.0	ORF1ab	2.0	1574.0		different gene	2021-03	2021	3
27178	4986	22192	3	0.07421	656.0	M	2.0	219.0	4721.0	ORF1ab	2.0	1574.0		different gene	2021-03	2021	3
27177	4986	22191	3	0.07421	655.0	M	1.0	219.0	4721.0	ORF1ab	2.0	1574.0		different gene	2021-03	2021	3
27176	4986	22190	3	0.07421	654.0	M	3.0	218.0	4721.0	ORF1ab	2.0	1574.0		different gene	2021-03	2021	3
27175	4986	22189	3	0.07421	653.0	M	2.0	218.0	4721.0	ORF1ab	2.0	1574.0		different gene	2021-03	2021	3
27174	4986	22188	3	0.07421	652.0	M	1.0	218.0	4721.0	ORF1ab	2.0	1574.0		different gene	2021-03	2021	3
27173	4986	22187	3	0.07421	651.0	M	3.0	217.0	4721.0	ORF1ab	2.0	1574.0		different gene	2021-03	2021	3
27172	4986	22186	3	0.07421	650.0	M	2.0	217.0	4721.0	ORF1ab	2.0	1574.0		different gene	2021-03	2021	3
4987	27172	22185	3	0.07421	4722.0	ORF1ab	3.0	1574.0	650.0	M	2.0	217.0		different gene	2021-03	2021	3
4987	27173	22186	3	0.07421	4722.0	ORF1ab	3.0	1574.0	651.0	M	3.0	217.0		different gene	2021-03	2021	3
4987	27174	22187	3	0.07421	4722.0	ORF1ab	3.0	1574.0	652.0	M	1.0	218.0		different gene	2021-03	2021	3
4987	27175	22188	3	0.07421	4722.0	ORF1ab	3.0	1574.0	653.0	M	2.0	218.0		different gene	2021-03	2021	3
4987	27176	22189	3	0.07421	4722.0	ORF1ab	3.0	1574.0	654.0	M	3.0	218.0		different gene	2021-03	2021	3
4987	27177	22190	3	0.07421	4722.0	ORF1ab	3.0	1574.0	655.0	M	1.0	219.0		different gene	2021-03	2021	3
4987	27178	22191	3	0.07421	4722.0	ORF1ab	3.0	1574.0	656.0	M	2.0	219.0		different gene	2021-03	2021	3
4987	27179	22192	3	0.07421	4722.0	ORF1ab	3.0	1574.0	657.0	M	3.0	219.0		different gene	2021-03	2021	3
4987	27180	22193	3	0.07421	4722.0	ORF1ab	3.0	1574.0	658.0	M	1.0	220.0		different gene	2021-03	2021	3
4987	27181	22194	3	0.07421	4722.0	ORF1ab	3.0	1574.0	659.0	M	2.0	220.0		different gene	2021-03	2021	3
4987	27182	22195	3	0.07421	4722.0	ORF1ab	3.0	1574.0	660.0	M	3.0	220.0		different gene	2021-03	2021	3
4987	27184	22197	3	0.07421	4722.0	ORF1ab	3.0	1574.0	662.0	M	2.0	221.0		different gene	2021-03	2021	3
24437	11041	13396	3	0.07421	2875.0	S	1.0	959.0	10776.0	ORF1ab	3.0	3592.0		different gene	2021-03	2021	3
24435	11041	13394	3	0.07421	2873.0	S	2.0	958.0	10776.0	ORF1ab	3.0	3592.0		different gene	2021-03	2021	3
24431	11041	13390	3	0.07421	2869.0	S	1.0	957.0	10776.0	ORF1ab	3.0	3592.0		different gene	2021-03	2021	3
27176	4982	22194	3	0.07421	654.0	M	3.0	218.0	4717.0	ORF1ab	1.0	1573.0		different gene	2021-03	2021	3
27174	4982	22192	3	0.07421	652.0	M	1.0	218.0	4717.0	ORF1ab	1.0	1573.0		different gene	2021-03	2021	3
27174	4978	22196	3	0.07421	652.0	M	1.0	218.0	4713.0	ORF1ab	3.0	1571.0		different gene	2021-03	2021	3
27184	4979	22205	3	0.07421	662.0	M	2.0	221.0	4714.0	ORF1ab	1.0	1572.0		different gene	2021-03	2021	3
27181	4979	22202	3	0.07421	659.0	M	2.0	220.0	4714.0	ORF1ab	1.0	1572.0		different gene	2021-03	2021	3
27180	4979	22201	3	0.07421	658.0	M	1.0	220.0	4714.0	ORF1ab	1.0	1572.0		different gene	2021-03	2021	3
27179	4979	22200	3	0.07421	657.0	M	3.0	219.0	4714.0	ORF1ab	1.0	1572.0		different gene	2021-03	2021	3
27178	4979	22199	3	0.07421	656.0	M	2.0	219.0	4714.0	ORF1ab	1.0	1572.0		different gene	2021-03	2021	3
27177	4979	22198	3	0.07421	655.0	M	1.0	219.0	4714.0	ORF1ab	1.0	1572.0		different gene	2021-03	2021	3
27176	4979	22197	3	0.07421	654.0	M	3.0	218.0	4714.0	ORF1ab	1.0	1572.0		different gene	2021-03	2021	3
27175	4979	22196	3	0.07421	653.0	M	2.0	218.0	4714.0	ORF1ab	1.0	1572.0		different gene	2021-03	2021	3
27174	4979	22195	3	0.07421	652.0	M	1.0	218.0	4714.0	ORF1ab	1.0	1572.0		different gene	2021-03	2021	3
27173	4979	22194	3	0.07421	651.0	M	3.0	217.0	4714.0	ORF1ab	1.0	1572.0		different gene	2021-03	2021	3
27172	4979	22193	3	0.07421	650.0	M	2.0	217.0	4714.0	ORF1ab	1.0	1572.0		different gene	2021-03	2021	3
4987	4978	9	3	0.07421	4722.0	ORF1ab	3.0	1574.0	4713.0	ORF1ab	3.0	1571.0	3.0	same gene	2021-03	2021	3
4986	4978	8	3	0.07421	4721.0	ORF1ab	2.0	1574.0	4713.0	ORF1ab	3.0	1571.0	3.0	same gene	2021-03	2021	3
4983	4978	5	3	0.07421	4718.0	ORF1ab	2.0	1573.0	4713.0	ORF1ab	3.0	1571.0	2.0	same gene	2021-03	2021	3
4982	4978	4	3	0.07421	4717.0	ORF1ab	1.0	1573.0	4713.0	ORF1ab	3.0	1571.0	2.0	same gene	2021-03	2021	3
27184	4978	22206	3	0.07421	662.0	M	2.0	221.0	4713.0	ORF1ab	3.0	1571.0		different gene	2021-03	2021	3
27182	4978	22204	3	0.07421	660.0	M	3.0	220.0	4713.0	ORF1ab	3.0	1571.0		different gene	2021-03	2021	3
27181	4978	22203	3	0.07421	659.0	M	2.0	220.0	4713.0	ORF1ab	3.0	1571.0		different gene	2021-03	2021	3
27180	4978	22202	3	0.07421	658.0	M	1.0	220.0	4713.0	ORF1ab	3.0	1571.0		different gene	2021-03	2021	3
27179	4978	22201	3	0.07421	657.0	M	3.0	219.0	4713.0	ORF1ab	3.0	1571.0		different gene	2021-03	2021	3
27178	4978	22200	3	0.07421	656.0	M	2.0	219.0	4713.0	ORF1ab	3.0	1571.0		different gene	2021-03	2021	3
27177	4978	22199	3	0.07421	655.0	M	1.0	219.0	4713.0	ORF1ab	3.0	1571.0		different gene	2021-03	2021	3
27176	4978	22198	3	0.07421	654.0	M	3.0	218.0	4713.0	ORF1ab	3.0	1571.0		different gene	2021-03	2021	3
27175	4978	22197	3	0.07421	653.0	M	2.0	218.0	4713.0	ORF1ab	3.0	1571.0		different gene	2021-03	2021	3
27182	4979	22203	3	0.07421	660.0	M	3.0	220.0	4714.0	ORF1ab	1.0	1572.0		different gene	2021-03	2021	3
4986	4979	7	3	0.07421	4721.0	ORF1ab	2.0	1574.0	4714.0	ORF1ab	1.0	1572.0	2.0	same gene	2021-03	2021	3
27173	4982	22191	3	0.07421	651.0	M	3.0	217.0	4717.0	ORF1ab	1.0	1573.0		different gene	2021-03	2021	3
4987	4979	8	3	0.07421	4722.0	ORF1ab	3.0	1574.0	4714.0	ORF1ab	1.0	1572.0	2.0	same gene	2021-03	2021	3
27172	4982	22190	3	0.07421	650.0	M	2.0	217.0	4717.0	ORF1ab	1.0	1573.0		different gene	2021-03	2021	3
4987	4981	6	3	0.07421	4722.0	ORF1ab	3.0	1574.0	4716.0	ORF1ab	3.0	1572.0	2.0	same gene	2021-03	2021	3
4986	4981	5	3	0.07421	4721.0	ORF1ab	2.0	1574.0	4716.0	ORF1ab	3.0	1572.0	2.0	same gene	2021-03	2021	3
27184	4981	22203	3	0.07421	662.0	M	2.0	221.0	4716.0	ORF1ab	3.0	1572.0		different gene	2021-03	2021	3
27182	4981	22201	3	0.07421	660.0	M	3.0	220.0	4716.0	ORF1ab	3.0	1572.0		different gene	2021-03	2021	3
27181	4981	22200	3	0.07421	659.0	M	2.0	220.0	4716.0	ORF1ab	3.0	1572.0		different gene	2021-03	2021	3
27180	4981	22199	3	0.07421	658.0	M	1.0	220.0	4716.0	ORF1ab	3.0	1572.0		different gene	2021-03	2021	3
27179	4981	22198	3	0.07421	657.0	M	3.0	219.0	4716.0	ORF1ab	3.0	1572.0		different gene	2021-03	2021	3
27178	4981	22197	3	0.07421	656.0	M	2.0	219.0	4716.0	ORF1ab	3.0	1572.0		different gene	2021-03	2021	3
27177	4981	22196	3	0.07421	655.0	M	1.0	219.0	4716.0	ORF1ab	3.0	1572.0		different gene	2021-03	2021	3
27176	4981	22195	3	0.07421	654.0	M	3.0	218.0	4716.0	ORF1ab	3.0	1572.0		different gene	2021-03	2021	3
27175	4981	22194	3	0.07421	653.0	M	2.0	218.0	4716.0	ORF1ab	3.0	1572.0		different gene	2021-03	2021	3
27174	4981	22193	3	0.07421	652.0	M	1.0	218.0	4716.0	ORF1ab	3.0	1572.0		different gene	2021-03	2021	3
27172	27177	5	3	0.07421	650.0	M	2.0	217.0	655.0	M	1.0	219.0	2.0	same gene	2021-03	2021	3
27172	27178	6	3	0.07421	650.0	M	2.0	217.0	656.0	M	2.0	219.0	2.0	same gene	2021-03	2021	3
27172	27179	7	3	0.07421	650.0	M	2.0	217.0	657.0	M	3.0	219.0	2.0	same gene	2021-03	2021	3
4982	4974	8	3	0.07421	4717.0	ORF1ab	1.0	1573.0	4709.0	ORF1ab	2.0	1570.0	3.0	same gene	2021-03	2021	3
27172	27180	8	3	0.07421	650.0	M	2.0	217.0	658.0	M	1.0	220.0	3.0	same gene	2021-03	2021	3
24437	11040	13397	3	0.07421	2875.0	S	1.0	959.0	10775.0	ORF1ab	2.0	3592.0		different gene	2021-03	2021	3
24435	11040	13395	3	0.07421	2873.0	S	2.0	958.0	10775.0	ORF1ab	2.0	3592.0		different gene	2021-03	2021	3
27173	4981	22192	3	0.07421	651.0	M	3.0	217.0	4716.0	ORF1ab	3.0	1572.0		different gene	2021-03	2021	3
27172	4981	22191	3	0.07421	650.0	M	2.0	217.0	4716.0	ORF1ab	3.0	1572.0		different gene	2021-03	2021	3
27172	27181	9	3	0.07421	650.0	M	2.0	217.0	659.0	M	2.0	220.0	3.0	same gene	2021-03	2021	3
4983	4974	9	3	0.07421	4718.0	ORF1ab	2.0	1573.0	4709.0	ORF1ab	2.0	1570.0	3.0	same gene	2021-03	2021	3
4982	4973	9	3	0.07421	4717.0	ORF1ab	1.0	1573.0	4708.0	ORF1ab	1.0	1570.0	3.0	same gene	2021-03	2021	3
7988	24423	16435	3	0.07421	7723.0	ORF1ab	1.0	2575.0	2861.0	S	2.0	954.0		different gene	2021-03	2021	3
11040	24437	13397	3	0.07421	10775.0	ORF1ab	2.0	3592.0	2875.0	S	1.0	959.0		different gene	2021-03	2021	3
24428	11034	13394	3	0.07421	2866.0	S	1.0	956.0	10769.0	ORF1ab	2.0	3590.0		different gene	2021-03	2021	3
24426	11034	13392	3	0.07421	2864.0	S	2.0	955.0	10769.0	ORF1ab	2.0	3590.0		different gene	2021-03	2021	3
24423	11034	13389	3	0.07421	2861.0	S	2.0	954.0	10769.0	ORF1ab	2.0	3590.0		different gene	2021-03	2021	3
11041	24437	13396	3	0.07421	10776.0	ORF1ab	3.0	3592.0	2875.0	S	1.0	959.0		different gene	2021-03	2021	3
11041	24435	13394	3	0.07421	10776.0	ORF1ab	3.0	3592.0	2873.0	S	2.0	958.0		different gene	2021-03	2021	3
11041	24431	13390	3	0.07421	10776.0	ORF1ab	3.0	3592.0	2869.0	S	1.0	957.0		different gene	2021-03	2021	3
11041	24430	13389	3	0.07421	10776.0	ORF1ab	3.0	3592.0	2868.0	S	3.0	956.0		different gene	2021-03	2021	3
11041	24429	13388	3	0.07421	10776.0	ORF1ab	3.0	3592.0	2867.0	S	2.0	956.0		different gene	2021-03	2021	3
11041	24428	13387	3	0.07421	10776.0	ORF1ab	3.0	3592.0	2866.0	S	1.0	956.0		different gene	2021-03	2021	3
11041	24426	13385	3	0.07421	10776.0	ORF1ab	3.0	3592.0	2864.0	S	2.0	955.0		different gene	2021-03	2021	3
11041	24423	13382	3	0.07421	10776.0	ORF1ab	3.0	3592.0	2861.0	S	2.0	954.0		different gene	2021-03	2021	3
11040	24435	13395	3	0.07421	10775.0	ORF1ab	2.0	3592.0	2873.0	S	2.0	958.0		different gene	2021-03	2021	3
7988	24426	16438	3	0.07421	7723.0	ORF1ab	1.0	2575.0	2864.0	S	2.0	955.0		different gene	2021-03	2021	3
24423	11033	13390	3	0.07421	2861.0	S	2.0	954.0	10768.0	ORF1ab	1.0	3590.0		different gene	2021-03	2021	3
24426	11033	13393	3	0.07421	2864.0	S	2.0	955.0	10768.0	ORF1ab	1.0	3590.0		different gene	2021-03	2021	3
24428	11033	13395	3	0.07421	2866.0	S	1.0	956.0	10768.0	ORF1ab	1.0	3590.0		different gene	2021-03	2021	3
24429	11033	13396	3	0.07421	2867.0	S	2.0	956.0	10768.0	ORF1ab	1.0	3590.0		different gene	2021-03	2021	3
11040	24431	13391	3	0.07421	10775.0	ORF1ab	2.0	3592.0	2869.0	S	1.0	957.0		different gene	2021-03	2021	3
11040	24430	13390	3	0.07421	10775.0	ORF1ab	2.0	3592.0	2868.0	S	3.0	956.0		different gene	2021-03	2021	3
11040	24429	13389	3	0.07421	10775.0	ORF1ab	2.0	3592.0	2867.0	S	2.0	956.0		different gene	2021-03	2021	3
11040	24428	13388	3	0.07421	10775.0	ORF1ab	2.0	3592.0	2866.0	S	1.0	956.0		different gene	2021-03	2021	3
24430	11033	13397	3	0.07421	2868.0	S	3.0	956.0	10768.0	ORF1ab	1.0	3590.0		different gene	2021-03	2021	3
24431	11033	13398	3	0.07421	2869.0	S	1.0	957.0	10768.0	ORF1ab	1.0	3590.0		different gene	2021-03	2021	3
24435	11033	13402	3	0.07421	2873.0	S	2.0	958.0	10768.0	ORF1ab	1.0	3590.0		different gene	2021-03	2021	3
24429	11034	13395	3	0.07421	2867.0	S	2.0	956.0	10769.0	ORF1ab	2.0	3590.0		different gene	2021-03	2021	3
24430	11034	13396	3	0.07421	2868.0	S	3.0	956.0	10769.0	ORF1ab	2.0	3590.0		different gene	2021-03	2021	3
24437	11032	13405	3	0.07421	2875.0	S	1.0	959.0	10767.0	ORF1ab	3.0	3589.0		different gene	2021-03	2021	3
24435	11032	13403	3	0.07421	2873.0	S	2.0	958.0	10767.0	ORF1ab	3.0	3589.0		different gene	2021-03	2021	3
24435	11035	13400	3	0.07421	2873.0	S	2.0	958.0	10770.0	ORF1ab	3.0	3590.0		different gene	2021-03	2021	3
24431	11035	13396	3	0.07421	2869.0	S	1.0	957.0	10770.0	ORF1ab	3.0	3590.0		different gene	2021-03	2021	3
24430	11035	13395	3	0.07421	2868.0	S	3.0	956.0	10770.0	ORF1ab	3.0	3590.0		different gene	2021-03	2021	3
24429	11035	13394	3	0.07421	2867.0	S	2.0	956.0	10770.0	ORF1ab	3.0	3590.0		different gene	2021-03	2021	3
24428	11035	13393	3	0.07421	2866.0	S	1.0	956.0	10770.0	ORF1ab	3.0	3590.0		different gene	2021-03	2021	3
24426	11035	13391	3	0.07421	2864.0	S	2.0	955.0	10770.0	ORF1ab	3.0	3590.0		different gene	2021-03	2021	3
24423	11035	13388	3	0.07421	2861.0	S	2.0	954.0	10770.0	ORF1ab	3.0	3590.0		different gene	2021-03	2021	3
27182	27172	10	3	0.07421	660.0	M	3.0	220.0	650.0	M	2.0	217.0	3.0	same gene	2021-03	2021	3
27181	27172	9	3	0.07421	659.0	M	2.0	220.0	650.0	M	2.0	217.0	3.0	same gene	2021-03	2021	3
27180	27172	8	3	0.07421	658.0	M	1.0	220.0	650.0	M	2.0	217.0	3.0	same gene	2021-03	2021	3
27179	27172	7	3	0.07421	657.0	M	3.0	219.0	650.0	M	2.0	217.0	2.0	same gene	2021-03	2021	3
27178	27172	6	3	0.07421	656.0	M	2.0	219.0	650.0	M	2.0	217.0	2.0	same gene	2021-03	2021	3
27177	27172	5	3	0.07421	655.0	M	1.0	219.0	650.0	M	2.0	217.0	2.0	same gene	2021-03	2021	3
24437	11034	13403	3	0.07421	2875.0	S	1.0	959.0	10769.0	ORF1ab	2.0	3590.0		different gene	2021-03	2021	3
24431	24425	6	3	0.07421	2869.0	S	1.0	957.0	2863.0	S	1.0	955.0	2.0	same gene	2021-03	2021	3
24435	11034	13401	3	0.07421	2873.0	S	2.0	958.0	10769.0	ORF1ab	2.0	3590.0		different gene	2021-03	2021	3
24431	11034	13397	3	0.07421	2869.0	S	1.0	957.0	10769.0	ORF1ab	2.0	3590.0		different gene	2021-03	2021	3
24423	11032	13391	3	0.07421	2861.0	S	2.0	954.0	10767.0	ORF1ab	3.0	3589.0		different gene	2021-03	2021	3
24426	11032	13394	3	0.07421	2864.0	S	2.0	955.0	10767.0	ORF1ab	3.0	3589.0		different gene	2021-03	2021	3
24428	11032	13396	3	0.07421	2866.0	S	1.0	956.0	10767.0	ORF1ab	3.0	3589.0		different gene	2021-03	2021	3
24429	11032	13397	3	0.07421	2867.0	S	2.0	956.0	10767.0	ORF1ab	3.0	3589.0		different gene	2021-03	2021	3
24430	11032	13398	3	0.07421	2868.0	S	3.0	956.0	10767.0	ORF1ab	3.0	3589.0		different gene	2021-03	2021	3
24431	11032	13399	3	0.07421	2869.0	S	1.0	957.0	10767.0	ORF1ab	3.0	3589.0		different gene	2021-03	2021	3
24437	11033	13404	3	0.07421	2875.0	S	1.0	959.0	10768.0	ORF1ab	1.0	3590.0		different gene	2021-03	2021	3
11030	24435	13405	3	0.07421	10765.0	ORF1ab	1.0	3589.0	2873.0	S	2.0	958.0		different gene	2021-03	2021	3
11030	24437	13407	3	0.07421	10765.0	ORF1ab	1.0	3589.0	2875.0	S	1.0	959.0		different gene	2021-03	2021	3
11034	24429	13395	3	0.07421	10769.0	ORF1ab	2.0	3590.0	2867.0	S	2.0	956.0		different gene	2021-03	2021	3
11034	24431	13397	3	0.07421	10769.0	ORF1ab	2.0	3590.0	2869.0	S	1.0	957.0		different gene	2021-03	2021	3
11034	24435	13401	3	0.07421	10769.0	ORF1ab	2.0	3590.0	2873.0	S	2.0	958.0		different gene	2021-03	2021	3
11034	24437	13403	3	0.07421	10769.0	ORF1ab	2.0	3590.0	2875.0	S	1.0	959.0		different gene	2021-03	2021	3
11038	24430	13392	3	0.07421	10773.0	ORF1ab	3.0	3591.0	2868.0	S	3.0	956.0		different gene	2021-03	2021	3
11038	24429	13391	3	0.07421	10773.0	ORF1ab	3.0	3591.0	2867.0	S	2.0	956.0		different gene	2021-03	2021	3
11035	24423	13388	3	0.07421	10770.0	ORF1ab	3.0	3590.0	2861.0	S	2.0	954.0		different gene	2021-03	2021	3
11035	24426	13391	3	0.07421	10770.0	ORF1ab	3.0	3590.0	2864.0	S	2.0	955.0		different gene	2021-03	2021	3
11035	24428	13393	3	0.07421	10770.0	ORF1ab	3.0	3590.0	2866.0	S	1.0	956.0		different gene	2021-03	2021	3
11035	24429	13394	3	0.07421	10770.0	ORF1ab	3.0	3590.0	2867.0	S	2.0	956.0		different gene	2021-03	2021	3
11035	24430	13395	3	0.07421	10770.0	ORF1ab	3.0	3590.0	2868.0	S	3.0	956.0		different gene	2021-03	2021	3
11035	24431	13396	3	0.07421	10770.0	ORF1ab	3.0	3590.0	2869.0	S	1.0	957.0		different gene	2021-03	2021	3
11035	24435	13400	3	0.07421	10770.0	ORF1ab	3.0	3590.0	2873.0	S	2.0	958.0		different gene	2021-03	2021	3
11035	24437	13402	3	0.07421	10770.0	ORF1ab	3.0	3590.0	2875.0	S	1.0	959.0		different gene	2021-03	2021	3
11038	24428	13390	3	0.07421	10773.0	ORF1ab	3.0	3591.0	2866.0	S	1.0	956.0		different gene	2021-03	2021	3
11038	24426	13388	3	0.07421	10773.0	ORF1ab	3.0	3591.0	2864.0	S	2.0	955.0		different gene	2021-03	2021	3
11037	24423	13386	3	0.07421	10772.0	ORF1ab	2.0	3591.0	2861.0	S	2.0	954.0		different gene	2021-03	2021	3
11037	24426	13389	3	0.07421	10772.0	ORF1ab	2.0	3591.0	2864.0	S	2.0	955.0		different gene	2021-03	2021	3
11037	24428	13391	3	0.07421	10772.0	ORF1ab	2.0	3591.0	2866.0	S	1.0	956.0		different gene	2021-03	2021	3
11037	24429	13392	3	0.07421	10772.0	ORF1ab	2.0	3591.0	2867.0	S	2.0	956.0		different gene	2021-03	2021	3
11037	24430	13393	3	0.07421	10772.0	ORF1ab	2.0	3591.0	2868.0	S	3.0	956.0		different gene	2021-03	2021	3
11037	24431	13394	3	0.07421	10772.0	ORF1ab	2.0	3591.0	2869.0	S	1.0	957.0		different gene	2021-03	2021	3
11037	24435	13398	3	0.07421	10772.0	ORF1ab	2.0	3591.0	2873.0	S	2.0	958.0		different gene	2021-03	2021	3
11037	24437	13400	3	0.07421	10772.0	ORF1ab	2.0	3591.0	2875.0	S	1.0	959.0		different gene	2021-03	2021	3
11034	24430	13396	3	0.07421	10769.0	ORF1ab	2.0	3590.0	2868.0	S	3.0	956.0		different gene	2021-03	2021	3
11034	24428	13394	3	0.07421	10769.0	ORF1ab	2.0	3590.0	2866.0	S	1.0	956.0		different gene	2021-03	2021	3
11031	24435	13404	3	0.07421	10766.0	ORF1ab	2.0	3589.0	2873.0	S	2.0	958.0		different gene	2021-03	2021	3
11034	24426	13392	3	0.07421	10769.0	ORF1ab	2.0	3590.0	2864.0	S	2.0	955.0		different gene	2021-03	2021	3
11031	24437	13406	3	0.07421	10766.0	ORF1ab	2.0	3589.0	2875.0	S	1.0	959.0		different gene	2021-03	2021	3
11040	24426	13386	3	0.07421	10775.0	ORF1ab	2.0	3592.0	2864.0	S	2.0	955.0		different gene	2021-03	2021	3
11032	24423	13391	3	0.07421	10767.0	ORF1ab	3.0	3589.0	2861.0	S	2.0	954.0		different gene	2021-03	2021	3
11032	24426	13394	3	0.07421	10767.0	ORF1ab	3.0	3589.0	2864.0	S	2.0	955.0		different gene	2021-03	2021	3
11032	24428	13396	3	0.07421	10767.0	ORF1ab	3.0	3589.0	2866.0	S	1.0	956.0		different gene	2021-03	2021	3
11032	24429	13397	3	0.07421	10767.0	ORF1ab	3.0	3589.0	2867.0	S	2.0	956.0		different gene	2021-03	2021	3
11032	24430	13398	3	0.07421	10767.0	ORF1ab	3.0	3589.0	2868.0	S	3.0	956.0		different gene	2021-03	2021	3
11032	24431	13399	3	0.07421	10767.0	ORF1ab	3.0	3589.0	2869.0	S	1.0	957.0		different gene	2021-03	2021	3
11032	24435	13403	3	0.07421	10767.0	ORF1ab	3.0	3589.0	2873.0	S	2.0	958.0		different gene	2021-03	2021	3
11032	24437	13405	3	0.07421	10767.0	ORF1ab	3.0	3589.0	2875.0	S	1.0	959.0		different gene	2021-03	2021	3
11040	24423	13383	3	0.07421	10775.0	ORF1ab	2.0	3592.0	2861.0	S	2.0	954.0		different gene	2021-03	2021	3
11038	24437	13399	3	0.07421	10773.0	ORF1ab	3.0	3591.0	2875.0	S	1.0	959.0		different gene	2021-03	2021	3
11033	24423	13390	3	0.07421	10768.0	ORF1ab	1.0	3590.0	2861.0	S	2.0	954.0		different gene	2021-03	2021	3
11033	24426	13393	3	0.07421	10768.0	ORF1ab	1.0	3590.0	2864.0	S	2.0	955.0		different gene	2021-03	2021	3
11033	24428	13395	3	0.07421	10768.0	ORF1ab	1.0	3590.0	2866.0	S	1.0	956.0		different gene	2021-03	2021	3
11033	24429	13396	3	0.07421	10768.0	ORF1ab	1.0	3590.0	2867.0	S	2.0	956.0		different gene	2021-03	2021	3
11033	24430	13397	3	0.07421	10768.0	ORF1ab	1.0	3590.0	2868.0	S	3.0	956.0		different gene	2021-03	2021	3
11033	24431	13398	3	0.07421	10768.0	ORF1ab	1.0	3590.0	2869.0	S	1.0	957.0		different gene	2021-03	2021	3
11033	24435	13402	3	0.07421	10768.0	ORF1ab	1.0	3590.0	2873.0	S	2.0	958.0		different gene	2021-03	2021	3
11033	24437	13404	3	0.07421	10768.0	ORF1ab	1.0	3590.0	2875.0	S	1.0	959.0		different gene	2021-03	2021	3
11038	24435	13397	3	0.07421	10773.0	ORF1ab	3.0	3591.0	2873.0	S	2.0	958.0		different gene	2021-03	2021	3
11038	24431	13393	3	0.07421	10773.0	ORF1ab	3.0	3591.0	2869.0	S	1.0	957.0		different gene	2021-03	2021	3
11034	24423	13389	3	0.07421	10769.0	ORF1ab	2.0	3590.0	2861.0	S	2.0	954.0		different gene	2021-03	2021	3
24437	11035	13402	3	0.07421	2875.0	S	1.0	959.0	10770.0	ORF1ab	3.0	3590.0		different gene	2021-03	2021	3
24423	11037	13386	3	0.07421	2861.0	S	2.0	954.0	10772.0	ORF1ab	2.0	3591.0		different gene	2021-03	2021	3
24426	11037	13389	3	0.07421	2864.0	S	2.0	955.0	10772.0	ORF1ab	2.0	3591.0		different gene	2021-03	2021	3
24428	11040	13388	3	0.07421	2866.0	S	1.0	956.0	10775.0	ORF1ab	2.0	3592.0		different gene	2021-03	2021	3
27173	27178	5	3	0.07421	651.0	M	3.0	217.0	656.0	M	2.0	219.0	2.0	same gene	2021-03	2021	3
27184	27177	7	3	0.07421	662.0	M	2.0	221.0	655.0	M	1.0	219.0	2.0	same gene	2021-03	2021	3
4987	4973	14	3	0.07421	4722.0	ORF1ab	3.0	1574.0	4708.0	ORF1ab	1.0	1570.0	4.0	same gene	2021-03	2021	3
4986	4973	13	3	0.07421	4721.0	ORF1ab	2.0	1574.0	4708.0	ORF1ab	1.0	1570.0	4.0	same gene	2021-03	2021	3
4983	4973	10	3	0.07421	4718.0	ORF1ab	2.0	1573.0	4708.0	ORF1ab	1.0	1570.0	3.0	same gene	2021-03	2021	3
11038	24423	13385	3	0.07421	10773.0	ORF1ab	3.0	3591.0	2861.0	S	2.0	954.0		different gene	2021-03	2021	3
4981	4973	8	3	0.07421	4716.0	ORF1ab	3.0	1572.0	4708.0	ORF1ab	1.0	1570.0	2.0	same gene	2021-03	2021	3
4979	4973	6	3	0.07421	4714.0	ORF1ab	1.0	1572.0	4708.0	ORF1ab	1.0	1570.0	2.0	same gene	2021-03	2021	3
27184	4973	22211	3	0.07421	662.0	M	2.0	221.0	4708.0	ORF1ab	1.0	1570.0		different gene	2021-03	2021	3
27182	4973	22209	3	0.07421	660.0	M	3.0	220.0	4708.0	ORF1ab	1.0	1570.0		different gene	2021-03	2021	3
27181	4973	22208	3	0.07421	659.0	M	2.0	220.0	4708.0	ORF1ab	1.0	1570.0		different gene	2021-03	2021	3
27180	4973	22207	3	0.07421	658.0	M	1.0	220.0	4708.0	ORF1ab	1.0	1570.0		different gene	2021-03	2021	3
27179	4973	22206	3	0.07421	657.0	M	3.0	219.0	4708.0	ORF1ab	1.0	1570.0		different gene	2021-03	2021	3
27178	4973	22205	3	0.07421	656.0	M	2.0	219.0	4708.0	ORF1ab	1.0	1570.0		different gene	2021-03	2021	3
27177	4973	22204	3	0.07421	655.0	M	1.0	219.0	4708.0	ORF1ab	1.0	1570.0		different gene	2021-03	2021	3
27176	4973	22203	3	0.07421	654.0	M	3.0	218.0	4708.0	ORF1ab	1.0	1570.0		different gene	2021-03	2021	3
27175	4973	22202	3	0.07421	653.0	M	2.0	218.0	4708.0	ORF1ab	1.0	1570.0		different gene	2021-03	2021	3
27173	27179	6	3	0.07421	651.0	M	3.0	217.0	657.0	M	3.0	219.0	2.0	same gene	2021-03	2021	3
27173	27180	7	3	0.07421	651.0	M	3.0	217.0	658.0	M	1.0	220.0	3.0	same gene	2021-03	2021	3
27173	27181	8	3	0.07421	651.0	M	3.0	217.0	659.0	M	2.0	220.0	3.0	same gene	2021-03	2021	3
27174	4973	22201	3	0.07421	652.0	M	1.0	218.0	4708.0	ORF1ab	1.0	1570.0		different gene	2021-03	2021	3
27173	27182	9	3	0.07421	651.0	M	3.0	217.0	660.0	M	3.0	220.0	3.0	same gene	2021-03	2021	3
27173	27184	11	3	0.07421	651.0	M	3.0	217.0	662.0	M	2.0	221.0	4.0	same gene	2021-03	2021	3
27173	27177	4	3	0.07421	651.0	M	3.0	217.0	655.0	M	1.0	219.0	2.0	same gene	2021-03	2021	3
24429	11040	13389	3	0.07421	2867.0	S	2.0	956.0	10775.0	ORF1ab	2.0	3592.0		different gene	2021-03	2021	3
24423	11040	13383	3	0.07421	2861.0	S	2.0	954.0	10775.0	ORF1ab	2.0	3592.0		different gene	2021-03	2021	3
27172	4974	22198	3	0.07421	650.0	M	2.0	217.0	4709.0	ORF1ab	2.0	1570.0		different gene	2021-03	2021	3
7988	24428	16440	3	0.07421	7723.0	ORF1ab	1.0	2575.0	2866.0	S	1.0	956.0		different gene	2021-03	2021	3
7988	24429	16441	3	0.07421	7723.0	ORF1ab	1.0	2575.0	2867.0	S	2.0	956.0		different gene	2021-03	2021	3
27172	27184	12	3	0.07421	650.0	M	2.0	217.0	662.0	M	2.0	221.0	4.0	same gene	2021-03	2021	3
24431	11040	13391	3	0.07421	2869.0	S	1.0	957.0	10775.0	ORF1ab	2.0	3592.0		different gene	2021-03	2021	3
24430	11040	13390	3	0.07421	2868.0	S	3.0	956.0	10775.0	ORF1ab	2.0	3592.0		different gene	2021-03	2021	3
7988	24430	16442	3	0.07421	7723.0	ORF1ab	1.0	2575.0	2868.0	S	3.0	956.0		different gene	2021-03	2021	3
7988	24431	16443	3	0.07421	7723.0	ORF1ab	1.0	2575.0	2869.0	S	1.0	957.0		different gene	2021-03	2021	3
7988	24435	16447	3	0.07421	7723.0	ORF1ab	1.0	2575.0	2873.0	S	2.0	958.0		different gene	2021-03	2021	3
7988	24437	16449	3	0.07421	7723.0	ORF1ab	1.0	2575.0	2875.0	S	1.0	959.0		different gene	2021-03	2021	3
27184	27178	6	3	0.07421	662.0	M	2.0	221.0	656.0	M	2.0	219.0	2.0	same gene	2021-03	2021	3
4981	4974	7	3	0.07421	4716.0	ORF1ab	3.0	1572.0	4709.0	ORF1ab	2.0	1570.0	2.0	same gene	2021-03	2021	3
4979	4974	5	3	0.07421	4714.0	ORF1ab	1.0	1572.0	4709.0	ORF1ab	2.0	1570.0	2.0	same gene	2021-03	2021	3
27184	4974	22210	3	0.07421	662.0	M	2.0	221.0	4709.0	ORF1ab	2.0	1570.0		different gene	2021-03	2021	3
27182	4974	22208	3	0.07421	660.0	M	3.0	220.0	4709.0	ORF1ab	2.0	1570.0		different gene	2021-03	2021	3
27181	4974	22207	3	0.07421	659.0	M	2.0	220.0	4709.0	ORF1ab	2.0	1570.0		different gene	2021-03	2021	3
27180	4974	22206	3	0.07421	658.0	M	1.0	220.0	4709.0	ORF1ab	2.0	1570.0		different gene	2021-03	2021	3
27179	4974	22205	3	0.07421	657.0	M	3.0	219.0	4709.0	ORF1ab	2.0	1570.0		different gene	2021-03	2021	3
27178	4974	22204	3	0.07421	656.0	M	2.0	219.0	4709.0	ORF1ab	2.0	1570.0		different gene	2021-03	2021	3
27177	4974	22203	3	0.07421	655.0	M	1.0	219.0	4709.0	ORF1ab	2.0	1570.0		different gene	2021-03	2021	3
27176	4974	22202	3	0.07421	654.0	M	3.0	218.0	4709.0	ORF1ab	2.0	1570.0		different gene	2021-03	2021	3
27175	4974	22201	3	0.07421	653.0	M	2.0	218.0	4709.0	ORF1ab	2.0	1570.0		different gene	2021-03	2021	3
27174	4974	22200	3	0.07421	652.0	M	1.0	218.0	4709.0	ORF1ab	2.0	1570.0		different gene	2021-03	2021	3
27173	4974	22199	3	0.07421	651.0	M	3.0	217.0	4709.0	ORF1ab	2.0	1570.0		different gene	2021-03	2021	3
24426	11040	13386	3	0.07421	2864.0	S	2.0	955.0	10775.0	ORF1ab	2.0	3592.0		different gene	2021-03	2021	3
27174	27180	6	3	0.07421	652.0	M	1.0	218.0	658.0	M	1.0	220.0	2.0	same gene	2021-03	2021	3
24428	11037	13391	3	0.07421	2866.0	S	1.0	956.0	10772.0	ORF1ab	2.0	3591.0		different gene	2021-03	2021	3
24435	11037	13398	3	0.07421	2873.0	S	2.0	958.0	10772.0	ORF1ab	2.0	3591.0		different gene	2021-03	2021	3
24430	11037	13393	3	0.07421	2868.0	S	3.0	956.0	10772.0	ORF1ab	2.0	3591.0		different gene	2021-03	2021	3
27184	27176	8	3	0.07421	662.0	M	2.0	221.0	654.0	M	3.0	218.0	3.0	same gene	2021-03	2021	3
27182	27176	6	3	0.07421	660.0	M	3.0	220.0	654.0	M	3.0	218.0	2.0	same gene	2021-03	2021	3
27181	27176	5	3	0.07421	659.0	M	2.0	220.0	654.0	M	3.0	218.0	2.0	same gene	2021-03	2021	3
27180	27176	4	3	0.07421	658.0	M	1.0	220.0	654.0	M	3.0	218.0	2.0	same gene	2021-03	2021	3
27184	27175	9	3	0.07421	662.0	M	2.0	221.0	653.0	M	2.0	218.0	3.0	same gene	2021-03	2021	3
27182	27175	7	3	0.07421	660.0	M	3.0	220.0	653.0	M	2.0	218.0	2.0	same gene	2021-03	2021	3
27181	27175	6	3	0.07421	659.0	M	2.0	220.0	653.0	M	2.0	218.0	2.0	same gene	2021-03	2021	3
27180	27175	5	3	0.07421	658.0	M	1.0	220.0	653.0	M	2.0	218.0	2.0	same gene	2021-03	2021	3
27184	27174	10	3	0.07421	662.0	M	2.0	221.0	652.0	M	1.0	218.0	3.0	same gene	2021-03	2021	3
27182	27174	8	3	0.07421	660.0	M	3.0	220.0	652.0	M	1.0	218.0	2.0	same gene	2021-03	2021	3
27181	27174	7	3	0.07421	659.0	M	2.0	220.0	652.0	M	1.0	218.0	2.0	same gene	2021-03	2021	3
27180	27174	6	3	0.07421	658.0	M	1.0	220.0	652.0	M	1.0	218.0	2.0	same gene	2021-03	2021	3
27184	27173	11	3	0.07421	662.0	M	2.0	221.0	651.0	M	3.0	217.0	4.0	same gene	2021-03	2021	3
27182	27173	9	3	0.07421	660.0	M	3.0	220.0	651.0	M	3.0	217.0	3.0	same gene	2021-03	2021	3
27181	27173	8	3	0.07421	659.0	M	2.0	220.0	651.0	M	3.0	217.0	3.0	same gene	2021-03	2021	3
27180	27173	7	3	0.07421	658.0	M	1.0	220.0	651.0	M	3.0	217.0	3.0	same gene	2021-03	2021	3
27179	27173	6	3	0.07421	657.0	M	3.0	219.0	651.0	M	3.0	217.0	2.0	same gene	2021-03	2021	3
27178	27173	5	3	0.07421	656.0	M	2.0	219.0	651.0	M	3.0	217.0	2.0	same gene	2021-03	2021	3
27177	27173	4	3	0.07421	655.0	M	1.0	219.0	651.0	M	3.0	217.0	2.0	same gene	2021-03	2021	3
27184	27172	12	3	0.07421	662.0	M	2.0	221.0	650.0	M	2.0	217.0	4.0	same gene	2021-03	2021	3
24429	11037	13392	3	0.07421	2867.0	S	2.0	956.0	10772.0	ORF1ab	2.0	3591.0		different gene	2021-03	2021	3
27179	27184	5	3	0.07421	657.0	M	3.0	219.0	662.0	M	2.0	221.0	2.0	same gene	2021-03	2021	3
24431	11037	13394	3	0.07421	2869.0	S	1.0	957.0	10772.0	ORF1ab	2.0	3591.0		different gene	2021-03	2021	3
24437	11037	13400	3	0.07421	2875.0	S	1.0	959.0	10772.0	ORF1ab	2.0	3591.0		different gene	2021-03	2021	3
27174	27181	7	3	0.07421	652.0	M	1.0	218.0	659.0	M	2.0	220.0	2.0	same gene	2021-03	2021	3
27178	27184	6	3	0.07421	656.0	M	2.0	219.0	662.0	M	2.0	221.0	2.0	same gene	2021-03	2021	3
27174	27182	8	3	0.07421	652.0	M	1.0	218.0	660.0	M	3.0	220.0	2.0	same gene	2021-03	2021	3
27174	27184	10	3	0.07421	652.0	M	1.0	218.0	662.0	M	2.0	221.0	3.0	same gene	2021-03	2021	3
27173	4973	22200	3	0.07421	651.0	M	3.0	217.0	4708.0	ORF1ab	1.0	1570.0		different gene	2021-03	2021	3
27172	4973	22199	3	0.07421	650.0	M	2.0	217.0	4708.0	ORF1ab	1.0	1570.0		different gene	2021-03	2021	3
27175	27180	5	3	0.07421	653.0	M	2.0	218.0	658.0	M	1.0	220.0	2.0	same gene	2021-03	2021	3
27175	27181	6	3	0.07421	653.0	M	2.0	218.0	659.0	M	2.0	220.0	2.0	same gene	2021-03	2021	3
24437	11038	13399	3	0.07421	2875.0	S	1.0	959.0	10773.0	ORF1ab	3.0	3591.0		different gene	2021-03	2021	3
27175	27182	7	3	0.07421	653.0	M	2.0	218.0	660.0	M	3.0	220.0	2.0	same gene	2021-03	2021	3
27175	27184	9	3	0.07421	653.0	M	2.0	218.0	662.0	M	2.0	221.0	3.0	same gene	2021-03	2021	3
24435	11038	13397	3	0.07421	2873.0	S	2.0	958.0	10773.0	ORF1ab	3.0	3591.0		different gene	2021-03	2021	3
24431	11038	13393	3	0.07421	2869.0	S	1.0	957.0	10773.0	ORF1ab	3.0	3591.0		different gene	2021-03	2021	3
24430	11038	13392	3	0.07421	2868.0	S	3.0	956.0	10773.0	ORF1ab	3.0	3591.0		different gene	2021-03	2021	3
24429	11038	13391	3	0.07421	2867.0	S	2.0	956.0	10773.0	ORF1ab	3.0	3591.0		different gene	2021-03	2021	3
24428	11038	13390	3	0.07421	2866.0	S	1.0	956.0	10773.0	ORF1ab	3.0	3591.0		different gene	2021-03	2021	3
24426	11038	13388	3	0.07421	2864.0	S	2.0	955.0	10773.0	ORF1ab	3.0	3591.0		different gene	2021-03	2021	3
24423	11038	13385	3	0.07421	2861.0	S	2.0	954.0	10773.0	ORF1ab	3.0	3591.0		different gene	2021-03	2021	3
27176	27180	4	3	0.07421	654.0	M	3.0	218.0	658.0	M	1.0	220.0	2.0	same gene	2021-03	2021	3
24435	11031	13404	3	0.07421	2873.0	S	2.0	958.0	10766.0	ORF1ab	2.0	3589.0		different gene	2021-03	2021	3
24437	11031	13406	3	0.07421	2875.0	S	1.0	959.0	10766.0	ORF1ab	2.0	3589.0		different gene	2021-03	2021	3
27176	27181	5	3	0.07421	654.0	M	3.0	218.0	659.0	M	2.0	220.0	2.0	same gene	2021-03	2021	3
27176	27182	6	3	0.07421	654.0	M	3.0	218.0	660.0	M	3.0	220.0	2.0	same gene	2021-03	2021	3
27176	27184	8	3	0.07421	654.0	M	3.0	218.0	662.0	M	2.0	221.0	3.0	same gene	2021-03	2021	3
27177	27184	7	3	0.07421	655.0	M	1.0	219.0	662.0	M	2.0	221.0	2.0	same gene	2021-03	2021	3
27180	4986	22194	3	0.07421	658.0	M	1.0	220.0	4721.0	ORF1ab	2.0	1574.0		different gene	2021-03	2021	3
7980	7988	8	3	0.07421	7715.0	ORF1ab	2.0	2572.0	7723.0	ORF1ab	1.0	2575.0	3.0	same gene	2021-03	2021	3
7982	7977	5	3	0.07421	7717.0	ORF1ab	1.0	2573.0	7712.0	ORF1ab	2.0	2571.0	2.0	same gene	2021-03	2021	3
11033	7980	3053	3	0.07421	10768.0	ORF1ab	1.0	3590.0	7715.0	ORF1ab	2.0	2572.0	1018.0	same gene	2021-03	2021	3
11041	7980	3061	3	0.07421	10776.0	ORF1ab	3.0	3592.0	7715.0	ORF1ab	2.0	2572.0	1020.0	same gene	2021-03	2021	3
11040	7980	3060	3	0.07421	10775.0	ORF1ab	2.0	3592.0	7715.0	ORF1ab	2.0	2572.0	1020.0	same gene	2021-03	2021	3
11038	7980	3058	3	0.07421	10773.0	ORF1ab	3.0	3591.0	7715.0	ORF1ab	2.0	2572.0	1019.0	same gene	2021-03	2021	3
11037	7980	3057	3	0.07421	10772.0	ORF1ab	2.0	3591.0	7715.0	ORF1ab	2.0	2572.0	1019.0	same gene	2021-03	2021	3
11035	7980	3055	3	0.07421	10770.0	ORF1ab	3.0	3590.0	7715.0	ORF1ab	2.0	2572.0	1018.0	same gene	2021-03	2021	3
11034	7980	3054	3	0.07421	10769.0	ORF1ab	2.0	3590.0	7715.0	ORF1ab	2.0	2572.0	1018.0	same gene	2021-03	2021	3
11032	7980	3052	3	0.07421	10767.0	ORF1ab	3.0	3589.0	7715.0	ORF1ab	2.0	2572.0	1017.0	same gene	2021-03	2021	3
7988	7980	8	3	0.07421	7723.0	ORF1ab	1.0	2575.0	7715.0	ORF1ab	2.0	2572.0	3.0	same gene	2021-03	2021	3
24423	7988	16435	3	0.07421	2861.0	S	2.0	954.0	7723.0	ORF1ab	1.0	2575.0		different gene	2021-03	2021	3
24426	7988	16438	3	0.07421	2864.0	S	2.0	955.0	7723.0	ORF1ab	1.0	2575.0		different gene	2021-03	2021	3
24428	7988	16440	3	0.07421	2866.0	S	1.0	956.0	7723.0	ORF1ab	1.0	2575.0		different gene	2021-03	2021	3
24429	7988	16441	3	0.07421	2867.0	S	2.0	956.0	7723.0	ORF1ab	1.0	2575.0		different gene	2021-03	2021	3
24430	7988	16442	3	0.07421	2868.0	S	3.0	956.0	7723.0	ORF1ab	1.0	2575.0		different gene	2021-03	2021	3
7988	7977	11	3	0.07421	7723.0	ORF1ab	1.0	2575.0	7712.0	ORF1ab	2.0	2571.0	4.0	same gene	2021-03	2021	3
7985	7980	5	3	0.07421	7720.0	ORF1ab	1.0	2574.0	7715.0	ORF1ab	2.0	2572.0	2.0	same gene	2021-03	2021	3
11032	7983	3049	3	0.07421	10767.0	ORF1ab	3.0	3589.0	7718.0	ORF1ab	2.0	2573.0	1016.0	same gene	2021-03	2021	3
4973	27179	22206	3	0.07421	4708.0	ORF1ab	1.0	1570.0	657.0	M	3.0	219.0		different gene	2021-03	2021	3
4983	27184	22201	3	0.07421	4718.0	ORF1ab	2.0	1573.0	662.0	M	2.0	221.0		different gene	2021-03	2021	3
4973	27177	22204	3	0.07421	4708.0	ORF1ab	1.0	1570.0	655.0	M	1.0	219.0		different gene	2021-03	2021	3
4973	27176	22203	3	0.07421	4708.0	ORF1ab	1.0	1570.0	654.0	M	3.0	218.0		different gene	2021-03	2021	3
4973	27175	22202	3	0.07421	4708.0	ORF1ab	1.0	1570.0	653.0	M	2.0	218.0		different gene	2021-03	2021	3
4983	27181	22198	3	0.07421	4718.0	ORF1ab	2.0	1573.0	659.0	M	2.0	220.0		different gene	2021-03	2021	3
4983	27182	22199	3	0.07421	4718.0	ORF1ab	2.0	1573.0	660.0	M	3.0	220.0		different gene	2021-03	2021	3
4973	27174	22201	3	0.07421	4708.0	ORF1ab	1.0	1570.0	652.0	M	1.0	218.0		different gene	2021-03	2021	3
4973	27173	22200	3	0.07421	4708.0	ORF1ab	1.0	1570.0	651.0	M	3.0	217.0		different gene	2021-03	2021	3
11033	7983	3050	3	0.07421	10768.0	ORF1ab	1.0	3590.0	7718.0	ORF1ab	2.0	2573.0	1017.0	same gene	2021-03	2021	3
4973	27172	22199	3	0.07421	4708.0	ORF1ab	1.0	1570.0	650.0	M	2.0	217.0		different gene	2021-03	2021	3
24435	7985	16450	3	0.07421	2873.0	S	2.0	958.0	7720.0	ORF1ab	1.0	2574.0		different gene	2021-03	2021	3
24437	7985	16452	3	0.07421	2875.0	S	1.0	959.0	7720.0	ORF1ab	1.0	2574.0		different gene	2021-03	2021	3
11037	7983	3054	3	0.07421	10772.0	ORF1ab	2.0	3591.0	7718.0	ORF1ab	2.0	2573.0	1018.0	same gene	2021-03	2021	3
11035	7983	3052	3	0.07421	10770.0	ORF1ab	3.0	3590.0	7718.0	ORF1ab	2.0	2573.0	1017.0	same gene	2021-03	2021	3
11034	7983	3051	3	0.07421	10769.0	ORF1ab	2.0	3590.0	7718.0	ORF1ab	2.0	2573.0	1017.0	same gene	2021-03	2021	3
24431	7988	16443	3	0.07421	2869.0	S	1.0	957.0	7723.0	ORF1ab	1.0	2575.0		different gene	2021-03	2021	3
24435	7988	16447	3	0.07421	2873.0	S	2.0	958.0	7723.0	ORF1ab	1.0	2575.0		different gene	2021-03	2021	3
24437	7988	16449	3	0.07421	2875.0	S	1.0	959.0	7723.0	ORF1ab	1.0	2575.0		different gene	2021-03	2021	3
4981	27182	22201	3	0.07421	4716.0	ORF1ab	3.0	1572.0	660.0	M	3.0	220.0		different gene	2021-03	2021	3
4977	27184	22207	3	0.07421	4712.0	ORF1ab	2.0	1571.0	662.0	M	2.0	221.0		different gene	2021-03	2021	3
4977	4982	5	3	0.07421	4712.0	ORF1ab	2.0	1571.0	4717.0	ORF1ab	1.0	1573.0	2.0	same gene	2021-03	2021	3
4977	4983	6	3	0.07421	4712.0	ORF1ab	2.0	1571.0	4718.0	ORF1ab	2.0	1573.0	2.0	same gene	2021-03	2021	3
4977	4986	9	3	0.07421	4712.0	ORF1ab	2.0	1571.0	4721.0	ORF1ab	2.0	1574.0	3.0	same gene	2021-03	2021	3
4977	4987	10	3	0.07421	4712.0	ORF1ab	2.0	1571.0	4722.0	ORF1ab	3.0	1574.0	3.0	same gene	2021-03	2021	3
4981	27184	22203	3	0.07421	4716.0	ORF1ab	3.0	1572.0	662.0	M	2.0	221.0		different gene	2021-03	2021	3
4981	27181	22200	3	0.07421	4716.0	ORF1ab	3.0	1572.0	659.0	M	2.0	220.0		different gene	2021-03	2021	3
7985	7977	8	3	0.07421	7720.0	ORF1ab	1.0	2574.0	7712.0	ORF1ab	2.0	2571.0	3.0	same gene	2021-03	2021	3
4981	27180	22199	3	0.07421	4716.0	ORF1ab	3.0	1572.0	658.0	M	1.0	220.0		different gene	2021-03	2021	3
4981	27179	22198	3	0.07421	4716.0	ORF1ab	3.0	1572.0	657.0	M	3.0	219.0		different gene	2021-03	2021	3
11037	7977	3060	3	0.07421	10772.0	ORF1ab	2.0	3591.0	7712.0	ORF1ab	2.0	2571.0	1020.0	same gene	2021-03	2021	3
11035	7977	3058	3	0.07421	10770.0	ORF1ab	3.0	3590.0	7712.0	ORF1ab	2.0	2571.0	1019.0	same gene	2021-03	2021	3
11034	7977	3057	3	0.07421	10769.0	ORF1ab	2.0	3590.0	7712.0	ORF1ab	2.0	2571.0	1019.0	same gene	2021-03	2021	3
11033	7977	3056	3	0.07421	10768.0	ORF1ab	1.0	3590.0	7712.0	ORF1ab	2.0	2571.0	1019.0	same gene	2021-03	2021	3
4977	27182	22205	3	0.07421	4712.0	ORF1ab	2.0	1571.0	660.0	M	3.0	220.0		different gene	2021-03	2021	3
4977	27181	22204	3	0.07421	4712.0	ORF1ab	2.0	1571.0	659.0	M	2.0	220.0		different gene	2021-03	2021	3
4977	27180	22203	3	0.07421	4712.0	ORF1ab	2.0	1571.0	658.0	M	1.0	220.0		different gene	2021-03	2021	3
4977	27179	22202	3	0.07421	4712.0	ORF1ab	2.0	1571.0	657.0	M	3.0	219.0		different gene	2021-03	2021	3
4977	27178	22201	3	0.07421	4712.0	ORF1ab	2.0	1571.0	656.0	M	2.0	219.0		different gene	2021-03	2021	3
4977	27177	22200	3	0.07421	4712.0	ORF1ab	2.0	1571.0	655.0	M	1.0	219.0		different gene	2021-03	2021	3
4977	27176	22199	3	0.07421	4712.0	ORF1ab	2.0	1571.0	654.0	M	3.0	218.0		different gene	2021-03	2021	3
4977	27175	22198	3	0.07421	4712.0	ORF1ab	2.0	1571.0	653.0	M	2.0	218.0		different gene	2021-03	2021	3
4977	27174	22197	3	0.07421	4712.0	ORF1ab	2.0	1571.0	652.0	M	1.0	218.0		different gene	2021-03	2021	3
4977	27173	22196	3	0.07421	4712.0	ORF1ab	2.0	1571.0	651.0	M	3.0	217.0		different gene	2021-03	2021	3
4977	27172	22195	3	0.07421	4712.0	ORF1ab	2.0	1571.0	650.0	M	2.0	217.0		different gene	2021-03	2021	3
11038	7977	3061	3	0.07421	10773.0	ORF1ab	3.0	3591.0	7712.0	ORF1ab	2.0	2571.0	1020.0	same gene	2021-03	2021	3
4981	4986	5	3	0.07421	4716.0	ORF1ab	3.0	1572.0	4721.0	ORF1ab	2.0	1574.0	2.0	same gene	2021-03	2021	3
4981	4987	6	3	0.07421	4716.0	ORF1ab	3.0	1572.0	4722.0	ORF1ab	3.0	1574.0	2.0	same gene	2021-03	2021	3
11040	7977	3063	3	0.07421	10775.0	ORF1ab	2.0	3592.0	7712.0	ORF1ab	2.0	2571.0	1021.0	same gene	2021-03	2021	3
11041	7977	3064	3	0.07421	10776.0	ORF1ab	3.0	3592.0	7712.0	ORF1ab	2.0	2571.0	1021.0	same gene	2021-03	2021	3
4974	4986	12	3	0.07421	4709.0	ORF1ab	2.0	1570.0	4721.0	ORF1ab	2.0	1574.0	4.0	same gene	2021-03	2021	3
4973	27178	22205	3	0.07421	4708.0	ORF1ab	1.0	1570.0	656.0	M	2.0	219.0		different gene	2021-03	2021	3
4973	27180	22207	3	0.07421	4708.0	ORF1ab	1.0	1570.0	658.0	M	1.0	220.0		different gene	2021-03	2021	3
4978	27172	22194	3	0.07421	4713.0	ORF1ab	3.0	1571.0	650.0	M	2.0	217.0		different gene	2021-03	2021	3
24428	7985	16443	3	0.07421	2866.0	S	1.0	956.0	7720.0	ORF1ab	1.0	2574.0		different gene	2021-03	2021	3
11038	7983	3055	3	0.07421	10773.0	ORF1ab	3.0	3591.0	7718.0	ORF1ab	2.0	2573.0	1018.0	same gene	2021-03	2021	3
11040	7983	3057	3	0.07421	10775.0	ORF1ab	2.0	3592.0	7718.0	ORF1ab	2.0	2573.0	1019.0	same gene	2021-03	2021	3
11041	7983	3058	3	0.07421	10776.0	ORF1ab	3.0	3592.0	7718.0	ORF1ab	2.0	2573.0	1019.0	same gene	2021-03	2021	3
7988	7983	5	3	0.07421	7723.0	ORF1ab	1.0	2575.0	7718.0	ORF1ab	2.0	2573.0	2.0	same gene	2021-03	2021	3
24423	7985	16438	3	0.07421	2861.0	S	2.0	954.0	7720.0	ORF1ab	1.0	2574.0		different gene	2021-03	2021	3
24426	7985	16441	3	0.07421	2864.0	S	2.0	955.0	7720.0	ORF1ab	1.0	2574.0		different gene	2021-03	2021	3
24429	7985	16444	3	0.07421	2867.0	S	2.0	956.0	7720.0	ORF1ab	1.0	2574.0		different gene	2021-03	2021	3
4974	27173	22199	3	0.07421	4709.0	ORF1ab	2.0	1570.0	651.0	M	3.0	217.0		different gene	2021-03	2021	3
24430	7985	16445	3	0.07421	2868.0	S	3.0	956.0	7720.0	ORF1ab	1.0	2574.0		different gene	2021-03	2021	3
24431	7985	16446	3	0.07421	2869.0	S	1.0	957.0	7720.0	ORF1ab	1.0	2574.0		different gene	2021-03	2021	3
27180	4987	22193	3	0.07421	658.0	M	1.0	220.0	4722.0	ORF1ab	3.0	1574.0		different gene	2021-03	2021	3
27179	4987	22192	3	0.07421	657.0	M	3.0	219.0	4722.0	ORF1ab	3.0	1574.0		different gene	2021-03	2021	3
27178	4987	22191	3	0.07421	656.0	M	2.0	219.0	4722.0	ORF1ab	3.0	1574.0		different gene	2021-03	2021	3
27177	4987	22190	3	0.07421	655.0	M	1.0	219.0	4722.0	ORF1ab	3.0	1574.0		different gene	2021-03	2021	3
4974	27172	22198	3	0.07421	4709.0	ORF1ab	2.0	1570.0	650.0	M	2.0	217.0		different gene	2021-03	2021	3
4974	27174	22200	3	0.07421	4709.0	ORF1ab	2.0	1570.0	652.0	M	1.0	218.0		different gene	2021-03	2021	3
4973	27181	22208	3	0.07421	4708.0	ORF1ab	1.0	1570.0	659.0	M	2.0	220.0		different gene	2021-03	2021	3
4974	27184	22210	3	0.07421	4709.0	ORF1ab	2.0	1570.0	662.0	M	2.0	221.0		different gene	2021-03	2021	3
4974	4983	9	3	0.07421	4709.0	ORF1ab	2.0	1570.0	4718.0	ORF1ab	2.0	1573.0	3.0	same gene	2021-03	2021	3
4974	4987	13	3	0.07421	4709.0	ORF1ab	2.0	1570.0	4722.0	ORF1ab	3.0	1574.0	4.0	same gene	2021-03	2021	3
4974	4982	8	3	0.07421	4709.0	ORF1ab	2.0	1570.0	4717.0	ORF1ab	1.0	1573.0	3.0	same gene	2021-03	2021	3
27181	4987	22194	3	0.07421	659.0	M	2.0	220.0	4722.0	ORF1ab	3.0	1574.0		different gene	2021-03	2021	3
4974	4981	7	3	0.07421	4709.0	ORF1ab	2.0	1570.0	4716.0	ORF1ab	3.0	1572.0	2.0	same gene	2021-03	2021	3
4974	4979	5	3	0.07421	4709.0	ORF1ab	2.0	1570.0	4714.0	ORF1ab	1.0	1572.0	2.0	same gene	2021-03	2021	3
4974	27182	22208	3	0.07421	4709.0	ORF1ab	2.0	1570.0	660.0	M	3.0	220.0		different gene	2021-03	2021	3
4974	27175	22201	3	0.07421	4709.0	ORF1ab	2.0	1570.0	653.0	M	2.0	218.0		different gene	2021-03	2021	3
4974	27181	22207	3	0.07421	4709.0	ORF1ab	2.0	1570.0	659.0	M	2.0	220.0		different gene	2021-03	2021	3
4974	27180	22206	3	0.07421	4709.0	ORF1ab	2.0	1570.0	658.0	M	1.0	220.0		different gene	2021-03	2021	3
4974	27179	22205	3	0.07421	4709.0	ORF1ab	2.0	1570.0	657.0	M	3.0	219.0		different gene	2021-03	2021	3
4974	27178	22204	3	0.07421	4709.0	ORF1ab	2.0	1570.0	656.0	M	2.0	219.0		different gene	2021-03	2021	3
4974	27177	22203	3	0.07421	4709.0	ORF1ab	2.0	1570.0	655.0	M	1.0	219.0		different gene	2021-03	2021	3
4974	27176	22202	3	0.07421	4709.0	ORF1ab	2.0	1570.0	654.0	M	3.0	218.0		different gene	2021-03	2021	3
27176	4987	22189	3	0.07421	654.0	M	3.0	218.0	4722.0	ORF1ab	3.0	1574.0		different gene	2021-03	2021	3
27175	4987	22188	3	0.07421	653.0	M	2.0	218.0	4722.0	ORF1ab	3.0	1574.0		different gene	2021-03	2021	3
27174	4987	22187	3	0.07421	652.0	M	1.0	218.0	4722.0	ORF1ab	3.0	1574.0		different gene	2021-03	2021	3
4973	4981	8	3	0.07421	4708.0	ORF1ab	1.0	1570.0	4716.0	ORF1ab	3.0	1572.0	2.0	same gene	2021-03	2021	3
4983	27174	22191	3	0.07421	4718.0	ORF1ab	2.0	1573.0	652.0	M	1.0	218.0		different gene	2021-03	2021	3
4983	27175	22192	3	0.07421	4718.0	ORF1ab	2.0	1573.0	653.0	M	2.0	218.0		different gene	2021-03	2021	3
4973	4986	13	3	0.07421	4708.0	ORF1ab	1.0	1570.0	4721.0	ORF1ab	2.0	1574.0	4.0	same gene	2021-03	2021	3
4983	27176	22193	3	0.07421	4718.0	ORF1ab	2.0	1573.0	654.0	M	3.0	218.0		different gene	2021-03	2021	3
4973	4983	10	3	0.07421	4708.0	ORF1ab	1.0	1570.0	4718.0	ORF1ab	2.0	1573.0	3.0	same gene	2021-03	2021	3
4973	4982	9	3	0.07421	4708.0	ORF1ab	1.0	1570.0	4717.0	ORF1ab	1.0	1573.0	3.0	same gene	2021-03	2021	3
4973	4979	6	3	0.07421	4708.0	ORF1ab	1.0	1570.0	4714.0	ORF1ab	1.0	1572.0	2.0	same gene	2021-03	2021	3
27173	4987	22186	3	0.07421	651.0	M	3.0	217.0	4722.0	ORF1ab	3.0	1574.0		different gene	2021-03	2021	3
4973	27184	22211	3	0.07421	4708.0	ORF1ab	1.0	1570.0	662.0	M	2.0	221.0		different gene	2021-03	2021	3
4983	27177	22194	3	0.07421	4718.0	ORF1ab	2.0	1573.0	655.0	M	1.0	219.0		different gene	2021-03	2021	3
4983	27178	22195	3	0.07421	4718.0	ORF1ab	2.0	1573.0	656.0	M	2.0	219.0		different gene	2021-03	2021	3
4973	27182	22209	3	0.07421	4708.0	ORF1ab	1.0	1570.0	660.0	M	3.0	220.0		different gene	2021-03	2021	3
4983	27179	22196	3	0.07421	4718.0	ORF1ab	2.0	1573.0	657.0	M	3.0	219.0		different gene	2021-03	2021	3
4983	27180	22197	3	0.07421	4718.0	ORF1ab	2.0	1573.0	658.0	M	1.0	220.0		different gene	2021-03	2021	3
4983	27173	22190	3	0.07421	4718.0	ORF1ab	2.0	1573.0	651.0	M	3.0	217.0		different gene	2021-03	2021	3
4983	27172	22189	3	0.07421	4718.0	ORF1ab	2.0	1573.0	650.0	M	2.0	217.0		different gene	2021-03	2021	3
4973	4987	14	3	0.07421	4708.0	ORF1ab	1.0	1570.0	4722.0	ORF1ab	3.0	1574.0	4.0	same gene	2021-03	2021	3
27184	4987	22197	3	0.07421	662.0	M	2.0	221.0	4722.0	ORF1ab	3.0	1574.0		different gene	2021-03	2021	3
4982	27172	22190	3	0.07421	4717.0	ORF1ab	1.0	1573.0	650.0	M	2.0	217.0		different gene	2021-03	2021	3
4982	27173	22191	3	0.07421	4717.0	ORF1ab	1.0	1573.0	651.0	M	3.0	217.0		different gene	2021-03	2021	3
4982	27174	22192	3	0.07421	4717.0	ORF1ab	1.0	1573.0	652.0	M	1.0	218.0		different gene	2021-03	2021	3
4982	27175	22193	3	0.07421	4717.0	ORF1ab	1.0	1573.0	653.0	M	2.0	218.0		different gene	2021-03	2021	3
4982	27176	22194	3	0.07421	4717.0	ORF1ab	1.0	1573.0	654.0	M	3.0	218.0		different gene	2021-03	2021	3
4982	27177	22195	3	0.07421	4717.0	ORF1ab	1.0	1573.0	655.0	M	1.0	219.0		different gene	2021-03	2021	3
4982	27178	22196	3	0.07421	4717.0	ORF1ab	1.0	1573.0	656.0	M	2.0	219.0		different gene	2021-03	2021	3
4982	27179	22197	3	0.07421	4717.0	ORF1ab	1.0	1573.0	657.0	M	3.0	219.0		different gene	2021-03	2021	3
4982	27180	22198	3	0.07421	4717.0	ORF1ab	1.0	1573.0	658.0	M	1.0	220.0		different gene	2021-03	2021	3
4982	27181	22199	3	0.07421	4717.0	ORF1ab	1.0	1573.0	659.0	M	2.0	220.0		different gene	2021-03	2021	3
4982	27182	22200	3	0.07421	4717.0	ORF1ab	1.0	1573.0	660.0	M	3.0	220.0		different gene	2021-03	2021	3
4982	27184	22202	3	0.07421	4717.0	ORF1ab	1.0	1573.0	662.0	M	2.0	221.0		different gene	2021-03	2021	3
27172	4987	22185	3	0.07421	650.0	M	2.0	217.0	4722.0	ORF1ab	3.0	1574.0		different gene	2021-03	2021	3
11032	7977	3055	3	0.07421	10767.0	ORF1ab	3.0	3589.0	7712.0	ORF1ab	2.0	2571.0	1018.0	same gene	2021-03	2021	3
27182	4987	22195	3	0.07421	660.0	M	3.0	220.0	4722.0	ORF1ab	3.0	1574.0		different gene	2021-03	2021	3
4978	27173	22195	3	0.07421	4713.0	ORF1ab	3.0	1571.0	651.0	M	3.0	217.0		different gene	2021-03	2021	3
4986	27173	22187	3	0.07421	4721.0	ORF1ab	2.0	1574.0	651.0	M	3.0	217.0		different gene	2021-03	2021	3
4986	27175	22189	3	0.07421	4721.0	ORF1ab	2.0	1574.0	653.0	M	2.0	218.0		different gene	2021-03	2021	3
4986	27176	22190	3	0.07421	4721.0	ORF1ab	2.0	1574.0	654.0	M	3.0	218.0		different gene	2021-03	2021	3
4979	27176	22197	3	0.07421	4714.0	ORF1ab	1.0	1572.0	654.0	M	3.0	218.0		different gene	2021-03	2021	3
4986	27177	22191	3	0.07421	4721.0	ORF1ab	2.0	1574.0	655.0	M	1.0	219.0		different gene	2021-03	2021	3
4979	27175	22196	3	0.07421	4714.0	ORF1ab	1.0	1572.0	653.0	M	2.0	218.0		different gene	2021-03	2021	3
4979	27174	22195	3	0.07421	4714.0	ORF1ab	1.0	1572.0	652.0	M	1.0	218.0		different gene	2021-03	2021	3
4979	27173	22194	3	0.07421	4714.0	ORF1ab	1.0	1572.0	651.0	M	3.0	217.0		different gene	2021-03	2021	3
4979	27172	22193	3	0.07421	4714.0	ORF1ab	1.0	1572.0	650.0	M	2.0	217.0		different gene	2021-03	2021	3
4986	27178	22192	3	0.07421	4721.0	ORF1ab	2.0	1574.0	656.0	M	2.0	219.0		different gene	2021-03	2021	3
27184	4986	22198	3	0.07421	662.0	M	2.0	221.0	4721.0	ORF1ab	2.0	1574.0		different gene	2021-03	2021	3
4986	27179	22193	3	0.07421	4721.0	ORF1ab	2.0	1574.0	657.0	M	3.0	219.0		different gene	2021-03	2021	3
4978	27175	22197	3	0.07421	4713.0	ORF1ab	3.0	1571.0	653.0	M	2.0	218.0		different gene	2021-03	2021	3
4986	27181	22195	3	0.07421	4721.0	ORF1ab	2.0	1574.0	659.0	M	2.0	220.0		different gene	2021-03	2021	3
4986	27182	22196	3	0.07421	4721.0	ORF1ab	2.0	1574.0	660.0	M	3.0	220.0		different gene	2021-03	2021	3
4986	27184	22198	3	0.07421	4721.0	ORF1ab	2.0	1574.0	662.0	M	2.0	221.0		different gene	2021-03	2021	3
4978	4987	9	3	0.07421	4713.0	ORF1ab	3.0	1571.0	4722.0	ORF1ab	3.0	1574.0	3.0	same gene	2021-03	2021	3
4978	4986	8	3	0.07421	4713.0	ORF1ab	3.0	1571.0	4721.0	ORF1ab	2.0	1574.0	3.0	same gene	2021-03	2021	3
4978	4983	5	3	0.07421	4713.0	ORF1ab	3.0	1571.0	4718.0	ORF1ab	2.0	1573.0	2.0	same gene	2021-03	2021	3
4978	4982	4	3	0.07421	4713.0	ORF1ab	3.0	1571.0	4717.0	ORF1ab	1.0	1573.0	2.0	same gene	2021-03	2021	3
4978	27176	22198	3	0.07421	4713.0	ORF1ab	3.0	1571.0	654.0	M	3.0	218.0		different gene	2021-03	2021	3
4978	27184	22206	3	0.07421	4713.0	ORF1ab	3.0	1571.0	662.0	M	2.0	221.0		different gene	2021-03	2021	3
4978	27182	22204	3	0.07421	4713.0	ORF1ab	3.0	1571.0	660.0	M	3.0	220.0		different gene	2021-03	2021	3
4978	27181	22203	3	0.07421	4713.0	ORF1ab	3.0	1571.0	659.0	M	2.0	220.0		different gene	2021-03	2021	3
4978	27180	22202	3	0.07421	4713.0	ORF1ab	3.0	1571.0	658.0	M	1.0	220.0		different gene	2021-03	2021	3
4978	27179	22201	3	0.07421	4713.0	ORF1ab	3.0	1571.0	657.0	M	3.0	219.0		different gene	2021-03	2021	3
4978	27178	22200	3	0.07421	4713.0	ORF1ab	3.0	1571.0	656.0	M	2.0	219.0		different gene	2021-03	2021	3
4978	27177	22199	3	0.07421	4713.0	ORF1ab	3.0	1571.0	655.0	M	1.0	219.0		different gene	2021-03	2021	3
4986	27174	22188	3	0.07421	4721.0	ORF1ab	2.0	1574.0	652.0	M	1.0	218.0		different gene	2021-03	2021	3
4986	27180	22194	3	0.07421	4721.0	ORF1ab	2.0	1574.0	658.0	M	1.0	220.0		different gene	2021-03	2021	3
27182	4986	22196	3	0.07421	660.0	M	3.0	220.0	4721.0	ORF1ab	2.0	1574.0		different gene	2021-03	2021	3
4979	4987	8	3	0.07421	4714.0	ORF1ab	1.0	1572.0	4722.0	ORF1ab	3.0	1574.0	2.0	same gene	2021-03	2021	3
4981	27174	22193	3	0.07421	4716.0	ORF1ab	3.0	1572.0	652.0	M	1.0	218.0		different gene	2021-03	2021	3
4981	27173	22192	3	0.07421	4716.0	ORF1ab	3.0	1572.0	651.0	M	3.0	217.0		different gene	2021-03	2021	3
4981	27172	22191	3	0.07421	4716.0	ORF1ab	3.0	1572.0	650.0	M	2.0	217.0		different gene	2021-03	2021	3
4981	27175	22194	3	0.07421	4716.0	ORF1ab	3.0	1572.0	653.0	M	2.0	218.0		different gene	2021-03	2021	3
4981	27176	22195	3	0.07421	4716.0	ORF1ab	3.0	1572.0	654.0	M	3.0	218.0		different gene	2021-03	2021	3
4981	27177	22196	3	0.07421	4716.0	ORF1ab	3.0	1572.0	655.0	M	1.0	219.0		different gene	2021-03	2021	3
4978	27174	22196	3	0.07421	4713.0	ORF1ab	3.0	1571.0	652.0	M	1.0	218.0		different gene	2021-03	2021	3
4979	27184	22205	3	0.07421	4714.0	ORF1ab	1.0	1572.0	662.0	M	2.0	221.0		different gene	2021-03	2021	3
4979	27182	22203	3	0.07421	4714.0	ORF1ab	1.0	1572.0	660.0	M	3.0	220.0		different gene	2021-03	2021	3
4979	4986	7	3	0.07421	4714.0	ORF1ab	1.0	1572.0	4721.0	ORF1ab	2.0	1574.0	2.0	same gene	2021-03	2021	3
4981	27178	22197	3	0.07421	4716.0	ORF1ab	3.0	1572.0	656.0	M	2.0	219.0		different gene	2021-03	2021	3
4979	27180	22201	3	0.07421	4714.0	ORF1ab	1.0	1572.0	658.0	M	1.0	220.0		different gene	2021-03	2021	3
4986	27172	22186	3	0.07421	4721.0	ORF1ab	2.0	1574.0	650.0	M	2.0	217.0		different gene	2021-03	2021	3
4979	27177	22198	3	0.07421	4714.0	ORF1ab	1.0	1572.0	655.0	M	1.0	219.0		different gene	2021-03	2021	3
4979	27178	22199	3	0.07421	4714.0	ORF1ab	1.0	1572.0	656.0	M	2.0	219.0		different gene	2021-03	2021	3
4979	27179	22200	3	0.07421	4714.0	ORF1ab	1.0	1572.0	657.0	M	3.0	219.0		different gene	2021-03	2021	3
4979	27181	22202	3	0.07421	4714.0	ORF1ab	1.0	1572.0	659.0	M	2.0	220.0		different gene	2021-03	2021	3
27172	24437	2735	3	0.0742	650.0	M	2.0	217.0	2875.0	S	1.0	959.0		different gene	2021-03	2021	3
27184	24435	2749	3	0.0742	662.0	M	2.0	221.0	2873.0	S	2.0	958.0		different gene	2021-03	2021	3
7985	27184	19199	3	0.0742	7720.0	ORF1ab	1.0	2574.0	662.0	M	2.0	221.0		different gene	2021-03	2021	3
7985	27182	19197	3	0.0742	7720.0	ORF1ab	1.0	2574.0	660.0	M	3.0	220.0		different gene	2021-03	2021	3
7987	11034	3047	3	0.0742	7722.0	ORF1ab	3.0	2574.0	10769.0	ORF1ab	2.0	3590.0	1016.0	same gene	2021-03	2021	3
27174	24437	2737	3	0.0742	652.0	M	1.0	218.0	2875.0	S	1.0	959.0		different gene	2021-03	2021	3
27182	24435	2747	3	0.0742	660.0	M	3.0	220.0	2873.0	S	2.0	958.0		different gene	2021-03	2021	3
11040	27176	16136	3	0.0742	10775.0	ORF1ab	2.0	3592.0	654.0	M	3.0	218.0		different gene	2021-03	2021	3
27181	11031	16150	3	0.0742	659.0	M	2.0	220.0	10766.0	ORF1ab	2.0	3589.0		different gene	2021-03	2021	3
4979	11034	6055	3	0.0742	4714.0	ORF1ab	1.0	1572.0	10769.0	ORF1ab	2.0	3590.0	2018.0	same gene	2021-03	2021	3
27181	24435	2746	3	0.0742	659.0	M	2.0	220.0	2873.0	S	2.0	958.0		different gene	2021-03	2021	3
4979	11033	6054	3	0.0742	4714.0	ORF1ab	1.0	1572.0	10768.0	ORF1ab	1.0	3590.0	2018.0	same gene	2021-03	2021	3
27173	24437	2736	3	0.0742	651.0	M	3.0	217.0	2875.0	S	1.0	959.0		different gene	2021-03	2021	3
11040	27178	16138	3	0.0742	10775.0	ORF1ab	2.0	3592.0	656.0	M	2.0	219.0		different gene	2021-03	2021	3
27175	24437	2738	3	0.0742	653.0	M	2.0	218.0	2875.0	S	1.0	959.0		different gene	2021-03	2021	3
11040	27177	16137	3	0.0742	10775.0	ORF1ab	2.0	3592.0	655.0	M	1.0	219.0		different gene	2021-03	2021	3
7987	11035	3048	3	0.0742	7722.0	ORF1ab	3.0	2574.0	10770.0	ORF1ab	3.0	3590.0	1016.0	same gene	2021-03	2021	3
7987	11032	3045	3	0.0742	7722.0	ORF1ab	3.0	2574.0	10767.0	ORF1ab	3.0	3589.0	1015.0	same gene	2021-03	2021	3
7987	11033	3046	3	0.0742	7722.0	ORF1ab	3.0	2574.0	10768.0	ORF1ab	1.0	3590.0	1016.0	same gene	2021-03	2021	3
27176	24437	2739	3	0.0742	654.0	M	3.0	218.0	2875.0	S	1.0	959.0		different gene	2021-03	2021	3
11040	27174	16134	3	0.0742	10775.0	ORF1ab	2.0	3592.0	652.0	M	1.0	218.0		different gene	2021-03	2021	3
27174	24435	2739	3	0.0742	652.0	M	1.0	218.0	2873.0	S	2.0	958.0		different gene	2021-03	2021	3
11040	27179	16139	3	0.0742	10775.0	ORF1ab	2.0	3592.0	657.0	M	3.0	219.0		different gene	2021-03	2021	3
7987	11041	3054	3	0.0742	7722.0	ORF1ab	3.0	2574.0	10776.0	ORF1ab	3.0	3592.0	1018.0	same gene	2021-03	2021	3
7987	11040	3053	3	0.0742	7722.0	ORF1ab	3.0	2574.0	10775.0	ORF1ab	2.0	3592.0	1018.0	same gene	2021-03	2021	3
7987	11038	3051	3	0.0742	7722.0	ORF1ab	3.0	2574.0	10773.0	ORF1ab	3.0	3591.0	1017.0	same gene	2021-03	2021	3
7987	11037	3050	3	0.0742	7722.0	ORF1ab	3.0	2574.0	10772.0	ORF1ab	2.0	3591.0	1017.0	same gene	2021-03	2021	3
11040	27175	16135	3	0.0742	10775.0	ORF1ab	2.0	3592.0	653.0	M	2.0	218.0		different gene	2021-03	2021	3
27180	24435	2745	3	0.0742	658.0	M	1.0	220.0	2873.0	S	2.0	958.0		different gene	2021-03	2021	3
11040	27173	16133	3	0.0742	10775.0	ORF1ab	2.0	3592.0	651.0	M	3.0	217.0		different gene	2021-03	2021	3
11038	27176	16138	3	0.0742	10773.0	ORF1ab	3.0	3591.0	654.0	M	3.0	218.0		different gene	2021-03	2021	3
11038	27182	16144	3	0.0742	10773.0	ORF1ab	3.0	3591.0	660.0	M	3.0	220.0		different gene	2021-03	2021	3
11038	27181	16143	3	0.0742	10773.0	ORF1ab	3.0	3591.0	659.0	M	2.0	220.0		different gene	2021-03	2021	3
11038	27180	16142	3	0.0742	10773.0	ORF1ab	3.0	3591.0	658.0	M	1.0	220.0		different gene	2021-03	2021	3
11038	27179	16141	3	0.0742	10773.0	ORF1ab	3.0	3591.0	657.0	M	3.0	219.0		different gene	2021-03	2021	3
11038	27178	16140	3	0.0742	10773.0	ORF1ab	3.0	3591.0	656.0	M	2.0	219.0		different gene	2021-03	2021	3
11038	27177	16139	3	0.0742	10773.0	ORF1ab	3.0	3591.0	655.0	M	1.0	219.0		different gene	2021-03	2021	3
11038	27175	16137	3	0.0742	10773.0	ORF1ab	3.0	3591.0	653.0	M	2.0	218.0		different gene	2021-03	2021	3
7988	27176	19188	3	0.0742	7723.0	ORF1ab	1.0	2575.0	654.0	M	3.0	218.0		different gene	2021-03	2021	3
4982	11041	6059	3	0.0742	4717.0	ORF1ab	1.0	1573.0	10776.0	ORF1ab	3.0	3592.0	2019.0	same gene	2021-03	2021	3
4982	11040	6058	3	0.0742	4717.0	ORF1ab	1.0	1573.0	10775.0	ORF1ab	2.0	3592.0	2019.0	same gene	2021-03	2021	3
7988	27175	19187	3	0.0742	7723.0	ORF1ab	1.0	2575.0	653.0	M	2.0	218.0		different gene	2021-03	2021	3
4982	11038	6056	3	0.0742	4717.0	ORF1ab	1.0	1573.0	10773.0	ORF1ab	3.0	3591.0	2018.0	same gene	2021-03	2021	3
7988	27172	19184	3	0.0742	7723.0	ORF1ab	1.0	2575.0	650.0	M	2.0	217.0		different gene	2021-03	2021	3
7988	27174	19186	3	0.0742	7723.0	ORF1ab	1.0	2575.0	652.0	M	1.0	218.0		different gene	2021-03	2021	3
11038	27184	16146	3	0.0742	10773.0	ORF1ab	3.0	3591.0	662.0	M	2.0	221.0		different gene	2021-03	2021	3
7985	27180	19195	3	0.0742	7720.0	ORF1ab	1.0	2574.0	658.0	M	1.0	220.0		different gene	2021-03	2021	3
11040	27172	16132	3	0.0742	10775.0	ORF1ab	2.0	3592.0	650.0	M	2.0	217.0		different gene	2021-03	2021	3
4977	11030	6053	3	0.0742	4712.0	ORF1ab	2.0	1571.0	10765.0	ORF1ab	1.0	3589.0	2018.0	same gene	2021-03	2021	3
7985	4987	2998	3	0.0742	7720.0	ORF1ab	1.0	2574.0	4722.0	ORF1ab	3.0	1574.0	1000.0	same gene	2021-03	2021	3
4979	11032	6053	3	0.0742	4714.0	ORF1ab	1.0	1572.0	10767.0	ORF1ab	3.0	3589.0	2017.0	same gene	2021-03	2021	3
4979	11031	6052	3	0.0742	4714.0	ORF1ab	1.0	1572.0	10766.0	ORF1ab	2.0	3589.0	2017.0	same gene	2021-03	2021	3
7988	27173	19185	3	0.0742	7723.0	ORF1ab	1.0	2575.0	651.0	M	3.0	217.0		different gene	2021-03	2021	3
27179	24435	2744	3	0.0742	657.0	M	3.0	219.0	2873.0	S	2.0	958.0		different gene	2021-03	2021	3
27175	24435	2740	3	0.0742	653.0	M	2.0	218.0	2873.0	S	2.0	958.0		different gene	2021-03	2021	3
27178	24435	2743	3	0.0742	656.0	M	2.0	219.0	2873.0	S	2.0	958.0		different gene	2021-03	2021	3
27176	24435	2741	3	0.0742	654.0	M	3.0	218.0	2873.0	S	2.0	958.0		different gene	2021-03	2021	3
7988	27179	19191	3	0.0742	7723.0	ORF1ab	1.0	2575.0	657.0	M	3.0	219.0		different gene	2021-03	2021	3
7988	4987	3001	3	0.0742	7723.0	ORF1ab	1.0	2575.0	4722.0	ORF1ab	3.0	1574.0	1001.0	same gene	2021-03	2021	3
4977	11031	6054	3	0.0742	4712.0	ORF1ab	2.0	1571.0	10766.0	ORF1ab	2.0	3589.0	2018.0	same gene	2021-03	2021	3
27177	24435	2742	3	0.0742	655.0	M	1.0	219.0	2873.0	S	2.0	958.0		different gene	2021-03	2021	3
7988	27178	19190	3	0.0742	7723.0	ORF1ab	1.0	2575.0	656.0	M	2.0	219.0		different gene	2021-03	2021	3
7988	27177	19189	3	0.0742	7723.0	ORF1ab	1.0	2575.0	655.0	M	1.0	219.0		different gene	2021-03	2021	3
7985	27181	19196	3	0.0742	7720.0	ORF1ab	1.0	2574.0	659.0	M	2.0	220.0		different gene	2021-03	2021	3
11040	27184	16144	3	0.0742	10775.0	ORF1ab	2.0	3592.0	662.0	M	2.0	221.0		different gene	2021-03	2021	3
7985	27179	19194	3	0.0742	7720.0	ORF1ab	1.0	2574.0	657.0	M	3.0	219.0		different gene	2021-03	2021	3
11041	27181	16140	3	0.0742	10776.0	ORF1ab	3.0	3592.0	659.0	M	2.0	220.0		different gene	2021-03	2021	3
4979	11041	6062	3	0.0742	4714.0	ORF1ab	1.0	1572.0	10776.0	ORF1ab	3.0	3592.0	2020.0	same gene	2021-03	2021	3
4979	11040	6061	3	0.0742	4714.0	ORF1ab	1.0	1572.0	10775.0	ORF1ab	2.0	3592.0	2020.0	same gene	2021-03	2021	3
4979	11038	6059	3	0.0742	4714.0	ORF1ab	1.0	1572.0	10773.0	ORF1ab	3.0	3591.0	2019.0	same gene	2021-03	2021	3
4979	11037	6058	3	0.0742	4714.0	ORF1ab	1.0	1572.0	10772.0	ORF1ab	2.0	3591.0	2019.0	same gene	2021-03	2021	3
4979	11035	6056	3	0.0742	4714.0	ORF1ab	1.0	1572.0	10770.0	ORF1ab	3.0	3590.0	2018.0	same gene	2021-03	2021	3
27177	11031	16146	3	0.0742	655.0	M	1.0	219.0	10766.0	ORF1ab	2.0	3589.0		different gene	2021-03	2021	3
27184	11033	16151	3	0.0742	662.0	M	2.0	221.0	10768.0	ORF1ab	1.0	3590.0		different gene	2021-03	2021	3
27182	11033	16149	3	0.0742	660.0	M	3.0	220.0	10768.0	ORF1ab	1.0	3590.0		different gene	2021-03	2021	3
27181	11033	16148	3	0.0742	659.0	M	2.0	220.0	10768.0	ORF1ab	1.0	3590.0		different gene	2021-03	2021	3
27180	11033	16147	3	0.0742	658.0	M	1.0	220.0	10768.0	ORF1ab	1.0	3590.0		different gene	2021-03	2021	3
4982	7988	3006	3	0.0742	4717.0	ORF1ab	1.0	1573.0	7723.0	ORF1ab	1.0	2575.0	1002.0	same gene	2021-03	2021	3
4982	7985	3003	3	0.0742	4717.0	ORF1ab	1.0	1573.0	7720.0	ORF1ab	1.0	2574.0	1001.0	same gene	2021-03	2021	3
27179	11033	16146	3	0.0742	657.0	M	3.0	219.0	10768.0	ORF1ab	1.0	3590.0		different gene	2021-03	2021	3
27178	11033	16145	3	0.0742	656.0	M	2.0	219.0	10768.0	ORF1ab	1.0	3590.0		different gene	2021-03	2021	3
27177	11033	16144	3	0.0742	655.0	M	1.0	219.0	10768.0	ORF1ab	1.0	3590.0		different gene	2021-03	2021	3
27176	11033	16143	3	0.0742	654.0	M	3.0	218.0	10768.0	ORF1ab	1.0	3590.0		different gene	2021-03	2021	3
27175	11033	16142	3	0.0742	653.0	M	2.0	218.0	10768.0	ORF1ab	1.0	3590.0		different gene	2021-03	2021	3
27174	11033	16141	3	0.0742	652.0	M	1.0	218.0	10768.0	ORF1ab	1.0	3590.0		different gene	2021-03	2021	3
11041	27184	16143	3	0.0742	10776.0	ORF1ab	3.0	3592.0	662.0	M	2.0	221.0		different gene	2021-03	2021	3
4979	24435	19456	3	0.0742	4714.0	ORF1ab	1.0	1572.0	2873.0	S	2.0	958.0		different gene	2021-03	2021	3
4979	24437	19458	3	0.0742	4714.0	ORF1ab	1.0	1572.0	2875.0	S	1.0	959.0		different gene	2021-03	2021	3
4983	11030	6047	3	0.0742	4718.0	ORF1ab	2.0	1573.0	10765.0	ORF1ab	1.0	3589.0	2016.0	same gene	2021-03	2021	3
7975	11031	3056	3	0.0742	7710.0	ORF1ab	3.0	2570.0	10766.0	ORF1ab	2.0	3589.0	1019.0	same gene	2021-03	2021	3
27172	11031	16141	3	0.0742	650.0	M	2.0	217.0	10766.0	ORF1ab	2.0	3589.0		different gene	2021-03	2021	3
4974	7985	3011	3	0.0742	4709.0	ORF1ab	2.0	1570.0	7720.0	ORF1ab	1.0	2574.0	1004.0	same gene	2021-03	2021	3
27173	11031	16142	3	0.0742	651.0	M	3.0	217.0	10766.0	ORF1ab	2.0	3589.0		different gene	2021-03	2021	3
27174	11031	16143	3	0.0742	652.0	M	1.0	218.0	10766.0	ORF1ab	2.0	3589.0		different gene	2021-03	2021	3
27175	11031	16144	3	0.0742	653.0	M	2.0	218.0	10766.0	ORF1ab	2.0	3589.0		different gene	2021-03	2021	3
27176	11031	16145	3	0.0742	654.0	M	3.0	218.0	10766.0	ORF1ab	2.0	3589.0		different gene	2021-03	2021	3
7975	11030	3055	3	0.0742	7710.0	ORF1ab	3.0	2570.0	10765.0	ORF1ab	1.0	3589.0	1019.0	same gene	2021-03	2021	3
4987	11033	6046	3	0.0742	4722.0	ORF1ab	3.0	1574.0	10768.0	ORF1ab	1.0	3590.0	2016.0	same gene	2021-03	2021	3
4974	7988	3014	3	0.0742	4709.0	ORF1ab	2.0	1570.0	7723.0	ORF1ab	1.0	2575.0	1005.0	same gene	2021-03	2021	3
4983	11031	6048	3	0.0742	4718.0	ORF1ab	2.0	1573.0	10766.0	ORF1ab	2.0	3589.0	2016.0	same gene	2021-03	2021	3
4983	11041	6058	3	0.0742	4718.0	ORF1ab	2.0	1573.0	10776.0	ORF1ab	3.0	3592.0	2019.0	same gene	2021-03	2021	3
4983	11040	6057	3	0.0742	4718.0	ORF1ab	2.0	1573.0	10775.0	ORF1ab	2.0	3592.0	2019.0	same gene	2021-03	2021	3
4983	11038	6055	3	0.0742	4718.0	ORF1ab	2.0	1573.0	10773.0	ORF1ab	3.0	3591.0	2018.0	same gene	2021-03	2021	3
4983	11037	6054	3	0.0742	4718.0	ORF1ab	2.0	1573.0	10772.0	ORF1ab	2.0	3591.0	2018.0	same gene	2021-03	2021	3
4983	11035	6052	3	0.0742	4718.0	ORF1ab	2.0	1573.0	10770.0	ORF1ab	3.0	3590.0	2017.0	same gene	2021-03	2021	3
4983	11034	6051	3	0.0742	4718.0	ORF1ab	2.0	1573.0	10769.0	ORF1ab	2.0	3590.0	2017.0	same gene	2021-03	2021	3
4983	11033	6050	3	0.0742	4718.0	ORF1ab	2.0	1573.0	10768.0	ORF1ab	1.0	3590.0	2017.0	same gene	2021-03	2021	3
4983	11032	6049	3	0.0742	4718.0	ORF1ab	2.0	1573.0	10767.0	ORF1ab	3.0	3589.0	2016.0	same gene	2021-03	2021	3
11041	27182	16141	3	0.0742	10776.0	ORF1ab	3.0	3592.0	660.0	M	3.0	220.0		different gene	2021-03	2021	3
11041	27180	16139	3	0.0742	10776.0	ORF1ab	3.0	3592.0	658.0	M	1.0	220.0		different gene	2021-03	2021	3
7985	27178	19193	3	0.0742	7720.0	ORF1ab	1.0	2574.0	656.0	M	2.0	219.0		different gene	2021-03	2021	3
11041	27179	16138	3	0.0742	10776.0	ORF1ab	3.0	3592.0	657.0	M	3.0	219.0		different gene	2021-03	2021	3
27180	24437	2743	3	0.0742	658.0	M	1.0	220.0	2875.0	S	1.0	959.0		different gene	2021-03	2021	3
27179	24437	2742	3	0.0742	657.0	M	3.0	219.0	2875.0	S	1.0	959.0		different gene	2021-03	2021	3
11041	27174	16133	3	0.0742	10776.0	ORF1ab	3.0	3592.0	652.0	M	1.0	218.0		different gene	2021-03	2021	3
11041	27173	16132	3	0.0742	10776.0	ORF1ab	3.0	3592.0	651.0	M	3.0	217.0		different gene	2021-03	2021	3
11041	27172	16131	3	0.0742	10776.0	ORF1ab	3.0	3592.0	650.0	M	2.0	217.0		different gene	2021-03	2021	3
27178	24437	2741	3	0.0742	656.0	M	2.0	219.0	2875.0	S	1.0	959.0		different gene	2021-03	2021	3
4982	24437	19455	3	0.0742	4717.0	ORF1ab	1.0	1573.0	2875.0	S	1.0	959.0		different gene	2021-03	2021	3
4982	24435	19453	3	0.0742	4717.0	ORF1ab	1.0	1573.0	2873.0	S	2.0	958.0		different gene	2021-03	2021	3
27177	24437	2740	3	0.0742	655.0	M	1.0	219.0	2875.0	S	1.0	959.0		different gene	2021-03	2021	3
7988	27181	19193	3	0.0742	7723.0	ORF1ab	1.0	2575.0	659.0	M	2.0	220.0		different gene	2021-03	2021	3
11040	27182	16142	3	0.0742	10775.0	ORF1ab	2.0	3592.0	660.0	M	3.0	220.0		different gene	2021-03	2021	3
11040	27181	16141	3	0.0742	10775.0	ORF1ab	2.0	3592.0	659.0	M	2.0	220.0		different gene	2021-03	2021	3
11040	27180	16140	3	0.0742	10775.0	ORF1ab	2.0	3592.0	658.0	M	1.0	220.0		different gene	2021-03	2021	3
7985	27172	19187	3	0.0742	7720.0	ORF1ab	1.0	2574.0	650.0	M	2.0	217.0		different gene	2021-03	2021	3
7985	27173	19188	3	0.0742	7720.0	ORF1ab	1.0	2574.0	651.0	M	3.0	217.0		different gene	2021-03	2021	3
7985	27174	19189	3	0.0742	7720.0	ORF1ab	1.0	2574.0	652.0	M	1.0	218.0		different gene	2021-03	2021	3
7985	27175	19190	3	0.0742	7720.0	ORF1ab	1.0	2574.0	653.0	M	2.0	218.0		different gene	2021-03	2021	3
7985	27176	19191	3	0.0742	7720.0	ORF1ab	1.0	2574.0	654.0	M	3.0	218.0		different gene	2021-03	2021	3
7985	27177	19192	3	0.0742	7720.0	ORF1ab	1.0	2574.0	655.0	M	1.0	219.0		different gene	2021-03	2021	3
11041	27175	16134	3	0.0742	10776.0	ORF1ab	3.0	3592.0	653.0	M	2.0	218.0		different gene	2021-03	2021	3
27181	24437	2744	3	0.0742	659.0	M	2.0	220.0	2875.0	S	1.0	959.0		different gene	2021-03	2021	3
4981	11040	6059	3	0.0742	4716.0	ORF1ab	3.0	1572.0	10775.0	ORF1ab	2.0	3592.0	2020.0	same gene	2021-03	2021	3
27184	24437	2747	3	0.0742	662.0	M	2.0	221.0	2875.0	S	1.0	959.0		different gene	2021-03	2021	3
4981	11030	6049	3	0.0742	4716.0	ORF1ab	3.0	1572.0	10765.0	ORF1ab	1.0	3589.0	2017.0	same gene	2021-03	2021	3
4981	11031	6050	3	0.0742	4716.0	ORF1ab	3.0	1572.0	10766.0	ORF1ab	2.0	3589.0	2017.0	same gene	2021-03	2021	3
4981	11032	6051	3	0.0742	4716.0	ORF1ab	3.0	1572.0	10767.0	ORF1ab	3.0	3589.0	2017.0	same gene	2021-03	2021	3
27178	11031	16147	3	0.0742	656.0	M	2.0	219.0	10766.0	ORF1ab	2.0	3589.0		different gene	2021-03	2021	3
4981	11033	6052	3	0.0742	4716.0	ORF1ab	3.0	1572.0	10768.0	ORF1ab	1.0	3590.0	2018.0	same gene	2021-03	2021	3
27179	11031	16148	3	0.0742	657.0	M	3.0	219.0	10766.0	ORF1ab	2.0	3589.0		different gene	2021-03	2021	3
27184	11030	16154	3	0.0742	662.0	M	2.0	221.0	10765.0	ORF1ab	1.0	3589.0		different gene	2021-03	2021	3
27180	11031	16149	3	0.0742	658.0	M	1.0	220.0	10766.0	ORF1ab	2.0	3589.0		different gene	2021-03	2021	3
27182	24437	2745	3	0.0742	660.0	M	3.0	220.0	2875.0	S	1.0	959.0		different gene	2021-03	2021	3
11041	27176	16135	3	0.0742	10776.0	ORF1ab	3.0	3592.0	654.0	M	3.0	218.0		different gene	2021-03	2021	3
11041	27178	16137	3	0.0742	10776.0	ORF1ab	3.0	3592.0	656.0	M	2.0	219.0		different gene	2021-03	2021	3
11041	27177	16136	3	0.0742	10776.0	ORF1ab	3.0	3592.0	655.0	M	1.0	219.0		different gene	2021-03	2021	3
4981	11034	6053	3	0.0742	4716.0	ORF1ab	3.0	1572.0	10769.0	ORF1ab	2.0	3590.0	2018.0	same gene	2021-03	2021	3
4981	11035	6054	3	0.0742	4716.0	ORF1ab	3.0	1572.0	10770.0	ORF1ab	3.0	3590.0	2018.0	same gene	2021-03	2021	3
4981	11037	6056	3	0.0742	4716.0	ORF1ab	3.0	1572.0	10772.0	ORF1ab	2.0	3591.0	2019.0	same gene	2021-03	2021	3
27182	11030	16152	3	0.0742	660.0	M	3.0	220.0	10765.0	ORF1ab	1.0	3589.0		different gene	2021-03	2021	3
4981	11038	6057	3	0.0742	4716.0	ORF1ab	3.0	1572.0	10773.0	ORF1ab	3.0	3591.0	2019.0	same gene	2021-03	2021	3
27181	11030	16151	3	0.0742	659.0	M	2.0	220.0	10765.0	ORF1ab	1.0	3589.0		different gene	2021-03	2021	3
7988	27180	19192	3	0.0742	7723.0	ORF1ab	1.0	2575.0	658.0	M	1.0	220.0		different gene	2021-03	2021	3
4977	11040	6063	3	0.0742	4712.0	ORF1ab	2.0	1571.0	10775.0	ORF1ab	2.0	3592.0	2021.0	same gene	2021-03	2021	3
7988	27182	19194	3	0.0742	7723.0	ORF1ab	1.0	2575.0	660.0	M	3.0	220.0		different gene	2021-03	2021	3
27182	11032	16150	3	0.0742	660.0	M	3.0	220.0	10767.0	ORF1ab	3.0	3589.0		different gene	2021-03	2021	3
11032	27184	16152	3	0.0742	10767.0	ORF1ab	3.0	3589.0	662.0	M	2.0	221.0		different gene	2021-03	2021	3
11032	27182	16150	3	0.0742	10767.0	ORF1ab	3.0	3589.0	660.0	M	3.0	220.0		different gene	2021-03	2021	3
11032	27181	16149	3	0.0742	10767.0	ORF1ab	3.0	3589.0	659.0	M	2.0	220.0		different gene	2021-03	2021	3
11032	27180	16148	3	0.0742	10767.0	ORF1ab	3.0	3589.0	658.0	M	1.0	220.0		different gene	2021-03	2021	3
11032	27179	16147	3	0.0742	10767.0	ORF1ab	3.0	3589.0	657.0	M	3.0	219.0		different gene	2021-03	2021	3
11032	27178	16146	3	0.0742	10767.0	ORF1ab	3.0	3589.0	656.0	M	2.0	219.0		different gene	2021-03	2021	3
11032	27177	16145	3	0.0742	10767.0	ORF1ab	3.0	3589.0	655.0	M	1.0	219.0		different gene	2021-03	2021	3
11033	4974	6059	3	0.0742	10768.0	ORF1ab	1.0	3590.0	4709.0	ORF1ab	2.0	1570.0	2020.0	same gene	2021-03	2021	3
11032	27176	16144	3	0.0742	10767.0	ORF1ab	3.0	3589.0	654.0	M	3.0	218.0		different gene	2021-03	2021	3
11032	27175	16143	3	0.0742	10767.0	ORF1ab	3.0	3589.0	653.0	M	2.0	218.0		different gene	2021-03	2021	3
11032	27174	16142	3	0.0742	10767.0	ORF1ab	3.0	3589.0	652.0	M	1.0	218.0		different gene	2021-03	2021	3
11032	27173	16141	3	0.0742	10767.0	ORF1ab	3.0	3589.0	651.0	M	3.0	217.0		different gene	2021-03	2021	3
11032	27172	16140	3	0.0742	10767.0	ORF1ab	3.0	3589.0	650.0	M	2.0	217.0		different gene	2021-03	2021	3
24437	4973	19464	3	0.0742	2875.0	S	1.0	959.0	4708.0	ORF1ab	1.0	1570.0		different gene	2021-03	2021	3
4981	11041	6060	3	0.0742	4716.0	ORF1ab	3.0	1572.0	10776.0	ORF1ab	3.0	3592.0	2020.0	same gene	2021-03	2021	3
27184	11032	16152	3	0.0742	662.0	M	2.0	221.0	10767.0	ORF1ab	3.0	3589.0		different gene	2021-03	2021	3
4977	7985	3008	3	0.0742	4712.0	ORF1ab	2.0	1571.0	7720.0	ORF1ab	1.0	2574.0	1003.0	same gene	2021-03	2021	3
27173	11033	16140	3	0.0742	651.0	M	3.0	217.0	10768.0	ORF1ab	1.0	3590.0		different gene	2021-03	2021	3
4977	7988	3011	3	0.0742	4712.0	ORF1ab	2.0	1571.0	7723.0	ORF1ab	1.0	2575.0	1004.0	same gene	2021-03	2021	3
24435	4973	19462	3	0.0742	2873.0	S	2.0	958.0	4708.0	ORF1ab	1.0	1570.0		different gene	2021-03	2021	3
11033	27172	16139	3	0.0742	10768.0	ORF1ab	1.0	3590.0	650.0	M	2.0	217.0		different gene	2021-03	2021	3
11031	4973	6058	3	0.0742	10766.0	ORF1ab	2.0	3589.0	4708.0	ORF1ab	1.0	1570.0	2019.0	same gene	2021-03	2021	3
11033	27173	16140	3	0.0742	10768.0	ORF1ab	1.0	3590.0	651.0	M	3.0	217.0		different gene	2021-03	2021	3
11033	4973	6060	3	0.0742	10768.0	ORF1ab	1.0	3590.0	4708.0	ORF1ab	1.0	1570.0	2020.0	same gene	2021-03	2021	3
11035	4974	6061	3	0.0742	10770.0	ORF1ab	3.0	3590.0	4709.0	ORF1ab	2.0	1570.0	2020.0	same gene	2021-03	2021	3
11034	4973	6061	3	0.0742	10769.0	ORF1ab	2.0	3590.0	4708.0	ORF1ab	1.0	1570.0	2020.0	same gene	2021-03	2021	3
11035	4973	6062	3	0.0742	10770.0	ORF1ab	3.0	3590.0	4708.0	ORF1ab	1.0	1570.0	2020.0	same gene	2021-03	2021	3
11037	4973	6064	3	0.0742	10772.0	ORF1ab	2.0	3591.0	4708.0	ORF1ab	1.0	1570.0	2021.0	same gene	2021-03	2021	3
11038	4973	6065	3	0.0742	10773.0	ORF1ab	3.0	3591.0	4708.0	ORF1ab	1.0	1570.0	2021.0	same gene	2021-03	2021	3
11040	4973	6067	3	0.0742	10775.0	ORF1ab	2.0	3592.0	4708.0	ORF1ab	1.0	1570.0	2022.0	same gene	2021-03	2021	3
11041	4973	6068	3	0.0742	10776.0	ORF1ab	3.0	3592.0	4708.0	ORF1ab	1.0	1570.0	2022.0	same gene	2021-03	2021	3
11033	27184	16151	3	0.0742	10768.0	ORF1ab	1.0	3590.0	662.0	M	2.0	221.0		different gene	2021-03	2021	3
11033	27182	16149	3	0.0742	10768.0	ORF1ab	1.0	3590.0	660.0	M	3.0	220.0		different gene	2021-03	2021	3
11033	27181	16148	3	0.0742	10768.0	ORF1ab	1.0	3590.0	659.0	M	2.0	220.0		different gene	2021-03	2021	3
11033	27180	16147	3	0.0742	10768.0	ORF1ab	1.0	3590.0	658.0	M	1.0	220.0		different gene	2021-03	2021	3
11033	27179	16146	3	0.0742	10768.0	ORF1ab	1.0	3590.0	657.0	M	3.0	219.0		different gene	2021-03	2021	3
11033	27178	16145	3	0.0742	10768.0	ORF1ab	1.0	3590.0	656.0	M	2.0	219.0		different gene	2021-03	2021	3
11033	27177	16144	3	0.0742	10768.0	ORF1ab	1.0	3590.0	655.0	M	1.0	219.0		different gene	2021-03	2021	3
11034	4974	6060	3	0.0742	10769.0	ORF1ab	2.0	3590.0	4709.0	ORF1ab	2.0	1570.0	2020.0	same gene	2021-03	2021	3
11033	27176	16143	3	0.0742	10768.0	ORF1ab	1.0	3590.0	654.0	M	3.0	218.0		different gene	2021-03	2021	3
11033	27175	16142	3	0.0742	10768.0	ORF1ab	1.0	3590.0	653.0	M	2.0	218.0		different gene	2021-03	2021	3
11033	27174	16141	3	0.0742	10768.0	ORF1ab	1.0	3590.0	652.0	M	1.0	218.0		different gene	2021-03	2021	3
11031	27184	16153	3	0.0742	10766.0	ORF1ab	2.0	3589.0	662.0	M	2.0	221.0		different gene	2021-03	2021	3
11031	27182	16151	3	0.0742	10766.0	ORF1ab	2.0	3589.0	660.0	M	3.0	220.0		different gene	2021-03	2021	3
11031	27181	16150	3	0.0742	10766.0	ORF1ab	2.0	3589.0	659.0	M	2.0	220.0		different gene	2021-03	2021	3
11031	27180	16149	3	0.0742	10766.0	ORF1ab	2.0	3589.0	658.0	M	1.0	220.0		different gene	2021-03	2021	3
11030	27175	16145	3	0.0742	10765.0	ORF1ab	1.0	3589.0	653.0	M	2.0	218.0		different gene	2021-03	2021	3
11030	27174	16144	3	0.0742	10765.0	ORF1ab	1.0	3589.0	652.0	M	1.0	218.0		different gene	2021-03	2021	3
11030	27173	16143	3	0.0742	10765.0	ORF1ab	1.0	3589.0	651.0	M	3.0	217.0		different gene	2021-03	2021	3
11030	27172	16142	3	0.0742	10765.0	ORF1ab	1.0	3589.0	650.0	M	2.0	217.0		different gene	2021-03	2021	3
4978	11032	6054	3	0.0742	4713.0	ORF1ab	3.0	1571.0	10767.0	ORF1ab	3.0	3589.0	2018.0	same gene	2021-03	2021	3
4978	11033	6055	3	0.0742	4713.0	ORF1ab	3.0	1571.0	10768.0	ORF1ab	1.0	3590.0	2019.0	same gene	2021-03	2021	3
4978	11034	6056	3	0.0742	4713.0	ORF1ab	3.0	1571.0	10769.0	ORF1ab	2.0	3590.0	2019.0	same gene	2021-03	2021	3
4978	11035	6057	3	0.0742	4713.0	ORF1ab	3.0	1571.0	10770.0	ORF1ab	3.0	3590.0	2019.0	same gene	2021-03	2021	3
4978	11037	6059	3	0.0742	4713.0	ORF1ab	3.0	1571.0	10772.0	ORF1ab	2.0	3591.0	2020.0	same gene	2021-03	2021	3
4978	11038	6060	3	0.0742	4713.0	ORF1ab	3.0	1571.0	10773.0	ORF1ab	3.0	3591.0	2020.0	same gene	2021-03	2021	3
7988	4973	3015	3	0.0742	7723.0	ORF1ab	1.0	2575.0	4708.0	ORF1ab	1.0	1570.0	1005.0	same gene	2021-03	2021	3
7985	4973	3012	3	0.0742	7720.0	ORF1ab	1.0	2574.0	4708.0	ORF1ab	1.0	1570.0	1004.0	same gene	2021-03	2021	3
4981	24435	19454	3	0.0742	4716.0	ORF1ab	3.0	1572.0	2873.0	S	2.0	958.0		different gene	2021-03	2021	3
4978	11040	6062	3	0.0742	4713.0	ORF1ab	3.0	1571.0	10775.0	ORF1ab	2.0	3592.0	2021.0	same gene	2021-03	2021	3
4978	11041	6063	3	0.0742	4713.0	ORF1ab	3.0	1571.0	10776.0	ORF1ab	3.0	3592.0	2021.0	same gene	2021-03	2021	3
4981	24437	19456	3	0.0742	4716.0	ORF1ab	3.0	1572.0	2875.0	S	1.0	959.0		different gene	2021-03	2021	3
11031	7975	3056	3	0.0742	10766.0	ORF1ab	2.0	3589.0	7710.0	ORF1ab	3.0	2570.0	1019.0	same gene	2021-03	2021	3
11030	7975	3055	3	0.0742	10765.0	ORF1ab	1.0	3589.0	7710.0	ORF1ab	3.0	2570.0	1019.0	same gene	2021-03	2021	3
4978	24435	19457	3	0.0742	4713.0	ORF1ab	3.0	1571.0	2873.0	S	2.0	958.0		different gene	2021-03	2021	3
11030	27176	16146	3	0.0742	10765.0	ORF1ab	1.0	3589.0	654.0	M	3.0	218.0		different gene	2021-03	2021	3
11030	27177	16147	3	0.0742	10765.0	ORF1ab	1.0	3589.0	655.0	M	1.0	219.0		different gene	2021-03	2021	3
11030	4974	6056	3	0.0742	10765.0	ORF1ab	1.0	3589.0	4709.0	ORF1ab	2.0	1570.0	2019.0	same gene	2021-03	2021	3
27172	11033	16139	3	0.0742	650.0	M	2.0	217.0	10768.0	ORF1ab	1.0	3590.0		different gene	2021-03	2021	3
11031	27179	16148	3	0.0742	10766.0	ORF1ab	2.0	3589.0	657.0	M	3.0	219.0		different gene	2021-03	2021	3
11031	27178	16147	3	0.0742	10766.0	ORF1ab	2.0	3589.0	656.0	M	2.0	219.0		different gene	2021-03	2021	3
11031	27177	16146	3	0.0742	10766.0	ORF1ab	2.0	3589.0	655.0	M	1.0	219.0		different gene	2021-03	2021	3
11031	27176	16145	3	0.0742	10766.0	ORF1ab	2.0	3589.0	654.0	M	3.0	218.0		different gene	2021-03	2021	3
11031	27175	16144	3	0.0742	10766.0	ORF1ab	2.0	3589.0	653.0	M	2.0	218.0		different gene	2021-03	2021	3
11031	27174	16143	3	0.0742	10766.0	ORF1ab	2.0	3589.0	652.0	M	1.0	218.0		different gene	2021-03	2021	3
11031	27173	16142	3	0.0742	10766.0	ORF1ab	2.0	3589.0	651.0	M	3.0	217.0		different gene	2021-03	2021	3
11031	27172	16141	3	0.0742	10766.0	ORF1ab	2.0	3589.0	650.0	M	2.0	217.0		different gene	2021-03	2021	3
4978	11030	6052	3	0.0742	4713.0	ORF1ab	3.0	1571.0	10765.0	ORF1ab	1.0	3589.0	2018.0	same gene	2021-03	2021	3
11030	27178	16148	3	0.0742	10765.0	ORF1ab	1.0	3589.0	656.0	M	2.0	219.0		different gene	2021-03	2021	3
4978	11031	6053	3	0.0742	4713.0	ORF1ab	3.0	1571.0	10766.0	ORF1ab	2.0	3589.0	2018.0	same gene	2021-03	2021	3
11030	27184	16154	3	0.0742	10765.0	ORF1ab	1.0	3589.0	662.0	M	2.0	221.0		different gene	2021-03	2021	3
11032	4974	6058	3	0.0742	10767.0	ORF1ab	3.0	3589.0	4709.0	ORF1ab	2.0	1570.0	2019.0	same gene	2021-03	2021	3
11030	27182	16152	3	0.0742	10765.0	ORF1ab	1.0	3589.0	660.0	M	3.0	220.0		different gene	2021-03	2021	3
11030	27181	16151	3	0.0742	10765.0	ORF1ab	1.0	3589.0	659.0	M	2.0	220.0		different gene	2021-03	2021	3
11030	27180	16150	3	0.0742	10765.0	ORF1ab	1.0	3589.0	658.0	M	1.0	220.0		different gene	2021-03	2021	3
11030	27179	16149	3	0.0742	10765.0	ORF1ab	1.0	3589.0	657.0	M	3.0	219.0		different gene	2021-03	2021	3
11031	4974	6057	3	0.0742	10766.0	ORF1ab	2.0	3589.0	4709.0	ORF1ab	2.0	1570.0	2019.0	same gene	2021-03	2021	3
11032	4973	6059	3	0.0742	10767.0	ORF1ab	3.0	3589.0	4708.0	ORF1ab	1.0	1570.0	2019.0	same gene	2021-03	2021	3
4977	24437	19460	3	0.0742	4712.0	ORF1ab	2.0	1571.0	2875.0	S	1.0	959.0		different gene	2021-03	2021	3
7988	27184	19196	3	0.0742	7723.0	ORF1ab	1.0	2575.0	662.0	M	2.0	221.0		different gene	2021-03	2021	3
11037	27179	16142	3	0.0742	10772.0	ORF1ab	2.0	3591.0	657.0	M	3.0	219.0		different gene	2021-03	2021	3
11037	27177	16140	3	0.0742	10772.0	ORF1ab	2.0	3591.0	655.0	M	1.0	219.0		different gene	2021-03	2021	3
11037	27176	16139	3	0.0742	10772.0	ORF1ab	2.0	3591.0	654.0	M	3.0	218.0		different gene	2021-03	2021	3
11037	27175	16138	3	0.0742	10772.0	ORF1ab	2.0	3591.0	653.0	M	2.0	218.0		different gene	2021-03	2021	3
11037	27174	16137	3	0.0742	10772.0	ORF1ab	2.0	3591.0	652.0	M	1.0	218.0		different gene	2021-03	2021	3
11037	27173	16136	3	0.0742	10772.0	ORF1ab	2.0	3591.0	651.0	M	3.0	217.0		different gene	2021-03	2021	3
11037	27172	16135	3	0.0742	10772.0	ORF1ab	2.0	3591.0	650.0	M	2.0	217.0		different gene	2021-03	2021	3
27173	24435	2738	3	0.0742	651.0	M	3.0	217.0	2873.0	S	2.0	958.0		different gene	2021-03	2021	3
27172	24435	2737	3	0.0742	650.0	M	2.0	217.0	2873.0	S	2.0	958.0		different gene	2021-03	2021	3
4982	11033	6051	3	0.0742	4717.0	ORF1ab	1.0	1573.0	10768.0	ORF1ab	1.0	3590.0	2017.0	same gene	2021-03	2021	3
4979	11030	6051	3	0.0742	4714.0	ORF1ab	1.0	1572.0	10765.0	ORF1ab	1.0	3589.0	2017.0	same gene	2021-03	2021	3
27177	11030	16147	3	0.0742	655.0	M	1.0	219.0	10765.0	ORF1ab	1.0	3589.0		different gene	2021-03	2021	3
4978	7988	3010	3	0.0742	4713.0	ORF1ab	3.0	1571.0	7723.0	ORF1ab	1.0	2575.0	1004.0	same gene	2021-03	2021	3
4978	7985	3007	3	0.0742	4713.0	ORF1ab	3.0	1571.0	7720.0	ORF1ab	1.0	2574.0	1003.0	same gene	2021-03	2021	3
4982	11032	6050	3	0.0742	4717.0	ORF1ab	1.0	1573.0	10767.0	ORF1ab	3.0	3589.0	2016.0	same gene	2021-03	2021	3
27178	11030	16148	3	0.0742	656.0	M	2.0	219.0	10765.0	ORF1ab	1.0	3589.0		different gene	2021-03	2021	3
27179	11030	16149	3	0.0742	657.0	M	3.0	219.0	10765.0	ORF1ab	1.0	3589.0		different gene	2021-03	2021	3
4982	11031	6049	3	0.0742	4717.0	ORF1ab	1.0	1573.0	10766.0	ORF1ab	2.0	3589.0	2016.0	same gene	2021-03	2021	3
11035	27184	16149	3	0.0742	10770.0	ORF1ab	3.0	3590.0	662.0	M	2.0	221.0		different gene	2021-03	2021	3
27180	11030	16150	3	0.0742	658.0	M	1.0	220.0	10765.0	ORF1ab	1.0	3589.0		different gene	2021-03	2021	3
11037	27178	16141	3	0.0742	10772.0	ORF1ab	2.0	3591.0	656.0	M	2.0	219.0		different gene	2021-03	2021	3
27176	11030	16146	3	0.0742	654.0	M	3.0	218.0	10765.0	ORF1ab	1.0	3589.0		different gene	2021-03	2021	3
4977	24435	19458	3	0.0742	4712.0	ORF1ab	2.0	1571.0	2873.0	S	2.0	958.0		different gene	2021-03	2021	3
4982	11034	6052	3	0.0742	4717.0	ORF1ab	1.0	1573.0	10769.0	ORF1ab	2.0	3590.0	2017.0	same gene	2021-03	2021	3
11038	27174	16136	3	0.0742	10773.0	ORF1ab	3.0	3591.0	652.0	M	1.0	218.0		different gene	2021-03	2021	3
11038	27173	16135	3	0.0742	10773.0	ORF1ab	3.0	3591.0	651.0	M	3.0	217.0		different gene	2021-03	2021	3
11038	27172	16134	3	0.0742	10773.0	ORF1ab	3.0	3591.0	650.0	M	2.0	217.0		different gene	2021-03	2021	3
4977	11032	6055	3	0.0742	4712.0	ORF1ab	2.0	1571.0	10767.0	ORF1ab	3.0	3589.0	2018.0	same gene	2021-03	2021	3
4977	11033	6056	3	0.0742	4712.0	ORF1ab	2.0	1571.0	10768.0	ORF1ab	1.0	3590.0	2019.0	same gene	2021-03	2021	3
4977	11034	6057	3	0.0742	4712.0	ORF1ab	2.0	1571.0	10769.0	ORF1ab	2.0	3590.0	2019.0	same gene	2021-03	2021	3
4977	11035	6058	3	0.0742	4712.0	ORF1ab	2.0	1571.0	10770.0	ORF1ab	3.0	3590.0	2019.0	same gene	2021-03	2021	3
4977	11037	6060	3	0.0742	4712.0	ORF1ab	2.0	1571.0	10772.0	ORF1ab	2.0	3591.0	2020.0	same gene	2021-03	2021	3
4977	11038	6061	3	0.0742	4712.0	ORF1ab	2.0	1571.0	10773.0	ORF1ab	3.0	3591.0	2020.0	same gene	2021-03	2021	3
4978	24437	19459	3	0.0742	4713.0	ORF1ab	3.0	1571.0	2875.0	S	1.0	959.0		different gene	2021-03	2021	3
4977	11041	6064	3	0.0742	4712.0	ORF1ab	2.0	1571.0	10776.0	ORF1ab	3.0	3592.0	2021.0	same gene	2021-03	2021	3
11037	27184	16147	3	0.0742	10772.0	ORF1ab	2.0	3591.0	662.0	M	2.0	221.0		different gene	2021-03	2021	3
11037	27182	16145	3	0.0742	10772.0	ORF1ab	2.0	3591.0	660.0	M	3.0	220.0		different gene	2021-03	2021	3
11037	27181	16144	3	0.0742	10772.0	ORF1ab	2.0	3591.0	659.0	M	2.0	220.0		different gene	2021-03	2021	3
4982	11037	6055	3	0.0742	4717.0	ORF1ab	1.0	1573.0	10772.0	ORF1ab	2.0	3591.0	2018.0	same gene	2021-03	2021	3
27174	11030	16144	3	0.0742	652.0	M	1.0	218.0	10765.0	ORF1ab	1.0	3589.0		different gene	2021-03	2021	3
27175	11030	16145	3	0.0742	653.0	M	2.0	218.0	10765.0	ORF1ab	1.0	3589.0		different gene	2021-03	2021	3
4982	11035	6053	3	0.0742	4717.0	ORF1ab	1.0	1573.0	10770.0	ORF1ab	3.0	3590.0	2017.0	same gene	2021-03	2021	3
11037	27180	16143	3	0.0742	10772.0	ORF1ab	2.0	3591.0	658.0	M	1.0	220.0		different gene	2021-03	2021	3
4982	11030	6048	3	0.0742	4717.0	ORF1ab	1.0	1573.0	10765.0	ORF1ab	1.0	3589.0	2016.0	same gene	2021-03	2021	3
11035	27182	16147	3	0.0742	10770.0	ORF1ab	3.0	3590.0	660.0	M	3.0	220.0		different gene	2021-03	2021	3
11035	27181	16146	3	0.0742	10770.0	ORF1ab	3.0	3590.0	659.0	M	2.0	220.0		different gene	2021-03	2021	3
11035	27180	16145	3	0.0742	10770.0	ORF1ab	3.0	3590.0	658.0	M	1.0	220.0		different gene	2021-03	2021	3
27178	11032	16146	3	0.0742	656.0	M	2.0	219.0	10767.0	ORF1ab	3.0	3589.0		different gene	2021-03	2021	3
27179	11032	16147	3	0.0742	657.0	M	3.0	219.0	10767.0	ORF1ab	3.0	3589.0		different gene	2021-03	2021	3
4981	7985	3004	3	0.0742	4716.0	ORF1ab	3.0	1572.0	7720.0	ORF1ab	1.0	2574.0	1002.0	same gene	2021-03	2021	3
27180	11032	16148	3	0.0742	658.0	M	1.0	220.0	10767.0	ORF1ab	3.0	3589.0		different gene	2021-03	2021	3
27181	11032	16149	3	0.0742	659.0	M	2.0	220.0	10767.0	ORF1ab	3.0	3589.0		different gene	2021-03	2021	3
11030	4973	6057	3	0.0742	10765.0	ORF1ab	1.0	3589.0	4708.0	ORF1ab	1.0	1570.0	2019.0	same gene	2021-03	2021	3
11037	4974	6063	3	0.0742	10772.0	ORF1ab	2.0	3591.0	4709.0	ORF1ab	2.0	1570.0	2021.0	same gene	2021-03	2021	3
11034	27184	16150	3	0.0742	10769.0	ORF1ab	2.0	3590.0	662.0	M	2.0	221.0		different gene	2021-03	2021	3
11034	27182	16148	3	0.0742	10769.0	ORF1ab	2.0	3590.0	660.0	M	3.0	220.0		different gene	2021-03	2021	3
11034	27181	16147	3	0.0742	10769.0	ORF1ab	2.0	3590.0	659.0	M	2.0	220.0		different gene	2021-03	2021	3
11034	27180	16146	3	0.0742	10769.0	ORF1ab	2.0	3590.0	658.0	M	1.0	220.0		different gene	2021-03	2021	3
11034	27179	16145	3	0.0742	10769.0	ORF1ab	2.0	3590.0	657.0	M	3.0	219.0		different gene	2021-03	2021	3
11034	27178	16144	3	0.0742	10769.0	ORF1ab	2.0	3590.0	656.0	M	2.0	219.0		different gene	2021-03	2021	3
11034	27177	16143	3	0.0742	10769.0	ORF1ab	2.0	3590.0	655.0	M	1.0	219.0		different gene	2021-03	2021	3
11034	27176	16142	3	0.0742	10769.0	ORF1ab	2.0	3590.0	654.0	M	3.0	218.0		different gene	2021-03	2021	3
11034	27175	16141	3	0.0742	10769.0	ORF1ab	2.0	3590.0	653.0	M	2.0	218.0		different gene	2021-03	2021	3
11034	27174	16140	3	0.0742	10769.0	ORF1ab	2.0	3590.0	652.0	M	1.0	218.0		different gene	2021-03	2021	3
11034	27173	16139	3	0.0742	10769.0	ORF1ab	2.0	3590.0	651.0	M	3.0	217.0		different gene	2021-03	2021	3
11034	27172	16138	3	0.0742	10769.0	ORF1ab	2.0	3590.0	650.0	M	2.0	217.0		different gene	2021-03	2021	3
27177	11032	16145	3	0.0742	655.0	M	1.0	219.0	10767.0	ORF1ab	3.0	3589.0		different gene	2021-03	2021	3
27176	11032	16144	3	0.0742	654.0	M	3.0	218.0	10767.0	ORF1ab	3.0	3589.0		different gene	2021-03	2021	3
27175	11032	16143	3	0.0742	653.0	M	2.0	218.0	10767.0	ORF1ab	3.0	3589.0		different gene	2021-03	2021	3
11041	4974	6067	3	0.0742	10776.0	ORF1ab	3.0	3592.0	4709.0	ORF1ab	2.0	1570.0	2022.0	same gene	2021-03	2021	3
11035	27179	16144	3	0.0742	10770.0	ORF1ab	3.0	3590.0	657.0	M	3.0	219.0		different gene	2021-03	2021	3
11035	27178	16143	3	0.0742	10770.0	ORF1ab	3.0	3590.0	656.0	M	2.0	219.0		different gene	2021-03	2021	3
11035	27177	16142	3	0.0742	10770.0	ORF1ab	3.0	3590.0	655.0	M	1.0	219.0		different gene	2021-03	2021	3
11035	27176	16141	3	0.0742	10770.0	ORF1ab	3.0	3590.0	654.0	M	3.0	218.0		different gene	2021-03	2021	3
4981	7988	3007	3	0.0742	4716.0	ORF1ab	3.0	1572.0	7723.0	ORF1ab	1.0	2575.0	1003.0	same gene	2021-03	2021	3
24437	4974	19463	3	0.0742	2875.0	S	1.0	959.0	4709.0	ORF1ab	2.0	1570.0		different gene	2021-03	2021	3
24435	4974	19461	3	0.0742	2873.0	S	2.0	958.0	4709.0	ORF1ab	2.0	1570.0		different gene	2021-03	2021	3
11035	27175	16140	3	0.0742	10770.0	ORF1ab	3.0	3590.0	653.0	M	2.0	218.0		different gene	2021-03	2021	3
11040	4974	6066	3	0.0742	10775.0	ORF1ab	2.0	3592.0	4709.0	ORF1ab	2.0	1570.0	2022.0	same gene	2021-03	2021	3
27174	11032	16142	3	0.0742	652.0	M	1.0	218.0	10767.0	ORF1ab	3.0	3589.0		different gene	2021-03	2021	3
11038	4974	6064	3	0.0742	10773.0	ORF1ab	3.0	3591.0	4709.0	ORF1ab	2.0	1570.0	2021.0	same gene	2021-03	2021	3
11035	27174	16139	3	0.0742	10770.0	ORF1ab	3.0	3590.0	652.0	M	1.0	218.0		different gene	2021-03	2021	3
11035	27173	16138	3	0.0742	10770.0	ORF1ab	3.0	3590.0	651.0	M	3.0	217.0		different gene	2021-03	2021	3
11035	27172	16137	3	0.0742	10770.0	ORF1ab	3.0	3590.0	650.0	M	2.0	217.0		different gene	2021-03	2021	3
27182	11031	16151	3	0.0742	660.0	M	3.0	220.0	10766.0	ORF1ab	2.0	3589.0		different gene	2021-03	2021	3
27184	11031	16153	3	0.0742	662.0	M	2.0	221.0	10766.0	ORF1ab	2.0	3589.0		different gene	2021-03	2021	3
27172	11032	16140	3	0.0742	650.0	M	2.0	217.0	10767.0	ORF1ab	3.0	3589.0		different gene	2021-03	2021	3
27173	11032	16141	3	0.0742	651.0	M	3.0	217.0	10767.0	ORF1ab	3.0	3589.0		different gene	2021-03	2021	3
4987	11032	6045	3	0.0742	4722.0	ORF1ab	3.0	1574.0	10767.0	ORF1ab	3.0	3589.0	2015.0	same gene	2021-03	2021	3
27176	11034	16142	3	0.0742	654.0	M	3.0	218.0	10769.0	ORF1ab	2.0	3590.0		different gene	2021-03	2021	3
4979	7985	3006	3	0.0742	4714.0	ORF1ab	1.0	1572.0	7720.0	ORF1ab	1.0	2574.0	1002.0	same gene	2021-03	2021	3
11040	7987	3053	3	0.0742	10775.0	ORF1ab	2.0	3592.0	7722.0	ORF1ab	3.0	2574.0	1018.0	same gene	2021-03	2021	3
11037	7987	3050	3	0.0742	10772.0	ORF1ab	2.0	3591.0	7722.0	ORF1ab	3.0	2574.0	1017.0	same gene	2021-03	2021	3
11035	7987	3048	3	0.0742	10770.0	ORF1ab	3.0	3590.0	7722.0	ORF1ab	3.0	2574.0	1016.0	same gene	2021-03	2021	3
11034	7987	3047	3	0.0742	10769.0	ORF1ab	2.0	3590.0	7722.0	ORF1ab	3.0	2574.0	1016.0	same gene	2021-03	2021	3
27184	11038	16146	3	0.0742	662.0	M	2.0	221.0	10773.0	ORF1ab	3.0	3591.0		different gene	2021-03	2021	3
27182	11038	16144	3	0.0742	660.0	M	3.0	220.0	10773.0	ORF1ab	3.0	3591.0		different gene	2021-03	2021	3
27181	11038	16143	3	0.0742	659.0	M	2.0	220.0	10773.0	ORF1ab	3.0	3591.0		different gene	2021-03	2021	3
27180	11038	16142	3	0.0742	658.0	M	1.0	220.0	10773.0	ORF1ab	3.0	3591.0		different gene	2021-03	2021	3
27179	11038	16141	3	0.0742	657.0	M	3.0	219.0	10773.0	ORF1ab	3.0	3591.0		different gene	2021-03	2021	3
27178	11038	16140	3	0.0742	656.0	M	2.0	219.0	10773.0	ORF1ab	3.0	3591.0		different gene	2021-03	2021	3
27177	11038	16139	3	0.0742	655.0	M	1.0	219.0	10773.0	ORF1ab	3.0	3591.0		different gene	2021-03	2021	3
27176	11038	16138	3	0.0742	654.0	M	3.0	218.0	10773.0	ORF1ab	3.0	3591.0		different gene	2021-03	2021	3
27175	11038	16137	3	0.0742	653.0	M	2.0	218.0	10773.0	ORF1ab	3.0	3591.0		different gene	2021-03	2021	3
27174	11038	16136	3	0.0742	652.0	M	1.0	218.0	10773.0	ORF1ab	3.0	3591.0		different gene	2021-03	2021	3
27173	11038	16135	3	0.0742	651.0	M	3.0	217.0	10773.0	ORF1ab	3.0	3591.0		different gene	2021-03	2021	3
27172	11038	16134	3	0.0742	650.0	M	2.0	217.0	10773.0	ORF1ab	3.0	3591.0		different gene	2021-03	2021	3
11038	7987	3051	3	0.0742	10773.0	ORF1ab	3.0	3591.0	7722.0	ORF1ab	3.0	2574.0	1017.0	same gene	2021-03	2021	3
11041	7987	3054	3	0.0742	10776.0	ORF1ab	3.0	3592.0	7722.0	ORF1ab	3.0	2574.0	1018.0	same gene	2021-03	2021	3
4973	11031	6058	3	0.0742	4708.0	ORF1ab	1.0	1570.0	10766.0	ORF1ab	2.0	3589.0	2019.0	same gene	2021-03	2021	3
27172	11030	16142	3	0.0742	650.0	M	2.0	217.0	10765.0	ORF1ab	1.0	3589.0		different gene	2021-03	2021	3
27181	11040	16141	3	0.0742	659.0	M	2.0	220.0	10775.0	ORF1ab	2.0	3592.0		different gene	2021-03	2021	3
27182	11040	16142	3	0.0742	660.0	M	3.0	220.0	10775.0	ORF1ab	2.0	3592.0		different gene	2021-03	2021	3
27184	11040	16144	3	0.0742	662.0	M	2.0	221.0	10775.0	ORF1ab	2.0	3592.0		different gene	2021-03	2021	3
27184	7988	19196	3	0.0742	662.0	M	2.0	221.0	7723.0	ORF1ab	1.0	2575.0		different gene	2021-03	2021	3
27182	7988	19194	3	0.0742	660.0	M	3.0	220.0	7723.0	ORF1ab	1.0	2575.0		different gene	2021-03	2021	3
27181	7988	19193	3	0.0742	659.0	M	2.0	220.0	7723.0	ORF1ab	1.0	2575.0		different gene	2021-03	2021	3
27180	7988	19192	3	0.0742	658.0	M	1.0	220.0	7723.0	ORF1ab	1.0	2575.0		different gene	2021-03	2021	3
27179	7988	19191	3	0.0742	657.0	M	3.0	219.0	7723.0	ORF1ab	1.0	2575.0		different gene	2021-03	2021	3
27178	7988	19190	3	0.0742	656.0	M	2.0	219.0	7723.0	ORF1ab	1.0	2575.0		different gene	2021-03	2021	3
27177	7988	19189	3	0.0742	655.0	M	1.0	219.0	7723.0	ORF1ab	1.0	2575.0		different gene	2021-03	2021	3
27176	7988	19188	3	0.0742	654.0	M	3.0	218.0	7723.0	ORF1ab	1.0	2575.0		different gene	2021-03	2021	3
27175	7988	19187	3	0.0742	653.0	M	2.0	218.0	7723.0	ORF1ab	1.0	2575.0		different gene	2021-03	2021	3
27174	7988	19186	3	0.0742	652.0	M	1.0	218.0	7723.0	ORF1ab	1.0	2575.0		different gene	2021-03	2021	3
27173	7988	19185	3	0.0742	651.0	M	3.0	217.0	7723.0	ORF1ab	1.0	2575.0		different gene	2021-03	2021	3
27172	7988	19184	3	0.0742	650.0	M	2.0	217.0	7723.0	ORF1ab	1.0	2575.0		different gene	2021-03	2021	3
4973	11030	6057	3	0.0742	4708.0	ORF1ab	1.0	1570.0	10765.0	ORF1ab	1.0	3589.0	2019.0	same gene	2021-03	2021	3
4973	11032	6059	3	0.0742	4708.0	ORF1ab	1.0	1570.0	10767.0	ORF1ab	3.0	3589.0	2019.0	same gene	2021-03	2021	3
7988	4979	3009	3	0.0742	7723.0	ORF1ab	1.0	2575.0	4714.0	ORF1ab	1.0	1572.0	1003.0	same gene	2021-03	2021	3
27178	11037	16141	3	0.0742	656.0	M	2.0	219.0	10772.0	ORF1ab	2.0	3591.0		different gene	2021-03	2021	3
11040	4981	6059	3	0.0742	10775.0	ORF1ab	2.0	3592.0	4716.0	ORF1ab	3.0	1572.0	2020.0	same gene	2021-03	2021	3
11038	4981	6057	3	0.0742	10773.0	ORF1ab	3.0	3591.0	4716.0	ORF1ab	3.0	1572.0	2019.0	same gene	2021-03	2021	3
11037	4981	6056	3	0.0742	10772.0	ORF1ab	2.0	3591.0	4716.0	ORF1ab	3.0	1572.0	2019.0	same gene	2021-03	2021	3
11035	4981	6054	3	0.0742	10770.0	ORF1ab	3.0	3590.0	4716.0	ORF1ab	3.0	1572.0	2018.0	same gene	2021-03	2021	3
11034	4981	6053	3	0.0742	10769.0	ORF1ab	2.0	3590.0	4716.0	ORF1ab	3.0	1572.0	2018.0	same gene	2021-03	2021	3
11033	4981	6052	3	0.0742	10768.0	ORF1ab	1.0	3590.0	4716.0	ORF1ab	3.0	1572.0	2018.0	same gene	2021-03	2021	3
11032	4981	6051	3	0.0742	10767.0	ORF1ab	3.0	3589.0	4716.0	ORF1ab	3.0	1572.0	2017.0	same gene	2021-03	2021	3
11031	4981	6050	3	0.0742	10766.0	ORF1ab	2.0	3589.0	4716.0	ORF1ab	3.0	1572.0	2017.0	same gene	2021-03	2021	3
11030	4981	6049	3	0.0742	10765.0	ORF1ab	1.0	3589.0	4716.0	ORF1ab	3.0	1572.0	2017.0	same gene	2021-03	2021	3
27177	11037	16140	3	0.0742	655.0	M	1.0	219.0	10772.0	ORF1ab	2.0	3591.0		different gene	2021-03	2021	3
7985	4982	3003	3	0.0742	7720.0	ORF1ab	1.0	2574.0	4717.0	ORF1ab	1.0	1573.0	1001.0	same gene	2021-03	2021	3
4986	24437	19451	3	0.0742	4721.0	ORF1ab	2.0	1574.0	2875.0	S	1.0	959.0		different gene	2021-03	2021	3
4987	7988	3001	3	0.0742	4722.0	ORF1ab	3.0	1574.0	7723.0	ORF1ab	1.0	2575.0	1001.0	same gene	2021-03	2021	3
4987	7985	2998	3	0.0742	4722.0	ORF1ab	3.0	1574.0	7720.0	ORF1ab	1.0	2574.0	1000.0	same gene	2021-03	2021	3
[truncated: 6,581 more rows]
