# Supplementary material for: Real-time identification of epistatic interactions in SARS-CoV-2 from large genome collections
Source: Genome Biol. 2024 Aug 22;25:228. doi: 10.1186/s13059-024-03355-y (PMC11342480; doi:10.1186/s13059-024-03355-y)
Supplement: Supplementary file 9 — Additional file 9. Table S8: predicted interactions for the time subsets, from March 2020 until March 2023; columns are the same as those in Table S7. [file 13059_2024_3355_MOESM9_ESM.zip › time_subset_2021-04.tsv]

pos_source	pos_target	distance	outlier	mi	feature_position_source	gene_source	codon_source	feature_codon_source	feature_position_target	gene_target	codon_target	feature_codon_target	codon_distance	interaction	name	year	month
11290	11295	5	4	0.68563	11025.0	ORF1ab	3.0	3675.0	11030.0	ORF1ab	2.0	3677.0	2.0	same gene	2021-04	2021	4
11295	11290	5	4	0.68563	11030.0	ORF1ab	2.0	3677.0	11025.0	ORF1ab	3.0	3675.0	2.0	same gene	2021-04	2021	4
11299	11282	17	4	0.6809	11034.0	ORF1ab	3.0	3678.0	11017.0	ORF1ab	1.0	3673.0	5.0	same gene	2021-04	2021	4
11282	11299	17	4	0.6809	11017.0	ORF1ab	1.0	3673.0	11034.0	ORF1ab	3.0	3678.0	5.0	same gene	2021-04	2021	4
27972	28048	76	4	0.67598	79.0	ORF8	1.0	27.0	155.0	ORF8	2.0	52.0	25.0	same gene	2021-04	2021	4
28048	27972	76	4	0.67598	155.0	ORF8	2.0	52.0	79.0	ORF8	1.0	27.0	25.0	same gene	2021-04	2021	4
28111	27972	139	4	0.67392	218.0	ORF8	2.0	73.0	79.0	ORF8	1.0	27.0	46.0	same gene	2021-04	2021	4
27972	28111	139	4	0.67392	79.0	ORF8	1.0	27.0	218.0	ORF8	2.0	73.0	46.0	same gene	2021-04	2021	4
913	16176	15263	4	0.67298	648.0	ORF1ab	3.0	216.0	2709.0	ORF1ab	3.0	903.0	687.0	same gene	2021-04	2021	4
16176	913	15263	4	0.67298	2709.0	ORF1ab	3.0	903.0	648.0	ORF1ab	3.0	216.0	687.0	same gene	2021-04	2021	4
5388	6954	1566	4	0.6728	5123.0	ORF1ab	2.0	1708.0	6689.0	ORF1ab	2.0	2230.0	522.0	same gene	2021-04	2021	4
6954	5388	1566	4	0.6728	6689.0	ORF1ab	2.0	2230.0	5123.0	ORF1ab	2.0	1708.0	522.0	same gene	2021-04	2021	4
5388	24914	19526	4	0.67105	5123.0	ORF1ab	2.0	1708.0	3352.0	S	1.0	1118.0		different gene	2021-04	2021	4
24914	5388	19526	4	0.67105	3352.0	S	1.0	1118.0	5123.0	ORF1ab	2.0	1708.0		different gene	2021-04	2021	4
16176	5388	10788	4	0.67066	2709.0	ORF1ab	3.0	903.0	5123.0	ORF1ab	2.0	1708.0	805.0	same gene	2021-04	2021	4
5388	16176	10788	4	0.67066	5123.0	ORF1ab	2.0	1708.0	2709.0	ORF1ab	3.0	903.0	805.0	same gene	2021-04	2021	4
24914	28111	3197	4	0.66927	3352.0	S	1.0	1118.0	218.0	ORF8	2.0	73.0		different gene	2021-04	2021	4
28111	24914	3197	4	0.66927	218.0	ORF8	2.0	73.0	3352.0	S	1.0	1118.0		different gene	2021-04	2021	4
23271	5388	17883	4	0.6677	1709.0	S	2.0	570.0	5123.0	ORF1ab	2.0	1708.0		different gene	2021-04	2021	4
5388	23271	17883	4	0.6677	5123.0	ORF1ab	2.0	1708.0	1709.0	S	2.0	570.0		different gene	2021-04	2021	4
28111	28281	170	4	0.66739	218.0	ORF8	2.0	73.0	8.0	N	2.0	3.0		different gene	2021-04	2021	4
28281	28111	170	4	0.66739	8.0	N	2.0	3.0	218.0	ORF8	2.0	73.0		different gene	2021-04	2021	4
3267	23271	20004	4	0.66695	3002.0	ORF1ab	2.0	1001.0	1709.0	S	2.0	570.0		different gene	2021-04	2021	4
23271	3267	20004	4	0.66695	1709.0	S	2.0	570.0	3002.0	ORF1ab	2.0	1001.0		different gene	2021-04	2021	4
15279	28111	12832	4	0.66608	1812.0	ORF1ab	3.0	604.0	218.0	ORF8	2.0	73.0		different gene	2021-04	2021	4
28111	15279	12832	4	0.66608	218.0	ORF8	2.0	73.0	1812.0	ORF1ab	3.0	604.0		different gene	2021-04	2021	4
28111	24506	3605	4	0.66443	218.0	ORF8	2.0	73.0	2944.0	S	1.0	982.0		different gene	2021-04	2021	4
24506	28111	3605	4	0.66443	2944.0	S	1.0	982.0	218.0	ORF8	2.0	73.0		different gene	2021-04	2021	4
28977	913	28064	4	0.66422	704.0	N	2.0	235.0	648.0	ORF1ab	3.0	216.0		different gene	2021-04	2021	4
913	28977	28064	4	0.66422	648.0	ORF1ab	3.0	216.0	704.0	N	2.0	235.0		different gene	2021-04	2021	4
5986	5388	598	4	0.66068	5721.0	ORF1ab	3.0	1907.0	5123.0	ORF1ab	2.0	1708.0	199.0	same gene	2021-04	2021	4
5388	5986	598	4	0.66068	5123.0	ORF1ab	2.0	1708.0	5721.0	ORF1ab	3.0	1907.0	199.0	same gene	2021-04	2021	4
5388	14676	9288	4	0.65772	5123.0	ORF1ab	2.0	1708.0	1209.0	ORF1ab	3.0	403.0	1305.0	same gene	2021-04	2021	4
14676	5388	9288	4	0.65772	1209.0	ORF1ab	3.0	403.0	5123.0	ORF1ab	2.0	1708.0	1305.0	same gene	2021-04	2021	4
23709	24506	797	4	0.6472	2147.0	S	2.0	716.0	2944.0	S	1.0	982.0	266.0	same gene	2021-04	2021	4
24506	23709	797	4	0.6472	2944.0	S	1.0	982.0	2147.0	S	2.0	716.0	266.0	same gene	2021-04	2021	4
15279	21766	6487	4	0.5772	1812.0	ORF1ab	3.0	604.0	204.0	S	3.0	68.0		different gene	2021-04	2021	4
21766	15279	6487	4	0.5772	204.0	S	3.0	68.0	1812.0	ORF1ab	3.0	604.0		different gene	2021-04	2021	4
24506	23063	1443	4	0.56996	2944.0	S	1.0	982.0	1501.0	S	1.0	501.0	481.0	same gene	2021-04	2021	4
23063	24506	1443	4	0.56996	1501.0	S	1.0	501.0	2944.0	S	1.0	982.0	481.0	same gene	2021-04	2021	4
15279	21998	6719	4	0.55714	1812.0	ORF1ab	3.0	604.0	436.0	S	1.0	146.0		different gene	2021-04	2021	4
21998	15279	6719	4	0.55714	436.0	S	1.0	146.0	1812.0	ORF1ab	3.0	604.0		different gene	2021-04	2021	4
6954	23604	16650	4	0.53877	6689.0	ORF1ab	2.0	2230.0	2042.0	S	2.0	681.0		different gene	2021-04	2021	4
23604	6954	16650	4	0.53877	2042.0	S	2.0	681.0	6689.0	ORF1ab	2.0	2230.0		different gene	2021-04	2021	4
28271	11296	16975	4	0.49827					11031.0	ORF1ab	3.0	3677.0		different gene	2021-04	2021	4
11296	28271	16975	4	0.49827	11031.0	ORF1ab	3.0	3677.0						different gene	2021-04	2021	4
11296	28281	16985	4	0.49029	11031.0	ORF1ab	3.0	3677.0	8.0	N	2.0	3.0		different gene	2021-04	2021	4
28281	11296	16985	4	0.49029	8.0	N	2.0	3.0	11031.0	ORF1ab	3.0	3677.0		different gene	2021-04	2021	4
1059	25563	24504	4	0.46888	794.0	ORF1ab	2.0	265.0	171.0	ORF3a	3.0	57.0		different gene	2021-04	2021	4
25563	1059	24504	4	0.46888	171.0	ORF3a	3.0	57.0	794.0	ORF1ab	2.0	265.0		different gene	2021-04	2021	4
15279	28882	13603	4	0.40474	1812.0	ORF1ab	3.0	604.0	609.0	N	3.0	203.0		different gene	2021-04	2021	4
28882	15279	13603	4	0.40474	609.0	N	3.0	203.0	1812.0	ORF1ab	3.0	604.0		different gene	2021-04	2021	4
18424	25907	7483	4	0.36824	4957.0	ORF1ab	1.0	1653.0	515.0	ORF3a	2.0	172.0		different gene	2021-04	2021	4
25907	18424	7483	4	0.36824	515.0	ORF3a	2.0	172.0	4957.0	ORF1ab	1.0	1653.0		different gene	2021-04	2021	4
28472	18424	10048	4	0.36462	199.0	N	1.0	67.0	4957.0	ORF1ab	1.0	1653.0		different gene	2021-04	2021	4
18424	28472	10048	4	0.36462	4957.0	ORF1ab	1.0	1653.0	199.0	N	1.0	67.0		different gene	2021-04	2021	4
10319	27964	17645	4	0.35783	10054.0	ORF1ab	1.0	3352.0	71.0	ORF8	2.0	24.0		different gene	2021-04	2021	4
27964	10319	17645	4	0.35783	71.0	ORF8	2.0	24.0	10054.0	ORF1ab	1.0	3352.0		different gene	2021-04	2021	4
18424	10319	8105	4	0.34729	4957.0	ORF1ab	1.0	1653.0	10054.0	ORF1ab	1.0	3352.0	1699.0	same gene	2021-04	2021	4
10319	18424	8105	4	0.34729	10054.0	ORF1ab	1.0	3352.0	4957.0	ORF1ab	1.0	1653.0	1699.0	same gene	2021-04	2021	4
18424	21304	2880	4	0.33866	4957.0	ORF1ab	1.0	1653.0	7837.0	ORF1ab	1.0	2613.0	960.0	same gene	2021-04	2021	4
21304	18424	2880	4	0.33866	7837.0	ORF1ab	1.0	2613.0	4957.0	ORF1ab	1.0	1653.0	960.0	same gene	2021-04	2021	4
28881	25563	3318	4	0.31435	608.0	N	2.0	203.0	171.0	ORF3a	3.0	57.0		different gene	2021-04	2021	4
25563	28881	3318	4	0.31435	171.0	ORF3a	3.0	57.0	608.0	N	2.0	203.0		different gene	2021-04	2021	4
18424	28869	10445	4	0.30254	4957.0	ORF1ab	1.0	1653.0	596.0	N	2.0	199.0		different gene	2021-04	2021	4
28869	18424	10445	4	0.30254	596.0	N	2.0	199.0	4957.0	ORF1ab	1.0	1653.0		different gene	2021-04	2021	4
26801	29645	2844	4	0.23958	279.0	M	3.0	93.0	88.0	ORF10	1.0	30.0		different gene	2021-04	2021	4
29645	26801	2844	4	0.23958	88.0	ORF10	1.0	30.0	279.0	M	3.0	93.0		different gene	2021-04	2021	4
26801	445	26356	4	0.23884	279.0	M	3.0	93.0	180.0	ORF1ab	3.0	60.0		different gene	2021-04	2021	4
445	26801	26356	4	0.23884	180.0	ORF1ab	3.0	60.0	279.0	M	3.0	93.0		different gene	2021-04	2021	4
28932	26801	2131	4	0.23777	659.0	N	2.0	220.0	279.0	M	3.0	93.0		different gene	2021-04	2021	4
26801	28932	2131	4	0.23777	279.0	M	3.0	93.0	659.0	N	2.0	220.0		different gene	2021-04	2021	4
445	6286	5841	4	0.23243	180.0	ORF1ab	3.0	60.0	6021.0	ORF1ab	3.0	2007.0	1947.0	same gene	2021-04	2021	4
6286	445	5841	4	0.23243	6021.0	ORF1ab	3.0	2007.0	180.0	ORF1ab	3.0	60.0	1947.0	same gene	2021-04	2021	4
26801	21255	5546	4	0.22872	279.0	M	3.0	93.0	7788.0	ORF1ab	3.0	2596.0		different gene	2021-04	2021	4
21255	26801	5546	4	0.22872	7788.0	ORF1ab	3.0	2596.0	279.0	M	3.0	93.0		different gene	2021-04	2021	4
22227	26801	4574	4	0.22318	665.0	S	2.0	222.0	279.0	M	3.0	93.0		different gene	2021-04	2021	4
26801	22227	4574	4	0.22318	279.0	M	3.0	93.0	665.0	S	2.0	222.0		different gene	2021-04	2021	4
1059	28869	27810	4	0.21685	794.0	ORF1ab	2.0	265.0	596.0	N	2.0	199.0		different gene	2021-04	2021	4
28869	1059	27810	4	0.21685	596.0	N	2.0	199.0	794.0	ORF1ab	2.0	265.0		different gene	2021-04	2021	4
21600	17014	4586	4	0.20819	38.0	S	2.0	13.0	3547.0	ORF1ab	1.0	1183.0		different gene	2021-04	2021	4
17014	21600	4586	4	0.20819	3547.0	ORF1ab	1.0	1183.0	38.0	S	2.0	13.0		different gene	2021-04	2021	4
22018	21600	418	4	0.20801	456.0	S	3.0	152.0	38.0	S	2.0	13.0	139.0	same gene	2021-04	2021	4
21600	22018	418	4	0.20801	38.0	S	2.0	13.0	456.0	S	3.0	152.0	139.0	same gene	2021-04	2021	4
14120	2110	12010	4	0.20581	653.0	ORF1ab	2.0	218.0	1845.0	ORF1ab	3.0	615.0	397.0	same gene	2021-04	2021	4
2110	14120	12010	4	0.20581	1845.0	ORF1ab	3.0	615.0	653.0	ORF1ab	2.0	218.0	397.0	same gene	2021-04	2021	4
8083	14805	6722	4	0.20014	7818.0	ORF1ab	3.0	2606.0	1338.0	ORF1ab	3.0	446.0	2160.0	same gene	2021-04	2021	4
14805	8083	6722	4	0.20014	1338.0	ORF1ab	3.0	446.0	7818.0	ORF1ab	3.0	2606.0	2160.0	same gene	2021-04	2021	4
28272	17014	11258	4	0.19389					3547.0	ORF1ab	1.0	1183.0		different gene	2021-04	2021	4
17014	28272	11258	4	0.19389	3547.0	ORF1ab	1.0	1183.0						different gene	2021-04	2021	4
22018	26681	4663	4	0.18342	456.0	S	3.0	152.0	159.0	M	3.0	53.0		different gene	2021-04	2021	4
26681	22018	4663	4	0.18342	159.0	M	3.0	53.0	456.0	S	3.0	152.0		different gene	2021-04	2021	4
21600	29362	7762	4	0.17772	38.0	S	2.0	13.0	1089.0	N	3.0	363.0		different gene	2021-04	2021	4
29362	21600	7762	4	0.17772	1089.0	N	3.0	363.0	38.0	S	2.0	13.0		different gene	2021-04	2021	4
21600	22917	1317	4	0.16036	38.0	S	2.0	13.0	1355.0	S	2.0	452.0	439.0	same gene	2021-04	2021	4
22917	21600	1317	4	0.16036	1355.0	S	2.0	452.0	38.0	S	2.0	13.0	439.0	same gene	2021-04	2021	4
24349	27890	3541	4	0.15903	2787.0	S	3.0	929.0						different gene	2021-04	2021	4
27890	24349	3541	4	0.15903					2787.0	S	3.0	929.0		different gene	2021-04	2021	4
24349	12878	11471	4	0.15889	2787.0	S	3.0	929.0	12613.0	ORF1ab	1.0	4205.0		different gene	2021-04	2021	4
12878	24349	11471	4	0.15889	12613.0	ORF1ab	1.0	4205.0	2787.0	S	3.0	929.0		different gene	2021-04	2021	4
2597	24349	21752	4	0.15665	2332.0	ORF1ab	1.0	778.0	2787.0	S	3.0	929.0		different gene	2021-04	2021	4
24349	2597	21752	4	0.15665	2787.0	S	3.0	929.0	2332.0	ORF1ab	1.0	778.0		different gene	2021-04	2021	4
2395	24349	21954	4	0.15544	2130.0	ORF1ab	3.0	710.0	2787.0	S	3.0	929.0		different gene	2021-04	2021	4
24349	2395	21954	4	0.15544	2787.0	S	3.0	929.0	2130.0	ORF1ab	3.0	710.0		different gene	2021-04	2021	4
22018	28887	6869	4	0.15229	456.0	S	3.0	152.0	614.0	N	2.0	205.0		different gene	2021-04	2021	4
28887	22018	6869	4	0.15229	614.0	N	2.0	205.0	456.0	S	3.0	152.0		different gene	2021-04	2021	4
12100	8947	3153	4	0.15206	11835.0	ORF1ab	3.0	3945.0	8682.0	ORF1ab	3.0	2894.0	1051.0	same gene	2021-04	2021	4
8947	12100	3153	4	0.15206	8682.0	ORF1ab	3.0	2894.0	11835.0	ORF1ab	3.0	3945.0	1051.0	same gene	2021-04	2021	4
27925	25517	2408	4	0.15067	32.0	ORF8	2.0	11.0	125.0	ORF3a	2.0	42.0		different gene	2021-04	2021	4
25517	27925	2408	4	0.15067	125.0	ORF3a	2.0	42.0	32.0	ORF8	2.0	11.0		different gene	2021-04	2021	4
24349	12100	12249	4	0.14656	2787.0	S	3.0	929.0	11835.0	ORF1ab	3.0	3945.0		different gene	2021-04	2021	4
12100	24349	12249	4	0.14656	11835.0	ORF1ab	3.0	3945.0	2787.0	S	3.0	929.0		different gene	2021-04	2021	4
9867	27925	18058	4	0.14488	9602.0	ORF1ab	2.0	3201.0	32.0	ORF8	2.0	11.0		different gene	2021-04	2021	4
27925	9867	18058	4	0.14488	32.0	ORF8	2.0	11.0	9602.0	ORF1ab	2.0	3201.0		different gene	2021-04	2021	4
28932	27944	988	4	0.14024	659.0	N	2.0	220.0	51.0	ORF8	3.0	17.0		different gene	2021-04	2021	4
27944	28932	988	4	0.14024	51.0	ORF8	3.0	17.0	659.0	N	2.0	220.0		different gene	2021-04	2021	4
18424	8083	10341	4	0.13366	4957.0	ORF1ab	1.0	1653.0	7818.0	ORF1ab	3.0	2606.0	953.0	same gene	2021-04	2021	4
8083	18424	10341	4	0.13366	7818.0	ORF1ab	3.0	2606.0	4957.0	ORF1ab	1.0	1653.0	953.0	same gene	2021-04	2021	4
28975	27925	1050	4	0.13272	702.0	N	3.0	234.0	32.0	ORF8	2.0	11.0		different gene	2021-04	2021	4
27925	28975	1050	4	0.13272	32.0	ORF8	2.0	11.0	702.0	N	3.0	234.0		different gene	2021-04	2021	4
20268	28854	8586	4	0.12365	6801.0	ORF1ab	3.0	2267.0	581.0	N	2.0	194.0		different gene	2021-04	2021	4
28854	20268	8586	4	0.12365	581.0	N	2.0	194.0	6801.0	ORF1ab	3.0	2267.0		different gene	2021-04	2021	4
22018	24349	2331	4	0.12316	456.0	S	3.0	152.0	2787.0	S	3.0	929.0	777.0	same gene	2021-04	2021	4
24349	22018	2331	4	0.12316	2787.0	S	3.0	929.0	456.0	S	3.0	152.0	777.0	same gene	2021-04	2021	4
28095	14120	13975	4	0.12189	202.0	ORF8	1.0	68.0	653.0	ORF1ab	2.0	218.0		different gene	2021-04	2021	4
14120	28095	13975	4	0.12189	653.0	ORF1ab	2.0	218.0	202.0	ORF8	1.0	68.0		different gene	2021-04	2021	4
28095	28048	47	4	0.1215	202.0	ORF8	1.0	68.0	155.0	ORF8	2.0	52.0	16.0	same gene	2021-04	2021	4
28048	28095	47	4	0.1215	155.0	ORF8	2.0	52.0	202.0	ORF8	1.0	68.0	16.0	same gene	2021-04	2021	4
17615	5388	12227	4	0.11179	4148.0	ORF1ab	2.0	1383.0	5123.0	ORF1ab	2.0	1708.0	325.0	same gene	2021-04	2021	4
5388	17615	12227	4	0.11179	5123.0	ORF1ab	2.0	1708.0	4148.0	ORF1ab	2.0	1383.0	325.0	same gene	2021-04	2021	4
22320	16500	5820	4	0.10866	758.0	S	2.0	253.0	3033.0	ORF1ab	3.0	1011.0		different gene	2021-04	2021	4
16500	22320	5820	4	0.10866	3033.0	ORF1ab	3.0	1011.0	758.0	S	2.0	253.0		different gene	2021-04	2021	4
16500	20262	3762	4	0.10849	3033.0	ORF1ab	3.0	1011.0	6795.0	ORF1ab	3.0	2265.0	1254.0	same gene	2021-04	2021	4
20262	16500	3762	4	0.10849	6795.0	ORF1ab	3.0	2265.0	3033.0	ORF1ab	3.0	1011.0	1254.0	same gene	2021-04	2021	4
25437	8603	16834	4	0.10441	45.0	ORF3a	3.0	15.0	8338.0	ORF1ab	1.0	2780.0		different gene	2021-04	2021	4
8603	25437	16834	4	0.10441	8338.0	ORF1ab	1.0	2780.0	45.0	ORF3a	3.0	15.0		different gene	2021-04	2021	4
16500	9867	6633	4	0.10424	3033.0	ORF1ab	3.0	1011.0	9602.0	ORF1ab	2.0	3201.0	2190.0	same gene	2021-04	2021	4
9867	16500	6633	4	0.10424	9602.0	ORF1ab	2.0	3201.0	3033.0	ORF1ab	3.0	1011.0	2190.0	same gene	2021-04	2021	4
21921	21916	5	4	0.10367	359.0	S	2.0	120.0	354.0	S	3.0	118.0	2.0	same gene	2021-04	2021	4
21916	21921	5	4	0.10367	354.0	S	3.0	118.0	359.0	S	2.0	120.0	2.0	same gene	2021-04	2021	4
21955	21959	4	3	0.09884	393.0	S	3.0	131.0	397.0	S	1.0	133.0	2.0	same gene	2021-04	2021	4
21959	21955	4	3	0.09884	397.0	S	1.0	133.0	393.0	S	3.0	131.0	2.0	same gene	2021-04	2021	4
19410	19401	9	3	0.09843	5943.0	ORF1ab	3.0	1981.0	5934.0	ORF1ab	3.0	1978.0	3.0	same gene	2021-04	2021	4
19401	19410	9	3	0.09843	5934.0	ORF1ab	3.0	1978.0	5943.0	ORF1ab	3.0	1981.0	3.0	same gene	2021-04	2021	4
22320	21846	474	3	0.0977	758.0	S	2.0	253.0	284.0	S	2.0	95.0	158.0	same gene	2021-04	2021	4
21846	22320	474	3	0.0977	284.0	S	2.0	95.0	758.0	S	2.0	253.0	158.0	same gene	2021-04	2021	4
28887	25563	3324	3	0.09383	614.0	N	2.0	205.0	171.0	ORF3a	3.0	57.0		different gene	2021-04	2021	4
25563	28887	3324	3	0.09383	171.0	ORF3a	3.0	57.0	614.0	N	2.0	205.0		different gene	2021-04	2021	4
23756	19839	3917	3	0.0928	2194.0	S	1.0	732.0	6372.0	ORF1ab	3.0	2124.0		different gene	2021-04	2021	4
19839	23756	3917	3	0.0928	6372.0	ORF1ab	3.0	2124.0	2194.0	S	1.0	732.0		different gene	2021-04	2021	4
9738	13713	3975	3	0.09252	9473.0	ORF1ab	2.0	3158.0	246.0	ORF1ab	3.0	82.0	3076.0	same gene	2021-04	2021	4
13713	9738	3975	3	0.09252	246.0	ORF1ab	3.0	82.0	9473.0	ORF1ab	2.0	3158.0	3076.0	same gene	2021-04	2021	4
15720	25135	9415	3	0.09073	2253.0	ORF1ab	3.0	751.0	3573.0	S	3.0	1191.0		different gene	2021-04	2021	4
25135	15720	9415	3	0.09073	3573.0	S	3.0	1191.0	2253.0	ORF1ab	3.0	751.0		different gene	2021-04	2021	4
28245	28251	6	3	0.09063	352.0	ORF8	1.0	118.0	358.0	ORF8	1.0	120.0	2.0	same gene	2021-04	2021	4
28251	28245	6	3	0.09063	358.0	ORF8	1.0	120.0	352.0	ORF8	1.0	118.0	2.0	same gene	2021-04	2021	4
22377	22346	31	3	0.09018	815.0	S	2.0	272.0	784.0	S	1.0	262.0	10.0	same gene	2021-04	2021	4
22346	22377	31	3	0.09018	784.0	S	1.0	262.0	815.0	S	2.0	272.0	10.0	same gene	2021-04	2021	4
523	517	6	3	0.08919	258.0	ORF1ab	3.0	86.0	252.0	ORF1ab	3.0	84.0	2.0	same gene	2021-04	2021	4
517	523	6	3	0.08919	252.0	ORF1ab	3.0	84.0	258.0	ORF1ab	3.0	86.0	2.0	same gene	2021-04	2021	4
21137	25135	3998	3	0.0874	7670.0	ORF1ab	2.0	2557.0	3573.0	S	3.0	1191.0		different gene	2021-04	2021	4
25135	21137	3998	3	0.0874	3573.0	S	3.0	1191.0	7670.0	ORF1ab	2.0	2557.0		different gene	2021-04	2021	4
27944	21614	6330	3	0.08715	51.0	ORF8	3.0	17.0	52.0	S	1.0	18.0		different gene	2021-04	2021	4
21614	27944	6330	3	0.08715	52.0	S	1.0	18.0	51.0	ORF8	3.0	17.0		different gene	2021-04	2021	4
8801	8797	4	3	0.08618	8536.0	ORF1ab	1.0	2846.0	8532.0	ORF1ab	3.0	2844.0	2.0	same gene	2021-04	2021	4
8797	8801	4	3	0.08618	8532.0	ORF1ab	3.0	2844.0	8536.0	ORF1ab	1.0	2846.0	2.0	same gene	2021-04	2021	4
8805	8798	7	3	0.08617	8540.0	ORF1ab	2.0	2847.0	8533.0	ORF1ab	1.0	2845.0	2.0	same gene	2021-04	2021	4
8798	8805	7	3	0.08617	8533.0	ORF1ab	1.0	2845.0	8540.0	ORF1ab	2.0	2847.0	2.0	same gene	2021-04	2021	4
8801	8795	6	3	0.08616	8536.0	ORF1ab	1.0	2846.0	8530.0	ORF1ab	1.0	2844.0	2.0	same gene	2021-04	2021	4
8801	8794	7	3	0.08616	8536.0	ORF1ab	1.0	2846.0	8529.0	ORF1ab	3.0	2843.0	3.0	same gene	2021-04	2021	4
8801	8793	8	3	0.08616	8536.0	ORF1ab	1.0	2846.0	8528.0	ORF1ab	2.0	2843.0	3.0	same gene	2021-04	2021	4
8799	8793	6	3	0.08616	8534.0	ORF1ab	2.0	2845.0	8528.0	ORF1ab	2.0	2843.0	2.0	same gene	2021-04	2021	4
8798	8793	5	3	0.08616	8533.0	ORF1ab	1.0	2845.0	8528.0	ORF1ab	2.0	2843.0	2.0	same gene	2021-04	2021	4
8794	8801	7	3	0.08616	8529.0	ORF1ab	3.0	2843.0	8536.0	ORF1ab	1.0	2846.0	3.0	same gene	2021-04	2021	4
8798	8794	4	3	0.08616	8533.0	ORF1ab	1.0	2845.0	8529.0	ORF1ab	3.0	2843.0	2.0	same gene	2021-04	2021	4
8793	8799	6	3	0.08616	8528.0	ORF1ab	2.0	2843.0	8534.0	ORF1ab	2.0	2845.0	2.0	same gene	2021-04	2021	4
8793	8801	8	3	0.08616	8528.0	ORF1ab	2.0	2843.0	8536.0	ORF1ab	1.0	2846.0	3.0	same gene	2021-04	2021	4
8794	8798	4	3	0.08616	8529.0	ORF1ab	3.0	2843.0	8533.0	ORF1ab	1.0	2845.0	2.0	same gene	2021-04	2021	4
8793	8798	5	3	0.08616	8528.0	ORF1ab	2.0	2843.0	8533.0	ORF1ab	1.0	2845.0	2.0	same gene	2021-04	2021	4
8795	8801	6	3	0.08616	8530.0	ORF1ab	1.0	2844.0	8536.0	ORF1ab	1.0	2846.0	2.0	same gene	2021-04	2021	4
8799	8794	5	3	0.08616	8534.0	ORF1ab	2.0	2845.0	8529.0	ORF1ab	3.0	2843.0	2.0	same gene	2021-04	2021	4
8794	8799	5	3	0.08616	8529.0	ORF1ab	3.0	2843.0	8534.0	ORF1ab	2.0	2845.0	2.0	same gene	2021-04	2021	4
5447	5432	15	3	0.08608	5182.0	ORF1ab	1.0	1728.0	5167.0	ORF1ab	1.0	1723.0	5.0	same gene	2021-04	2021	4
5422	5426	4	3	0.08608	5157.0	ORF1ab	3.0	1719.0	5161.0	ORF1ab	1.0	1721.0	2.0	same gene	2021-04	2021	4
5445	5433	12	3	0.08608	5180.0	ORF1ab	2.0	1727.0	5168.0	ORF1ab	2.0	1723.0	4.0	same gene	2021-04	2021	4
5446	5432	14	3	0.08608	5181.0	ORF1ab	3.0	1727.0	5167.0	ORF1ab	1.0	1723.0	4.0	same gene	2021-04	2021	4
5444	5433	11	3	0.08608	5179.0	ORF1ab	1.0	1727.0	5168.0	ORF1ab	2.0	1723.0	4.0	same gene	2021-04	2021	4
5432	5443	11	3	0.08608	5167.0	ORF1ab	1.0	1723.0	5178.0	ORF1ab	3.0	1726.0	3.0	same gene	2021-04	2021	4
5443	5433	10	3	0.08608	5178.0	ORF1ab	3.0	1726.0	5168.0	ORF1ab	2.0	1723.0	3.0	same gene	2021-04	2021	4
5439	5432	7	3	0.08608	5174.0	ORF1ab	2.0	1725.0	5167.0	ORF1ab	1.0	1723.0	2.0	same gene	2021-04	2021	4
5443	5432	11	3	0.08608	5178.0	ORF1ab	3.0	1726.0	5167.0	ORF1ab	1.0	1723.0	3.0	same gene	2021-04	2021	4
5444	5432	12	3	0.08608	5179.0	ORF1ab	1.0	1727.0	5167.0	ORF1ab	1.0	1723.0	4.0	same gene	2021-04	2021	4
5432	5439	7	3	0.08608	5167.0	ORF1ab	1.0	1723.0	5174.0	ORF1ab	2.0	1725.0	2.0	same gene	2021-04	2021	4
5439	5433	6	3	0.08608	5174.0	ORF1ab	2.0	1725.0	5168.0	ORF1ab	2.0	1723.0	2.0	same gene	2021-04	2021	4
5445	5432	13	3	0.08608	5180.0	ORF1ab	2.0	1727.0	5167.0	ORF1ab	1.0	1723.0	4.0	same gene	2021-04	2021	4
5426	5422	4	3	0.08608	5161.0	ORF1ab	1.0	1721.0	5157.0	ORF1ab	3.0	1719.0	2.0	same gene	2021-04	2021	4
5447	5433	14	3	0.08608	5182.0	ORF1ab	1.0	1728.0	5168.0	ORF1ab	2.0	1723.0	5.0	same gene	2021-04	2021	4
5446	5433	13	3	0.08608	5181.0	ORF1ab	3.0	1727.0	5168.0	ORF1ab	2.0	1723.0	4.0	same gene	2021-04	2021	4
5447	5439	8	3	0.08608	5182.0	ORF1ab	1.0	1728.0	5174.0	ORF1ab	2.0	1725.0	3.0	same gene	2021-04	2021	4
5445	5435	10	3	0.08608	5180.0	ORF1ab	2.0	1727.0	5170.0	ORF1ab	1.0	1724.0	3.0	same gene	2021-04	2021	4
5446	5435	11	3	0.08608	5181.0	ORF1ab	3.0	1727.0	5170.0	ORF1ab	1.0	1724.0	3.0	same gene	2021-04	2021	4
5447	5435	12	3	0.08608	5182.0	ORF1ab	1.0	1728.0	5170.0	ORF1ab	1.0	1724.0	4.0	same gene	2021-04	2021	4
5432	5444	12	3	0.08608	5167.0	ORF1ab	1.0	1723.0	5179.0	ORF1ab	1.0	1727.0	4.0	same gene	2021-04	2021	4
5435	5443	8	3	0.08608	5170.0	ORF1ab	1.0	1724.0	5178.0	ORF1ab	3.0	1726.0	2.0	same gene	2021-04	2021	4
5445	5439	6	3	0.08608	5180.0	ORF1ab	2.0	1727.0	5174.0	ORF1ab	2.0	1725.0	2.0	same gene	2021-04	2021	4
5435	5444	9	3	0.08608	5170.0	ORF1ab	1.0	1724.0	5179.0	ORF1ab	1.0	1727.0	3.0	same gene	2021-04	2021	4
5446	5439	7	3	0.08608	5181.0	ORF1ab	3.0	1727.0	5174.0	ORF1ab	2.0	1725.0	2.0	same gene	2021-04	2021	4
5435	5445	10	3	0.08608	5170.0	ORF1ab	1.0	1724.0	5180.0	ORF1ab	2.0	1727.0	3.0	same gene	2021-04	2021	4
5443	5435	8	3	0.08608	5178.0	ORF1ab	3.0	1726.0	5170.0	ORF1ab	1.0	1724.0	2.0	same gene	2021-04	2021	4
5435	5446	11	3	0.08608	5170.0	ORF1ab	1.0	1724.0	5181.0	ORF1ab	3.0	1727.0	3.0	same gene	2021-04	2021	4
5435	5447	12	3	0.08608	5170.0	ORF1ab	1.0	1724.0	5182.0	ORF1ab	1.0	1728.0	4.0	same gene	2021-04	2021	4
5447	5443	4	3	0.08608	5182.0	ORF1ab	1.0	1728.0	5178.0	ORF1ab	3.0	1726.0	2.0	same gene	2021-04	2021	4
5439	5444	5	3	0.08608	5174.0	ORF1ab	2.0	1725.0	5179.0	ORF1ab	1.0	1727.0	2.0	same gene	2021-04	2021	4
5439	5445	6	3	0.08608	5174.0	ORF1ab	2.0	1725.0	5180.0	ORF1ab	2.0	1727.0	2.0	same gene	2021-04	2021	4
5439	5446	7	3	0.08608	5174.0	ORF1ab	2.0	1725.0	5181.0	ORF1ab	3.0	1727.0	2.0	same gene	2021-04	2021	4
5439	5447	8	3	0.08608	5174.0	ORF1ab	2.0	1725.0	5182.0	ORF1ab	1.0	1728.0	3.0	same gene	2021-04	2021	4
5443	5447	4	3	0.08608	5178.0	ORF1ab	3.0	1726.0	5182.0	ORF1ab	1.0	1728.0	2.0	same gene	2021-04	2021	4
5444	5435	9	3	0.08608	5179.0	ORF1ab	1.0	1727.0	5170.0	ORF1ab	1.0	1724.0	3.0	same gene	2021-04	2021	4
5444	5439	5	3	0.08608	5179.0	ORF1ab	1.0	1727.0	5174.0	ORF1ab	2.0	1725.0	2.0	same gene	2021-04	2021	4
5432	5446	14	3	0.08608	5167.0	ORF1ab	1.0	1723.0	5181.0	ORF1ab	3.0	1727.0	4.0	same gene	2021-04	2021	4
5433	5445	12	3	0.08608	5168.0	ORF1ab	2.0	1723.0	5180.0	ORF1ab	2.0	1727.0	4.0	same gene	2021-04	2021	4
5432	5445	13	3	0.08608	5167.0	ORF1ab	1.0	1723.0	5180.0	ORF1ab	2.0	1727.0	4.0	same gene	2021-04	2021	4
5433	5443	10	3	0.08608	5168.0	ORF1ab	2.0	1723.0	5178.0	ORF1ab	3.0	1726.0	3.0	same gene	2021-04	2021	4
5433	5439	6	3	0.08608	5168.0	ORF1ab	2.0	1723.0	5174.0	ORF1ab	2.0	1725.0	2.0	same gene	2021-04	2021	4
5433	5444	11	3	0.08608	5168.0	ORF1ab	2.0	1723.0	5179.0	ORF1ab	1.0	1727.0	4.0	same gene	2021-04	2021	4
5433	5447	14	3	0.08608	5168.0	ORF1ab	2.0	1723.0	5182.0	ORF1ab	1.0	1728.0	5.0	same gene	2021-04	2021	4
5432	5447	15	3	0.08608	5167.0	ORF1ab	1.0	1723.0	5182.0	ORF1ab	1.0	1728.0	5.0	same gene	2021-04	2021	4
5433	5446	13	3	0.08608	5168.0	ORF1ab	2.0	1723.0	5181.0	ORF1ab	3.0	1727.0	4.0	same gene	2021-04	2021	4
5433	5442	9	3	0.08607	5168.0	ORF1ab	2.0	1723.0	5177.0	ORF1ab	2.0	1726.0	3.0	same gene	2021-04	2021	4
5432	5449	17	3	0.08607	5167.0	ORF1ab	1.0	1723.0	5184.0	ORF1ab	3.0	1728.0	5.0	same gene	2021-04	2021	4
5449	5443	6	3	0.08607	5184.0	ORF1ab	3.0	1728.0	5178.0	ORF1ab	3.0	1726.0	2.0	same gene	2021-04	2021	4
5442	5435	7	3	0.08607	5177.0	ORF1ab	2.0	1726.0	5170.0	ORF1ab	1.0	1724.0	2.0	same gene	2021-04	2021	4
5447	5440	7	3	0.08607	5182.0	ORF1ab	1.0	1728.0	5175.0	ORF1ab	3.0	1725.0	3.0	same gene	2021-04	2021	4
5439	5449	10	3	0.08607	5174.0	ORF1ab	2.0	1725.0	5184.0	ORF1ab	3.0	1728.0	3.0	same gene	2021-04	2021	4
5443	5449	6	3	0.08607	5178.0	ORF1ab	3.0	1726.0	5184.0	ORF1ab	3.0	1728.0	2.0	same gene	2021-04	2021	4
5440	5444	4	3	0.08607	5175.0	ORF1ab	3.0	1725.0	5179.0	ORF1ab	1.0	1727.0	2.0	same gene	2021-04	2021	4
5440	5446	6	3	0.08607	5175.0	ORF1ab	3.0	1725.0	5181.0	ORF1ab	3.0	1727.0	2.0	same gene	2021-04	2021	4
5440	5447	7	3	0.08607	5175.0	ORF1ab	3.0	1725.0	5182.0	ORF1ab	1.0	1728.0	3.0	same gene	2021-04	2021	4
5442	5447	5	3	0.08607	5177.0	ORF1ab	2.0	1726.0	5182.0	ORF1ab	1.0	1728.0	2.0	same gene	2021-04	2021	4
5447	5442	5	3	0.08607	5182.0	ORF1ab	1.0	1728.0	5177.0	ORF1ab	2.0	1726.0	2.0	same gene	2021-04	2021	4
5435	5449	14	3	0.08607	5170.0	ORF1ab	1.0	1724.0	5184.0	ORF1ab	3.0	1728.0	4.0	same gene	2021-04	2021	4
5446	5440	6	3	0.08607	5181.0	ORF1ab	3.0	1727.0	5175.0	ORF1ab	3.0	1725.0	2.0	same gene	2021-04	2021	4
5445	5440	5	3	0.08607	5180.0	ORF1ab	2.0	1727.0	5175.0	ORF1ab	3.0	1725.0	2.0	same gene	2021-04	2021	4
5442	5432	10	3	0.08607	5177.0	ORF1ab	2.0	1726.0	5167.0	ORF1ab	1.0	1723.0	3.0	same gene	2021-04	2021	4
5444	5440	4	3	0.08607	5179.0	ORF1ab	1.0	1727.0	5175.0	ORF1ab	3.0	1725.0	2.0	same gene	2021-04	2021	4
5449	5439	10	3	0.08607	5184.0	ORF1ab	3.0	1728.0	5174.0	ORF1ab	2.0	1725.0	3.0	same gene	2021-04	2021	4
5432	5442	10	3	0.08607	5167.0	ORF1ab	1.0	1723.0	5177.0	ORF1ab	2.0	1726.0	3.0	same gene	2021-04	2021	4
5432	5440	8	3	0.08607	5167.0	ORF1ab	1.0	1723.0	5175.0	ORF1ab	3.0	1725.0	2.0	same gene	2021-04	2021	4
5442	5433	9	3	0.08607	5177.0	ORF1ab	2.0	1726.0	5168.0	ORF1ab	2.0	1723.0	3.0	same gene	2021-04	2021	4
5440	5433	7	3	0.08607	5175.0	ORF1ab	3.0	1725.0	5168.0	ORF1ab	2.0	1723.0	2.0	same gene	2021-04	2021	4
5449	5435	14	3	0.08607	5184.0	ORF1ab	3.0	1728.0	5170.0	ORF1ab	1.0	1724.0	4.0	same gene	2021-04	2021	4
5435	5442	7	3	0.08607	5170.0	ORF1ab	1.0	1724.0	5177.0	ORF1ab	2.0	1726.0	2.0	same gene	2021-04	2021	4
5449	5432	17	3	0.08607	5184.0	ORF1ab	3.0	1728.0	5167.0	ORF1ab	1.0	1723.0	5.0	same gene	2021-04	2021	4
5433	5449	16	3	0.08607	5168.0	ORF1ab	2.0	1723.0	5184.0	ORF1ab	3.0	1728.0	5.0	same gene	2021-04	2021	4
5440	5432	8	3	0.08607	5175.0	ORF1ab	3.0	1725.0	5167.0	ORF1ab	1.0	1723.0	2.0	same gene	2021-04	2021	4
5449	5433	16	3	0.08607	5184.0	ORF1ab	3.0	1728.0	5168.0	ORF1ab	2.0	1723.0	5.0	same gene	2021-04	2021	4
5440	5445	5	3	0.08607	5175.0	ORF1ab	3.0	1725.0	5180.0	ORF1ab	2.0	1727.0	2.0	same gene	2021-04	2021	4
5433	5440	7	3	0.08607	5168.0	ORF1ab	2.0	1723.0	5175.0	ORF1ab	3.0	1725.0	2.0	same gene	2021-04	2021	4
5440	5422	18	3	0.08605	5175.0	ORF1ab	3.0	1725.0	5157.0	ORF1ab	3.0	1719.0	6.0	same gene	2021-04	2021	4
5448	5439	9	3	0.08605	5183.0	ORF1ab	2.0	1728.0	5174.0	ORF1ab	2.0	1725.0	3.0	same gene	2021-04	2021	4
5426	5444	18	3	0.08605	5161.0	ORF1ab	1.0	1721.0	5179.0	ORF1ab	1.0	1727.0	6.0	same gene	2021-04	2021	4
5426	5443	17	3	0.08605	5161.0	ORF1ab	1.0	1721.0	5178.0	ORF1ab	3.0	1726.0	5.0	same gene	2021-04	2021	4
5426	5439	13	3	0.08605	5161.0	ORF1ab	1.0	1721.0	5174.0	ORF1ab	2.0	1725.0	4.0	same gene	2021-04	2021	4
5426	5435	9	3	0.08605	5161.0	ORF1ab	1.0	1721.0	5170.0	ORF1ab	1.0	1724.0	3.0	same gene	2021-04	2021	4
5426	5433	7	3	0.08605	5161.0	ORF1ab	1.0	1721.0	5168.0	ORF1ab	2.0	1723.0	2.0	same gene	2021-04	2021	4
5426	5432	6	3	0.08605	5161.0	ORF1ab	1.0	1721.0	5167.0	ORF1ab	1.0	1723.0	2.0	same gene	2021-04	2021	4
5423	5442	19	3	0.08605	5158.0	ORF1ab	1.0	1720.0	5177.0	ORF1ab	2.0	1726.0	6.0	same gene	2021-04	2021	4
5435	5448	13	3	0.08605	5170.0	ORF1ab	1.0	1724.0	5183.0	ORF1ab	2.0	1728.0	4.0	same gene	2021-04	2021	4
5447	5426	21	3	0.08605	5182.0	ORF1ab	1.0	1728.0	5161.0	ORF1ab	1.0	1721.0	7.0	same gene	2021-04	2021	4
5423	5440	17	3	0.08605	5158.0	ORF1ab	1.0	1720.0	5175.0	ORF1ab	3.0	1725.0	5.0	same gene	2021-04	2021	4
5422	5442	20	3	0.08605	5157.0	ORF1ab	3.0	1719.0	5177.0	ORF1ab	2.0	1726.0	7.0	same gene	2021-04	2021	4
5442	5423	19	3	0.08605	5177.0	ORF1ab	2.0	1726.0	5158.0	ORF1ab	1.0	1720.0	6.0	same gene	2021-04	2021	4
8789	8795	6	3	0.08605	8524.0	ORF1ab	1.0	2842.0	8530.0	ORF1ab	1.0	2844.0	2.0	same gene	2021-04	2021	4
5422	5440	18	3	0.08605	5157.0	ORF1ab	3.0	1719.0	5175.0	ORF1ab	3.0	1725.0	6.0	same gene	2021-04	2021	4
5447	5434	13	3	0.08605	5182.0	ORF1ab	1.0	1728.0	5169.0	ORF1ab	3.0	1723.0	5.0	same gene	2021-04	2021	4
5433	5427	6	3	0.08605	5168.0	ORF1ab	2.0	1723.0	5162.0	ORF1ab	2.0	1721.0	2.0	same gene	2021-04	2021	4
5446	5434	12	3	0.08605	5181.0	ORF1ab	3.0	1727.0	5169.0	ORF1ab	3.0	1723.0	4.0	same gene	2021-04	2021	4
5435	5427	8	3	0.08605	5170.0	ORF1ab	1.0	1724.0	5162.0	ORF1ab	2.0	1721.0	3.0	same gene	2021-04	2021	4
5439	5427	12	3	0.08605	5174.0	ORF1ab	2.0	1725.0	5162.0	ORF1ab	2.0	1721.0	4.0	same gene	2021-04	2021	4
5443	5427	16	3	0.08605	5178.0	ORF1ab	3.0	1726.0	5162.0	ORF1ab	2.0	1721.0	5.0	same gene	2021-04	2021	4
5444	5427	17	3	0.08605	5179.0	ORF1ab	1.0	1727.0	5162.0	ORF1ab	2.0	1721.0	6.0	same gene	2021-04	2021	4
5426	5445	19	3	0.08605	5161.0	ORF1ab	1.0	1721.0	5180.0	ORF1ab	2.0	1727.0	6.0	same gene	2021-04	2021	4
5426	5446	20	3	0.08605	5161.0	ORF1ab	1.0	1721.0	5181.0	ORF1ab	3.0	1727.0	6.0	same gene	2021-04	2021	4
5426	5447	21	3	0.08605	5161.0	ORF1ab	1.0	1721.0	5182.0	ORF1ab	1.0	1728.0	7.0	same gene	2021-04	2021	4
5427	5443	16	3	0.08605	5162.0	ORF1ab	2.0	1721.0	5178.0	ORF1ab	3.0	1726.0	5.0	same gene	2021-04	2021	4
5442	5422	20	3	0.08605	5177.0	ORF1ab	2.0	1726.0	5157.0	ORF1ab	3.0	1719.0	7.0	same gene	2021-04	2021	4
5432	5426	6	3	0.08605	5167.0	ORF1ab	1.0	1723.0	5161.0	ORF1ab	1.0	1721.0	2.0	same gene	2021-04	2021	4
5434	5447	13	3	0.08605	5169.0	ORF1ab	3.0	1723.0	5182.0	ORF1ab	1.0	1728.0	5.0	same gene	2021-04	2021	4
5448	5435	13	3	0.08605	5183.0	ORF1ab	2.0	1728.0	5170.0	ORF1ab	1.0	1724.0	4.0	same gene	2021-04	2021	4
5433	5426	7	3	0.08605	5168.0	ORF1ab	2.0	1723.0	5161.0	ORF1ab	1.0	1721.0	2.0	same gene	2021-04	2021	4
5427	5447	20	3	0.08605	5162.0	ORF1ab	2.0	1721.0	5182.0	ORF1ab	1.0	1728.0	7.0	same gene	2021-04	2021	4
5427	5446	19	3	0.08605	5162.0	ORF1ab	2.0	1721.0	5181.0	ORF1ab	3.0	1727.0	6.0	same gene	2021-04	2021	4
5427	5445	18	3	0.08605	5162.0	ORF1ab	2.0	1721.0	5180.0	ORF1ab	2.0	1727.0	6.0	same gene	2021-04	2021	4
5427	5444	17	3	0.08605	5162.0	ORF1ab	2.0	1721.0	5179.0	ORF1ab	1.0	1727.0	6.0	same gene	2021-04	2021	4
5427	5439	12	3	0.08605	5162.0	ORF1ab	2.0	1721.0	5174.0	ORF1ab	2.0	1725.0	4.0	same gene	2021-04	2021	4
5446	5426	20	3	0.08605	5181.0	ORF1ab	3.0	1727.0	5161.0	ORF1ab	1.0	1721.0	6.0	same gene	2021-04	2021	4
5427	5435	8	3	0.08605	5162.0	ORF1ab	2.0	1721.0	5170.0	ORF1ab	1.0	1724.0	3.0	same gene	2021-04	2021	4
5427	5433	6	3	0.08605	5162.0	ORF1ab	2.0	1721.0	5168.0	ORF1ab	2.0	1723.0	2.0	same gene	2021-04	2021	4
5427	5432	5	3	0.08605	5162.0	ORF1ab	2.0	1721.0	5167.0	ORF1ab	1.0	1723.0	2.0	same gene	2021-04	2021	4
5435	5426	9	3	0.08605	5170.0	ORF1ab	1.0	1724.0	5161.0	ORF1ab	1.0	1721.0	3.0	same gene	2021-04	2021	4
5439	5426	13	3	0.08605	5174.0	ORF1ab	2.0	1725.0	5161.0	ORF1ab	1.0	1721.0	4.0	same gene	2021-04	2021	4
5434	5446	12	3	0.08605	5169.0	ORF1ab	3.0	1723.0	5181.0	ORF1ab	3.0	1727.0	4.0	same gene	2021-04	2021	4
5443	5426	17	3	0.08605	5178.0	ORF1ab	3.0	1726.0	5161.0	ORF1ab	1.0	1721.0	5.0	same gene	2021-04	2021	4
5444	5426	18	3	0.08605	5179.0	ORF1ab	1.0	1727.0	5161.0	ORF1ab	1.0	1721.0	6.0	same gene	2021-04	2021	4
5445	5426	19	3	0.08605	5180.0	ORF1ab	2.0	1727.0	5161.0	ORF1ab	1.0	1721.0	6.0	same gene	2021-04	2021	4
5445	5427	18	3	0.08605	5180.0	ORF1ab	2.0	1727.0	5162.0	ORF1ab	2.0	1721.0	6.0	same gene	2021-04	2021	4
5432	5427	5	3	0.08605	5167.0	ORF1ab	1.0	1723.0	5162.0	ORF1ab	2.0	1721.0	2.0	same gene	2021-04	2021	4
5446	5427	19	3	0.08605	5181.0	ORF1ab	3.0	1727.0	5162.0	ORF1ab	2.0	1721.0	6.0	same gene	2021-04	2021	4
5439	5448	9	3	0.08605	5174.0	ORF1ab	2.0	1725.0	5183.0	ORF1ab	2.0	1728.0	3.0	same gene	2021-04	2021	4
5443	5448	5	3	0.08605	5178.0	ORF1ab	3.0	1726.0	5183.0	ORF1ab	2.0	1728.0	2.0	same gene	2021-04	2021	4
5433	5448	15	3	0.08605	5168.0	ORF1ab	2.0	1723.0	5183.0	ORF1ab	2.0	1728.0	5.0	same gene	2021-04	2021	4
5448	5432	16	3	0.08605	5183.0	ORF1ab	2.0	1728.0	5167.0	ORF1ab	1.0	1723.0	5.0	same gene	2021-04	2021	4
5448	5433	15	3	0.08605	5183.0	ORF1ab	2.0	1728.0	5168.0	ORF1ab	2.0	1723.0	5.0	same gene	2021-04	2021	4
5447	5427	20	3	0.08605	5182.0	ORF1ab	1.0	1728.0	5162.0	ORF1ab	2.0	1721.0	7.0	same gene	2021-04	2021	4
5432	5448	16	3	0.08605	5167.0	ORF1ab	1.0	1723.0	5183.0	ORF1ab	2.0	1728.0	5.0	same gene	2021-04	2021	4
5439	5434	5	3	0.08605	5174.0	ORF1ab	2.0	1725.0	5169.0	ORF1ab	3.0	1723.0	2.0	same gene	2021-04	2021	4
5434	5443	9	3	0.08605	5169.0	ORF1ab	3.0	1723.0	5178.0	ORF1ab	3.0	1726.0	3.0	same gene	2021-04	2021	4
5443	5434	9	3	0.08605	5178.0	ORF1ab	3.0	1726.0	5169.0	ORF1ab	3.0	1723.0	3.0	same gene	2021-04	2021	4
5434	5444	10	3	0.08605	5169.0	ORF1ab	3.0	1723.0	5179.0	ORF1ab	1.0	1727.0	4.0	same gene	2021-04	2021	4
5444	5434	10	3	0.08605	5179.0	ORF1ab	1.0	1727.0	5169.0	ORF1ab	3.0	1723.0	4.0	same gene	2021-04	2021	4
5434	5445	11	3	0.08605	5169.0	ORF1ab	3.0	1723.0	5180.0	ORF1ab	2.0	1727.0	4.0	same gene	2021-04	2021	4
5445	5434	11	3	0.08605	5180.0	ORF1ab	2.0	1727.0	5169.0	ORF1ab	3.0	1723.0	4.0	same gene	2021-04	2021	4
5434	5439	5	3	0.08605	5169.0	ORF1ab	3.0	1723.0	5174.0	ORF1ab	2.0	1725.0	2.0	same gene	2021-04	2021	4
5440	5423	17	3	0.08605	5175.0	ORF1ab	3.0	1725.0	5158.0	ORF1ab	1.0	1720.0	5.0	same gene	2021-04	2021	4
5448	5443	5	3	0.08605	5183.0	ORF1ab	2.0	1728.0	5178.0	ORF1ab	3.0	1726.0	2.0	same gene	2021-04	2021	4
8795	8789	6	3	0.08605	8530.0	ORF1ab	1.0	2844.0	8524.0	ORF1ab	1.0	2842.0	2.0	same gene	2021-04	2021	4
5444	5438	6	3	0.08602	5179.0	ORF1ab	1.0	1727.0	5173.0	ORF1ab	1.0	1725.0	2.0	same gene	2021-04	2021	4
5438	5432	6	3	0.08602	5173.0	ORF1ab	1.0	1725.0	5167.0	ORF1ab	1.0	1723.0	2.0	same gene	2021-04	2021	4
5438	5444	6	3	0.08602	5173.0	ORF1ab	1.0	1725.0	5179.0	ORF1ab	1.0	1727.0	2.0	same gene	2021-04	2021	4
5438	5433	5	3	0.08602	5173.0	ORF1ab	1.0	1725.0	5168.0	ORF1ab	2.0	1723.0	2.0	same gene	2021-04	2021	4
5433	5438	5	3	0.08602	5168.0	ORF1ab	2.0	1723.0	5173.0	ORF1ab	1.0	1725.0	2.0	same gene	2021-04	2021	4
5438	5445	7	3	0.08602	5173.0	ORF1ab	1.0	1725.0	5180.0	ORF1ab	2.0	1727.0	2.0	same gene	2021-04	2021	4
5432	5438	6	3	0.08602	5167.0	ORF1ab	1.0	1723.0	5173.0	ORF1ab	1.0	1725.0	2.0	same gene	2021-04	2021	4
5438	5447	9	3	0.08602	5173.0	ORF1ab	1.0	1725.0	5182.0	ORF1ab	1.0	1728.0	3.0	same gene	2021-04	2021	4
5438	5446	8	3	0.08602	5173.0	ORF1ab	1.0	1725.0	5181.0	ORF1ab	3.0	1727.0	2.0	same gene	2021-04	2021	4
5445	5438	7	3	0.08602	5180.0	ORF1ab	2.0	1727.0	5173.0	ORF1ab	1.0	1725.0	2.0	same gene	2021-04	2021	4
5446	5438	8	3	0.08602	5181.0	ORF1ab	3.0	1727.0	5173.0	ORF1ab	1.0	1725.0	2.0	same gene	2021-04	2021	4
5447	5438	9	3	0.08602	5182.0	ORF1ab	1.0	1728.0	5173.0	ORF1ab	1.0	1725.0	3.0	same gene	2021-04	2021	4
8808	8787	21	3	0.08601	8543.0	ORF1ab	2.0	2848.0	8522.0	ORF1ab	2.0	2841.0	7.0	same gene	2021-04	2021	4
8787	8808	21	3	0.08601	8522.0	ORF1ab	2.0	2841.0	8543.0	ORF1ab	2.0	2848.0	7.0	same gene	2021-04	2021	4
5447	5430	17	3	0.086	5182.0	ORF1ab	1.0	1728.0	5165.0	ORF1ab	2.0	1722.0	6.0	same gene	2021-04	2021	4
5446	5430	16	3	0.086	5181.0	ORF1ab	3.0	1727.0	5165.0	ORF1ab	2.0	1722.0	5.0	same gene	2021-04	2021	4
5445	5430	15	3	0.086	5180.0	ORF1ab	2.0	1727.0	5165.0	ORF1ab	2.0	1722.0	5.0	same gene	2021-04	2021	4
5430	5435	5	3	0.086	5165.0	ORF1ab	2.0	1722.0	5170.0	ORF1ab	1.0	1724.0	2.0	same gene	2021-04	2021	4
5430	5439	9	3	0.086	5165.0	ORF1ab	2.0	1722.0	5174.0	ORF1ab	2.0	1725.0	3.0	same gene	2021-04	2021	4
5430	5443	13	3	0.086	5165.0	ORF1ab	2.0	1722.0	5178.0	ORF1ab	3.0	1726.0	4.0	same gene	2021-04	2021	4
5435	5430	5	3	0.086	5170.0	ORF1ab	1.0	1724.0	5165.0	ORF1ab	2.0	1722.0	2.0	same gene	2021-04	2021	4
5439	5430	9	3	0.086	5174.0	ORF1ab	2.0	1725.0	5165.0	ORF1ab	2.0	1722.0	3.0	same gene	2021-04	2021	4
5430	5444	14	3	0.086	5165.0	ORF1ab	2.0	1722.0	5179.0	ORF1ab	1.0	1727.0	5.0	same gene	2021-04	2021	4
5443	5430	13	3	0.086	5178.0	ORF1ab	3.0	1726.0	5165.0	ORF1ab	2.0	1722.0	4.0	same gene	2021-04	2021	4
5430	5445	15	3	0.086	5165.0	ORF1ab	2.0	1722.0	5180.0	ORF1ab	2.0	1727.0	5.0	same gene	2021-04	2021	4
5444	5430	14	3	0.086	5179.0	ORF1ab	1.0	1727.0	5165.0	ORF1ab	2.0	1722.0	5.0	same gene	2021-04	2021	4
5430	5446	16	3	0.086	5165.0	ORF1ab	2.0	1722.0	5181.0	ORF1ab	3.0	1727.0	5.0	same gene	2021-04	2021	4
5430	5447	17	3	0.086	5165.0	ORF1ab	2.0	1722.0	5182.0	ORF1ab	1.0	1728.0	6.0	same gene	2021-04	2021	4
5429	5447	18	3	0.08599	5164.0	ORF1ab	1.0	1722.0	5182.0	ORF1ab	1.0	1728.0	6.0	same gene	2021-04	2021	4
5429	5439	10	3	0.08599	5164.0	ORF1ab	1.0	1722.0	5174.0	ORF1ab	2.0	1725.0	3.0	same gene	2021-04	2021	4
5429	5446	17	3	0.08599	5164.0	ORF1ab	1.0	1722.0	5181.0	ORF1ab	3.0	1727.0	5.0	same gene	2021-04	2021	4
5429	5445	16	3	0.08599	5164.0	ORF1ab	1.0	1722.0	5180.0	ORF1ab	2.0	1727.0	5.0	same gene	2021-04	2021	4
5429	5444	15	3	0.08599	5164.0	ORF1ab	1.0	1722.0	5179.0	ORF1ab	1.0	1727.0	5.0	same gene	2021-04	2021	4
5429	5443	14	3	0.08599	5164.0	ORF1ab	1.0	1722.0	5178.0	ORF1ab	3.0	1726.0	4.0	same gene	2021-04	2021	4
5446	5429	17	3	0.08599	5181.0	ORF1ab	3.0	1727.0	5164.0	ORF1ab	1.0	1722.0	5.0	same gene	2021-04	2021	4
5429	5435	6	3	0.08599	5164.0	ORF1ab	1.0	1722.0	5170.0	ORF1ab	1.0	1724.0	2.0	same gene	2021-04	2021	4
5443	5429	14	3	0.08599	5178.0	ORF1ab	3.0	1726.0	5164.0	ORF1ab	1.0	1722.0	4.0	same gene	2021-04	2021	4
5445	5429	16	3	0.08599	5180.0	ORF1ab	2.0	1727.0	5164.0	ORF1ab	1.0	1722.0	5.0	same gene	2021-04	2021	4
5447	5429	18	3	0.08599	5182.0	ORF1ab	1.0	1728.0	5164.0	ORF1ab	1.0	1722.0	6.0	same gene	2021-04	2021	4
5435	5429	6	3	0.08599	5170.0	ORF1ab	1.0	1724.0	5164.0	ORF1ab	1.0	1722.0	2.0	same gene	2021-04	2021	4
5439	5429	10	3	0.08599	5174.0	ORF1ab	2.0	1725.0	5164.0	ORF1ab	1.0	1722.0	3.0	same gene	2021-04	2021	4
5444	5429	15	3	0.08599	5179.0	ORF1ab	1.0	1727.0	5164.0	ORF1ab	1.0	1722.0	5.0	same gene	2021-04	2021	4
5431	5443	12	3	0.08586	5166.0	ORF1ab	3.0	1722.0	5178.0	ORF1ab	3.0	1726.0	4.0	same gene	2021-04	2021	4
5431	5444	13	3	0.08586	5166.0	ORF1ab	3.0	1722.0	5179.0	ORF1ab	1.0	1727.0	5.0	same gene	2021-04	2021	4
5431	5447	16	3	0.08586	5166.0	ORF1ab	3.0	1722.0	5182.0	ORF1ab	1.0	1728.0	6.0	same gene	2021-04	2021	4
5435	5431	4	3	0.08586	5170.0	ORF1ab	1.0	1724.0	5166.0	ORF1ab	3.0	1722.0	2.0	same gene	2021-04	2021	4
5439	5431	8	3	0.08586	5174.0	ORF1ab	2.0	1725.0	5166.0	ORF1ab	3.0	1722.0	3.0	same gene	2021-04	2021	4
5443	5431	12	3	0.08586	5178.0	ORF1ab	3.0	1726.0	5166.0	ORF1ab	3.0	1722.0	4.0	same gene	2021-04	2021	4
5431	5446	15	3	0.08586	5166.0	ORF1ab	3.0	1722.0	5181.0	ORF1ab	3.0	1727.0	5.0	same gene	2021-04	2021	4
5446	5431	15	3	0.08586	5181.0	ORF1ab	3.0	1727.0	5166.0	ORF1ab	3.0	1722.0	5.0	same gene	2021-04	2021	4
5445	5431	14	3	0.08586	5180.0	ORF1ab	2.0	1727.0	5166.0	ORF1ab	3.0	1722.0	5.0	same gene	2021-04	2021	4
5444	5431	13	3	0.08586	5179.0	ORF1ab	1.0	1727.0	5166.0	ORF1ab	3.0	1722.0	5.0	same gene	2021-04	2021	4
5431	5445	14	3	0.08586	5166.0	ORF1ab	3.0	1722.0	5180.0	ORF1ab	2.0	1727.0	5.0	same gene	2021-04	2021	4
5447	5431	16	3	0.08586	5182.0	ORF1ab	1.0	1728.0	5166.0	ORF1ab	3.0	1722.0	6.0	same gene	2021-04	2021	4
5431	5439	8	3	0.08586	5166.0	ORF1ab	3.0	1722.0	5174.0	ORF1ab	2.0	1725.0	3.0	same gene	2021-04	2021	4
5431	5435	4	3	0.08586	5166.0	ORF1ab	3.0	1722.0	5170.0	ORF1ab	1.0	1724.0	2.0	same gene	2021-04	2021	4
5436	5447	11	3	0.0857	5171.0	ORF1ab	2.0	1724.0	5182.0	ORF1ab	1.0	1728.0	4.0	same gene	2021-04	2021	4
5443	5436	7	3	0.0857	5178.0	ORF1ab	3.0	1726.0	5171.0	ORF1ab	2.0	1724.0	2.0	same gene	2021-04	2021	4
5444	5436	8	3	0.0857	5179.0	ORF1ab	1.0	1727.0	5171.0	ORF1ab	2.0	1724.0	3.0	same gene	2021-04	2021	4
5445	5436	9	3	0.0857	5180.0	ORF1ab	2.0	1727.0	5171.0	ORF1ab	2.0	1724.0	3.0	same gene	2021-04	2021	4
5446	5436	10	3	0.0857	5181.0	ORF1ab	3.0	1727.0	5171.0	ORF1ab	2.0	1724.0	3.0	same gene	2021-04	2021	4
5447	5436	11	3	0.0857	5182.0	ORF1ab	1.0	1728.0	5171.0	ORF1ab	2.0	1724.0	4.0	same gene	2021-04	2021	4
5436	5446	10	3	0.0857	5171.0	ORF1ab	2.0	1724.0	5181.0	ORF1ab	3.0	1727.0	3.0	same gene	2021-04	2021	4
5436	5445	9	3	0.0857	5171.0	ORF1ab	2.0	1724.0	5180.0	ORF1ab	2.0	1727.0	3.0	same gene	2021-04	2021	4
5436	5444	8	3	0.0857	5171.0	ORF1ab	2.0	1724.0	5179.0	ORF1ab	1.0	1727.0	3.0	same gene	2021-04	2021	4
5436	5443	7	3	0.0857	5171.0	ORF1ab	2.0	1724.0	5178.0	ORF1ab	3.0	1726.0	2.0	same gene	2021-04	2021	4
5437	5446	9	3	0.08523	5172.0	ORF1ab	3.0	1724.0	5181.0	ORF1ab	3.0	1727.0	3.0	same gene	2021-04	2021	4
5437	5443	6	3	0.08523	5172.0	ORF1ab	3.0	1724.0	5178.0	ORF1ab	3.0	1726.0	2.0	same gene	2021-04	2021	4
5445	5437	8	3	0.08523	5180.0	ORF1ab	2.0	1727.0	5172.0	ORF1ab	3.0	1724.0	3.0	same gene	2021-04	2021	4
5447	5437	10	3	0.08523	5182.0	ORF1ab	1.0	1728.0	5172.0	ORF1ab	3.0	1724.0	4.0	same gene	2021-04	2021	4
5446	5437	9	3	0.08523	5181.0	ORF1ab	3.0	1727.0	5172.0	ORF1ab	3.0	1724.0	3.0	same gene	2021-04	2021	4
5437	5445	8	3	0.08523	5172.0	ORF1ab	3.0	1724.0	5180.0	ORF1ab	2.0	1727.0	3.0	same gene	2021-04	2021	4
5444	5437	7	3	0.08523	5179.0	ORF1ab	1.0	1727.0	5172.0	ORF1ab	3.0	1724.0	3.0	same gene	2021-04	2021	4
5443	5437	6	3	0.08523	5178.0	ORF1ab	3.0	1726.0	5172.0	ORF1ab	3.0	1724.0	2.0	same gene	2021-04	2021	4
5437	5447	10	3	0.08523	5172.0	ORF1ab	3.0	1724.0	5182.0	ORF1ab	1.0	1728.0	4.0	same gene	2021-04	2021	4
5437	5444	7	3	0.08523	5172.0	ORF1ab	3.0	1724.0	5179.0	ORF1ab	1.0	1727.0	3.0	same gene	2021-04	2021	4
5439	5450	11	3	0.0852	5174.0	ORF1ab	2.0	1725.0	5185.0	ORF1ab	1.0	1729.0	4.0	same gene	2021-04	2021	4
5450	5446	4	3	0.0852	5185.0	ORF1ab	1.0	1729.0	5181.0	ORF1ab	3.0	1727.0	2.0	same gene	2021-04	2021	4
5433	5450	17	3	0.0852	5168.0	ORF1ab	2.0	1723.0	5185.0	ORF1ab	1.0	1729.0	6.0	same gene	2021-04	2021	4
5450	5433	17	3	0.0852	5185.0	ORF1ab	1.0	1729.0	5168.0	ORF1ab	2.0	1723.0	6.0	same gene	2021-04	2021	4
5450	5444	6	3	0.0852	5185.0	ORF1ab	1.0	1729.0	5179.0	ORF1ab	1.0	1727.0	2.0	same gene	2021-04	2021	4
5446	5450	4	3	0.0852	5181.0	ORF1ab	3.0	1727.0	5185.0	ORF1ab	1.0	1729.0	2.0	same gene	2021-04	2021	4
5450	5432	18	3	0.0852	5185.0	ORF1ab	1.0	1729.0	5167.0	ORF1ab	1.0	1723.0	6.0	same gene	2021-04	2021	4
5450	5445	5	3	0.0852	5185.0	ORF1ab	1.0	1729.0	5180.0	ORF1ab	2.0	1727.0	2.0	same gene	2021-04	2021	4
5450	5443	7	3	0.0852	5185.0	ORF1ab	1.0	1729.0	5178.0	ORF1ab	3.0	1726.0	3.0	same gene	2021-04	2021	4
5445	5450	5	3	0.0852	5180.0	ORF1ab	2.0	1727.0	5185.0	ORF1ab	1.0	1729.0	2.0	same gene	2021-04	2021	4
5444	5450	6	3	0.0852	5179.0	ORF1ab	1.0	1727.0	5185.0	ORF1ab	1.0	1729.0	2.0	same gene	2021-04	2021	4
5443	5450	7	3	0.0852	5178.0	ORF1ab	3.0	1726.0	5185.0	ORF1ab	1.0	1729.0	3.0	same gene	2021-04	2021	4
5450	5435	15	3	0.0852	5185.0	ORF1ab	1.0	1729.0	5170.0	ORF1ab	1.0	1724.0	5.0	same gene	2021-04	2021	4
5450	5439	11	3	0.0852	5185.0	ORF1ab	1.0	1729.0	5174.0	ORF1ab	2.0	1725.0	4.0	same gene	2021-04	2021	4
5432	5450	18	3	0.0852	5167.0	ORF1ab	1.0	1723.0	5185.0	ORF1ab	1.0	1729.0	6.0	same gene	2021-04	2021	4
5435	5450	15	3	0.0852	5170.0	ORF1ab	1.0	1724.0	5185.0	ORF1ab	1.0	1729.0	5.0	same gene	2021-04	2021	4
8783	8778	5	3	0.08507	8518.0	ORF1ab	1.0	2840.0	8513.0	ORF1ab	2.0	2838.0	2.0	same gene	2021-04	2021	4
8778	8783	5	3	0.08507	8513.0	ORF1ab	2.0	2838.0	8518.0	ORF1ab	1.0	2840.0	2.0	same gene	2021-04	2021	4
22032	24410	2378	3	0.08477	470.0	S	2.0	157.0	2848.0	S	1.0	950.0	793.0	same gene	2021-04	2021	4
24410	22032	2378	3	0.08477	2848.0	S	1.0	950.0	470.0	S	2.0	157.0	793.0	same gene	2021-04	2021	4
4412	4418	6	3	0.08471	4147.0	ORF1ab	1.0	1383.0	4153.0	ORF1ab	1.0	1385.0	2.0	same gene	2021-04	2021	4
4412	4420	8	3	0.08471	4147.0	ORF1ab	1.0	1383.0	4155.0	ORF1ab	3.0	1385.0	2.0	same gene	2021-04	2021	4
4418	4412	6	3	0.08471	4153.0	ORF1ab	1.0	1385.0	4147.0	ORF1ab	1.0	1383.0	2.0	same gene	2021-04	2021	4
4419	4412	7	3	0.08471	4154.0	ORF1ab	2.0	1385.0	4147.0	ORF1ab	1.0	1383.0	2.0	same gene	2021-04	2021	4
4412	4419	7	3	0.08471	4147.0	ORF1ab	1.0	1383.0	4154.0	ORF1ab	2.0	1385.0	2.0	same gene	2021-04	2021	4
4420	4412	8	3	0.08471	4155.0	ORF1ab	3.0	1385.0	4147.0	ORF1ab	1.0	1383.0	2.0	same gene	2021-04	2021	4
4407	4400	7	3	0.08466	4142.0	ORF1ab	2.0	1381.0	4135.0	ORF1ab	1.0	1379.0	2.0	same gene	2021-04	2021	4
4400	4407	7	3	0.08466	4135.0	ORF1ab	1.0	1379.0	4142.0	ORF1ab	2.0	1381.0	2.0	same gene	2021-04	2021	4
4407	4401	6	3	0.08466	4142.0	ORF1ab	2.0	1381.0	4136.0	ORF1ab	2.0	1379.0	2.0	same gene	2021-04	2021	4
4418	4414	4	3	0.08466	4153.0	ORF1ab	1.0	1385.0	4149.0	ORF1ab	3.0	1383.0	2.0	same gene	2021-04	2021	4
4419	4414	5	3	0.08466	4154.0	ORF1ab	2.0	1385.0	4149.0	ORF1ab	3.0	1383.0	2.0	same gene	2021-04	2021	4
4420	4414	6	3	0.08466	4155.0	ORF1ab	3.0	1385.0	4149.0	ORF1ab	3.0	1383.0	2.0	same gene	2021-04	2021	4
4414	4420	6	3	0.08466	4149.0	ORF1ab	3.0	1383.0	4155.0	ORF1ab	3.0	1385.0	2.0	same gene	2021-04	2021	4
4414	4419	5	3	0.08466	4149.0	ORF1ab	3.0	1383.0	4154.0	ORF1ab	2.0	1385.0	2.0	same gene	2021-04	2021	4
4414	4418	4	3	0.08466	4149.0	ORF1ab	3.0	1383.0	4153.0	ORF1ab	1.0	1385.0	2.0	same gene	2021-04	2021	4
4401	4407	6	3	0.08466	4136.0	ORF1ab	2.0	1379.0	4142.0	ORF1ab	2.0	1381.0	2.0	same gene	2021-04	2021	4
4398	4407	9	3	0.08466	4133.0	ORF1ab	2.0	1378.0	4142.0	ORF1ab	2.0	1381.0	3.0	same gene	2021-04	2021	4
4407	4398	9	3	0.08466	4142.0	ORF1ab	2.0	1381.0	4133.0	ORF1ab	2.0	1378.0	3.0	same gene	2021-04	2021	4
4400	4411	11	3	0.08465	4135.0	ORF1ab	1.0	1379.0	4146.0	ORF1ab	3.0	1382.0	3.0	same gene	2021-04	2021	4
4401	4411	10	3	0.08465	4136.0	ORF1ab	2.0	1379.0	4146.0	ORF1ab	3.0	1382.0	3.0	same gene	2021-04	2021	4
4411	4400	11	3	0.08465	4146.0	ORF1ab	3.0	1382.0	4135.0	ORF1ab	1.0	1379.0	3.0	same gene	2021-04	2021	4
4411	4398	13	3	0.08465	4146.0	ORF1ab	3.0	1382.0	4133.0	ORF1ab	2.0	1378.0	4.0	same gene	2021-04	2021	4
4398	4411	13	3	0.08465	4133.0	ORF1ab	2.0	1378.0	4146.0	ORF1ab	3.0	1382.0	4.0	same gene	2021-04	2021	4
4411	4401	10	3	0.08465	4146.0	ORF1ab	3.0	1382.0	4136.0	ORF1ab	2.0	1379.0	3.0	same gene	2021-04	2021	4
4421	4415	6	3	0.08463	4156.0	ORF1ab	1.0	1386.0	4150.0	ORF1ab	1.0	1384.0	2.0	same gene	2021-04	2021	4
4415	4421	6	3	0.08463	4150.0	ORF1ab	1.0	1384.0	4156.0	ORF1ab	1.0	1386.0	2.0	same gene	2021-04	2021	4
4413	4419	6	3	0.08462	4148.0	ORF1ab	2.0	1383.0	4154.0	ORF1ab	2.0	1385.0	2.0	same gene	2021-04	2021	4
4420	4413	7	3	0.08462	4155.0	ORF1ab	3.0	1385.0	4148.0	ORF1ab	2.0	1383.0	2.0	same gene	2021-04	2021	4
4419	4413	6	3	0.08462	4154.0	ORF1ab	2.0	1385.0	4148.0	ORF1ab	2.0	1383.0	2.0	same gene	2021-04	2021	4
4418	4413	5	3	0.08462	4153.0	ORF1ab	1.0	1385.0	4148.0	ORF1ab	2.0	1383.0	2.0	same gene	2021-04	2021	4
4413	4420	7	3	0.08462	4148.0	ORF1ab	2.0	1383.0	4155.0	ORF1ab	3.0	1385.0	2.0	same gene	2021-04	2021	4
4413	4418	5	3	0.08462	4148.0	ORF1ab	2.0	1383.0	4153.0	ORF1ab	1.0	1385.0	2.0	same gene	2021-04	2021	4
4401	4415	14	3	0.08458	4136.0	ORF1ab	2.0	1379.0	4150.0	ORF1ab	1.0	1384.0	5.0	same gene	2021-04	2021	4
4401	4412	11	3	0.08458	4136.0	ORF1ab	2.0	1379.0	4147.0	ORF1ab	1.0	1383.0	4.0	same gene	2021-04	2021	4
4398	4412	14	3	0.08458	4133.0	ORF1ab	2.0	1378.0	4147.0	ORF1ab	1.0	1383.0	5.0	same gene	2021-04	2021	4
4398	4415	17	3	0.08458	4133.0	ORF1ab	2.0	1378.0	4150.0	ORF1ab	1.0	1384.0	6.0	same gene	2021-04	2021	4
4398	4418	20	3	0.08458	4133.0	ORF1ab	2.0	1378.0	4153.0	ORF1ab	1.0	1385.0	7.0	same gene	2021-04	2021	4
4420	4400	20	3	0.08458	4155.0	ORF1ab	3.0	1385.0	4135.0	ORF1ab	1.0	1379.0	6.0	same gene	2021-04	2021	4
4419	4400	19	3	0.08458	4154.0	ORF1ab	2.0	1385.0	4135.0	ORF1ab	1.0	1379.0	6.0	same gene	2021-04	2021	4
4418	4400	18	3	0.08458	4153.0	ORF1ab	1.0	1385.0	4135.0	ORF1ab	1.0	1379.0	6.0	same gene	2021-04	2021	4
4407	4420	13	3	0.08458	4142.0	ORF1ab	2.0	1381.0	4155.0	ORF1ab	3.0	1385.0	4.0	same gene	2021-04	2021	4
4415	4400	15	3	0.08458	4150.0	ORF1ab	1.0	1384.0	4135.0	ORF1ab	1.0	1379.0	5.0	same gene	2021-04	2021	4
4398	4419	21	3	0.08458	4133.0	ORF1ab	2.0	1378.0	4154.0	ORF1ab	2.0	1385.0	7.0	same gene	2021-04	2021	4
4398	4420	22	3	0.08458	4133.0	ORF1ab	2.0	1378.0	4155.0	ORF1ab	3.0	1385.0	7.0	same gene	2021-04	2021	4
4412	4400	12	3	0.08458	4147.0	ORF1ab	1.0	1383.0	4135.0	ORF1ab	1.0	1379.0	4.0	same gene	2021-04	2021	4
4407	4419	12	3	0.08458	4142.0	ORF1ab	2.0	1381.0	4154.0	ORF1ab	2.0	1385.0	4.0	same gene	2021-04	2021	4
4407	4418	11	3	0.08458	4142.0	ORF1ab	2.0	1381.0	4153.0	ORF1ab	1.0	1385.0	4.0	same gene	2021-04	2021	4
4407	4415	8	3	0.08458	4142.0	ORF1ab	2.0	1381.0	4150.0	ORF1ab	1.0	1384.0	3.0	same gene	2021-04	2021	4
4415	4398	17	3	0.08458	4150.0	ORF1ab	1.0	1384.0	4133.0	ORF1ab	2.0	1378.0	6.0	same gene	2021-04	2021	4
4403	4398	5	3	0.08458	4138.0	ORF1ab	1.0	1380.0	4133.0	ORF1ab	2.0	1378.0	2.0	same gene	2021-04	2021	4
4401	4420	19	3	0.08458	4136.0	ORF1ab	2.0	1379.0	4155.0	ORF1ab	3.0	1385.0	6.0	same gene	2021-04	2021	4
4400	4412	12	3	0.08458	4135.0	ORF1ab	1.0	1379.0	4147.0	ORF1ab	1.0	1383.0	4.0	same gene	2021-04	2021	4
4412	4398	14	3	0.08458	4147.0	ORF1ab	1.0	1383.0	4133.0	ORF1ab	2.0	1378.0	5.0	same gene	2021-04	2021	4
4400	4418	18	3	0.08458	4135.0	ORF1ab	1.0	1379.0	4153.0	ORF1ab	1.0	1385.0	6.0	same gene	2021-04	2021	4
4400	4419	19	3	0.08458	4135.0	ORF1ab	1.0	1379.0	4154.0	ORF1ab	2.0	1385.0	6.0	same gene	2021-04	2021	4
4400	4420	20	3	0.08458	4135.0	ORF1ab	1.0	1379.0	4155.0	ORF1ab	3.0	1385.0	6.0	same gene	2021-04	2021	4
4420	4398	22	3	0.08458	4155.0	ORF1ab	3.0	1385.0	4133.0	ORF1ab	2.0	1378.0	7.0	same gene	2021-04	2021	4
4419	4398	21	3	0.08458	4154.0	ORF1ab	2.0	1385.0	4133.0	ORF1ab	2.0	1378.0	7.0	same gene	2021-04	2021	4
4418	4398	20	3	0.08458	4153.0	ORF1ab	1.0	1385.0	4133.0	ORF1ab	2.0	1378.0	7.0	same gene	2021-04	2021	4
4401	4419	18	3	0.08458	4136.0	ORF1ab	2.0	1379.0	4154.0	ORF1ab	2.0	1385.0	6.0	same gene	2021-04	2021	4
4401	4418	17	3	0.08458	4136.0	ORF1ab	2.0	1379.0	4153.0	ORF1ab	1.0	1385.0	6.0	same gene	2021-04	2021	4
4400	4415	15	3	0.08458	4135.0	ORF1ab	1.0	1379.0	4150.0	ORF1ab	1.0	1384.0	5.0	same gene	2021-04	2021	4
4415	4407	8	3	0.08458	4150.0	ORF1ab	1.0	1384.0	4142.0	ORF1ab	2.0	1381.0	3.0	same gene	2021-04	2021	4
4420	4401	19	3	0.08458	4155.0	ORF1ab	3.0	1385.0	4136.0	ORF1ab	2.0	1379.0	6.0	same gene	2021-04	2021	4
4398	4403	5	3	0.08458	4133.0	ORF1ab	2.0	1378.0	4138.0	ORF1ab	1.0	1380.0	2.0	same gene	2021-04	2021	4
4419	4401	18	3	0.08458	4154.0	ORF1ab	2.0	1385.0	4136.0	ORF1ab	2.0	1379.0	6.0	same gene	2021-04	2021	4
4418	4401	17	3	0.08458	4153.0	ORF1ab	1.0	1385.0	4136.0	ORF1ab	2.0	1379.0	6.0	same gene	2021-04	2021	4
4415	4401	14	3	0.08458	4150.0	ORF1ab	1.0	1384.0	4136.0	ORF1ab	2.0	1379.0	5.0	same gene	2021-04	2021	4
4412	4401	11	3	0.08458	4147.0	ORF1ab	1.0	1383.0	4136.0	ORF1ab	2.0	1379.0	4.0	same gene	2021-04	2021	4
4418	4407	11	3	0.08458	4153.0	ORF1ab	1.0	1385.0	4142.0	ORF1ab	2.0	1381.0	4.0	same gene	2021-04	2021	4
4419	4407	12	3	0.08458	4154.0	ORF1ab	2.0	1385.0	4142.0	ORF1ab	2.0	1381.0	4.0	same gene	2021-04	2021	4
4420	4407	13	3	0.08458	4155.0	ORF1ab	3.0	1385.0	4142.0	ORF1ab	2.0	1381.0	4.0	same gene	2021-04	2021	4
4407	4402	5	3	0.08457	4142.0	ORF1ab	2.0	1381.0	4137.0	ORF1ab	3.0	1379.0	2.0	same gene	2021-04	2021	4
4402	4407	5	3	0.08457	4137.0	ORF1ab	3.0	1379.0	4142.0	ORF1ab	2.0	1381.0	2.0	same gene	2021-04	2021	4
4404	4398	6	3	0.08456	4139.0	ORF1ab	2.0	1380.0	4133.0	ORF1ab	2.0	1378.0	2.0	same gene	2021-04	2021	4
4398	4405	7	3	0.08456	4133.0	ORF1ab	2.0	1378.0	4140.0	ORF1ab	3.0	1380.0	2.0	same gene	2021-04	2021	4
4398	4404	6	3	0.08456	4133.0	ORF1ab	2.0	1378.0	4139.0	ORF1ab	2.0	1380.0	2.0	same gene	2021-04	2021	4
4405	4398	7	3	0.08456	4140.0	ORF1ab	3.0	1380.0	4133.0	ORF1ab	2.0	1378.0	2.0	same gene	2021-04	2021	4
4408	4400	8	3	0.08455	4143.0	ORF1ab	3.0	1381.0	4135.0	ORF1ab	1.0	1379.0	2.0	same gene	2021-04	2021	4
4398	4408	10	3	0.08455	4133.0	ORF1ab	2.0	1378.0	4143.0	ORF1ab	3.0	1381.0	3.0	same gene	2021-04	2021	4
4406	4401	5	3	0.08455	4141.0	ORF1ab	1.0	1381.0	4136.0	ORF1ab	2.0	1379.0	2.0	same gene	2021-04	2021	4
4406	4400	6	3	0.08455	4141.0	ORF1ab	1.0	1381.0	4135.0	ORF1ab	1.0	1379.0	2.0	same gene	2021-04	2021	4
4408	4401	7	3	0.08455	4143.0	ORF1ab	3.0	1381.0	4136.0	ORF1ab	2.0	1379.0	2.0	same gene	2021-04	2021	4
4408	4398	10	3	0.08455	4143.0	ORF1ab	3.0	1381.0	4133.0	ORF1ab	2.0	1378.0	3.0	same gene	2021-04	2021	4
4401	4406	5	3	0.08455	4136.0	ORF1ab	2.0	1379.0	4141.0	ORF1ab	1.0	1381.0	2.0	same gene	2021-04	2021	4
4401	4408	7	3	0.08455	4136.0	ORF1ab	2.0	1379.0	4143.0	ORF1ab	3.0	1381.0	2.0	same gene	2021-04	2021	4
4406	4398	8	3	0.08455	4141.0	ORF1ab	1.0	1381.0	4133.0	ORF1ab	2.0	1378.0	3.0	same gene	2021-04	2021	4
4400	4408	8	3	0.08455	4135.0	ORF1ab	1.0	1379.0	4143.0	ORF1ab	3.0	1381.0	2.0	same gene	2021-04	2021	4
4398	4406	8	3	0.08455	4133.0	ORF1ab	2.0	1378.0	4141.0	ORF1ab	1.0	1381.0	3.0	same gene	2021-04	2021	4
4400	4406	6	3	0.08455	4135.0	ORF1ab	1.0	1379.0	4141.0	ORF1ab	1.0	1381.0	2.0	same gene	2021-04	2021	4
4398	4410	12	3	0.08453	4133.0	ORF1ab	2.0	1378.0	4145.0	ORF1ab	2.0	1382.0	4.0	same gene	2021-04	2021	4
4410	4400	10	3	0.08453	4145.0	ORF1ab	2.0	1382.0	4135.0	ORF1ab	1.0	1379.0	3.0	same gene	2021-04	2021	4
4400	4410	10	3	0.08453	4135.0	ORF1ab	1.0	1379.0	4145.0	ORF1ab	2.0	1382.0	3.0	same gene	2021-04	2021	4
4410	4401	9	3	0.08453	4145.0	ORF1ab	2.0	1382.0	4136.0	ORF1ab	2.0	1379.0	3.0	same gene	2021-04	2021	4
4410	4398	12	3	0.08453	4145.0	ORF1ab	2.0	1382.0	4133.0	ORF1ab	2.0	1378.0	4.0	same gene	2021-04	2021	4
4401	4410	9	3	0.08453	4136.0	ORF1ab	2.0	1379.0	4145.0	ORF1ab	2.0	1382.0	3.0	same gene	2021-04	2021	4
16394	9738	6656	3	0.08431	2927.0	ORF1ab	2.0	976.0	9473.0	ORF1ab	2.0	3158.0	2182.0	same gene	2021-04	2021	4
9738	16394	6656	3	0.08431	9473.0	ORF1ab	2.0	3158.0	2927.0	ORF1ab	2.0	976.0	2182.0	same gene	2021-04	2021	4
4422	4415	7	3	0.08417	4157.0	ORF1ab	2.0	1386.0	4150.0	ORF1ab	1.0	1384.0	2.0	same gene	2021-04	2021	4
4415	4422	7	3	0.08417	4150.0	ORF1ab	1.0	1384.0	4157.0	ORF1ab	2.0	1386.0	2.0	same gene	2021-04	2021	4
21810	21815	5	3	0.08385	248.0	S	2.0	83.0	253.0	S	1.0	85.0	2.0	same gene	2021-04	2021	4
21815	21810	5	3	0.08385	253.0	S	1.0	85.0	248.0	S	2.0	83.0	2.0	same gene	2021-04	2021	4
6645	6637	8	3	0.08342	6380.0	ORF1ab	2.0	2127.0	6372.0	ORF1ab	3.0	2124.0	3.0	same gene	2021-04	2021	4
6643	6637	6	3	0.08342	6378.0	ORF1ab	3.0	2126.0	6372.0	ORF1ab	3.0	2124.0	2.0	same gene	2021-04	2021	4
6642	6637	5	3	0.08342	6377.0	ORF1ab	2.0	2126.0	6372.0	ORF1ab	3.0	2124.0	2.0	same gene	2021-04	2021	4
6637	6642	5	3	0.08342	6372.0	ORF1ab	3.0	2124.0	6377.0	ORF1ab	2.0	2126.0	2.0	same gene	2021-04	2021	4
6637	6645	8	3	0.08342	6372.0	ORF1ab	3.0	2124.0	6380.0	ORF1ab	2.0	2127.0	3.0	same gene	2021-04	2021	4
6637	6643	6	3	0.08342	6372.0	ORF1ab	3.0	2124.0	6378.0	ORF1ab	3.0	2126.0	2.0	same gene	2021-04	2021	4
6645	6639	6	3	0.08339	6380.0	ORF1ab	2.0	2127.0	6374.0	ORF1ab	2.0	2125.0	2.0	same gene	2021-04	2021	4
6639	6645	6	3	0.08339	6374.0	ORF1ab	2.0	2125.0	6380.0	ORF1ab	2.0	2127.0	2.0	same gene	2021-04	2021	4
4418	4424	6	3	0.08329	4153.0	ORF1ab	1.0	1385.0	4159.0	ORF1ab	1.0	1387.0	2.0	same gene	2021-04	2021	4
4419	4424	5	3	0.08329	4154.0	ORF1ab	2.0	1385.0	4159.0	ORF1ab	1.0	1387.0	2.0	same gene	2021-04	2021	4
4415	4424	9	3	0.08329	4150.0	ORF1ab	1.0	1384.0	4159.0	ORF1ab	1.0	1387.0	3.0	same gene	2021-04	2021	4
4420	4424	4	3	0.08329	4155.0	ORF1ab	3.0	1385.0	4159.0	ORF1ab	1.0	1387.0	2.0	same gene	2021-04	2021	4
4424	4420	4	3	0.08329	4159.0	ORF1ab	1.0	1387.0	4155.0	ORF1ab	3.0	1385.0	2.0	same gene	2021-04	2021	4
4424	4419	5	3	0.08329	4159.0	ORF1ab	1.0	1387.0	4154.0	ORF1ab	2.0	1385.0	2.0	same gene	2021-04	2021	4
4424	4418	6	3	0.08329	4159.0	ORF1ab	1.0	1387.0	4153.0	ORF1ab	1.0	1385.0	2.0	same gene	2021-04	2021	4
4424	4415	9	3	0.08329	4159.0	ORF1ab	1.0	1387.0	4150.0	ORF1ab	1.0	1384.0	3.0	same gene	2021-04	2021	4
6643	6648	5	3	0.08325	6378.0	ORF1ab	3.0	2126.0	6383.0	ORF1ab	2.0	2128.0	2.0	same gene	2021-04	2021	4
6642	6648	6	3	0.08325	6377.0	ORF1ab	2.0	2126.0	6383.0	ORF1ab	2.0	2128.0	2.0	same gene	2021-04	2021	4
6648	6643	5	3	0.08325	6383.0	ORF1ab	2.0	2128.0	6378.0	ORF1ab	3.0	2126.0	2.0	same gene	2021-04	2021	4
6648	6642	6	3	0.08325	6383.0	ORF1ab	2.0	2128.0	6377.0	ORF1ab	2.0	2126.0	2.0	same gene	2021-04	2021	4
6645	6640	5	3	0.08325	6380.0	ORF1ab	2.0	2127.0	6375.0	ORF1ab	3.0	2125.0	2.0	same gene	2021-04	2021	4
6640	6645	5	3	0.08325	6375.0	ORF1ab	3.0	2125.0	6380.0	ORF1ab	2.0	2127.0	2.0	same gene	2021-04	2021	4
6643	6647	4	3	0.08315	6378.0	ORF1ab	3.0	2126.0	6382.0	ORF1ab	1.0	2128.0	2.0	same gene	2021-04	2021	4
6642	6647	5	3	0.08315	6377.0	ORF1ab	2.0	2126.0	6382.0	ORF1ab	1.0	2128.0	2.0	same gene	2021-04	2021	4
6647	6643	4	3	0.08315	6382.0	ORF1ab	1.0	2128.0	6378.0	ORF1ab	3.0	2126.0	2.0	same gene	2021-04	2021	4
6647	6642	5	3	0.08315	6382.0	ORF1ab	1.0	2128.0	6377.0	ORF1ab	2.0	2126.0	2.0	same gene	2021-04	2021	4
4053	4070	17	3	0.0829	3788.0	ORF1ab	2.0	1263.0	3805.0	ORF1ab	1.0	1269.0	6.0	same gene	2021-04	2021	4
4070	4053	17	3	0.0829	3805.0	ORF1ab	1.0	1269.0	3788.0	ORF1ab	2.0	1263.0	6.0	same gene	2021-04	2021	4
4052	4062	10	3	0.08289	3787.0	ORF1ab	1.0	1263.0	3797.0	ORF1ab	2.0	1266.0	3.0	same gene	2021-04	2021	4
4064	4052	12	3	0.08289	3799.0	ORF1ab	1.0	1267.0	3787.0	ORF1ab	1.0	1263.0	4.0	same gene	2021-04	2021	4
4056	4064	8	3	0.08289	3791.0	ORF1ab	2.0	1264.0	3799.0	ORF1ab	1.0	1267.0	3.0	same gene	2021-04	2021	4
4065	4052	13	3	0.08289	3800.0	ORF1ab	2.0	1267.0	3787.0	ORF1ab	1.0	1263.0	4.0	same gene	2021-04	2021	4
4062	4052	10	3	0.08289	3797.0	ORF1ab	2.0	1266.0	3787.0	ORF1ab	1.0	1263.0	3.0	same gene	2021-04	2021	4
4061	4052	9	3	0.08289	3796.0	ORF1ab	1.0	1266.0	3787.0	ORF1ab	1.0	1263.0	3.0	same gene	2021-04	2021	4
4056	4062	6	3	0.08289	3791.0	ORF1ab	2.0	1264.0	3797.0	ORF1ab	2.0	1266.0	2.0	same gene	2021-04	2021	4
4056	4061	5	3	0.08289	3791.0	ORF1ab	2.0	1264.0	3796.0	ORF1ab	1.0	1266.0	2.0	same gene	2021-04	2021	4
4061	4056	5	3	0.08289	3796.0	ORF1ab	1.0	1266.0	3791.0	ORF1ab	2.0	1264.0	2.0	same gene	2021-04	2021	4
4062	4056	6	3	0.08289	3797.0	ORF1ab	2.0	1266.0	3791.0	ORF1ab	2.0	1264.0	2.0	same gene	2021-04	2021	4
4064	4056	8	3	0.08289	3799.0	ORF1ab	1.0	1267.0	3791.0	ORF1ab	2.0	1264.0	3.0	same gene	2021-04	2021	4
4065	4056	9	3	0.08289	3800.0	ORF1ab	2.0	1267.0	3791.0	ORF1ab	2.0	1264.0	3.0	same gene	2021-04	2021	4
4052	4061	9	3	0.08289	3787.0	ORF1ab	1.0	1263.0	3796.0	ORF1ab	1.0	1266.0	3.0	same gene	2021-04	2021	4
4056	4065	9	3	0.08289	3791.0	ORF1ab	2.0	1264.0	3800.0	ORF1ab	2.0	1267.0	3.0	same gene	2021-04	2021	4
4052	4064	12	3	0.08289	3787.0	ORF1ab	1.0	1263.0	3799.0	ORF1ab	1.0	1267.0	4.0	same gene	2021-04	2021	4
4052	4065	13	3	0.08289	3787.0	ORF1ab	1.0	1263.0	3800.0	ORF1ab	2.0	1267.0	4.0	same gene	2021-04	2021	4
4052	4070	18	3	0.08287	3787.0	ORF1ab	1.0	1263.0	3805.0	ORF1ab	1.0	1269.0	6.0	same gene	2021-04	2021	4
4064	4053	11	3	0.08287	3799.0	ORF1ab	1.0	1267.0	3788.0	ORF1ab	2.0	1263.0	4.0	same gene	2021-04	2021	4
4070	4056	14	3	0.08287	3805.0	ORF1ab	1.0	1269.0	3791.0	ORF1ab	2.0	1264.0	5.0	same gene	2021-04	2021	4
4053	4061	8	3	0.08287	3788.0	ORF1ab	2.0	1263.0	3796.0	ORF1ab	1.0	1266.0	3.0	same gene	2021-04	2021	4
4074	4053	21	3	0.08287	3809.0	ORF1ab	2.0	1270.0	3788.0	ORF1ab	2.0	1263.0	7.0	same gene	2021-04	2021	4
4070	4061	9	3	0.08287	3805.0	ORF1ab	1.0	1269.0	3796.0	ORF1ab	1.0	1266.0	3.0	same gene	2021-04	2021	4
4065	4070	5	3	0.08287	3800.0	ORF1ab	2.0	1267.0	3805.0	ORF1ab	1.0	1269.0	2.0	same gene	2021-04	2021	4
4070	4062	8	3	0.08287	3805.0	ORF1ab	1.0	1269.0	3797.0	ORF1ab	2.0	1266.0	3.0	same gene	2021-04	2021	4
4064	4070	6	3	0.08287	3799.0	ORF1ab	1.0	1267.0	3805.0	ORF1ab	1.0	1269.0	2.0	same gene	2021-04	2021	4
4070	4064	6	3	0.08287	3805.0	ORF1ab	1.0	1269.0	3799.0	ORF1ab	1.0	1267.0	2.0	same gene	2021-04	2021	4
4053	4074	21	3	0.08287	3788.0	ORF1ab	2.0	1263.0	3809.0	ORF1ab	2.0	1270.0	7.0	same gene	2021-04	2021	4
4056	4070	14	3	0.08287	3791.0	ORF1ab	2.0	1264.0	3805.0	ORF1ab	1.0	1269.0	5.0	same gene	2021-04	2021	4
4065	4053	12	3	0.08287	3800.0	ORF1ab	2.0	1267.0	3788.0	ORF1ab	2.0	1263.0	4.0	same gene	2021-04	2021	4
4070	4065	5	3	0.08287	3805.0	ORF1ab	1.0	1269.0	3800.0	ORF1ab	2.0	1267.0	2.0	same gene	2021-04	2021	4
4053	4065	12	3	0.08287	3788.0	ORF1ab	2.0	1263.0	3800.0	ORF1ab	2.0	1267.0	4.0	same gene	2021-04	2021	4
4062	4070	8	3	0.08287	3797.0	ORF1ab	2.0	1266.0	3805.0	ORF1ab	1.0	1269.0	3.0	same gene	2021-04	2021	4
4061	4070	9	3	0.08287	3796.0	ORF1ab	1.0	1266.0	3805.0	ORF1ab	1.0	1269.0	3.0	same gene	2021-04	2021	4
4053	4062	9	3	0.08287	3788.0	ORF1ab	2.0	1263.0	3797.0	ORF1ab	2.0	1266.0	3.0	same gene	2021-04	2021	4
4053	4064	11	3	0.08287	3788.0	ORF1ab	2.0	1263.0	3799.0	ORF1ab	1.0	1267.0	4.0	same gene	2021-04	2021	4
4070	4052	18	3	0.08287	3805.0	ORF1ab	1.0	1269.0	3787.0	ORF1ab	1.0	1263.0	6.0	same gene	2021-04	2021	4
4061	4053	8	3	0.08287	3796.0	ORF1ab	1.0	1266.0	3788.0	ORF1ab	2.0	1263.0	3.0	same gene	2021-04	2021	4
4062	4053	9	3	0.08287	3797.0	ORF1ab	2.0	1266.0	3788.0	ORF1ab	2.0	1263.0	3.0	same gene	2021-04	2021	4
4054	4061	7	3	0.0828	3789.0	ORF1ab	3.0	1263.0	3796.0	ORF1ab	1.0	1266.0	3.0	same gene	2021-04	2021	4
4061	4054	7	3	0.0828	3796.0	ORF1ab	1.0	1266.0	3789.0	ORF1ab	3.0	1263.0	3.0	same gene	2021-04	2021	4
4054	4064	10	3	0.0828	3789.0	ORF1ab	3.0	1263.0	3799.0	ORF1ab	1.0	1267.0	4.0	same gene	2021-04	2021	4
4054	4062	8	3	0.0828	3789.0	ORF1ab	3.0	1263.0	3797.0	ORF1ab	2.0	1266.0	3.0	same gene	2021-04	2021	4
4062	4054	8	3	0.0828	3797.0	ORF1ab	2.0	1266.0	3789.0	ORF1ab	3.0	1263.0	3.0	same gene	2021-04	2021	4
4064	4054	10	3	0.0828	3799.0	ORF1ab	1.0	1267.0	3789.0	ORF1ab	3.0	1263.0	4.0	same gene	2021-04	2021	4
4065	4054	11	3	0.0828	3800.0	ORF1ab	2.0	1267.0	3789.0	ORF1ab	3.0	1263.0	4.0	same gene	2021-04	2021	4
4054	4065	11	3	0.0828	3789.0	ORF1ab	3.0	1263.0	3800.0	ORF1ab	2.0	1267.0	4.0	same gene	2021-04	2021	4
4055	4065	10	3	0.08279	3790.0	ORF1ab	1.0	1264.0	3800.0	ORF1ab	2.0	1267.0	3.0	same gene	2021-04	2021	4
4055	4061	6	3	0.08279	3790.0	ORF1ab	1.0	1264.0	3796.0	ORF1ab	1.0	1266.0	2.0	same gene	2021-04	2021	4
4061	4055	6	3	0.08279	3796.0	ORF1ab	1.0	1266.0	3790.0	ORF1ab	1.0	1264.0	2.0	same gene	2021-04	2021	4
4062	4055	7	3	0.08279	3797.0	ORF1ab	2.0	1266.0	3790.0	ORF1ab	1.0	1264.0	2.0	same gene	2021-04	2021	4
4064	4055	9	3	0.08279	3799.0	ORF1ab	1.0	1267.0	3790.0	ORF1ab	1.0	1264.0	3.0	same gene	2021-04	2021	4
4065	4055	10	3	0.08279	3800.0	ORF1ab	2.0	1267.0	3790.0	ORF1ab	1.0	1264.0	3.0	same gene	2021-04	2021	4
4055	4062	7	3	0.08279	3790.0	ORF1ab	1.0	1264.0	3797.0	ORF1ab	2.0	1266.0	2.0	same gene	2021-04	2021	4
4055	4064	9	3	0.08279	3790.0	ORF1ab	1.0	1264.0	3799.0	ORF1ab	1.0	1267.0	3.0	same gene	2021-04	2021	4
4061	4051	10	3	0.08277	3796.0	ORF1ab	1.0	1266.0	3786.0	ORF1ab	3.0	1262.0	4.0	same gene	2021-04	2021	4
4062	4051	11	3	0.08277	3797.0	ORF1ab	2.0	1266.0	3786.0	ORF1ab	3.0	1262.0	4.0	same gene	2021-04	2021	4
4056	4051	5	3	0.08277	3791.0	ORF1ab	2.0	1264.0	3786.0	ORF1ab	3.0	1262.0	2.0	same gene	2021-04	2021	4
4063	4056	7	3	0.08277	3798.0	ORF1ab	3.0	1266.0	3791.0	ORF1ab	2.0	1264.0	2.0	same gene	2021-04	2021	4
4064	4051	13	3	0.08277	3799.0	ORF1ab	1.0	1267.0	3786.0	ORF1ab	3.0	1262.0	5.0	same gene	2021-04	2021	4
4051	4062	11	3	0.08277	3786.0	ORF1ab	3.0	1262.0	3797.0	ORF1ab	2.0	1266.0	4.0	same gene	2021-04	2021	4
4066	4070	4	3	0.08277	3801.0	ORF1ab	3.0	1267.0	3805.0	ORF1ab	1.0	1269.0	2.0	same gene	2021-04	2021	4
4063	4052	11	3	0.08277	3798.0	ORF1ab	3.0	1266.0	3787.0	ORF1ab	1.0	1263.0	3.0	same gene	2021-04	2021	4
4052	4063	11	3	0.08277	3787.0	ORF1ab	1.0	1263.0	3798.0	ORF1ab	3.0	1266.0	3.0	same gene	2021-04	2021	4
4070	4066	4	3	0.08277	3805.0	ORF1ab	1.0	1269.0	3801.0	ORF1ab	3.0	1267.0	2.0	same gene	2021-04	2021	4
4051	4056	5	3	0.08277	3786.0	ORF1ab	3.0	1262.0	3791.0	ORF1ab	2.0	1264.0	2.0	same gene	2021-04	2021	4
4056	4063	7	3	0.08277	3791.0	ORF1ab	2.0	1264.0	3798.0	ORF1ab	3.0	1266.0	2.0	same gene	2021-04	2021	4
4051	4064	13	3	0.08277	3786.0	ORF1ab	3.0	1262.0	3799.0	ORF1ab	1.0	1267.0	5.0	same gene	2021-04	2021	4
4065	4051	14	3	0.08277	3800.0	ORF1ab	2.0	1267.0	3786.0	ORF1ab	3.0	1262.0	5.0	same gene	2021-04	2021	4
4051	4061	10	3	0.08277	3786.0	ORF1ab	3.0	1262.0	3796.0	ORF1ab	1.0	1266.0	4.0	same gene	2021-04	2021	4
4051	4065	14	3	0.08277	3786.0	ORF1ab	3.0	1262.0	3800.0	ORF1ab	2.0	1267.0	5.0	same gene	2021-04	2021	4
4067	4053	14	3	0.08275	3802.0	ORF1ab	1.0	1268.0	3788.0	ORF1ab	2.0	1263.0	5.0	same gene	2021-04	2021	4
4057	4061	4	3	0.08275	3792.0	ORF1ab	3.0	1264.0	3796.0	ORF1ab	1.0	1266.0	2.0	same gene	2021-04	2021	4
4052	4060	8	3	0.08275	3787.0	ORF1ab	1.0	1263.0	3795.0	ORF1ab	3.0	1265.0	2.0	same gene	2021-04	2021	4
4060	4064	4	3	0.08275	3795.0	ORF1ab	3.0	1265.0	3799.0	ORF1ab	1.0	1267.0	2.0	same gene	2021-04	2021	4
4060	4052	8	3	0.08275	3795.0	ORF1ab	3.0	1265.0	3787.0	ORF1ab	1.0	1263.0	2.0	same gene	2021-04	2021	4
4062	4057	5	3	0.08275	3797.0	ORF1ab	2.0	1266.0	3792.0	ORF1ab	3.0	1264.0	2.0	same gene	2021-04	2021	4
4065	4057	8	3	0.08275	3800.0	ORF1ab	2.0	1267.0	3792.0	ORF1ab	3.0	1264.0	3.0	same gene	2021-04	2021	4
4053	4067	14	3	0.08275	3788.0	ORF1ab	2.0	1263.0	3802.0	ORF1ab	1.0	1268.0	5.0	same gene	2021-04	2021	4
4057	4062	5	3	0.08275	3792.0	ORF1ab	3.0	1264.0	3797.0	ORF1ab	2.0	1266.0	2.0	same gene	2021-04	2021	4
4060	4065	5	3	0.08275	3795.0	ORF1ab	3.0	1265.0	3800.0	ORF1ab	2.0	1267.0	2.0	same gene	2021-04	2021	4
4057	4064	7	3	0.08275	3792.0	ORF1ab	3.0	1264.0	3799.0	ORF1ab	1.0	1267.0	3.0	same gene	2021-04	2021	4
4061	4057	4	3	0.08275	3796.0	ORF1ab	1.0	1266.0	3792.0	ORF1ab	3.0	1264.0	2.0	same gene	2021-04	2021	4
4064	4057	7	3	0.08275	3799.0	ORF1ab	1.0	1267.0	3792.0	ORF1ab	3.0	1264.0	3.0	same gene	2021-04	2021	4
4057	4065	8	3	0.08275	3792.0	ORF1ab	3.0	1264.0	3800.0	ORF1ab	2.0	1267.0	3.0	same gene	2021-04	2021	4
4065	4060	5	3	0.08275	3800.0	ORF1ab	2.0	1267.0	3795.0	ORF1ab	3.0	1265.0	2.0	same gene	2021-04	2021	4
4064	4060	4	3	0.08275	3799.0	ORF1ab	1.0	1267.0	3795.0	ORF1ab	3.0	1265.0	2.0	same gene	2021-04	2021	4
6642	6649	7	3	0.08268	6377.0	ORF1ab	2.0	2126.0	6384.0	ORF1ab	3.0	2128.0	2.0	same gene	2021-04	2021	4
6649	6642	7	3	0.08268	6384.0	ORF1ab	3.0	2128.0	6377.0	ORF1ab	2.0	2126.0	2.0	same gene	2021-04	2021	4
6643	6649	6	3	0.08268	6378.0	ORF1ab	3.0	2126.0	6384.0	ORF1ab	3.0	2128.0	2.0	same gene	2021-04	2021	4
6649	6643	6	3	0.08268	6384.0	ORF1ab	3.0	2128.0	6378.0	ORF1ab	3.0	2126.0	2.0	same gene	2021-04	2021	4
4053	4068	15	3	0.08259	3788.0	ORF1ab	2.0	1263.0	3803.0	ORF1ab	2.0	1268.0	5.0	same gene	2021-04	2021	4
4068	4053	15	3	0.08259	3803.0	ORF1ab	2.0	1268.0	3788.0	ORF1ab	2.0	1263.0	5.0	same gene	2021-04	2021	4
21815	21809	6	3	0.08256	253.0	S	1.0	85.0	247.0	S	1.0	83.0	2.0	same gene	2021-04	2021	4
21809	21815	6	3	0.08256	247.0	S	1.0	83.0	253.0	S	1.0	85.0	2.0	same gene	2021-04	2021	4
4053	4069	16	3	0.08254	3788.0	ORF1ab	2.0	1263.0	3804.0	ORF1ab	3.0	1268.0	5.0	same gene	2021-04	2021	4
4069	4053	16	3	0.08254	3804.0	ORF1ab	3.0	1268.0	3788.0	ORF1ab	2.0	1263.0	5.0	same gene	2021-04	2021	4
21811	21815	4	3	0.08232	249.0	S	3.0	83.0	253.0	S	1.0	85.0	2.0	same gene	2021-04	2021	4
21815	21811	4	3	0.08232	253.0	S	1.0	85.0	249.0	S	3.0	83.0	2.0	same gene	2021-04	2021	4
4058	4052	6	3	0.0823	3793.0	ORF1ab	1.0	1265.0	3787.0	ORF1ab	1.0	1263.0	2.0	same gene	2021-04	2021	4
4058	4065	7	3	0.0823	3793.0	ORF1ab	1.0	1265.0	3800.0	ORF1ab	2.0	1267.0	2.0	same gene	2021-04	2021	4
4058	4064	6	3	0.0823	3793.0	ORF1ab	1.0	1265.0	3799.0	ORF1ab	1.0	1267.0	2.0	same gene	2021-04	2021	4
4052	4058	6	3	0.0823	3787.0	ORF1ab	1.0	1263.0	3793.0	ORF1ab	1.0	1265.0	2.0	same gene	2021-04	2021	4
4065	4058	7	3	0.0823	3800.0	ORF1ab	2.0	1267.0	3793.0	ORF1ab	1.0	1265.0	2.0	same gene	2021-04	2021	4
4064	4058	6	3	0.0823	3799.0	ORF1ab	1.0	1267.0	3793.0	ORF1ab	1.0	1265.0	2.0	same gene	2021-04	2021	4
4047	4070	23	3	0.08214	3782.0	ORF1ab	2.0	1261.0	3805.0	ORF1ab	1.0	1269.0	8.0	same gene	2021-04	2021	4
4047	4053	6	3	0.08214	3782.0	ORF1ab	2.0	1261.0	3788.0	ORF1ab	2.0	1263.0	2.0	same gene	2021-04	2021	4
4053	4047	6	3	0.08214	3788.0	ORF1ab	2.0	1263.0	3782.0	ORF1ab	2.0	1261.0	2.0	same gene	2021-04	2021	4
4070	4047	23	3	0.08214	3805.0	ORF1ab	1.0	1269.0	3782.0	ORF1ab	2.0	1261.0	8.0	same gene	2021-04	2021	4
7514	7510	4	3	0.08213	7249.0	ORF1ab	1.0	2417.0	7245.0	ORF1ab	3.0	2415.0	2.0	same gene	2021-04	2021	4
7514	7523	9	3	0.08213	7249.0	ORF1ab	1.0	2417.0	7258.0	ORF1ab	1.0	2420.0	3.0	same gene	2021-04	2021	4
7512	7517	5	3	0.08213	7247.0	ORF1ab	2.0	2416.0	7252.0	ORF1ab	1.0	2418.0	2.0	same gene	2021-04	2021	4
7512	7520	8	3	0.08213	7247.0	ORF1ab	2.0	2416.0	7255.0	ORF1ab	1.0	2419.0	3.0	same gene	2021-04	2021	4
7512	7523	11	3	0.08213	7247.0	ORF1ab	2.0	2416.0	7258.0	ORF1ab	1.0	2420.0	4.0	same gene	2021-04	2021	4
7514	7520	6	3	0.08213	7249.0	ORF1ab	1.0	2417.0	7255.0	ORF1ab	1.0	2419.0	2.0	same gene	2021-04	2021	4
7512	7524	12	3	0.08213	7247.0	ORF1ab	2.0	2416.0	7259.0	ORF1ab	2.0	2420.0	4.0	same gene	2021-04	2021	4
7514	7524	10	3	0.08213	7249.0	ORF1ab	1.0	2417.0	7259.0	ORF1ab	2.0	2420.0	3.0	same gene	2021-04	2021	4
7520	7515	5	3	0.08213	7255.0	ORF1ab	1.0	2419.0	7250.0	ORF1ab	2.0	2417.0	2.0	same gene	2021-04	2021	4
7515	7510	5	3	0.08213	7250.0	ORF1ab	2.0	2417.0	7245.0	ORF1ab	3.0	2415.0	2.0	same gene	2021-04	2021	4
7510	7523	13	3	0.08213	7245.0	ORF1ab	3.0	2415.0	7258.0	ORF1ab	1.0	2420.0	5.0	same gene	2021-04	2021	4
7524	7514	10	3	0.08213	7259.0	ORF1ab	2.0	2420.0	7249.0	ORF1ab	1.0	2417.0	3.0	same gene	2021-04	2021	4
7511	7520	9	3	0.08213	7246.0	ORF1ab	1.0	2416.0	7255.0	ORF1ab	1.0	2419.0	3.0	same gene	2021-04	2021	4
7523	7515	8	3	0.08213	7258.0	ORF1ab	1.0	2420.0	7250.0	ORF1ab	2.0	2417.0	3.0	same gene	2021-04	2021	4
7524	7515	9	3	0.08213	7259.0	ORF1ab	2.0	2420.0	7250.0	ORF1ab	2.0	2417.0	3.0	same gene	2021-04	2021	4
7511	7517	6	3	0.08213	7246.0	ORF1ab	1.0	2416.0	7252.0	ORF1ab	1.0	2418.0	2.0	same gene	2021-04	2021	4
7523	7517	6	3	0.08213	7258.0	ORF1ab	1.0	2420.0	7252.0	ORF1ab	1.0	2418.0	2.0	same gene	2021-04	2021	4
7524	7517	7	3	0.08213	7259.0	ORF1ab	2.0	2420.0	7252.0	ORF1ab	1.0	2418.0	2.0	same gene	2021-04	2021	4
7510	7524	14	3	0.08213	7245.0	ORF1ab	3.0	2415.0	7259.0	ORF1ab	2.0	2420.0	5.0	same gene	2021-04	2021	4
7510	7520	10	3	0.08213	7245.0	ORF1ab	3.0	2415.0	7255.0	ORF1ab	1.0	2419.0	4.0	same gene	2021-04	2021	4
7511	7523	12	3	0.08213	7246.0	ORF1ab	1.0	2416.0	7258.0	ORF1ab	1.0	2420.0	4.0	same gene	2021-04	2021	4
7510	7517	7	3	0.08213	7245.0	ORF1ab	3.0	2415.0	7252.0	ORF1ab	1.0	2418.0	3.0	same gene	2021-04	2021	4
7510	7515	5	3	0.08213	7245.0	ORF1ab	3.0	2415.0	7250.0	ORF1ab	2.0	2417.0	2.0	same gene	2021-04	2021	4
7517	7510	7	3	0.08213	7252.0	ORF1ab	1.0	2418.0	7245.0	ORF1ab	3.0	2415.0	3.0	same gene	2021-04	2021	4
7515	7520	5	3	0.08213	7250.0	ORF1ab	2.0	2417.0	7255.0	ORF1ab	1.0	2419.0	2.0	same gene	2021-04	2021	4
7517	7524	7	3	0.08213	7252.0	ORF1ab	1.0	2418.0	7259.0	ORF1ab	2.0	2420.0	2.0	same gene	2021-04	2021	4
7515	7523	8	3	0.08213	7250.0	ORF1ab	2.0	2417.0	7258.0	ORF1ab	1.0	2420.0	3.0	same gene	2021-04	2021	4
7515	7524	9	3	0.08213	7250.0	ORF1ab	2.0	2417.0	7259.0	ORF1ab	2.0	2420.0	3.0	same gene	2021-04	2021	4
7517	7523	6	3	0.08213	7252.0	ORF1ab	1.0	2418.0	7258.0	ORF1ab	1.0	2420.0	2.0	same gene	2021-04	2021	4
7523	7514	9	3	0.08213	7258.0	ORF1ab	1.0	2420.0	7249.0	ORF1ab	1.0	2417.0	3.0	same gene	2021-04	2021	4
7510	7514	4	3	0.08213	7245.0	ORF1ab	3.0	2415.0	7249.0	ORF1ab	1.0	2417.0	2.0	same gene	2021-04	2021	4
7520	7514	6	3	0.08213	7255.0	ORF1ab	1.0	2419.0	7249.0	ORF1ab	1.0	2417.0	2.0	same gene	2021-04	2021	4
7511	7524	13	3	0.08213	7246.0	ORF1ab	1.0	2416.0	7259.0	ORF1ab	2.0	2420.0	4.0	same gene	2021-04	2021	4
7523	7510	13	3	0.08213	7258.0	ORF1ab	1.0	2420.0	7245.0	ORF1ab	3.0	2415.0	5.0	same gene	2021-04	2021	4
7520	7510	10	3	0.08213	7255.0	ORF1ab	1.0	2419.0	7245.0	ORF1ab	3.0	2415.0	4.0	same gene	2021-04	2021	4
7524	7510	14	3	0.08213	7259.0	ORF1ab	2.0	2420.0	7245.0	ORF1ab	3.0	2415.0	5.0	same gene	2021-04	2021	4
7517	7511	6	3	0.08213	7252.0	ORF1ab	1.0	2418.0	7246.0	ORF1ab	1.0	2416.0	2.0	same gene	2021-04	2021	4
7520	7511	9	3	0.08213	7255.0	ORF1ab	1.0	2419.0	7246.0	ORF1ab	1.0	2416.0	3.0	same gene	2021-04	2021	4
7524	7511	13	3	0.08213	7259.0	ORF1ab	2.0	2420.0	7246.0	ORF1ab	1.0	2416.0	4.0	same gene	2021-04	2021	4
7517	7512	5	3	0.08213	7252.0	ORF1ab	1.0	2418.0	7247.0	ORF1ab	2.0	2416.0	2.0	same gene	2021-04	2021	4
7520	7512	8	3	0.08213	7255.0	ORF1ab	1.0	2419.0	7247.0	ORF1ab	2.0	2416.0	3.0	same gene	2021-04	2021	4
7523	7511	12	3	0.08213	7258.0	ORF1ab	1.0	2420.0	7246.0	ORF1ab	1.0	2416.0	4.0	same gene	2021-04	2021	4
7524	7512	12	3	0.08213	7259.0	ORF1ab	2.0	2420.0	7247.0	ORF1ab	2.0	2416.0	4.0	same gene	2021-04	2021	4
7523	7512	11	3	0.08213	7258.0	ORF1ab	1.0	2420.0	7247.0	ORF1ab	2.0	2416.0	4.0	same gene	2021-04	2021	4
7513	7523	10	3	0.08211	7248.0	ORF1ab	3.0	2416.0	7258.0	ORF1ab	1.0	2420.0	4.0	same gene	2021-04	2021	4
7513	7520	7	3	0.08211	7248.0	ORF1ab	3.0	2416.0	7255.0	ORF1ab	1.0	2419.0	3.0	same gene	2021-04	2021	4
7523	7513	10	3	0.08211	7258.0	ORF1ab	1.0	2420.0	7248.0	ORF1ab	3.0	2416.0	4.0	same gene	2021-04	2021	4
7513	7517	4	3	0.08211	7248.0	ORF1ab	3.0	2416.0	7252.0	ORF1ab	1.0	2418.0	2.0	same gene	2021-04	2021	4
7513	7524	11	3	0.08211	7248.0	ORF1ab	3.0	2416.0	7259.0	ORF1ab	2.0	2420.0	4.0	same gene	2021-04	2021	4
7524	7513	11	3	0.08211	7259.0	ORF1ab	2.0	2420.0	7248.0	ORF1ab	3.0	2416.0	4.0	same gene	2021-04	2021	4
7520	7513	7	3	0.08211	7255.0	ORF1ab	1.0	2419.0	7248.0	ORF1ab	3.0	2416.0	3.0	same gene	2021-04	2021	4
7517	7513	4	3	0.08211	7252.0	ORF1ab	1.0	2418.0	7248.0	ORF1ab	3.0	2416.0	2.0	same gene	2021-04	2021	4
1726	1746	20	3	0.0821	1461.0	ORF1ab	3.0	487.0	1481.0	ORF1ab	2.0	494.0	7.0	same gene	2021-04	2021	4
1723	1746	23	3	0.0821	1458.0	ORF1ab	3.0	486.0	1481.0	ORF1ab	2.0	494.0	8.0	same gene	2021-04	2021	4
1726	1737	11	3	0.0821	1461.0	ORF1ab	3.0	487.0	1472.0	ORF1ab	2.0	491.0	4.0	same gene	2021-04	2021	4
1726	1731	5	3	0.0821	1461.0	ORF1ab	3.0	487.0	1466.0	ORF1ab	2.0	489.0	2.0	same gene	2021-04	2021	4
1725	1731	6	3	0.0821	1460.0	ORF1ab	2.0	487.0	1466.0	ORF1ab	2.0	489.0	2.0	same gene	2021-04	2021	4
1723	1744	21	3	0.0821	1458.0	ORF1ab	3.0	486.0	1479.0	ORF1ab	3.0	493.0	7.0	same gene	2021-04	2021	4
1733	1725	8	3	0.0821	1468.0	ORF1ab	1.0	490.0	1460.0	ORF1ab	2.0	487.0	3.0	same gene	2021-04	2021	4
1733	1723	10	3	0.0821	1468.0	ORF1ab	1.0	490.0	1458.0	ORF1ab	3.0	486.0	4.0	same gene	2021-04	2021	4
1726	1739	13	3	0.0821	1461.0	ORF1ab	3.0	487.0	1474.0	ORF1ab	1.0	492.0	5.0	same gene	2021-04	2021	4
1749	1725	24	3	0.0821	1484.0	ORF1ab	2.0	495.0	1460.0	ORF1ab	2.0	487.0	8.0	same gene	2021-04	2021	4
1735	1723	12	3	0.0821	1470.0	ORF1ab	3.0	490.0	1458.0	ORF1ab	3.0	486.0	4.0	same gene	2021-04	2021	4
1732	1725	7	3	0.0821	1467.0	ORF1ab	3.0	489.0	1460.0	ORF1ab	2.0	487.0	2.0	same gene	2021-04	2021	4
1731	1725	6	3	0.0821	1466.0	ORF1ab	2.0	489.0	1460.0	ORF1ab	2.0	487.0	2.0	same gene	2021-04	2021	4
1748	1723	25	3	0.0821	1483.0	ORF1ab	1.0	495.0	1458.0	ORF1ab	3.0	486.0	9.0	same gene	2021-04	2021	4
1723	1749	26	3	0.0821	1458.0	ORF1ab	3.0	486.0	1484.0	ORF1ab	2.0	495.0	9.0	same gene	2021-04	2021	4
1723	1748	25	3	0.0821	1458.0	ORF1ab	3.0	486.0	1483.0	ORF1ab	1.0	495.0	9.0	same gene	2021-04	2021	4
1739	1723	16	3	0.0821	1474.0	ORF1ab	1.0	492.0	1458.0	ORF1ab	3.0	486.0	6.0	same gene	2021-04	2021	4
1726	1744	18	3	0.0821	1461.0	ORF1ab	3.0	487.0	1479.0	ORF1ab	3.0	493.0	6.0	same gene	2021-04	2021	4
1746	1723	23	3	0.0821	1481.0	ORF1ab	2.0	494.0	1458.0	ORF1ab	3.0	486.0	8.0	same gene	2021-04	2021	4
1723	1737	14	3	0.0821	1458.0	ORF1ab	3.0	486.0	1472.0	ORF1ab	2.0	491.0	5.0	same gene	2021-04	2021	4
1725	1732	7	3	0.0821	1460.0	ORF1ab	2.0	487.0	1467.0	ORF1ab	3.0	489.0	2.0	same gene	2021-04	2021	4
1725	1733	8	3	0.0821	1460.0	ORF1ab	2.0	487.0	1468.0	ORF1ab	1.0	490.0	3.0	same gene	2021-04	2021	4
1725	1749	24	3	0.0821	1460.0	ORF1ab	2.0	487.0	1484.0	ORF1ab	2.0	495.0	8.0	same gene	2021-04	2021	4
1725	1748	23	3	0.0821	1460.0	ORF1ab	2.0	487.0	1483.0	ORF1ab	1.0	495.0	8.0	same gene	2021-04	2021	4
1737	1723	14	3	0.0821	1472.0	ORF1ab	2.0	491.0	1458.0	ORF1ab	3.0	486.0	5.0	same gene	2021-04	2021	4
1725	1746	21	3	0.0821	1460.0	ORF1ab	2.0	487.0	1481.0	ORF1ab	2.0	494.0	7.0	same gene	2021-04	2021	4
1725	1744	19	3	0.0821	1460.0	ORF1ab	2.0	487.0	1479.0	ORF1ab	3.0	493.0	6.0	same gene	2021-04	2021	4
1744	1725	19	3	0.0821	1479.0	ORF1ab	3.0	493.0	1460.0	ORF1ab	2.0	487.0	6.0	same gene	2021-04	2021	4
1726	1732	6	3	0.0821	1461.0	ORF1ab	3.0	487.0	1467.0	ORF1ab	3.0	489.0	2.0	same gene	2021-04	2021	4
1739	1725	14	3	0.0821	1474.0	ORF1ab	1.0	492.0	1460.0	ORF1ab	2.0	487.0	5.0	same gene	2021-04	2021	4
1737	1725	12	3	0.0821	1472.0	ORF1ab	2.0	491.0	1460.0	ORF1ab	2.0	487.0	4.0	same gene	2021-04	2021	4
1746	1725	21	3	0.0821	1481.0	ORF1ab	2.0	494.0	1460.0	ORF1ab	2.0	487.0	7.0	same gene	2021-04	2021	4
1735	1725	10	3	0.0821	1470.0	ORF1ab	3.0	490.0	1460.0	ORF1ab	2.0	487.0	3.0	same gene	2021-04	2021	4
1725	1739	14	3	0.0821	1460.0	ORF1ab	2.0	487.0	1474.0	ORF1ab	1.0	492.0	5.0	same gene	2021-04	2021	4
1723	1731	8	3	0.0821	1458.0	ORF1ab	3.0	486.0	1466.0	ORF1ab	2.0	489.0	3.0	same gene	2021-04	2021	4
1726	1733	7	3	0.0821	1461.0	ORF1ab	3.0	487.0	1468.0	ORF1ab	1.0	490.0	3.0	same gene	2021-04	2021	4
1748	1725	23	3	0.0821	1483.0	ORF1ab	1.0	495.0	1460.0	ORF1ab	2.0	487.0	8.0	same gene	2021-04	2021	4
1723	1732	9	3	0.0821	1458.0	ORF1ab	3.0	486.0	1467.0	ORF1ab	3.0	489.0	3.0	same gene	2021-04	2021	4
1723	1733	10	3	0.0821	1458.0	ORF1ab	3.0	486.0	1468.0	ORF1ab	1.0	490.0	4.0	same gene	2021-04	2021	4
1723	1735	12	3	0.0821	1458.0	ORF1ab	3.0	486.0	1470.0	ORF1ab	3.0	490.0	4.0	same gene	2021-04	2021	4
1725	1737	12	3	0.0821	1460.0	ORF1ab	2.0	487.0	1472.0	ORF1ab	2.0	491.0	4.0	same gene	2021-04	2021	4
1723	1739	16	3	0.0821	1458.0	ORF1ab	3.0	486.0	1474.0	ORF1ab	1.0	492.0	6.0	same gene	2021-04	2021	4
1749	1723	26	3	0.0821	1484.0	ORF1ab	2.0	495.0	1458.0	ORF1ab	3.0	486.0	9.0	same gene	2021-04	2021	4
1725	1735	10	3	0.0821	1460.0	ORF1ab	2.0	487.0	1470.0	ORF1ab	3.0	490.0	3.0	same gene	2021-04	2021	4
1726	1735	9	3	0.0821	1461.0	ORF1ab	3.0	487.0	1470.0	ORF1ab	3.0	490.0	3.0	same gene	2021-04	2021	4
1731	1726	5	3	0.0821	1466.0	ORF1ab	2.0	489.0	1461.0	ORF1ab	3.0	487.0	2.0	same gene	2021-04	2021	4
1746	1726	20	3	0.0821	1481.0	ORF1ab	2.0	494.0	1461.0	ORF1ab	3.0	487.0	7.0	same gene	2021-04	2021	4
1748	1733	15	3	0.0821	1483.0	ORF1ab	1.0	495.0	1468.0	ORF1ab	1.0	490.0	5.0	same gene	2021-04	2021	4
1737	1744	7	3	0.0821	1472.0	ORF1ab	2.0	491.0	1479.0	ORF1ab	3.0	493.0	2.0	same gene	2021-04	2021	4
1749	1739	10	3	0.0821	1484.0	ORF1ab	2.0	495.0	1474.0	ORF1ab	1.0	492.0	3.0	same gene	2021-04	2021	4
1739	1731	8	3	0.0821	1474.0	ORF1ab	1.0	492.0	1466.0	ORF1ab	2.0	489.0	3.0	same gene	2021-04	2021	4
1737	1731	6	3	0.0821	1472.0	ORF1ab	2.0	491.0	1466.0	ORF1ab	2.0	489.0	2.0	same gene	2021-04	2021	4
1739	1735	4	3	0.0821	1474.0	ORF1ab	1.0	492.0	1470.0	ORF1ab	3.0	490.0	2.0	same gene	2021-04	2021	4
1748	1739	9	3	0.0821	1483.0	ORF1ab	1.0	495.0	1474.0	ORF1ab	1.0	492.0	3.0	same gene	2021-04	2021	4
1731	1723	8	3	0.0821	1466.0	ORF1ab	2.0	489.0	1458.0	ORF1ab	3.0	486.0	3.0	same gene	2021-04	2021	4
1732	1739	7	3	0.0821	1467.0	ORF1ab	3.0	489.0	1474.0	ORF1ab	1.0	492.0	3.0	same gene	2021-04	2021	4
1735	1749	14	3	0.0821	1470.0	ORF1ab	3.0	490.0	1484.0	ORF1ab	2.0	495.0	5.0	same gene	2021-04	2021	4
1744	1732	12	3	0.0821	1479.0	ORF1ab	3.0	493.0	1467.0	ORF1ab	3.0	489.0	4.0	same gene	2021-04	2021	4
1732	1744	12	3	0.0821	1467.0	ORF1ab	3.0	489.0	1479.0	ORF1ab	3.0	493.0	4.0	same gene	2021-04	2021	4
1749	1726	23	3	0.0821	1484.0	ORF1ab	2.0	495.0	1461.0	ORF1ab	3.0	487.0	8.0	same gene	2021-04	2021	4
1735	1748	13	3	0.0821	1470.0	ORF1ab	3.0	490.0	1483.0	ORF1ab	1.0	495.0	5.0	same gene	2021-04	2021	4
1748	1726	22	3	0.0821	1483.0	ORF1ab	1.0	495.0	1461.0	ORF1ab	3.0	487.0	8.0	same gene	2021-04	2021	4
1744	1737	7	3	0.0821	1479.0	ORF1ab	3.0	493.0	1472.0	ORF1ab	2.0	491.0	2.0	same gene	2021-04	2021	4
1744	1735	9	3	0.0821	1479.0	ORF1ab	3.0	493.0	1470.0	ORF1ab	3.0	490.0	3.0	same gene	2021-04	2021	4
1744	1731	13	3	0.0821	1479.0	ORF1ab	3.0	493.0	1466.0	ORF1ab	2.0	489.0	4.0	same gene	2021-04	2021	4
1732	1737	5	3	0.0821	1467.0	ORF1ab	3.0	489.0	1472.0	ORF1ab	2.0	491.0	2.0	same gene	2021-04	2021	4
1746	1735	11	3	0.0821	1481.0	ORF1ab	2.0	494.0	1470.0	ORF1ab	3.0	490.0	4.0	same gene	2021-04	2021	4
1746	1731	15	3	0.0821	1481.0	ORF1ab	2.0	494.0	1466.0	ORF1ab	2.0	489.0	5.0	same gene	2021-04	2021	4
1731	1749	18	3	0.0821	1466.0	ORF1ab	2.0	489.0	1484.0	ORF1ab	2.0	495.0	6.0	same gene	2021-04	2021	4
1749	1744	5	3	0.0821	1484.0	ORF1ab	2.0	495.0	1479.0	ORF1ab	3.0	493.0	2.0	same gene	2021-04	2021	4
1731	1748	17	3	0.0821	1466.0	ORF1ab	2.0	489.0	1483.0	ORF1ab	1.0	495.0	6.0	same gene	2021-04	2021	4
1737	1749	12	3	0.0821	1472.0	ORF1ab	2.0	491.0	1484.0	ORF1ab	2.0	495.0	4.0	same gene	2021-04	2021	4
1739	1732	7	3	0.0821	1474.0	ORF1ab	1.0	492.0	1467.0	ORF1ab	3.0	489.0	3.0	same gene	2021-04	2021	4
1731	1746	15	3	0.0821	1466.0	ORF1ab	2.0	489.0	1481.0	ORF1ab	2.0	494.0	5.0	same gene	2021-04	2021	4
1737	1732	5	3	0.0821	1472.0	ORF1ab	2.0	491.0	1467.0	ORF1ab	3.0	489.0	2.0	same gene	2021-04	2021	4
1731	1744	13	3	0.0821	1466.0	ORF1ab	2.0	489.0	1479.0	ORF1ab	3.0	493.0	4.0	same gene	2021-04	2021	4
1749	1733	16	3	0.0821	1484.0	ORF1ab	2.0	495.0	1468.0	ORF1ab	1.0	490.0	5.0	same gene	2021-04	2021	4
1737	1748	11	3	0.0821	1472.0	ORF1ab	2.0	491.0	1483.0	ORF1ab	1.0	495.0	4.0	same gene	2021-04	2021	4
1731	1739	8	3	0.0821	1466.0	ORF1ab	2.0	489.0	1474.0	ORF1ab	1.0	492.0	3.0	same gene	2021-04	2021	4
1731	1737	6	3	0.0821	1466.0	ORF1ab	2.0	489.0	1472.0	ORF1ab	2.0	491.0	2.0	same gene	2021-04	2021	4
1737	1746	9	3	0.0821	1472.0	ORF1ab	2.0	491.0	1481.0	ORF1ab	2.0	494.0	3.0	same gene	2021-04	2021	4
1749	1731	18	3	0.0821	1484.0	ORF1ab	2.0	495.0	1466.0	ORF1ab	2.0	489.0	6.0	same gene	2021-04	2021	4
1748	1731	17	3	0.0821	1483.0	ORF1ab	1.0	495.0	1466.0	ORF1ab	2.0	489.0	6.0	same gene	2021-04	2021	4
1735	1744	9	3	0.0821	1470.0	ORF1ab	3.0	490.0	1479.0	ORF1ab	3.0	493.0	3.0	same gene	2021-04	2021	4
1735	1746	11	3	0.0821	1470.0	ORF1ab	3.0	490.0	1481.0	ORF1ab	2.0	494.0	4.0	same gene	2021-04	2021	4
1746	1739	7	3	0.0821	1481.0	ORF1ab	2.0	494.0	1474.0	ORF1ab	1.0	492.0	2.0	same gene	2021-04	2021	4
1732	1746	14	3	0.0821	1467.0	ORF1ab	3.0	489.0	1481.0	ORF1ab	2.0	494.0	5.0	same gene	2021-04	2021	4
1749	1732	17	3	0.0821	1484.0	ORF1ab	2.0	495.0	1467.0	ORF1ab	3.0	489.0	6.0	same gene	2021-04	2021	4
1733	1726	7	3	0.0821	1468.0	ORF1ab	1.0	490.0	1461.0	ORF1ab	3.0	487.0	3.0	same gene	2021-04	2021	4
1732	1726	6	3	0.0821	1467.0	ORF1ab	3.0	489.0	1461.0	ORF1ab	3.0	487.0	2.0	same gene	2021-04	2021	4
1739	1733	6	3	0.0821	1474.0	ORF1ab	1.0	492.0	1468.0	ORF1ab	1.0	490.0	2.0	same gene	2021-04	2021	4
1726	1749	23	3	0.0821	1461.0	ORF1ab	3.0	487.0	1484.0	ORF1ab	2.0	495.0	8.0	same gene	2021-04	2021	4
1735	1739	4	3	0.0821	1470.0	ORF1ab	3.0	490.0	1474.0	ORF1ab	1.0	492.0	2.0	same gene	2021-04	2021	4
1733	1744	11	3	0.0821	1468.0	ORF1ab	1.0	490.0	1479.0	ORF1ab	3.0	493.0	3.0	same gene	2021-04	2021	4
1733	1746	13	3	0.0821	1468.0	ORF1ab	1.0	490.0	1481.0	ORF1ab	2.0	494.0	4.0	same gene	2021-04	2021	4
1744	1733	11	3	0.0821	1479.0	ORF1ab	3.0	493.0	1468.0	ORF1ab	1.0	490.0	3.0	same gene	2021-04	2021	4
1733	1748	15	3	0.0821	1468.0	ORF1ab	1.0	490.0	1483.0	ORF1ab	1.0	495.0	5.0	same gene	2021-04	2021	4
1748	1737	11	3	0.0821	1483.0	ORF1ab	1.0	495.0	1472.0	ORF1ab	2.0	491.0	4.0	same gene	2021-04	2021	4
1733	1749	16	3	0.0821	1468.0	ORF1ab	1.0	490.0	1484.0	ORF1ab	2.0	495.0	5.0	same gene	2021-04	2021	4
1726	1748	22	3	0.0821	1461.0	ORF1ab	3.0	487.0	1483.0	ORF1ab	1.0	495.0	8.0	same gene	2021-04	2021	4
1746	1737	9	3	0.0821	1481.0	ORF1ab	2.0	494.0	1472.0	ORF1ab	2.0	491.0	3.0	same gene	2021-04	2021	4
1746	1733	13	3	0.0821	1481.0	ORF1ab	2.0	494.0	1468.0	ORF1ab	1.0	490.0	4.0	same gene	2021-04	2021	4
1744	1749	5	3	0.0821	1479.0	ORF1ab	3.0	493.0	1484.0	ORF1ab	2.0	495.0	2.0	same gene	2021-04	2021	4
1744	1748	4	3	0.0821	1479.0	ORF1ab	3.0	493.0	1483.0	ORF1ab	1.0	495.0	2.0	same gene	2021-04	2021	4
1739	1749	10	3	0.0821	1474.0	ORF1ab	1.0	492.0	1484.0	ORF1ab	2.0	495.0	3.0	same gene	2021-04	2021	4
1739	1748	9	3	0.0821	1474.0	ORF1ab	1.0	492.0	1483.0	ORF1ab	1.0	495.0	3.0	same gene	2021-04	2021	4
1749	1737	12	3	0.0821	1484.0	ORF1ab	2.0	495.0	1472.0	ORF1ab	2.0	491.0	4.0	same gene	2021-04	2021	4
1744	1723	21	3	0.0821	1479.0	ORF1ab	3.0	493.0	1458.0	ORF1ab	3.0	486.0	7.0	same gene	2021-04	2021	4
1746	1732	14	3	0.0821	1481.0	ORF1ab	2.0	494.0	1467.0	ORF1ab	3.0	489.0	5.0	same gene	2021-04	2021	4
1744	1726	18	3	0.0821	1479.0	ORF1ab	3.0	493.0	1461.0	ORF1ab	3.0	487.0	6.0	same gene	2021-04	2021	4
1748	1735	13	3	0.0821	1483.0	ORF1ab	1.0	495.0	1470.0	ORF1ab	3.0	490.0	5.0	same gene	2021-04	2021	4
1732	1723	9	3	0.0821	1467.0	ORF1ab	3.0	489.0	1458.0	ORF1ab	3.0	486.0	3.0	same gene	2021-04	2021	4
1739	1746	7	3	0.0821	1474.0	ORF1ab	1.0	492.0	1481.0	ORF1ab	2.0	494.0	2.0	same gene	2021-04	2021	4
1749	1735	14	3	0.0821	1484.0	ORF1ab	2.0	495.0	1470.0	ORF1ab	3.0	490.0	5.0	same gene	2021-04	2021	4
1732	1748	16	3	0.0821	1467.0	ORF1ab	3.0	489.0	1483.0	ORF1ab	1.0	495.0	6.0	same gene	2021-04	2021	4
1732	1749	17	3	0.0821	1467.0	ORF1ab	3.0	489.0	1484.0	ORF1ab	2.0	495.0	6.0	same gene	2021-04	2021	4
1748	1744	4	3	0.0821	1483.0	ORF1ab	1.0	495.0	1479.0	ORF1ab	3.0	493.0	2.0	same gene	2021-04	2021	4
1733	1739	6	3	0.0821	1468.0	ORF1ab	1.0	490.0	1474.0	ORF1ab	1.0	492.0	2.0	same gene	2021-04	2021	4
1739	1726	13	3	0.0821	1474.0	ORF1ab	1.0	492.0	1461.0	ORF1ab	3.0	487.0	5.0	same gene	2021-04	2021	4
1737	1726	11	3	0.0821	1472.0	ORF1ab	2.0	491.0	1461.0	ORF1ab	3.0	487.0	4.0	same gene	2021-04	2021	4
1748	1732	16	3	0.0821	1483.0	ORF1ab	1.0	495.0	1467.0	ORF1ab	3.0	489.0	6.0	same gene	2021-04	2021	4
1735	1726	9	3	0.0821	1470.0	ORF1ab	3.0	490.0	1461.0	ORF1ab	3.0	487.0	3.0	same gene	2021-04	2021	4
1736	1746	10	3	0.08209	1471.0	ORF1ab	1.0	491.0	1481.0	ORF1ab	2.0	494.0	3.0	same gene	2021-04	2021	4
1736	1748	12	3	0.08209	1471.0	ORF1ab	1.0	491.0	1483.0	ORF1ab	1.0	495.0	4.0	same gene	2021-04	2021	4
1736	1749	13	3	0.08209	1471.0	ORF1ab	1.0	491.0	1484.0	ORF1ab	2.0	495.0	4.0	same gene	2021-04	2021	4
1732	1736	4	3	0.08209	1467.0	ORF1ab	3.0	489.0	1471.0	ORF1ab	1.0	491.0	2.0	same gene	2021-04	2021	4
1736	1744	8	3	0.08209	1471.0	ORF1ab	1.0	491.0	1479.0	ORF1ab	3.0	493.0	2.0	same gene	2021-04	2021	4
1749	1736	13	3	0.08209	1484.0	ORF1ab	2.0	495.0	1471.0	ORF1ab	1.0	491.0	4.0	same gene	2021-04	2021	4
1736	1732	4	3	0.08209	1471.0	ORF1ab	1.0	491.0	1467.0	ORF1ab	3.0	489.0	2.0	same gene	2021-04	2021	4
1748	1736	12	3	0.08209	1483.0	ORF1ab	1.0	495.0	1471.0	ORF1ab	1.0	491.0	4.0	same gene	2021-04	2021	4
1736	1726	10	3	0.08209	1471.0	ORF1ab	1.0	491.0	1461.0	ORF1ab	3.0	487.0	4.0	same gene	2021-04	2021	4
1736	1731	5	3	0.08209	1471.0	ORF1ab	1.0	491.0	1466.0	ORF1ab	2.0	489.0	2.0	same gene	2021-04	2021	4
1736	1725	11	3	0.08209	1471.0	ORF1ab	1.0	491.0	1460.0	ORF1ab	2.0	487.0	4.0	same gene	2021-04	2021	4
1726	1736	10	3	0.08209	1461.0	ORF1ab	3.0	487.0	1471.0	ORF1ab	1.0	491.0	4.0	same gene	2021-04	2021	4
1731	1736	5	3	0.08209	1466.0	ORF1ab	2.0	489.0	1471.0	ORF1ab	1.0	491.0	2.0	same gene	2021-04	2021	4
1725	1736	11	3	0.08209	1460.0	ORF1ab	2.0	487.0	1471.0	ORF1ab	1.0	491.0	4.0	same gene	2021-04	2021	4
1746	1736	10	3	0.08209	1481.0	ORF1ab	2.0	494.0	1471.0	ORF1ab	1.0	491.0	3.0	same gene	2021-04	2021	4
1744	1736	8	3	0.08209	1479.0	ORF1ab	3.0	493.0	1471.0	ORF1ab	1.0	491.0	2.0	same gene	2021-04	2021	4
1731	1750	19	3	0.08208	1466.0	ORF1ab	2.0	489.0	1485.0	ORF1ab	3.0	495.0	6.0	same gene	2021-04	2021	4
1744	1750	6	3	0.08208	1479.0	ORF1ab	3.0	493.0	1485.0	ORF1ab	3.0	495.0	2.0	same gene	2021-04	2021	4
1725	1750	25	3	0.08208	1460.0	ORF1ab	2.0	487.0	1485.0	ORF1ab	3.0	495.0	8.0	same gene	2021-04	2021	4
1750	1726	24	3	0.08208	1485.0	ORF1ab	3.0	495.0	1461.0	ORF1ab	3.0	487.0	8.0	same gene	2021-04	2021	4
1732	1750	18	3	0.08208	1467.0	ORF1ab	3.0	489.0	1485.0	ORF1ab	3.0	495.0	6.0	same gene	2021-04	2021	4
4793	4799	6	3	0.08208	4528.0	ORF1ab	1.0	1510.0	4534.0	ORF1ab	1.0	1512.0	2.0	same gene	2021-04	2021	4
1739	1750	11	3	0.08208	1474.0	ORF1ab	1.0	492.0	1485.0	ORF1ab	3.0	495.0	3.0	same gene	2021-04	2021	4
1750	1732	18	3	0.08208	1485.0	ORF1ab	3.0	495.0	1467.0	ORF1ab	3.0	489.0	6.0	same gene	2021-04	2021	4
1735	1750	15	3	0.08208	1470.0	ORF1ab	3.0	490.0	1485.0	ORF1ab	3.0	495.0	5.0	same gene	2021-04	2021	4
1726	1750	24	3	0.08208	1461.0	ORF1ab	3.0	487.0	1485.0	ORF1ab	3.0	495.0	8.0	same gene	2021-04	2021	4
1723	1750	27	3	0.08208	1458.0	ORF1ab	3.0	486.0	1485.0	ORF1ab	3.0	495.0	9.0	same gene	2021-04	2021	4
1750	1739	11	3	0.08208	1485.0	ORF1ab	3.0	495.0	1474.0	ORF1ab	1.0	492.0	3.0	same gene	2021-04	2021	4
1750	1735	15	3	0.08208	1485.0	ORF1ab	3.0	495.0	1470.0	ORF1ab	3.0	490.0	5.0	same gene	2021-04	2021	4
1750	1723	27	3	0.08208	1485.0	ORF1ab	3.0	495.0	1458.0	ORF1ab	3.0	486.0	9.0	same gene	2021-04	2021	4
1750	1733	17	3	0.08208	1485.0	ORF1ab	3.0	495.0	1468.0	ORF1ab	1.0	490.0	5.0	same gene	2021-04	2021	4
4799	4793	6	3	0.08208	4534.0	ORF1ab	1.0	1512.0	4528.0	ORF1ab	1.0	1510.0	2.0	same gene	2021-04	2021	4
4799	4791	8	3	0.08208	4534.0	ORF1ab	1.0	1512.0	4526.0	ORF1ab	2.0	1509.0	3.0	same gene	2021-04	2021	4
1733	1750	17	3	0.08208	1468.0	ORF1ab	1.0	490.0	1485.0	ORF1ab	3.0	495.0	5.0	same gene	2021-04	2021	4
1750	1725	25	3	0.08208	1485.0	ORF1ab	3.0	495.0	1460.0	ORF1ab	2.0	487.0	8.0	same gene	2021-04	2021	4
1750	1731	19	3	0.08208	1485.0	ORF1ab	3.0	495.0	1466.0	ORF1ab	2.0	489.0	6.0	same gene	2021-04	2021	4
4791	4799	8	3	0.08208	4526.0	ORF1ab	2.0	1509.0	4534.0	ORF1ab	1.0	1512.0	3.0	same gene	2021-04	2021	4
1737	1750	13	3	0.08208	1472.0	ORF1ab	2.0	491.0	1485.0	ORF1ab	3.0	495.0	4.0	same gene	2021-04	2021	4
1750	1744	6	3	0.08208	1485.0	ORF1ab	3.0	495.0	1479.0	ORF1ab	3.0	493.0	2.0	same gene	2021-04	2021	4
1750	1737	13	3	0.08208	1485.0	ORF1ab	3.0	495.0	1472.0	ORF1ab	2.0	491.0	4.0	same gene	2021-04	2021	4
7516	7520	4	3	0.08207	7251.0	ORF1ab	3.0	2417.0	7255.0	ORF1ab	1.0	2419.0	2.0	same gene	2021-04	2021	4
7516	7510	6	3	0.08207	7251.0	ORF1ab	3.0	2417.0	7245.0	ORF1ab	3.0	2415.0	2.0	same gene	2021-04	2021	4
4793	4801	8	3	0.08207	4528.0	ORF1ab	1.0	1510.0	4536.0	ORF1ab	3.0	1512.0	2.0	same gene	2021-04	2021	4
7523	7516	7	3	0.08207	7258.0	ORF1ab	1.0	2420.0	7251.0	ORF1ab	3.0	2417.0	3.0	same gene	2021-04	2021	4
7520	7516	4	3	0.08207	7255.0	ORF1ab	1.0	2419.0	7251.0	ORF1ab	3.0	2417.0	2.0	same gene	2021-04	2021	4
7516	7524	8	3	0.08207	7251.0	ORF1ab	3.0	2417.0	7259.0	ORF1ab	2.0	2420.0	3.0	same gene	2021-04	2021	4
7510	7516	6	3	0.08207	7245.0	ORF1ab	3.0	2415.0	7251.0	ORF1ab	3.0	2417.0	2.0	same gene	2021-04	2021	4
4791	4801	10	3	0.08207	4526.0	ORF1ab	2.0	1509.0	4536.0	ORF1ab	3.0	1512.0	3.0	same gene	2021-04	2021	4
4791	4800	9	3	0.08207	4526.0	ORF1ab	2.0	1509.0	4535.0	ORF1ab	2.0	1512.0	3.0	same gene	2021-04	2021	4
4801	4793	8	3	0.08207	4536.0	ORF1ab	3.0	1512.0	4528.0	ORF1ab	1.0	1510.0	2.0	same gene	2021-04	2021	4
4800	4793	7	3	0.08207	4535.0	ORF1ab	2.0	1512.0	4528.0	ORF1ab	1.0	1510.0	2.0	same gene	2021-04	2021	4
7524	7516	8	3	0.08207	7259.0	ORF1ab	2.0	2420.0	7251.0	ORF1ab	3.0	2417.0	3.0	same gene	2021-04	2021	4
7516	7523	7	3	0.08207	7251.0	ORF1ab	3.0	2417.0	7258.0	ORF1ab	1.0	2420.0	3.0	same gene	2021-04	2021	4
4793	4800	7	3	0.08207	4528.0	ORF1ab	1.0	1510.0	4535.0	ORF1ab	2.0	1512.0	2.0	same gene	2021-04	2021	4
4801	4791	10	3	0.08207	4536.0	ORF1ab	3.0	1512.0	4526.0	ORF1ab	2.0	1509.0	3.0	same gene	2021-04	2021	4
4800	4791	9	3	0.08207	4535.0	ORF1ab	2.0	1512.0	4526.0	ORF1ab	2.0	1509.0	3.0	same gene	2021-04	2021	4
7512	7519	7	3	0.08206	7247.0	ORF1ab	2.0	2416.0	7254.0	ORF1ab	3.0	2418.0	2.0	same gene	2021-04	2021	4
7502	7508	6	3	0.08206	7237.0	ORF1ab	1.0	2413.0	7243.0	ORF1ab	1.0	2415.0	2.0	same gene	2021-04	2021	4
4803	4791	12	3	0.08206	4538.0	ORF1ab	2.0	1513.0	4526.0	ORF1ab	2.0	1509.0	4.0	same gene	2021-04	2021	4
7503	7509	6	3	0.08206	7238.0	ORF1ab	2.0	2413.0	7244.0	ORF1ab	2.0	2415.0	2.0	same gene	2021-04	2021	4
7510	7519	9	3	0.08206	7245.0	ORF1ab	3.0	2415.0	7254.0	ORF1ab	3.0	2418.0	3.0	same gene	2021-04	2021	4
4803	4793	10	3	0.08206	4538.0	ORF1ab	2.0	1513.0	4528.0	ORF1ab	1.0	1510.0	3.0	same gene	2021-04	2021	4
7503	7508	5	3	0.08206	7238.0	ORF1ab	2.0	2413.0	7243.0	ORF1ab	1.0	2415.0	2.0	same gene	2021-04	2021	4
7511	7519	8	3	0.08206	7246.0	ORF1ab	1.0	2416.0	7254.0	ORF1ab	3.0	2418.0	2.0	same gene	2021-04	2021	4
4796	4791	5	3	0.08206	4531.0	ORF1ab	1.0	1511.0	4526.0	ORF1ab	2.0	1509.0	2.0	same gene	2021-04	2021	4
7502	7509	7	3	0.08206	7237.0	ORF1ab	1.0	2413.0	7244.0	ORF1ab	2.0	2415.0	2.0	same gene	2021-04	2021	4
7505	7500	5	3	0.08206	7240.0	ORF1ab	1.0	2414.0	7235.0	ORF1ab	2.0	2412.0	2.0	same gene	2021-04	2021	4
7501	7505	4	3	0.08206	7236.0	ORF1ab	3.0	2412.0	7240.0	ORF1ab	1.0	2414.0	2.0	same gene	2021-04	2021	4
7519	7511	8	3	0.08206	7254.0	ORF1ab	3.0	2418.0	7246.0	ORF1ab	1.0	2416.0	2.0	same gene	2021-04	2021	4
7508	7503	5	3	0.08206	7243.0	ORF1ab	1.0	2415.0	7238.0	ORF1ab	2.0	2413.0	2.0	same gene	2021-04	2021	4
7500	7507	7	3	0.08206	7235.0	ORF1ab	2.0	2412.0	7242.0	ORF1ab	3.0	2414.0	2.0	same gene	2021-04	2021	4
7500	7506	6	3	0.08206	7235.0	ORF1ab	2.0	2412.0	7241.0	ORF1ab	2.0	2414.0	2.0	same gene	2021-04	2021	4
7509	7503	6	3	0.08206	7244.0	ORF1ab	2.0	2415.0	7238.0	ORF1ab	2.0	2413.0	2.0	same gene	2021-04	2021	4
7500	7505	5	3	0.08206	7235.0	ORF1ab	2.0	2412.0	7240.0	ORF1ab	1.0	2414.0	2.0	same gene	2021-04	2021	4
7519	7510	9	3	0.08206	7254.0	ORF1ab	3.0	2418.0	7245.0	ORF1ab	3.0	2415.0	3.0	same gene	2021-04	2021	4
7519	7512	7	3	0.08206	7254.0	ORF1ab	3.0	2418.0	7247.0	ORF1ab	2.0	2416.0	2.0	same gene	2021-04	2021	4
7500	7509	9	3	0.08206	7235.0	ORF1ab	2.0	2412.0	7244.0	ORF1ab	2.0	2415.0	3.0	same gene	2021-04	2021	4
7523	7519	4	3	0.08206	7258.0	ORF1ab	1.0	2420.0	7254.0	ORF1ab	3.0	2418.0	2.0	same gene	2021-04	2021	4
7524	7519	5	3	0.08206	7259.0	ORF1ab	2.0	2420.0	7254.0	ORF1ab	3.0	2418.0	2.0	same gene	2021-04	2021	4
7519	7524	5	3	0.08206	7254.0	ORF1ab	3.0	2418.0	7259.0	ORF1ab	2.0	2420.0	2.0	same gene	2021-04	2021	4
7519	7523	4	3	0.08206	7254.0	ORF1ab	3.0	2418.0	7258.0	ORF1ab	1.0	2420.0	2.0	same gene	2021-04	2021	4
4793	4803	10	3	0.08206	4528.0	ORF1ab	1.0	1510.0	4538.0	ORF1ab	2.0	1513.0	3.0	same gene	2021-04	2021	4
4791	4803	12	3	0.08206	4526.0	ORF1ab	2.0	1509.0	4538.0	ORF1ab	2.0	1513.0	4.0	same gene	2021-04	2021	4
7509	7502	7	3	0.08206	7244.0	ORF1ab	2.0	2415.0	7237.0	ORF1ab	1.0	2413.0	2.0	same gene	2021-04	2021	4
7500	7508	8	3	0.08206	7235.0	ORF1ab	2.0	2412.0	7243.0	ORF1ab	1.0	2415.0	3.0	same gene	2021-04	2021	4
7508	7502	6	3	0.08206	7243.0	ORF1ab	1.0	2415.0	7237.0	ORF1ab	1.0	2413.0	2.0	same gene	2021-04	2021	4
7505	7501	4	3	0.08206	7240.0	ORF1ab	1.0	2414.0	7236.0	ORF1ab	3.0	2412.0	2.0	same gene	2021-04	2021	4
7501	7509	8	3	0.08206	7236.0	ORF1ab	3.0	2412.0	7244.0	ORF1ab	2.0	2415.0	3.0	same gene	2021-04	2021	4
7507	7500	7	3	0.08206	7242.0	ORF1ab	3.0	2414.0	7235.0	ORF1ab	2.0	2412.0	2.0	same gene	2021-04	2021	4
7508	7500	8	3	0.08206	7243.0	ORF1ab	1.0	2415.0	7235.0	ORF1ab	2.0	2412.0	3.0	same gene	2021-04	2021	4
7501	7508	7	3	0.08206	7236.0	ORF1ab	3.0	2412.0	7243.0	ORF1ab	1.0	2415.0	3.0	same gene	2021-04	2021	4
7501	7507	6	3	0.08206	7236.0	ORF1ab	3.0	2412.0	7242.0	ORF1ab	3.0	2414.0	2.0	same gene	2021-04	2021	4
7509	7500	9	3	0.08206	7244.0	ORF1ab	2.0	2415.0	7235.0	ORF1ab	2.0	2412.0	3.0	same gene	2021-04	2021	4
7501	7506	5	3	0.08206	7236.0	ORF1ab	3.0	2412.0	7241.0	ORF1ab	2.0	2414.0	2.0	same gene	2021-04	2021	4
7509	7501	8	3	0.08206	7244.0	ORF1ab	2.0	2415.0	7236.0	ORF1ab	3.0	2412.0	3.0	same gene	2021-04	2021	4
4791	4796	5	3	0.08206	4526.0	ORF1ab	2.0	1509.0	4531.0	ORF1ab	1.0	1511.0	2.0	same gene	2021-04	2021	4
7506	7500	6	3	0.08206	7241.0	ORF1ab	2.0	2414.0	7235.0	ORF1ab	2.0	2412.0	2.0	same gene	2021-04	2021	4
7506	7501	5	3	0.08206	7241.0	ORF1ab	2.0	2414.0	7236.0	ORF1ab	3.0	2412.0	2.0	same gene	2021-04	2021	4
7507	7501	6	3	0.08206	7242.0	ORF1ab	3.0	2414.0	7236.0	ORF1ab	3.0	2412.0	2.0	same gene	2021-04	2021	4
7508	7501	7	3	0.08206	7243.0	ORF1ab	1.0	2415.0	7236.0	ORF1ab	3.0	2412.0	3.0	same gene	2021-04	2021	4
7511	7522	11	3	0.08205	7246.0	ORF1ab	1.0	2416.0	7257.0	ORF1ab	3.0	2419.0	3.0	same gene	2021-04	2021	4
7522	7510	12	3	0.08205	7257.0	ORF1ab	3.0	2419.0	7245.0	ORF1ab	3.0	2415.0	4.0	same gene	2021-04	2021	4
7522	7512	10	3	0.08205	7257.0	ORF1ab	3.0	2419.0	7247.0	ORF1ab	2.0	2416.0	3.0	same gene	2021-04	2021	4
7522	7514	8	3	0.08205	7257.0	ORF1ab	3.0	2419.0	7249.0	ORF1ab	1.0	2417.0	2.0	same gene	2021-04	2021	4
7522	7515	7	3	0.08205	7257.0	ORF1ab	3.0	2419.0	7250.0	ORF1ab	2.0	2417.0	2.0	same gene	2021-04	2021	4
7514	7522	8	3	0.08205	7249.0	ORF1ab	1.0	2417.0	7257.0	ORF1ab	3.0	2419.0	2.0	same gene	2021-04	2021	4
7510	7522	12	3	0.08205	7245.0	ORF1ab	3.0	2415.0	7257.0	ORF1ab	3.0	2419.0	4.0	same gene	2021-04	2021	4
1731	1724	7	3	0.08205	1466.0	ORF1ab	2.0	489.0	1459.0	ORF1ab	1.0	487.0	2.0	same gene	2021-04	2021	4
7512	7522	10	3	0.08205	7247.0	ORF1ab	2.0	2416.0	7257.0	ORF1ab	3.0	2419.0	3.0	same gene	2021-04	2021	4
7522	7511	11	3	0.08205	7257.0	ORF1ab	3.0	2419.0	7246.0	ORF1ab	1.0	2416.0	3.0	same gene	2021-04	2021	4
1724	1749	25	3	0.08205	1459.0	ORF1ab	1.0	487.0	1484.0	ORF1ab	2.0	495.0	8.0	same gene	2021-04	2021	4
1724	1735	11	3	0.08205	1459.0	ORF1ab	1.0	487.0	1470.0	ORF1ab	3.0	490.0	3.0	same gene	2021-04	2021	4
1724	1746	22	3	0.08205	1459.0	ORF1ab	1.0	487.0	1481.0	ORF1ab	2.0	494.0	7.0	same gene	2021-04	2021	4
1744	1724	20	3	0.08205	1479.0	ORF1ab	3.0	493.0	1459.0	ORF1ab	1.0	487.0	6.0	same gene	2021-04	2021	4
7515	7522	7	3	0.08205	7250.0	ORF1ab	2.0	2417.0	7257.0	ORF1ab	3.0	2419.0	2.0	same gene	2021-04	2021	4
1724	1732	8	3	0.08205	1459.0	ORF1ab	1.0	487.0	1467.0	ORF1ab	3.0	489.0	2.0	same gene	2021-04	2021	4
1724	1733	9	3	0.08205	1459.0	ORF1ab	1.0	487.0	1468.0	ORF1ab	1.0	490.0	3.0	same gene	2021-04	2021	4
1746	1724	22	3	0.08205	1481.0	ORF1ab	2.0	494.0	1459.0	ORF1ab	1.0	487.0	7.0	same gene	2021-04	2021	4
1724	1737	13	3	0.08205	1459.0	ORF1ab	1.0	487.0	1472.0	ORF1ab	2.0	491.0	4.0	same gene	2021-04	2021	4
1748	1724	24	3	0.08205	1483.0	ORF1ab	1.0	495.0	1459.0	ORF1ab	1.0	487.0	8.0	same gene	2021-04	2021	4
1749	1724	25	3	0.08205	1484.0	ORF1ab	2.0	495.0	1459.0	ORF1ab	1.0	487.0	8.0	same gene	2021-04	2021	4
1724	1739	15	3	0.08205	1459.0	ORF1ab	1.0	487.0	1474.0	ORF1ab	1.0	492.0	5.0	same gene	2021-04	2021	4
1724	1744	20	3	0.08205	1459.0	ORF1ab	1.0	487.0	1479.0	ORF1ab	3.0	493.0	6.0	same gene	2021-04	2021	4
1739	1724	15	3	0.08205	1474.0	ORF1ab	1.0	492.0	1459.0	ORF1ab	1.0	487.0	5.0	same gene	2021-04	2021	4
1737	1724	13	3	0.08205	1472.0	ORF1ab	2.0	491.0	1459.0	ORF1ab	1.0	487.0	4.0	same gene	2021-04	2021	4
1735	1724	11	3	0.08205	1470.0	ORF1ab	3.0	490.0	1459.0	ORF1ab	1.0	487.0	3.0	same gene	2021-04	2021	4
1733	1724	9	3	0.08205	1468.0	ORF1ab	1.0	490.0	1459.0	ORF1ab	1.0	487.0	3.0	same gene	2021-04	2021	4
1724	1748	24	3	0.08205	1459.0	ORF1ab	1.0	487.0	1483.0	ORF1ab	1.0	495.0	8.0	same gene	2021-04	2021	4
1732	1724	8	3	0.08205	1467.0	ORF1ab	3.0	489.0	1459.0	ORF1ab	1.0	487.0	2.0	same gene	2021-04	2021	4
1724	1731	7	3	0.08205	1459.0	ORF1ab	1.0	487.0	1466.0	ORF1ab	2.0	489.0	2.0	same gene	2021-04	2021	4
1745	1732	13	3	0.08204	1480.0	ORF1ab	1.0	494.0	1467.0	ORF1ab	3.0	489.0	5.0	same gene	2021-04	2021	4
1749	1734	15	3	0.08204	1484.0	ORF1ab	2.0	495.0	1469.0	ORF1ab	2.0	490.0	5.0	same gene	2021-04	2021	4
1748	1734	14	3	0.08204	1483.0	ORF1ab	1.0	495.0	1469.0	ORF1ab	2.0	490.0	5.0	same gene	2021-04	2021	4
7740	7746	6	3	0.08204	7475.0	ORF1ab	2.0	2492.0	7481.0	ORF1ab	2.0	2494.0	2.0	same gene	2021-04	2021	4
1734	1723	11	3	0.08204	1469.0	ORF1ab	2.0	490.0	1458.0	ORF1ab	3.0	486.0	4.0	same gene	2021-04	2021	4
1745	1737	8	3	0.08204	1480.0	ORF1ab	1.0	494.0	1472.0	ORF1ab	2.0	491.0	3.0	same gene	2021-04	2021	4
1746	1734	12	3	0.08204	1481.0	ORF1ab	2.0	494.0	1469.0	ORF1ab	2.0	490.0	4.0	same gene	2021-04	2021	4
1741	1732	9	3	0.08204	1476.0	ORF1ab	3.0	492.0	1467.0	ORF1ab	3.0	489.0	3.0	same gene	2021-04	2021	4
1744	1734	10	3	0.08204	1479.0	ORF1ab	3.0	493.0	1469.0	ORF1ab	2.0	490.0	3.0	same gene	2021-04	2021	4
1739	1734	5	3	0.08204	1474.0	ORF1ab	1.0	492.0	1469.0	ORF1ab	2.0	490.0	2.0	same gene	2021-04	2021	4
1741	1733	8	3	0.08204	1476.0	ORF1ab	3.0	492.0	1468.0	ORF1ab	1.0	490.0	2.0	same gene	2021-04	2021	4
1734	1726	8	3	0.08204	1469.0	ORF1ab	2.0	490.0	1461.0	ORF1ab	3.0	487.0	3.0	same gene	2021-04	2021	4
1741	1726	15	3	0.08204	1476.0	ORF1ab	3.0	492.0	1461.0	ORF1ab	3.0	487.0	5.0	same gene	2021-04	2021	4
1741	1735	6	3	0.08204	1476.0	ORF1ab	3.0	492.0	1470.0	ORF1ab	3.0	490.0	2.0	same gene	2021-04	2021	4
1746	1741	5	3	0.08204	1481.0	ORF1ab	2.0	494.0	1476.0	ORF1ab	3.0	492.0	2.0	same gene	2021-04	2021	4
1745	1739	6	3	0.08204	1480.0	ORF1ab	1.0	494.0	1474.0	ORF1ab	1.0	492.0	2.0	same gene	2021-04	2021	4
1745	1725	20	3	0.08204	1480.0	ORF1ab	1.0	494.0	1460.0	ORF1ab	2.0	487.0	7.0	same gene	2021-04	2021	4
1745	1726	19	3	0.08204	1480.0	ORF1ab	1.0	494.0	1461.0	ORF1ab	3.0	487.0	7.0	same gene	2021-04	2021	4
1745	1735	10	3	0.08204	1480.0	ORF1ab	1.0	494.0	1470.0	ORF1ab	3.0	490.0	4.0	same gene	2021-04	2021	4
1741	1725	16	3	0.08204	1476.0	ORF1ab	3.0	492.0	1460.0	ORF1ab	2.0	487.0	5.0	same gene	2021-04	2021	4
1741	1731	10	3	0.08204	1476.0	ORF1ab	3.0	492.0	1466.0	ORF1ab	2.0	489.0	3.0	same gene	2021-04	2021	4
1745	1731	14	3	0.08204	1480.0	ORF1ab	1.0	494.0	1466.0	ORF1ab	2.0	489.0	5.0	same gene	2021-04	2021	4
1749	1741	8	3	0.08204	1484.0	ORF1ab	2.0	495.0	1476.0	ORF1ab	3.0	492.0	3.0	same gene	2021-04	2021	4
1734	1725	9	3	0.08204	1469.0	ORF1ab	2.0	490.0	1460.0	ORF1ab	2.0	487.0	3.0	same gene	2021-04	2021	4
1748	1741	7	3	0.08204	1483.0	ORF1ab	1.0	495.0	1476.0	ORF1ab	3.0	492.0	3.0	same gene	2021-04	2021	4
1745	1733	12	3	0.08204	1480.0	ORF1ab	1.0	494.0	1468.0	ORF1ab	1.0	490.0	4.0	same gene	2021-04	2021	4
1745	1723	22	3	0.08204	1480.0	ORF1ab	1.0	494.0	1458.0	ORF1ab	3.0	486.0	8.0	same gene	2021-04	2021	4
1733	1745	12	3	0.08204	1468.0	ORF1ab	1.0	490.0	1480.0	ORF1ab	1.0	494.0	4.0	same gene	2021-04	2021	4
7733	7742	9	3	0.08204	7468.0	ORF1ab	1.0	2490.0	7477.0	ORF1ab	1.0	2493.0	3.0	same gene	2021-04	2021	4
7740	7733	7	3	0.08204	7475.0	ORF1ab	2.0	2492.0	7468.0	ORF1ab	1.0	2490.0	2.0	same gene	2021-04	2021	4
7733	7746	13	3	0.08204	7468.0	ORF1ab	1.0	2490.0	7481.0	ORF1ab	2.0	2494.0	4.0	same gene	2021-04	2021	4
1725	1734	9	3	0.08204	1460.0	ORF1ab	2.0	487.0	1469.0	ORF1ab	2.0	490.0	3.0	same gene	2021-04	2021	4
1732	1745	13	3	0.08204	1467.0	ORF1ab	3.0	489.0	1480.0	ORF1ab	1.0	494.0	5.0	same gene	2021-04	2021	4
1725	1741	16	3	0.08204	1460.0	ORF1ab	2.0	487.0	1476.0	ORF1ab	3.0	492.0	5.0	same gene	2021-04	2021	4
1731	1741	10	3	0.08204	1466.0	ORF1ab	2.0	489.0	1476.0	ORF1ab	3.0	492.0	3.0	same gene	2021-04	2021	4
7742	7733	9	3	0.08204	7477.0	ORF1ab	1.0	2493.0	7468.0	ORF1ab	1.0	2490.0	3.0	same gene	2021-04	2021	4
1725	1745	20	3	0.08204	1460.0	ORF1ab	2.0	487.0	1480.0	ORF1ab	1.0	494.0	7.0	same gene	2021-04	2021	4
7746	7733	13	3	0.08204	7481.0	ORF1ab	2.0	2494.0	7468.0	ORF1ab	1.0	2490.0	4.0	same gene	2021-04	2021	4
7740	7734	6	3	0.08204	7475.0	ORF1ab	2.0	2492.0	7469.0	ORF1ab	2.0	2490.0	2.0	same gene	2021-04	2021	4
7742	7734	8	3	0.08204	7477.0	ORF1ab	1.0	2493.0	7469.0	ORF1ab	2.0	2490.0	3.0	same gene	2021-04	2021	4
1737	1745	8	3	0.08204	1472.0	ORF1ab	2.0	491.0	1480.0	ORF1ab	1.0	494.0	3.0	same gene	2021-04	2021	4
1726	1734	8	3	0.08204	1461.0	ORF1ab	3.0	487.0	1469.0	ORF1ab	2.0	490.0	3.0	same gene	2021-04	2021	4
1726	1741	15	3	0.08204	1461.0	ORF1ab	3.0	487.0	1476.0	ORF1ab	3.0	492.0	5.0	same gene	2021-04	2021	4
7733	7740	7	3	0.08204	7468.0	ORF1ab	1.0	2490.0	7475.0	ORF1ab	2.0	2492.0	2.0	same gene	2021-04	2021	4
1731	1745	14	3	0.08204	1466.0	ORF1ab	2.0	489.0	1480.0	ORF1ab	1.0	494.0	5.0	same gene	2021-04	2021	4
1726	1745	19	3	0.08204	1461.0	ORF1ab	3.0	487.0	1480.0	ORF1ab	1.0	494.0	7.0	same gene	2021-04	2021	4
1739	1745	6	3	0.08204	1474.0	ORF1ab	1.0	492.0	1480.0	ORF1ab	1.0	494.0	2.0	same gene	2021-04	2021	4
7746	7734	12	3	0.08204	7481.0	ORF1ab	2.0	2494.0	7469.0	ORF1ab	2.0	2490.0	4.0	same gene	2021-04	2021	4
7742	7737	5	3	0.08204	7477.0	ORF1ab	1.0	2493.0	7472.0	ORF1ab	2.0	2491.0	2.0	same gene	2021-04	2021	4
1732	1741	9	3	0.08204	1467.0	ORF1ab	3.0	489.0	1476.0	ORF1ab	3.0	492.0	3.0	same gene	2021-04	2021	4
4792	4799	7	3	0.08204	4527.0	ORF1ab	3.0	1509.0	4534.0	ORF1ab	1.0	1512.0	3.0	same gene	2021-04	2021	4
7746	7737	9	3	0.08204	7481.0	ORF1ab	2.0	2494.0	7472.0	ORF1ab	2.0	2491.0	3.0	same gene	2021-04	2021	4
7734	7740	6	3	0.08204	7469.0	ORF1ab	2.0	2490.0	7475.0	ORF1ab	2.0	2492.0	2.0	same gene	2021-04	2021	4
1723	1745	22	3	0.08204	1458.0	ORF1ab	3.0	486.0	1480.0	ORF1ab	1.0	494.0	8.0	same gene	2021-04	2021	4
1741	1749	8	3	0.08204	1476.0	ORF1ab	3.0	492.0	1484.0	ORF1ab	2.0	495.0	3.0	same gene	2021-04	2021	4
1734	1739	5	3	0.08204	1469.0	ORF1ab	2.0	490.0	1474.0	ORF1ab	1.0	492.0	2.0	same gene	2021-04	2021	4
4799	4792	7	3	0.08204	4534.0	ORF1ab	1.0	1512.0	4527.0	ORF1ab	3.0	1509.0	3.0	same gene	2021-04	2021	4
7734	7746	12	3	0.08204	7469.0	ORF1ab	2.0	2490.0	7481.0	ORF1ab	2.0	2494.0	4.0	same gene	2021-04	2021	4
1734	1744	10	3	0.08204	1469.0	ORF1ab	2.0	490.0	1479.0	ORF1ab	3.0	493.0	3.0	same gene	2021-04	2021	4
7737	7742	5	3	0.08204	7472.0	ORF1ab	2.0	2491.0	7477.0	ORF1ab	1.0	2493.0	2.0	same gene	2021-04	2021	4
1734	1746	12	3	0.08204	1469.0	ORF1ab	2.0	490.0	1481.0	ORF1ab	2.0	494.0	4.0	same gene	2021-04	2021	4
1734	1748	14	3	0.08204	1469.0	ORF1ab	2.0	490.0	1483.0	ORF1ab	1.0	495.0	5.0	same gene	2021-04	2021	4
1741	1746	5	3	0.08204	1476.0	ORF1ab	3.0	492.0	1481.0	ORF1ab	2.0	494.0	2.0	same gene	2021-04	2021	4
1741	1748	7	3	0.08204	1476.0	ORF1ab	3.0	492.0	1483.0	ORF1ab	1.0	495.0	3.0	same gene	2021-04	2021	4
1734	1749	15	3	0.08204	1469.0	ORF1ab	2.0	490.0	1484.0	ORF1ab	2.0	495.0	5.0	same gene	2021-04	2021	4
7737	7746	9	3	0.08204	7472.0	ORF1ab	2.0	2491.0	7481.0	ORF1ab	2.0	2494.0	3.0	same gene	2021-04	2021	4
1735	1741	6	3	0.08204	1470.0	ORF1ab	3.0	490.0	1476.0	ORF1ab	3.0	492.0	2.0	same gene	2021-04	2021	4
7734	7742	8	3	0.08204	7469.0	ORF1ab	2.0	2490.0	7477.0	ORF1ab	1.0	2493.0	3.0	same gene	2021-04	2021	4
7746	7740	6	3	0.08204	7481.0	ORF1ab	2.0	2494.0	7475.0	ORF1ab	2.0	2492.0	2.0	same gene	2021-04	2021	4
1733	1741	8	3	0.08204	1468.0	ORF1ab	1.0	490.0	1476.0	ORF1ab	3.0	492.0	2.0	same gene	2021-04	2021	4
1735	1745	10	3	0.08204	1470.0	ORF1ab	3.0	490.0	1480.0	ORF1ab	1.0	494.0	4.0	same gene	2021-04	2021	4
1723	1734	11	3	0.08204	1458.0	ORF1ab	3.0	486.0	1469.0	ORF1ab	2.0	490.0	4.0	same gene	2021-04	2021	4
7739	7734	5	3	0.08203	7474.0	ORF1ab	1.0	2492.0	7469.0	ORF1ab	2.0	2490.0	2.0	same gene	2021-04	2021	4
7739	7733	6	3	0.08203	7474.0	ORF1ab	1.0	2492.0	7468.0	ORF1ab	1.0	2490.0	2.0	same gene	2021-04	2021	4
1749	1740	9	3	0.08203	1484.0	ORF1ab	2.0	495.0	1475.0	ORF1ab	2.0	492.0	3.0	same gene	2021-04	2021	4
1735	1740	5	3	0.08203	1470.0	ORF1ab	3.0	490.0	1475.0	ORF1ab	2.0	492.0	2.0	same gene	2021-04	2021	4
1748	1740	8	3	0.08203	1483.0	ORF1ab	1.0	495.0	1475.0	ORF1ab	2.0	492.0	3.0	same gene	2021-04	2021	4
1746	1740	6	3	0.08203	1481.0	ORF1ab	2.0	494.0	1475.0	ORF1ab	2.0	492.0	2.0	same gene	2021-04	2021	4
1733	1740	7	3	0.08203	1468.0	ORF1ab	1.0	490.0	1475.0	ORF1ab	2.0	492.0	2.0	same gene	2021-04	2021	4
1740	1735	5	3	0.08203	1475.0	ORF1ab	2.0	492.0	1470.0	ORF1ab	3.0	490.0	2.0	same gene	2021-04	2021	4
7739	7746	7	3	0.08203	7474.0	ORF1ab	1.0	2492.0	7481.0	ORF1ab	2.0	2494.0	2.0	same gene	2021-04	2021	4
1740	1726	14	3	0.08203	1475.0	ORF1ab	2.0	492.0	1461.0	ORF1ab	3.0	487.0	5.0	same gene	2021-04	2021	4
1740	1746	6	3	0.08203	1475.0	ORF1ab	2.0	492.0	1481.0	ORF1ab	2.0	494.0	2.0	same gene	2021-04	2021	4
1732	1740	8	3	0.08203	1467.0	ORF1ab	3.0	489.0	1475.0	ORF1ab	2.0	492.0	3.0	same gene	2021-04	2021	4
1740	1725	15	3	0.08203	1475.0	ORF1ab	2.0	492.0	1460.0	ORF1ab	2.0	487.0	5.0	same gene	2021-04	2021	4
1740	1748	8	3	0.08203	1475.0	ORF1ab	2.0	492.0	1483.0	ORF1ab	1.0	495.0	3.0	same gene	2021-04	2021	4
1740	1749	9	3	0.08203	1475.0	ORF1ab	2.0	492.0	1484.0	ORF1ab	2.0	495.0	3.0	same gene	2021-04	2021	4
7746	7739	7	3	0.08203	7481.0	ORF1ab	2.0	2494.0	7474.0	ORF1ab	1.0	2492.0	2.0	same gene	2021-04	2021	4
1740	1723	17	3	0.08203	1475.0	ORF1ab	2.0	492.0	1458.0	ORF1ab	3.0	486.0	6.0	same gene	2021-04	2021	4
1740	1731	9	3	0.08203	1475.0	ORF1ab	2.0	492.0	1466.0	ORF1ab	2.0	489.0	3.0	same gene	2021-04	2021	4
1723	1740	17	3	0.08203	1458.0	ORF1ab	3.0	486.0	1475.0	ORF1ab	2.0	492.0	6.0	same gene	2021-04	2021	4
1740	1732	8	3	0.08203	1475.0	ORF1ab	2.0	492.0	1467.0	ORF1ab	3.0	489.0	3.0	same gene	2021-04	2021	4
7734	7739	5	3	0.08203	7469.0	ORF1ab	2.0	2490.0	7474.0	ORF1ab	1.0	2492.0	2.0	same gene	2021-04	2021	4
1725	1740	15	3	0.08203	1460.0	ORF1ab	2.0	487.0	1475.0	ORF1ab	2.0	492.0	5.0	same gene	2021-04	2021	4
1731	1740	9	3	0.08203	1466.0	ORF1ab	2.0	489.0	1475.0	ORF1ab	2.0	492.0	3.0	same gene	2021-04	2021	4
1740	1733	7	3	0.08203	1475.0	ORF1ab	2.0	492.0	1468.0	ORF1ab	1.0	490.0	2.0	same gene	2021-04	2021	4
7733	7739	6	3	0.08203	7468.0	ORF1ab	1.0	2490.0	7474.0	ORF1ab	1.0	2492.0	2.0	same gene	2021-04	2021	4
1726	1740	14	3	0.08203	1461.0	ORF1ab	3.0	487.0	1475.0	ORF1ab	2.0	492.0	5.0	same gene	2021-04	2021	4
1747	1725	22	3	0.08202	1482.0	ORF1ab	3.0	494.0	1460.0	ORF1ab	2.0	487.0	7.0	same gene	2021-04	2021	4
21817	21809	8	3	0.08202	255.0	S	3.0	85.0	247.0	S	1.0	83.0	2.0	same gene	2021-04	2021	4
7510	7521	11	3	0.08202	7245.0	ORF1ab	3.0	2415.0	7256.0	ORF1ab	2.0	2419.0	4.0	same gene	2021-04	2021	4
7514	7521	7	3	0.08202	7249.0	ORF1ab	1.0	2417.0	7256.0	ORF1ab	2.0	2419.0	2.0	same gene	2021-04	2021	4
7521	7511	10	3	0.08202	7256.0	ORF1ab	2.0	2419.0	7246.0	ORF1ab	1.0	2416.0	3.0	same gene	2021-04	2021	4
21809	21817	8	3	0.08202	247.0	S	1.0	83.0	255.0	S	3.0	85.0	2.0	same gene	2021-04	2021	4
7521	7512	9	3	0.08202	7256.0	ORF1ab	2.0	2419.0	7247.0	ORF1ab	2.0	2416.0	3.0	same gene	2021-04	2021	4
1747	1739	8	3	0.08202	1482.0	ORF1ab	3.0	494.0	1474.0	ORF1ab	1.0	492.0	2.0	same gene	2021-04	2021	4
7512	7521	9	3	0.08202	7247.0	ORF1ab	2.0	2416.0	7256.0	ORF1ab	2.0	2419.0	3.0	same gene	2021-04	2021	4
1747	1733	14	3	0.08202	1482.0	ORF1ab	3.0	494.0	1468.0	ORF1ab	1.0	490.0	4.0	same gene	2021-04	2021	4
7521	7514	7	3	0.08202	7256.0	ORF1ab	2.0	2419.0	7249.0	ORF1ab	1.0	2417.0	2.0	same gene	2021-04	2021	4
1733	1747	14	3	0.08202	1468.0	ORF1ab	1.0	490.0	1482.0	ORF1ab	3.0	494.0	4.0	same gene	2021-04	2021	4
1747	1723	24	3	0.08202	1482.0	ORF1ab	3.0	494.0	1458.0	ORF1ab	3.0	486.0	8.0	same gene	2021-04	2021	4
7521	7515	6	3	0.08202	7256.0	ORF1ab	2.0	2419.0	7250.0	ORF1ab	2.0	2417.0	2.0	same gene	2021-04	2021	4
7521	7510	11	3	0.08202	7256.0	ORF1ab	2.0	2419.0	7245.0	ORF1ab	3.0	2415.0	4.0	same gene	2021-04	2021	4
1747	1731	16	3	0.08202	1482.0	ORF1ab	3.0	494.0	1466.0	ORF1ab	2.0	489.0	5.0	same gene	2021-04	2021	4
1735	1747	12	3	0.08202	1470.0	ORF1ab	3.0	490.0	1482.0	ORF1ab	3.0	494.0	4.0	same gene	2021-04	2021	4
1723	1747	24	3	0.08202	1458.0	ORF1ab	3.0	486.0	1482.0	ORF1ab	3.0	494.0	8.0	same gene	2021-04	2021	4
1739	1747	8	3	0.08202	1474.0	ORF1ab	1.0	492.0	1482.0	ORF1ab	3.0	494.0	2.0	same gene	2021-04	2021	4
1747	1737	10	3	0.08202	1482.0	ORF1ab	3.0	494.0	1472.0	ORF1ab	2.0	491.0	3.0	same gene	2021-04	2021	4
1725	1747	22	3	0.08202	1460.0	ORF1ab	2.0	487.0	1482.0	ORF1ab	3.0	494.0	7.0	same gene	2021-04	2021	4
7511	7521	10	3	0.08202	7246.0	ORF1ab	1.0	2416.0	7256.0	ORF1ab	2.0	2419.0	3.0	same gene	2021-04	2021	4
1747	1735	12	3	0.08202	1482.0	ORF1ab	3.0	494.0	1470.0	ORF1ab	3.0	490.0	4.0	same gene	2021-04	2021	4
1737	1747	10	3	0.08202	1472.0	ORF1ab	2.0	491.0	1482.0	ORF1ab	3.0	494.0	3.0	same gene	2021-04	2021	4
1747	1726	21	3	0.08202	1482.0	ORF1ab	3.0	494.0	1461.0	ORF1ab	3.0	487.0	7.0	same gene	2021-04	2021	4
1732	1747	15	3	0.08202	1467.0	ORF1ab	3.0	489.0	1482.0	ORF1ab	3.0	494.0	5.0	same gene	2021-04	2021	4
1726	1747	21	3	0.08202	1461.0	ORF1ab	3.0	487.0	1482.0	ORF1ab	3.0	494.0	7.0	same gene	2021-04	2021	4
1747	1732	15	3	0.08202	1482.0	ORF1ab	3.0	494.0	1467.0	ORF1ab	3.0	489.0	5.0	same gene	2021-04	2021	4
7515	7521	6	3	0.08202	7250.0	ORF1ab	2.0	2417.0	7256.0	ORF1ab	2.0	2419.0	2.0	same gene	2021-04	2021	4
1731	1747	16	3	0.08202	1466.0	ORF1ab	2.0	489.0	1482.0	ORF1ab	3.0	494.0	5.0	same gene	2021-04	2021	4
1743	1731	12	3	0.08201	1478.0	ORF1ab	2.0	493.0	1466.0	ORF1ab	2.0	489.0	4.0	same gene	2021-04	2021	4
1743	1732	11	3	0.08201	1478.0	ORF1ab	2.0	493.0	1467.0	ORF1ab	3.0	489.0	4.0	same gene	2021-04	2021	4
1732	1743	11	3	0.08201	1467.0	ORF1ab	3.0	489.0	1478.0	ORF1ab	2.0	493.0	4.0	same gene	2021-04	2021	4
1731	1743	12	3	0.08201	1466.0	ORF1ab	2.0	489.0	1478.0	ORF1ab	2.0	493.0	4.0	same gene	2021-04	2021	4
1733	1727	6	3	0.08201	1468.0	ORF1ab	1.0	490.0	1462.0	ORF1ab	1.0	488.0	2.0	same gene	2021-04	2021	4
1733	1743	10	3	0.08201	1468.0	ORF1ab	1.0	490.0	1478.0	ORF1ab	2.0	493.0	3.0	same gene	2021-04	2021	4
1743	1725	18	3	0.08201	1478.0	ORF1ab	2.0	493.0	1460.0	ORF1ab	2.0	487.0	6.0	same gene	2021-04	2021	4
1727	1744	17	3	0.08201	1462.0	ORF1ab	1.0	488.0	1479.0	ORF1ab	3.0	493.0	5.0	same gene	2021-04	2021	4
1727	1739	12	3	0.08201	1462.0	ORF1ab	1.0	488.0	1474.0	ORF1ab	1.0	492.0	4.0	same gene	2021-04	2021	4
1727	1737	10	3	0.08201	1462.0	ORF1ab	1.0	488.0	1472.0	ORF1ab	2.0	491.0	3.0	same gene	2021-04	2021	4
1727	1735	8	3	0.08201	1462.0	ORF1ab	1.0	488.0	1470.0	ORF1ab	3.0	490.0	2.0	same gene	2021-04	2021	4
1727	1733	6	3	0.08201	1462.0	ORF1ab	1.0	488.0	1468.0	ORF1ab	1.0	490.0	2.0	same gene	2021-04	2021	4
1726	1743	17	3	0.08201	1461.0	ORF1ab	3.0	487.0	1478.0	ORF1ab	2.0	493.0	6.0	same gene	2021-04	2021	4
1725	1743	18	3	0.08201	1460.0	ORF1ab	2.0	487.0	1478.0	ORF1ab	2.0	493.0	6.0	same gene	2021-04	2021	4
1727	1748	21	3	0.08201	1462.0	ORF1ab	1.0	488.0	1483.0	ORF1ab	1.0	495.0	7.0	same gene	2021-04	2021	4
1723	1743	20	3	0.08201	1458.0	ORF1ab	3.0	486.0	1478.0	ORF1ab	2.0	493.0	7.0	same gene	2021-04	2021	4
1743	1749	6	3	0.08201	1478.0	ORF1ab	2.0	493.0	1484.0	ORF1ab	2.0	495.0	2.0	same gene	2021-04	2021	4
1743	1737	6	3	0.08201	1478.0	ORF1ab	2.0	493.0	1472.0	ORF1ab	2.0	491.0	2.0	same gene	2021-04	2021	4
1743	1748	5	3	0.08201	1478.0	ORF1ab	2.0	493.0	1483.0	ORF1ab	1.0	495.0	2.0	same gene	2021-04	2021	4
1723	1727	4	3	0.08201	1458.0	ORF1ab	3.0	486.0	1462.0	ORF1ab	1.0	488.0	2.0	same gene	2021-04	2021	4
1743	1723	20	3	0.08201	1478.0	ORF1ab	2.0	493.0	1458.0	ORF1ab	3.0	486.0	7.0	same gene	2021-04	2021	4
1727	1746	19	3	0.08201	1462.0	ORF1ab	1.0	488.0	1481.0	ORF1ab	2.0	494.0	6.0	same gene	2021-04	2021	4
1743	1726	17	3	0.08201	1478.0	ORF1ab	2.0	493.0	1461.0	ORF1ab	3.0	487.0	6.0	same gene	2021-04	2021	4
1743	1733	10	3	0.08201	1478.0	ORF1ab	2.0	493.0	1468.0	ORF1ab	1.0	490.0	3.0	same gene	2021-04	2021	4
1727	1749	22	3	0.08201	1462.0	ORF1ab	1.0	488.0	1484.0	ORF1ab	2.0	495.0	7.0	same gene	2021-04	2021	4
1735	1743	8	3	0.08201	1470.0	ORF1ab	3.0	490.0	1478.0	ORF1ab	2.0	493.0	3.0	same gene	2021-04	2021	4
1737	1743	6	3	0.08201	1472.0	ORF1ab	2.0	491.0	1478.0	ORF1ab	2.0	493.0	2.0	same gene	2021-04	2021	4
1749	1743	6	3	0.08201	1484.0	ORF1ab	2.0	495.0	1478.0	ORF1ab	2.0	493.0	2.0	same gene	2021-04	2021	4
1748	1743	5	3	0.08201	1483.0	ORF1ab	1.0	495.0	1478.0	ORF1ab	2.0	493.0	2.0	same gene	2021-04	2021	4
1749	1727	22	3	0.08201	1484.0	ORF1ab	2.0	495.0	1462.0	ORF1ab	1.0	488.0	7.0	same gene	2021-04	2021	4
1748	1727	21	3	0.08201	1483.0	ORF1ab	1.0	495.0	1462.0	ORF1ab	1.0	488.0	7.0	same gene	2021-04	2021	4
1746	1727	19	3	0.08201	1481.0	ORF1ab	2.0	494.0	1462.0	ORF1ab	1.0	488.0	6.0	same gene	2021-04	2021	4
1744	1727	17	3	0.08201	1479.0	ORF1ab	3.0	493.0	1462.0	ORF1ab	1.0	488.0	5.0	same gene	2021-04	2021	4
1739	1727	12	3	0.08201	1474.0	ORF1ab	1.0	492.0	1462.0	ORF1ab	1.0	488.0	4.0	same gene	2021-04	2021	4
1737	1727	10	3	0.08201	1472.0	ORF1ab	2.0	491.0	1462.0	ORF1ab	1.0	488.0	3.0	same gene	2021-04	2021	4
1735	1727	8	3	0.08201	1470.0	ORF1ab	3.0	490.0	1462.0	ORF1ab	1.0	488.0	2.0	same gene	2021-04	2021	4
1727	1723	4	3	0.08201	1462.0	ORF1ab	1.0	488.0	1458.0	ORF1ab	3.0	486.0	2.0	same gene	2021-04	2021	4
1743	1735	8	3	0.08201	1478.0	ORF1ab	2.0	493.0	1470.0	ORF1ab	3.0	490.0	3.0	same gene	2021-04	2021	4
4798	4791	7	3	0.08199	4533.0	ORF1ab	3.0	1511.0	4526.0	ORF1ab	2.0	1509.0	2.0	same gene	2021-04	2021	4
7746	7738	8	3	0.08199	7481.0	ORF1ab	2.0	2494.0	7473.0	ORF1ab	3.0	2491.0	3.0	same gene	2021-04	2021	4
4797	4791	6	3	0.08199	4532.0	ORF1ab	2.0	1511.0	4526.0	ORF1ab	2.0	1509.0	2.0	same gene	2021-04	2021	4
4793	4804	11	3	0.08199	4528.0	ORF1ab	1.0	1510.0	4539.0	ORF1ab	3.0	1513.0	3.0	same gene	2021-04	2021	4
7742	7738	4	3	0.08199	7477.0	ORF1ab	1.0	2493.0	7473.0	ORF1ab	3.0	2491.0	2.0	same gene	2021-04	2021	4
4804	4791	13	3	0.08199	4539.0	ORF1ab	3.0	1513.0	4526.0	ORF1ab	2.0	1509.0	4.0	same gene	2021-04	2021	4
4804	4793	11	3	0.08199	4539.0	ORF1ab	3.0	1513.0	4528.0	ORF1ab	1.0	1510.0	3.0	same gene	2021-04	2021	4
7738	7746	8	3	0.08199	7473.0	ORF1ab	3.0	2491.0	7481.0	ORF1ab	2.0	2494.0	3.0	same gene	2021-04	2021	4
7738	7742	4	3	0.08199	7473.0	ORF1ab	3.0	2491.0	7477.0	ORF1ab	1.0	2493.0	2.0	same gene	2021-04	2021	4
4791	4797	6	3	0.08199	4526.0	ORF1ab	2.0	1509.0	4532.0	ORF1ab	2.0	1511.0	2.0	same gene	2021-04	2021	4
4791	4798	7	3	0.08199	4526.0	ORF1ab	2.0	1509.0	4533.0	ORF1ab	3.0	1511.0	2.0	same gene	2021-04	2021	4
4791	4804	13	3	0.08199	4526.0	ORF1ab	2.0	1509.0	4539.0	ORF1ab	3.0	1513.0	4.0	same gene	2021-04	2021	4
1737	1728	9	3	0.08198	1472.0	ORF1ab	2.0	491.0	1463.0	ORF1ab	2.0	488.0	3.0	same gene	2021-04	2021	4
1733	1728	5	3	0.08198	1468.0	ORF1ab	1.0	490.0	1463.0	ORF1ab	2.0	488.0	2.0	same gene	2021-04	2021	4
1735	1728	7	3	0.08198	1470.0	ORF1ab	3.0	490.0	1463.0	ORF1ab	2.0	488.0	2.0	same gene	2021-04	2021	4
1728	1748	20	3	0.08198	1463.0	ORF1ab	2.0	488.0	1483.0	ORF1ab	1.0	495.0	7.0	same gene	2021-04	2021	4
1739	1728	11	3	0.08198	1474.0	ORF1ab	1.0	492.0	1463.0	ORF1ab	2.0	488.0	4.0	same gene	2021-04	2021	4
1728	1744	16	3	0.08198	1463.0	ORF1ab	2.0	488.0	1479.0	ORF1ab	3.0	493.0	5.0	same gene	2021-04	2021	4
1744	1728	16	3	0.08198	1479.0	ORF1ab	3.0	493.0	1463.0	ORF1ab	2.0	488.0	5.0	same gene	2021-04	2021	4
1746	1728	18	3	0.08198	1481.0	ORF1ab	2.0	494.0	1463.0	ORF1ab	2.0	488.0	6.0	same gene	2021-04	2021	4
1748	1728	20	3	0.08198	1483.0	ORF1ab	1.0	495.0	1463.0	ORF1ab	2.0	488.0	7.0	same gene	2021-04	2021	4
1728	1746	18	3	0.08198	1463.0	ORF1ab	2.0	488.0	1481.0	ORF1ab	2.0	494.0	6.0	same gene	2021-04	2021	4
1728	1739	11	3	0.08198	1463.0	ORF1ab	2.0	488.0	1474.0	ORF1ab	1.0	492.0	4.0	same gene	2021-04	2021	4
1728	1749	21	3	0.08198	1463.0	ORF1ab	2.0	488.0	1484.0	ORF1ab	2.0	495.0	7.0	same gene	2021-04	2021	4
1728	1737	9	3	0.08198	1463.0	ORF1ab	2.0	488.0	1472.0	ORF1ab	2.0	491.0	3.0	same gene	2021-04	2021	4
1728	1723	5	3	0.08198	1463.0	ORF1ab	2.0	488.0	1458.0	ORF1ab	3.0	486.0	2.0	same gene	2021-04	2021	4
4075	4079	4	3	0.08198	3810.0	ORF1ab	3.0	1270.0	3814.0	ORF1ab	1.0	1272.0	2.0	same gene	2021-04	2021	4
1723	1728	5	3	0.08198	1458.0	ORF1ab	3.0	486.0	1463.0	ORF1ab	2.0	488.0	2.0	same gene	2021-04	2021	4
4079	4075	4	3	0.08198	3814.0	ORF1ab	1.0	1272.0	3810.0	ORF1ab	3.0	1270.0	2.0	same gene	2021-04	2021	4
1728	1733	5	3	0.08198	1463.0	ORF1ab	2.0	488.0	1468.0	ORF1ab	1.0	490.0	2.0	same gene	2021-04	2021	4
1728	1735	7	3	0.08198	1463.0	ORF1ab	2.0	488.0	1470.0	ORF1ab	3.0	490.0	2.0	same gene	2021-04	2021	4
1749	1728	21	3	0.08198	1484.0	ORF1ab	2.0	495.0	1463.0	ORF1ab	2.0	488.0	7.0	same gene	2021-04	2021	4
7733	7744	11	3	0.08196	7468.0	ORF1ab	1.0	2490.0	7479.0	ORF1ab	3.0	2493.0	3.0	same gene	2021-04	2021	4
7734	7744	10	3	0.08196	7469.0	ORF1ab	2.0	2490.0	7479.0	ORF1ab	3.0	2493.0	3.0	same gene	2021-04	2021	4
7744	7737	7	3	0.08196	7479.0	ORF1ab	3.0	2493.0	7472.0	ORF1ab	2.0	2491.0	2.0	same gene	2021-04	2021	4
7744	7734	10	3	0.08196	7479.0	ORF1ab	3.0	2493.0	7469.0	ORF1ab	2.0	2490.0	3.0	same gene	2021-04	2021	4
7744	7733	11	3	0.08196	7479.0	ORF1ab	3.0	2493.0	7468.0	ORF1ab	1.0	2490.0	3.0	same gene	2021-04	2021	4
7737	7744	7	3	0.08196	7472.0	ORF1ab	2.0	2491.0	7479.0	ORF1ab	3.0	2493.0	2.0	same gene	2021-04	2021	4
7733	7741	8	3	0.08195	7468.0	ORF1ab	1.0	2490.0	7476.0	ORF1ab	3.0	2492.0	2.0	same gene	2021-04	2021	4
7734	7741	7	3	0.08195	7469.0	ORF1ab	2.0	2490.0	7476.0	ORF1ab	3.0	2492.0	2.0	same gene	2021-04	2021	4
7741	7734	7	3	0.08195	7476.0	ORF1ab	3.0	2492.0	7469.0	ORF1ab	2.0	2490.0	2.0	same gene	2021-04	2021	4
7741	7733	8	3	0.08195	7476.0	ORF1ab	3.0	2492.0	7468.0	ORF1ab	1.0	2490.0	2.0	same gene	2021-04	2021	4
7746	7741	5	3	0.08195	7481.0	ORF1ab	2.0	2494.0	7476.0	ORF1ab	3.0	2492.0	2.0	same gene	2021-04	2021	4
7741	7746	5	3	0.08195	7476.0	ORF1ab	3.0	2492.0	7481.0	ORF1ab	2.0	2494.0	2.0	same gene	2021-04	2021	4
7510	7525	15	3	0.08194	7245.0	ORF1ab	3.0	2415.0	7260.0	ORF1ab	3.0	2420.0	5.0	same gene	2021-04	2021	4
7517	7525	8	3	0.08194	7252.0	ORF1ab	1.0	2418.0	7260.0	ORF1ab	3.0	2420.0	2.0	same gene	2021-04	2021	4
7514	7527	13	3	0.08194	7249.0	ORF1ab	1.0	2417.0	7262.0	ORF1ab	2.0	2421.0	4.0	same gene	2021-04	2021	4
7525	7517	8	3	0.08194	7260.0	ORF1ab	3.0	2420.0	7252.0	ORF1ab	1.0	2418.0	2.0	same gene	2021-04	2021	4
7517	7526	9	3	0.08194	7252.0	ORF1ab	1.0	2418.0	7261.0	ORF1ab	1.0	2421.0	3.0	same gene	2021-04	2021	4
7517	7527	10	3	0.08194	7252.0	ORF1ab	1.0	2418.0	7262.0	ORF1ab	2.0	2421.0	3.0	same gene	2021-04	2021	4
7514	7525	11	3	0.08194	7249.0	ORF1ab	1.0	2417.0	7260.0	ORF1ab	3.0	2420.0	3.0	same gene	2021-04	2021	4
7520	7526	6	3	0.08194	7255.0	ORF1ab	1.0	2419.0	7261.0	ORF1ab	1.0	2421.0	2.0	same gene	2021-04	2021	4
7526	7517	9	3	0.08194	7261.0	ORF1ab	1.0	2421.0	7252.0	ORF1ab	1.0	2418.0	3.0	same gene	2021-04	2021	4
7527	7520	7	3	0.08194	7262.0	ORF1ab	2.0	2421.0	7255.0	ORF1ab	1.0	2419.0	2.0	same gene	2021-04	2021	4
7510	7526	16	3	0.08194	7245.0	ORF1ab	3.0	2415.0	7261.0	ORF1ab	1.0	2421.0	6.0	same gene	2021-04	2021	4
7510	7527	17	3	0.08194	7245.0	ORF1ab	3.0	2415.0	7262.0	ORF1ab	2.0	2421.0	6.0	same gene	2021-04	2021	4
7511	7525	14	3	0.08194	7246.0	ORF1ab	1.0	2416.0	7260.0	ORF1ab	3.0	2420.0	4.0	same gene	2021-04	2021	4
7511	7526	15	3	0.08194	7246.0	ORF1ab	1.0	2416.0	7261.0	ORF1ab	1.0	2421.0	5.0	same gene	2021-04	2021	4
7511	7527	16	3	0.08194	7246.0	ORF1ab	1.0	2416.0	7262.0	ORF1ab	2.0	2421.0	5.0	same gene	2021-04	2021	4
7512	7525	13	3	0.08194	7247.0	ORF1ab	2.0	2416.0	7260.0	ORF1ab	3.0	2420.0	4.0	same gene	2021-04	2021	4
7512	7526	14	3	0.08194	7247.0	ORF1ab	2.0	2416.0	7261.0	ORF1ab	1.0	2421.0	5.0	same gene	2021-04	2021	4
7512	7527	15	3	0.08194	7247.0	ORF1ab	2.0	2416.0	7262.0	ORF1ab	2.0	2421.0	5.0	same gene	2021-04	2021	4
7520	7527	7	3	0.08194	7255.0	ORF1ab	1.0	2419.0	7262.0	ORF1ab	2.0	2421.0	2.0	same gene	2021-04	2021	4
7514	7526	12	3	0.08194	7249.0	ORF1ab	1.0	2417.0	7261.0	ORF1ab	1.0	2421.0	4.0	same gene	2021-04	2021	4
7526	7520	6	3	0.08194	7261.0	ORF1ab	1.0	2421.0	7255.0	ORF1ab	1.0	2419.0	2.0	same gene	2021-04	2021	4
7525	7512	13	3	0.08194	7260.0	ORF1ab	3.0	2420.0	7247.0	ORF1ab	2.0	2416.0	4.0	same gene	2021-04	2021	4
7515	7526	11	3	0.08194	7250.0	ORF1ab	2.0	2417.0	7261.0	ORF1ab	1.0	2421.0	4.0	same gene	2021-04	2021	4
7527	7515	12	3	0.08194	7262.0	ORF1ab	2.0	2421.0	7250.0	ORF1ab	2.0	2417.0	4.0	same gene	2021-04	2021	4
7526	7515	11	3	0.08194	7261.0	ORF1ab	1.0	2421.0	7250.0	ORF1ab	2.0	2417.0	4.0	same gene	2021-04	2021	4
7525	7515	10	3	0.08194	7260.0	ORF1ab	3.0	2420.0	7250.0	ORF1ab	2.0	2417.0	3.0	same gene	2021-04	2021	4
7527	7514	13	3	0.08194	7262.0	ORF1ab	2.0	2421.0	7249.0	ORF1ab	1.0	2417.0	4.0	same gene	2021-04	2021	4
7526	7514	12	3	0.08194	7261.0	ORF1ab	1.0	2421.0	7249.0	ORF1ab	1.0	2417.0	4.0	same gene	2021-04	2021	4
7515	7525	10	3	0.08194	7250.0	ORF1ab	2.0	2417.0	7260.0	ORF1ab	3.0	2420.0	3.0	same gene	2021-04	2021	4
7525	7514	11	3	0.08194	7260.0	ORF1ab	3.0	2420.0	7249.0	ORF1ab	1.0	2417.0	3.0	same gene	2021-04	2021	4
7527	7512	15	3	0.08194	7262.0	ORF1ab	2.0	2421.0	7247.0	ORF1ab	2.0	2416.0	5.0	same gene	2021-04	2021	4
7527	7517	10	3	0.08194	7262.0	ORF1ab	2.0	2421.0	7252.0	ORF1ab	1.0	2418.0	3.0	same gene	2021-04	2021	4
7526	7512	14	3	0.08194	7261.0	ORF1ab	1.0	2421.0	7247.0	ORF1ab	2.0	2416.0	5.0	same gene	2021-04	2021	4
7527	7511	16	3	0.08194	7262.0	ORF1ab	2.0	2421.0	7246.0	ORF1ab	1.0	2416.0	5.0	same gene	2021-04	2021	4
7526	7511	15	3	0.08194	7261.0	ORF1ab	1.0	2421.0	7246.0	ORF1ab	1.0	2416.0	5.0	same gene	2021-04	2021	4
7525	7511	14	3	0.08194	7260.0	ORF1ab	3.0	2420.0	7246.0	ORF1ab	1.0	2416.0	4.0	same gene	2021-04	2021	4
7527	7510	17	3	0.08194	7262.0	ORF1ab	2.0	2421.0	7245.0	ORF1ab	3.0	2415.0	6.0	same gene	2021-04	2021	4
7526	7510	16	3	0.08194	7261.0	ORF1ab	1.0	2421.0	7245.0	ORF1ab	3.0	2415.0	6.0	same gene	2021-04	2021	4
7525	7510	15	3	0.08194	7260.0	ORF1ab	3.0	2420.0	7245.0	ORF1ab	3.0	2415.0	5.0	same gene	2021-04	2021	4
7515	7527	12	3	0.08194	7250.0	ORF1ab	2.0	2417.0	7262.0	ORF1ab	2.0	2421.0	4.0	same gene	2021-04	2021	4
1729	1749	20	3	0.08193	1464.0	ORF1ab	3.0	488.0	1484.0	ORF1ab	2.0	495.0	7.0	same gene	2021-04	2021	4
1723	1729	6	3	0.08193	1458.0	ORF1ab	3.0	486.0	1464.0	ORF1ab	3.0	488.0	2.0	same gene	2021-04	2021	4
1729	1733	4	3	0.08193	1464.0	ORF1ab	3.0	488.0	1468.0	ORF1ab	1.0	490.0	2.0	same gene	2021-04	2021	4
1729	1735	6	3	0.08193	1464.0	ORF1ab	3.0	488.0	1470.0	ORF1ab	3.0	490.0	2.0	same gene	2021-04	2021	4
1749	1729	20	3	0.08193	1484.0	ORF1ab	2.0	495.0	1464.0	ORF1ab	3.0	488.0	7.0	same gene	2021-04	2021	4
1729	1737	8	3	0.08193	1464.0	ORF1ab	3.0	488.0	1472.0	ORF1ab	2.0	491.0	3.0	same gene	2021-04	2021	4
1748	1729	19	3	0.08193	1483.0	ORF1ab	1.0	495.0	1464.0	ORF1ab	3.0	488.0	7.0	same gene	2021-04	2021	4
1737	1729	8	3	0.08193	1472.0	ORF1ab	2.0	491.0	1464.0	ORF1ab	3.0	488.0	3.0	same gene	2021-04	2021	4
1729	1739	10	3	0.08193	1464.0	ORF1ab	3.0	488.0	1474.0	ORF1ab	1.0	492.0	4.0	same gene	2021-04	2021	4
1746	1729	17	3	0.08193	1481.0	ORF1ab	2.0	494.0	1464.0	ORF1ab	3.0	488.0	6.0	same gene	2021-04	2021	4
1729	1744	15	3	0.08193	1464.0	ORF1ab	3.0	488.0	1479.0	ORF1ab	3.0	493.0	5.0	same gene	2021-04	2021	4
1733	1729	4	3	0.08193	1468.0	ORF1ab	1.0	490.0	1464.0	ORF1ab	3.0	488.0	2.0	same gene	2021-04	2021	4
1744	1729	15	3	0.08193	1479.0	ORF1ab	3.0	493.0	1464.0	ORF1ab	3.0	488.0	5.0	same gene	2021-04	2021	4
1729	1723	6	3	0.08193	1464.0	ORF1ab	3.0	488.0	1458.0	ORF1ab	3.0	486.0	2.0	same gene	2021-04	2021	4
1729	1746	17	3	0.08193	1464.0	ORF1ab	3.0	488.0	1481.0	ORF1ab	2.0	494.0	6.0	same gene	2021-04	2021	4
1735	1729	6	3	0.08193	1470.0	ORF1ab	3.0	490.0	1464.0	ORF1ab	3.0	488.0	2.0	same gene	2021-04	2021	4
1739	1729	10	3	0.08193	1474.0	ORF1ab	1.0	492.0	1464.0	ORF1ab	3.0	488.0	4.0	same gene	2021-04	2021	4
1729	1748	19	3	0.08193	1464.0	ORF1ab	3.0	488.0	1483.0	ORF1ab	1.0	495.0	7.0	same gene	2021-04	2021	4
7507	7520	13	3	0.08193	7242.0	ORF1ab	3.0	2414.0	7255.0	ORF1ab	1.0	2419.0	5.0	same gene	2021-04	2021	4
7509	7524	15	3	0.08193	7244.0	ORF1ab	2.0	2415.0	7259.0	ORF1ab	2.0	2420.0	5.0	same gene	2021-04	2021	4
7511	7507	4	3	0.08193	7246.0	ORF1ab	1.0	2416.0	7242.0	ORF1ab	3.0	2414.0	2.0	same gene	2021-04	2021	4
7523	7506	17	3	0.08193	7258.0	ORF1ab	1.0	2420.0	7241.0	ORF1ab	2.0	2414.0	6.0	same gene	2021-04	2021	4
7520	7506	14	3	0.08193	7255.0	ORF1ab	1.0	2419.0	7241.0	ORF1ab	2.0	2414.0	5.0	same gene	2021-04	2021	4
7515	7506	9	3	0.08193	7250.0	ORF1ab	2.0	2417.0	7241.0	ORF1ab	2.0	2414.0	3.0	same gene	2021-04	2021	4
7514	7506	8	3	0.08193	7249.0	ORF1ab	1.0	2417.0	7241.0	ORF1ab	2.0	2414.0	3.0	same gene	2021-04	2021	4
7512	7506	6	3	0.08193	7247.0	ORF1ab	2.0	2416.0	7241.0	ORF1ab	2.0	2414.0	2.0	same gene	2021-04	2021	4
7511	7506	5	3	0.08193	7246.0	ORF1ab	1.0	2416.0	7241.0	ORF1ab	2.0	2414.0	2.0	same gene	2021-04	2021	4
7524	7505	19	3	0.08193	7259.0	ORF1ab	2.0	2420.0	7240.0	ORF1ab	1.0	2414.0	6.0	same gene	2021-04	2021	4
7523	7505	18	3	0.08193	7258.0	ORF1ab	1.0	2420.0	7240.0	ORF1ab	1.0	2414.0	6.0	same gene	2021-04	2021	4
7520	7505	15	3	0.08193	7255.0	ORF1ab	1.0	2419.0	7240.0	ORF1ab	1.0	2414.0	5.0	same gene	2021-04	2021	4
7517	7505	12	3	0.08193	7252.0	ORF1ab	1.0	2418.0	7240.0	ORF1ab	1.0	2414.0	4.0	same gene	2021-04	2021	4
7515	7505	10	3	0.08193	7250.0	ORF1ab	2.0	2417.0	7240.0	ORF1ab	1.0	2414.0	3.0	same gene	2021-04	2021	4
7514	7505	9	3	0.08193	7249.0	ORF1ab	1.0	2417.0	7240.0	ORF1ab	1.0	2414.0	3.0	same gene	2021-04	2021	4
7512	7505	7	3	0.08193	7247.0	ORF1ab	2.0	2416.0	7240.0	ORF1ab	1.0	2414.0	2.0	same gene	2021-04	2021	4
7511	7505	6	3	0.08193	7246.0	ORF1ab	1.0	2416.0	7240.0	ORF1ab	1.0	2414.0	2.0	same gene	2021-04	2021	4
7524	7503	21	3	0.08193	7259.0	ORF1ab	2.0	2420.0	7238.0	ORF1ab	2.0	2413.0	7.0	same gene	2021-04	2021	4
7524	7506	18	3	0.08193	7259.0	ORF1ab	2.0	2420.0	7241.0	ORF1ab	2.0	2414.0	6.0	same gene	2021-04	2021	4
7512	7507	5	3	0.08193	7247.0	ORF1ab	2.0	2416.0	7242.0	ORF1ab	3.0	2414.0	2.0	same gene	2021-04	2021	4
7524	7509	15	3	0.08193	7259.0	ORF1ab	2.0	2420.0	7244.0	ORF1ab	2.0	2415.0	5.0	same gene	2021-04	2021	4
7514	7507	7	3	0.08193	7249.0	ORF1ab	1.0	2417.0	7242.0	ORF1ab	3.0	2414.0	3.0	same gene	2021-04	2021	4
7509	7523	14	3	0.08193	7244.0	ORF1ab	2.0	2415.0	7258.0	ORF1ab	1.0	2420.0	5.0	same gene	2021-04	2021	4
7517	7509	8	3	0.08193	7252.0	ORF1ab	1.0	2418.0	7244.0	ORF1ab	2.0	2415.0	3.0	same gene	2021-04	2021	4
7515	7509	6	3	0.08193	7250.0	ORF1ab	2.0	2417.0	7244.0	ORF1ab	2.0	2415.0	2.0	same gene	2021-04	2021	4
7514	7509	5	3	0.08193	7249.0	ORF1ab	1.0	2417.0	7244.0	ORF1ab	2.0	2415.0	2.0	same gene	2021-04	2021	4
7524	7508	16	3	0.08193	7259.0	ORF1ab	2.0	2420.0	7243.0	ORF1ab	1.0	2415.0	5.0	same gene	2021-04	2021	4
7523	7508	15	3	0.08193	7258.0	ORF1ab	1.0	2420.0	7243.0	ORF1ab	1.0	2415.0	5.0	same gene	2021-04	2021	4
7520	7508	12	3	0.08193	7255.0	ORF1ab	1.0	2419.0	7243.0	ORF1ab	1.0	2415.0	4.0	same gene	2021-04	2021	4
7517	7508	9	3	0.08193	7252.0	ORF1ab	1.0	2418.0	7243.0	ORF1ab	1.0	2415.0	3.0	same gene	2021-04	2021	4
7515	7508	7	3	0.08193	7250.0	ORF1ab	2.0	2417.0	7243.0	ORF1ab	1.0	2415.0	2.0	same gene	2021-04	2021	4
7514	7508	6	3	0.08193	7249.0	ORF1ab	1.0	2417.0	7243.0	ORF1ab	1.0	2415.0	2.0	same gene	2021-04	2021	4
7524	7507	17	3	0.08193	7259.0	ORF1ab	2.0	2420.0	7242.0	ORF1ab	3.0	2414.0	6.0	same gene	2021-04	2021	4
7523	7507	16	3	0.08193	7258.0	ORF1ab	1.0	2420.0	7242.0	ORF1ab	3.0	2414.0	6.0	same gene	2021-04	2021	4
7520	7507	13	3	0.08193	7255.0	ORF1ab	1.0	2419.0	7242.0	ORF1ab	3.0	2414.0	5.0	same gene	2021-04	2021	4
7517	7507	10	3	0.08193	7252.0	ORF1ab	1.0	2418.0	7242.0	ORF1ab	3.0	2414.0	4.0	same gene	2021-04	2021	4
7515	7507	8	3	0.08193	7250.0	ORF1ab	2.0	2417.0	7242.0	ORF1ab	3.0	2414.0	3.0	same gene	2021-04	2021	4
7523	7503	20	3	0.08193	7258.0	ORF1ab	1.0	2420.0	7238.0	ORF1ab	2.0	2413.0	7.0	same gene	2021-04	2021	4
7520	7503	17	3	0.08193	7255.0	ORF1ab	1.0	2419.0	7238.0	ORF1ab	2.0	2413.0	6.0	same gene	2021-04	2021	4
7517	7503	14	3	0.08193	7252.0	ORF1ab	1.0	2418.0	7238.0	ORF1ab	2.0	2413.0	5.0	same gene	2021-04	2021	4
7515	7503	12	3	0.08193	7250.0	ORF1ab	2.0	2417.0	7238.0	ORF1ab	2.0	2413.0	4.0	same gene	2021-04	2021	4
7514	7501	13	3	0.08193	7249.0	ORF1ab	1.0	2417.0	7236.0	ORF1ab	3.0	2412.0	5.0	same gene	2021-04	2021	4
7512	7501	11	3	0.08193	7247.0	ORF1ab	2.0	2416.0	7236.0	ORF1ab	3.0	2412.0	4.0	same gene	2021-04	2021	4
7511	7501	10	3	0.08193	7246.0	ORF1ab	1.0	2416.0	7236.0	ORF1ab	3.0	2412.0	4.0	same gene	2021-04	2021	4
7510	7501	9	3	0.08193	7245.0	ORF1ab	3.0	2415.0	7236.0	ORF1ab	3.0	2412.0	3.0	same gene	2021-04	2021	4
7524	7500	24	3	0.08193	7259.0	ORF1ab	2.0	2420.0	7235.0	ORF1ab	2.0	2412.0	8.0	same gene	2021-04	2021	4
7523	7500	23	3	0.08193	7258.0	ORF1ab	1.0	2420.0	7235.0	ORF1ab	2.0	2412.0	8.0	same gene	2021-04	2021	4
7520	7500	20	3	0.08193	7255.0	ORF1ab	1.0	2419.0	7235.0	ORF1ab	2.0	2412.0	7.0	same gene	2021-04	2021	4
7517	7500	17	3	0.08193	7252.0	ORF1ab	1.0	2418.0	7235.0	ORF1ab	2.0	2412.0	6.0	same gene	2021-04	2021	4
7515	7500	15	3	0.08193	7250.0	ORF1ab	2.0	2417.0	7235.0	ORF1ab	2.0	2412.0	5.0	same gene	2021-04	2021	4
7514	7500	14	3	0.08193	7249.0	ORF1ab	1.0	2417.0	7235.0	ORF1ab	2.0	2412.0	5.0	same gene	2021-04	2021	4
7512	7500	12	3	0.08193	7247.0	ORF1ab	2.0	2416.0	7235.0	ORF1ab	2.0	2412.0	4.0	same gene	2021-04	2021	4
7511	7500	11	3	0.08193	7246.0	ORF1ab	1.0	2416.0	7235.0	ORF1ab	2.0	2412.0	4.0	same gene	2021-04	2021	4
7510	7500	10	3	0.08193	7245.0	ORF1ab	3.0	2415.0	7235.0	ORF1ab	2.0	2412.0	3.0	same gene	2021-04	2021	4
4802	4793	9	3	0.08193	4537.0	ORF1ab	1.0	1513.0	4528.0	ORF1ab	1.0	1510.0	3.0	same gene	2021-04	2021	4
4802	4791	11	3	0.08193	4537.0	ORF1ab	1.0	1513.0	4526.0	ORF1ab	2.0	1509.0	4.0	same gene	2021-04	2021	4
7515	7501	14	3	0.08193	7250.0	ORF1ab	2.0	2417.0	7236.0	ORF1ab	3.0	2412.0	5.0	same gene	2021-04	2021	4
7517	7501	16	3	0.08193	7252.0	ORF1ab	1.0	2418.0	7236.0	ORF1ab	3.0	2412.0	6.0	same gene	2021-04	2021	4
7520	7501	19	3	0.08193	7255.0	ORF1ab	1.0	2419.0	7236.0	ORF1ab	3.0	2412.0	7.0	same gene	2021-04	2021	4
7520	7502	18	3	0.08193	7255.0	ORF1ab	1.0	2419.0	7237.0	ORF1ab	1.0	2413.0	6.0	same gene	2021-04	2021	4
7514	7503	11	3	0.08193	7249.0	ORF1ab	1.0	2417.0	7238.0	ORF1ab	2.0	2413.0	4.0	same gene	2021-04	2021	4
7512	7503	9	3	0.08193	7247.0	ORF1ab	2.0	2416.0	7238.0	ORF1ab	2.0	2413.0	3.0	same gene	2021-04	2021	4
7511	7503	8	3	0.08193	7246.0	ORF1ab	1.0	2416.0	7238.0	ORF1ab	2.0	2413.0	3.0	same gene	2021-04	2021	4
7510	7503	7	3	0.08193	7245.0	ORF1ab	3.0	2415.0	7238.0	ORF1ab	2.0	2413.0	2.0	same gene	2021-04	2021	4
7524	7502	22	3	0.08193	7259.0	ORF1ab	2.0	2420.0	7237.0	ORF1ab	1.0	2413.0	7.0	same gene	2021-04	2021	4
7523	7502	21	3	0.08193	7258.0	ORF1ab	1.0	2420.0	7237.0	ORF1ab	1.0	2413.0	7.0	same gene	2021-04	2021	4
7517	7502	15	3	0.08193	7252.0	ORF1ab	1.0	2418.0	7237.0	ORF1ab	1.0	2413.0	5.0	same gene	2021-04	2021	4
7523	7501	22	3	0.08193	7258.0	ORF1ab	1.0	2420.0	7236.0	ORF1ab	3.0	2412.0	8.0	same gene	2021-04	2021	4
7515	7502	13	3	0.08193	7250.0	ORF1ab	2.0	2417.0	7237.0	ORF1ab	1.0	2413.0	4.0	same gene	2021-04	2021	4
7514	7502	12	3	0.08193	7249.0	ORF1ab	1.0	2417.0	7237.0	ORF1ab	1.0	2413.0	4.0	same gene	2021-04	2021	4
7512	7502	10	3	0.08193	7247.0	ORF1ab	2.0	2416.0	7237.0	ORF1ab	1.0	2413.0	3.0	same gene	2021-04	2021	4
7511	7502	9	3	0.08193	7246.0	ORF1ab	1.0	2416.0	7237.0	ORF1ab	1.0	2413.0	3.0	same gene	2021-04	2021	4
7510	7502	8	3	0.08193	7245.0	ORF1ab	3.0	2415.0	7237.0	ORF1ab	1.0	2413.0	2.0	same gene	2021-04	2021	4
7524	7501	23	3	0.08193	7259.0	ORF1ab	2.0	2420.0	7236.0	ORF1ab	3.0	2412.0	8.0	same gene	2021-04	2021	4
7523	7509	14	3	0.08193	7258.0	ORF1ab	1.0	2420.0	7244.0	ORF1ab	2.0	2415.0	5.0	same gene	2021-04	2021	4
7520	7509	11	3	0.08193	7255.0	ORF1ab	1.0	2419.0	7244.0	ORF1ab	2.0	2415.0	4.0	same gene	2021-04	2021	4
4793	4802	9	3	0.08193	4528.0	ORF1ab	1.0	1510.0	4537.0	ORF1ab	1.0	1513.0	3.0	same gene	2021-04	2021	4
7503	7523	20	3	0.08193	7238.0	ORF1ab	2.0	2413.0	7258.0	ORF1ab	1.0	2420.0	7.0	same gene	2021-04	2021	4
7506	7523	17	3	0.08193	7241.0	ORF1ab	2.0	2414.0	7258.0	ORF1ab	1.0	2420.0	6.0	same gene	2021-04	2021	4
7506	7520	14	3	0.08193	7241.0	ORF1ab	2.0	2414.0	7255.0	ORF1ab	1.0	2419.0	5.0	same gene	2021-04	2021	4
7506	7517	11	3	0.08193	7241.0	ORF1ab	2.0	2414.0	7252.0	ORF1ab	1.0	2418.0	4.0	same gene	2021-04	2021	4
7506	7515	9	3	0.08193	7241.0	ORF1ab	2.0	2414.0	7250.0	ORF1ab	2.0	2417.0	3.0	same gene	2021-04	2021	4
7506	7514	8	3	0.08193	7241.0	ORF1ab	2.0	2414.0	7249.0	ORF1ab	1.0	2417.0	3.0	same gene	2021-04	2021	4
7506	7512	6	3	0.08193	7241.0	ORF1ab	2.0	2414.0	7247.0	ORF1ab	2.0	2416.0	2.0	same gene	2021-04	2021	4
7506	7511	5	3	0.08193	7241.0	ORF1ab	2.0	2414.0	7246.0	ORF1ab	1.0	2416.0	2.0	same gene	2021-04	2021	4
7505	7524	19	3	0.08193	7240.0	ORF1ab	1.0	2414.0	7259.0	ORF1ab	2.0	2420.0	6.0	same gene	2021-04	2021	4
7505	7523	18	3	0.08193	7240.0	ORF1ab	1.0	2414.0	7258.0	ORF1ab	1.0	2420.0	6.0	same gene	2021-04	2021	4
7505	7520	15	3	0.08193	7240.0	ORF1ab	1.0	2414.0	7255.0	ORF1ab	1.0	2419.0	5.0	same gene	2021-04	2021	4
7505	7517	12	3	0.08193	7240.0	ORF1ab	1.0	2414.0	7252.0	ORF1ab	1.0	2418.0	4.0	same gene	2021-04	2021	4
7505	7515	10	3	0.08193	7240.0	ORF1ab	1.0	2414.0	7250.0	ORF1ab	2.0	2417.0	3.0	same gene	2021-04	2021	4
7505	7514	9	3	0.08193	7240.0	ORF1ab	1.0	2414.0	7249.0	ORF1ab	1.0	2417.0	3.0	same gene	2021-04	2021	4
4791	4802	11	3	0.08193	4526.0	ORF1ab	2.0	1509.0	4537.0	ORF1ab	1.0	1513.0	4.0	same gene	2021-04	2021	4
7505	7511	6	3	0.08193	7240.0	ORF1ab	1.0	2414.0	7246.0	ORF1ab	1.0	2416.0	2.0	same gene	2021-04	2021	4
7506	7524	18	3	0.08193	7241.0	ORF1ab	2.0	2414.0	7259.0	ORF1ab	2.0	2420.0	6.0	same gene	2021-04	2021	4
7507	7511	4	3	0.08193	7242.0	ORF1ab	3.0	2414.0	7246.0	ORF1ab	1.0	2416.0	2.0	same gene	2021-04	2021	4
7507	7512	5	3	0.08193	7242.0	ORF1ab	3.0	2414.0	7247.0	ORF1ab	2.0	2416.0	2.0	same gene	2021-04	2021	4
7508	7520	12	3	0.08193	7243.0	ORF1ab	1.0	2415.0	7255.0	ORF1ab	1.0	2419.0	4.0	same gene	2021-04	2021	4
7509	7520	11	3	0.08193	7244.0	ORF1ab	2.0	2415.0	7255.0	ORF1ab	1.0	2419.0	4.0	same gene	2021-04	2021	4
7509	7517	8	3	0.08193	7244.0	ORF1ab	2.0	2415.0	7252.0	ORF1ab	1.0	2418.0	3.0	same gene	2021-04	2021	4
7509	7515	6	3	0.08193	7244.0	ORF1ab	2.0	2415.0	7250.0	ORF1ab	2.0	2417.0	2.0	same gene	2021-04	2021	4
7509	7514	5	3	0.08193	7244.0	ORF1ab	2.0	2415.0	7249.0	ORF1ab	1.0	2417.0	2.0	same gene	2021-04	2021	4
7508	7524	16	3	0.08193	7243.0	ORF1ab	1.0	2415.0	7259.0	ORF1ab	2.0	2420.0	5.0	same gene	2021-04	2021	4
7508	7523	15	3	0.08193	7243.0	ORF1ab	1.0	2415.0	7258.0	ORF1ab	1.0	2420.0	5.0	same gene	2021-04	2021	4
7508	7517	9	3	0.08193	7243.0	ORF1ab	1.0	2415.0	7252.0	ORF1ab	1.0	2418.0	3.0	same gene	2021-04	2021	4
7507	7514	7	3	0.08193	7242.0	ORF1ab	3.0	2414.0	7249.0	ORF1ab	1.0	2417.0	3.0	same gene	2021-04	2021	4
7508	7515	7	3	0.08193	7243.0	ORF1ab	1.0	2415.0	7250.0	ORF1ab	2.0	2417.0	2.0	same gene	2021-04	2021	4
7508	7514	6	3	0.08193	7243.0	ORF1ab	1.0	2415.0	7249.0	ORF1ab	1.0	2417.0	2.0	same gene	2021-04	2021	4
7507	7524	17	3	0.08193	7242.0	ORF1ab	3.0	2414.0	7259.0	ORF1ab	2.0	2420.0	6.0	same gene	2021-04	2021	4
7507	7523	16	3	0.08193	7242.0	ORF1ab	3.0	2414.0	7258.0	ORF1ab	1.0	2420.0	6.0	same gene	2021-04	2021	4
7507	7517	10	3	0.08193	7242.0	ORF1ab	3.0	2414.0	7252.0	ORF1ab	1.0	2418.0	4.0	same gene	2021-04	2021	4
7507	7515	8	3	0.08193	7242.0	ORF1ab	3.0	2414.0	7250.0	ORF1ab	2.0	2417.0	3.0	same gene	2021-04	2021	4
7503	7524	21	3	0.08193	7238.0	ORF1ab	2.0	2413.0	7259.0	ORF1ab	2.0	2420.0	7.0	same gene	2021-04	2021	4
7505	7512	7	3	0.08193	7240.0	ORF1ab	1.0	2414.0	7247.0	ORF1ab	2.0	2416.0	2.0	same gene	2021-04	2021	4
7503	7520	17	3	0.08193	7238.0	ORF1ab	2.0	2413.0	7255.0	ORF1ab	1.0	2419.0	6.0	same gene	2021-04	2021	4
7501	7523	22	3	0.08193	7236.0	ORF1ab	3.0	2412.0	7258.0	ORF1ab	1.0	2420.0	8.0	same gene	2021-04	2021	4
7501	7517	16	3	0.08193	7236.0	ORF1ab	3.0	2412.0	7252.0	ORF1ab	1.0	2418.0	6.0	same gene	2021-04	2021	4
7501	7515	14	3	0.08193	7236.0	ORF1ab	3.0	2412.0	7250.0	ORF1ab	2.0	2417.0	5.0	same gene	2021-04	2021	4
7501	7514	13	3	0.08193	7236.0	ORF1ab	3.0	2412.0	7249.0	ORF1ab	1.0	2417.0	5.0	same gene	2021-04	2021	4
7501	7512	11	3	0.08193	7236.0	ORF1ab	3.0	2412.0	7247.0	ORF1ab	2.0	2416.0	4.0	same gene	2021-04	2021	4
7501	7511	10	3	0.08193	7236.0	ORF1ab	3.0	2412.0	7246.0	ORF1ab	1.0	2416.0	4.0	same gene	2021-04	2021	4
7501	7510	9	3	0.08193	7236.0	ORF1ab	3.0	2412.0	7245.0	ORF1ab	3.0	2415.0	3.0	same gene	2021-04	2021	4
7500	7524	24	3	0.08193	7235.0	ORF1ab	2.0	2412.0	7259.0	ORF1ab	2.0	2420.0	8.0	same gene	2021-04	2021	4
7500	7523	23	3	0.08193	7235.0	ORF1ab	2.0	2412.0	7258.0	ORF1ab	1.0	2420.0	8.0	same gene	2021-04	2021	4
7500	7520	20	3	0.08193	7235.0	ORF1ab	2.0	2412.0	7255.0	ORF1ab	1.0	2419.0	7.0	same gene	2021-04	2021	4
7500	7517	17	3	0.08193	7235.0	ORF1ab	2.0	2412.0	7252.0	ORF1ab	1.0	2418.0	6.0	same gene	2021-04	2021	4
7500	7515	15	3	0.08193	7235.0	ORF1ab	2.0	2412.0	7250.0	ORF1ab	2.0	2417.0	5.0	same gene	2021-04	2021	4
7500	7514	14	3	0.08193	7235.0	ORF1ab	2.0	2412.0	7249.0	ORF1ab	1.0	2417.0	5.0	same gene	2021-04	2021	4
7500	7512	12	3	0.08193	7235.0	ORF1ab	2.0	2412.0	7247.0	ORF1ab	2.0	2416.0	4.0	same gene	2021-04	2021	4
7500	7511	11	3	0.08193	7235.0	ORF1ab	2.0	2412.0	7246.0	ORF1ab	1.0	2416.0	4.0	same gene	2021-04	2021	4
7500	7510	10	3	0.08193	7235.0	ORF1ab	2.0	2412.0	7245.0	ORF1ab	3.0	2415.0	3.0	same gene	2021-04	2021	4
7503	7517	14	3	0.08193	7238.0	ORF1ab	2.0	2413.0	7252.0	ORF1ab	1.0	2418.0	5.0	same gene	2021-04	2021	4
7501	7520	19	3	0.08193	7236.0	ORF1ab	3.0	2412.0	7255.0	ORF1ab	1.0	2419.0	7.0	same gene	2021-04	2021	4
7501	7524	23	3	0.08193	7236.0	ORF1ab	3.0	2412.0	7259.0	ORF1ab	2.0	2420.0	8.0	same gene	2021-04	2021	4
7502	7523	21	3	0.08193	7237.0	ORF1ab	1.0	2413.0	7258.0	ORF1ab	1.0	2420.0	7.0	same gene	2021-04	2021	4
7503	7515	12	3	0.08193	7238.0	ORF1ab	2.0	2413.0	7250.0	ORF1ab	2.0	2417.0	4.0	same gene	2021-04	2021	4
7503	7514	11	3	0.08193	7238.0	ORF1ab	2.0	2413.0	7249.0	ORF1ab	1.0	2417.0	4.0	same gene	2021-04	2021	4
7503	7512	9	3	0.08193	7238.0	ORF1ab	2.0	2413.0	7247.0	ORF1ab	2.0	2416.0	3.0	same gene	2021-04	2021	4
7503	7511	8	3	0.08193	7238.0	ORF1ab	2.0	2413.0	7246.0	ORF1ab	1.0	2416.0	3.0	same gene	2021-04	2021	4
7502	7510	8	3	0.08193	7237.0	ORF1ab	1.0	2413.0	7245.0	ORF1ab	3.0	2415.0	2.0	same gene	2021-04	2021	4
7502	7524	22	3	0.08193	7237.0	ORF1ab	1.0	2413.0	7259.0	ORF1ab	2.0	2420.0	7.0	same gene	2021-04	2021	4
7503	7510	7	3	0.08193	7238.0	ORF1ab	2.0	2413.0	7245.0	ORF1ab	3.0	2415.0	2.0	same gene	2021-04	2021	4
7502	7520	18	3	0.08193	7237.0	ORF1ab	1.0	2413.0	7255.0	ORF1ab	1.0	2419.0	6.0	same gene	2021-04	2021	4
7502	7517	15	3	0.08193	7237.0	ORF1ab	1.0	2413.0	7252.0	ORF1ab	1.0	2418.0	5.0	same gene	2021-04	2021	4
7502	7515	13	3	0.08193	7237.0	ORF1ab	1.0	2413.0	7250.0	ORF1ab	2.0	2417.0	4.0	same gene	2021-04	2021	4
7502	7514	12	3	0.08193	7237.0	ORF1ab	1.0	2413.0	7249.0	ORF1ab	1.0	2417.0	4.0	same gene	2021-04	2021	4
7502	7512	10	3	0.08193	7237.0	ORF1ab	1.0	2413.0	7247.0	ORF1ab	2.0	2416.0	3.0	same gene	2021-04	2021	4
7502	7511	9	3	0.08193	7237.0	ORF1ab	1.0	2413.0	7246.0	ORF1ab	1.0	2416.0	3.0	same gene	2021-04	2021	4
7517	7506	11	3	0.08193	7252.0	ORF1ab	1.0	2418.0	7241.0	ORF1ab	2.0	2414.0	4.0	same gene	2021-04	2021	4
7740	7745	5	3	0.08192	7475.0	ORF1ab	2.0	2492.0	7480.0	ORF1ab	1.0	2494.0	2.0	same gene	2021-04	2021	4
7737	7745	8	3	0.08192	7472.0	ORF1ab	2.0	2491.0	7480.0	ORF1ab	1.0	2494.0	3.0	same gene	2021-04	2021	4
7739	7745	6	3	0.08192	7474.0	ORF1ab	1.0	2492.0	7480.0	ORF1ab	1.0	2494.0	2.0	same gene	2021-04	2021	4
7734	7745	11	3	0.08192	7469.0	ORF1ab	2.0	2490.0	7480.0	ORF1ab	1.0	2494.0	4.0	same gene	2021-04	2021	4
7733	7745	12	3	0.08192	7468.0	ORF1ab	1.0	2490.0	7480.0	ORF1ab	1.0	2494.0	4.0	same gene	2021-04	2021	4
7736	7742	6	3	0.08192	7471.0	ORF1ab	1.0	2491.0	7477.0	ORF1ab	1.0	2493.0	2.0	same gene	2021-04	2021	4
7736	7746	10	3	0.08192	7471.0	ORF1ab	1.0	2491.0	7481.0	ORF1ab	2.0	2494.0	3.0	same gene	2021-04	2021	4
7745	7733	12	3	0.08192	7480.0	ORF1ab	1.0	2494.0	7468.0	ORF1ab	1.0	2490.0	4.0	same gene	2021-04	2021	4
7745	7734	11	3	0.08192	7480.0	ORF1ab	1.0	2494.0	7469.0	ORF1ab	2.0	2490.0	4.0	same gene	2021-04	2021	4
7745	7740	5	3	0.08192	7480.0	ORF1ab	1.0	2494.0	7475.0	ORF1ab	2.0	2492.0	2.0	same gene	2021-04	2021	4
7745	7739	6	3	0.08192	7480.0	ORF1ab	1.0	2494.0	7474.0	ORF1ab	1.0	2492.0	2.0	same gene	2021-04	2021	4
7746	7736	10	3	0.08192	7481.0	ORF1ab	2.0	2494.0	7471.0	ORF1ab	1.0	2491.0	3.0	same gene	2021-04	2021	4
7742	7736	6	3	0.08192	7477.0	ORF1ab	1.0	2493.0	7471.0	ORF1ab	1.0	2491.0	2.0	same gene	2021-04	2021	4
7745	7737	8	3	0.08192	7480.0	ORF1ab	1.0	2494.0	7472.0	ORF1ab	2.0	2491.0	3.0	same gene	2021-04	2021	4
1732	1742	10	3	0.08191	1467.0	ORF1ab	3.0	489.0	1477.0	ORF1ab	1.0	493.0	4.0	same gene	2021-04	2021	4
1742	1735	7	3	0.08191	1477.0	ORF1ab	1.0	493.0	1470.0	ORF1ab	3.0	490.0	3.0	same gene	2021-04	2021	4
1742	1737	5	3	0.08191	1477.0	ORF1ab	1.0	493.0	1472.0	ORF1ab	2.0	491.0	2.0	same gene	2021-04	2021	4
1742	1732	10	3	0.08191	1477.0	ORF1ab	1.0	493.0	1467.0	ORF1ab	3.0	489.0	4.0	same gene	2021-04	2021	4
1731	1742	11	3	0.08191	1466.0	ORF1ab	2.0	489.0	1477.0	ORF1ab	1.0	493.0	4.0	same gene	2021-04	2021	4
1748	1742	6	3	0.08191	1483.0	ORF1ab	1.0	495.0	1477.0	ORF1ab	1.0	493.0	2.0	same gene	2021-04	2021	4
1733	1742	9	3	0.08191	1468.0	ORF1ab	1.0	490.0	1477.0	ORF1ab	1.0	493.0	3.0	same gene	2021-04	2021	4
1726	1742	16	3	0.08191	1461.0	ORF1ab	3.0	487.0	1477.0	ORF1ab	1.0	493.0	6.0	same gene	2021-04	2021	4
1742	1733	9	3	0.08191	1477.0	ORF1ab	1.0	493.0	1468.0	ORF1ab	1.0	490.0	3.0	same gene	2021-04	2021	4
1735	1742	7	3	0.08191	1470.0	ORF1ab	3.0	490.0	1477.0	ORF1ab	1.0	493.0	3.0	same gene	2021-04	2021	4
1725	1742	17	3	0.08191	1460.0	ORF1ab	2.0	487.0	1477.0	ORF1ab	1.0	493.0	6.0	same gene	2021-04	2021	4
1737	1742	5	3	0.08191	1472.0	ORF1ab	2.0	491.0	1477.0	ORF1ab	1.0	493.0	2.0	same gene	2021-04	2021	4
1742	1748	6	3	0.08191	1477.0	ORF1ab	1.0	493.0	1483.0	ORF1ab	1.0	495.0	2.0	same gene	2021-04	2021	4
1742	1749	7	3	0.08191	1477.0	ORF1ab	1.0	493.0	1484.0	ORF1ab	2.0	495.0	2.0	same gene	2021-04	2021	4
1749	1742	7	3	0.08191	1484.0	ORF1ab	2.0	495.0	1477.0	ORF1ab	1.0	493.0	2.0	same gene	2021-04	2021	4
1742	1731	11	3	0.08191	1477.0	ORF1ab	1.0	493.0	1466.0	ORF1ab	2.0	489.0	4.0	same gene	2021-04	2021	4
1742	1725	17	3	0.08191	1477.0	ORF1ab	1.0	493.0	1460.0	ORF1ab	2.0	487.0	6.0	same gene	2021-04	2021	4
1742	1726	16	3	0.08191	1477.0	ORF1ab	1.0	493.0	1461.0	ORF1ab	3.0	487.0	6.0	same gene	2021-04	2021	4
1744	1751	7	3	0.08189	1479.0	ORF1ab	3.0	493.0	1486.0	ORF1ab	1.0	496.0	3.0	same gene	2021-04	2021	4
7504	7508	4	3	0.08189	7239.0	ORF1ab	3.0	2413.0	7243.0	ORF1ab	1.0	2415.0	2.0	same gene	2021-04	2021	4
7509	7504	5	3	0.08189	7244.0	ORF1ab	2.0	2415.0	7239.0	ORF1ab	3.0	2413.0	2.0	same gene	2021-04	2021	4
1751	1746	5	3	0.08189	1486.0	ORF1ab	1.0	496.0	1481.0	ORF1ab	2.0	494.0	2.0	same gene	2021-04	2021	4
1754	1746	8	3	0.08189	1489.0	ORF1ab	1.0	497.0	1481.0	ORF1ab	2.0	494.0	3.0	same gene	2021-04	2021	4
1754	1748	6	3	0.08189	1489.0	ORF1ab	1.0	497.0	1483.0	ORF1ab	1.0	495.0	2.0	same gene	2021-04	2021	4
1754	1749	5	3	0.08189	1489.0	ORF1ab	1.0	497.0	1484.0	ORF1ab	2.0	495.0	2.0	same gene	2021-04	2021	4
7508	7504	4	3	0.08189	7243.0	ORF1ab	1.0	2415.0	7239.0	ORF1ab	3.0	2413.0	2.0	same gene	2021-04	2021	4
1731	1751	20	3	0.08189	1466.0	ORF1ab	2.0	489.0	1486.0	ORF1ab	1.0	496.0	7.0	same gene	2021-04	2021	4
1731	1754	23	3	0.08189	1466.0	ORF1ab	2.0	489.0	1489.0	ORF1ab	1.0	497.0	8.0	same gene	2021-04	2021	4
1754	1723	31	3	0.08189	1489.0	ORF1ab	1.0	497.0	1458.0	ORF1ab	3.0	486.0	11.0	same gene	2021-04	2021	4
1732	1751	19	3	0.08189	1467.0	ORF1ab	3.0	489.0	1486.0	ORF1ab	1.0	496.0	7.0	same gene	2021-04	2021	4
1732	1754	22	3	0.08189	1467.0	ORF1ab	3.0	489.0	1489.0	ORF1ab	1.0	497.0	8.0	same gene	2021-04	2021	4
7504	7509	5	3	0.08189	7239.0	ORF1ab	3.0	2413.0	7244.0	ORF1ab	2.0	2415.0	2.0	same gene	2021-04	2021	4
1744	1754	10	3	0.08189	1479.0	ORF1ab	3.0	493.0	1489.0	ORF1ab	1.0	497.0	4.0	same gene	2021-04	2021	4
1749	1754	5	3	0.08189	1484.0	ORF1ab	2.0	495.0	1489.0	ORF1ab	1.0	497.0	2.0	same gene	2021-04	2021	4
1733	1751	18	3	0.08189	1468.0	ORF1ab	1.0	490.0	1486.0	ORF1ab	1.0	496.0	6.0	same gene	2021-04	2021	4
1733	1754	21	3	0.08189	1468.0	ORF1ab	1.0	490.0	1489.0	ORF1ab	1.0	497.0	7.0	same gene	2021-04	2021	4
1748	1754	6	3	0.08189	1483.0	ORF1ab	1.0	495.0	1489.0	ORF1ab	1.0	497.0	2.0	same gene	2021-04	2021	4
1735	1751	16	3	0.08189	1470.0	ORF1ab	3.0	490.0	1486.0	ORF1ab	1.0	496.0	6.0	same gene	2021-04	2021	4
1746	1754	8	3	0.08189	1481.0	ORF1ab	2.0	494.0	1489.0	ORF1ab	1.0	497.0	3.0	same gene	2021-04	2021	4
1735	1754	19	3	0.08189	1470.0	ORF1ab	3.0	490.0	1489.0	ORF1ab	1.0	497.0	7.0	same gene	2021-04	2021	4
1737	1751	14	3	0.08189	1472.0	ORF1ab	2.0	491.0	1486.0	ORF1ab	1.0	496.0	5.0	same gene	2021-04	2021	4
1737	1754	17	3	0.08189	1472.0	ORF1ab	2.0	491.0	1489.0	ORF1ab	1.0	497.0	6.0	same gene	2021-04	2021	4
1754	1744	10	3	0.08189	1489.0	ORF1ab	1.0	497.0	1479.0	ORF1ab	3.0	493.0	4.0	same gene	2021-04	2021	4
1739	1754	15	3	0.08189	1474.0	ORF1ab	1.0	492.0	1489.0	ORF1ab	1.0	497.0	5.0	same gene	2021-04	2021	4
1746	1751	5	3	0.08189	1481.0	ORF1ab	2.0	494.0	1486.0	ORF1ab	1.0	496.0	2.0	same gene	2021-04	2021	4
1739	1751	12	3	0.08189	1474.0	ORF1ab	1.0	492.0	1486.0	ORF1ab	1.0	496.0	4.0	same gene	2021-04	2021	4
1751	1723	28	3	0.08189	1486.0	ORF1ab	1.0	496.0	1458.0	ORF1ab	3.0	486.0	10.0	same gene	2021-04	2021	4
1751	1744	7	3	0.08189	1486.0	ORF1ab	1.0	496.0	1479.0	ORF1ab	3.0	493.0	3.0	same gene	2021-04	2021	4
1754	1732	22	3	0.08189	1489.0	ORF1ab	1.0	497.0	1467.0	ORF1ab	3.0	489.0	8.0	same gene	2021-04	2021	4
1723	1751	28	3	0.08189	1458.0	ORF1ab	3.0	486.0	1486.0	ORF1ab	1.0	496.0	10.0	same gene	2021-04	2021	4
1723	1754	31	3	0.08189	1458.0	ORF1ab	3.0	486.0	1489.0	ORF1ab	1.0	497.0	11.0	same gene	2021-04	2021	4
1754	1731	23	3	0.08189	1489.0	ORF1ab	1.0	497.0	1466.0	ORF1ab	2.0	489.0	8.0	same gene	2021-04	2021	4
1725	1751	26	3	0.08189	1460.0	ORF1ab	2.0	487.0	1486.0	ORF1ab	1.0	496.0	9.0	same gene	2021-04	2021	4
1751	1731	20	3	0.08189	1486.0	ORF1ab	1.0	496.0	1466.0	ORF1ab	2.0	489.0	7.0	same gene	2021-04	2021	4
1725	1754	29	3	0.08189	1460.0	ORF1ab	2.0	487.0	1489.0	ORF1ab	1.0	497.0	10.0	same gene	2021-04	2021	4
1726	1751	25	3	0.08189	1461.0	ORF1ab	3.0	487.0	1486.0	ORF1ab	1.0	496.0	9.0	same gene	2021-04	2021	4
1726	1754	28	3	0.08189	1461.0	ORF1ab	3.0	487.0	1489.0	ORF1ab	1.0	497.0	10.0	same gene	2021-04	2021	4
1751	1733	18	3	0.08189	1486.0	ORF1ab	1.0	496.0	1468.0	ORF1ab	1.0	490.0	6.0	same gene	2021-04	2021	4
1754	1733	21	3	0.08189	1489.0	ORF1ab	1.0	497.0	1468.0	ORF1ab	1.0	490.0	7.0	same gene	2021-04	2021	4
1751	1735	16	3	0.08189	1486.0	ORF1ab	1.0	496.0	1470.0	ORF1ab	3.0	490.0	6.0	same gene	2021-04	2021	4
1754	1735	19	3	0.08189	1489.0	ORF1ab	1.0	497.0	1470.0	ORF1ab	3.0	490.0	7.0	same gene	2021-04	2021	4
1751	1737	14	3	0.08189	1486.0	ORF1ab	1.0	496.0	1472.0	ORF1ab	2.0	491.0	5.0	same gene	2021-04	2021	4
1751	1732	19	3	0.08189	1486.0	ORF1ab	1.0	496.0	1467.0	ORF1ab	3.0	489.0	7.0	same gene	2021-04	2021	4
1754	1739	15	3	0.08189	1489.0	ORF1ab	1.0	497.0	1474.0	ORF1ab	1.0	492.0	5.0	same gene	2021-04	2021	4
1754	1726	28	3	0.08189	1489.0	ORF1ab	1.0	497.0	1461.0	ORF1ab	3.0	487.0	10.0	same gene	2021-04	2021	4
1751	1726	25	3	0.08189	1486.0	ORF1ab	1.0	496.0	1461.0	ORF1ab	3.0	487.0	9.0	same gene	2021-04	2021	4
1754	1725	29	3	0.08189	1489.0	ORF1ab	1.0	497.0	1460.0	ORF1ab	2.0	487.0	10.0	same gene	2021-04	2021	4
1754	1737	17	3	0.08189	1489.0	ORF1ab	1.0	497.0	1472.0	ORF1ab	2.0	491.0	6.0	same gene	2021-04	2021	4
1751	1725	26	3	0.08189	1486.0	ORF1ab	1.0	496.0	1460.0	ORF1ab	2.0	487.0	9.0	same gene	2021-04	2021	4
1751	1739	12	3	0.08189	1486.0	ORF1ab	1.0	496.0	1474.0	ORF1ab	1.0	492.0	4.0	same gene	2021-04	2021	4
7499	7507	8	3	0.08187	7234.0	ORF1ab	1.0	2412.0	7242.0	ORF1ab	3.0	2414.0	2.0	same gene	2021-04	2021	4
7499	7506	7	3	0.08187	7234.0	ORF1ab	1.0	2412.0	7241.0	ORF1ab	2.0	2414.0	2.0	same gene	2021-04	2021	4
7505	7499	6	3	0.08187	7240.0	ORF1ab	1.0	2414.0	7234.0	ORF1ab	1.0	2412.0	2.0	same gene	2021-04	2021	4
7506	7499	7	3	0.08187	7241.0	ORF1ab	2.0	2414.0	7234.0	ORF1ab	1.0	2412.0	2.0	same gene	2021-04	2021	4
7507	7499	8	3	0.08187	7242.0	ORF1ab	3.0	2414.0	7234.0	ORF1ab	1.0	2412.0	2.0	same gene	2021-04	2021	4
7508	7499	9	3	0.08187	7243.0	ORF1ab	1.0	2415.0	7234.0	ORF1ab	1.0	2412.0	3.0	same gene	2021-04	2021	4
7499	7509	10	3	0.08187	7234.0	ORF1ab	1.0	2412.0	7244.0	ORF1ab	2.0	2415.0	3.0	same gene	2021-04	2021	4
7509	7499	10	3	0.08187	7244.0	ORF1ab	2.0	2415.0	7234.0	ORF1ab	1.0	2412.0	3.0	same gene	2021-04	2021	4
7499	7508	9	3	0.08187	7234.0	ORF1ab	1.0	2412.0	7243.0	ORF1ab	1.0	2415.0	3.0	same gene	2021-04	2021	4
7499	7505	6	3	0.08187	7234.0	ORF1ab	1.0	2412.0	7240.0	ORF1ab	1.0	2414.0	2.0	same gene	2021-04	2021	4
7499	7526	27	3	0.08186	7234.0	ORF1ab	1.0	2412.0	7261.0	ORF1ab	1.0	2421.0	9.0	same gene	2021-04	2021	4
4799	4794	5	3	0.08186	4534.0	ORF1ab	1.0	1512.0	4529.0	ORF1ab	2.0	1510.0	2.0	same gene	2021-04	2021	4
7525	7499	26	3	0.08186	7260.0	ORF1ab	3.0	2420.0	7234.0	ORF1ab	1.0	2412.0	8.0	same gene	2021-04	2021	4
4059	4065	6	3	0.08186	3794.0	ORF1ab	2.0	1265.0	3800.0	ORF1ab	2.0	1267.0	2.0	same gene	2021-04	2021	4
4059	4064	5	3	0.08186	3794.0	ORF1ab	2.0	1265.0	3799.0	ORF1ab	1.0	1267.0	2.0	same gene	2021-04	2021	4
4052	4059	7	3	0.08186	3787.0	ORF1ab	1.0	1263.0	3794.0	ORF1ab	2.0	1265.0	2.0	same gene	2021-04	2021	4
7499	7527	28	3	0.08186	7234.0	ORF1ab	1.0	2412.0	7262.0	ORF1ab	2.0	2421.0	9.0	same gene	2021-04	2021	4
7527	7499	28	3	0.08186	7262.0	ORF1ab	2.0	2421.0	7234.0	ORF1ab	1.0	2412.0	9.0	same gene	2021-04	2021	4
4065	4059	6	3	0.08186	3800.0	ORF1ab	2.0	1267.0	3794.0	ORF1ab	2.0	1265.0	2.0	same gene	2021-04	2021	4
4064	4059	5	3	0.08186	3799.0	ORF1ab	1.0	1267.0	3794.0	ORF1ab	2.0	1265.0	2.0	same gene	2021-04	2021	4
4059	4052	7	3	0.08186	3794.0	ORF1ab	2.0	1265.0	3787.0	ORF1ab	1.0	1263.0	2.0	same gene	2021-04	2021	4
7526	7499	27	3	0.08186	7261.0	ORF1ab	1.0	2421.0	7234.0	ORF1ab	1.0	2412.0	9.0	same gene	2021-04	2021	4
7499	7525	26	3	0.08186	7234.0	ORF1ab	1.0	2412.0	7260.0	ORF1ab	3.0	2420.0	8.0	same gene	2021-04	2021	4
4794	4799	5	3	0.08186	4529.0	ORF1ab	2.0	1510.0	4534.0	ORF1ab	1.0	1512.0	2.0	same gene	2021-04	2021	4
7504	7528	24	3	0.0818	7239.0	ORF1ab	3.0	2413.0	7263.0	ORF1ab	3.0	2421.0	8.0	same gene	2021-04	2021	4
7512	7518	6	3	0.0818	7247.0	ORF1ab	2.0	2416.0	7253.0	ORF1ab	2.0	2418.0	2.0	same gene	2021-04	2021	4
7511	7518	7	3	0.0818	7246.0	ORF1ab	1.0	2416.0	7253.0	ORF1ab	2.0	2418.0	2.0	same gene	2021-04	2021	4
7510	7518	8	3	0.0818	7245.0	ORF1ab	3.0	2415.0	7253.0	ORF1ab	2.0	2418.0	3.0	same gene	2021-04	2021	4
7518	7510	8	3	0.0818	7253.0	ORF1ab	2.0	2418.0	7245.0	ORF1ab	3.0	2415.0	3.0	same gene	2021-04	2021	4
7518	7523	5	3	0.0818	7253.0	ORF1ab	2.0	2418.0	7258.0	ORF1ab	1.0	2420.0	2.0	same gene	2021-04	2021	4
7518	7511	7	3	0.0818	7253.0	ORF1ab	2.0	2418.0	7246.0	ORF1ab	1.0	2416.0	2.0	same gene	2021-04	2021	4
7518	7512	6	3	0.0818	7253.0	ORF1ab	2.0	2418.0	7247.0	ORF1ab	2.0	2416.0	2.0	same gene	2021-04	2021	4
7523	7518	5	3	0.0818	7258.0	ORF1ab	1.0	2420.0	7253.0	ORF1ab	2.0	2418.0	2.0	same gene	2021-04	2021	4
7524	7518	6	3	0.0818	7259.0	ORF1ab	2.0	2420.0	7253.0	ORF1ab	2.0	2418.0	2.0	same gene	2021-04	2021	4
7528	7504	24	3	0.0818	7263.0	ORF1ab	3.0	2421.0	7239.0	ORF1ab	3.0	2413.0	8.0	same gene	2021-04	2021	4
7518	7524	6	3	0.0818	7253.0	ORF1ab	2.0	2418.0	7259.0	ORF1ab	2.0	2420.0	2.0	same gene	2021-04	2021	4
4799	4795	4	3	0.08175	4534.0	ORF1ab	1.0	1512.0	4530.0	ORF1ab	3.0	1510.0	2.0	same gene	2021-04	2021	4
4795	4799	4	3	0.08175	4530.0	ORF1ab	3.0	1510.0	4534.0	ORF1ab	1.0	1512.0	2.0	same gene	2021-04	2021	4
21804	21799	5	3	0.08159	242.0	S	2.0	81.0	237.0	S	3.0	79.0	2.0	same gene	2021-04	2021	4
21799	21804	5	3	0.08159	237.0	S	3.0	79.0	242.0	S	2.0	81.0	2.0	same gene	2021-04	2021	4
1726	1730	4	3	0.08156	1461.0	ORF1ab	3.0	487.0	1465.0	ORF1ab	1.0	489.0	2.0	same gene	2021-04	2021	4
1730	1749	19	3	0.08156	1465.0	ORF1ab	1.0	489.0	1484.0	ORF1ab	2.0	495.0	6.0	same gene	2021-04	2021	4
1730	1726	4	3	0.08156	1465.0	ORF1ab	1.0	489.0	1461.0	ORF1ab	3.0	487.0	2.0	same gene	2021-04	2021	4
1730	1725	5	3	0.08156	1465.0	ORF1ab	1.0	489.0	1460.0	ORF1ab	2.0	487.0	2.0	same gene	2021-04	2021	4
1730	1748	18	3	0.08156	1465.0	ORF1ab	1.0	489.0	1483.0	ORF1ab	1.0	495.0	6.0	same gene	2021-04	2021	4
1730	1746	16	3	0.08156	1465.0	ORF1ab	1.0	489.0	1481.0	ORF1ab	2.0	494.0	5.0	same gene	2021-04	2021	4
1737	1730	7	3	0.08156	1472.0	ORF1ab	2.0	491.0	1465.0	ORF1ab	1.0	489.0	2.0	same gene	2021-04	2021	4
1730	1737	7	3	0.08156	1465.0	ORF1ab	1.0	489.0	1472.0	ORF1ab	2.0	491.0	2.0	same gene	2021-04	2021	4
1730	1739	9	3	0.08156	1465.0	ORF1ab	1.0	489.0	1474.0	ORF1ab	1.0	492.0	3.0	same gene	2021-04	2021	4
1744	1730	14	3	0.08156	1479.0	ORF1ab	3.0	493.0	1465.0	ORF1ab	1.0	489.0	4.0	same gene	2021-04	2021	4
1746	1730	16	3	0.08156	1481.0	ORF1ab	2.0	494.0	1465.0	ORF1ab	1.0	489.0	5.0	same gene	2021-04	2021	4
1730	1744	14	3	0.08156	1465.0	ORF1ab	1.0	489.0	1479.0	ORF1ab	3.0	493.0	4.0	same gene	2021-04	2021	4
1730	1723	7	3	0.08156	1465.0	ORF1ab	1.0	489.0	1458.0	ORF1ab	3.0	486.0	3.0	same gene	2021-04	2021	4
1748	1730	18	3	0.08156	1483.0	ORF1ab	1.0	495.0	1465.0	ORF1ab	1.0	489.0	6.0	same gene	2021-04	2021	4
1749	1730	19	3	0.08156	1484.0	ORF1ab	2.0	495.0	1465.0	ORF1ab	1.0	489.0	6.0	same gene	2021-04	2021	4
1725	1730	5	3	0.08156	1460.0	ORF1ab	2.0	487.0	1465.0	ORF1ab	1.0	489.0	2.0	same gene	2021-04	2021	4
1723	1730	7	3	0.08156	1458.0	ORF1ab	3.0	486.0	1465.0	ORF1ab	1.0	489.0	3.0	same gene	2021-04	2021	4
1739	1730	9	3	0.08156	1474.0	ORF1ab	1.0	492.0	1465.0	ORF1ab	1.0	489.0	3.0	same gene	2021-04	2021	4
7743	7737	6	3	0.08106	7478.0	ORF1ab	2.0	2493.0	7472.0	ORF1ab	2.0	2491.0	2.0	same gene	2021-04	2021	4
7734	7743	9	3	0.08106	7469.0	ORF1ab	2.0	2490.0	7478.0	ORF1ab	2.0	2493.0	3.0	same gene	2021-04	2021	4
7743	7734	9	3	0.08106	7478.0	ORF1ab	2.0	2493.0	7469.0	ORF1ab	2.0	2490.0	3.0	same gene	2021-04	2021	4
7737	7743	6	3	0.08106	7472.0	ORF1ab	2.0	2491.0	7478.0	ORF1ab	2.0	2493.0	2.0	same gene	2021-04	2021	4
7733	7743	10	3	0.08106	7468.0	ORF1ab	1.0	2490.0	7478.0	ORF1ab	2.0	2493.0	3.0	same gene	2021-04	2021	4
7743	7733	10	3	0.08106	7478.0	ORF1ab	2.0	2493.0	7468.0	ORF1ab	1.0	2490.0	3.0	same gene	2021-04	2021	4
25135	12162	12973	3	0.08099	3573.0	S	3.0	1191.0	11897.0	ORF1ab	2.0	3966.0		different gene	2021-04	2021	4
12162	25135	12973	3	0.08099	11897.0	ORF1ab	2.0	3966.0	3573.0	S	3.0	1191.0		different gene	2021-04	2021	4
17615	12162	5453	3	0.08097	4148.0	ORF1ab	2.0	1383.0	11897.0	ORF1ab	2.0	3966.0	2583.0	same gene	2021-04	2021	4
12162	17615	5453	3	0.08097	11897.0	ORF1ab	2.0	3966.0	4148.0	ORF1ab	2.0	1383.0	2583.0	same gene	2021-04	2021	4
1754	7498	5744	3	0.08078	1489.0	ORF1ab	1.0	497.0	7233.0	ORF1ab	3.0	2411.0	1914.0	same gene	2021-04	2021	4
1754	7499	5745	3	0.08078	1489.0	ORF1ab	1.0	497.0	7234.0	ORF1ab	1.0	2412.0	1915.0	same gene	2021-04	2021	4
7499	1751	5748	3	0.08078	7234.0	ORF1ab	1.0	2412.0	1486.0	ORF1ab	1.0	496.0	1916.0	same gene	2021-04	2021	4
1751	7499	5748	3	0.08078	1486.0	ORF1ab	1.0	496.0	7234.0	ORF1ab	1.0	2412.0	1916.0	same gene	2021-04	2021	4
7498	1751	5747	3	0.08078	7233.0	ORF1ab	3.0	2411.0	1486.0	ORF1ab	1.0	496.0	1915.0	same gene	2021-04	2021	4
1751	7498	5747	3	0.08078	1486.0	ORF1ab	1.0	496.0	7233.0	ORF1ab	3.0	2411.0	1915.0	same gene	2021-04	2021	4
7499	1754	5745	3	0.08078	7234.0	ORF1ab	1.0	2412.0	1489.0	ORF1ab	1.0	497.0	1915.0	same gene	2021-04	2021	4
7498	1754	5744	3	0.08078	7233.0	ORF1ab	3.0	2411.0	1489.0	ORF1ab	1.0	497.0	1914.0	same gene	2021-04	2021	4
7499	4075	3424	3	0.08077	7234.0	ORF1ab	1.0	2412.0	3810.0	ORF1ab	3.0	1270.0	1142.0	same gene	2021-04	2021	4
4075	7499	3424	3	0.08077	3810.0	ORF1ab	3.0	1270.0	7234.0	ORF1ab	1.0	2412.0	1142.0	same gene	2021-04	2021	4
7499	7737	238	3	0.08076	7234.0	ORF1ab	1.0	2412.0	7472.0	ORF1ab	2.0	2491.0	79.0	same gene	2021-04	2021	4
1738	7521	5783	3	0.08076	1473.0	ORF1ab	3.0	491.0	7256.0	ORF1ab	2.0	2419.0	1928.0	same gene	2021-04	2021	4
7499	7739	240	3	0.08076	7234.0	ORF1ab	1.0	2412.0	7474.0	ORF1ab	1.0	2492.0	80.0	same gene	2021-04	2021	4
7499	7746	247	3	0.08076	7234.0	ORF1ab	1.0	2412.0	7481.0	ORF1ab	2.0	2494.0	82.0	same gene	2021-04	2021	4
7733	7499	234	3	0.08076	7468.0	ORF1ab	1.0	2490.0	7234.0	ORF1ab	1.0	2412.0	78.0	same gene	2021-04	2021	4
7734	7499	235	3	0.08076	7469.0	ORF1ab	2.0	2490.0	7234.0	ORF1ab	1.0	2412.0	78.0	same gene	2021-04	2021	4
7746	7499	247	3	0.08076	7481.0	ORF1ab	2.0	2494.0	7234.0	ORF1ab	1.0	2412.0	82.0	same gene	2021-04	2021	4
7742	7499	243	3	0.08076	7477.0	ORF1ab	1.0	2493.0	7234.0	ORF1ab	1.0	2412.0	81.0	same gene	2021-04	2021	4
7740	7499	241	3	0.08076	7475.0	ORF1ab	2.0	2492.0	7234.0	ORF1ab	1.0	2412.0	80.0	same gene	2021-04	2021	4
7739	7499	240	3	0.08076	7474.0	ORF1ab	1.0	2492.0	7234.0	ORF1ab	1.0	2412.0	80.0	same gene	2021-04	2021	4
7499	7734	235	3	0.08076	7234.0	ORF1ab	1.0	2412.0	7469.0	ORF1ab	2.0	2490.0	78.0	same gene	2021-04	2021	4
7737	7499	238	3	0.08076	7472.0	ORF1ab	2.0	2491.0	7234.0	ORF1ab	1.0	2412.0	79.0	same gene	2021-04	2021	4
7499	7733	234	3	0.08076	7234.0	ORF1ab	1.0	2412.0	7468.0	ORF1ab	1.0	2490.0	78.0	same gene	2021-04	2021	4
7521	1738	5783	3	0.08076	7256.0	ORF1ab	2.0	2419.0	1473.0	ORF1ab	3.0	491.0	1928.0	same gene	2021-04	2021	4
7499	7742	243	3	0.08076	7234.0	ORF1ab	1.0	2412.0	7477.0	ORF1ab	1.0	2493.0	81.0	same gene	2021-04	2021	4
7499	7740	241	3	0.08076	7234.0	ORF1ab	1.0	2412.0	7475.0	ORF1ab	2.0	2492.0	80.0	same gene	2021-04	2021	4
4793	7499	2706	3	0.08071	4528.0	ORF1ab	1.0	1510.0	7234.0	ORF1ab	1.0	2412.0	902.0	same gene	2021-04	2021	4
4791	7499	2708	3	0.08071	4526.0	ORF1ab	2.0	1509.0	7234.0	ORF1ab	1.0	2412.0	903.0	same gene	2021-04	2021	4
4793	7498	2705	3	0.08071	4528.0	ORF1ab	1.0	1510.0	7233.0	ORF1ab	3.0	2411.0	901.0	same gene	2021-04	2021	4
7499	4800	2699	3	0.08071	7234.0	ORF1ab	1.0	2412.0	4535.0	ORF1ab	2.0	1512.0	900.0	same gene	2021-04	2021	4
4799	7498	2699	3	0.08071	4534.0	ORF1ab	1.0	1512.0	7233.0	ORF1ab	3.0	2411.0	899.0	same gene	2021-04	2021	4
4799	7499	2700	3	0.08071	4534.0	ORF1ab	1.0	1512.0	7234.0	ORF1ab	1.0	2412.0	900.0	same gene	2021-04	2021	4
4800	7499	2699	3	0.08071	4535.0	ORF1ab	2.0	1512.0	7234.0	ORF1ab	1.0	2412.0	900.0	same gene	2021-04	2021	4
4801	7499	2698	3	0.08071	4536.0	ORF1ab	3.0	1512.0	7234.0	ORF1ab	1.0	2412.0	900.0	same gene	2021-04	2021	4
7499	4801	2698	3	0.08071	7234.0	ORF1ab	1.0	2412.0	4536.0	ORF1ab	3.0	1512.0	900.0	same gene	2021-04	2021	4
7498	4791	2707	3	0.08071	7233.0	ORF1ab	3.0	2411.0	4526.0	ORF1ab	2.0	1509.0	902.0	same gene	2021-04	2021	4
7499	4799	2700	3	0.08071	7234.0	ORF1ab	1.0	2412.0	4534.0	ORF1ab	1.0	1512.0	900.0	same gene	2021-04	2021	4
7499	4793	2706	3	0.08071	7234.0	ORF1ab	1.0	2412.0	4528.0	ORF1ab	1.0	1510.0	902.0	same gene	2021-04	2021	4
7498	4793	2705	3	0.08071	7233.0	ORF1ab	3.0	2411.0	4528.0	ORF1ab	1.0	1510.0	901.0	same gene	2021-04	2021	4
7499	4791	2708	3	0.08071	7234.0	ORF1ab	1.0	2412.0	4526.0	ORF1ab	2.0	1509.0	903.0	same gene	2021-04	2021	4
4791	7498	2707	3	0.08071	4526.0	ORF1ab	2.0	1509.0	7233.0	ORF1ab	3.0	2411.0	902.0	same gene	2021-04	2021	4
7498	4799	2699	3	0.08071	7233.0	ORF1ab	3.0	2411.0	4534.0	ORF1ab	1.0	1512.0	899.0	same gene	2021-04	2021	4
7499	21146	13647	3	0.08033	7234.0	ORF1ab	1.0	2412.0	7679.0	ORF1ab	2.0	2560.0	148.0	same gene	2021-04	2021	4
21146	7499	13647	3	0.08033	7679.0	ORF1ab	2.0	2560.0	7234.0	ORF1ab	1.0	2412.0	148.0	same gene	2021-04	2021	4
23664	22320	1344	3	0.07992	2102.0	S	2.0	701.0	758.0	S	2.0	253.0	448.0	same gene	2021-04	2021	4
22320	23664	1344	3	0.07992	758.0	S	2.0	253.0	2102.0	S	2.0	701.0	448.0	same gene	2021-04	2021	4
11117	10954	163	3	0.07937	10852.0	ORF1ab	1.0	3618.0	10689.0	ORF1ab	3.0	3563.0	55.0	same gene	2021-04	2021	4
10954	11117	163	3	0.07937	10689.0	ORF1ab	3.0	3563.0	10852.0	ORF1ab	1.0	3618.0	55.0	same gene	2021-04	2021	4
6645	7499	854	3	0.07934	6380.0	ORF1ab	2.0	2127.0	7234.0	ORF1ab	1.0	2412.0	285.0	same gene	2021-04	2021	4
7498	6637	861	3	0.07934	7233.0	ORF1ab	3.0	2411.0	6372.0	ORF1ab	3.0	2124.0	287.0	same gene	2021-04	2021	4
7499	6642	857	3	0.07934	7234.0	ORF1ab	1.0	2412.0	6377.0	ORF1ab	2.0	2126.0	286.0	same gene	2021-04	2021	4
7499	6645	854	3	0.07934	7234.0	ORF1ab	1.0	2412.0	6380.0	ORF1ab	2.0	2127.0	285.0	same gene	2021-04	2021	4
6643	7499	856	3	0.07934	6378.0	ORF1ab	3.0	2126.0	7234.0	ORF1ab	1.0	2412.0	286.0	same gene	2021-04	2021	4
6642	7499	857	3	0.07934	6377.0	ORF1ab	2.0	2126.0	7234.0	ORF1ab	1.0	2412.0	286.0	same gene	2021-04	2021	4
7499	6643	856	3	0.07934	7234.0	ORF1ab	1.0	2412.0	6378.0	ORF1ab	3.0	2126.0	286.0	same gene	2021-04	2021	4
6637	7499	862	3	0.07934	6372.0	ORF1ab	3.0	2124.0	7234.0	ORF1ab	1.0	2412.0	288.0	same gene	2021-04	2021	4
6637	7498	861	3	0.07934	6372.0	ORF1ab	3.0	2124.0	7233.0	ORF1ab	3.0	2411.0	287.0	same gene	2021-04	2021	4
7499	6637	862	3	0.07934	7234.0	ORF1ab	1.0	2412.0	6372.0	ORF1ab	3.0	2124.0	288.0	same gene	2021-04	2021	4
11117	29197	18080	3	0.07905	10852.0	ORF1ab	1.0	3618.0	924.0	N	3.0	308.0		different gene	2021-04	2021	4
29197	11117	18080	3	0.07905	924.0	N	3.0	308.0	10852.0	ORF1ab	1.0	3618.0		different gene	2021-04	2021	4
6399	7499	1100	3	0.07857	6134.0	ORF1ab	2.0	2045.0	7234.0	ORF1ab	1.0	2412.0	367.0	same gene	2021-04	2021	4
7499	6399	1100	3	0.07857	7234.0	ORF1ab	1.0	2412.0	6134.0	ORF1ab	2.0	2045.0	367.0	same gene	2021-04	2021	4
4411	7527	3116	3	0.07848	4146.0	ORF1ab	3.0	1382.0	7262.0	ORF1ab	2.0	2421.0	1039.0	same gene	2021-04	2021	4
7527	4411	3116	3	0.07848	7262.0	ORF1ab	2.0	2421.0	4146.0	ORF1ab	3.0	1382.0	1039.0	same gene	2021-04	2021	4
7526	4411	3115	3	0.07848	7261.0	ORF1ab	1.0	2421.0	4146.0	ORF1ab	3.0	1382.0	1039.0	same gene	2021-04	2021	4
4398	7525	3127	3	0.07848	4133.0	ORF1ab	2.0	1378.0	7260.0	ORF1ab	3.0	2420.0	1042.0	same gene	2021-04	2021	4
4398	7526	3128	3	0.07848	4133.0	ORF1ab	2.0	1378.0	7261.0	ORF1ab	1.0	2421.0	1043.0	same gene	2021-04	2021	4
4398	7527	3129	3	0.07848	4133.0	ORF1ab	2.0	1378.0	7262.0	ORF1ab	2.0	2421.0	1043.0	same gene	2021-04	2021	4
4400	7526	3126	3	0.07848	4135.0	ORF1ab	1.0	1379.0	7261.0	ORF1ab	1.0	2421.0	1042.0	same gene	2021-04	2021	4
4400	7527	3127	3	0.07848	4135.0	ORF1ab	1.0	1379.0	7262.0	ORF1ab	2.0	2421.0	1042.0	same gene	2021-04	2021	4
4401	7525	3124	3	0.07848	4136.0	ORF1ab	2.0	1379.0	7260.0	ORF1ab	3.0	2420.0	1041.0	same gene	2021-04	2021	4
4401	7526	3125	3	0.07848	4136.0	ORF1ab	2.0	1379.0	7261.0	ORF1ab	1.0	2421.0	1042.0	same gene	2021-04	2021	4
4401	7527	3126	3	0.07848	4136.0	ORF1ab	2.0	1379.0	7262.0	ORF1ab	2.0	2421.0	1042.0	same gene	2021-04	2021	4
4407	7525	3118	3	0.07848	4142.0	ORF1ab	2.0	1381.0	7260.0	ORF1ab	3.0	2420.0	1039.0	same gene	2021-04	2021	4
4407	7526	3119	3	0.07848	4142.0	ORF1ab	2.0	1381.0	7261.0	ORF1ab	1.0	2421.0	1040.0	same gene	2021-04	2021	4
4407	7527	3120	3	0.07848	4142.0	ORF1ab	2.0	1381.0	7262.0	ORF1ab	2.0	2421.0	1040.0	same gene	2021-04	2021	4
4411	7525	3114	3	0.07848	4146.0	ORF1ab	3.0	1382.0	7260.0	ORF1ab	3.0	2420.0	1038.0	same gene	2021-04	2021	4
4411	7526	3115	3	0.07848	4146.0	ORF1ab	3.0	1382.0	7261.0	ORF1ab	1.0	2421.0	1039.0	same gene	2021-04	2021	4
4400	7525	3125	3	0.07848	4135.0	ORF1ab	1.0	1379.0	7260.0	ORF1ab	3.0	2420.0	1041.0	same gene	2021-04	2021	4
7525	4401	3124	3	0.07848	7260.0	ORF1ab	3.0	2420.0	4136.0	ORF1ab	2.0	1379.0	1041.0	same gene	2021-04	2021	4
7525	4398	3127	3	0.07848	7260.0	ORF1ab	3.0	2420.0	4133.0	ORF1ab	2.0	1378.0	1042.0	same gene	2021-04	2021	4
7527	4407	3120	3	0.07848	7262.0	ORF1ab	2.0	2421.0	4142.0	ORF1ab	2.0	1381.0	1040.0	same gene	2021-04	2021	4
7526	4407	3119	3	0.07848	7261.0	ORF1ab	1.0	2421.0	4142.0	ORF1ab	2.0	1381.0	1040.0	same gene	2021-04	2021	4
7525	4407	3118	3	0.07848	7260.0	ORF1ab	3.0	2420.0	4142.0	ORF1ab	2.0	1381.0	1039.0	same gene	2021-04	2021	4
7527	4401	3126	3	0.07848	7262.0	ORF1ab	2.0	2421.0	4136.0	ORF1ab	2.0	1379.0	1042.0	same gene	2021-04	2021	4
7526	4401	3125	3	0.07848	7261.0	ORF1ab	1.0	2421.0	4136.0	ORF1ab	2.0	1379.0	1042.0	same gene	2021-04	2021	4
7527	4400	3127	3	0.07848	7262.0	ORF1ab	2.0	2421.0	4135.0	ORF1ab	1.0	1379.0	1042.0	same gene	2021-04	2021	4
7526	4400	3126	3	0.07848	7261.0	ORF1ab	1.0	2421.0	4135.0	ORF1ab	1.0	1379.0	1042.0	same gene	2021-04	2021	4
7525	4400	3125	3	0.07848	7260.0	ORF1ab	3.0	2420.0	4135.0	ORF1ab	1.0	1379.0	1041.0	same gene	2021-04	2021	4
7527	4398	3129	3	0.07848	7262.0	ORF1ab	2.0	2421.0	4133.0	ORF1ab	2.0	1378.0	1043.0	same gene	2021-04	2021	4
7526	4398	3128	3	0.07848	7261.0	ORF1ab	1.0	2421.0	4133.0	ORF1ab	2.0	1378.0	1043.0	same gene	2021-04	2021	4
7525	4411	3114	3	0.07848	7260.0	ORF1ab	3.0	2420.0	4146.0	ORF1ab	3.0	1382.0	1038.0	same gene	2021-04	2021	4
7528	4399	3129	3	0.07841	7263.0	ORF1ab	3.0	2421.0	4134.0	ORF1ab	3.0	1378.0	1043.0	same gene	2021-04	2021	4
4399	7528	3129	3	0.07841	4134.0	ORF1ab	3.0	1378.0	7263.0	ORF1ab	3.0	2421.0	1043.0	same gene	2021-04	2021	4
7735	8800	1065	3	0.07829	7470.0	ORF1ab	3.0	2490.0	8535.0	ORF1ab	3.0	2845.0	355.0	same gene	2021-04	2021	4
8800	7735	1065	3	0.07829	8535.0	ORF1ab	3.0	2845.0	7470.0	ORF1ab	3.0	2490.0	355.0	same gene	2021-04	2021	4
7499	8776	1277	3	0.07824	7234.0	ORF1ab	1.0	2412.0	8511.0	ORF1ab	3.0	2837.0	425.0	same gene	2021-04	2021	4
7499	8777	1278	3	0.07824	7234.0	ORF1ab	1.0	2412.0	8512.0	ORF1ab	1.0	2838.0	426.0	same gene	2021-04	2021	4
8777	7499	1278	3	0.07824	8512.0	ORF1ab	1.0	2838.0	7234.0	ORF1ab	1.0	2412.0	426.0	same gene	2021-04	2021	4
8776	7499	1277	3	0.07824	8511.0	ORF1ab	3.0	2837.0	7234.0	ORF1ab	1.0	2412.0	425.0	same gene	2021-04	2021	4
5421	4066	1355	3	0.07791	5156.0	ORF1ab	2.0	1719.0	3801.0	ORF1ab	3.0	1267.0	452.0	same gene	2021-04	2021	4
4066	5421	1355	3	0.07791	3801.0	ORF1ab	3.0	1267.0	5156.0	ORF1ab	2.0	1719.0	452.0	same gene	2021-04	2021	4
21749	21744	5	3	0.07787	187.0	S	1.0	63.0	182.0	S	2.0	61.0	2.0	same gene	2021-04	2021	4
21744	21749	5	3	0.07787	182.0	S	2.0	61.0	187.0	S	1.0	63.0	2.0	same gene	2021-04	2021	4
7499	5451	2048	3	0.07759	7234.0	ORF1ab	1.0	2412.0	5186.0	ORF1ab	2.0	1729.0	683.0	same gene	2021-04	2021	4
7499	5450	2049	3	0.07759	7234.0	ORF1ab	1.0	2412.0	5185.0	ORF1ab	1.0	1729.0	683.0	same gene	2021-04	2021	4
5450	7499	2049	3	0.07759	5185.0	ORF1ab	1.0	1729.0	7234.0	ORF1ab	1.0	2412.0	683.0	same gene	2021-04	2021	4
5451	7499	2048	3	0.07759	5186.0	ORF1ab	2.0	1729.0	7234.0	ORF1ab	1.0	2412.0	683.0	same gene	2021-04	2021	4
14120	7042	7078	3	0.07738	653.0	ORF1ab	2.0	218.0	6777.0	ORF1ab	3.0	2259.0	2041.0	same gene	2021-04	2021	4
7042	14120	7078	3	0.07738	6777.0	ORF1ab	3.0	2259.0	653.0	ORF1ab	2.0	218.0	2041.0	same gene	2021-04	2021	4
2742	2756	14	3	0.07725	2477.0	ORF1ab	2.0	826.0	2491.0	ORF1ab	1.0	831.0	5.0	same gene	2021-04	2021	4
2757	2750	7	3	0.07725	2492.0	ORF1ab	2.0	831.0	2485.0	ORF1ab	1.0	829.0	2.0	same gene	2021-04	2021	4
2766	2759	7	3	0.07725	2501.0	ORF1ab	2.0	834.0	2494.0	ORF1ab	1.0	832.0	2.0	same gene	2021-04	2021	4
2767	2760	7	3	0.07725	2502.0	ORF1ab	3.0	834.0	2495.0	ORF1ab	2.0	832.0	2.0	same gene	2021-04	2021	4
2766	2760	6	3	0.07725	2501.0	ORF1ab	2.0	834.0	2495.0	ORF1ab	2.0	832.0	2.0	same gene	2021-04	2021	4
2765	2760	5	3	0.07725	2500.0	ORF1ab	1.0	834.0	2495.0	ORF1ab	2.0	832.0	2.0	same gene	2021-04	2021	4
2767	2759	8	3	0.07725	2502.0	ORF1ab	3.0	834.0	2494.0	ORF1ab	1.0	832.0	2.0	same gene	2021-04	2021	4
2742	2758	16	3	0.07725	2477.0	ORF1ab	2.0	826.0	2493.0	ORF1ab	3.0	831.0	5.0	same gene	2021-04	2021	4
2750	2757	7	3	0.07725	2485.0	ORF1ab	1.0	829.0	2492.0	ORF1ab	2.0	831.0	2.0	same gene	2021-04	2021	4
2765	2759	6	3	0.07725	2500.0	ORF1ab	1.0	834.0	2494.0	ORF1ab	1.0	832.0	2.0	same gene	2021-04	2021	4
2750	2756	6	3	0.07725	2485.0	ORF1ab	1.0	829.0	2491.0	ORF1ab	1.0	831.0	2.0	same gene	2021-04	2021	4
2742	2753	11	3	0.07725	2477.0	ORF1ab	2.0	826.0	2488.0	ORF1ab	1.0	830.0	4.0	same gene	2021-04	2021	4
2750	2758	8	3	0.07725	2485.0	ORF1ab	1.0	829.0	2493.0	ORF1ab	3.0	831.0	2.0	same gene	2021-04	2021	4
2759	2765	6	3	0.07725	2494.0	ORF1ab	1.0	832.0	2500.0	ORF1ab	1.0	834.0	2.0	same gene	2021-04	2021	4
2759	2766	7	3	0.07725	2494.0	ORF1ab	1.0	832.0	2501.0	ORF1ab	2.0	834.0	2.0	same gene	2021-04	2021	4
2759	2767	8	3	0.07725	2494.0	ORF1ab	1.0	832.0	2502.0	ORF1ab	3.0	834.0	2.0	same gene	2021-04	2021	4
2760	2765	5	3	0.07725	2495.0	ORF1ab	2.0	832.0	2500.0	ORF1ab	1.0	834.0	2.0	same gene	2021-04	2021	4
2760	2766	6	3	0.07725	2495.0	ORF1ab	2.0	832.0	2501.0	ORF1ab	2.0	834.0	2.0	same gene	2021-04	2021	4
2760	2767	7	3	0.07725	2495.0	ORF1ab	2.0	832.0	2502.0	ORF1ab	3.0	834.0	2.0	same gene	2021-04	2021	4
2758	2750	8	3	0.07725	2493.0	ORF1ab	3.0	831.0	2485.0	ORF1ab	1.0	829.0	2.0	same gene	2021-04	2021	4
2742	2754	12	3	0.07725	2477.0	ORF1ab	2.0	826.0	2489.0	ORF1ab	2.0	830.0	4.0	same gene	2021-04	2021	4
2742	2757	15	3	0.07725	2477.0	ORF1ab	2.0	826.0	2492.0	ORF1ab	2.0	831.0	5.0	same gene	2021-04	2021	4
2756	2750	6	3	0.07725	2491.0	ORF1ab	1.0	831.0	2485.0	ORF1ab	1.0	829.0	2.0	same gene	2021-04	2021	4
2742	2750	8	3	0.07725	2477.0	ORF1ab	2.0	826.0	2485.0	ORF1ab	1.0	829.0	3.0	same gene	2021-04	2021	4
2750	2742	8	3	0.07725	2485.0	ORF1ab	1.0	829.0	2477.0	ORF1ab	2.0	826.0	3.0	same gene	2021-04	2021	4
2753	2742	11	3	0.07725	2488.0	ORF1ab	1.0	830.0	2477.0	ORF1ab	2.0	826.0	4.0	same gene	2021-04	2021	4
2754	2742	12	3	0.07725	2489.0	ORF1ab	2.0	830.0	2477.0	ORF1ab	2.0	826.0	4.0	same gene	2021-04	2021	4
2756	2742	14	3	0.07725	2491.0	ORF1ab	1.0	831.0	2477.0	ORF1ab	2.0	826.0	5.0	same gene	2021-04	2021	4
2757	2742	15	3	0.07725	2492.0	ORF1ab	2.0	831.0	2477.0	ORF1ab	2.0	826.0	5.0	same gene	2021-04	2021	4
2758	2742	16	3	0.07725	2493.0	ORF1ab	3.0	831.0	2477.0	ORF1ab	2.0	826.0	5.0	same gene	2021-04	2021	4
2744	2753	9	3	0.07724	2479.0	ORF1ab	1.0	827.0	2488.0	ORF1ab	1.0	830.0	3.0	same gene	2021-04	2021	4
2750	2743	7	3	0.07724	2485.0	ORF1ab	1.0	829.0	2478.0	ORF1ab	3.0	826.0	3.0	same gene	2021-04	2021	4
2753	2743	10	3	0.07724	2488.0	ORF1ab	1.0	830.0	2478.0	ORF1ab	3.0	826.0	4.0	same gene	2021-04	2021	4
2754	2743	11	3	0.07724	2489.0	ORF1ab	2.0	830.0	2478.0	ORF1ab	3.0	826.0	4.0	same gene	2021-04	2021	4
2757	2743	14	3	0.07724	2492.0	ORF1ab	2.0	831.0	2478.0	ORF1ab	3.0	826.0	5.0	same gene	2021-04	2021	4
2744	2758	14	3	0.07724	2479.0	ORF1ab	1.0	827.0	2493.0	ORF1ab	3.0	831.0	4.0	same gene	2021-04	2021	4
2744	2757	13	3	0.07724	2479.0	ORF1ab	1.0	827.0	2492.0	ORF1ab	2.0	831.0	4.0	same gene	2021-04	2021	4
2744	2756	12	3	0.07724	2479.0	ORF1ab	1.0	827.0	2491.0	ORF1ab	1.0	831.0	4.0	same gene	2021-04	2021	4
2744	2754	10	3	0.07724	2479.0	ORF1ab	1.0	827.0	2489.0	ORF1ab	2.0	830.0	3.0	same gene	2021-04	2021	4
2744	2750	6	3	0.07724	2479.0	ORF1ab	1.0	827.0	2485.0	ORF1ab	1.0	829.0	2.0	same gene	2021-04	2021	4
2743	2757	14	3	0.07724	2478.0	ORF1ab	3.0	826.0	2492.0	ORF1ab	2.0	831.0	5.0	same gene	2021-04	2021	4
2758	2744	14	3	0.07724	2493.0	ORF1ab	3.0	831.0	2479.0	ORF1ab	1.0	827.0	4.0	same gene	2021-04	2021	4
2743	2750	7	3	0.07724	2478.0	ORF1ab	3.0	826.0	2485.0	ORF1ab	1.0	829.0	3.0	same gene	2021-04	2021	4
2743	2753	10	3	0.07724	2478.0	ORF1ab	3.0	826.0	2488.0	ORF1ab	1.0	830.0	4.0	same gene	2021-04	2021	4
2757	2744	13	3	0.07724	2492.0	ORF1ab	2.0	831.0	2479.0	ORF1ab	1.0	827.0	4.0	same gene	2021-04	2021	4
2756	2744	12	3	0.07724	2491.0	ORF1ab	1.0	831.0	2479.0	ORF1ab	1.0	827.0	4.0	same gene	2021-04	2021	4
2743	2754	11	3	0.07724	2478.0	ORF1ab	3.0	826.0	2489.0	ORF1ab	2.0	830.0	4.0	same gene	2021-04	2021	4
2754	2744	10	3	0.07724	2489.0	ORF1ab	2.0	830.0	2479.0	ORF1ab	1.0	827.0	3.0	same gene	2021-04	2021	4
2753	2744	9	3	0.07724	2488.0	ORF1ab	1.0	830.0	2479.0	ORF1ab	1.0	827.0	3.0	same gene	2021-04	2021	4
2750	2744	6	3	0.07724	2485.0	ORF1ab	1.0	829.0	2479.0	ORF1ab	1.0	827.0	2.0	same gene	2021-04	2021	4
2758	2743	15	3	0.07724	2493.0	ORF1ab	3.0	831.0	2478.0	ORF1ab	3.0	826.0	5.0	same gene	2021-04	2021	4
2743	2758	15	3	0.07724	2478.0	ORF1ab	3.0	826.0	2493.0	ORF1ab	3.0	831.0	5.0	same gene	2021-04	2021	4
2748	2754	6	3	0.07723	2483.0	ORF1ab	2.0	828.0	2489.0	ORF1ab	2.0	830.0	2.0	same gene	2021-04	2021	4
2754	2748	6	3	0.07723	2489.0	ORF1ab	2.0	830.0	2483.0	ORF1ab	2.0	828.0	2.0	same gene	2021-04	2021	4
2748	2753	5	3	0.07723	2483.0	ORF1ab	2.0	828.0	2488.0	ORF1ab	1.0	830.0	2.0	same gene	2021-04	2021	4
2751	2758	7	3	0.07723	2486.0	ORF1ab	2.0	829.0	2493.0	ORF1ab	3.0	831.0	2.0	same gene	2021-04	2021	4
2753	2748	5	3	0.07723	2488.0	ORF1ab	1.0	830.0	2483.0	ORF1ab	2.0	828.0	2.0	same gene	2021-04	2021	4
2751	2742	9	3	0.07723	2486.0	ORF1ab	2.0	829.0	2477.0	ORF1ab	2.0	826.0	3.0	same gene	2021-04	2021	4
2742	2748	6	3	0.07723	2477.0	ORF1ab	2.0	826.0	2483.0	ORF1ab	2.0	828.0	2.0	same gene	2021-04	2021	4
2748	2742	6	3	0.07723	2483.0	ORF1ab	2.0	828.0	2477.0	ORF1ab	2.0	826.0	2.0	same gene	2021-04	2021	4
2742	2751	9	3	0.07723	2477.0	ORF1ab	2.0	826.0	2486.0	ORF1ab	2.0	829.0	3.0	same gene	2021-04	2021	4
2751	2757	6	3	0.07723	2486.0	ORF1ab	2.0	829.0	2492.0	ORF1ab	2.0	831.0	2.0	same gene	2021-04	2021	4
2757	2751	6	3	0.07723	2492.0	ORF1ab	2.0	831.0	2486.0	ORF1ab	2.0	829.0	2.0	same gene	2021-04	2021	4
2758	2751	7	3	0.07723	2493.0	ORF1ab	3.0	831.0	2486.0	ORF1ab	2.0	829.0	2.0	same gene	2021-04	2021	4
21306	11117	10189	3	0.07723	7839.0	ORF1ab	3.0	2613.0	10852.0	ORF1ab	1.0	3618.0	1005.0	same gene	2021-04	2021	4
11117	21306	10189	3	0.07723	10852.0	ORF1ab	1.0	3618.0	7839.0	ORF1ab	3.0	2613.0	1005.0	same gene	2021-04	2021	4
2768	2759	9	3	0.07718	2503.0	ORF1ab	1.0	835.0	2494.0	ORF1ab	1.0	832.0	3.0	same gene	2021-04	2021	4
2763	2768	5	3	0.07718	2498.0	ORF1ab	2.0	833.0	2503.0	ORF1ab	1.0	835.0	2.0	same gene	2021-04	2021	4
2768	2760	8	3	0.07718	2503.0	ORF1ab	1.0	835.0	2495.0	ORF1ab	2.0	832.0	3.0	same gene	2021-04	2021	4
2759	2768	9	3	0.07718	2494.0	ORF1ab	1.0	832.0	2503.0	ORF1ab	1.0	835.0	3.0	same gene	2021-04	2021	4
2768	2763	5	3	0.07718	2503.0	ORF1ab	1.0	835.0	2498.0	ORF1ab	2.0	833.0	2.0	same gene	2021-04	2021	4
2768	2762	6	3	0.07718	2503.0	ORF1ab	1.0	835.0	2497.0	ORF1ab	1.0	833.0	2.0	same gene	2021-04	2021	4
2760	2768	8	3	0.07718	2495.0	ORF1ab	2.0	832.0	2503.0	ORF1ab	1.0	835.0	3.0	same gene	2021-04	2021	4
2762	2768	6	3	0.07718	2497.0	ORF1ab	1.0	833.0	2503.0	ORF1ab	1.0	835.0	2.0	same gene	2021-04	2021	4
2742	2752	10	3	0.07713	2477.0	ORF1ab	2.0	826.0	2487.0	ORF1ab	3.0	829.0	3.0	same gene	2021-04	2021	4
2752	2742	10	3	0.07713	2487.0	ORF1ab	3.0	829.0	2477.0	ORF1ab	2.0	826.0	3.0	same gene	2021-04	2021	4
2757	2752	5	3	0.07713	2492.0	ORF1ab	2.0	831.0	2487.0	ORF1ab	3.0	829.0	2.0	same gene	2021-04	2021	4
2758	2752	6	3	0.07713	2493.0	ORF1ab	3.0	831.0	2487.0	ORF1ab	3.0	829.0	2.0	same gene	2021-04	2021	4
2752	2757	5	3	0.07713	2487.0	ORF1ab	3.0	829.0	2492.0	ORF1ab	2.0	831.0	2.0	same gene	2021-04	2021	4
2752	2758	6	3	0.07713	2487.0	ORF1ab	3.0	829.0	2493.0	ORF1ab	3.0	831.0	2.0	same gene	2021-04	2021	4
2755	2742	13	3	0.0771	2490.0	ORF1ab	3.0	830.0	2477.0	ORF1ab	2.0	826.0	4.0	same gene	2021-04	2021	4
2742	2755	13	3	0.0771	2477.0	ORF1ab	2.0	826.0	2490.0	ORF1ab	3.0	830.0	4.0	same gene	2021-04	2021	4
2765	2757	8	3	0.07709	2500.0	ORF1ab	1.0	834.0	2492.0	ORF1ab	2.0	831.0	3.0	same gene	2021-04	2021	4
2762	2757	5	3	0.07709	2497.0	ORF1ab	1.0	833.0	2492.0	ORF1ab	2.0	831.0	2.0	same gene	2021-04	2021	4
2763	2757	6	3	0.07709	2498.0	ORF1ab	2.0	833.0	2492.0	ORF1ab	2.0	831.0	2.0	same gene	2021-04	2021	4
2757	2763	6	3	0.07709	2492.0	ORF1ab	2.0	831.0	2498.0	ORF1ab	2.0	833.0	2.0	same gene	2021-04	2021	4
2766	2757	9	3	0.07709	2501.0	ORF1ab	2.0	834.0	2492.0	ORF1ab	2.0	831.0	3.0	same gene	2021-04	2021	4
2767	2757	10	3	0.07709	2502.0	ORF1ab	3.0	834.0	2492.0	ORF1ab	2.0	831.0	3.0	same gene	2021-04	2021	4
2762	2758	4	3	0.07709	2497.0	ORF1ab	1.0	833.0	2493.0	ORF1ab	3.0	831.0	2.0	same gene	2021-04	2021	4
2763	2758	5	3	0.07709	2498.0	ORF1ab	2.0	833.0	2493.0	ORF1ab	3.0	831.0	2.0	same gene	2021-04	2021	4
2765	2758	7	3	0.07709	2500.0	ORF1ab	1.0	834.0	2493.0	ORF1ab	3.0	831.0	3.0	same gene	2021-04	2021	4
2767	2758	9	3	0.07709	2502.0	ORF1ab	3.0	834.0	2493.0	ORF1ab	3.0	831.0	3.0	same gene	2021-04	2021	4
2757	2762	5	3	0.07709	2492.0	ORF1ab	2.0	831.0	2497.0	ORF1ab	1.0	833.0	2.0	same gene	2021-04	2021	4
2757	2765	8	3	0.07709	2492.0	ORF1ab	2.0	831.0	2500.0	ORF1ab	1.0	834.0	3.0	same gene	2021-04	2021	4
2758	2765	7	3	0.07709	2493.0	ORF1ab	3.0	831.0	2500.0	ORF1ab	1.0	834.0	3.0	same gene	2021-04	2021	4
2757	2766	9	3	0.07709	2492.0	ORF1ab	2.0	831.0	2501.0	ORF1ab	2.0	834.0	3.0	same gene	2021-04	2021	4
2758	2767	9	3	0.07709	2493.0	ORF1ab	3.0	831.0	2502.0	ORF1ab	3.0	834.0	3.0	same gene	2021-04	2021	4
2758	2766	8	3	0.07709	2493.0	ORF1ab	3.0	831.0	2501.0	ORF1ab	2.0	834.0	3.0	same gene	2021-04	2021	4
2766	2758	8	3	0.07709	2501.0	ORF1ab	2.0	834.0	2493.0	ORF1ab	3.0	831.0	3.0	same gene	2021-04	2021	4
2758	2763	5	3	0.07709	2493.0	ORF1ab	3.0	831.0	2498.0	ORF1ab	2.0	833.0	2.0	same gene	2021-04	2021	4
2758	2762	4	3	0.07709	2493.0	ORF1ab	3.0	831.0	2497.0	ORF1ab	1.0	833.0	2.0	same gene	2021-04	2021	4
2757	2767	10	3	0.07709	2492.0	ORF1ab	2.0	831.0	2502.0	ORF1ab	3.0	834.0	3.0	same gene	2021-04	2021	4
2747	2754	7	3	0.07708	2482.0	ORF1ab	1.0	828.0	2489.0	ORF1ab	2.0	830.0	2.0	same gene	2021-04	2021	4
2747	2742	5	3	0.07708	2482.0	ORF1ab	1.0	828.0	2477.0	ORF1ab	2.0	826.0	2.0	same gene	2021-04	2021	4
2754	2747	7	3	0.07708	2489.0	ORF1ab	2.0	830.0	2482.0	ORF1ab	1.0	828.0	2.0	same gene	2021-04	2021	4
2753	2747	6	3	0.07708	2488.0	ORF1ab	1.0	830.0	2482.0	ORF1ab	1.0	828.0	2.0	same gene	2021-04	2021	4
2747	2753	6	3	0.07708	2482.0	ORF1ab	1.0	828.0	2488.0	ORF1ab	1.0	830.0	2.0	same gene	2021-04	2021	4
2742	2747	5	3	0.07708	2477.0	ORF1ab	2.0	826.0	2482.0	ORF1ab	1.0	828.0	2.0	same gene	2021-04	2021	4
2746	2756	10	3	0.07705	2481.0	ORF1ab	3.0	827.0	2491.0	ORF1ab	1.0	831.0	4.0	same gene	2021-04	2021	4
2758	2746	12	3	0.07705	2493.0	ORF1ab	3.0	831.0	2481.0	ORF1ab	3.0	827.0	4.0	same gene	2021-04	2021	4
2756	2746	10	3	0.07705	2491.0	ORF1ab	1.0	831.0	2481.0	ORF1ab	3.0	827.0	4.0	same gene	2021-04	2021	4
2746	2758	12	3	0.07705	2481.0	ORF1ab	3.0	827.0	2493.0	ORF1ab	3.0	831.0	4.0	same gene	2021-04	2021	4
2746	2757	11	3	0.07705	2481.0	ORF1ab	3.0	827.0	2492.0	ORF1ab	2.0	831.0	4.0	same gene	2021-04	2021	4
2753	2746	7	3	0.07705	2488.0	ORF1ab	1.0	830.0	2481.0	ORF1ab	3.0	827.0	3.0	same gene	2021-04	2021	4
2746	2754	8	3	0.07705	2481.0	ORF1ab	3.0	827.0	2489.0	ORF1ab	2.0	830.0	3.0	same gene	2021-04	2021	4
2746	2753	7	3	0.07705	2481.0	ORF1ab	3.0	827.0	2488.0	ORF1ab	1.0	830.0	3.0	same gene	2021-04	2021	4
2746	2750	4	3	0.07705	2481.0	ORF1ab	3.0	827.0	2485.0	ORF1ab	1.0	829.0	2.0	same gene	2021-04	2021	4
2757	2746	11	3	0.07705	2492.0	ORF1ab	2.0	831.0	2481.0	ORF1ab	3.0	827.0	4.0	same gene	2021-04	2021	4
2754	2746	8	3	0.07705	2489.0	ORF1ab	2.0	830.0	2481.0	ORF1ab	3.0	827.0	3.0	same gene	2021-04	2021	4
2750	2746	4	3	0.07705	2485.0	ORF1ab	1.0	829.0	2481.0	ORF1ab	3.0	827.0	2.0	same gene	2021-04	2021	4
2754	2745	9	3	0.07703	2489.0	ORF1ab	2.0	830.0	2480.0	ORF1ab	2.0	827.0	3.0	same gene	2021-04	2021	4
2750	2745	5	3	0.07703	2485.0	ORF1ab	1.0	829.0	2480.0	ORF1ab	2.0	827.0	2.0	same gene	2021-04	2021	4
2753	2745	8	3	0.07703	2488.0	ORF1ab	1.0	830.0	2480.0	ORF1ab	2.0	827.0	3.0	same gene	2021-04	2021	4
2745	2750	5	3	0.07703	2480.0	ORF1ab	2.0	827.0	2485.0	ORF1ab	1.0	829.0	2.0	same gene	2021-04	2021	4
2745	2753	8	3	0.07703	2480.0	ORF1ab	2.0	827.0	2488.0	ORF1ab	1.0	830.0	3.0	same gene	2021-04	2021	4
2745	2754	9	3	0.07703	2480.0	ORF1ab	2.0	827.0	2489.0	ORF1ab	2.0	830.0	3.0	same gene	2021-04	2021	4
2749	2758	9	3	0.07692	2484.0	ORF1ab	3.0	828.0	2493.0	ORF1ab	3.0	831.0	3.0	same gene	2021-04	2021	4
2749	2753	4	3	0.07692	2484.0	ORF1ab	3.0	828.0	2488.0	ORF1ab	1.0	830.0	2.0	same gene	2021-04	2021	4
2749	2754	5	3	0.07692	2484.0	ORF1ab	3.0	828.0	2489.0	ORF1ab	2.0	830.0	2.0	same gene	2021-04	2021	4
2749	2757	8	3	0.07692	2484.0	ORF1ab	3.0	828.0	2492.0	ORF1ab	2.0	831.0	3.0	same gene	2021-04	2021	4
2753	2749	4	3	0.07692	2488.0	ORF1ab	1.0	830.0	2484.0	ORF1ab	3.0	828.0	2.0	same gene	2021-04	2021	4
2754	2749	5	3	0.07692	2489.0	ORF1ab	2.0	830.0	2484.0	ORF1ab	3.0	828.0	2.0	same gene	2021-04	2021	4
2757	2749	8	3	0.07692	2492.0	ORF1ab	2.0	831.0	2484.0	ORF1ab	3.0	828.0	3.0	same gene	2021-04	2021	4
2758	2749	9	3	0.07692	2493.0	ORF1ab	3.0	831.0	2484.0	ORF1ab	3.0	828.0	3.0	same gene	2021-04	2021	4
2749	2742	7	3	0.07692	2484.0	ORF1ab	3.0	828.0	2477.0	ORF1ab	2.0	826.0	2.0	same gene	2021-04	2021	4
2742	2749	7	3	0.07692	2477.0	ORF1ab	2.0	826.0	2484.0	ORF1ab	3.0	828.0	2.0	same gene	2021-04	2021	4
3140	21306	18166	3	0.07648	2875.0	ORF1ab	1.0	959.0	7839.0	ORF1ab	3.0	2613.0	1654.0	same gene	2021-04	2021	4
21306	3140	18166	3	0.07648	7839.0	ORF1ab	3.0	2613.0	2875.0	ORF1ab	1.0	959.0	1654.0	same gene	2021-04	2021	4
2783	2789	6	3	0.07645	2518.0	ORF1ab	1.0	840.0	2524.0	ORF1ab	1.0	842.0	2.0	same gene	2021-04	2021	4
2789	2783	6	3	0.07645	2524.0	ORF1ab	1.0	842.0	2518.0	ORF1ab	1.0	840.0	2.0	same gene	2021-04	2021	4
2777	2783	6	3	0.07643	2512.0	ORF1ab	1.0	838.0	2518.0	ORF1ab	1.0	840.0	2.0	same gene	2021-04	2021	4
2783	2777	6	3	0.07643	2518.0	ORF1ab	1.0	840.0	2512.0	ORF1ab	1.0	838.0	2.0	same gene	2021-04	2021	4
2763	2770	7	3	0.07609	2498.0	ORF1ab	2.0	833.0	2505.0	ORF1ab	3.0	835.0	2.0	same gene	2021-04	2021	4
2760	2770	10	3	0.07609	2495.0	ORF1ab	2.0	832.0	2505.0	ORF1ab	3.0	835.0	3.0	same gene	2021-04	2021	4
2762	2770	8	3	0.07609	2497.0	ORF1ab	1.0	833.0	2505.0	ORF1ab	3.0	835.0	2.0	same gene	2021-04	2021	4
2759	2770	11	3	0.07609	2494.0	ORF1ab	1.0	832.0	2505.0	ORF1ab	3.0	835.0	3.0	same gene	2021-04	2021	4
2770	2763	7	3	0.07609	2505.0	ORF1ab	3.0	835.0	2498.0	ORF1ab	2.0	833.0	2.0	same gene	2021-04	2021	4
2770	2762	8	3	0.07609	2505.0	ORF1ab	3.0	835.0	2497.0	ORF1ab	1.0	833.0	2.0	same gene	2021-04	2021	4
2770	2760	10	3	0.07609	2505.0	ORF1ab	3.0	835.0	2495.0	ORF1ab	2.0	832.0	3.0	same gene	2021-04	2021	4
2770	2759	11	3	0.07609	2505.0	ORF1ab	3.0	835.0	2494.0	ORF1ab	1.0	832.0	3.0	same gene	2021-04	2021	4
2761	2765	4	3	0.07608	2496.0	ORF1ab	3.0	832.0	2500.0	ORF1ab	1.0	834.0	2.0	same gene	2021-04	2021	4
2761	2766	5	3	0.07608	2496.0	ORF1ab	3.0	832.0	2501.0	ORF1ab	2.0	834.0	2.0	same gene	2021-04	2021	4
2761	2767	6	3	0.07608	2496.0	ORF1ab	3.0	832.0	2502.0	ORF1ab	3.0	834.0	2.0	same gene	2021-04	2021	4
2767	2761	6	3	0.07608	2502.0	ORF1ab	3.0	834.0	2496.0	ORF1ab	3.0	832.0	2.0	same gene	2021-04	2021	4
2766	2761	5	3	0.07608	2501.0	ORF1ab	2.0	834.0	2496.0	ORF1ab	3.0	832.0	2.0	same gene	2021-04	2021	4
2765	2761	4	3	0.07608	2500.0	ORF1ab	1.0	834.0	2496.0	ORF1ab	3.0	832.0	2.0	same gene	2021-04	2021	4
7499	5190	2309	3	0.0756	7234.0	ORF1ab	1.0	2412.0	4925.0	ORF1ab	2.0	1642.0	770.0	same gene	2021-04	2021	4
5190	7499	2309	3	0.0756	4925.0	ORF1ab	2.0	1642.0	7234.0	ORF1ab	1.0	2412.0	770.0	same gene	2021-04	2021	4
2741	2750	9	3	0.07557	2476.0	ORF1ab	1.0	826.0	2485.0	ORF1ab	1.0	829.0	3.0	same gene	2021-04	2021	4
2753	2741	12	3	0.07557	2488.0	ORF1ab	1.0	830.0	2476.0	ORF1ab	1.0	826.0	4.0	same gene	2021-04	2021	4
2754	2741	13	3	0.07557	2489.0	ORF1ab	2.0	830.0	2476.0	ORF1ab	1.0	826.0	4.0	same gene	2021-04	2021	4
2757	2741	16	3	0.07557	2492.0	ORF1ab	2.0	831.0	2476.0	ORF1ab	1.0	826.0	5.0	same gene	2021-04	2021	4
2758	2741	17	3	0.07557	2493.0	ORF1ab	3.0	831.0	2476.0	ORF1ab	1.0	826.0	5.0	same gene	2021-04	2021	4
2741	2753	12	3	0.07557	2476.0	ORF1ab	1.0	826.0	2488.0	ORF1ab	1.0	830.0	4.0	same gene	2021-04	2021	4
2741	2754	13	3	0.07557	2476.0	ORF1ab	1.0	826.0	2489.0	ORF1ab	2.0	830.0	4.0	same gene	2021-04	2021	4
2741	2757	16	3	0.07557	2476.0	ORF1ab	1.0	826.0	2492.0	ORF1ab	2.0	831.0	5.0	same gene	2021-04	2021	4
2750	2741	9	3	0.07557	2485.0	ORF1ab	1.0	829.0	2476.0	ORF1ab	1.0	826.0	3.0	same gene	2021-04	2021	4
2741	2758	17	3	0.07557	2476.0	ORF1ab	1.0	826.0	2493.0	ORF1ab	3.0	831.0	5.0	same gene	2021-04	2021	4
2781	2774	7	3	0.07529	2516.0	ORF1ab	2.0	839.0	2509.0	ORF1ab	1.0	837.0	2.0	same gene	2021-04	2021	4
2781	2776	5	3	0.07529	2516.0	ORF1ab	2.0	839.0	2511.0	ORF1ab	3.0	837.0	2.0	same gene	2021-04	2021	4
2774	2781	7	3	0.07529	2509.0	ORF1ab	1.0	837.0	2516.0	ORF1ab	2.0	839.0	2.0	same gene	2021-04	2021	4
2776	2781	5	3	0.07529	2511.0	ORF1ab	3.0	837.0	2516.0	ORF1ab	2.0	839.0	2.0	same gene	2021-04	2021	4
2776	2770	6	3	0.07498	2511.0	ORF1ab	3.0	837.0	2505.0	ORF1ab	3.0	835.0	2.0	same gene	2021-04	2021	4
2774	2770	4	3	0.07498	2509.0	ORF1ab	1.0	837.0	2505.0	ORF1ab	3.0	835.0	2.0	same gene	2021-04	2021	4
2770	2776	6	3	0.07498	2505.0	ORF1ab	3.0	835.0	2511.0	ORF1ab	3.0	837.0	2.0	same gene	2021-04	2021	4
2770	2774	4	3	0.07498	2505.0	ORF1ab	3.0	835.0	2509.0	ORF1ab	1.0	837.0	2.0	same gene	2021-04	2021	4
12789	21306	8517	3	0.07437	12524.0	ORF1ab	2.0	4175.0	7839.0	ORF1ab	3.0	2613.0	1562.0	same gene	2021-04	2021	4
21306	12789	8517	3	0.07437	7839.0	ORF1ab	3.0	2613.0	12524.0	ORF1ab	2.0	4175.0	1562.0	same gene	2021-04	2021	4
5191	5195	4	3	0.07411	4926.0	ORF1ab	3.0	1642.0	4930.0	ORF1ab	1.0	1644.0	2.0	same gene	2021-04	2021	4
5195	5191	4	3	0.07411	4930.0	ORF1ab	1.0	1644.0	4926.0	ORF1ab	3.0	1642.0	2.0	same gene	2021-04	2021	4
5185	5189	4	3	0.0741	4920.0	ORF1ab	3.0	1640.0	4924.0	ORF1ab	1.0	1642.0	2.0	same gene	2021-04	2021	4
5188	5195	7	3	0.0741	4923.0	ORF1ab	3.0	1641.0	4930.0	ORF1ab	1.0	1644.0	3.0	same gene	2021-04	2021	4
5187	5193	6	3	0.0741	4922.0	ORF1ab	2.0	1641.0	4928.0	ORF1ab	2.0	1643.0	2.0	same gene	2021-04	2021	4
5186	5195	9	3	0.0741	4921.0	ORF1ab	1.0	1641.0	4930.0	ORF1ab	1.0	1644.0	3.0	same gene	2021-04	2021	4
5188	5193	5	3	0.0741	4923.0	ORF1ab	3.0	1641.0	4928.0	ORF1ab	2.0	1643.0	2.0	same gene	2021-04	2021	4
5189	5195	6	3	0.0741	4924.0	ORF1ab	1.0	1642.0	4930.0	ORF1ab	1.0	1644.0	2.0	same gene	2021-04	2021	4
5185	5193	8	3	0.0741	4920.0	ORF1ab	3.0	1640.0	4928.0	ORF1ab	2.0	1643.0	3.0	same gene	2021-04	2021	4
5185	5195	10	3	0.0741	4920.0	ORF1ab	3.0	1640.0	4930.0	ORF1ab	1.0	1644.0	4.0	same gene	2021-04	2021	4
5187	5195	8	3	0.0741	4922.0	ORF1ab	2.0	1641.0	4930.0	ORF1ab	1.0	1644.0	3.0	same gene	2021-04	2021	4
5186	5193	7	3	0.0741	4921.0	ORF1ab	1.0	1641.0	4928.0	ORF1ab	2.0	1643.0	2.0	same gene	2021-04	2021	4
5185	5191	6	3	0.0741	4920.0	ORF1ab	3.0	1640.0	4926.0	ORF1ab	3.0	1642.0	2.0	same gene	2021-04	2021	4
5193	5188	5	3	0.0741	4928.0	ORF1ab	2.0	1643.0	4923.0	ORF1ab	3.0	1641.0	2.0	same gene	2021-04	2021	4
5191	5196	5	3	0.0741	4926.0	ORF1ab	3.0	1642.0	4931.0	ORF1ab	2.0	1644.0	2.0	same gene	2021-04	2021	4
5196	5191	5	3	0.0741	4931.0	ORF1ab	2.0	1644.0	4926.0	ORF1ab	3.0	1642.0	2.0	same gene	2021-04	2021	4
5195	5189	6	3	0.0741	4930.0	ORF1ab	1.0	1644.0	4924.0	ORF1ab	1.0	1642.0	2.0	same gene	2021-04	2021	4
5195	5187	8	3	0.0741	4930.0	ORF1ab	1.0	1644.0	4922.0	ORF1ab	2.0	1641.0	3.0	same gene	2021-04	2021	4
5193	5187	6	3	0.0741	4928.0	ORF1ab	2.0	1643.0	4922.0	ORF1ab	2.0	1641.0	2.0	same gene	2021-04	2021	4
5195	5186	9	3	0.0741	4930.0	ORF1ab	1.0	1644.0	4921.0	ORF1ab	1.0	1641.0	3.0	same gene	2021-04	2021	4
5193	5186	7	3	0.0741	4928.0	ORF1ab	2.0	1643.0	4921.0	ORF1ab	1.0	1641.0	2.0	same gene	2021-04	2021	4
5195	5185	10	3	0.0741	4930.0	ORF1ab	1.0	1644.0	4920.0	ORF1ab	3.0	1640.0	4.0	same gene	2021-04	2021	4
5193	5185	8	3	0.0741	4928.0	ORF1ab	2.0	1643.0	4920.0	ORF1ab	3.0	1640.0	3.0	same gene	2021-04	2021	4
5191	5185	6	3	0.0741	4926.0	ORF1ab	3.0	1642.0	4920.0	ORF1ab	3.0	1640.0	2.0	same gene	2021-04	2021	4
5189	5185	4	3	0.0741	4924.0	ORF1ab	1.0	1642.0	4920.0	ORF1ab	3.0	1640.0	2.0	same gene	2021-04	2021	4
5195	5188	7	3	0.0741	4930.0	ORF1ab	1.0	1644.0	4923.0	ORF1ab	3.0	1641.0	3.0	same gene	2021-04	2021	4
521	8782	8261	3	0.07312	256.0	ORF1ab	1.0	86.0	8517.0	ORF1ab	3.0	2839.0	2753.0	same gene	2021-04	2021	4
8782	521	8261	3	0.07312	8517.0	ORF1ab	3.0	2839.0	256.0	ORF1ab	1.0	86.0	2753.0	same gene	2021-04	2021	4
7735	509	7226	3	0.07297	7470.0	ORF1ab	3.0	2490.0	244.0	ORF1ab	1.0	82.0	2408.0	same gene	2021-04	2021	4
509	7735	7226	3	0.07297	244.0	ORF1ab	1.0	82.0	7470.0	ORF1ab	3.0	2490.0	2408.0	same gene	2021-04	2021	4
5191	5184	7	3	0.07213	4926.0	ORF1ab	3.0	1642.0	4919.0	ORF1ab	2.0	1640.0	2.0	same gene	2021-04	2021	4
5189	5184	5	3	0.07213	4924.0	ORF1ab	1.0	1642.0	4919.0	ORF1ab	2.0	1640.0	2.0	same gene	2021-04	2021	4
5184	5195	11	3	0.07213	4919.0	ORF1ab	2.0	1640.0	4930.0	ORF1ab	1.0	1644.0	4.0	same gene	2021-04	2021	4
5195	5184	11	3	0.07213	4930.0	ORF1ab	1.0	1644.0	4919.0	ORF1ab	2.0	1640.0	4.0	same gene	2021-04	2021	4
5193	5184	9	3	0.07213	4928.0	ORF1ab	2.0	1643.0	4919.0	ORF1ab	2.0	1640.0	3.0	same gene	2021-04	2021	4
5184	5189	5	3	0.07213	4919.0	ORF1ab	2.0	1640.0	4924.0	ORF1ab	1.0	1642.0	2.0	same gene	2021-04	2021	4
5184	5191	7	3	0.07213	4919.0	ORF1ab	2.0	1640.0	4926.0	ORF1ab	3.0	1642.0	2.0	same gene	2021-04	2021	4
5184	5193	9	3	0.07213	4919.0	ORF1ab	2.0	1640.0	4928.0	ORF1ab	2.0	1643.0	3.0	same gene	2021-04	2021	4
1927	22255	20328	3	0.07139	1662.0	ORF1ab	3.0	554.0	693.0	S	3.0	231.0		different gene	2021-04	2021	4
22255	1927	20328	3	0.07139	693.0	S	3.0	231.0	1662.0	ORF1ab	3.0	554.0		different gene	2021-04	2021	4
23756	29197	5441	3	0.07098	2194.0	S	1.0	732.0	924.0	N	3.0	308.0		different gene	2021-04	2021	4
29197	23756	5441	3	0.07098	924.0	N	3.0	308.0	2194.0	S	1.0	732.0		different gene	2021-04	2021	4
19334	19541	207	3	0.06971	5867.0	ORF1ab	2.0	1956.0	6074.0	ORF1ab	2.0	2025.0	69.0	same gene	2021-04	2021	4
19541	19334	207	3	0.06971	6074.0	ORF1ab	2.0	2025.0	5867.0	ORF1ab	2.0	1956.0	69.0	same gene	2021-04	2021	4
21756	21777	21	3	0.06925	194.0	S	2.0	65.0	215.0	S	2.0	72.0	7.0	same gene	2021-04	2021	4
21777	21756	21	3	0.06925	215.0	S	2.0	72.0	194.0	S	2.0	65.0	7.0	same gene	2021-04	2021	4
21904	21791	113	3	0.06883	342.0	S	3.0	114.0	229.0	S	1.0	77.0	37.0	same gene	2021-04	2021	4
21791	21904	113	3	0.06883	229.0	S	1.0	77.0	342.0	S	3.0	114.0	37.0	same gene	2021-04	2021	4
19322	19532	210	3	0.06812	5855.0	ORF1ab	2.0	1952.0	6065.0	ORF1ab	2.0	2022.0	70.0	same gene	2021-04	2021	4
19532	19322	210	3	0.06812	6065.0	ORF1ab	2.0	2022.0	5855.0	ORF1ab	2.0	1952.0	70.0	same gene	2021-04	2021	4
21801	28887	7086	3	0.06784	239.0	S	2.0	80.0	614.0	N	2.0	205.0		different gene	2021-04	2021	4
28887	21801	7086	3	0.06784	614.0	N	2.0	205.0	239.0	S	2.0	80.0		different gene	2021-04	2021	4
21934	21784	150	3	0.06759	372.0	S	3.0	124.0	222.0	S	3.0	74.0	50.0	same gene	2021-04	2021	4
21784	21934	150	3	0.06759	222.0	S	3.0	74.0	372.0	S	3.0	124.0	50.0	same gene	2021-04	2021	4
270	7499	7229	3	0.067	5.0	ORF1ab	2.0	2.0	7234.0	ORF1ab	1.0	2412.0	2410.0	same gene	2021-04	2021	4
7499	270	7229	3	0.067	7234.0	ORF1ab	1.0	2412.0	5.0	ORF1ab	2.0	2.0	2410.0	same gene	2021-04	2021	4
8603	17615	9012	3	0.06694	8338.0	ORF1ab	1.0	2780.0	4148.0	ORF1ab	2.0	1383.0	1397.0	same gene	2021-04	2021	4
17615	8603	9012	3	0.06694	4148.0	ORF1ab	2.0	1383.0	8338.0	ORF1ab	1.0	2780.0	1397.0	same gene	2021-04	2021	4
28095	15096	12999	3	0.06682	202.0	ORF8	1.0	68.0	1629.0	ORF1ab	3.0	543.0		different gene	2021-04	2021	4
15096	28095	12999	3	0.06682	1629.0	ORF1ab	3.0	543.0	202.0	ORF8	1.0	68.0		different gene	2021-04	2021	4
23664	23012	652	3	0.06677	2102.0	S	2.0	701.0	1450.0	S	1.0	484.0	217.0	same gene	2021-04	2021	4
23012	23664	652	3	0.06677	1450.0	S	1.0	484.0	2102.0	S	2.0	701.0	217.0	same gene	2021-04	2021	4
10195	28075	17880	3	0.0661	9930.0	ORF1ab	3.0	3310.0	182.0	ORF8	2.0	61.0		different gene	2021-04	2021	4
28075	10195	17880	3	0.0661	182.0	ORF8	2.0	61.0	9930.0	ORF1ab	3.0	3310.0		different gene	2021-04	2021	4
1605	1611	6	3	0.06576	1340.0	ORF1ab	2.0	447.0	1346.0	ORF1ab	2.0	449.0	2.0	same gene	2021-04	2021	4
1611	1605	6	3	0.06576	1346.0	ORF1ab	2.0	449.0	1340.0	ORF1ab	2.0	447.0	2.0	same gene	2021-04	2021	4
13356	13367	11	3	0.06549	13091.0	ORF1ab	2.0	4364.0	13102.0	ORF1ab	1.0	4368.0	4.0	same gene	2021-04	2021	4
13367	13356	11	3	0.06549	13102.0	ORF1ab	1.0	4368.0	13091.0	ORF1ab	2.0	4364.0	4.0	same gene	2021-04	2021	4
13669	13664	5	3	0.06545	202.0	ORF1ab	1.0	68.0	197.0	ORF1ab	2.0	66.0	2.0	same gene	2021-04	2021	4
13664	13669	5	3	0.06545	197.0	ORF1ab	2.0	66.0	202.0	ORF1ab	1.0	68.0	2.0	same gene	2021-04	2021	4
5190	5195	5	3	0.06533	4925.0	ORF1ab	2.0	1642.0	4930.0	ORF1ab	1.0	1644.0	2.0	same gene	2021-04	2021	4
5195	5190	5	3	0.06533	4930.0	ORF1ab	1.0	1644.0	4925.0	ORF1ab	2.0	1642.0	2.0	same gene	2021-04	2021	4
22995	21306	1689	3	0.06516	1433.0	S	2.0	478.0	7839.0	ORF1ab	3.0	2613.0		different gene	2021-04	2021	4
21306	22995	1689	3	0.06516	7839.0	ORF1ab	3.0	2613.0	1433.0	S	2.0	478.0		different gene	2021-04	2021	4
9818	9814	4	3	0.06492	9553.0	ORF1ab	1.0	3185.0	9549.0	ORF1ab	3.0	3183.0	2.0	same gene	2021-04	2021	4
9814	9818	4	3	0.06492	9549.0	ORF1ab	3.0	3183.0	9553.0	ORF1ab	1.0	3185.0	2.0	same gene	2021-04	2021	4
13361	13340	21	3	0.06474	13096.0	ORF1ab	1.0	4366.0	13075.0	ORF1ab	1.0	4359.0	7.0	same gene	2021-04	2021	4
13343	13349	6	3	0.06474	13078.0	ORF1ab	1.0	4360.0	13084.0	ORF1ab	1.0	4362.0	2.0	same gene	2021-04	2021	4
13343	13357	14	3	0.06474	13078.0	ORF1ab	1.0	4360.0	13092.0	ORF1ab	3.0	4364.0	4.0	same gene	2021-04	2021	4
13343	13355	12	3	0.06474	13078.0	ORF1ab	1.0	4360.0	13090.0	ORF1ab	1.0	4364.0	4.0	same gene	2021-04	2021	4
13343	13353	10	3	0.06474	13078.0	ORF1ab	1.0	4360.0	13088.0	ORF1ab	2.0	4363.0	3.0	same gene	2021-04	2021	4
13343	13352	9	3	0.06474	13078.0	ORF1ab	1.0	4360.0	13087.0	ORF1ab	1.0	4363.0	3.0	same gene	2021-04	2021	4
13343	13350	7	3	0.06474	13078.0	ORF1ab	1.0	4360.0	13085.0	ORF1ab	2.0	4362.0	2.0	same gene	2021-04	2021	4
13364	13349	15	3	0.06474	13099.0	ORF1ab	1.0	4367.0	13084.0	ORF1ab	1.0	4362.0	5.0	same gene	2021-04	2021	4
13360	13349	11	3	0.06474	13095.0	ORF1ab	3.0	4365.0	13084.0	ORF1ab	1.0	4362.0	3.0	same gene	2021-04	2021	4
13361	13349	12	3	0.06474	13096.0	ORF1ab	1.0	4366.0	13084.0	ORF1ab	1.0	4362.0	4.0	same gene	2021-04	2021	4
13343	13360	17	3	0.06474	13078.0	ORF1ab	1.0	4360.0	13095.0	ORF1ab	3.0	4365.0	5.0	same gene	2021-04	2021	4
13357	13340	17	3	0.06474	13092.0	ORF1ab	3.0	4364.0	13075.0	ORF1ab	1.0	4359.0	5.0	same gene	2021-04	2021	4
13355	13340	15	3	0.06474	13090.0	ORF1ab	1.0	4364.0	13075.0	ORF1ab	1.0	4359.0	5.0	same gene	2021-04	2021	4
13341	13364	23	3	0.06474	13076.0	ORF1ab	2.0	4359.0	13099.0	ORF1ab	1.0	4367.0	8.0	same gene	2021-04	2021	4
13341	13361	20	3	0.06474	13076.0	ORF1ab	2.0	4359.0	13096.0	ORF1ab	1.0	4366.0	7.0	same gene	2021-04	2021	4
13341	13360	19	3	0.06474	13076.0	ORF1ab	2.0	4359.0	13095.0	ORF1ab	3.0	4365.0	6.0	same gene	2021-04	2021	4
13341	13359	18	3	0.06474	13076.0	ORF1ab	2.0	4359.0	13094.0	ORF1ab	2.0	4365.0	6.0	same gene	2021-04	2021	4
13343	13359	16	3	0.06474	13078.0	ORF1ab	1.0	4360.0	13094.0	ORF1ab	2.0	4365.0	5.0	same gene	2021-04	2021	4
13357	13349	8	3	0.06474	13092.0	ORF1ab	3.0	4364.0	13084.0	ORF1ab	1.0	4362.0	2.0	same gene	2021-04	2021	4
13343	13361	18	3	0.06474	13078.0	ORF1ab	1.0	4360.0	13096.0	ORF1ab	1.0	4366.0	6.0	same gene	2021-04	2021	4
13344	13353	9	3	0.06474	13079.0	ORF1ab	2.0	4360.0	13088.0	ORF1ab	2.0	4363.0	3.0	same gene	2021-04	2021	4
13364	13340	24	3	0.06474	13099.0	ORF1ab	1.0	4367.0	13075.0	ORF1ab	1.0	4359.0	8.0	same gene	2021-04	2021	4
13344	13364	20	3	0.06474	13079.0	ORF1ab	2.0	4360.0	13099.0	ORF1ab	1.0	4367.0	7.0	same gene	2021-04	2021	4
13344	13361	17	3	0.06474	13079.0	ORF1ab	2.0	4360.0	13096.0	ORF1ab	1.0	4366.0	6.0	same gene	2021-04	2021	4
13344	13360	16	3	0.06474	13079.0	ORF1ab	2.0	4360.0	13095.0	ORF1ab	3.0	4365.0	5.0	same gene	2021-04	2021	4
13344	13359	15	3	0.06474	13079.0	ORF1ab	2.0	4360.0	13094.0	ORF1ab	2.0	4365.0	5.0	same gene	2021-04	2021	4
13344	13357	13	3	0.06474	13079.0	ORF1ab	2.0	4360.0	13092.0	ORF1ab	3.0	4364.0	4.0	same gene	2021-04	2021	4
13344	13355	11	3	0.06474	13079.0	ORF1ab	2.0	4360.0	13090.0	ORF1ab	1.0	4364.0	4.0	same gene	2021-04	2021	4
13344	13352	8	3	0.06474	13079.0	ORF1ab	2.0	4360.0	13087.0	ORF1ab	1.0	4363.0	3.0	same gene	2021-04	2021	4
13343	13364	21	3	0.06474	13078.0	ORF1ab	1.0	4360.0	13099.0	ORF1ab	1.0	4367.0	7.0	same gene	2021-04	2021	4
13344	13350	6	3	0.06474	13079.0	ORF1ab	2.0	4360.0	13085.0	ORF1ab	2.0	4362.0	2.0	same gene	2021-04	2021	4
13344	13349	5	3	0.06474	13079.0	ORF1ab	2.0	4360.0	13084.0	ORF1ab	1.0	4362.0	2.0	same gene	2021-04	2021	4
13341	13355	14	3	0.06474	13076.0	ORF1ab	2.0	4359.0	13090.0	ORF1ab	1.0	4364.0	5.0	same gene	2021-04	2021	4
13359	13340	19	3	0.06474	13094.0	ORF1ab	2.0	4365.0	13075.0	ORF1ab	1.0	4359.0	6.0	same gene	2021-04	2021	4
13355	13349	6	3	0.06474	13090.0	ORF1ab	1.0	4364.0	13084.0	ORF1ab	1.0	4362.0	2.0	same gene	2021-04	2021	4
13360	13340	20	3	0.06474	13095.0	ORF1ab	3.0	4365.0	13075.0	ORF1ab	1.0	4359.0	6.0	same gene	2021-04	2021	4
13359	13349	10	3	0.06474	13094.0	ORF1ab	2.0	4365.0	13084.0	ORF1ab	1.0	4362.0	3.0	same gene	2021-04	2021	4
13341	13357	16	3	0.06474	13076.0	ORF1ab	2.0	4359.0	13092.0	ORF1ab	3.0	4364.0	5.0	same gene	2021-04	2021	4
13350	13340	10	3	0.06474	13085.0	ORF1ab	2.0	4362.0	13075.0	ORF1ab	1.0	4359.0	3.0	same gene	2021-04	2021	4
13341	13353	12	3	0.06474	13076.0	ORF1ab	2.0	4359.0	13088.0	ORF1ab	2.0	4363.0	4.0	same gene	2021-04	2021	4
13340	13350	10	3	0.06474	13075.0	ORF1ab	1.0	4359.0	13085.0	ORF1ab	2.0	4362.0	3.0	same gene	2021-04	2021	4
13340	13347	7	3	0.06474	13075.0	ORF1ab	1.0	4359.0	13082.0	ORF1ab	2.0	4361.0	2.0	same gene	2021-04	2021	4
13360	13350	10	3	0.06474	13095.0	ORF1ab	3.0	4365.0	13085.0	ORF1ab	2.0	4362.0	3.0	same gene	2021-04	2021	4
13361	13350	11	3	0.06474	13096.0	ORF1ab	1.0	4366.0	13085.0	ORF1ab	2.0	4362.0	4.0	same gene	2021-04	2021	4
13364	13350	14	3	0.06474	13099.0	ORF1ab	1.0	4367.0	13085.0	ORF1ab	2.0	4362.0	5.0	same gene	2021-04	2021	4
13359	13352	7	3	0.06474	13094.0	ORF1ab	2.0	4365.0	13087.0	ORF1ab	1.0	4363.0	2.0	same gene	2021-04	2021	4
13360	13352	8	3	0.06474	13095.0	ORF1ab	3.0	4365.0	13087.0	ORF1ab	1.0	4363.0	2.0	same gene	2021-04	2021	4
13361	13352	9	3	0.06474	13096.0	ORF1ab	1.0	4366.0	13087.0	ORF1ab	1.0	4363.0	3.0	same gene	2021-04	2021	4
13364	13352	12	3	0.06474	13099.0	ORF1ab	1.0	4367.0	13087.0	ORF1ab	1.0	4363.0	4.0	same gene	2021-04	2021	4
13359	13353	6	3	0.06474	13094.0	ORF1ab	2.0	4365.0	13088.0	ORF1ab	2.0	4363.0	2.0	same gene	2021-04	2021	4
13360	13353	7	3	0.06474	13095.0	ORF1ab	3.0	4365.0	13088.0	ORF1ab	2.0	4363.0	2.0	same gene	2021-04	2021	4
13361	13353	8	3	0.06474	13096.0	ORF1ab	1.0	4366.0	13088.0	ORF1ab	2.0	4363.0	3.0	same gene	2021-04	2021	4
13364	13353	11	3	0.06474	13099.0	ORF1ab	1.0	4367.0	13088.0	ORF1ab	2.0	4363.0	4.0	same gene	2021-04	2021	4
13361	13355	6	3	0.06474	13096.0	ORF1ab	1.0	4366.0	13090.0	ORF1ab	1.0	4364.0	2.0	same gene	2021-04	2021	4
13364	13355	9	3	0.06474	13099.0	ORF1ab	1.0	4367.0	13090.0	ORF1ab	1.0	4364.0	3.0	same gene	2021-04	2021	4
13361	13357	4	3	0.06474	13096.0	ORF1ab	1.0	4366.0	13092.0	ORF1ab	3.0	4364.0	2.0	same gene	2021-04	2021	4
13364	13359	5	3	0.06474	13099.0	ORF1ab	1.0	4367.0	13094.0	ORF1ab	2.0	4365.0	2.0	same gene	2021-04	2021	4
13364	13360	4	3	0.06474	13099.0	ORF1ab	1.0	4367.0	13095.0	ORF1ab	3.0	4365.0	2.0	same gene	2021-04	2021	4
13340	13349	9	3	0.06474	13075.0	ORF1ab	1.0	4359.0	13084.0	ORF1ab	1.0	4362.0	3.0	same gene	2021-04	2021	4
13340	13352	12	3	0.06474	13075.0	ORF1ab	1.0	4359.0	13087.0	ORF1ab	1.0	4363.0	4.0	same gene	2021-04	2021	4
13341	13352	11	3	0.06474	13076.0	ORF1ab	2.0	4359.0	13087.0	ORF1ab	1.0	4363.0	4.0	same gene	2021-04	2021	4
13340	13353	13	3	0.06474	13075.0	ORF1ab	1.0	4359.0	13088.0	ORF1ab	2.0	4363.0	4.0	same gene	2021-04	2021	4
13341	13350	9	3	0.06474	13076.0	ORF1ab	2.0	4359.0	13085.0	ORF1ab	2.0	4362.0	3.0	same gene	2021-04	2021	4
13341	13349	8	3	0.06474	13076.0	ORF1ab	2.0	4359.0	13084.0	ORF1ab	1.0	4362.0	3.0	same gene	2021-04	2021	4
13341	13347	6	3	0.06474	13076.0	ORF1ab	2.0	4359.0	13082.0	ORF1ab	2.0	4361.0	2.0	same gene	2021-04	2021	4
13353	13340	13	3	0.06474	13088.0	ORF1ab	2.0	4363.0	13075.0	ORF1ab	1.0	4359.0	4.0	same gene	2021-04	2021	4
13352	13340	12	3	0.06474	13087.0	ORF1ab	1.0	4363.0	13075.0	ORF1ab	1.0	4359.0	4.0	same gene	2021-04	2021	4
13347	13353	6	3	0.06474	13082.0	ORF1ab	2.0	4361.0	13088.0	ORF1ab	2.0	4363.0	2.0	same gene	2021-04	2021	4
13349	13340	9	3	0.06474	13084.0	ORF1ab	1.0	4362.0	13075.0	ORF1ab	1.0	4359.0	3.0	same gene	2021-04	2021	4
13347	13340	7	3	0.06474	13082.0	ORF1ab	2.0	4361.0	13075.0	ORF1ab	1.0	4359.0	2.0	same gene	2021-04	2021	4
13355	13350	5	3	0.06474	13090.0	ORF1ab	1.0	4364.0	13085.0	ORF1ab	2.0	4362.0	2.0	same gene	2021-04	2021	4
13357	13350	7	3	0.06474	13092.0	ORF1ab	3.0	4364.0	13085.0	ORF1ab	2.0	4362.0	2.0	same gene	2021-04	2021	4
13359	13350	9	3	0.06474	13094.0	ORF1ab	2.0	4365.0	13085.0	ORF1ab	2.0	4362.0	3.0	same gene	2021-04	2021	4
13340	13364	24	3	0.06474	13075.0	ORF1ab	1.0	4359.0	13099.0	ORF1ab	1.0	4367.0	8.0	same gene	2021-04	2021	4
13340	13361	21	3	0.06474	13075.0	ORF1ab	1.0	4359.0	13096.0	ORF1ab	1.0	4366.0	7.0	same gene	2021-04	2021	4
13340	13360	20	3	0.06474	13075.0	ORF1ab	1.0	4359.0	13095.0	ORF1ab	3.0	4365.0	6.0	same gene	2021-04	2021	4
13340	13359	19	3	0.06474	13075.0	ORF1ab	1.0	4359.0	13094.0	ORF1ab	2.0	4365.0	6.0	same gene	2021-04	2021	4
13340	13357	17	3	0.06474	13075.0	ORF1ab	1.0	4359.0	13092.0	ORF1ab	3.0	4364.0	5.0	same gene	2021-04	2021	4
13340	13355	15	3	0.06474	13075.0	ORF1ab	1.0	4359.0	13090.0	ORF1ab	1.0	4364.0	5.0	same gene	2021-04	2021	4
13347	13352	5	3	0.06474	13082.0	ORF1ab	2.0	4361.0	13087.0	ORF1ab	1.0	4363.0	2.0	same gene	2021-04	2021	4
13364	13357	7	3	0.06474	13099.0	ORF1ab	1.0	4367.0	13092.0	ORF1ab	3.0	4364.0	3.0	same gene	2021-04	2021	4
13347	13355	8	3	0.06474	13082.0	ORF1ab	2.0	4361.0	13090.0	ORF1ab	1.0	4364.0	3.0	same gene	2021-04	2021	4
13353	13341	12	3	0.06474	13088.0	ORF1ab	2.0	4363.0	13076.0	ORF1ab	2.0	4359.0	4.0	same gene	2021-04	2021	4
13352	13344	8	3	0.06474	13087.0	ORF1ab	1.0	4363.0	13079.0	ORF1ab	2.0	4360.0	3.0	same gene	2021-04	2021	4
13350	13344	6	3	0.06474	13085.0	ORF1ab	2.0	4362.0	13079.0	ORF1ab	2.0	4360.0	2.0	same gene	2021-04	2021	4
13349	13344	5	3	0.06474	13084.0	ORF1ab	1.0	4362.0	13079.0	ORF1ab	2.0	4360.0	2.0	same gene	2021-04	2021	4
13357	13361	4	3	0.06474	13092.0	ORF1ab	3.0	4364.0	13096.0	ORF1ab	1.0	4366.0	2.0	same gene	2021-04	2021	4
13357	13364	7	3	0.06474	13092.0	ORF1ab	3.0	4364.0	13099.0	ORF1ab	1.0	4367.0	3.0	same gene	2021-04	2021	4
13352	13341	11	3	0.06474	13087.0	ORF1ab	1.0	4363.0	13076.0	ORF1ab	2.0	4359.0	4.0	same gene	2021-04	2021	4
13364	13343	21	3	0.06474	13099.0	ORF1ab	1.0	4367.0	13078.0	ORF1ab	1.0	4360.0	7.0	same gene	2021-04	2021	4
13355	13344	11	3	0.06474	13090.0	ORF1ab	1.0	4364.0	13079.0	ORF1ab	2.0	4360.0	4.0	same gene	2021-04	2021	4
13359	13364	5	3	0.06474	13094.0	ORF1ab	2.0	4365.0	13099.0	ORF1ab	1.0	4367.0	2.0	same gene	2021-04	2021	4
13350	13364	14	3	0.06474	13085.0	ORF1ab	2.0	4362.0	13099.0	ORF1ab	1.0	4367.0	5.0	same gene	2021-04	2021	4
13350	13361	11	3	0.06474	13085.0	ORF1ab	2.0	4362.0	13096.0	ORF1ab	1.0	4366.0	4.0	same gene	2021-04	2021	4
13350	13360	10	3	0.06474	13085.0	ORF1ab	2.0	4362.0	13095.0	ORF1ab	3.0	4365.0	3.0	same gene	2021-04	2021	4
13350	13359	9	3	0.06474	13085.0	ORF1ab	2.0	4362.0	13094.0	ORF1ab	2.0	4365.0	3.0	same gene	2021-04	2021	4
13350	13357	7	3	0.06474	13085.0	ORF1ab	2.0	4362.0	13092.0	ORF1ab	3.0	4364.0	2.0	same gene	2021-04	2021	4
13353	13344	9	3	0.06474	13088.0	ORF1ab	2.0	4363.0	13079.0	ORF1ab	2.0	4360.0	3.0	same gene	2021-04	2021	4
13355	13364	9	3	0.06474	13090.0	ORF1ab	1.0	4364.0	13099.0	ORF1ab	1.0	4367.0	3.0	same gene	2021-04	2021	4
13361	13343	18	3	0.06474	13096.0	ORF1ab	1.0	4366.0	13078.0	ORF1ab	1.0	4360.0	6.0	same gene	2021-04	2021	4
13350	13341	9	3	0.06474	13085.0	ORF1ab	2.0	4362.0	13076.0	ORF1ab	2.0	4359.0	3.0	same gene	2021-04	2021	4
13360	13344	16	3	0.06474	13095.0	ORF1ab	3.0	4365.0	13079.0	ORF1ab	2.0	4360.0	5.0	same gene	2021-04	2021	4
13359	13344	15	3	0.06474	13094.0	ORF1ab	2.0	4365.0	13079.0	ORF1ab	2.0	4360.0	5.0	same gene	2021-04	2021	4
[truncated: 6,427 more rows]
