# Supplementary material for: Real-time identification of epistatic interactions in SARS-CoV-2 from large genome collections
Source: Genome Biol. 2024 Aug 22;25:228. doi: 10.1186/s13059-024-03355-y (PMC11342480; doi:10.1186/s13059-024-03355-y)
Supplement: Supplementary file 9 — Additional file 9. Table S8: predicted interactions for the time subsets, from March 2020 until March 2023; columns are the same as those in Table S7. [file 13059_2024_3355_MOESM9_ESM.zip › time_subset_2021-06.tsv]

pos_source	pos_target	distance	outlier	mi	feature_position_source	gene_source	codon_source	feature_codon_source	feature_position_target	gene_target	codon_target	feature_codon_target	codon_distance	interaction	name	year	month
27972	28048	76	4	0.68896	79.0	ORF8	1.0	27.0	155.0	ORF8	2.0	52.0	25.0	same gene	2021-06	2021	6
28048	27972	76	4	0.68896	155.0	ORF8	2.0	52.0	79.0	ORF8	1.0	27.0	25.0	same gene	2021-06	2021	6
11290	11295	5	4	0.6769	11025.0	ORF1ab	3.0	3675.0	11030.0	ORF1ab	2.0	3677.0	2.0	same gene	2021-06	2021	6
11295	11290	5	4	0.6769	11030.0	ORF1ab	2.0	3677.0	11025.0	ORF1ab	3.0	3675.0	2.0	same gene	2021-06	2021	6
3267	23271	20004	4	0.67585	3002.0	ORF1ab	2.0	1001.0	1709.0	S	2.0	570.0		different gene	2021-06	2021	6
23271	3267	20004	4	0.67585	1709.0	S	2.0	570.0	3002.0	ORF1ab	2.0	1001.0		different gene	2021-06	2021	6
28111	27972	139	4	0.67419	218.0	ORF8	2.0	73.0	79.0	ORF8	1.0	27.0	46.0	same gene	2021-06	2021	6
27972	28111	139	4	0.67419	79.0	ORF8	1.0	27.0	218.0	ORF8	2.0	73.0	46.0	same gene	2021-06	2021	6
23271	15279	7992	4	0.6738	1709.0	S	2.0	570.0	1812.0	ORF1ab	3.0	604.0		different gene	2021-06	2021	6
15279	23271	7992	4	0.6738	1812.0	ORF1ab	3.0	604.0	1709.0	S	2.0	570.0		different gene	2021-06	2021	6
11282	11297	15	4	0.67357	11017.0	ORF1ab	1.0	3673.0	11032.0	ORF1ab	1.0	3678.0	5.0	same gene	2021-06	2021	6
11297	11282	15	4	0.67357	11032.0	ORF1ab	1.0	3678.0	11017.0	ORF1ab	1.0	3673.0	5.0	same gene	2021-06	2021	6
5388	16176	10788	4	0.67223	5123.0	ORF1ab	2.0	1708.0	2709.0	ORF1ab	3.0	903.0	805.0	same gene	2021-06	2021	6
16176	5388	10788	4	0.67223	2709.0	ORF1ab	3.0	903.0	5123.0	ORF1ab	2.0	1708.0	805.0	same gene	2021-06	2021	6
24914	5388	19526	4	0.67209	3352.0	S	1.0	1118.0	5123.0	ORF1ab	2.0	1708.0		different gene	2021-06	2021	6
5388	24914	19526	4	0.67209	5123.0	ORF1ab	2.0	1708.0	3352.0	S	1.0	1118.0		different gene	2021-06	2021	6
5388	3267	2121	4	0.66976	5123.0	ORF1ab	2.0	1708.0	3002.0	ORF1ab	2.0	1001.0	707.0	same gene	2021-06	2021	6
3267	5388	2121	4	0.66976	3002.0	ORF1ab	2.0	1001.0	5123.0	ORF1ab	2.0	1708.0	707.0	same gene	2021-06	2021	6
28111	5388	22723	4	0.66903	218.0	ORF8	2.0	73.0	5123.0	ORF1ab	2.0	1708.0		different gene	2021-06	2021	6
5388	28111	22723	4	0.66903	5123.0	ORF1ab	2.0	1708.0	218.0	ORF8	2.0	73.0		different gene	2021-06	2021	6
14676	913	13763	4	0.6687	1209.0	ORF1ab	3.0	403.0	648.0	ORF1ab	3.0	216.0	187.0	same gene	2021-06	2021	6
913	14676	13763	4	0.6687	648.0	ORF1ab	3.0	216.0	1209.0	ORF1ab	3.0	403.0	187.0	same gene	2021-06	2021	6
23271	913	22358	4	0.66807	1709.0	S	2.0	570.0	648.0	ORF1ab	3.0	216.0		different gene	2021-06	2021	6
913	23271	22358	4	0.66807	648.0	ORF1ab	3.0	216.0	1709.0	S	2.0	570.0		different gene	2021-06	2021	6
15279	24506	9227	4	0.66559	1812.0	ORF1ab	3.0	604.0	2944.0	S	1.0	982.0		different gene	2021-06	2021	6
24506	15279	9227	4	0.66559	2944.0	S	1.0	982.0	1812.0	ORF1ab	3.0	604.0		different gene	2021-06	2021	6
23271	6954	16317	4	0.66455	1709.0	S	2.0	570.0	6689.0	ORF1ab	2.0	2230.0		different gene	2021-06	2021	6
6954	23271	16317	4	0.66455	6689.0	ORF1ab	2.0	2230.0	1709.0	S	2.0	570.0		different gene	2021-06	2021	6
27972	16176	11796	4	0.66388	79.0	ORF8	1.0	27.0	2709.0	ORF1ab	3.0	903.0		different gene	2021-06	2021	6
16176	27972	11796	4	0.66388	2709.0	ORF1ab	3.0	903.0	79.0	ORF8	1.0	27.0		different gene	2021-06	2021	6
16176	913	15263	4	0.66361	2709.0	ORF1ab	3.0	903.0	648.0	ORF1ab	3.0	216.0	687.0	same gene	2021-06	2021	6
913	16176	15263	4	0.66361	648.0	ORF1ab	3.0	216.0	2709.0	ORF1ab	3.0	903.0	687.0	same gene	2021-06	2021	6
28977	913	28064	4	0.66216	704.0	N	2.0	235.0	648.0	ORF1ab	3.0	216.0		different gene	2021-06	2021	6
913	28977	28064	4	0.66216	648.0	ORF1ab	3.0	216.0	704.0	N	2.0	235.0		different gene	2021-06	2021	6
27972	28281	309	4	0.66003	79.0	ORF8	1.0	27.0	8.0	N	2.0	3.0		different gene	2021-06	2021	6
28281	27972	309	4	0.66003	8.0	N	2.0	3.0	79.0	ORF8	1.0	27.0		different gene	2021-06	2021	6
28281	14676	13605	4	0.65655	8.0	N	2.0	3.0	1209.0	ORF1ab	3.0	403.0		different gene	2021-06	2021	6
14676	28281	13605	4	0.65655	1209.0	ORF1ab	3.0	403.0	8.0	N	2.0	3.0		different gene	2021-06	2021	6
5986	5388	598	4	0.65392	5721.0	ORF1ab	3.0	1907.0	5123.0	ORF1ab	2.0	1708.0	199.0	same gene	2021-06	2021	6
5388	5986	598	4	0.65392	5123.0	ORF1ab	2.0	1708.0	5721.0	ORF1ab	3.0	1907.0	199.0	same gene	2021-06	2021	6
24506	23709	797	4	0.64642	2944.0	S	1.0	982.0	2147.0	S	2.0	716.0	266.0	same gene	2021-06	2021	6
23709	24506	797	4	0.64642	2147.0	S	2.0	716.0	2944.0	S	1.0	982.0	266.0	same gene	2021-06	2021	6
28881	23604	5277	4	0.63922	608.0	N	2.0	203.0	2042.0	S	2.0	681.0		different gene	2021-06	2021	6
23604	28881	5277	4	0.63922	2042.0	S	2.0	681.0	608.0	N	2.0	203.0		different gene	2021-06	2021	6
16176	21998	5822	4	0.54783	2709.0	ORF1ab	3.0	903.0	436.0	S	1.0	146.0		different gene	2021-06	2021	6
21998	16176	5822	4	0.54783	436.0	S	1.0	146.0	2709.0	ORF1ab	3.0	903.0		different gene	2021-06	2021	6
23604	23709	105	4	0.53458	2042.0	S	2.0	681.0	2147.0	S	2.0	716.0	35.0	same gene	2021-06	2021	6
23709	23604	105	4	0.53458	2147.0	S	2.0	716.0	2042.0	S	2.0	681.0	35.0	same gene	2021-06	2021	6
16176	21766	5590	4	0.53147	2709.0	ORF1ab	3.0	903.0	204.0	S	3.0	68.0		different gene	2021-06	2021	6
21766	16176	5590	4	0.53147	204.0	S	3.0	68.0	2709.0	ORF1ab	3.0	903.0		different gene	2021-06	2021	6
23063	28111	5048	4	0.50567	1501.0	S	1.0	501.0	218.0	ORF8	2.0	73.0		different gene	2021-06	2021	6
28111	23063	5048	4	0.50567	218.0	ORF8	2.0	73.0	1501.0	S	1.0	501.0		different gene	2021-06	2021	6
21772	21989	217	4	0.49397	210.0	S	3.0	70.0	427.0	S	1.0	143.0	73.0	same gene	2021-06	2021	6
21989	21772	217	4	0.49397	427.0	S	1.0	143.0	210.0	S	3.0	70.0	73.0	same gene	2021-06	2021	6
11296	23063	11767	4	0.44394	11031.0	ORF1ab	3.0	3677.0	1501.0	S	1.0	501.0		different gene	2021-06	2021	6
23063	11296	11767	4	0.44394	1501.0	S	1.0	501.0	11031.0	ORF1ab	3.0	3677.0		different gene	2021-06	2021	6
28251	28245	6	4	0.42739	358.0	ORF8	1.0	120.0	352.0	ORF8	1.0	118.0	2.0	same gene	2021-06	2021	6
28245	28251	6	4	0.42739	352.0	ORF8	1.0	118.0	358.0	ORF8	1.0	120.0	2.0	same gene	2021-06	2021	6
28883	28977	94	4	0.41389	610.0	N	1.0	204.0	704.0	N	2.0	235.0	31.0	same gene	2021-06	2021	6
28977	28883	94	4	0.41389	704.0	N	2.0	235.0	610.0	N	1.0	204.0	31.0	same gene	2021-06	2021	6
22031	22027	4	4	0.40611	469.0	S	1.0	157.0	465.0	S	3.0	155.0	2.0	same gene	2021-06	2021	6
22027	22031	4	4	0.40611	465.0	S	3.0	155.0	469.0	S	1.0	157.0	2.0	same gene	2021-06	2021	6
22025	22032	7	4	0.40552	463.0	S	1.0	155.0	470.0	S	2.0	157.0	2.0	same gene	2021-06	2021	6
22032	22025	7	4	0.40552	470.0	S	2.0	157.0	463.0	S	1.0	155.0	2.0	same gene	2021-06	2021	6
22032	24410	2378	4	0.40378	470.0	S	2.0	157.0	2848.0	S	1.0	950.0	793.0	same gene	2021-06	2021	6
24410	22032	2378	4	0.40378	2848.0	S	1.0	950.0	470.0	S	2.0	157.0	793.0	same gene	2021-06	2021	6
28255	28250	5	4	0.4037	362.0	ORF8	2.0	121.0	357.0	ORF8	3.0	119.0	2.0	same gene	2021-06	2021	6
28250	28255	5	4	0.4037	357.0	ORF8	3.0	119.0	362.0	ORF8	2.0	121.0	2.0	same gene	2021-06	2021	6
25563	1059	24504	4	0.39434	171.0	ORF3a	3.0	57.0	794.0	ORF1ab	2.0	265.0		different gene	2021-06	2021	6
1059	25563	24504	4	0.39434	794.0	ORF1ab	2.0	265.0	171.0	ORF3a	3.0	57.0		different gene	2021-06	2021	6
25469	28881	3412	4	0.38504	77.0	ORF3a	2.0	26.0	608.0	N	2.0	203.0		different gene	2021-06	2021	6
28881	25469	3412	4	0.38504	608.0	N	2.0	203.0	77.0	ORF3a	2.0	26.0		different gene	2021-06	2021	6
27638	28881	1243	4	0.38449	245.0	ORF7a	2.0	82.0	608.0	N	2.0	203.0		different gene	2021-06	2021	6
28881	27638	1243	4	0.38449	608.0	N	2.0	203.0	245.0	ORF7a	2.0	82.0		different gene	2021-06	2021	6
15451	16466	1015	4	0.37986	1984.0	ORF1ab	1.0	662.0	2999.0	ORF1ab	2.0	1000.0	338.0	same gene	2021-06	2021	6
16466	15451	1015	4	0.37986	2999.0	ORF1ab	2.0	1000.0	1984.0	ORF1ab	1.0	662.0	338.0	same gene	2021-06	2021	6
21618	27638	6020	4	0.37464	56.0	S	2.0	19.0	245.0	ORF7a	2.0	82.0		different gene	2021-06	2021	6
27638	21618	6020	4	0.37464	245.0	ORF7a	2.0	82.0	56.0	S	2.0	19.0		different gene	2021-06	2021	6
28881	22032	6849	4	0.3719	608.0	N	2.0	203.0	470.0	S	2.0	157.0		different gene	2021-06	2021	6
22032	28881	6849	4	0.3719	470.0	S	2.0	157.0	608.0	N	2.0	203.0		different gene	2021-06	2021	6
27752	27638	114	4	0.37178	359.0	ORF7a	2.0	120.0	245.0	ORF7a	2.0	82.0	38.0	same gene	2021-06	2021	6
27638	27752	114	4	0.37178	245.0	ORF7a	2.0	82.0	359.0	ORF7a	2.0	120.0	38.0	same gene	2021-06	2021	6
21618	22039	421	4	0.37009	56.0	S	2.0	19.0	477.0	S	3.0	159.0	140.0	same gene	2021-06	2021	6
22039	21618	421	4	0.37009	477.0	S	3.0	159.0	56.0	S	2.0	19.0	140.0	same gene	2021-06	2021	6
28461	25469	2992	4	0.37001	188.0	N	2.0	63.0	77.0	ORF3a	2.0	26.0		different gene	2021-06	2021	6
25469	28461	2992	4	0.37001	77.0	ORF3a	2.0	26.0	188.0	N	2.0	63.0		different gene	2021-06	2021	6
24410	28461	4051	4	0.36461	2848.0	S	1.0	950.0	188.0	N	2.0	63.0		different gene	2021-06	2021	6
28461	24410	4051	4	0.36461	188.0	N	2.0	63.0	2848.0	S	1.0	950.0		different gene	2021-06	2021	6
28461	28258	203	4	0.36324	188.0	N	2.0	63.0	365.0	ORF8	2.0	122.0		different gene	2021-06	2021	6
28258	28461	203	4	0.36324	365.0	ORF8	2.0	122.0	188.0	N	2.0	63.0		different gene	2021-06	2021	6
15451	21618	6167	4	0.35938	1984.0	ORF1ab	1.0	662.0	56.0	S	2.0	19.0		different gene	2021-06	2021	6
21618	15451	6167	4	0.35938	56.0	S	2.0	19.0	1984.0	ORF1ab	1.0	662.0		different gene	2021-06	2021	6
29402	28881	521	4	0.35489	1129.0	N	1.0	377.0	608.0	N	2.0	203.0	174.0	same gene	2021-06	2021	6
28881	29402	521	4	0.35489	608.0	N	2.0	203.0	1129.0	N	1.0	377.0	174.0	same gene	2021-06	2021	6
22995	28461	5466	4	0.34647	1433.0	S	2.0	478.0	188.0	N	2.0	63.0		different gene	2021-06	2021	6
28461	22995	5466	4	0.34647	188.0	N	2.0	63.0	1433.0	S	2.0	478.0		different gene	2021-06	2021	6
26767	23604	3163	4	0.34492	245.0	M	2.0	82.0	2042.0	S	2.0	681.0		different gene	2021-06	2021	6
23604	26767	3163	4	0.34492	2042.0	S	2.0	681.0	245.0	M	2.0	82.0		different gene	2021-06	2021	6
19220	11332	7888	4	0.33735	5753.0	ORF1ab	2.0	1918.0	11067.0	ORF1ab	3.0	3689.0	1771.0	same gene	2021-06	2021	6
11332	19220	7888	4	0.33735	11067.0	ORF1ab	3.0	3689.0	5753.0	ORF1ab	2.0	1918.0	1771.0	same gene	2021-06	2021	6
9053	4181	4872	4	0.33721	8788.0	ORF1ab	1.0	2930.0	3916.0	ORF1ab	1.0	1306.0	1624.0	same gene	2021-06	2021	6
4181	9053	4872	4	0.33721	3916.0	ORF1ab	1.0	1306.0	8788.0	ORF1ab	1.0	2930.0	1624.0	same gene	2021-06	2021	6
11332	9053	2279	4	0.33594	11067.0	ORF1ab	3.0	3689.0	8788.0	ORF1ab	1.0	2930.0	759.0	same gene	2021-06	2021	6
9053	11332	2279	4	0.33594	8788.0	ORF1ab	1.0	2930.0	11067.0	ORF1ab	3.0	3689.0	759.0	same gene	2021-06	2021	6
28271	23604	4667	4	0.3357					2042.0	S	2.0	681.0		different gene	2021-06	2021	6
23604	28271	4667	4	0.3357	2042.0	S	2.0	681.0						different gene	2021-06	2021	6
8986	4181	4805	4	0.33498	8721.0	ORF1ab	3.0	2907.0	3916.0	ORF1ab	1.0	1306.0	1601.0	same gene	2021-06	2021	6
4181	8986	4805	4	0.33498	3916.0	ORF1ab	1.0	1306.0	8721.0	ORF1ab	3.0	2907.0	1601.0	same gene	2021-06	2021	6
19220	4181	15039	4	0.3346	5753.0	ORF1ab	2.0	1918.0	3916.0	ORF1ab	1.0	1306.0	612.0	same gene	2021-06	2021	6
4181	19220	15039	4	0.3346	3916.0	ORF1ab	1.0	1306.0	5753.0	ORF1ab	2.0	1918.0	612.0	same gene	2021-06	2021	6
19220	28916	9696	4	0.33397	5753.0	ORF1ab	2.0	1918.0	643.0	N	1.0	215.0		different gene	2021-06	2021	6
28916	19220	9696	4	0.33397	643.0	N	1.0	215.0	5753.0	ORF1ab	2.0	1918.0		different gene	2021-06	2021	6
11201	19220	8019	4	0.32871	10936.0	ORF1ab	1.0	3646.0	5753.0	ORF1ab	2.0	1918.0	1728.0	same gene	2021-06	2021	6
19220	11201	8019	4	0.32871	5753.0	ORF1ab	2.0	1918.0	10936.0	ORF1ab	1.0	3646.0	1728.0	same gene	2021-06	2021	6
25563	28881	3318	4	0.32364	171.0	ORF3a	3.0	57.0	608.0	N	2.0	203.0		different gene	2021-06	2021	6
28881	25563	3318	4	0.32364	608.0	N	2.0	203.0	171.0	ORF3a	3.0	57.0		different gene	2021-06	2021	6
6402	19220	12818	4	0.32171	6137.0	ORF1ab	2.0	2046.0	5753.0	ORF1ab	2.0	1918.0	128.0	same gene	2021-06	2021	6
19220	6402	12818	4	0.32171	5753.0	ORF1ab	2.0	1918.0	6137.0	ORF1ab	2.0	2046.0	128.0	same gene	2021-06	2021	6
4181	27874	23693	4	0.31835	3916.0	ORF1ab	1.0	1306.0	119.0	ORF7b	2.0	40.0		different gene	2021-06	2021	6
27874	4181	23693	4	0.31835	119.0	ORF7b	2.0	40.0	3916.0	ORF1ab	1.0	1306.0		different gene	2021-06	2021	6
22917	23604	687	4	0.31789	1355.0	S	2.0	452.0	2042.0	S	2.0	681.0	229.0	same gene	2021-06	2021	6
23604	22917	687	4	0.31789	2042.0	S	2.0	681.0	1355.0	S	2.0	452.0	229.0	same gene	2021-06	2021	6
7124	4181	2943	4	0.31477	6859.0	ORF1ab	1.0	2287.0	3916.0	ORF1ab	1.0	1306.0	981.0	same gene	2021-06	2021	6
4181	7124	2943	4	0.31477	3916.0	ORF1ab	1.0	1306.0	6859.0	ORF1ab	1.0	2287.0	981.0	same gene	2021-06	2021	6
2110	14120	12010	4	0.27313	1845.0	ORF1ab	3.0	615.0	653.0	ORF1ab	2.0	218.0	397.0	same gene	2021-06	2021	6
14120	2110	12010	4	0.27313	653.0	ORF1ab	2.0	218.0	1845.0	ORF1ab	3.0	615.0	397.0	same gene	2021-06	2021	6
19220	15451	3769	4	0.26905	5753.0	ORF1ab	2.0	1918.0	1984.0	ORF1ab	1.0	662.0	1256.0	same gene	2021-06	2021	6
15451	19220	3769	4	0.26905	1984.0	ORF1ab	1.0	662.0	5753.0	ORF1ab	2.0	1918.0	1256.0	same gene	2021-06	2021	6
21618	11332	10286	4	0.26754	56.0	S	2.0	19.0	11067.0	ORF1ab	3.0	3689.0		different gene	2021-06	2021	6
11332	21618	10286	4	0.26754	11067.0	ORF1ab	3.0	3689.0	56.0	S	2.0	19.0		different gene	2021-06	2021	6
10029	19220	9191	4	0.26423	9764.0	ORF1ab	2.0	3255.0	5753.0	ORF1ab	2.0	1918.0	1337.0	same gene	2021-06	2021	6
19220	10029	9191	4	0.26423	5753.0	ORF1ab	2.0	1918.0	9764.0	ORF1ab	2.0	3255.0	1337.0	same gene	2021-06	2021	6
25907	18424	7483	4	0.2467	515.0	ORF3a	2.0	172.0	4957.0	ORF1ab	1.0	1653.0		different gene	2021-06	2021	6
18424	25907	7483	4	0.2467	4957.0	ORF1ab	1.0	1653.0	515.0	ORF3a	2.0	172.0		different gene	2021-06	2021	6
28472	18424	10048	4	0.24583	199.0	N	1.0	67.0	4957.0	ORF1ab	1.0	1653.0		different gene	2021-06	2021	6
18424	28472	10048	4	0.24583	4957.0	ORF1ab	1.0	1653.0	199.0	N	1.0	67.0		different gene	2021-06	2021	6
10319	27964	17645	4	0.24352	10054.0	ORF1ab	1.0	3352.0	71.0	ORF8	2.0	24.0		different gene	2021-06	2021	6
27964	10319	17645	4	0.24352	71.0	ORF8	2.0	24.0	10054.0	ORF1ab	1.0	3352.0		different gene	2021-06	2021	6
10029	22995	12966	4	0.24339	9764.0	ORF1ab	2.0	3255.0	1433.0	S	2.0	478.0		different gene	2021-06	2021	6
22995	10029	12966	4	0.24339	1433.0	S	2.0	478.0	9764.0	ORF1ab	2.0	3255.0		different gene	2021-06	2021	6
18424	10319	8105	4	0.23682	4957.0	ORF1ab	1.0	1653.0	10054.0	ORF1ab	1.0	3352.0	1699.0	same gene	2021-06	2021	6
10319	18424	8105	4	0.23682	10054.0	ORF1ab	1.0	3352.0	4957.0	ORF1ab	1.0	1653.0	1699.0	same gene	2021-06	2021	6
18424	21304	2880	4	0.2307	4957.0	ORF1ab	1.0	1653.0	7837.0	ORF1ab	1.0	2613.0	960.0	same gene	2021-06	2021	6
21304	18424	2880	4	0.2307	7837.0	ORF1ab	1.0	2613.0	4957.0	ORF1ab	1.0	1653.0	960.0	same gene	2021-06	2021	6
28869	18424	10445	4	0.19401	596.0	N	2.0	199.0	4957.0	ORF1ab	1.0	1653.0		different gene	2021-06	2021	6
18424	28869	10445	4	0.19401	4957.0	ORF1ab	1.0	1653.0	596.0	N	2.0	199.0		different gene	2021-06	2021	6
21929	21935	6	4	0.1837	367.0	S	1.0	123.0	373.0	S	1.0	125.0	2.0	same gene	2021-06	2021	6
21935	21929	6	4	0.1837	373.0	S	1.0	125.0	367.0	S	1.0	123.0	2.0	same gene	2021-06	2021	6
1059	28869	27810	4	0.1773	794.0	ORF1ab	2.0	265.0	596.0	N	2.0	199.0		different gene	2021-06	2021	6
28869	1059	27810	4	0.1773	596.0	N	2.0	199.0	794.0	ORF1ab	2.0	265.0		different gene	2021-06	2021	6
27925	25517	2408	4	0.16776	32.0	ORF8	2.0	11.0	125.0	ORF3a	2.0	42.0		different gene	2021-06	2021	6
25517	27925	2408	4	0.16776	125.0	ORF3a	2.0	42.0	32.0	ORF8	2.0	11.0		different gene	2021-06	2021	6
28095	14120	13975	4	0.1667	202.0	ORF8	1.0	68.0	653.0	ORF1ab	2.0	218.0		different gene	2021-06	2021	6
14120	28095	13975	4	0.1667	653.0	ORF1ab	2.0	218.0	202.0	ORF8	1.0	68.0		different gene	2021-06	2021	6
27925	9867	18058	4	0.161	32.0	ORF8	2.0	11.0	9602.0	ORF1ab	2.0	3201.0		different gene	2021-06	2021	6
9867	27925	18058	4	0.161	9602.0	ORF1ab	2.0	3201.0	32.0	ORF8	2.0	11.0		different gene	2021-06	2021	6
7851	4181	3670	4	0.15636	7586.0	ORF1ab	2.0	2529.0	3916.0	ORF1ab	1.0	1306.0	1223.0	same gene	2021-06	2021	6
4181	7851	3670	4	0.15636	3916.0	ORF1ab	1.0	1306.0	7586.0	ORF1ab	2.0	2529.0	1223.0	same gene	2021-06	2021	6
22018	21600	418	4	0.15566	456.0	S	3.0	152.0	38.0	S	2.0	13.0	139.0	same gene	2021-06	2021	6
21600	22018	418	4	0.15566	38.0	S	2.0	13.0	456.0	S	3.0	152.0	139.0	same gene	2021-06	2021	6
28095	28111	16	4	0.15491	202.0	ORF8	1.0	68.0	218.0	ORF8	2.0	73.0	5.0	same gene	2021-06	2021	6
28111	28095	16	4	0.15491	218.0	ORF8	2.0	73.0	202.0	ORF8	1.0	68.0	5.0	same gene	2021-06	2021	6
22018	17014	5004	4	0.15417	456.0	S	3.0	152.0	3547.0	ORF1ab	1.0	1183.0		different gene	2021-06	2021	6
17014	22018	5004	4	0.15417	3547.0	ORF1ab	1.0	1183.0	456.0	S	3.0	152.0		different gene	2021-06	2021	6
28975	27925	1050	4	0.1527	702.0	N	3.0	234.0	32.0	ORF8	2.0	11.0		different gene	2021-06	2021	6
27925	28975	1050	4	0.1527	32.0	ORF8	2.0	11.0	702.0	N	3.0	234.0		different gene	2021-06	2021	6
28512	5648	22864	4	0.15006	239.0	N	2.0	80.0	5383.0	ORF1ab	1.0	1795.0		different gene	2021-06	2021	6
5648	28512	22864	4	0.15006	5383.0	ORF1ab	1.0	1795.0	239.0	N	2.0	80.0		different gene	2021-06	2021	6
26149	28512	2363	4	0.14959	757.0	ORF3a	1.0	253.0	239.0	N	2.0	80.0		different gene	2021-06	2021	6
28512	26149	2363	4	0.14959	239.0	N	2.0	80.0	757.0	ORF3a	1.0	253.0		different gene	2021-06	2021	6
733	6319	5586	4	0.14558	468.0	ORF1ab	3.0	156.0	6054.0	ORF1ab	3.0	2018.0	1862.0	same gene	2021-06	2021	6
6319	733	5586	4	0.14558	6054.0	ORF1ab	3.0	2018.0	468.0	ORF1ab	3.0	156.0	1862.0	same gene	2021-06	2021	6
28512	28167	345	4	0.14553	239.0	N	2.0	80.0	274.0	ORF8	1.0	92.0		different gene	2021-06	2021	6
28167	28512	345	4	0.14553	274.0	ORF8	1.0	92.0	239.0	N	2.0	80.0		different gene	2021-06	2021	6
22812	6613	16199	4	0.14375	1250.0	S	2.0	417.0	6348.0	ORF1ab	3.0	2116.0		different gene	2021-06	2021	6
6613	22812	16199	4	0.14375	6348.0	ORF1ab	3.0	2116.0	1250.0	S	2.0	417.0		different gene	2021-06	2021	6
733	28512	27779	4	0.1437	468.0	ORF1ab	3.0	156.0	239.0	N	2.0	80.0		different gene	2021-06	2021	6
28512	733	27779	4	0.1437	239.0	N	2.0	80.0	468.0	ORF1ab	3.0	156.0		different gene	2021-06	2021	6
733	17259	16526	4	0.14361	468.0	ORF1ab	3.0	156.0	3792.0	ORF1ab	3.0	1264.0	1108.0	same gene	2021-06	2021	6
17259	733	16526	4	0.14361	3792.0	ORF1ab	3.0	1264.0	468.0	ORF1ab	3.0	156.0	1108.0	same gene	2021-06	2021	6
21621	28512	6891	4	0.14358	59.0	S	2.0	20.0	239.0	N	2.0	80.0		different gene	2021-06	2021	6
28512	21621	6891	4	0.14358	239.0	N	2.0	80.0	59.0	S	2.0	20.0		different gene	2021-06	2021	6
26801	445	26356	4	0.14308	279.0	M	3.0	93.0	180.0	ORF1ab	3.0	60.0		different gene	2021-06	2021	6
445	26801	26356	4	0.14308	180.0	ORF1ab	3.0	60.0	279.0	M	3.0	93.0		different gene	2021-06	2021	6
28512	13860	14652	4	0.14281	239.0	N	2.0	80.0	393.0	ORF1ab	3.0	131.0		different gene	2021-06	2021	6
13860	28512	14652	4	0.14281	393.0	ORF1ab	3.0	131.0	239.0	N	2.0	80.0		different gene	2021-06	2021	6
445	29645	29200	4	0.1427	180.0	ORF1ab	3.0	60.0	88.0	ORF10	1.0	30.0		different gene	2021-06	2021	6
29645	445	29200	4	0.1427	88.0	ORF10	1.0	30.0	180.0	ORF1ab	3.0	60.0		different gene	2021-06	2021	6
22812	12778	10034	4	0.14248	1250.0	S	2.0	417.0	12513.0	ORF1ab	3.0	4171.0		different gene	2021-06	2021	6
12778	22812	10034	4	0.14248	12513.0	ORF1ab	3.0	4171.0	1250.0	S	2.0	417.0		different gene	2021-06	2021	6
733	22812	22079	4	0.14231	468.0	ORF1ab	3.0	156.0	1250.0	S	2.0	417.0		different gene	2021-06	2021	6
22812	733	22079	4	0.14231	1250.0	S	2.0	417.0	468.0	ORF1ab	3.0	156.0		different gene	2021-06	2021	6
3828	28512	24684	4	0.1422	3563.0	ORF1ab	2.0	1188.0	239.0	N	2.0	80.0		different gene	2021-06	2021	6
28512	3828	24684	4	0.1422	239.0	N	2.0	80.0	3563.0	ORF1ab	2.0	1188.0		different gene	2021-06	2021	6
28932	26801	2131	4	0.14177	659.0	N	2.0	220.0	279.0	M	3.0	93.0		different gene	2021-06	2021	6
26801	28932	2131	4	0.14177	279.0	M	3.0	93.0	659.0	N	2.0	220.0		different gene	2021-06	2021	6
22132	28167	6035	4	0.14043	570.0	S	3.0	190.0	274.0	ORF8	1.0	92.0		different gene	2021-06	2021	6
28167	22132	6035	4	0.14043	274.0	ORF8	1.0	92.0	570.0	S	3.0	190.0		different gene	2021-06	2021	6
445	6286	5841	4	0.13929	180.0	ORF1ab	3.0	60.0	6021.0	ORF1ab	3.0	2007.0	1947.0	same gene	2021-06	2021	6
6286	445	5841	4	0.13929	6021.0	ORF1ab	3.0	2007.0	180.0	ORF1ab	3.0	60.0	1947.0	same gene	2021-06	2021	6
21638	21621	17	4	0.13895	76.0	S	1.0	26.0	59.0	S	2.0	20.0	6.0	same gene	2021-06	2021	6
21621	21638	17	4	0.13895	59.0	S	2.0	20.0	76.0	S	1.0	26.0	6.0	same gene	2021-06	2021	6
733	2749	2016	4	0.13794	468.0	ORF1ab	3.0	156.0	2484.0	ORF1ab	3.0	828.0	672.0	same gene	2021-06	2021	6
2749	733	2016	4	0.13794	2484.0	ORF1ab	3.0	828.0	468.0	ORF1ab	3.0	156.0	672.0	same gene	2021-06	2021	6
21600	28272	6672	4	0.13714	38.0	S	2.0	13.0						different gene	2021-06	2021	6
28272	21600	6672	4	0.13714					38.0	S	2.0	13.0		different gene	2021-06	2021	6
26801	21255	5546	4	0.13604	279.0	M	3.0	93.0	7788.0	ORF1ab	3.0	2596.0		different gene	2021-06	2021	6
21255	26801	5546	4	0.13604	7788.0	ORF1ab	3.0	2596.0	279.0	M	3.0	93.0		different gene	2021-06	2021	6
26681	21600	5081	4	0.13485	159.0	M	3.0	53.0	38.0	S	2.0	13.0		different gene	2021-06	2021	6
21600	26681	5081	4	0.13485	38.0	S	2.0	13.0	159.0	M	3.0	53.0		different gene	2021-06	2021	6
21844	21874	30	4	0.13481	282.0	S	3.0	94.0	312.0	S	3.0	104.0	10.0	same gene	2021-06	2021	6
21874	21844	30	4	0.13481	312.0	S	3.0	104.0	282.0	S	3.0	94.0	10.0	same gene	2021-06	2021	6
28881	21846	7035	4	0.13293	608.0	N	2.0	203.0	284.0	S	2.0	95.0		different gene	2021-06	2021	6
21846	28881	7035	4	0.13293	284.0	S	2.0	95.0	608.0	N	2.0	203.0		different gene	2021-06	2021	6
22018	29362	7344	4	0.12977	456.0	S	3.0	152.0	1089.0	N	3.0	363.0		different gene	2021-06	2021	6
29362	22018	7344	4	0.12977	1089.0	N	3.0	363.0	456.0	S	3.0	152.0		different gene	2021-06	2021	6
22812	23525	713	4	0.12877	1250.0	S	2.0	417.0	1963.0	S	1.0	655.0	238.0	same gene	2021-06	2021	6
23525	22812	713	4	0.12877	1963.0	S	1.0	655.0	1250.0	S	2.0	417.0	238.0	same gene	2021-06	2021	6
28512	21974	6538	4	0.1284	239.0	N	2.0	80.0	412.0	S	1.0	138.0		different gene	2021-06	2021	6
21974	28512	6538	4	0.1284	412.0	S	1.0	138.0	239.0	N	2.0	80.0		different gene	2021-06	2021	6
8083	14805	6722	4	0.12826	7818.0	ORF1ab	3.0	2606.0	1338.0	ORF1ab	3.0	446.0	2160.0	same gene	2021-06	2021	6
14805	8083	6722	4	0.12826	1338.0	ORF1ab	3.0	446.0	7818.0	ORF1ab	3.0	2606.0	2160.0	same gene	2021-06	2021	6
25088	22812	2276	4	0.12357	3526.0	S	1.0	1176.0	1250.0	S	2.0	417.0	759.0	same gene	2021-06	2021	6
22812	25088	2276	4	0.12357	1250.0	S	2.0	417.0	3526.0	S	1.0	1176.0	759.0	same gene	2021-06	2021	6
22812	24642	1830	4	0.12113	1250.0	S	2.0	417.0	3080.0	S	2.0	1027.0	610.0	same gene	2021-06	2021	6
24642	22812	1830	4	0.12113	3080.0	S	2.0	1027.0	1250.0	S	2.0	417.0	610.0	same gene	2021-06	2021	6
16500	22320	5820	4	0.12089	3033.0	ORF1ab	3.0	1011.0	758.0	S	2.0	253.0		different gene	2021-06	2021	6
22320	16500	5820	4	0.12089	758.0	S	2.0	253.0	3033.0	ORF1ab	3.0	1011.0		different gene	2021-06	2021	6
24349	12878	11471	4	0.11823	2787.0	S	3.0	929.0	12613.0	ORF1ab	1.0	4205.0		different gene	2021-06	2021	6
12878	24349	11471	4	0.11823	12613.0	ORF1ab	1.0	4205.0	2787.0	S	3.0	929.0		different gene	2021-06	2021	6
28878	733	28145	4	0.11758	605.0	N	2.0	202.0	468.0	ORF1ab	3.0	156.0		different gene	2021-06	2021	6
733	28878	28145	4	0.11758	468.0	ORF1ab	3.0	156.0	605.0	N	2.0	202.0		different gene	2021-06	2021	6
24349	27890	3541	4	0.11707	2787.0	S	3.0	929.0						different gene	2021-06	2021	6
27890	24349	3541	4	0.11707					2787.0	S	3.0	929.0		different gene	2021-06	2021	6
2597	24349	21752	4	0.117	2332.0	ORF1ab	1.0	778.0	2787.0	S	3.0	929.0		different gene	2021-06	2021	6
24349	2597	21752	4	0.117	2787.0	S	3.0	929.0	2332.0	ORF1ab	1.0	778.0		different gene	2021-06	2021	6
28887	28272	615	4	0.11597	614.0	N	2.0	205.0						different gene	2021-06	2021	6
28272	28887	615	4	0.11597					614.0	N	2.0	205.0		different gene	2021-06	2021	6
25135	15720	9415	4	0.11569	3573.0	S	3.0	1191.0	2253.0	ORF1ab	3.0	751.0		different gene	2021-06	2021	6
15720	25135	9415	4	0.11569	2253.0	ORF1ab	3.0	751.0	3573.0	S	3.0	1191.0		different gene	2021-06	2021	6
21777	21756	21	3	0.11507	215.0	S	2.0	72.0	194.0	S	2.0	65.0	7.0	same gene	2021-06	2021	6
21758	21777	19	3	0.11507	196.0	S	1.0	66.0	215.0	S	2.0	72.0	6.0	same gene	2021-06	2021	6
21777	21758	19	3	0.11507	215.0	S	2.0	72.0	196.0	S	1.0	66.0	6.0	same gene	2021-06	2021	6
21756	21777	21	3	0.11507	194.0	S	2.0	65.0	215.0	S	2.0	72.0	7.0	same gene	2021-06	2021	6
25135	21137	3998	3	0.11363	3573.0	S	3.0	1191.0	7670.0	ORF1ab	2.0	2557.0		different gene	2021-06	2021	6
21137	25135	3998	3	0.11363	7670.0	ORF1ab	2.0	2557.0	3573.0	S	3.0	1191.0		different gene	2021-06	2021	6
14120	7042	7078	3	0.11322	653.0	ORF1ab	2.0	218.0	6777.0	ORF1ab	3.0	2259.0	2041.0	same gene	2021-06	2021	6
7042	14120	7078	3	0.11322	6777.0	ORF1ab	3.0	2259.0	653.0	ORF1ab	2.0	218.0	2041.0	same gene	2021-06	2021	6
8947	12100	3153	3	0.11216	8682.0	ORF1ab	3.0	2894.0	11835.0	ORF1ab	3.0	3945.0	1051.0	same gene	2021-06	2021	6
12100	8947	3153	3	0.11216	11835.0	ORF1ab	3.0	3945.0	8682.0	ORF1ab	3.0	2894.0	1051.0	same gene	2021-06	2021	6
24349	2395	21954	3	0.11212	2787.0	S	3.0	929.0	2130.0	ORF1ab	3.0	710.0		different gene	2021-06	2021	6
2395	24349	21954	3	0.11212	2130.0	ORF1ab	3.0	710.0	2787.0	S	3.0	929.0		different gene	2021-06	2021	6
28075	10195	17880	3	0.11177	182.0	ORF8	2.0	61.0	9930.0	ORF1ab	3.0	3310.0		different gene	2021-06	2021	6
10195	28075	17880	3	0.11177	9930.0	ORF1ab	3.0	3310.0	182.0	ORF8	2.0	61.0		different gene	2021-06	2021	6
25563	28887	3324	3	0.11093	171.0	ORF3a	3.0	57.0	614.0	N	2.0	205.0		different gene	2021-06	2021	6
28887	25563	3324	3	0.11093	614.0	N	2.0	205.0	171.0	ORF3a	3.0	57.0		different gene	2021-06	2021	6
21621	21614	7	3	0.11009	59.0	S	2.0	20.0	52.0	S	1.0	18.0	2.0	same gene	2021-06	2021	6
21614	21621	7	3	0.11009	52.0	S	1.0	18.0	59.0	S	2.0	20.0	2.0	same gene	2021-06	2021	6
24349	8947	15402	3	0.10926	2787.0	S	3.0	929.0	8682.0	ORF1ab	3.0	2894.0		different gene	2021-06	2021	6
8947	24349	15402	3	0.10926	8682.0	ORF1ab	3.0	2894.0	2787.0	S	3.0	929.0		different gene	2021-06	2021	6
9867	16500	6633	3	0.10884	9602.0	ORF1ab	2.0	3201.0	3033.0	ORF1ab	3.0	1011.0	2190.0	same gene	2021-06	2021	6
16500	9867	6633	3	0.10884	3033.0	ORF1ab	3.0	1011.0	9602.0	ORF1ab	2.0	3201.0	2190.0	same gene	2021-06	2021	6
11418	5184	6234	3	0.10862	11153.0	ORF1ab	2.0	3718.0	4919.0	ORF1ab	2.0	1640.0	2078.0	same gene	2021-06	2021	6
5184	11418	6234	3	0.10862	4919.0	ORF1ab	2.0	1640.0	11153.0	ORF1ab	2.0	3718.0	2078.0	same gene	2021-06	2021	6
22227	26801	4574	3	0.10829	665.0	S	2.0	222.0	279.0	M	3.0	93.0		different gene	2021-06	2021	6
26801	22227	4574	3	0.10829	279.0	M	3.0	93.0	665.0	S	2.0	222.0		different gene	2021-06	2021	6
20262	16500	3762	3	0.10766	6795.0	ORF1ab	3.0	2265.0	3033.0	ORF1ab	3.0	1011.0	1254.0	same gene	2021-06	2021	6
16500	20262	3762	3	0.10766	3033.0	ORF1ab	3.0	1011.0	6795.0	ORF1ab	3.0	2265.0	1254.0	same gene	2021-06	2021	6
25135	12162	12973	3	0.10728	3573.0	S	3.0	1191.0	11897.0	ORF1ab	2.0	3966.0		different gene	2021-06	2021	6
12162	25135	12973	3	0.10728	11897.0	ORF1ab	2.0	3966.0	3573.0	S	3.0	1191.0		different gene	2021-06	2021	6
21715	21720	5	3	0.10712	153.0	S	3.0	51.0	158.0	S	2.0	53.0	2.0	same gene	2021-06	2021	6
21715	21719	4	3	0.10712	153.0	S	3.0	51.0	157.0	S	1.0	53.0	2.0	same gene	2021-06	2021	6
21719	21715	4	3	0.10712	157.0	S	1.0	53.0	153.0	S	3.0	51.0	2.0	same gene	2021-06	2021	6
21720	21715	5	3	0.10712	158.0	S	2.0	53.0	153.0	S	3.0	51.0	2.0	same gene	2021-06	2021	6
27925	22320	5605	3	0.10253	32.0	ORF8	2.0	11.0	758.0	S	2.0	253.0		different gene	2021-06	2021	6
22320	27925	5605	3	0.10253	758.0	S	2.0	253.0	32.0	ORF8	2.0	11.0		different gene	2021-06	2021	6
12162	17615	5453	3	0.10113	11897.0	ORF1ab	2.0	3966.0	4148.0	ORF1ab	2.0	1383.0	2583.0	same gene	2021-06	2021	6
17615	12162	5453	3	0.10113	4148.0	ORF1ab	2.0	1383.0	11897.0	ORF1ab	2.0	3966.0	2583.0	same gene	2021-06	2021	6
19410	19402	8	3	0.1009	5943.0	ORF1ab	3.0	1981.0	5935.0	ORF1ab	1.0	1979.0	2.0	same gene	2021-06	2021	6
19402	19410	8	3	0.1009	5935.0	ORF1ab	1.0	1979.0	5943.0	ORF1ab	3.0	1981.0	2.0	same gene	2021-06	2021	6
21801	22032	231	3	0.09937	239.0	S	2.0	80.0	470.0	S	2.0	157.0	77.0	same gene	2021-06	2021	6
22032	21801	231	3	0.09937	470.0	S	2.0	157.0	239.0	S	2.0	80.0	77.0	same gene	2021-06	2021	6
19434	19443	9	3	0.0972	5967.0	ORF1ab	3.0	1989.0	5976.0	ORF1ab	3.0	1992.0	3.0	same gene	2021-06	2021	6
19443	19434	9	3	0.0972	5976.0	ORF1ab	3.0	1992.0	5967.0	ORF1ab	3.0	1989.0	3.0	same gene	2021-06	2021	6
18424	8083	10341	3	0.09635	4957.0	ORF1ab	1.0	1653.0	7818.0	ORF1ab	3.0	2606.0	953.0	same gene	2021-06	2021	6
8083	18424	10341	3	0.09635	7818.0	ORF1ab	3.0	2606.0	4957.0	ORF1ab	1.0	1653.0	953.0	same gene	2021-06	2021	6
17615	28048	10433	3	0.09456	4148.0	ORF1ab	2.0	1383.0	155.0	ORF8	2.0	52.0		different gene	2021-06	2021	6
28048	17615	10433	3	0.09456	155.0	ORF8	2.0	52.0	4148.0	ORF1ab	2.0	1383.0		different gene	2021-06	2021	6
27890	22018	5872	3	0.09355					456.0	S	3.0	152.0		different gene	2021-06	2021	6
22018	27890	5872	3	0.09355	456.0	S	3.0	152.0						different gene	2021-06	2021	6
8778	8783	5	3	0.09353	8513.0	ORF1ab	2.0	2838.0	8518.0	ORF1ab	1.0	2840.0	2.0	same gene	2021-06	2021	6
8783	8778	5	3	0.09353	8518.0	ORF1ab	1.0	2840.0	8513.0	ORF1ab	2.0	2838.0	2.0	same gene	2021-06	2021	6
8797	8801	4	3	0.09309	8532.0	ORF1ab	3.0	2844.0	8536.0	ORF1ab	1.0	2846.0	2.0	same gene	2021-06	2021	6
8801	8797	4	3	0.09309	8536.0	ORF1ab	1.0	2846.0	8532.0	ORF1ab	3.0	2844.0	2.0	same gene	2021-06	2021	6
8798	8794	4	3	0.09308	8533.0	ORF1ab	1.0	2845.0	8529.0	ORF1ab	3.0	2843.0	2.0	same gene	2021-06	2021	6
8805	8797	8	3	0.09308	8540.0	ORF1ab	2.0	2847.0	8532.0	ORF1ab	3.0	2844.0	3.0	same gene	2021-06	2021	6
8794	8798	4	3	0.09308	8529.0	ORF1ab	3.0	2843.0	8533.0	ORF1ab	1.0	2845.0	2.0	same gene	2021-06	2021	6
8793	8798	5	3	0.09308	8528.0	ORF1ab	2.0	2843.0	8533.0	ORF1ab	1.0	2845.0	2.0	same gene	2021-06	2021	6
8799	8805	6	3	0.09308	8534.0	ORF1ab	2.0	2845.0	8540.0	ORF1ab	2.0	2847.0	2.0	same gene	2021-06	2021	6
8798	8805	7	3	0.09308	8533.0	ORF1ab	1.0	2845.0	8540.0	ORF1ab	2.0	2847.0	2.0	same gene	2021-06	2021	6
8798	8793	5	3	0.09308	8533.0	ORF1ab	1.0	2845.0	8528.0	ORF1ab	2.0	2843.0	2.0	same gene	2021-06	2021	6
8805	8799	6	3	0.09308	8540.0	ORF1ab	2.0	2847.0	8534.0	ORF1ab	2.0	2845.0	2.0	same gene	2021-06	2021	6
8797	8805	8	3	0.09308	8532.0	ORF1ab	3.0	2844.0	8540.0	ORF1ab	2.0	2847.0	3.0	same gene	2021-06	2021	6
8805	8798	7	3	0.09308	8540.0	ORF1ab	2.0	2847.0	8533.0	ORF1ab	1.0	2845.0	2.0	same gene	2021-06	2021	6
8801	8796	5	3	0.09291	8536.0	ORF1ab	1.0	2846.0	8531.0	ORF1ab	2.0	2844.0	2.0	same gene	2021-06	2021	6
8796	8801	5	3	0.09291	8531.0	ORF1ab	2.0	2844.0	8536.0	ORF1ab	1.0	2846.0	2.0	same gene	2021-06	2021	6
8801	8808	7	3	0.09286	8536.0	ORF1ab	1.0	2846.0	8543.0	ORF1ab	2.0	2848.0	2.0	same gene	2021-06	2021	6
8808	8801	7	3	0.09286	8543.0	ORF1ab	2.0	2848.0	8536.0	ORF1ab	1.0	2846.0	2.0	same gene	2021-06	2021	6
8807	8798	9	3	0.09285	8542.0	ORF1ab	1.0	2848.0	8533.0	ORF1ab	1.0	2845.0	3.0	same gene	2021-06	2021	6
8807	8797	10	3	0.09285	8542.0	ORF1ab	1.0	2848.0	8532.0	ORF1ab	3.0	2844.0	4.0	same gene	2021-06	2021	6
8797	8807	10	3	0.09285	8532.0	ORF1ab	3.0	2844.0	8542.0	ORF1ab	1.0	2848.0	4.0	same gene	2021-06	2021	6
8798	8807	9	3	0.09285	8533.0	ORF1ab	1.0	2845.0	8542.0	ORF1ab	1.0	2848.0	3.0	same gene	2021-06	2021	6
28095	15096	12999	3	0.09236	202.0	ORF8	1.0	68.0	1629.0	ORF1ab	3.0	543.0		different gene	2021-06	2021	6
15096	28095	12999	3	0.09236	1629.0	ORF1ab	3.0	543.0	202.0	ORF8	1.0	68.0		different gene	2021-06	2021	6
8792	8788	4	3	0.09168	8527.0	ORF1ab	1.0	2843.0	8523.0	ORF1ab	3.0	2841.0	2.0	same gene	2021-06	2021	6
8788	8792	4	3	0.09168	8523.0	ORF1ab	3.0	2841.0	8527.0	ORF1ab	1.0	2843.0	2.0	same gene	2021-06	2021	6
4420	4412	8	3	0.09108	4155.0	ORF1ab	3.0	1385.0	4147.0	ORF1ab	1.0	1383.0	2.0	same gene	2021-06	2021	6
4418	4412	6	3	0.09108	4153.0	ORF1ab	1.0	1385.0	4147.0	ORF1ab	1.0	1383.0	2.0	same gene	2021-06	2021	6
4419	4412	7	3	0.09108	4154.0	ORF1ab	2.0	1385.0	4147.0	ORF1ab	1.0	1383.0	2.0	same gene	2021-06	2021	6
4412	4418	6	3	0.09108	4147.0	ORF1ab	1.0	1383.0	4153.0	ORF1ab	1.0	1385.0	2.0	same gene	2021-06	2021	6
4412	4420	8	3	0.09108	4147.0	ORF1ab	1.0	1383.0	4155.0	ORF1ab	3.0	1385.0	2.0	same gene	2021-06	2021	6
4412	4419	7	3	0.09108	4147.0	ORF1ab	1.0	1383.0	4154.0	ORF1ab	2.0	1385.0	2.0	same gene	2021-06	2021	6
4401	4407	6	3	0.09105	4136.0	ORF1ab	2.0	1379.0	4142.0	ORF1ab	2.0	1381.0	2.0	same gene	2021-06	2021	6
4407	4401	6	3	0.09105	4142.0	ORF1ab	2.0	1381.0	4136.0	ORF1ab	2.0	1379.0	2.0	same gene	2021-06	2021	6
4420	4414	6	3	0.09105	4155.0	ORF1ab	3.0	1385.0	4149.0	ORF1ab	3.0	1383.0	2.0	same gene	2021-06	2021	6
4400	4409	9	3	0.09105	4135.0	ORF1ab	1.0	1379.0	4144.0	ORF1ab	1.0	1382.0	3.0	same gene	2021-06	2021	6
4419	4414	5	3	0.09105	4154.0	ORF1ab	2.0	1385.0	4149.0	ORF1ab	3.0	1383.0	2.0	same gene	2021-06	2021	6
4400	4407	7	3	0.09105	4135.0	ORF1ab	1.0	1379.0	4142.0	ORF1ab	2.0	1381.0	2.0	same gene	2021-06	2021	6
4418	4414	4	3	0.09105	4153.0	ORF1ab	1.0	1385.0	4149.0	ORF1ab	3.0	1383.0	2.0	same gene	2021-06	2021	6
4409	4401	8	3	0.09105	4144.0	ORF1ab	1.0	1382.0	4136.0	ORF1ab	2.0	1379.0	3.0	same gene	2021-06	2021	6
4409	4400	9	3	0.09105	4144.0	ORF1ab	1.0	1382.0	4135.0	ORF1ab	1.0	1379.0	3.0	same gene	2021-06	2021	6
4407	4398	9	3	0.09105	4142.0	ORF1ab	2.0	1381.0	4133.0	ORF1ab	2.0	1378.0	3.0	same gene	2021-06	2021	6
4414	4420	6	3	0.09105	4149.0	ORF1ab	3.0	1383.0	4155.0	ORF1ab	3.0	1385.0	2.0	same gene	2021-06	2021	6
4398	4407	9	3	0.09105	4133.0	ORF1ab	2.0	1378.0	4142.0	ORF1ab	2.0	1381.0	3.0	same gene	2021-06	2021	6
4414	4419	5	3	0.09105	4149.0	ORF1ab	3.0	1383.0	4154.0	ORF1ab	2.0	1385.0	2.0	same gene	2021-06	2021	6
4398	4409	11	3	0.09105	4133.0	ORF1ab	2.0	1378.0	4144.0	ORF1ab	1.0	1382.0	4.0	same gene	2021-06	2021	6
4414	4418	4	3	0.09105	4149.0	ORF1ab	3.0	1383.0	4153.0	ORF1ab	1.0	1385.0	2.0	same gene	2021-06	2021	6
4407	4400	7	3	0.09105	4142.0	ORF1ab	2.0	1381.0	4135.0	ORF1ab	1.0	1379.0	2.0	same gene	2021-06	2021	6
4401	4409	8	3	0.09105	4136.0	ORF1ab	2.0	1379.0	4144.0	ORF1ab	1.0	1382.0	3.0	same gene	2021-06	2021	6
4409	4398	11	3	0.09105	4144.0	ORF1ab	1.0	1382.0	4133.0	ORF1ab	2.0	1378.0	4.0	same gene	2021-06	2021	6
4413	4419	6	3	0.09101	4148.0	ORF1ab	2.0	1383.0	4154.0	ORF1ab	2.0	1385.0	2.0	same gene	2021-06	2021	6
4413	4418	5	3	0.09101	4148.0	ORF1ab	2.0	1383.0	4153.0	ORF1ab	1.0	1385.0	2.0	same gene	2021-06	2021	6
4413	4420	7	3	0.09101	4148.0	ORF1ab	2.0	1383.0	4155.0	ORF1ab	3.0	1385.0	2.0	same gene	2021-06	2021	6
4418	4413	5	3	0.09101	4153.0	ORF1ab	1.0	1385.0	4148.0	ORF1ab	2.0	1383.0	2.0	same gene	2021-06	2021	6
4420	4413	7	3	0.09101	4155.0	ORF1ab	3.0	1385.0	4148.0	ORF1ab	2.0	1383.0	2.0	same gene	2021-06	2021	6
4419	4413	6	3	0.09101	4154.0	ORF1ab	2.0	1385.0	4148.0	ORF1ab	2.0	1383.0	2.0	same gene	2021-06	2021	6
4418	4407	11	3	0.091	4153.0	ORF1ab	1.0	1385.0	4142.0	ORF1ab	2.0	1381.0	4.0	same gene	2021-06	2021	6
4415	4409	6	3	0.091	4150.0	ORF1ab	1.0	1384.0	4144.0	ORF1ab	1.0	1382.0	2.0	same gene	2021-06	2021	6
4420	4407	13	3	0.091	4155.0	ORF1ab	3.0	1385.0	4142.0	ORF1ab	2.0	1381.0	4.0	same gene	2021-06	2021	6
4419	4401	18	3	0.091	4154.0	ORF1ab	2.0	1385.0	4136.0	ORF1ab	2.0	1379.0	6.0	same gene	2021-06	2021	6
4419	4407	12	3	0.091	4154.0	ORF1ab	2.0	1385.0	4142.0	ORF1ab	2.0	1381.0	4.0	same gene	2021-06	2021	6
4409	4418	9	3	0.091	4144.0	ORF1ab	1.0	1382.0	4153.0	ORF1ab	1.0	1385.0	3.0	same gene	2021-06	2021	6
4420	4401	19	3	0.091	4155.0	ORF1ab	3.0	1385.0	4136.0	ORF1ab	2.0	1379.0	6.0	same gene	2021-06	2021	6
4401	4419	18	3	0.091	4136.0	ORF1ab	2.0	1379.0	4154.0	ORF1ab	2.0	1385.0	6.0	same gene	2021-06	2021	6
4409	4415	6	3	0.091	4144.0	ORF1ab	1.0	1382.0	4150.0	ORF1ab	1.0	1384.0	2.0	same gene	2021-06	2021	6
4401	4418	17	3	0.091	4136.0	ORF1ab	2.0	1379.0	4153.0	ORF1ab	1.0	1385.0	6.0	same gene	2021-06	2021	6
4415	4407	8	3	0.091	4150.0	ORF1ab	1.0	1384.0	4142.0	ORF1ab	2.0	1381.0	3.0	same gene	2021-06	2021	6
4407	4418	11	3	0.091	4142.0	ORF1ab	2.0	1381.0	4153.0	ORF1ab	1.0	1385.0	4.0	same gene	2021-06	2021	6
4407	4415	8	3	0.091	4142.0	ORF1ab	2.0	1381.0	4150.0	ORF1ab	1.0	1384.0	3.0	same gene	2021-06	2021	6
4401	4420	19	3	0.091	4136.0	ORF1ab	2.0	1379.0	4155.0	ORF1ab	3.0	1385.0	6.0	same gene	2021-06	2021	6
4409	4419	10	3	0.091	4144.0	ORF1ab	1.0	1382.0	4154.0	ORF1ab	2.0	1385.0	3.0	same gene	2021-06	2021	6
4398	4420	22	3	0.091	4133.0	ORF1ab	2.0	1378.0	4155.0	ORF1ab	3.0	1385.0	7.0	same gene	2021-06	2021	6
4400	4419	19	3	0.091	4135.0	ORF1ab	1.0	1379.0	4154.0	ORF1ab	2.0	1385.0	6.0	same gene	2021-06	2021	6
4409	4420	11	3	0.091	4144.0	ORF1ab	1.0	1382.0	4155.0	ORF1ab	3.0	1385.0	3.0	same gene	2021-06	2021	6
4400	4418	18	3	0.091	4135.0	ORF1ab	1.0	1379.0	4153.0	ORF1ab	1.0	1385.0	6.0	same gene	2021-06	2021	6
4398	4418	20	3	0.091	4133.0	ORF1ab	2.0	1378.0	4153.0	ORF1ab	1.0	1385.0	7.0	same gene	2021-06	2021	6
4398	4415	17	3	0.091	4133.0	ORF1ab	2.0	1378.0	4150.0	ORF1ab	1.0	1384.0	6.0	same gene	2021-06	2021	6
4398	4412	14	3	0.091	4133.0	ORF1ab	2.0	1378.0	4147.0	ORF1ab	1.0	1383.0	5.0	same gene	2021-06	2021	6
4407	4419	12	3	0.091	4142.0	ORF1ab	2.0	1381.0	4154.0	ORF1ab	2.0	1385.0	4.0	same gene	2021-06	2021	6
4400	4412	12	3	0.091	4135.0	ORF1ab	1.0	1379.0	4147.0	ORF1ab	1.0	1383.0	4.0	same gene	2021-06	2021	6
4400	4415	15	3	0.091	4135.0	ORF1ab	1.0	1379.0	4150.0	ORF1ab	1.0	1384.0	5.0	same gene	2021-06	2021	6
4419	4398	21	3	0.091	4154.0	ORF1ab	2.0	1385.0	4133.0	ORF1ab	2.0	1378.0	7.0	same gene	2021-06	2021	6
4401	4415	14	3	0.091	4136.0	ORF1ab	2.0	1379.0	4150.0	ORF1ab	1.0	1384.0	5.0	same gene	2021-06	2021	6
4398	4419	21	3	0.091	4133.0	ORF1ab	2.0	1378.0	4154.0	ORF1ab	2.0	1385.0	7.0	same gene	2021-06	2021	6
4400	4420	20	3	0.091	4135.0	ORF1ab	1.0	1379.0	4155.0	ORF1ab	3.0	1385.0	6.0	same gene	2021-06	2021	6
4420	4409	11	3	0.091	4155.0	ORF1ab	3.0	1385.0	4144.0	ORF1ab	1.0	1382.0	3.0	same gene	2021-06	2021	6
4419	4409	10	3	0.091	4154.0	ORF1ab	2.0	1385.0	4144.0	ORF1ab	1.0	1382.0	3.0	same gene	2021-06	2021	6
4418	4409	9	3	0.091	4153.0	ORF1ab	1.0	1385.0	4144.0	ORF1ab	1.0	1382.0	3.0	same gene	2021-06	2021	6
4401	4412	11	3	0.091	4136.0	ORF1ab	2.0	1379.0	4147.0	ORF1ab	1.0	1383.0	4.0	same gene	2021-06	2021	6
4407	4420	13	3	0.091	4142.0	ORF1ab	2.0	1381.0	4155.0	ORF1ab	3.0	1385.0	4.0	same gene	2021-06	2021	6
4420	4398	22	3	0.091	4155.0	ORF1ab	3.0	1385.0	4133.0	ORF1ab	2.0	1378.0	7.0	same gene	2021-06	2021	6
4418	4401	17	3	0.091	4153.0	ORF1ab	1.0	1385.0	4136.0	ORF1ab	2.0	1379.0	6.0	same gene	2021-06	2021	6
4415	4401	14	3	0.091	4150.0	ORF1ab	1.0	1384.0	4136.0	ORF1ab	2.0	1379.0	5.0	same gene	2021-06	2021	6
4420	4400	20	3	0.091	4155.0	ORF1ab	3.0	1385.0	4135.0	ORF1ab	1.0	1379.0	6.0	same gene	2021-06	2021	6
4419	4400	19	3	0.091	4154.0	ORF1ab	2.0	1385.0	4135.0	ORF1ab	1.0	1379.0	6.0	same gene	2021-06	2021	6
4418	4400	18	3	0.091	4153.0	ORF1ab	1.0	1385.0	4135.0	ORF1ab	1.0	1379.0	6.0	same gene	2021-06	2021	6
4415	4400	15	3	0.091	4150.0	ORF1ab	1.0	1384.0	4135.0	ORF1ab	1.0	1379.0	5.0	same gene	2021-06	2021	6
4412	4400	12	3	0.091	4147.0	ORF1ab	1.0	1383.0	4135.0	ORF1ab	1.0	1379.0	4.0	same gene	2021-06	2021	6
4412	4401	11	3	0.091	4147.0	ORF1ab	1.0	1383.0	4136.0	ORF1ab	2.0	1379.0	4.0	same gene	2021-06	2021	6
4412	4398	14	3	0.091	4147.0	ORF1ab	1.0	1383.0	4133.0	ORF1ab	2.0	1378.0	5.0	same gene	2021-06	2021	6
4415	4398	17	3	0.091	4150.0	ORF1ab	1.0	1384.0	4133.0	ORF1ab	2.0	1378.0	6.0	same gene	2021-06	2021	6
4418	4398	20	3	0.091	4153.0	ORF1ab	1.0	1385.0	4133.0	ORF1ab	2.0	1378.0	7.0	same gene	2021-06	2021	6
4406	4400	6	3	0.09099	4141.0	ORF1ab	1.0	1381.0	4135.0	ORF1ab	1.0	1379.0	2.0	same gene	2021-06	2021	6
4402	4409	7	3	0.09099	4137.0	ORF1ab	3.0	1379.0	4144.0	ORF1ab	1.0	1382.0	3.0	same gene	2021-06	2021	6
4409	4402	7	3	0.09099	4144.0	ORF1ab	1.0	1382.0	4137.0	ORF1ab	3.0	1379.0	3.0	same gene	2021-06	2021	6
4401	4406	5	3	0.09099	4136.0	ORF1ab	2.0	1379.0	4141.0	ORF1ab	1.0	1381.0	2.0	same gene	2021-06	2021	6
4407	4402	5	3	0.09099	4142.0	ORF1ab	2.0	1381.0	4137.0	ORF1ab	3.0	1379.0	2.0	same gene	2021-06	2021	6
4406	4398	8	3	0.09099	4141.0	ORF1ab	1.0	1381.0	4133.0	ORF1ab	2.0	1378.0	3.0	same gene	2021-06	2021	6
4400	4406	6	3	0.09099	4135.0	ORF1ab	1.0	1379.0	4141.0	ORF1ab	1.0	1381.0	2.0	same gene	2021-06	2021	6
4398	4406	8	3	0.09099	4133.0	ORF1ab	2.0	1378.0	4141.0	ORF1ab	1.0	1381.0	3.0	same gene	2021-06	2021	6
4406	4401	5	3	0.09099	4141.0	ORF1ab	1.0	1381.0	4136.0	ORF1ab	2.0	1379.0	2.0	same gene	2021-06	2021	6
4402	4407	5	3	0.09099	4137.0	ORF1ab	3.0	1379.0	4142.0	ORF1ab	2.0	1381.0	2.0	same gene	2021-06	2021	6
4404	4398	6	3	0.09097	4139.0	ORF1ab	2.0	1380.0	4133.0	ORF1ab	2.0	1378.0	2.0	same gene	2021-06	2021	6
4398	4404	6	3	0.09097	4133.0	ORF1ab	2.0	1378.0	4139.0	ORF1ab	2.0	1380.0	2.0	same gene	2021-06	2021	6
4405	4398	7	3	0.09096	4140.0	ORF1ab	3.0	1380.0	4133.0	ORF1ab	2.0	1378.0	2.0	same gene	2021-06	2021	6
4405	4409	4	3	0.09096	4140.0	ORF1ab	3.0	1380.0	4144.0	ORF1ab	1.0	1382.0	2.0	same gene	2021-06	2021	6
4398	4405	7	3	0.09096	4133.0	ORF1ab	2.0	1378.0	4140.0	ORF1ab	3.0	1380.0	2.0	same gene	2021-06	2021	6
4409	4405	4	3	0.09096	4144.0	ORF1ab	1.0	1382.0	4140.0	ORF1ab	3.0	1380.0	2.0	same gene	2021-06	2021	6
4411	4400	11	3	0.09095	4146.0	ORF1ab	3.0	1382.0	4135.0	ORF1ab	1.0	1379.0	3.0	same gene	2021-06	2021	6
4400	4411	11	3	0.09095	4135.0	ORF1ab	1.0	1379.0	4146.0	ORF1ab	3.0	1382.0	3.0	same gene	2021-06	2021	6
4401	4408	7	3	0.09095	4136.0	ORF1ab	2.0	1379.0	4143.0	ORF1ab	3.0	1381.0	2.0	same gene	2021-06	2021	6
4415	4421	6	3	0.09095	4150.0	ORF1ab	1.0	1384.0	4156.0	ORF1ab	1.0	1386.0	2.0	same gene	2021-06	2021	6
4408	4398	10	3	0.09095	4143.0	ORF1ab	3.0	1381.0	4133.0	ORF1ab	2.0	1378.0	3.0	same gene	2021-06	2021	6
4411	4401	10	3	0.09095	4146.0	ORF1ab	3.0	1382.0	4136.0	ORF1ab	2.0	1379.0	3.0	same gene	2021-06	2021	6
4398	4408	10	3	0.09095	4133.0	ORF1ab	2.0	1378.0	4143.0	ORF1ab	3.0	1381.0	3.0	same gene	2021-06	2021	6
4411	4398	13	3	0.09095	4146.0	ORF1ab	3.0	1382.0	4133.0	ORF1ab	2.0	1378.0	4.0	same gene	2021-06	2021	6
4398	4411	13	3	0.09095	4133.0	ORF1ab	2.0	1378.0	4146.0	ORF1ab	3.0	1382.0	4.0	same gene	2021-06	2021	6
4401	4411	10	3	0.09095	4136.0	ORF1ab	2.0	1379.0	4146.0	ORF1ab	3.0	1382.0	3.0	same gene	2021-06	2021	6
4408	4400	8	3	0.09095	4143.0	ORF1ab	3.0	1381.0	4135.0	ORF1ab	1.0	1379.0	2.0	same gene	2021-06	2021	6
4400	4408	8	3	0.09095	4135.0	ORF1ab	1.0	1379.0	4143.0	ORF1ab	3.0	1381.0	2.0	same gene	2021-06	2021	6
4408	4401	7	3	0.09095	4143.0	ORF1ab	3.0	1381.0	4136.0	ORF1ab	2.0	1379.0	2.0	same gene	2021-06	2021	6
4421	4415	6	3	0.09095	4156.0	ORF1ab	1.0	1386.0	4150.0	ORF1ab	1.0	1384.0	2.0	same gene	2021-06	2021	6
4398	4410	12	3	0.09093	4133.0	ORF1ab	2.0	1378.0	4145.0	ORF1ab	2.0	1382.0	4.0	same gene	2021-06	2021	6
4410	4398	12	3	0.09093	4145.0	ORF1ab	2.0	1382.0	4133.0	ORF1ab	2.0	1378.0	4.0	same gene	2021-06	2021	6
4401	4410	9	3	0.09093	4136.0	ORF1ab	2.0	1379.0	4145.0	ORF1ab	2.0	1382.0	3.0	same gene	2021-06	2021	6
4400	4410	10	3	0.09093	4135.0	ORF1ab	1.0	1379.0	4145.0	ORF1ab	2.0	1382.0	3.0	same gene	2021-06	2021	6
4410	4401	9	3	0.09093	4145.0	ORF1ab	2.0	1382.0	4136.0	ORF1ab	2.0	1379.0	3.0	same gene	2021-06	2021	6
4410	4400	10	3	0.09093	4145.0	ORF1ab	2.0	1382.0	4135.0	ORF1ab	1.0	1379.0	3.0	same gene	2021-06	2021	6
4398	4403	5	3	0.09085	4133.0	ORF1ab	2.0	1378.0	4138.0	ORF1ab	1.0	1380.0	2.0	same gene	2021-06	2021	6
4403	4398	5	3	0.09085	4138.0	ORF1ab	1.0	1380.0	4133.0	ORF1ab	2.0	1378.0	2.0	same gene	2021-06	2021	6
4412	4422	10	3	0.09078	4147.0	ORF1ab	1.0	1383.0	4157.0	ORF1ab	2.0	1386.0	3.0	same gene	2021-06	2021	6
4415	4422	7	3	0.09078	4150.0	ORF1ab	1.0	1384.0	4157.0	ORF1ab	2.0	1386.0	2.0	same gene	2021-06	2021	6
4422	4412	10	3	0.09078	4157.0	ORF1ab	2.0	1386.0	4147.0	ORF1ab	1.0	1383.0	3.0	same gene	2021-06	2021	6
4422	4415	7	3	0.09078	4157.0	ORF1ab	2.0	1386.0	4150.0	ORF1ab	1.0	1384.0	2.0	same gene	2021-06	2021	6
8603	25437	16834	3	0.09039	8338.0	ORF1ab	1.0	2780.0	45.0	ORF3a	3.0	15.0		different gene	2021-06	2021	6
25437	8603	16834	3	0.09039	45.0	ORF3a	3.0	15.0	8338.0	ORF1ab	1.0	2780.0		different gene	2021-06	2021	6
11418	9891	1527	3	0.09017	11153.0	ORF1ab	2.0	3718.0	9626.0	ORF1ab	2.0	3209.0	509.0	same gene	2021-06	2021	6
9891	11418	1527	3	0.09017	9626.0	ORF1ab	2.0	3209.0	11153.0	ORF1ab	2.0	3718.0	509.0	same gene	2021-06	2021	6
4424	4420	4	3	0.09004	4159.0	ORF1ab	1.0	1387.0	4155.0	ORF1ab	3.0	1385.0	2.0	same gene	2021-06	2021	6
4418	4424	6	3	0.09004	4153.0	ORF1ab	1.0	1385.0	4159.0	ORF1ab	1.0	1387.0	2.0	same gene	2021-06	2021	6
4424	4415	9	3	0.09004	4159.0	ORF1ab	1.0	1387.0	4150.0	ORF1ab	1.0	1384.0	3.0	same gene	2021-06	2021	6
4415	4424	9	3	0.09004	4150.0	ORF1ab	1.0	1384.0	4159.0	ORF1ab	1.0	1387.0	3.0	same gene	2021-06	2021	6
4424	4418	6	3	0.09004	4159.0	ORF1ab	1.0	1387.0	4153.0	ORF1ab	1.0	1385.0	2.0	same gene	2021-06	2021	6
4419	4424	5	3	0.09004	4154.0	ORF1ab	2.0	1385.0	4159.0	ORF1ab	1.0	1387.0	2.0	same gene	2021-06	2021	6
4420	4424	4	3	0.09004	4155.0	ORF1ab	3.0	1385.0	4159.0	ORF1ab	1.0	1387.0	2.0	same gene	2021-06	2021	6
4424	4419	5	3	0.09004	4159.0	ORF1ab	1.0	1387.0	4154.0	ORF1ab	2.0	1385.0	2.0	same gene	2021-06	2021	6
22499	22478	21	3	0.08985	937.0	S	1.0	313.0	916.0	S	1.0	306.0	7.0	same gene	2021-06	2021	6
22478	22499	21	3	0.08985	916.0	S	1.0	306.0	937.0	S	1.0	313.0	7.0	same gene	2021-06	2021	6
23012	22812	200	3	0.08943	1450.0	S	1.0	484.0	1250.0	S	2.0	417.0	67.0	same gene	2021-06	2021	6
22812	23012	200	3	0.08943	1250.0	S	2.0	417.0	1450.0	S	1.0	484.0	67.0	same gene	2021-06	2021	6
4056	4064	8	3	0.08911	3791.0	ORF1ab	2.0	1264.0	3799.0	ORF1ab	1.0	1267.0	3.0	same gene	2021-06	2021	6
4065	4056	9	3	0.08911	3800.0	ORF1ab	2.0	1267.0	3791.0	ORF1ab	2.0	1264.0	3.0	same gene	2021-06	2021	6
4062	4052	10	3	0.08911	3797.0	ORF1ab	2.0	1266.0	3787.0	ORF1ab	1.0	1263.0	3.0	same gene	2021-06	2021	6
4062	4056	6	3	0.08911	3797.0	ORF1ab	2.0	1266.0	3791.0	ORF1ab	2.0	1264.0	2.0	same gene	2021-06	2021	6
4052	4065	13	3	0.08911	3787.0	ORF1ab	1.0	1263.0	3800.0	ORF1ab	2.0	1267.0	4.0	same gene	2021-06	2021	6
4052	4064	12	3	0.08911	3787.0	ORF1ab	1.0	1263.0	3799.0	ORF1ab	1.0	1267.0	4.0	same gene	2021-06	2021	6
4064	4052	12	3	0.08911	3799.0	ORF1ab	1.0	1267.0	3787.0	ORF1ab	1.0	1263.0	4.0	same gene	2021-06	2021	6
4052	4062	10	3	0.08911	3787.0	ORF1ab	1.0	1263.0	3797.0	ORF1ab	2.0	1266.0	3.0	same gene	2021-06	2021	6
4052	4061	9	3	0.08911	3787.0	ORF1ab	1.0	1263.0	3796.0	ORF1ab	1.0	1266.0	3.0	same gene	2021-06	2021	6
4065	4052	13	3	0.08911	3800.0	ORF1ab	2.0	1267.0	3787.0	ORF1ab	1.0	1263.0	4.0	same gene	2021-06	2021	6
4061	4056	5	3	0.08911	3796.0	ORF1ab	1.0	1266.0	3791.0	ORF1ab	2.0	1264.0	2.0	same gene	2021-06	2021	6
4064	4056	8	3	0.08911	3799.0	ORF1ab	1.0	1267.0	3791.0	ORF1ab	2.0	1264.0	3.0	same gene	2021-06	2021	6
4061	4052	9	3	0.08911	3796.0	ORF1ab	1.0	1266.0	3787.0	ORF1ab	1.0	1263.0	3.0	same gene	2021-06	2021	6
4056	4065	9	3	0.08911	3791.0	ORF1ab	2.0	1264.0	3800.0	ORF1ab	2.0	1267.0	3.0	same gene	2021-06	2021	6
4056	4062	6	3	0.08911	3791.0	ORF1ab	2.0	1264.0	3797.0	ORF1ab	2.0	1266.0	2.0	same gene	2021-06	2021	6
4056	4061	5	3	0.08911	3791.0	ORF1ab	2.0	1264.0	3796.0	ORF1ab	1.0	1266.0	2.0	same gene	2021-06	2021	6
4053	4074	21	3	0.0891	3788.0	ORF1ab	2.0	1263.0	3809.0	ORF1ab	2.0	1270.0	7.0	same gene	2021-06	2021	6
4074	4053	21	3	0.0891	3809.0	ORF1ab	2.0	1270.0	3788.0	ORF1ab	2.0	1263.0	7.0	same gene	2021-06	2021	6
4053	4065	12	3	0.0891	3788.0	ORF1ab	2.0	1263.0	3800.0	ORF1ab	2.0	1267.0	4.0	same gene	2021-06	2021	6
4053	4064	11	3	0.0891	3788.0	ORF1ab	2.0	1263.0	3799.0	ORF1ab	1.0	1267.0	4.0	same gene	2021-06	2021	6
4065	4053	12	3	0.0891	3800.0	ORF1ab	2.0	1267.0	3788.0	ORF1ab	2.0	1263.0	4.0	same gene	2021-06	2021	6
4061	4053	8	3	0.0891	3796.0	ORF1ab	1.0	1266.0	3788.0	ORF1ab	2.0	1263.0	3.0	same gene	2021-06	2021	6
4064	4053	11	3	0.0891	3799.0	ORF1ab	1.0	1267.0	3788.0	ORF1ab	2.0	1263.0	4.0	same gene	2021-06	2021	6
4053	4062	9	3	0.0891	3788.0	ORF1ab	2.0	1263.0	3797.0	ORF1ab	2.0	1266.0	3.0	same gene	2021-06	2021	6
4062	4053	9	3	0.0891	3797.0	ORF1ab	2.0	1266.0	3788.0	ORF1ab	2.0	1263.0	3.0	same gene	2021-06	2021	6
4053	4061	8	3	0.0891	3788.0	ORF1ab	2.0	1263.0	3796.0	ORF1ab	1.0	1266.0	3.0	same gene	2021-06	2021	6
4054	4061	7	3	0.08904	3789.0	ORF1ab	3.0	1263.0	3796.0	ORF1ab	1.0	1266.0	3.0	same gene	2021-06	2021	6
4061	4054	7	3	0.08904	3796.0	ORF1ab	1.0	1266.0	3789.0	ORF1ab	3.0	1263.0	3.0	same gene	2021-06	2021	6
4054	4064	10	3	0.08904	3789.0	ORF1ab	3.0	1263.0	3799.0	ORF1ab	1.0	1267.0	4.0	same gene	2021-06	2021	6
4054	4065	11	3	0.08904	3789.0	ORF1ab	3.0	1263.0	3800.0	ORF1ab	2.0	1267.0	4.0	same gene	2021-06	2021	6
4065	4054	11	3	0.08904	3800.0	ORF1ab	2.0	1267.0	3789.0	ORF1ab	3.0	1263.0	4.0	same gene	2021-06	2021	6
4064	4054	10	3	0.08904	3799.0	ORF1ab	1.0	1267.0	3789.0	ORF1ab	3.0	1263.0	4.0	same gene	2021-06	2021	6
4062	4054	8	3	0.08904	3797.0	ORF1ab	2.0	1266.0	3789.0	ORF1ab	3.0	1263.0	3.0	same gene	2021-06	2021	6
4054	4062	8	3	0.08904	3789.0	ORF1ab	3.0	1263.0	3797.0	ORF1ab	2.0	1266.0	3.0	same gene	2021-06	2021	6
4061	4055	6	3	0.08903	3796.0	ORF1ab	1.0	1266.0	3790.0	ORF1ab	1.0	1264.0	2.0	same gene	2021-06	2021	6
4062	4055	7	3	0.08903	3797.0	ORF1ab	2.0	1266.0	3790.0	ORF1ab	1.0	1264.0	2.0	same gene	2021-06	2021	6
4055	4062	7	3	0.08903	3790.0	ORF1ab	1.0	1264.0	3797.0	ORF1ab	2.0	1266.0	2.0	same gene	2021-06	2021	6
4055	4065	10	3	0.08903	3790.0	ORF1ab	1.0	1264.0	3800.0	ORF1ab	2.0	1267.0	3.0	same gene	2021-06	2021	6
4055	4064	9	3	0.08903	3790.0	ORF1ab	1.0	1264.0	3799.0	ORF1ab	1.0	1267.0	3.0	same gene	2021-06	2021	6
4055	4061	6	3	0.08903	3790.0	ORF1ab	1.0	1264.0	3796.0	ORF1ab	1.0	1266.0	2.0	same gene	2021-06	2021	6
22384	22414	30	3	0.08903	822.0	S	3.0	274.0	852.0	S	3.0	284.0	10.0	same gene	2021-06	2021	6
4065	4055	10	3	0.08903	3800.0	ORF1ab	2.0	1267.0	3790.0	ORF1ab	1.0	1264.0	3.0	same gene	2021-06	2021	6
22414	22384	30	3	0.08903	852.0	S	3.0	284.0	822.0	S	3.0	274.0	10.0	same gene	2021-06	2021	6
4064	4055	9	3	0.08903	3799.0	ORF1ab	1.0	1267.0	3790.0	ORF1ab	1.0	1264.0	3.0	same gene	2021-06	2021	6
4052	4063	11	3	0.08902	3787.0	ORF1ab	1.0	1263.0	3798.0	ORF1ab	3.0	1266.0	3.0	same gene	2021-06	2021	6
4067	4053	14	3	0.08902	3802.0	ORF1ab	1.0	1268.0	3788.0	ORF1ab	2.0	1263.0	5.0	same gene	2021-06	2021	6
4056	4063	7	3	0.08902	3791.0	ORF1ab	2.0	1264.0	3798.0	ORF1ab	3.0	1266.0	2.0	same gene	2021-06	2021	6
4063	4052	11	3	0.08902	3798.0	ORF1ab	3.0	1266.0	3787.0	ORF1ab	1.0	1263.0	3.0	same gene	2021-06	2021	6
4053	4067	14	3	0.08902	3788.0	ORF1ab	2.0	1263.0	3802.0	ORF1ab	1.0	1268.0	5.0	same gene	2021-06	2021	6
4053	4066	13	3	0.08902	3788.0	ORF1ab	2.0	1263.0	3801.0	ORF1ab	3.0	1267.0	4.0	same gene	2021-06	2021	6
4063	4056	7	3	0.08902	3798.0	ORF1ab	3.0	1266.0	3791.0	ORF1ab	2.0	1264.0	2.0	same gene	2021-06	2021	6
4066	4053	13	3	0.08902	3801.0	ORF1ab	3.0	1267.0	3788.0	ORF1ab	2.0	1263.0	4.0	same gene	2021-06	2021	6
5433	5439	6	3	0.089	5168.0	ORF1ab	2.0	1723.0	5174.0	ORF1ab	2.0	1725.0	2.0	same gene	2021-06	2021	6
5432	5446	14	3	0.089	5167.0	ORF1ab	1.0	1723.0	5181.0	ORF1ab	3.0	1727.0	4.0	same gene	2021-06	2021	6
5432	5445	13	3	0.089	5167.0	ORF1ab	1.0	1723.0	5180.0	ORF1ab	2.0	1727.0	4.0	same gene	2021-06	2021	6
5432	5444	12	3	0.089	5167.0	ORF1ab	1.0	1723.0	5179.0	ORF1ab	1.0	1727.0	4.0	same gene	2021-06	2021	6
5432	5443	11	3	0.089	5167.0	ORF1ab	1.0	1723.0	5178.0	ORF1ab	3.0	1726.0	3.0	same gene	2021-06	2021	6
5435	5446	11	3	0.089	5170.0	ORF1ab	1.0	1724.0	5181.0	ORF1ab	3.0	1727.0	3.0	same gene	2021-06	2021	6
5432	5439	7	3	0.089	5167.0	ORF1ab	1.0	1723.0	5174.0	ORF1ab	2.0	1725.0	2.0	same gene	2021-06	2021	6
5435	5445	10	3	0.089	5170.0	ORF1ab	1.0	1724.0	5180.0	ORF1ab	2.0	1727.0	3.0	same gene	2021-06	2021	6
5435	5444	9	3	0.089	5170.0	ORF1ab	1.0	1724.0	5179.0	ORF1ab	1.0	1727.0	3.0	same gene	2021-06	2021	6
5439	5432	7	3	0.089	5174.0	ORF1ab	2.0	1725.0	5167.0	ORF1ab	1.0	1723.0	2.0	same gene	2021-06	2021	6
5439	5445	6	3	0.089	5174.0	ORF1ab	2.0	1725.0	5180.0	ORF1ab	2.0	1727.0	2.0	same gene	2021-06	2021	6
5443	5432	11	3	0.089	5178.0	ORF1ab	3.0	1726.0	5167.0	ORF1ab	1.0	1723.0	3.0	same gene	2021-06	2021	6
5439	5433	6	3	0.089	5174.0	ORF1ab	2.0	1725.0	5168.0	ORF1ab	2.0	1723.0	2.0	same gene	2021-06	2021	6
5444	5432	12	3	0.089	5179.0	ORF1ab	1.0	1727.0	5167.0	ORF1ab	1.0	1723.0	4.0	same gene	2021-06	2021	6
5445	5432	13	3	0.089	5180.0	ORF1ab	2.0	1727.0	5167.0	ORF1ab	1.0	1723.0	4.0	same gene	2021-06	2021	6
5446	5432	14	3	0.089	5181.0	ORF1ab	3.0	1727.0	5167.0	ORF1ab	1.0	1723.0	4.0	same gene	2021-06	2021	6
5439	5444	5	3	0.089	5174.0	ORF1ab	2.0	1725.0	5179.0	ORF1ab	1.0	1727.0	2.0	same gene	2021-06	2021	6
5439	5446	7	3	0.089	5174.0	ORF1ab	2.0	1725.0	5181.0	ORF1ab	3.0	1727.0	2.0	same gene	2021-06	2021	6
5446	5435	11	3	0.089	5181.0	ORF1ab	3.0	1727.0	5170.0	ORF1ab	1.0	1724.0	3.0	same gene	2021-06	2021	6
5443	5433	10	3	0.089	5178.0	ORF1ab	3.0	1726.0	5168.0	ORF1ab	2.0	1723.0	3.0	same gene	2021-06	2021	6
5433	5444	11	3	0.089	5168.0	ORF1ab	2.0	1723.0	5179.0	ORF1ab	1.0	1727.0	4.0	same gene	2021-06	2021	6
5446	5433	13	3	0.089	5181.0	ORF1ab	3.0	1727.0	5168.0	ORF1ab	2.0	1723.0	4.0	same gene	2021-06	2021	6
5433	5445	12	3	0.089	5168.0	ORF1ab	2.0	1723.0	5180.0	ORF1ab	2.0	1727.0	4.0	same gene	2021-06	2021	6
5444	5435	9	3	0.089	5179.0	ORF1ab	1.0	1727.0	5170.0	ORF1ab	1.0	1724.0	3.0	same gene	2021-06	2021	6
5445	5435	10	3	0.089	5180.0	ORF1ab	2.0	1727.0	5170.0	ORF1ab	1.0	1724.0	3.0	same gene	2021-06	2021	6
5446	5439	7	3	0.089	5181.0	ORF1ab	3.0	1727.0	5174.0	ORF1ab	2.0	1725.0	2.0	same gene	2021-06	2021	6
5435	5443	8	3	0.089	5170.0	ORF1ab	1.0	1724.0	5178.0	ORF1ab	3.0	1726.0	2.0	same gene	2021-06	2021	6
5444	5439	5	3	0.089	5179.0	ORF1ab	1.0	1727.0	5174.0	ORF1ab	2.0	1725.0	2.0	same gene	2021-06	2021	6
5433	5443	10	3	0.089	5168.0	ORF1ab	2.0	1723.0	5178.0	ORF1ab	3.0	1726.0	3.0	same gene	2021-06	2021	6
5445	5433	12	3	0.089	5180.0	ORF1ab	2.0	1727.0	5168.0	ORF1ab	2.0	1723.0	4.0	same gene	2021-06	2021	6
5433	5446	13	3	0.089	5168.0	ORF1ab	2.0	1723.0	5181.0	ORF1ab	3.0	1727.0	4.0	same gene	2021-06	2021	6
5444	5433	11	3	0.089	5179.0	ORF1ab	1.0	1727.0	5168.0	ORF1ab	2.0	1723.0	4.0	same gene	2021-06	2021	6
5445	5439	6	3	0.089	5180.0	ORF1ab	2.0	1727.0	5174.0	ORF1ab	2.0	1725.0	2.0	same gene	2021-06	2021	6
5443	5435	8	3	0.089	5178.0	ORF1ab	3.0	1726.0	5170.0	ORF1ab	1.0	1724.0	2.0	same gene	2021-06	2021	6
5440	5432	8	3	0.08899	5175.0	ORF1ab	3.0	1725.0	5167.0	ORF1ab	1.0	1723.0	2.0	same gene	2021-06	2021	6
5433	5449	16	3	0.08899	5168.0	ORF1ab	2.0	1723.0	5184.0	ORF1ab	3.0	1728.0	5.0	same gene	2021-06	2021	6
5442	5432	10	3	0.08899	5177.0	ORF1ab	2.0	1726.0	5167.0	ORF1ab	1.0	1723.0	3.0	same gene	2021-06	2021	6
5449	5433	16	3	0.08899	5184.0	ORF1ab	3.0	1728.0	5168.0	ORF1ab	2.0	1723.0	5.0	same gene	2021-06	2021	6
5433	5442	9	3	0.08899	5168.0	ORF1ab	2.0	1723.0	5177.0	ORF1ab	2.0	1726.0	3.0	same gene	2021-06	2021	6
5449	5443	6	3	0.08899	5184.0	ORF1ab	3.0	1728.0	5178.0	ORF1ab	3.0	1726.0	2.0	same gene	2021-06	2021	6
4051	4056	5	3	0.08899	3786.0	ORF1ab	3.0	1262.0	3791.0	ORF1ab	2.0	1264.0	2.0	same gene	2021-06	2021	6
4051	4061	10	3	0.08899	3786.0	ORF1ab	3.0	1262.0	3796.0	ORF1ab	1.0	1266.0	4.0	same gene	2021-06	2021	6
4051	4062	11	3	0.08899	3786.0	ORF1ab	3.0	1262.0	3797.0	ORF1ab	2.0	1266.0	4.0	same gene	2021-06	2021	6
5432	5449	17	3	0.08899	5167.0	ORF1ab	1.0	1723.0	5184.0	ORF1ab	3.0	1728.0	5.0	same gene	2021-06	2021	6
4051	4064	13	3	0.08899	3786.0	ORF1ab	3.0	1262.0	3799.0	ORF1ab	1.0	1267.0	5.0	same gene	2021-06	2021	6
4065	4060	5	3	0.08899	3800.0	ORF1ab	2.0	1267.0	3795.0	ORF1ab	3.0	1265.0	2.0	same gene	2021-06	2021	6
5432	5440	8	3	0.08899	5167.0	ORF1ab	1.0	1723.0	5175.0	ORF1ab	3.0	1725.0	2.0	same gene	2021-06	2021	6
5446	5440	6	3	0.08899	5181.0	ORF1ab	3.0	1727.0	5175.0	ORF1ab	3.0	1725.0	2.0	same gene	2021-06	2021	6
5445	5440	5	3	0.08899	5180.0	ORF1ab	2.0	1727.0	5175.0	ORF1ab	3.0	1725.0	2.0	same gene	2021-06	2021	6
5444	5440	4	3	0.08899	5179.0	ORF1ab	1.0	1727.0	5175.0	ORF1ab	3.0	1725.0	2.0	same gene	2021-06	2021	6
5442	5435	7	3	0.08899	5177.0	ORF1ab	2.0	1726.0	5170.0	ORF1ab	1.0	1724.0	2.0	same gene	2021-06	2021	6
5440	5446	6	3	0.08899	5175.0	ORF1ab	3.0	1725.0	5181.0	ORF1ab	3.0	1727.0	2.0	same gene	2021-06	2021	6
5432	5442	10	3	0.08899	5167.0	ORF1ab	1.0	1723.0	5177.0	ORF1ab	2.0	1726.0	3.0	same gene	2021-06	2021	6
5440	5444	4	3	0.08899	5175.0	ORF1ab	3.0	1725.0	5179.0	ORF1ab	1.0	1727.0	2.0	same gene	2021-06	2021	6
5449	5439	10	3	0.08899	5184.0	ORF1ab	3.0	1728.0	5174.0	ORF1ab	2.0	1725.0	3.0	same gene	2021-06	2021	6
5435	5442	7	3	0.08899	5170.0	ORF1ab	1.0	1724.0	5177.0	ORF1ab	2.0	1726.0	2.0	same gene	2021-06	2021	6
4060	4052	8	3	0.08899	3795.0	ORF1ab	3.0	1265.0	3787.0	ORF1ab	1.0	1263.0	2.0	same gene	2021-06	2021	6
4065	4051	14	3	0.08899	3800.0	ORF1ab	2.0	1267.0	3786.0	ORF1ab	3.0	1262.0	5.0	same gene	2021-06	2021	6
4064	4051	13	3	0.08899	3799.0	ORF1ab	1.0	1267.0	3786.0	ORF1ab	3.0	1262.0	5.0	same gene	2021-06	2021	6
4062	4051	11	3	0.08899	3797.0	ORF1ab	2.0	1266.0	3786.0	ORF1ab	3.0	1262.0	4.0	same gene	2021-06	2021	6
4061	4051	10	3	0.08899	3796.0	ORF1ab	1.0	1266.0	3786.0	ORF1ab	3.0	1262.0	4.0	same gene	2021-06	2021	6
4056	4051	5	3	0.08899	3791.0	ORF1ab	2.0	1264.0	3786.0	ORF1ab	3.0	1262.0	2.0	same gene	2021-06	2021	6
4051	4065	14	3	0.08899	3786.0	ORF1ab	3.0	1262.0	3800.0	ORF1ab	2.0	1267.0	5.0	same gene	2021-06	2021	6
5443	5449	6	3	0.08899	5178.0	ORF1ab	3.0	1726.0	5184.0	ORF1ab	3.0	1728.0	2.0	same gene	2021-06	2021	6
4070	4053	17	3	0.08899	3805.0	ORF1ab	1.0	1269.0	3788.0	ORF1ab	2.0	1263.0	6.0	same gene	2021-06	2021	6
5442	5433	9	3	0.08899	5177.0	ORF1ab	2.0	1726.0	5168.0	ORF1ab	2.0	1723.0	3.0	same gene	2021-06	2021	6
5449	5435	14	3	0.08899	5184.0	ORF1ab	3.0	1728.0	5170.0	ORF1ab	1.0	1724.0	4.0	same gene	2021-06	2021	6
4052	4060	8	3	0.08899	3787.0	ORF1ab	1.0	1263.0	3795.0	ORF1ab	3.0	1265.0	2.0	same gene	2021-06	2021	6
4053	4070	17	3	0.08899	3788.0	ORF1ab	2.0	1263.0	3805.0	ORF1ab	1.0	1269.0	6.0	same gene	2021-06	2021	6
5439	5449	10	3	0.08899	5174.0	ORF1ab	2.0	1725.0	5184.0	ORF1ab	3.0	1728.0	3.0	same gene	2021-06	2021	6
5435	5449	14	3	0.08899	5170.0	ORF1ab	1.0	1724.0	5184.0	ORF1ab	3.0	1728.0	4.0	same gene	2021-06	2021	6
5433	5440	7	3	0.08899	5168.0	ORF1ab	2.0	1723.0	5175.0	ORF1ab	3.0	1725.0	2.0	same gene	2021-06	2021	6
5440	5433	7	3	0.08899	5175.0	ORF1ab	3.0	1725.0	5168.0	ORF1ab	2.0	1723.0	2.0	same gene	2021-06	2021	6
5449	5432	17	3	0.08899	5184.0	ORF1ab	3.0	1728.0	5167.0	ORF1ab	1.0	1723.0	5.0	same gene	2021-06	2021	6
4064	4060	4	3	0.08899	3799.0	ORF1ab	1.0	1267.0	3795.0	ORF1ab	3.0	1265.0	2.0	same gene	2021-06	2021	6
4060	4065	5	3	0.08899	3795.0	ORF1ab	3.0	1265.0	3800.0	ORF1ab	2.0	1267.0	2.0	same gene	2021-06	2021	6
4060	4064	4	3	0.08899	3795.0	ORF1ab	3.0	1265.0	3799.0	ORF1ab	1.0	1267.0	2.0	same gene	2021-06	2021	6
5440	5445	5	3	0.08899	5175.0	ORF1ab	3.0	1725.0	5180.0	ORF1ab	2.0	1727.0	2.0	same gene	2021-06	2021	6
5443	5423	20	3	0.08898	5178.0	ORF1ab	3.0	1726.0	5158.0	ORF1ab	1.0	1720.0	6.0	same gene	2021-06	2021	6
5442	5423	19	3	0.08898	5177.0	ORF1ab	2.0	1726.0	5158.0	ORF1ab	1.0	1720.0	6.0	same gene	2021-06	2021	6
5432	5423	9	3	0.08898	5167.0	ORF1ab	1.0	1723.0	5158.0	ORF1ab	1.0	1720.0	3.0	same gene	2021-06	2021	6
5434	5444	10	3	0.08898	5169.0	ORF1ab	3.0	1723.0	5179.0	ORF1ab	1.0	1727.0	4.0	same gene	2021-06	2021	6
5444	5434	10	3	0.08898	5179.0	ORF1ab	1.0	1727.0	5169.0	ORF1ab	3.0	1723.0	4.0	same gene	2021-06	2021	6
5439	5423	16	3	0.08898	5174.0	ORF1ab	2.0	1725.0	5158.0	ORF1ab	1.0	1720.0	5.0	same gene	2021-06	2021	6
5434	5443	9	3	0.08898	5169.0	ORF1ab	3.0	1723.0	5178.0	ORF1ab	3.0	1726.0	3.0	same gene	2021-06	2021	6
5445	5434	11	3	0.08898	5180.0	ORF1ab	2.0	1727.0	5169.0	ORF1ab	3.0	1723.0	4.0	same gene	2021-06	2021	6
5440	5423	17	3	0.08898	5175.0	ORF1ab	3.0	1725.0	5158.0	ORF1ab	1.0	1720.0	5.0	same gene	2021-06	2021	6
5446	5434	12	3	0.08898	5181.0	ORF1ab	3.0	1727.0	5169.0	ORF1ab	3.0	1723.0	4.0	same gene	2021-06	2021	6
5444	5423	21	3	0.08898	5179.0	ORF1ab	1.0	1727.0	5158.0	ORF1ab	1.0	1720.0	7.0	same gene	2021-06	2021	6
5435	5423	12	3	0.08898	5170.0	ORF1ab	1.0	1724.0	5158.0	ORF1ab	1.0	1720.0	4.0	same gene	2021-06	2021	6
5443	5434	9	3	0.08898	5178.0	ORF1ab	3.0	1726.0	5169.0	ORF1ab	3.0	1723.0	3.0	same gene	2021-06	2021	6
5434	5439	5	3	0.08898	5169.0	ORF1ab	3.0	1723.0	5174.0	ORF1ab	2.0	1725.0	2.0	same gene	2021-06	2021	6
5433	5423	10	3	0.08898	5168.0	ORF1ab	2.0	1723.0	5158.0	ORF1ab	1.0	1720.0	3.0	same gene	2021-06	2021	6
5435	5448	13	3	0.08898	5170.0	ORF1ab	1.0	1724.0	5183.0	ORF1ab	2.0	1728.0	4.0	same gene	2021-06	2021	6
5448	5439	9	3	0.08898	5183.0	ORF1ab	2.0	1728.0	5174.0	ORF1ab	2.0	1725.0	3.0	same gene	2021-06	2021	6
5434	5446	12	3	0.08898	5169.0	ORF1ab	3.0	1723.0	5181.0	ORF1ab	3.0	1727.0	4.0	same gene	2021-06	2021	6
5448	5435	13	3	0.08898	5183.0	ORF1ab	2.0	1728.0	5170.0	ORF1ab	1.0	1724.0	4.0	same gene	2021-06	2021	6
5446	5423	23	3	0.08898	5181.0	ORF1ab	3.0	1727.0	5158.0	ORF1ab	1.0	1720.0	7.0	same gene	2021-06	2021	6
5434	5445	11	3	0.08898	5169.0	ORF1ab	3.0	1723.0	5180.0	ORF1ab	2.0	1727.0	4.0	same gene	2021-06	2021	6
5448	5433	15	3	0.08898	5183.0	ORF1ab	2.0	1728.0	5168.0	ORF1ab	2.0	1723.0	5.0	same gene	2021-06	2021	6
5439	5448	9	3	0.08898	5174.0	ORF1ab	2.0	1725.0	5183.0	ORF1ab	2.0	1728.0	3.0	same gene	2021-06	2021	6
5445	5423	22	3	0.08898	5180.0	ORF1ab	2.0	1727.0	5158.0	ORF1ab	1.0	1720.0	7.0	same gene	2021-06	2021	6
5432	5448	16	3	0.08898	5167.0	ORF1ab	1.0	1723.0	5183.0	ORF1ab	2.0	1728.0	5.0	same gene	2021-06	2021	6
5433	5448	15	3	0.08898	5168.0	ORF1ab	2.0	1723.0	5183.0	ORF1ab	2.0	1728.0	5.0	same gene	2021-06	2021	6
5423	5446	23	3	0.08898	5158.0	ORF1ab	1.0	1720.0	5181.0	ORF1ab	3.0	1727.0	7.0	same gene	2021-06	2021	6
5423	5445	22	3	0.08898	5158.0	ORF1ab	1.0	1720.0	5180.0	ORF1ab	2.0	1727.0	7.0	same gene	2021-06	2021	6
5423	5444	21	3	0.08898	5158.0	ORF1ab	1.0	1720.0	5179.0	ORF1ab	1.0	1727.0	7.0	same gene	2021-06	2021	6
5443	5448	5	3	0.08898	5178.0	ORF1ab	3.0	1726.0	5183.0	ORF1ab	2.0	1728.0	2.0	same gene	2021-06	2021	6
5423	5443	20	3	0.08898	5158.0	ORF1ab	1.0	1720.0	5178.0	ORF1ab	3.0	1726.0	6.0	same gene	2021-06	2021	6
5423	5442	19	3	0.08898	5158.0	ORF1ab	1.0	1720.0	5177.0	ORF1ab	2.0	1726.0	6.0	same gene	2021-06	2021	6
5423	5440	17	3	0.08898	5158.0	ORF1ab	1.0	1720.0	5175.0	ORF1ab	3.0	1725.0	5.0	same gene	2021-06	2021	6
5423	5439	16	3	0.08898	5158.0	ORF1ab	1.0	1720.0	5174.0	ORF1ab	2.0	1725.0	5.0	same gene	2021-06	2021	6
5423	5435	12	3	0.08898	5158.0	ORF1ab	1.0	1720.0	5170.0	ORF1ab	1.0	1724.0	4.0	same gene	2021-06	2021	6
5423	5433	10	3	0.08898	5158.0	ORF1ab	1.0	1720.0	5168.0	ORF1ab	2.0	1723.0	3.0	same gene	2021-06	2021	6
5423	5432	9	3	0.08898	5158.0	ORF1ab	1.0	1720.0	5167.0	ORF1ab	1.0	1723.0	3.0	same gene	2021-06	2021	6
5448	5443	5	3	0.08898	5183.0	ORF1ab	2.0	1728.0	5178.0	ORF1ab	3.0	1726.0	2.0	same gene	2021-06	2021	6
5448	5432	16	3	0.08898	5183.0	ORF1ab	2.0	1728.0	5167.0	ORF1ab	1.0	1723.0	5.0	same gene	2021-06	2021	6
5439	5434	5	3	0.08898	5174.0	ORF1ab	2.0	1725.0	5169.0	ORF1ab	3.0	1723.0	2.0	same gene	2021-06	2021	6
4057	4062	5	3	0.08897	3792.0	ORF1ab	3.0	1264.0	3797.0	ORF1ab	2.0	1266.0	2.0	same gene	2021-06	2021	6
4064	4057	7	3	0.08897	3799.0	ORF1ab	1.0	1267.0	3792.0	ORF1ab	3.0	1264.0	3.0	same gene	2021-06	2021	6
4057	4065	8	3	0.08897	3792.0	ORF1ab	3.0	1264.0	3800.0	ORF1ab	2.0	1267.0	3.0	same gene	2021-06	2021	6
4057	4061	4	3	0.08897	3792.0	ORF1ab	3.0	1264.0	3796.0	ORF1ab	1.0	1266.0	2.0	same gene	2021-06	2021	6
4061	4057	4	3	0.08897	3796.0	ORF1ab	1.0	1266.0	3792.0	ORF1ab	3.0	1264.0	2.0	same gene	2021-06	2021	6
4065	4057	8	3	0.08897	3800.0	ORF1ab	2.0	1267.0	3792.0	ORF1ab	3.0	1264.0	3.0	same gene	2021-06	2021	6
4062	4057	5	3	0.08897	3797.0	ORF1ab	2.0	1266.0	3792.0	ORF1ab	3.0	1264.0	2.0	same gene	2021-06	2021	6
4057	4064	7	3	0.08897	3792.0	ORF1ab	3.0	1264.0	3799.0	ORF1ab	1.0	1267.0	3.0	same gene	2021-06	2021	6
5445	5438	7	3	0.08896	5180.0	ORF1ab	2.0	1727.0	5173.0	ORF1ab	1.0	1725.0	2.0	same gene	2021-06	2021	6
5444	5430	14	3	0.08896	5179.0	ORF1ab	1.0	1727.0	5165.0	ORF1ab	2.0	1722.0	5.0	same gene	2021-06	2021	6
5439	5430	9	3	0.08896	5174.0	ORF1ab	2.0	1725.0	5165.0	ORF1ab	2.0	1722.0	3.0	same gene	2021-06	2021	6
5443	5430	13	3	0.08896	5178.0	ORF1ab	3.0	1726.0	5165.0	ORF1ab	2.0	1722.0	4.0	same gene	2021-06	2021	6
5444	5438	6	3	0.08896	5179.0	ORF1ab	1.0	1727.0	5173.0	ORF1ab	1.0	1725.0	2.0	same gene	2021-06	2021	6
5446	5438	8	3	0.08896	5181.0	ORF1ab	3.0	1727.0	5173.0	ORF1ab	1.0	1725.0	2.0	same gene	2021-06	2021	6
5435	5430	5	3	0.08896	5170.0	ORF1ab	1.0	1724.0	5165.0	ORF1ab	2.0	1722.0	2.0	same gene	2021-06	2021	6
5438	5432	6	3	0.08896	5173.0	ORF1ab	1.0	1725.0	5167.0	ORF1ab	1.0	1723.0	2.0	same gene	2021-06	2021	6
5438	5433	5	3	0.08896	5173.0	ORF1ab	1.0	1725.0	5168.0	ORF1ab	2.0	1723.0	2.0	same gene	2021-06	2021	6
5445	5430	15	3	0.08896	5180.0	ORF1ab	2.0	1727.0	5165.0	ORF1ab	2.0	1722.0	5.0	same gene	2021-06	2021	6
5446	5430	16	3	0.08896	5181.0	ORF1ab	3.0	1727.0	5165.0	ORF1ab	2.0	1722.0	5.0	same gene	2021-06	2021	6
4068	4053	15	3	0.08896	3803.0	ORF1ab	2.0	1268.0	3788.0	ORF1ab	2.0	1263.0	5.0	same gene	2021-06	2021	6
5430	5435	5	3	0.08896	5165.0	ORF1ab	2.0	1722.0	5170.0	ORF1ab	1.0	1724.0	2.0	same gene	2021-06	2021	6
5430	5444	14	3	0.08896	5165.0	ORF1ab	2.0	1722.0	5179.0	ORF1ab	1.0	1727.0	5.0	same gene	2021-06	2021	6
5430	5445	15	3	0.08896	5165.0	ORF1ab	2.0	1722.0	5180.0	ORF1ab	2.0	1727.0	5.0	same gene	2021-06	2021	6
5438	5444	6	3	0.08896	5173.0	ORF1ab	1.0	1725.0	5179.0	ORF1ab	1.0	1727.0	2.0	same gene	2021-06	2021	6
5430	5446	16	3	0.08896	5165.0	ORF1ab	2.0	1722.0	5181.0	ORF1ab	3.0	1727.0	5.0	same gene	2021-06	2021	6
5430	5443	13	3	0.08896	5165.0	ORF1ab	2.0	1722.0	5178.0	ORF1ab	3.0	1726.0	4.0	same gene	2021-06	2021	6
5433	5438	5	3	0.08896	5168.0	ORF1ab	2.0	1723.0	5173.0	ORF1ab	1.0	1725.0	2.0	same gene	2021-06	2021	6
5430	5439	9	3	0.08896	5165.0	ORF1ab	2.0	1722.0	5174.0	ORF1ab	2.0	1725.0	3.0	same gene	2021-06	2021	6
5438	5445	7	3	0.08896	5173.0	ORF1ab	1.0	1725.0	5180.0	ORF1ab	2.0	1727.0	2.0	same gene	2021-06	2021	6
4053	4068	15	3	0.08896	3788.0	ORF1ab	2.0	1263.0	3803.0	ORF1ab	2.0	1268.0	5.0	same gene	2021-06	2021	6
5438	5446	8	3	0.08896	5173.0	ORF1ab	1.0	1725.0	5181.0	ORF1ab	3.0	1727.0	2.0	same gene	2021-06	2021	6
5432	5438	6	3	0.08896	5167.0	ORF1ab	1.0	1723.0	5173.0	ORF1ab	1.0	1725.0	2.0	same gene	2021-06	2021	6
4071	4053	18	3	0.08895	3806.0	ORF1ab	2.0	1269.0	3788.0	ORF1ab	2.0	1263.0	6.0	same gene	2021-06	2021	6
4053	4071	18	3	0.08895	3788.0	ORF1ab	2.0	1263.0	3806.0	ORF1ab	2.0	1269.0	6.0	same gene	2021-06	2021	6
5429	5444	15	3	0.08894	5164.0	ORF1ab	1.0	1722.0	5179.0	ORF1ab	1.0	1727.0	5.0	same gene	2021-06	2021	6
5429	5446	17	3	0.08894	5164.0	ORF1ab	1.0	1722.0	5181.0	ORF1ab	3.0	1727.0	5.0	same gene	2021-06	2021	6
5429	5435	6	3	0.08894	5164.0	ORF1ab	1.0	1722.0	5170.0	ORF1ab	1.0	1724.0	2.0	same gene	2021-06	2021	6
5429	5443	14	3	0.08894	5164.0	ORF1ab	1.0	1722.0	5178.0	ORF1ab	3.0	1726.0	4.0	same gene	2021-06	2021	6
5429	5439	10	3	0.08894	5164.0	ORF1ab	1.0	1722.0	5174.0	ORF1ab	2.0	1725.0	3.0	same gene	2021-06	2021	6
5429	5445	16	3	0.08894	5164.0	ORF1ab	1.0	1722.0	5180.0	ORF1ab	2.0	1727.0	5.0	same gene	2021-06	2021	6
5446	5429	17	3	0.08894	5181.0	ORF1ab	3.0	1727.0	5164.0	ORF1ab	1.0	1722.0	5.0	same gene	2021-06	2021	6
5435	5429	6	3	0.08894	5170.0	ORF1ab	1.0	1724.0	5164.0	ORF1ab	1.0	1722.0	2.0	same gene	2021-06	2021	6
5439	5429	10	3	0.08894	5174.0	ORF1ab	2.0	1725.0	5164.0	ORF1ab	1.0	1722.0	3.0	same gene	2021-06	2021	6
5443	5429	14	3	0.08894	5178.0	ORF1ab	3.0	1726.0	5164.0	ORF1ab	1.0	1722.0	4.0	same gene	2021-06	2021	6
5445	5429	16	3	0.08894	5180.0	ORF1ab	2.0	1727.0	5164.0	ORF1ab	1.0	1722.0	5.0	same gene	2021-06	2021	6
5444	5429	15	3	0.08894	5179.0	ORF1ab	1.0	1727.0	5164.0	ORF1ab	1.0	1722.0	5.0	same gene	2021-06	2021	6
5435	5447	12	3	0.08888	5170.0	ORF1ab	1.0	1724.0	5182.0	ORF1ab	1.0	1728.0	4.0	same gene	2021-06	2021	6
5443	5447	4	3	0.08888	5178.0	ORF1ab	3.0	1726.0	5182.0	ORF1ab	1.0	1728.0	2.0	same gene	2021-06	2021	6
5447	5443	4	3	0.08888	5182.0	ORF1ab	1.0	1728.0	5178.0	ORF1ab	3.0	1726.0	2.0	same gene	2021-06	2021	6
5447	5433	14	3	0.08888	5182.0	ORF1ab	1.0	1728.0	5168.0	ORF1ab	2.0	1723.0	5.0	same gene	2021-06	2021	6
5432	5447	15	3	0.08888	5167.0	ORF1ab	1.0	1723.0	5182.0	ORF1ab	1.0	1728.0	5.0	same gene	2021-06	2021	6
5447	5432	15	3	0.08888	5182.0	ORF1ab	1.0	1728.0	5167.0	ORF1ab	1.0	1723.0	5.0	same gene	2021-06	2021	6
5439	5447	8	3	0.08888	5174.0	ORF1ab	2.0	1725.0	5182.0	ORF1ab	1.0	1728.0	3.0	same gene	2021-06	2021	6
5433	5447	14	3	0.08888	5168.0	ORF1ab	2.0	1723.0	5182.0	ORF1ab	1.0	1728.0	5.0	same gene	2021-06	2021	6
5447	5435	12	3	0.08888	5182.0	ORF1ab	1.0	1728.0	5170.0	ORF1ab	1.0	1724.0	4.0	same gene	2021-06	2021	6
5447	5439	8	3	0.08888	5182.0	ORF1ab	1.0	1728.0	5174.0	ORF1ab	2.0	1725.0	3.0	same gene	2021-06	2021	6
4053	4069	16	3	0.08887	3788.0	ORF1ab	2.0	1263.0	3804.0	ORF1ab	3.0	1268.0	5.0	same gene	2021-06	2021	6
4069	4053	16	3	0.08887	3804.0	ORF1ab	3.0	1268.0	3788.0	ORF1ab	2.0	1263.0	5.0	same gene	2021-06	2021	6
5431	5435	4	3	0.08879	5166.0	ORF1ab	3.0	1722.0	5170.0	ORF1ab	1.0	1724.0	2.0	same gene	2021-06	2021	6
5443	5431	12	3	0.08879	5178.0	ORF1ab	3.0	1726.0	5166.0	ORF1ab	3.0	1722.0	4.0	same gene	2021-06	2021	6
5444	5431	13	3	0.08879	5179.0	ORF1ab	1.0	1727.0	5166.0	ORF1ab	3.0	1722.0	5.0	same gene	2021-06	2021	6
5435	5431	4	3	0.08879	5170.0	ORF1ab	1.0	1724.0	5166.0	ORF1ab	3.0	1722.0	2.0	same gene	2021-06	2021	6
5445	5431	14	3	0.08879	5180.0	ORF1ab	2.0	1727.0	5166.0	ORF1ab	3.0	1722.0	5.0	same gene	2021-06	2021	6
5431	5439	8	3	0.08879	5166.0	ORF1ab	3.0	1722.0	5174.0	ORF1ab	2.0	1725.0	3.0	same gene	2021-06	2021	6
5431	5446	15	3	0.08879	5166.0	ORF1ab	3.0	1722.0	5181.0	ORF1ab	3.0	1727.0	5.0	same gene	2021-06	2021	6
5446	5431	15	3	0.08879	5181.0	ORF1ab	3.0	1727.0	5166.0	ORF1ab	3.0	1722.0	5.0	same gene	2021-06	2021	6
5431	5443	12	3	0.08879	5166.0	ORF1ab	3.0	1722.0	5178.0	ORF1ab	3.0	1726.0	4.0	same gene	2021-06	2021	6
5431	5444	13	3	0.08879	5166.0	ORF1ab	3.0	1722.0	5179.0	ORF1ab	1.0	1727.0	5.0	same gene	2021-06	2021	6
5431	5445	14	3	0.08879	5166.0	ORF1ab	3.0	1722.0	5180.0	ORF1ab	2.0	1727.0	5.0	same gene	2021-06	2021	6
5439	5431	8	3	0.08879	5174.0	ORF1ab	2.0	1725.0	5166.0	ORF1ab	3.0	1722.0	3.0	same gene	2021-06	2021	6
5436	5444	8	3	0.08877	5171.0	ORF1ab	2.0	1724.0	5179.0	ORF1ab	1.0	1727.0	3.0	same gene	2021-06	2021	6
5436	5443	7	3	0.08877	5171.0	ORF1ab	2.0	1724.0	5178.0	ORF1ab	3.0	1726.0	2.0	same gene	2021-06	2021	6
5436	5445	9	3	0.08877	5171.0	ORF1ab	2.0	1724.0	5180.0	ORF1ab	2.0	1727.0	3.0	same gene	2021-06	2021	6
5436	5446	10	3	0.08877	5171.0	ORF1ab	2.0	1724.0	5181.0	ORF1ab	3.0	1727.0	3.0	same gene	2021-06	2021	6
5449	5436	13	3	0.08877	5184.0	ORF1ab	3.0	1728.0	5171.0	ORF1ab	2.0	1724.0	4.0	same gene	2021-06	2021	6
5436	5442	6	3	0.08877	5171.0	ORF1ab	2.0	1724.0	5177.0	ORF1ab	2.0	1726.0	2.0	same gene	2021-06	2021	6
5442	5436	6	3	0.08877	5177.0	ORF1ab	2.0	1726.0	5171.0	ORF1ab	2.0	1724.0	2.0	same gene	2021-06	2021	6
5443	5436	7	3	0.08877	5178.0	ORF1ab	3.0	1726.0	5171.0	ORF1ab	2.0	1724.0	2.0	same gene	2021-06	2021	6
5444	5436	8	3	0.08877	5179.0	ORF1ab	1.0	1727.0	5171.0	ORF1ab	2.0	1724.0	3.0	same gene	2021-06	2021	6
5445	5436	9	3	0.08877	5180.0	ORF1ab	2.0	1727.0	5171.0	ORF1ab	2.0	1724.0	3.0	same gene	2021-06	2021	6
5436	5449	13	3	0.08877	5171.0	ORF1ab	2.0	1724.0	5184.0	ORF1ab	3.0	1728.0	4.0	same gene	2021-06	2021	6
5446	5436	10	3	0.08877	5181.0	ORF1ab	3.0	1727.0	5171.0	ORF1ab	2.0	1724.0	3.0	same gene	2021-06	2021	6
4058	4052	6	3	0.08869	3793.0	ORF1ab	1.0	1265.0	3787.0	ORF1ab	1.0	1263.0	2.0	same gene	2021-06	2021	6
4053	4047	6	3	0.08869	3788.0	ORF1ab	2.0	1263.0	3782.0	ORF1ab	2.0	1261.0	2.0	same gene	2021-06	2021	6
4058	4065	7	3	0.08869	3793.0	ORF1ab	1.0	1265.0	3800.0	ORF1ab	2.0	1267.0	2.0	same gene	2021-06	2021	6
4058	4064	6	3	0.08869	3793.0	ORF1ab	1.0	1265.0	3799.0	ORF1ab	1.0	1267.0	2.0	same gene	2021-06	2021	6
4047	4053	6	3	0.08869	3782.0	ORF1ab	2.0	1261.0	3788.0	ORF1ab	2.0	1263.0	2.0	same gene	2021-06	2021	6
4064	4058	6	3	0.08869	3799.0	ORF1ab	1.0	1267.0	3793.0	ORF1ab	1.0	1265.0	2.0	same gene	2021-06	2021	6
4065	4058	7	3	0.08869	3800.0	ORF1ab	2.0	1267.0	3793.0	ORF1ab	1.0	1265.0	2.0	same gene	2021-06	2021	6
4052	4058	6	3	0.08869	3787.0	ORF1ab	1.0	1263.0	3793.0	ORF1ab	1.0	1265.0	2.0	same gene	2021-06	2021	6
22320	23664	1344	3	0.08861	758.0	S	2.0	253.0	2102.0	S	2.0	701.0	448.0	same gene	2021-06	2021	6
23664	22320	1344	3	0.08861	2102.0	S	2.0	701.0	758.0	S	2.0	253.0	448.0	same gene	2021-06	2021	6
5451	5446	5	3	0.08854	5186.0	ORF1ab	2.0	1729.0	5181.0	ORF1ab	3.0	1727.0	2.0	same gene	2021-06	2021	6
5435	5450	15	3	0.08854	5170.0	ORF1ab	1.0	1724.0	5185.0	ORF1ab	1.0	1729.0	5.0	same gene	2021-06	2021	6
5435	5451	16	3	0.08854	5170.0	ORF1ab	1.0	1724.0	5186.0	ORF1ab	2.0	1729.0	5.0	same gene	2021-06	2021	6
5443	5451	8	3	0.08854	5178.0	ORF1ab	3.0	1726.0	5186.0	ORF1ab	2.0	1729.0	3.0	same gene	2021-06	2021	6
5451	5432	19	3	0.08854	5186.0	ORF1ab	2.0	1729.0	5167.0	ORF1ab	1.0	1723.0	6.0	same gene	2021-06	2021	6
5450	5432	18	3	0.08854	5185.0	ORF1ab	1.0	1729.0	5167.0	ORF1ab	1.0	1723.0	6.0	same gene	2021-06	2021	6
5439	5450	11	3	0.08854	5174.0	ORF1ab	2.0	1725.0	5185.0	ORF1ab	1.0	1729.0	4.0	same gene	2021-06	2021	6
5439	5451	12	3	0.08854	5174.0	ORF1ab	2.0	1725.0	5186.0	ORF1ab	2.0	1729.0	4.0	same gene	2021-06	2021	6
5440	5450	10	3	0.08854	5175.0	ORF1ab	3.0	1725.0	5185.0	ORF1ab	1.0	1729.0	4.0	same gene	2021-06	2021	6
5442	5450	8	3	0.08854	5177.0	ORF1ab	2.0	1726.0	5185.0	ORF1ab	1.0	1729.0	3.0	same gene	2021-06	2021	6
5443	5450	7	3	0.08854	5178.0	ORF1ab	3.0	1726.0	5185.0	ORF1ab	1.0	1729.0	3.0	same gene	2021-06	2021	6
5433	5451	18	3	0.08854	5168.0	ORF1ab	2.0	1723.0	5186.0	ORF1ab	2.0	1729.0	6.0	same gene	2021-06	2021	6
5444	5450	6	3	0.08854	5179.0	ORF1ab	1.0	1727.0	5185.0	ORF1ab	1.0	1729.0	2.0	same gene	2021-06	2021	6
5444	5451	7	3	0.08854	5179.0	ORF1ab	1.0	1727.0	5186.0	ORF1ab	2.0	1729.0	2.0	same gene	2021-06	2021	6
5445	5450	5	3	0.08854	5180.0	ORF1ab	2.0	1727.0	5185.0	ORF1ab	1.0	1729.0	2.0	same gene	2021-06	2021	6
5445	5451	6	3	0.08854	5180.0	ORF1ab	2.0	1727.0	5186.0	ORF1ab	2.0	1729.0	2.0	same gene	2021-06	2021	6
5446	5450	4	3	0.08854	5181.0	ORF1ab	3.0	1727.0	5185.0	ORF1ab	1.0	1729.0	2.0	same gene	2021-06	2021	6
5446	5451	5	3	0.08854	5181.0	ORF1ab	3.0	1727.0	5186.0	ORF1ab	2.0	1729.0	2.0	same gene	2021-06	2021	6
5450	5446	4	3	0.08854	5185.0	ORF1ab	1.0	1729.0	5181.0	ORF1ab	3.0	1727.0	2.0	same gene	2021-06	2021	6
5451	5433	18	3	0.08854	5186.0	ORF1ab	2.0	1729.0	5168.0	ORF1ab	2.0	1723.0	6.0	same gene	2021-06	2021	6
5433	5450	17	3	0.08854	5168.0	ORF1ab	2.0	1723.0	5185.0	ORF1ab	1.0	1729.0	6.0	same gene	2021-06	2021	6
5451	5443	8	3	0.08854	5186.0	ORF1ab	2.0	1729.0	5178.0	ORF1ab	3.0	1726.0	3.0	same gene	2021-06	2021	6
5451	5435	16	3	0.08854	5186.0	ORF1ab	2.0	1729.0	5170.0	ORF1ab	1.0	1724.0	5.0	same gene	2021-06	2021	6
5432	5450	18	3	0.08854	5167.0	ORF1ab	1.0	1723.0	5185.0	ORF1ab	1.0	1729.0	6.0	same gene	2021-06	2021	6
5451	5439	12	3	0.08854	5186.0	ORF1ab	2.0	1729.0	5174.0	ORF1ab	2.0	1725.0	4.0	same gene	2021-06	2021	6
5450	5439	11	3	0.08854	5185.0	ORF1ab	1.0	1729.0	5174.0	ORF1ab	2.0	1725.0	4.0	same gene	2021-06	2021	6
5450	5435	15	3	0.08854	5185.0	ORF1ab	1.0	1729.0	5170.0	ORF1ab	1.0	1724.0	5.0	same gene	2021-06	2021	6
5432	5451	19	3	0.08854	5167.0	ORF1ab	1.0	1723.0	5186.0	ORF1ab	2.0	1729.0	6.0	same gene	2021-06	2021	6
5451	5445	6	3	0.08854	5186.0	ORF1ab	2.0	1729.0	5180.0	ORF1ab	2.0	1727.0	2.0	same gene	2021-06	2021	6
5450	5440	10	3	0.08854	5185.0	ORF1ab	1.0	1729.0	5175.0	ORF1ab	3.0	1725.0	4.0	same gene	2021-06	2021	6
5450	5443	7	3	0.08854	5185.0	ORF1ab	1.0	1729.0	5178.0	ORF1ab	3.0	1726.0	3.0	same gene	2021-06	2021	6
5450	5442	8	3	0.08854	5185.0	ORF1ab	1.0	1729.0	5177.0	ORF1ab	2.0	1726.0	3.0	same gene	2021-06	2021	6
5450	5444	6	3	0.08854	5185.0	ORF1ab	1.0	1729.0	5179.0	ORF1ab	1.0	1727.0	2.0	same gene	2021-06	2021	6
5450	5433	17	3	0.08854	5185.0	ORF1ab	1.0	1729.0	5168.0	ORF1ab	2.0	1723.0	6.0	same gene	2021-06	2021	6
5451	5444	7	3	0.08854	5186.0	ORF1ab	2.0	1729.0	5179.0	ORF1ab	1.0	1727.0	2.0	same gene	2021-06	2021	6
5450	5445	5	3	0.08854	5185.0	ORF1ab	1.0	1729.0	5180.0	ORF1ab	2.0	1727.0	2.0	same gene	2021-06	2021	6
4059	4052	7	3	0.08819	3794.0	ORF1ab	2.0	1265.0	3787.0	ORF1ab	1.0	1263.0	2.0	same gene	2021-06	2021	6
4052	4059	7	3	0.08819	3787.0	ORF1ab	1.0	1263.0	3794.0	ORF1ab	2.0	1265.0	2.0	same gene	2021-06	2021	6
4059	4064	5	3	0.08819	3794.0	ORF1ab	2.0	1265.0	3799.0	ORF1ab	1.0	1267.0	2.0	same gene	2021-06	2021	6
4064	4059	5	3	0.08819	3799.0	ORF1ab	1.0	1267.0	3794.0	ORF1ab	2.0	1265.0	2.0	same gene	2021-06	2021	6
4059	4065	6	3	0.08819	3794.0	ORF1ab	2.0	1265.0	3800.0	ORF1ab	2.0	1267.0	2.0	same gene	2021-06	2021	6
4065	4059	6	3	0.08819	3800.0	ORF1ab	2.0	1267.0	3794.0	ORF1ab	2.0	1265.0	2.0	same gene	2021-06	2021	6
5437	5443	6	3	0.08816	5172.0	ORF1ab	3.0	1724.0	5178.0	ORF1ab	3.0	1726.0	2.0	same gene	2021-06	2021	6
5446	5437	9	3	0.08816	5181.0	ORF1ab	3.0	1727.0	5172.0	ORF1ab	3.0	1724.0	3.0	same gene	2021-06	2021	6
5445	5437	8	3	0.08816	5180.0	ORF1ab	2.0	1727.0	5172.0	ORF1ab	3.0	1724.0	3.0	same gene	2021-06	2021	6
5437	5446	9	3	0.08816	5172.0	ORF1ab	3.0	1724.0	5181.0	ORF1ab	3.0	1727.0	3.0	same gene	2021-06	2021	6
5437	5445	8	3	0.08816	5172.0	ORF1ab	3.0	1724.0	5180.0	ORF1ab	2.0	1727.0	3.0	same gene	2021-06	2021	6
5437	5444	7	3	0.08816	5172.0	ORF1ab	3.0	1724.0	5179.0	ORF1ab	1.0	1727.0	3.0	same gene	2021-06	2021	6
5444	5437	7	3	0.08816	5179.0	ORF1ab	1.0	1727.0	5172.0	ORF1ab	3.0	1724.0	3.0	same gene	2021-06	2021	6
5443	5437	6	3	0.08816	5178.0	ORF1ab	3.0	1726.0	5172.0	ORF1ab	3.0	1724.0	2.0	same gene	2021-06	2021	6
4075	4079	4	3	0.08794	3810.0	ORF1ab	3.0	1270.0	3814.0	ORF1ab	1.0	1272.0	2.0	same gene	2021-06	2021	6
4079	4075	4	3	0.08794	3814.0	ORF1ab	1.0	1272.0	3810.0	ORF1ab	3.0	1270.0	2.0	same gene	2021-06	2021	6
19316	19323	7	3	0.08777	5849.0	ORF1ab	2.0	1950.0	5856.0	ORF1ab	3.0	1952.0	2.0	same gene	2021-06	2021	6
19323	19316	7	3	0.08777	5856.0	ORF1ab	3.0	1952.0	5849.0	ORF1ab	2.0	1950.0	2.0	same gene	2021-06	2021	6
6637	6643	6	3	0.08774	6372.0	ORF1ab	3.0	2124.0	6378.0	ORF1ab	3.0	2126.0	2.0	same gene	2021-06	2021	6
6643	6637	6	3	0.08774	6378.0	ORF1ab	3.0	2126.0	6372.0	ORF1ab	3.0	2124.0	2.0	same gene	2021-06	2021	6
6642	6637	5	3	0.08774	6377.0	ORF1ab	2.0	2126.0	6372.0	ORF1ab	3.0	2124.0	2.0	same gene	2021-06	2021	6
6637	6645	8	3	0.08774	6372.0	ORF1ab	3.0	2124.0	6380.0	ORF1ab	2.0	2127.0	3.0	same gene	2021-06	2021	6
6645	6637	8	3	0.08774	6380.0	ORF1ab	2.0	2127.0	6372.0	ORF1ab	3.0	2124.0	3.0	same gene	2021-06	2021	6
6637	6642	5	3	0.08774	6372.0	ORF1ab	3.0	2124.0	6377.0	ORF1ab	2.0	2126.0	2.0	same gene	2021-06	2021	6
1749	1733	16	3	0.08771	1484.0	ORF1ab	2.0	495.0	1468.0	ORF1ab	1.0	490.0	5.0	same gene	2021-06	2021	6
1744	1733	11	3	0.08771	1479.0	ORF1ab	3.0	493.0	1468.0	ORF1ab	1.0	490.0	3.0	same gene	2021-06	2021	6
1748	1733	15	3	0.08771	1483.0	ORF1ab	1.0	495.0	1468.0	ORF1ab	1.0	490.0	5.0	same gene	2021-06	2021	6
1749	1744	5	3	0.08771	1484.0	ORF1ab	2.0	495.0	1479.0	ORF1ab	3.0	493.0	2.0	same gene	2021-06	2021	6
1739	1735	4	3	0.08771	1474.0	ORF1ab	1.0	492.0	1470.0	ORF1ab	3.0	490.0	2.0	same gene	2021-06	2021	6
1744	1735	9	3	0.08771	1479.0	ORF1ab	3.0	493.0	1470.0	ORF1ab	3.0	490.0	3.0	same gene	2021-06	2021	6
1748	1735	13	3	0.08771	1483.0	ORF1ab	1.0	495.0	1470.0	ORF1ab	3.0	490.0	5.0	same gene	2021-06	2021	6
1749	1735	14	3	0.08771	1484.0	ORF1ab	2.0	495.0	1470.0	ORF1ab	3.0	490.0	5.0	same gene	2021-06	2021	6
1726	1744	18	3	0.08771	1461.0	ORF1ab	3.0	487.0	1479.0	ORF1ab	3.0	493.0	6.0	same gene	2021-06	2021	6
1725	1731	6	3	0.08771	1460.0	ORF1ab	2.0	487.0	1466.0	ORF1ab	2.0	489.0	2.0	same gene	2021-06	2021	6
1748	1744	4	3	0.08771	1483.0	ORF1ab	1.0	495.0	1479.0	ORF1ab	3.0	493.0	2.0	same gene	2021-06	2021	6
1725	1748	23	3	0.08771	1460.0	ORF1ab	2.0	487.0	1483.0	ORF1ab	1.0	495.0	8.0	same gene	2021-06	2021	6
1733	1725	8	3	0.08771	1468.0	ORF1ab	1.0	490.0	1460.0	ORF1ab	2.0	487.0	3.0	same gene	2021-06	2021	6
1732	1725	7	3	0.08771	1467.0	ORF1ab	3.0	489.0	1460.0	ORF1ab	2.0	487.0	2.0	same gene	2021-06	2021	6
1731	1725	6	3	0.08771	1466.0	ORF1ab	2.0	489.0	1460.0	ORF1ab	2.0	487.0	2.0	same gene	2021-06	2021	6
1725	1739	14	3	0.08771	1460.0	ORF1ab	2.0	487.0	1474.0	ORF1ab	1.0	492.0	5.0	same gene	2021-06	2021	6
1748	1737	11	3	0.08771	1483.0	ORF1ab	1.0	495.0	1472.0	ORF1ab	2.0	491.0	4.0	same gene	2021-06	2021	6
1725	1744	19	3	0.08771	1460.0	ORF1ab	2.0	487.0	1479.0	ORF1ab	3.0	493.0	6.0	same gene	2021-06	2021	6
1749	1737	12	3	0.08771	1484.0	ORF1ab	2.0	495.0	1472.0	ORF1ab	2.0	491.0	4.0	same gene	2021-06	2021	6
1748	1739	9	3	0.08771	1483.0	ORF1ab	1.0	495.0	1474.0	ORF1ab	1.0	492.0	3.0	same gene	2021-06	2021	6
1725	1735	10	3	0.08771	1460.0	ORF1ab	2.0	487.0	1470.0	ORF1ab	3.0	490.0	3.0	same gene	2021-06	2021	6
1725	1749	24	3	0.08771	1460.0	ORF1ab	2.0	487.0	1484.0	ORF1ab	2.0	495.0	8.0	same gene	2021-06	2021	6
1726	1739	13	3	0.08771	1461.0	ORF1ab	3.0	487.0	1474.0	ORF1ab	1.0	492.0	5.0	same gene	2021-06	2021	6
1749	1739	10	3	0.08771	1484.0	ORF1ab	2.0	495.0	1474.0	ORF1ab	1.0	492.0	3.0	same gene	2021-06	2021	6
1725	1733	8	3	0.08771	1460.0	ORF1ab	2.0	487.0	1468.0	ORF1ab	1.0	490.0	3.0	same gene	2021-06	2021	6
1725	1732	7	3	0.08771	1460.0	ORF1ab	2.0	487.0	1467.0	ORF1ab	3.0	489.0	2.0	same gene	2021-06	2021	6
1726	1731	5	3	0.08771	1461.0	ORF1ab	3.0	487.0	1466.0	ORF1ab	2.0	489.0	2.0	same gene	2021-06	2021	6
1726	1732	6	3	0.08771	1461.0	ORF1ab	3.0	487.0	1467.0	ORF1ab	3.0	489.0	2.0	same gene	2021-06	2021	6
1726	1733	7	3	0.08771	1461.0	ORF1ab	3.0	487.0	1468.0	ORF1ab	1.0	490.0	3.0	same gene	2021-06	2021	6
1744	1737	7	3	0.08771	1479.0	ORF1ab	3.0	493.0	1472.0	ORF1ab	2.0	491.0	2.0	same gene	2021-06	2021	6
1726	1735	9	3	0.08771	1461.0	ORF1ab	3.0	487.0	1470.0	ORF1ab	3.0	490.0	3.0	same gene	2021-06	2021	6
1726	1737	11	3	0.08771	1461.0	ORF1ab	3.0	487.0	1472.0	ORF1ab	2.0	491.0	4.0	same gene	2021-06	2021	6
1725	1737	12	3	0.08771	1460.0	ORF1ab	2.0	487.0	1472.0	ORF1ab	2.0	491.0	4.0	same gene	2021-06	2021	6
1744	1726	18	3	0.08771	1479.0	ORF1ab	3.0	493.0	1461.0	ORF1ab	3.0	487.0	6.0	same gene	2021-06	2021	6
1726	1748	22	3	0.08771	1461.0	ORF1ab	3.0	487.0	1483.0	ORF1ab	1.0	495.0	8.0	same gene	2021-06	2021	6
1733	1726	7	3	0.08771	1468.0	ORF1ab	1.0	490.0	1461.0	ORF1ab	3.0	487.0	3.0	same gene	2021-06	2021	6
1737	1726	11	3	0.08771	1472.0	ORF1ab	2.0	491.0	1461.0	ORF1ab	3.0	487.0	4.0	same gene	2021-06	2021	6
1735	1726	9	3	0.08771	1470.0	ORF1ab	3.0	490.0	1461.0	ORF1ab	3.0	487.0	3.0	same gene	2021-06	2021	6
1737	1744	7	3	0.08771	1472.0	ORF1ab	2.0	491.0	1479.0	ORF1ab	3.0	493.0	2.0	same gene	2021-06	2021	6
1735	1749	14	3	0.08771	1470.0	ORF1ab	3.0	490.0	1484.0	ORF1ab	2.0	495.0	5.0	same gene	2021-06	2021	6
1726	1749	23	3	0.08771	1461.0	ORF1ab	3.0	487.0	1484.0	ORF1ab	2.0	495.0	8.0	same gene	2021-06	2021	6
1735	1744	9	3	0.08771	1470.0	ORF1ab	3.0	490.0	1479.0	ORF1ab	3.0	493.0	3.0	same gene	2021-06	2021	6
1732	1726	6	3	0.08771	1467.0	ORF1ab	3.0	489.0	1461.0	ORF1ab	3.0	487.0	2.0	same gene	2021-06	2021	6
1732	1748	16	3	0.08771	1467.0	ORF1ab	3.0	489.0	1483.0	ORF1ab	1.0	495.0	6.0	same gene	2021-06	2021	6
1735	1739	4	3	0.08771	1470.0	ORF1ab	3.0	490.0	1474.0	ORF1ab	1.0	492.0	2.0	same gene	2021-06	2021	6
1733	1749	16	3	0.08771	1468.0	ORF1ab	1.0	490.0	1484.0	ORF1ab	2.0	495.0	5.0	same gene	2021-06	2021	6
1733	1748	15	3	0.08771	1468.0	ORF1ab	1.0	490.0	1483.0	ORF1ab	1.0	495.0	5.0	same gene	2021-06	2021	6
1733	1744	11	3	0.08771	1468.0	ORF1ab	1.0	490.0	1479.0	ORF1ab	3.0	493.0	3.0	same gene	2021-06	2021	6
1733	1739	6	3	0.08771	1468.0	ORF1ab	1.0	490.0	1474.0	ORF1ab	1.0	492.0	2.0	same gene	2021-06	2021	6
1731	1726	5	3	0.08771	1466.0	ORF1ab	2.0	489.0	1461.0	ORF1ab	3.0	487.0	2.0	same gene	2021-06	2021	6
1739	1726	13	3	0.08771	1474.0	ORF1ab	1.0	492.0	1461.0	ORF1ab	3.0	487.0	5.0	same gene	2021-06	2021	6
1737	1748	11	3	0.08771	1472.0	ORF1ab	2.0	491.0	1483.0	ORF1ab	1.0	495.0	4.0	same gene	2021-06	2021	6
1737	1749	12	3	0.08771	1472.0	ORF1ab	2.0	491.0	1484.0	ORF1ab	2.0	495.0	4.0	same gene	2021-06	2021	6
1739	1748	9	3	0.08771	1474.0	ORF1ab	1.0	492.0	1483.0	ORF1ab	1.0	495.0	3.0	same gene	2021-06	2021	6
1739	1749	10	3	0.08771	1474.0	ORF1ab	1.0	492.0	1484.0	ORF1ab	2.0	495.0	3.0	same gene	2021-06	2021	6
1744	1748	4	3	0.08771	1479.0	ORF1ab	3.0	493.0	1483.0	ORF1ab	1.0	495.0	2.0	same gene	2021-06	2021	6
1744	1749	5	3	0.08771	1479.0	ORF1ab	3.0	493.0	1484.0	ORF1ab	2.0	495.0	2.0	same gene	2021-06	2021	6
1744	1732	12	3	0.08771	1479.0	ORF1ab	3.0	493.0	1467.0	ORF1ab	3.0	489.0	4.0	same gene	2021-06	2021	6
1739	1732	7	3	0.08771	1474.0	ORF1ab	1.0	492.0	1467.0	ORF1ab	3.0	489.0	3.0	same gene	2021-06	2021	6
1737	1732	5	3	0.08771	1472.0	ORF1ab	2.0	491.0	1467.0	ORF1ab	3.0	489.0	2.0	same gene	2021-06	2021	6
1749	1731	18	3	0.08771	1484.0	ORF1ab	2.0	495.0	1466.0	ORF1ab	2.0	489.0	6.0	same gene	2021-06	2021	6
1748	1731	17	3	0.08771	1483.0	ORF1ab	1.0	495.0	1466.0	ORF1ab	2.0	489.0	6.0	same gene	2021-06	2021	6
1744	1731	13	3	0.08771	1479.0	ORF1ab	3.0	493.0	1466.0	ORF1ab	2.0	489.0	4.0	same gene	2021-06	2021	6
1739	1731	8	3	0.08771	1474.0	ORF1ab	1.0	492.0	1466.0	ORF1ab	2.0	489.0	3.0	same gene	2021-06	2021	6
1737	1731	6	3	0.08771	1472.0	ORF1ab	2.0	491.0	1466.0	ORF1ab	2.0	489.0	2.0	same gene	2021-06	2021	6
1749	1726	23	3	0.08771	1484.0	ORF1ab	2.0	495.0	1461.0	ORF1ab	3.0	487.0	8.0	same gene	2021-06	2021	6
1748	1726	22	3	0.08771	1483.0	ORF1ab	1.0	495.0	1461.0	ORF1ab	3.0	487.0	8.0	same gene	2021-06	2021	6
1732	1749	17	3	0.08771	1467.0	ORF1ab	3.0	489.0	1484.0	ORF1ab	2.0	495.0	6.0	same gene	2021-06	2021	6
1735	1748	13	3	0.08771	1470.0	ORF1ab	3.0	490.0	1483.0	ORF1ab	1.0	495.0	5.0	same gene	2021-06	2021	6
1732	1744	12	3	0.08771	1467.0	ORF1ab	3.0	489.0	1479.0	ORF1ab	3.0	493.0	4.0	same gene	2021-06	2021	6
1731	1748	17	3	0.08771	1466.0	ORF1ab	2.0	489.0	1483.0	ORF1ab	1.0	495.0	6.0	same gene	2021-06	2021	6
1739	1733	6	3	0.08771	1474.0	ORF1ab	1.0	492.0	1468.0	ORF1ab	1.0	490.0	2.0	same gene	2021-06	2021	6
1749	1732	17	3	0.08771	1484.0	ORF1ab	2.0	495.0	1467.0	ORF1ab	3.0	489.0	6.0	same gene	2021-06	2021	6
1748	1732	16	3	0.08771	1483.0	ORF1ab	1.0	495.0	1467.0	ORF1ab	3.0	489.0	6.0	same gene	2021-06	2021	6
1735	1725	10	3	0.08771	1470.0	ORF1ab	3.0	490.0	1460.0	ORF1ab	2.0	487.0	3.0	same gene	2021-06	2021	6
1737	1725	12	3	0.08771	1472.0	ORF1ab	2.0	491.0	1460.0	ORF1ab	2.0	487.0	4.0	same gene	2021-06	2021	6
1739	1725	14	3	0.08771	1474.0	ORF1ab	1.0	492.0	1460.0	ORF1ab	2.0	487.0	5.0	same gene	2021-06	2021	6
1744	1725	19	3	0.08771	1479.0	ORF1ab	3.0	493.0	1460.0	ORF1ab	2.0	487.0	6.0	same gene	2021-06	2021	6
1731	1737	6	3	0.08771	1466.0	ORF1ab	2.0	489.0	1472.0	ORF1ab	2.0	491.0	2.0	same gene	2021-06	2021	6
1731	1739	8	3	0.08771	1466.0	ORF1ab	2.0	489.0	1474.0	ORF1ab	1.0	492.0	3.0	same gene	2021-06	2021	6
1731	1744	13	3	0.08771	1466.0	ORF1ab	2.0	489.0	1479.0	ORF1ab	3.0	493.0	4.0	same gene	2021-06	2021	6
1748	1725	23	3	0.08771	1483.0	ORF1ab	1.0	495.0	1460.0	ORF1ab	2.0	487.0	8.0	same gene	2021-06	2021	6
1732	1737	5	3	0.08771	1467.0	ORF1ab	3.0	489.0	1472.0	ORF1ab	2.0	491.0	2.0	same gene	2021-06	2021	6
1732	1739	7	3	0.08771	1467.0	ORF1ab	3.0	489.0	1474.0	ORF1ab	1.0	492.0	3.0	same gene	2021-06	2021	6
1749	1725	24	3	0.08771	1484.0	ORF1ab	2.0	495.0	1460.0	ORF1ab	2.0	487.0	8.0	same gene	2021-06	2021	6
1731	1749	18	3	0.08771	1466.0	ORF1ab	2.0	489.0	1484.0	ORF1ab	2.0	495.0	6.0	same gene	2021-06	2021	6
6639	6645	6	3	0.0877	6374.0	ORF1ab	2.0	2125.0	6380.0	ORF1ab	2.0	2127.0	2.0	same gene	2021-06	2021	6
1736	1731	5	3	0.0877	1471.0	ORF1ab	1.0	491.0	1466.0	ORF1ab	2.0	489.0	2.0	same gene	2021-06	2021	6
1736	1725	11	3	0.0877	1471.0	ORF1ab	1.0	491.0	1460.0	ORF1ab	2.0	487.0	4.0	same gene	2021-06	2021	6
1726	1736	10	3	0.0877	1461.0	ORF1ab	3.0	487.0	1471.0	ORF1ab	1.0	491.0	4.0	same gene	2021-06	2021	6
1731	1736	5	3	0.0877	1466.0	ORF1ab	2.0	489.0	1471.0	ORF1ab	1.0	491.0	2.0	same gene	2021-06	2021	6
1744	1736	8	3	0.0877	1479.0	ORF1ab	3.0	493.0	1471.0	ORF1ab	1.0	491.0	2.0	same gene	2021-06	2021	6
1748	1736	12	3	0.0877	1483.0	ORF1ab	1.0	495.0	1471.0	ORF1ab	1.0	491.0	4.0	same gene	2021-06	2021	6
1749	1736	13	3	0.0877	1484.0	ORF1ab	2.0	495.0	1471.0	ORF1ab	1.0	491.0	4.0	same gene	2021-06	2021	6
1736	1732	4	3	0.0877	1471.0	ORF1ab	1.0	491.0	1467.0	ORF1ab	3.0	489.0	2.0	same gene	2021-06	2021	6
1732	1736	4	3	0.0877	1467.0	ORF1ab	3.0	489.0	1471.0	ORF1ab	1.0	491.0	2.0	same gene	2021-06	2021	6
1725	1736	11	3	0.0877	1460.0	ORF1ab	2.0	487.0	1471.0	ORF1ab	1.0	491.0	4.0	same gene	2021-06	2021	6
1736	1744	8	3	0.0877	1471.0	ORF1ab	1.0	491.0	1479.0	ORF1ab	3.0	493.0	2.0	same gene	2021-06	2021	6
1736	1748	12	3	0.0877	1471.0	ORF1ab	1.0	491.0	1483.0	ORF1ab	1.0	495.0	4.0	same gene	2021-06	2021	6
6645	6639	6	3	0.0877	6380.0	ORF1ab	2.0	2127.0	6374.0	ORF1ab	2.0	2125.0	2.0	same gene	2021-06	2021	6
1736	1726	10	3	0.0877	1471.0	ORF1ab	1.0	491.0	1461.0	ORF1ab	3.0	487.0	4.0	same gene	2021-06	2021	6
1736	1749	13	3	0.0877	1471.0	ORF1ab	1.0	491.0	1484.0	ORF1ab	2.0	495.0	4.0	same gene	2021-06	2021	6
1726	1750	24	3	0.08769	1461.0	ORF1ab	3.0	487.0	1485.0	ORF1ab	3.0	495.0	8.0	same gene	2021-06	2021	6
1750	1735	15	3	0.08769	1485.0	ORF1ab	3.0	495.0	1470.0	ORF1ab	3.0	490.0	5.0	same gene	2021-06	2021	6
1750	1744	6	3	0.08769	1485.0	ORF1ab	3.0	495.0	1479.0	ORF1ab	3.0	493.0	2.0	same gene	2021-06	2021	6
1732	1750	18	3	0.08769	1467.0	ORF1ab	3.0	489.0	1485.0	ORF1ab	3.0	495.0	6.0	same gene	2021-06	2021	6
1750	1733	17	3	0.08769	1485.0	ORF1ab	3.0	495.0	1468.0	ORF1ab	1.0	490.0	5.0	same gene	2021-06	2021	6
1750	1737	13	3	0.08769	1485.0	ORF1ab	3.0	495.0	1472.0	ORF1ab	2.0	491.0	4.0	same gene	2021-06	2021	6
1750	1726	24	3	0.08769	1485.0	ORF1ab	3.0	495.0	1461.0	ORF1ab	3.0	487.0	8.0	same gene	2021-06	2021	6
1750	1732	18	3	0.08769	1485.0	ORF1ab	3.0	495.0	1467.0	ORF1ab	3.0	489.0	6.0	same gene	2021-06	2021	6
1750	1731	19	3	0.08769	1485.0	ORF1ab	3.0	495.0	1466.0	ORF1ab	2.0	489.0	6.0	same gene	2021-06	2021	6
1725	1750	25	3	0.08769	1460.0	ORF1ab	2.0	487.0	1485.0	ORF1ab	3.0	495.0	8.0	same gene	2021-06	2021	6
1744	1750	6	3	0.08769	1479.0	ORF1ab	3.0	493.0	1485.0	ORF1ab	3.0	495.0	2.0	same gene	2021-06	2021	6
1735	1750	15	3	0.08769	1470.0	ORF1ab	3.0	490.0	1485.0	ORF1ab	3.0	495.0	5.0	same gene	2021-06	2021	6
1733	1750	17	3	0.08769	1468.0	ORF1ab	1.0	490.0	1485.0	ORF1ab	3.0	495.0	5.0	same gene	2021-06	2021	6
1739	1750	11	3	0.08769	1474.0	ORF1ab	1.0	492.0	1485.0	ORF1ab	3.0	495.0	3.0	same gene	2021-06	2021	6
1750	1725	25	3	0.08769	1485.0	ORF1ab	3.0	495.0	1460.0	ORF1ab	2.0	487.0	8.0	same gene	2021-06	2021	6
1737	1750	13	3	0.08769	1472.0	ORF1ab	2.0	491.0	1485.0	ORF1ab	3.0	495.0	4.0	same gene	2021-06	2021	6
1731	1750	19	3	0.08769	1466.0	ORF1ab	2.0	489.0	1485.0	ORF1ab	3.0	495.0	6.0	same gene	2021-06	2021	6
1750	1739	11	3	0.08769	1485.0	ORF1ab	3.0	495.0	1474.0	ORF1ab	1.0	492.0	3.0	same gene	2021-06	2021	6
1740	1732	8	3	0.08767	1475.0	ORF1ab	2.0	492.0	1467.0	ORF1ab	3.0	489.0	3.0	same gene	2021-06	2021	6
1740	1726	14	3	0.08767	1475.0	ORF1ab	2.0	492.0	1461.0	ORF1ab	3.0	487.0	5.0	same gene	2021-06	2021	6
1740	1731	9	3	0.08767	1475.0	ORF1ab	2.0	492.0	1466.0	ORF1ab	2.0	489.0	3.0	same gene	2021-06	2021	6
1740	1735	5	3	0.08767	1475.0	ORF1ab	2.0	492.0	1470.0	ORF1ab	3.0	490.0	2.0	same gene	2021-06	2021	6
1740	1725	15	3	0.08767	1475.0	ORF1ab	2.0	492.0	1460.0	ORF1ab	2.0	487.0	5.0	same gene	2021-06	2021	6
1748	1740	8	3	0.08767	1483.0	ORF1ab	1.0	495.0	1475.0	ORF1ab	2.0	492.0	3.0	same gene	2021-06	2021	6
1740	1733	7	3	0.08767	1475.0	ORF1ab	2.0	492.0	1468.0	ORF1ab	1.0	490.0	2.0	same gene	2021-06	2021	6
1749	1740	9	3	0.08767	1484.0	ORF1ab	2.0	495.0	1475.0	ORF1ab	2.0	492.0	3.0	same gene	2021-06	2021	6
1731	1724	7	3	0.08767	1466.0	ORF1ab	2.0	489.0	1459.0	ORF1ab	1.0	487.0	2.0	same gene	2021-06	2021	6
1732	1740	8	3	0.08767	1467.0	ORF1ab	3.0	489.0	1475.0	ORF1ab	2.0	492.0	3.0	same gene	2021-06	2021	6
1740	1749	9	3	0.08767	1475.0	ORF1ab	2.0	492.0	1484.0	ORF1ab	2.0	495.0	3.0	same gene	2021-06	2021	6
1724	1733	9	3	0.08767	1459.0	ORF1ab	1.0	487.0	1468.0	ORF1ab	1.0	490.0	3.0	same gene	2021-06	2021	6
1724	1732	8	3	0.08767	1459.0	ORF1ab	1.0	487.0	1467.0	ORF1ab	3.0	489.0	2.0	same gene	2021-06	2021	6
1724	1737	13	3	0.08767	1459.0	ORF1ab	1.0	487.0	1472.0	ORF1ab	2.0	491.0	4.0	same gene	2021-06	2021	6
1724	1739	15	3	0.08767	1459.0	ORF1ab	1.0	487.0	1474.0	ORF1ab	1.0	492.0	5.0	same gene	2021-06	2021	6
1724	1731	7	3	0.08767	1459.0	ORF1ab	1.0	487.0	1466.0	ORF1ab	2.0	489.0	2.0	same gene	2021-06	2021	6
1735	1740	5	3	0.08767	1470.0	ORF1ab	3.0	490.0	1475.0	ORF1ab	2.0	492.0	2.0	same gene	2021-06	2021	6
1724	1744	20	3	0.08767	1459.0	ORF1ab	1.0	487.0	1479.0	ORF1ab	3.0	493.0	6.0	same gene	2021-06	2021	6
1724	1748	24	3	0.08767	1459.0	ORF1ab	1.0	487.0	1483.0	ORF1ab	1.0	495.0	8.0	same gene	2021-06	2021	6
1726	1740	14	3	0.08767	1461.0	ORF1ab	3.0	487.0	1475.0	ORF1ab	2.0	492.0	5.0	same gene	2021-06	2021	6
1724	1749	25	3	0.08767	1459.0	ORF1ab	1.0	487.0	1484.0	ORF1ab	2.0	495.0	8.0	same gene	2021-06	2021	6
1732	1724	8	3	0.08767	1467.0	ORF1ab	3.0	489.0	1459.0	ORF1ab	1.0	487.0	2.0	same gene	2021-06	2021	6
1740	1748	8	3	0.08767	1475.0	ORF1ab	2.0	492.0	1483.0	ORF1ab	1.0	495.0	3.0	same gene	2021-06	2021	6
1749	1724	25	3	0.08767	1484.0	ORF1ab	2.0	495.0	1459.0	ORF1ab	1.0	487.0	8.0	same gene	2021-06	2021	6
1725	1740	15	3	0.08767	1460.0	ORF1ab	2.0	487.0	1475.0	ORF1ab	2.0	492.0	5.0	same gene	2021-06	2021	6
1724	1735	11	3	0.08767	1459.0	ORF1ab	1.0	487.0	1470.0	ORF1ab	3.0	490.0	3.0	same gene	2021-06	2021	6
1733	1740	7	3	0.08767	1468.0	ORF1ab	1.0	490.0	1475.0	ORF1ab	2.0	492.0	2.0	same gene	2021-06	2021	6
1748	1724	24	3	0.08767	1483.0	ORF1ab	1.0	495.0	1459.0	ORF1ab	1.0	487.0	8.0	same gene	2021-06	2021	6
1731	1740	9	3	0.08767	1466.0	ORF1ab	2.0	489.0	1475.0	ORF1ab	2.0	492.0	3.0	same gene	2021-06	2021	6
1744	1724	20	3	0.08767	1479.0	ORF1ab	3.0	493.0	1459.0	ORF1ab	1.0	487.0	6.0	same gene	2021-06	2021	6
1739	1724	15	3	0.08767	1474.0	ORF1ab	1.0	492.0	1459.0	ORF1ab	1.0	487.0	5.0	same gene	2021-06	2021	6
1737	1724	13	3	0.08767	1472.0	ORF1ab	2.0	491.0	1459.0	ORF1ab	1.0	487.0	4.0	same gene	2021-06	2021	6
1733	1724	9	3	0.08767	1468.0	ORF1ab	1.0	490.0	1459.0	ORF1ab	1.0	487.0	3.0	same gene	2021-06	2021	6
1735	1724	11	3	0.08767	1470.0	ORF1ab	3.0	490.0	1459.0	ORF1ab	1.0	487.0	3.0	same gene	2021-06	2021	6
1726	1734	8	3	0.08766	1461.0	ORF1ab	3.0	487.0	1469.0	ORF1ab	2.0	490.0	3.0	same gene	2021-06	2021	6
1745	1732	13	3	0.08766	1480.0	ORF1ab	1.0	494.0	1467.0	ORF1ab	3.0	489.0	5.0	same gene	2021-06	2021	6
1726	1745	19	3	0.08766	1461.0	ORF1ab	3.0	487.0	1480.0	ORF1ab	1.0	494.0	7.0	same gene	2021-06	2021	6
1725	1745	20	3	0.08766	1460.0	ORF1ab	2.0	487.0	1480.0	ORF1ab	1.0	494.0	7.0	same gene	2021-06	2021	6
1745	1725	20	3	0.08766	1480.0	ORF1ab	1.0	494.0	1460.0	ORF1ab	2.0	487.0	7.0	same gene	2021-06	2021	6
1745	1737	8	3	0.08766	1480.0	ORF1ab	1.0	494.0	1472.0	ORF1ab	2.0	491.0	3.0	same gene	2021-06	2021	6
1737	1745	8	3	0.08766	1472.0	ORF1ab	2.0	491.0	1480.0	ORF1ab	1.0	494.0	3.0	same gene	2021-06	2021	6
1739	1745	6	3	0.08766	1474.0	ORF1ab	1.0	492.0	1480.0	ORF1ab	1.0	494.0	2.0	same gene	2021-06	2021	6
1745	1731	14	3	0.08766	1480.0	ORF1ab	1.0	494.0	1466.0	ORF1ab	2.0	489.0	5.0	same gene	2021-06	2021	6
1734	1725	9	3	0.08766	1469.0	ORF1ab	2.0	490.0	1460.0	ORF1ab	2.0	487.0	3.0	same gene	2021-06	2021	6
1725	1734	9	3	0.08766	1460.0	ORF1ab	2.0	487.0	1469.0	ORF1ab	2.0	490.0	3.0	same gene	2021-06	2021	6
1735	1745	10	3	0.08766	1470.0	ORF1ab	3.0	490.0	1480.0	ORF1ab	1.0	494.0	4.0	same gene	2021-06	2021	6
1745	1739	6	3	0.08766	1480.0	ORF1ab	1.0	494.0	1474.0	ORF1ab	1.0	492.0	2.0	same gene	2021-06	2021	6
1739	1734	5	3	0.08766	1474.0	ORF1ab	1.0	492.0	1469.0	ORF1ab	2.0	490.0	2.0	same gene	2021-06	2021	6
1731	1745	14	3	0.08766	1466.0	ORF1ab	2.0	489.0	1480.0	ORF1ab	1.0	494.0	5.0	same gene	2021-06	2021	6
1734	1726	8	3	0.08766	1469.0	ORF1ab	2.0	490.0	1461.0	ORF1ab	3.0	487.0	3.0	same gene	2021-06	2021	6
1732	1745	13	3	0.08766	1467.0	ORF1ab	3.0	489.0	1480.0	ORF1ab	1.0	494.0	5.0	same gene	2021-06	2021	6
1745	1733	12	3	0.08766	1480.0	ORF1ab	1.0	494.0	1468.0	ORF1ab	1.0	490.0	4.0	same gene	2021-06	2021	6
1733	1745	12	3	0.08766	1468.0	ORF1ab	1.0	490.0	1480.0	ORF1ab	1.0	494.0	4.0	same gene	2021-06	2021	6
1745	1726	19	3	0.08766	1480.0	ORF1ab	1.0	494.0	1461.0	ORF1ab	3.0	487.0	7.0	same gene	2021-06	2021	6
1734	1739	5	3	0.08766	1469.0	ORF1ab	2.0	490.0	1474.0	ORF1ab	1.0	492.0	2.0	same gene	2021-06	2021	6
1734	1744	10	3	0.08766	1469.0	ORF1ab	2.0	490.0	1479.0	ORF1ab	3.0	493.0	3.0	same gene	2021-06	2021	6
1744	1734	10	3	0.08766	1479.0	ORF1ab	3.0	493.0	1469.0	ORF1ab	2.0	490.0	3.0	same gene	2021-06	2021	6
1745	1735	10	3	0.08766	1480.0	ORF1ab	1.0	494.0	1470.0	ORF1ab	3.0	490.0	4.0	same gene	2021-06	2021	6
1748	1734	14	3	0.08766	1483.0	ORF1ab	1.0	495.0	1469.0	ORF1ab	2.0	490.0	5.0	same gene	2021-06	2021	6
1749	1734	15	3	0.08766	1484.0	ORF1ab	2.0	495.0	1469.0	ORF1ab	2.0	490.0	5.0	same gene	2021-06	2021	6
1734	1748	14	3	0.08766	1469.0	ORF1ab	2.0	490.0	1483.0	ORF1ab	1.0	495.0	5.0	same gene	2021-06	2021	6
1734	1749	15	3	0.08766	1469.0	ORF1ab	2.0	490.0	1484.0	ORF1ab	2.0	495.0	5.0	same gene	2021-06	2021	6
1743	1748	5	3	0.08765	1478.0	ORF1ab	2.0	493.0	1483.0	ORF1ab	1.0	495.0	2.0	same gene	2021-06	2021	6
1731	1743	12	3	0.08765	1466.0	ORF1ab	2.0	489.0	1478.0	ORF1ab	2.0	493.0	4.0	same gene	2021-06	2021	6
1743	1749	6	3	0.08765	1478.0	ORF1ab	2.0	493.0	1484.0	ORF1ab	2.0	495.0	2.0	same gene	2021-06	2021	6
1732	1743	11	3	0.08765	1467.0	ORF1ab	3.0	489.0	1478.0	ORF1ab	2.0	493.0	4.0	same gene	2021-06	2021	6
1733	1743	10	3	0.08765	1468.0	ORF1ab	1.0	490.0	1478.0	ORF1ab	2.0	493.0	3.0	same gene	2021-06	2021	6
1726	1743	17	3	0.08765	1461.0	ORF1ab	3.0	487.0	1478.0	ORF1ab	2.0	493.0	6.0	same gene	2021-06	2021	6
1749	1743	6	3	0.08765	1484.0	ORF1ab	2.0	495.0	1478.0	ORF1ab	2.0	493.0	2.0	same gene	2021-06	2021	6
1737	1743	6	3	0.08765	1472.0	ORF1ab	2.0	491.0	1478.0	ORF1ab	2.0	493.0	2.0	same gene	2021-06	2021	6
1735	1743	8	3	0.08765	1470.0	ORF1ab	3.0	490.0	1478.0	ORF1ab	2.0	493.0	3.0	same gene	2021-06	2021	6
1748	1743	5	3	0.08765	1483.0	ORF1ab	1.0	495.0	1478.0	ORF1ab	2.0	493.0	2.0	same gene	2021-06	2021	6
1743	1732	11	3	0.08765	1478.0	ORF1ab	2.0	493.0	1467.0	ORF1ab	3.0	489.0	4.0	same gene	2021-06	2021	6
1743	1725	18	3	0.08765	1478.0	ORF1ab	2.0	493.0	1460.0	ORF1ab	2.0	487.0	6.0	same gene	2021-06	2021	6
1743	1726	17	3	0.08765	1478.0	ORF1ab	2.0	493.0	1461.0	ORF1ab	3.0	487.0	6.0	same gene	2021-06	2021	6
1743	1737	6	3	0.08765	1478.0	ORF1ab	2.0	493.0	1472.0	ORF1ab	2.0	491.0	2.0	same gene	2021-06	2021	6
1743	1735	8	3	0.08765	1478.0	ORF1ab	2.0	493.0	1470.0	ORF1ab	3.0	490.0	3.0	same gene	2021-06	2021	6
1743	1733	10	3	0.08765	1478.0	ORF1ab	2.0	493.0	1468.0	ORF1ab	1.0	490.0	3.0	same gene	2021-06	2021	6
1725	1743	18	3	0.08765	1460.0	ORF1ab	2.0	487.0	1478.0	ORF1ab	2.0	493.0	6.0	same gene	2021-06	2021	6
1743	1731	12	3	0.08765	1478.0	ORF1ab	2.0	493.0	1466.0	ORF1ab	2.0	489.0	4.0	same gene	2021-06	2021	6
1744	1727	17	3	0.08764	1479.0	ORF1ab	3.0	493.0	1462.0	ORF1ab	1.0	488.0	5.0	same gene	2021-06	2021	6
1727	1735	8	3	0.08764	1462.0	ORF1ab	1.0	488.0	1470.0	ORF1ab	3.0	490.0	2.0	same gene	2021-06	2021	6
1727	1737	10	3	0.08764	1462.0	ORF1ab	1.0	488.0	1472.0	ORF1ab	2.0	491.0	3.0	same gene	2021-06	2021	6
1727	1739	12	3	0.08764	1462.0	ORF1ab	1.0	488.0	1474.0	ORF1ab	1.0	492.0	4.0	same gene	2021-06	2021	6
1727	1744	17	3	0.08764	1462.0	ORF1ab	1.0	488.0	1479.0	ORF1ab	3.0	493.0	5.0	same gene	2021-06	2021	6
1727	1748	21	3	0.08764	1462.0	ORF1ab	1.0	488.0	1483.0	ORF1ab	1.0	495.0	7.0	same gene	2021-06	2021	6
1727	1749	22	3	0.08764	1462.0	ORF1ab	1.0	488.0	1484.0	ORF1ab	2.0	495.0	7.0	same gene	2021-06	2021	6
1748	1727	21	3	0.08764	1483.0	ORF1ab	1.0	495.0	1462.0	ORF1ab	1.0	488.0	7.0	same gene	2021-06	2021	6
1727	1733	6	3	0.08764	1462.0	ORF1ab	1.0	488.0	1468.0	ORF1ab	1.0	490.0	2.0	same gene	2021-06	2021	6
1739	1727	12	3	0.08764	1474.0	ORF1ab	1.0	492.0	1462.0	ORF1ab	1.0	488.0	4.0	same gene	2021-06	2021	6
1737	1727	10	3	0.08764	1472.0	ORF1ab	2.0	491.0	1462.0	ORF1ab	1.0	488.0	3.0	same gene	2021-06	2021	6
1735	1727	8	3	0.08764	1470.0	ORF1ab	3.0	490.0	1462.0	ORF1ab	1.0	488.0	2.0	same gene	2021-06	2021	6
1733	1727	6	3	0.08764	1468.0	ORF1ab	1.0	490.0	1462.0	ORF1ab	1.0	488.0	2.0	same gene	2021-06	2021	6
1749	1727	22	3	0.08764	1484.0	ORF1ab	2.0	495.0	1462.0	ORF1ab	1.0	488.0	7.0	same gene	2021-06	2021	6
6640	6645	5	3	0.08761	6375.0	ORF1ab	3.0	2125.0	6380.0	ORF1ab	2.0	2127.0	2.0	same gene	2021-06	2021	6
6645	6640	5	3	0.08761	6380.0	ORF1ab	2.0	2127.0	6375.0	ORF1ab	3.0	2125.0	2.0	same gene	2021-06	2021	6
1735	1746	11	3	0.0876	1470.0	ORF1ab	3.0	490.0	1481.0	ORF1ab	2.0	494.0	4.0	same gene	2021-06	2021	6
1733	1746	13	3	0.0876	1468.0	ORF1ab	1.0	490.0	1481.0	ORF1ab	2.0	494.0	4.0	same gene	2021-06	2021	6
1746	1733	13	3	0.0876	1481.0	ORF1ab	2.0	494.0	1468.0	ORF1ab	1.0	490.0	4.0	same gene	2021-06	2021	6
1746	1726	20	3	0.0876	1481.0	ORF1ab	2.0	494.0	1461.0	ORF1ab	3.0	487.0	7.0	same gene	2021-06	2021	6
1732	1746	14	3	0.0876	1467.0	ORF1ab	3.0	489.0	1481.0	ORF1ab	2.0	494.0	5.0	same gene	2021-06	2021	6
1746	1732	14	3	0.0876	1481.0	ORF1ab	2.0	494.0	1467.0	ORF1ab	3.0	489.0	5.0	same gene	2021-06	2021	6
1731	1746	15	3	0.0876	1466.0	ORF1ab	2.0	489.0	1481.0	ORF1ab	2.0	494.0	5.0	same gene	2021-06	2021	6
1746	1735	11	3	0.0876	1481.0	ORF1ab	2.0	494.0	1470.0	ORF1ab	3.0	490.0	4.0	same gene	2021-06	2021	6
1746	1739	7	3	0.0876	1481.0	ORF1ab	2.0	494.0	1474.0	ORF1ab	1.0	492.0	2.0	same gene	2021-06	2021	6
1739	1746	7	3	0.0876	1474.0	ORF1ab	1.0	492.0	1481.0	ORF1ab	2.0	494.0	2.0	same gene	2021-06	2021	6
1737	1746	9	3	0.0876	1472.0	ORF1ab	2.0	491.0	1481.0	ORF1ab	2.0	494.0	3.0	same gene	2021-06	2021	6
1746	1725	21	3	0.0876	1481.0	ORF1ab	2.0	494.0	1460.0	ORF1ab	2.0	487.0	7.0	same gene	2021-06	2021	6
1725	1746	21	3	0.0876	1460.0	ORF1ab	2.0	487.0	1481.0	ORF1ab	2.0	494.0	7.0	same gene	2021-06	2021	6
1746	1731	15	3	0.0876	1481.0	ORF1ab	2.0	494.0	1466.0	ORF1ab	2.0	489.0	5.0	same gene	2021-06	2021	6
1746	1737	9	3	0.0876	1481.0	ORF1ab	2.0	494.0	1472.0	ORF1ab	2.0	491.0	3.0	same gene	2021-06	2021	6
1726	1746	20	3	0.0876	1461.0	ORF1ab	3.0	487.0	1481.0	ORF1ab	2.0	494.0	7.0	same gene	2021-06	2021	6
6648	6643	5	3	0.08759	6383.0	ORF1ab	2.0	2128.0	6378.0	ORF1ab	3.0	2126.0	2.0	same gene	2021-06	2021	6
1749	1728	21	3	0.08759	1484.0	ORF1ab	2.0	495.0	1463.0	ORF1ab	2.0	488.0	7.0	same gene	2021-06	2021	6
1748	1728	20	3	0.08759	1483.0	ORF1ab	1.0	495.0	1463.0	ORF1ab	2.0	488.0	7.0	same gene	2021-06	2021	6
6648	6642	6	3	0.08759	6383.0	ORF1ab	2.0	2128.0	6377.0	ORF1ab	2.0	2126.0	2.0	same gene	2021-06	2021	6
1733	1728	5	3	0.08759	1468.0	ORF1ab	1.0	490.0	1463.0	ORF1ab	2.0	488.0	2.0	same gene	2021-06	2021	6
1728	1749	21	3	0.08759	1463.0	ORF1ab	2.0	488.0	1484.0	ORF1ab	2.0	495.0	7.0	same gene	2021-06	2021	6
1728	1748	20	3	0.08759	1463.0	ORF1ab	2.0	488.0	1483.0	ORF1ab	1.0	495.0	7.0	same gene	2021-06	2021	6
1728	1744	16	3	0.08759	1463.0	ORF1ab	2.0	488.0	1479.0	ORF1ab	3.0	493.0	5.0	same gene	2021-06	2021	6
1728	1739	11	3	0.08759	1463.0	ORF1ab	2.0	488.0	1474.0	ORF1ab	1.0	492.0	4.0	same gene	2021-06	2021	6
6643	6648	5	3	0.08759	6378.0	ORF1ab	3.0	2126.0	6383.0	ORF1ab	2.0	2128.0	2.0	same gene	2021-06	2021	6
1728	1735	7	3	0.08759	1463.0	ORF1ab	2.0	488.0	1470.0	ORF1ab	3.0	490.0	2.0	same gene	2021-06	2021	6
1728	1733	5	3	0.08759	1463.0	ORF1ab	2.0	488.0	1468.0	ORF1ab	1.0	490.0	2.0	same gene	2021-06	2021	6
1744	1728	16	3	0.08759	1479.0	ORF1ab	3.0	493.0	1463.0	ORF1ab	2.0	488.0	5.0	same gene	2021-06	2021	6
6642	6648	6	3	0.08759	6377.0	ORF1ab	2.0	2126.0	6383.0	ORF1ab	2.0	2128.0	2.0	same gene	2021-06	2021	6
1739	1728	11	3	0.08759	1474.0	ORF1ab	1.0	492.0	1463.0	ORF1ab	2.0	488.0	4.0	same gene	2021-06	2021	6
1735	1728	7	3	0.08759	1470.0	ORF1ab	3.0	490.0	1463.0	ORF1ab	2.0	488.0	2.0	same gene	2021-06	2021	6
1737	1728	9	3	0.08759	1472.0	ORF1ab	2.0	491.0	1463.0	ORF1ab	2.0	488.0	3.0	same gene	2021-06	2021	6
1728	1737	9	3	0.08759	1463.0	ORF1ab	2.0	488.0	1472.0	ORF1ab	2.0	491.0	3.0	same gene	2021-06	2021	6
1748	1754	6	3	0.08758	1483.0	ORF1ab	1.0	495.0	1489.0	ORF1ab	1.0	497.0	2.0	same gene	2021-06	2021	6
1735	1754	19	3	0.08758	1470.0	ORF1ab	3.0	490.0	1489.0	ORF1ab	1.0	497.0	7.0	same gene	2021-06	2021	6
1749	1754	5	3	0.08758	1484.0	ORF1ab	2.0	495.0	1489.0	ORF1ab	1.0	497.0	2.0	same gene	2021-06	2021	6
1732	1751	19	3	0.08758	1467.0	ORF1ab	3.0	489.0	1486.0	ORF1ab	1.0	496.0	7.0	same gene	2021-06	2021	6
1731	1754	23	3	0.08758	1466.0	ORF1ab	2.0	489.0	1489.0	ORF1ab	1.0	497.0	8.0	same gene	2021-06	2021	6
1751	1731	20	3	0.08758	1486.0	ORF1ab	1.0	496.0	1466.0	ORF1ab	2.0	489.0	7.0	same gene	2021-06	2021	6
1744	1754	10	3	0.08758	1479.0	ORF1ab	3.0	493.0	1489.0	ORF1ab	1.0	497.0	4.0	same gene	2021-06	2021	6
1739	1751	12	3	0.08758	1474.0	ORF1ab	1.0	492.0	1486.0	ORF1ab	1.0	496.0	4.0	same gene	2021-06	2021	6
1732	1754	22	3	0.08758	1467.0	ORF1ab	3.0	489.0	1489.0	ORF1ab	1.0	497.0	8.0	same gene	2021-06	2021	6
1744	1751	7	3	0.08758	1479.0	ORF1ab	3.0	493.0	1486.0	ORF1ab	1.0	496.0	3.0	same gene	2021-06	2021	6
1733	1751	18	3	0.08758	1468.0	ORF1ab	1.0	490.0	1486.0	ORF1ab	1.0	496.0	6.0	same gene	2021-06	2021	6
1733	1754	21	3	0.08758	1468.0	ORF1ab	1.0	490.0	1489.0	ORF1ab	1.0	497.0	7.0	same gene	2021-06	2021	6
1739	1754	15	3	0.08758	1474.0	ORF1ab	1.0	492.0	1489.0	ORF1ab	1.0	497.0	5.0	same gene	2021-06	2021	6
1737	1754	17	3	0.08758	1472.0	ORF1ab	2.0	491.0	1489.0	ORF1ab	1.0	497.0	6.0	same gene	2021-06	2021	6
1737	1751	14	3	0.08758	1472.0	ORF1ab	2.0	491.0	1486.0	ORF1ab	1.0	496.0	5.0	same gene	2021-06	2021	6
1754	1731	23	3	0.08758	1489.0	ORF1ab	1.0	497.0	1466.0	ORF1ab	2.0	489.0	8.0	same gene	2021-06	2021	6
1735	1751	16	3	0.08758	1470.0	ORF1ab	3.0	490.0	1486.0	ORF1ab	1.0	496.0	6.0	same gene	2021-06	2021	6
1751	1726	25	3	0.08758	1486.0	ORF1ab	1.0	496.0	1461.0	ORF1ab	3.0	487.0	9.0	same gene	2021-06	2021	6
1731	1751	20	3	0.08758	1466.0	ORF1ab	2.0	489.0	1486.0	ORF1ab	1.0	496.0	7.0	same gene	2021-06	2021	6
1754	1725	29	3	0.08758	1489.0	ORF1ab	1.0	497.0	1460.0	ORF1ab	2.0	487.0	10.0	same gene	2021-06	2021	6
1754	1744	10	3	0.08758	1489.0	ORF1ab	1.0	497.0	1479.0	ORF1ab	3.0	493.0	4.0	same gene	2021-06	2021	6
1726	1751	25	3	0.08758	1461.0	ORF1ab	3.0	487.0	1486.0	ORF1ab	1.0	496.0	9.0	same gene	2021-06	2021	6
1751	1744	7	3	0.08758	1486.0	ORF1ab	1.0	496.0	1479.0	ORF1ab	3.0	493.0	3.0	same gene	2021-06	2021	6
1754	1732	22	3	0.08758	1489.0	ORF1ab	1.0	497.0	1467.0	ORF1ab	3.0	489.0	8.0	same gene	2021-06	2021	6
1751	1732	19	3	0.08758	1486.0	ORF1ab	1.0	496.0	1467.0	ORF1ab	3.0	489.0	7.0	same gene	2021-06	2021	6
1726	1754	28	3	0.08758	1461.0	ORF1ab	3.0	487.0	1489.0	ORF1ab	1.0	497.0	10.0	same gene	2021-06	2021	6
1751	1725	26	3	0.08758	1486.0	ORF1ab	1.0	496.0	1460.0	ORF1ab	2.0	487.0	9.0	same gene	2021-06	2021	6
1754	1739	15	3	0.08758	1489.0	ORF1ab	1.0	497.0	1474.0	ORF1ab	1.0	492.0	5.0	same gene	2021-06	2021	6
1754	1726	28	3	0.08758	1489.0	ORF1ab	1.0	497.0	1461.0	ORF1ab	3.0	487.0	10.0	same gene	2021-06	2021	6
1751	1739	12	3	0.08758	1486.0	ORF1ab	1.0	496.0	1474.0	ORF1ab	1.0	492.0	4.0	same gene	2021-06	2021	6
1725	1754	29	3	0.08758	1460.0	ORF1ab	2.0	487.0	1489.0	ORF1ab	1.0	497.0	10.0	same gene	2021-06	2021	6
1754	1749	5	3	0.08758	1489.0	ORF1ab	1.0	497.0	1484.0	ORF1ab	2.0	495.0	2.0	same gene	2021-06	2021	6
1725	1751	26	3	0.08758	1460.0	ORF1ab	2.0	487.0	1486.0	ORF1ab	1.0	496.0	9.0	same gene	2021-06	2021	6
1754	1748	6	3	0.08758	1489.0	ORF1ab	1.0	497.0	1483.0	ORF1ab	1.0	495.0	2.0	same gene	2021-06	2021	6
1754	1737	17	3	0.08758	1489.0	ORF1ab	1.0	497.0	1472.0	ORF1ab	2.0	491.0	6.0	same gene	2021-06	2021	6
1751	1737	14	3	0.08758	1486.0	ORF1ab	1.0	496.0	1472.0	ORF1ab	2.0	491.0	5.0	same gene	2021-06	2021	6
1751	1733	18	3	0.08758	1486.0	ORF1ab	1.0	496.0	1468.0	ORF1ab	1.0	490.0	6.0	same gene	2021-06	2021	6
1754	1733	21	3	0.08758	1489.0	ORF1ab	1.0	497.0	1468.0	ORF1ab	1.0	490.0	7.0	same gene	2021-06	2021	6
1754	1735	19	3	0.08758	1489.0	ORF1ab	1.0	497.0	1470.0	ORF1ab	3.0	490.0	7.0	same gene	2021-06	2021	6
1751	1735	16	3	0.08758	1486.0	ORF1ab	1.0	496.0	1470.0	ORF1ab	3.0	490.0	6.0	same gene	2021-06	2021	6
1726	1742	16	3	0.08757	1461.0	ORF1ab	3.0	487.0	1477.0	ORF1ab	1.0	493.0	6.0	same gene	2021-06	2021	6
1742	1733	9	3	0.08757	1477.0	ORF1ab	1.0	493.0	1468.0	ORF1ab	1.0	490.0	3.0	same gene	2021-06	2021	6
1742	1726	16	3	0.08757	1477.0	ORF1ab	1.0	493.0	1461.0	ORF1ab	3.0	487.0	6.0	same gene	2021-06	2021	6
1742	1735	7	3	0.08757	1477.0	ORF1ab	1.0	493.0	1470.0	ORF1ab	3.0	490.0	3.0	same gene	2021-06	2021	6
1742	1732	10	3	0.08757	1477.0	ORF1ab	1.0	493.0	1467.0	ORF1ab	3.0	489.0	4.0	same gene	2021-06	2021	6
1749	1742	7	3	0.08757	1484.0	ORF1ab	2.0	495.0	1477.0	ORF1ab	1.0	493.0	2.0	same gene	2021-06	2021	6
1742	1725	17	3	0.08757	1477.0	ORF1ab	1.0	493.0	1460.0	ORF1ab	2.0	487.0	6.0	same gene	2021-06	2021	6
1742	1748	6	3	0.08757	1477.0	ORF1ab	1.0	493.0	1483.0	ORF1ab	1.0	495.0	2.0	same gene	2021-06	2021	6
1742	1737	5	3	0.08757	1477.0	ORF1ab	1.0	493.0	1472.0	ORF1ab	2.0	491.0	2.0	same gene	2021-06	2021	6
1742	1731	11	3	0.08757	1477.0	ORF1ab	1.0	493.0	1466.0	ORF1ab	2.0	489.0	4.0	same gene	2021-06	2021	6
1725	1742	17	3	0.08757	1460.0	ORF1ab	2.0	487.0	1477.0	ORF1ab	1.0	493.0	6.0	same gene	2021-06	2021	6
1748	1742	6	3	0.08757	1483.0	ORF1ab	1.0	495.0	1477.0	ORF1ab	1.0	493.0	2.0	same gene	2021-06	2021	6
1742	1749	7	3	0.08757	1477.0	ORF1ab	1.0	493.0	1484.0	ORF1ab	2.0	495.0	2.0	same gene	2021-06	2021	6
1737	1742	5	3	0.08757	1472.0	ORF1ab	2.0	491.0	1477.0	ORF1ab	1.0	493.0	2.0	same gene	2021-06	2021	6
1731	1742	11	3	0.08757	1466.0	ORF1ab	2.0	489.0	1477.0	ORF1ab	1.0	493.0	4.0	same gene	2021-06	2021	6
1732	1742	10	3	0.08757	1467.0	ORF1ab	3.0	489.0	1477.0	ORF1ab	1.0	493.0	4.0	same gene	2021-06	2021	6
1735	1742	7	3	0.08757	1470.0	ORF1ab	3.0	490.0	1477.0	ORF1ab	1.0	493.0	3.0	same gene	2021-06	2021	6
1733	1742	9	3	0.08757	1468.0	ORF1ab	1.0	490.0	1477.0	ORF1ab	1.0	493.0	3.0	same gene	2021-06	2021	6
1748	1729	19	3	0.08755	1483.0	ORF1ab	1.0	495.0	1464.0	ORF1ab	3.0	488.0	7.0	same gene	2021-06	2021	6
1729	1744	15	3	0.08755	1464.0	ORF1ab	3.0	488.0	1479.0	ORF1ab	3.0	493.0	5.0	same gene	2021-06	2021	6
1729	1748	19	3	0.08755	1464.0	ORF1ab	3.0	488.0	1483.0	ORF1ab	1.0	495.0	7.0	same gene	2021-06	2021	6
1729	1749	20	3	0.08755	1464.0	ORF1ab	3.0	488.0	1484.0	ORF1ab	2.0	495.0	7.0	same gene	2021-06	2021	6
1749	1729	20	3	0.08755	1484.0	ORF1ab	2.0	495.0	1464.0	ORF1ab	3.0	488.0	7.0	same gene	2021-06	2021	6
1739	1729	10	3	0.08755	1474.0	ORF1ab	1.0	492.0	1464.0	ORF1ab	3.0	488.0	4.0	same gene	2021-06	2021	6
1744	1729	15	3	0.08755	1479.0	ORF1ab	3.0	493.0	1464.0	ORF1ab	3.0	488.0	5.0	same gene	2021-06	2021	6
1729	1735	6	3	0.08755	1464.0	ORF1ab	3.0	488.0	1470.0	ORF1ab	3.0	490.0	2.0	same gene	2021-06	2021	6
1737	1729	8	3	0.08755	1472.0	ORF1ab	2.0	491.0	1464.0	ORF1ab	3.0	488.0	3.0	same gene	2021-06	2021	6
1735	1729	6	3	0.08755	1470.0	ORF1ab	3.0	490.0	1464.0	ORF1ab	3.0	488.0	2.0	same gene	2021-06	2021	6
1733	1729	4	3	0.08755	1468.0	ORF1ab	1.0	490.0	1464.0	ORF1ab	3.0	488.0	2.0	same gene	2021-06	2021	6
1729	1739	10	3	0.08755	1464.0	ORF1ab	3.0	488.0	1474.0	ORF1ab	1.0	492.0	4.0	same gene	2021-06	2021	6
1729	1737	8	3	0.08755	1464.0	ORF1ab	3.0	488.0	1472.0	ORF1ab	2.0	491.0	3.0	same gene	2021-06	2021	6
1729	1733	4	3	0.08755	1464.0	ORF1ab	3.0	488.0	1468.0	ORF1ab	1.0	490.0	2.0	same gene	2021-06	2021	6
6647	6643	4	3	0.08752	6382.0	ORF1ab	1.0	2128.0	6378.0	ORF1ab	3.0	2126.0	2.0	same gene	2021-06	2021	6
6647	6642	5	3	0.08752	6382.0	ORF1ab	1.0	2128.0	6377.0	ORF1ab	2.0	2126.0	2.0	same gene	2021-06	2021	6
6643	6647	4	3	0.08752	6378.0	ORF1ab	3.0	2126.0	6382.0	ORF1ab	1.0	2128.0	2.0	same gene	2021-06	2021	6
6642	6647	5	3	0.08752	6377.0	ORF1ab	2.0	2126.0	6382.0	ORF1ab	1.0	2128.0	2.0	same gene	2021-06	2021	6
1731	1741	10	3	0.08749	1466.0	ORF1ab	2.0	489.0	1476.0	ORF1ab	3.0	492.0	3.0	same gene	2021-06	2021	6
1732	1741	9	3	0.08749	1467.0	ORF1ab	3.0	489.0	1476.0	ORF1ab	3.0	492.0	3.0	same gene	2021-06	2021	6
1725	1741	16	3	0.08749	1460.0	ORF1ab	2.0	487.0	1476.0	ORF1ab	3.0	492.0	5.0	same gene	2021-06	2021	6
1741	1726	15	3	0.08749	1476.0	ORF1ab	3.0	492.0	1461.0	ORF1ab	3.0	487.0	5.0	same gene	2021-06	2021	6
1726	1741	15	3	0.08749	1461.0	ORF1ab	3.0	487.0	1476.0	ORF1ab	3.0	492.0	5.0	same gene	2021-06	2021	6
1749	1741	8	3	0.08749	1484.0	ORF1ab	2.0	495.0	1476.0	ORF1ab	3.0	492.0	3.0	same gene	2021-06	2021	6
1741	1735	6	3	0.08749	1476.0	ORF1ab	3.0	492.0	1470.0	ORF1ab	3.0	490.0	2.0	same gene	2021-06	2021	6
1741	1733	8	3	0.08749	1476.0	ORF1ab	3.0	492.0	1468.0	ORF1ab	1.0	490.0	2.0	same gene	2021-06	2021	6
1741	1731	10	3	0.08749	1476.0	ORF1ab	3.0	492.0	1466.0	ORF1ab	2.0	489.0	3.0	same gene	2021-06	2021	6
1735	1741	6	3	0.08749	1470.0	ORF1ab	3.0	490.0	1476.0	ORF1ab	3.0	492.0	2.0	same gene	2021-06	2021	6
1733	1741	8	3	0.08749	1468.0	ORF1ab	1.0	490.0	1476.0	ORF1ab	3.0	492.0	2.0	same gene	2021-06	2021	6
1748	1741	7	3	0.08749	1483.0	ORF1ab	1.0	495.0	1476.0	ORF1ab	3.0	492.0	3.0	same gene	2021-06	2021	6
1741	1749	8	3	0.08749	1476.0	ORF1ab	3.0	492.0	1484.0	ORF1ab	2.0	495.0	3.0	same gene	2021-06	2021	6
1741	1725	16	3	0.08749	1476.0	ORF1ab	3.0	492.0	1460.0	ORF1ab	2.0	487.0	5.0	same gene	2021-06	2021	6
1741	1748	7	3	0.08749	1476.0	ORF1ab	3.0	492.0	1483.0	ORF1ab	1.0	495.0	3.0	same gene	2021-06	2021	6
1741	1732	9	3	0.08749	1476.0	ORF1ab	3.0	492.0	1467.0	ORF1ab	3.0	489.0	3.0	same gene	2021-06	2021	6
1726	1747	21	3	0.08745	1461.0	ORF1ab	3.0	487.0	1482.0	ORF1ab	3.0	494.0	7.0	same gene	2021-06	2021	6
1747	1739	8	3	0.08745	1482.0	ORF1ab	3.0	494.0	1474.0	ORF1ab	1.0	492.0	2.0	same gene	2021-06	2021	6
1733	1747	14	3	0.08745	1468.0	ORF1ab	1.0	490.0	1482.0	ORF1ab	3.0	494.0	4.0	same gene	2021-06	2021	6
1732	1747	15	3	0.08745	1467.0	ORF1ab	3.0	489.0	1482.0	ORF1ab	3.0	494.0	5.0	same gene	2021-06	2021	6
1735	1747	12	3	0.08745	1470.0	ORF1ab	3.0	490.0	1482.0	ORF1ab	3.0	494.0	4.0	same gene	2021-06	2021	6
1725	1747	22	3	0.08745	1460.0	ORF1ab	2.0	487.0	1482.0	ORF1ab	3.0	494.0	7.0	same gene	2021-06	2021	6
1747	1725	22	3	0.08745	1482.0	ORF1ab	3.0	494.0	1460.0	ORF1ab	2.0	487.0	7.0	same gene	2021-06	2021	6
1747	1737	10	3	0.08745	1482.0	ORF1ab	3.0	494.0	1472.0	ORF1ab	2.0	491.0	3.0	same gene	2021-06	2021	6
1739	1747	8	3	0.08745	1474.0	ORF1ab	1.0	492.0	1482.0	ORF1ab	3.0	494.0	2.0	same gene	2021-06	2021	6
1731	1747	16	3	0.08745	1466.0	ORF1ab	2.0	489.0	1482.0	ORF1ab	3.0	494.0	5.0	same gene	2021-06	2021	6
1747	1732	15	3	0.08745	1482.0	ORF1ab	3.0	494.0	1467.0	ORF1ab	3.0	489.0	5.0	same gene	2021-06	2021	6
1747	1733	14	3	0.08745	1482.0	ORF1ab	3.0	494.0	1468.0	ORF1ab	1.0	490.0	4.0	same gene	2021-06	2021	6
1737	1747	10	3	0.08745	1472.0	ORF1ab	2.0	491.0	1482.0	ORF1ab	3.0	494.0	3.0	same gene	2021-06	2021	6
1747	1726	21	3	0.08745	1482.0	ORF1ab	3.0	494.0	1461.0	ORF1ab	3.0	487.0	7.0	same gene	2021-06	2021	6
1747	1731	16	3	0.08745	1482.0	ORF1ab	3.0	494.0	1466.0	ORF1ab	2.0	489.0	5.0	same gene	2021-06	2021	6
1747	1735	12	3	0.08745	1482.0	ORF1ab	3.0	494.0	1470.0	ORF1ab	3.0	490.0	4.0	same gene	2021-06	2021	6
1726	1730	4	3	0.08733	1461.0	ORF1ab	3.0	487.0	1465.0	ORF1ab	1.0	489.0	2.0	same gene	2021-06	2021	6
1730	1749	19	3	0.08733	1465.0	ORF1ab	1.0	489.0	1484.0	ORF1ab	2.0	495.0	6.0	same gene	2021-06	2021	6
1730	1748	18	3	0.08733	1465.0	ORF1ab	1.0	489.0	1483.0	ORF1ab	1.0	495.0	6.0	same gene	2021-06	2021	6
1730	1744	14	3	0.08733	1465.0	ORF1ab	1.0	489.0	1479.0	ORF1ab	3.0	493.0	4.0	same gene	2021-06	2021	6
1725	1730	5	3	0.08733	1460.0	ORF1ab	2.0	487.0	1465.0	ORF1ab	1.0	489.0	2.0	same gene	2021-06	2021	6
1737	1730	7	3	0.08733	1472.0	ORF1ab	2.0	491.0	1465.0	ORF1ab	1.0	489.0	2.0	same gene	2021-06	2021	6
1739	1730	9	3	0.08733	1474.0	ORF1ab	1.0	492.0	1465.0	ORF1ab	1.0	489.0	3.0	same gene	2021-06	2021	6
1744	1730	14	3	0.08733	1479.0	ORF1ab	3.0	493.0	1465.0	ORF1ab	1.0	489.0	4.0	same gene	2021-06	2021	6
1748	1730	18	3	0.08733	1483.0	ORF1ab	1.0	495.0	1465.0	ORF1ab	1.0	489.0	6.0	same gene	2021-06	2021	6
1749	1730	19	3	0.08733	1484.0	ORF1ab	2.0	495.0	1465.0	ORF1ab	1.0	489.0	6.0	same gene	2021-06	2021	6
1730	1737	7	3	0.08733	1465.0	ORF1ab	1.0	489.0	1472.0	ORF1ab	2.0	491.0	2.0	same gene	2021-06	2021	6
1730	1739	9	3	0.08733	1465.0	ORF1ab	1.0	489.0	1474.0	ORF1ab	1.0	492.0	3.0	same gene	2021-06	2021	6
1730	1725	5	3	0.08733	1465.0	ORF1ab	1.0	489.0	1460.0	ORF1ab	2.0	487.0	2.0	same gene	2021-06	2021	6
1730	1726	4	3	0.08733	1465.0	ORF1ab	1.0	489.0	1461.0	ORF1ab	3.0	487.0	2.0	same gene	2021-06	2021	6
6649	6643	6	3	0.08732	6384.0	ORF1ab	3.0	2128.0	6378.0	ORF1ab	3.0	2126.0	2.0	same gene	2021-06	2021	6
6649	6642	7	3	0.08732	6384.0	ORF1ab	3.0	2128.0	6377.0	ORF1ab	2.0	2126.0	2.0	same gene	2021-06	2021	6
6643	6649	6	3	0.08732	6378.0	ORF1ab	3.0	2126.0	6384.0	ORF1ab	3.0	2128.0	2.0	same gene	2021-06	2021	6
6642	6649	7	3	0.08732	6377.0	ORF1ab	2.0	2126.0	6384.0	ORF1ab	3.0	2128.0	2.0	same gene	2021-06	2021	6
7512	7523	11	3	0.08708	7247.0	ORF1ab	2.0	2416.0	7258.0	ORF1ab	1.0	2420.0	4.0	same gene	2021-06	2021	6
7524	7511	13	3	0.08708	7259.0	ORF1ab	2.0	2420.0	7246.0	ORF1ab	1.0	2416.0	4.0	same gene	2021-06	2021	6
7517	7512	5	3	0.08708	7252.0	ORF1ab	1.0	2418.0	7247.0	ORF1ab	2.0	2416.0	2.0	same gene	2021-06	2021	6
7520	7512	8	3	0.08708	7255.0	ORF1ab	1.0	2419.0	7247.0	ORF1ab	2.0	2416.0	3.0	same gene	2021-06	2021	6
7523	7512	11	3	0.08708	7258.0	ORF1ab	1.0	2420.0	7247.0	ORF1ab	2.0	2416.0	4.0	same gene	2021-06	2021	6
7524	7512	12	3	0.08708	7259.0	ORF1ab	2.0	2420.0	7247.0	ORF1ab	2.0	2416.0	4.0	same gene	2021-06	2021	6
7512	7517	5	3	0.08708	7247.0	ORF1ab	2.0	2416.0	7252.0	ORF1ab	1.0	2418.0	2.0	same gene	2021-06	2021	6
7512	7520	8	3	0.08708	7247.0	ORF1ab	2.0	2416.0	7255.0	ORF1ab	1.0	2419.0	3.0	same gene	2021-06	2021	6
7514	7520	6	3	0.08708	7249.0	ORF1ab	1.0	2417.0	7255.0	ORF1ab	1.0	2419.0	2.0	same gene	2021-06	2021	6
7512	7524	12	3	0.08708	7247.0	ORF1ab	2.0	2416.0	7259.0	ORF1ab	2.0	2420.0	4.0	same gene	2021-06	2021	6
7520	7511	9	3	0.08708	7255.0	ORF1ab	1.0	2419.0	7246.0	ORF1ab	1.0	2416.0	3.0	same gene	2021-06	2021	6
7520	7514	6	3	0.08708	7255.0	ORF1ab	1.0	2419.0	7249.0	ORF1ab	1.0	2417.0	2.0	same gene	2021-06	2021	6
7514	7523	9	3	0.08708	7249.0	ORF1ab	1.0	2417.0	7258.0	ORF1ab	1.0	2420.0	3.0	same gene	2021-06	2021	6
7514	7524	10	3	0.08708	7249.0	ORF1ab	1.0	2417.0	7259.0	ORF1ab	2.0	2420.0	3.0	same gene	2021-06	2021	6
7515	7520	5	3	0.08708	7250.0	ORF1ab	2.0	2417.0	7255.0	ORF1ab	1.0	2419.0	2.0	same gene	2021-06	2021	6
7515	7523	8	3	0.08708	7250.0	ORF1ab	2.0	2417.0	7258.0	ORF1ab	1.0	2420.0	3.0	same gene	2021-06	2021	6
7523	7511	12	3	0.08708	7258.0	ORF1ab	1.0	2420.0	7246.0	ORF1ab	1.0	2416.0	4.0	same gene	2021-06	2021	6
7524	7510	14	3	0.08708	7259.0	ORF1ab	2.0	2420.0	7245.0	ORF1ab	3.0	2415.0	5.0	same gene	2021-06	2021	6
7517	7511	6	3	0.08708	7252.0	ORF1ab	1.0	2418.0	7246.0	ORF1ab	1.0	2416.0	2.0	same gene	2021-06	2021	6
7511	7520	9	3	0.08708	7246.0	ORF1ab	1.0	2416.0	7255.0	ORF1ab	1.0	2419.0	3.0	same gene	2021-06	2021	6
7510	7514	4	3	0.08708	7245.0	ORF1ab	3.0	2415.0	7249.0	ORF1ab	1.0	2417.0	2.0	same gene	2021-06	2021	6
7510	7515	5	3	0.08708	7245.0	ORF1ab	3.0	2415.0	7250.0	ORF1ab	2.0	2417.0	2.0	same gene	2021-06	2021	6
7510	7517	7	3	0.08708	7245.0	ORF1ab	3.0	2415.0	7252.0	ORF1ab	1.0	2418.0	3.0	same gene	2021-06	2021	6
7510	7520	10	3	0.08708	7245.0	ORF1ab	3.0	2415.0	7255.0	ORF1ab	1.0	2419.0	4.0	same gene	2021-06	2021	6
7510	7523	13	3	0.08708	7245.0	ORF1ab	3.0	2415.0	7258.0	ORF1ab	1.0	2420.0	5.0	same gene	2021-06	2021	6
7510	7524	14	3	0.08708	7245.0	ORF1ab	3.0	2415.0	7259.0	ORF1ab	2.0	2420.0	5.0	same gene	2021-06	2021	6
7511	7523	12	3	0.08708	7246.0	ORF1ab	1.0	2416.0	7258.0	ORF1ab	1.0	2420.0	4.0	same gene	2021-06	2021	6
7517	7523	6	3	0.08708	7252.0	ORF1ab	1.0	2418.0	7258.0	ORF1ab	1.0	2420.0	2.0	same gene	2021-06	2021	6
7511	7524	13	3	0.08708	7246.0	ORF1ab	1.0	2416.0	7259.0	ORF1ab	2.0	2420.0	4.0	same gene	2021-06	2021	6
7514	7510	4	3	0.08708	7249.0	ORF1ab	1.0	2417.0	7245.0	ORF1ab	3.0	2415.0	2.0	same gene	2021-06	2021	6
7515	7510	5	3	0.08708	7250.0	ORF1ab	2.0	2417.0	7245.0	ORF1ab	3.0	2415.0	2.0	same gene	2021-06	2021	6
7517	7510	7	3	0.08708	7252.0	ORF1ab	1.0	2418.0	7245.0	ORF1ab	3.0	2415.0	3.0	same gene	2021-06	2021	6
7520	7510	10	3	0.08708	7255.0	ORF1ab	1.0	2419.0	7245.0	ORF1ab	3.0	2415.0	4.0	same gene	2021-06	2021	6
7523	7510	13	3	0.08708	7258.0	ORF1ab	1.0	2420.0	7245.0	ORF1ab	3.0	2415.0	5.0	same gene	2021-06	2021	6
7515	7524	9	3	0.08708	7250.0	ORF1ab	2.0	2417.0	7259.0	ORF1ab	2.0	2420.0	3.0	same gene	2021-06	2021	6
7511	7517	6	3	0.08708	7246.0	ORF1ab	1.0	2416.0	7252.0	ORF1ab	1.0	2418.0	2.0	same gene	2021-06	2021	6
7517	7524	7	3	0.08708	7252.0	ORF1ab	1.0	2418.0	7259.0	ORF1ab	2.0	2420.0	2.0	same gene	2021-06	2021	6
7524	7515	9	3	0.08708	7259.0	ORF1ab	2.0	2420.0	7250.0	ORF1ab	2.0	2417.0	3.0	same gene	2021-06	2021	6
7520	7515	5	3	0.08708	7255.0	ORF1ab	1.0	2419.0	7250.0	ORF1ab	2.0	2417.0	2.0	same gene	2021-06	2021	6
7524	7514	10	3	0.08708	7259.0	ORF1ab	2.0	2420.0	7249.0	ORF1ab	1.0	2417.0	3.0	same gene	2021-06	2021	6
7523	7514	9	3	0.08708	7258.0	ORF1ab	1.0	2420.0	7249.0	ORF1ab	1.0	2417.0	3.0	same gene	2021-06	2021	6
7523	7515	8	3	0.08708	7258.0	ORF1ab	1.0	2420.0	7250.0	ORF1ab	2.0	2417.0	3.0	same gene	2021-06	2021	6
7523	7517	6	3	0.08708	7258.0	ORF1ab	1.0	2420.0	7252.0	ORF1ab	1.0	2418.0	2.0	same gene	2021-06	2021	6
7524	7517	7	3	0.08708	7259.0	ORF1ab	2.0	2420.0	7252.0	ORF1ab	1.0	2418.0	2.0	same gene	2021-06	2021	6
7513	7517	4	3	0.08706	7248.0	ORF1ab	3.0	2416.0	7252.0	ORF1ab	1.0	2418.0	2.0	same gene	2021-06	2021	6
7523	7513	10	3	0.08706	7258.0	ORF1ab	1.0	2420.0	7248.0	ORF1ab	3.0	2416.0	4.0	same gene	2021-06	2021	6
7513	7524	11	3	0.08706	7248.0	ORF1ab	3.0	2416.0	7259.0	ORF1ab	2.0	2420.0	4.0	same gene	2021-06	2021	6
7520	7513	7	3	0.08706	7255.0	ORF1ab	1.0	2419.0	7248.0	ORF1ab	3.0	2416.0	3.0	same gene	2021-06	2021	6
7513	7523	10	3	0.08706	7248.0	ORF1ab	3.0	2416.0	7258.0	ORF1ab	1.0	2420.0	4.0	same gene	2021-06	2021	6
7513	7520	7	3	0.08706	7248.0	ORF1ab	3.0	2416.0	7255.0	ORF1ab	1.0	2419.0	3.0	same gene	2021-06	2021	6
7524	7513	11	3	0.08706	7259.0	ORF1ab	2.0	2420.0	7248.0	ORF1ab	3.0	2416.0	4.0	same gene	2021-06	2021	6
7517	7513	4	3	0.08706	7252.0	ORF1ab	1.0	2418.0	7248.0	ORF1ab	3.0	2416.0	2.0	same gene	2021-06	2021	6
4793	4799	6	3	0.08705	4528.0	ORF1ab	1.0	1510.0	4534.0	ORF1ab	1.0	1512.0	2.0	same gene	2021-06	2021	6
4799	4791	8	3	0.08705	4534.0	ORF1ab	1.0	1512.0	4526.0	ORF1ab	2.0	1509.0	3.0	same gene	2021-06	2021	6
4799	4793	6	3	0.08705	4534.0	ORF1ab	1.0	1512.0	4528.0	ORF1ab	1.0	1510.0	2.0	same gene	2021-06	2021	6
4791	4799	8	3	0.08705	4526.0	ORF1ab	2.0	1509.0	4534.0	ORF1ab	1.0	1512.0	3.0	same gene	2021-06	2021	6
7523	7516	7	3	0.08704	7258.0	ORF1ab	1.0	2420.0	7251.0	ORF1ab	3.0	2417.0	3.0	same gene	2021-06	2021	6
9891	22032	12141	3	0.08704	9626.0	ORF1ab	2.0	3209.0	470.0	S	2.0	157.0		different gene	2021-06	2021	6
4803	4791	12	3	0.08704	4538.0	ORF1ab	2.0	1513.0	4526.0	ORF1ab	2.0	1509.0	4.0	same gene	2021-06	2021	6
4803	4793	10	3	0.08704	4538.0	ORF1ab	2.0	1513.0	4528.0	ORF1ab	1.0	1510.0	3.0	same gene	2021-06	2021	6
22032	9891	12141	3	0.08704	470.0	S	2.0	157.0	9626.0	ORF1ab	2.0	3209.0		different gene	2021-06	2021	6
4791	4796	5	3	0.08704	4526.0	ORF1ab	2.0	1509.0	4531.0	ORF1ab	1.0	1511.0	2.0	same gene	2021-06	2021	6
4791	4803	12	3	0.08704	4526.0	ORF1ab	2.0	1509.0	4538.0	ORF1ab	2.0	1513.0	4.0	same gene	2021-06	2021	6
7520	7516	4	3	0.08704	7255.0	ORF1ab	1.0	2419.0	7251.0	ORF1ab	3.0	2417.0	2.0	same gene	2021-06	2021	6
7516	7510	6	3	0.08704	7251.0	ORF1ab	3.0	2417.0	7245.0	ORF1ab	3.0	2415.0	2.0	same gene	2021-06	2021	6
7524	7516	8	3	0.08704	7259.0	ORF1ab	2.0	2420.0	7251.0	ORF1ab	3.0	2417.0	3.0	same gene	2021-06	2021	6
7516	7524	8	3	0.08704	7251.0	ORF1ab	3.0	2417.0	7259.0	ORF1ab	2.0	2420.0	3.0	same gene	2021-06	2021	6
7516	7523	7	3	0.08704	7251.0	ORF1ab	3.0	2417.0	7258.0	ORF1ab	1.0	2420.0	3.0	same gene	2021-06	2021	6
7516	7520	4	3	0.08704	7251.0	ORF1ab	3.0	2417.0	7255.0	ORF1ab	1.0	2419.0	2.0	same gene	2021-06	2021	6
7510	7516	6	3	0.08704	7245.0	ORF1ab	3.0	2415.0	7251.0	ORF1ab	3.0	2417.0	2.0	same gene	2021-06	2021	6
4796	4791	5	3	0.08704	4531.0	ORF1ab	1.0	1511.0	4526.0	ORF1ab	2.0	1509.0	2.0	same gene	2021-06	2021	6
4793	4803	10	3	0.08704	4528.0	ORF1ab	1.0	1510.0	4538.0	ORF1ab	2.0	1513.0	3.0	same gene	2021-06	2021	6
7503	7508	5	3	0.08703	7238.0	ORF1ab	2.0	2413.0	7243.0	ORF1ab	1.0	2415.0	2.0	same gene	2021-06	2021	6
7503	7509	6	3	0.08703	7238.0	ORF1ab	2.0	2413.0	7244.0	ORF1ab	2.0	2415.0	2.0	same gene	2021-06	2021	6
7510	7519	9	3	0.08703	7245.0	ORF1ab	3.0	2415.0	7254.0	ORF1ab	3.0	2418.0	3.0	same gene	2021-06	2021	6
7523	7519	4	3	0.08703	7258.0	ORF1ab	1.0	2420.0	7254.0	ORF1ab	3.0	2418.0	2.0	same gene	2021-06	2021	6
7519	7512	7	3	0.08703	7254.0	ORF1ab	3.0	2418.0	7247.0	ORF1ab	2.0	2416.0	2.0	same gene	2021-06	2021	6
7524	7519	5	3	0.08703	7259.0	ORF1ab	2.0	2420.0	7254.0	ORF1ab	3.0	2418.0	2.0	same gene	2021-06	2021	6
7502	7509	7	3	0.08703	7237.0	ORF1ab	1.0	2413.0	7244.0	ORF1ab	2.0	2415.0	2.0	same gene	2021-06	2021	6
7509	7502	7	3	0.08703	7244.0	ORF1ab	2.0	2415.0	7237.0	ORF1ab	1.0	2413.0	2.0	same gene	2021-06	2021	6
7508	7502	6	3	0.08703	7243.0	ORF1ab	1.0	2415.0	7237.0	ORF1ab	1.0	2413.0	2.0	same gene	2021-06	2021	6
7519	7511	8	3	0.08703	7254.0	ORF1ab	3.0	2418.0	7246.0	ORF1ab	1.0	2416.0	2.0	same gene	2021-06	2021	6
7502	7508	6	3	0.08703	7237.0	ORF1ab	1.0	2413.0	7243.0	ORF1ab	1.0	2415.0	2.0	same gene	2021-06	2021	6
7512	7519	7	3	0.08703	7247.0	ORF1ab	2.0	2416.0	7254.0	ORF1ab	3.0	2418.0	2.0	same gene	2021-06	2021	6
7519	7524	5	3	0.08703	7254.0	ORF1ab	3.0	2418.0	7259.0	ORF1ab	2.0	2420.0	2.0	same gene	2021-06	2021	6
7501	7508	7	3	0.08703	7236.0	ORF1ab	3.0	2412.0	7243.0	ORF1ab	1.0	2415.0	3.0	same gene	2021-06	2021	6
7501	7509	8	3	0.08703	7236.0	ORF1ab	3.0	2412.0	7244.0	ORF1ab	2.0	2415.0	3.0	same gene	2021-06	2021	6
7511	7519	8	3	0.08703	7246.0	ORF1ab	1.0	2416.0	7254.0	ORF1ab	3.0	2418.0	2.0	same gene	2021-06	2021	6
7519	7523	4	3	0.08703	7254.0	ORF1ab	3.0	2418.0	7258.0	ORF1ab	1.0	2420.0	2.0	same gene	2021-06	2021	6
7500	7505	5	3	0.08703	7235.0	ORF1ab	2.0	2412.0	7240.0	ORF1ab	1.0	2414.0	2.0	same gene	2021-06	2021	6
7500	7506	6	3	0.08703	7235.0	ORF1ab	2.0	2412.0	7241.0	ORF1ab	2.0	2414.0	2.0	same gene	2021-06	2021	6
7500	7507	7	3	0.08703	7235.0	ORF1ab	2.0	2412.0	7242.0	ORF1ab	3.0	2414.0	2.0	same gene	2021-06	2021	6
7505	7500	5	3	0.08703	7240.0	ORF1ab	1.0	2414.0	7235.0	ORF1ab	2.0	2412.0	2.0	same gene	2021-06	2021	6
7506	7500	6	3	0.08703	7241.0	ORF1ab	2.0	2414.0	7235.0	ORF1ab	2.0	2412.0	2.0	same gene	2021-06	2021	6
7507	7500	7	3	0.08703	7242.0	ORF1ab	3.0	2414.0	7235.0	ORF1ab	2.0	2412.0	2.0	same gene	2021-06	2021	6
7508	7500	8	3	0.08703	7243.0	ORF1ab	1.0	2415.0	7235.0	ORF1ab	2.0	2412.0	3.0	same gene	2021-06	2021	6
7509	7500	9	3	0.08703	7244.0	ORF1ab	2.0	2415.0	7235.0	ORF1ab	2.0	2412.0	3.0	same gene	2021-06	2021	6
7500	7508	8	3	0.08703	7235.0	ORF1ab	2.0	2412.0	7243.0	ORF1ab	1.0	2415.0	3.0	same gene	2021-06	2021	6
7500	7509	9	3	0.08703	7235.0	ORF1ab	2.0	2412.0	7244.0	ORF1ab	2.0	2415.0	3.0	same gene	2021-06	2021	6
7505	7501	4	3	0.08703	7240.0	ORF1ab	1.0	2414.0	7236.0	ORF1ab	3.0	2412.0	2.0	same gene	2021-06	2021	6
7506	7501	5	3	0.08703	7241.0	ORF1ab	2.0	2414.0	7236.0	ORF1ab	3.0	2412.0	2.0	same gene	2021-06	2021	6
7507	7501	6	3	0.08703	7242.0	ORF1ab	3.0	2414.0	7236.0	ORF1ab	3.0	2412.0	2.0	same gene	2021-06	2021	6
7508	7501	7	3	0.08703	7243.0	ORF1ab	1.0	2415.0	7236.0	ORF1ab	3.0	2412.0	3.0	same gene	2021-06	2021	6
7508	7503	5	3	0.08703	7243.0	ORF1ab	1.0	2415.0	7238.0	ORF1ab	2.0	2413.0	2.0	same gene	2021-06	2021	6
7509	7501	8	3	0.08703	7244.0	ORF1ab	2.0	2415.0	7236.0	ORF1ab	3.0	2412.0	3.0	same gene	2021-06	2021	6
7501	7505	4	3	0.08703	7236.0	ORF1ab	3.0	2412.0	7240.0	ORF1ab	1.0	2414.0	2.0	same gene	2021-06	2021	6
7519	7510	9	3	0.08703	7254.0	ORF1ab	3.0	2418.0	7245.0	ORF1ab	3.0	2415.0	3.0	same gene	2021-06	2021	6
7501	7506	5	3	0.08703	7236.0	ORF1ab	3.0	2412.0	7241.0	ORF1ab	2.0	2414.0	2.0	same gene	2021-06	2021	6
7501	7507	6	3	0.08703	7236.0	ORF1ab	3.0	2412.0	7242.0	ORF1ab	3.0	2414.0	2.0	same gene	2021-06	2021	6
7509	7503	6	3	0.08703	7244.0	ORF1ab	2.0	2415.0	7238.0	ORF1ab	2.0	2413.0	2.0	same gene	2021-06	2021	6
7522	7510	12	3	0.08702	7257.0	ORF1ab	3.0	2419.0	7245.0	ORF1ab	3.0	2415.0	4.0	same gene	2021-06	2021	6
7510	7522	12	3	0.08702	7245.0	ORF1ab	3.0	2415.0	7257.0	ORF1ab	3.0	2419.0	4.0	same gene	2021-06	2021	6
7522	7514	8	3	0.08702	7257.0	ORF1ab	3.0	2419.0	7249.0	ORF1ab	1.0	2417.0	2.0	same gene	2021-06	2021	6
7511	7522	11	3	0.08702	7246.0	ORF1ab	1.0	2416.0	7257.0	ORF1ab	3.0	2419.0	3.0	same gene	2021-06	2021	6
7522	7515	7	3	0.08702	7257.0	ORF1ab	3.0	2419.0	7250.0	ORF1ab	2.0	2417.0	2.0	same gene	2021-06	2021	6
7515	7522	7	3	0.08702	7250.0	ORF1ab	2.0	2417.0	7257.0	ORF1ab	3.0	2419.0	2.0	same gene	2021-06	2021	6
7522	7512	10	3	0.08702	7257.0	ORF1ab	3.0	2419.0	7247.0	ORF1ab	2.0	2416.0	3.0	same gene	2021-06	2021	6
7512	7522	10	3	0.08702	7247.0	ORF1ab	2.0	2416.0	7257.0	ORF1ab	3.0	2419.0	3.0	same gene	2021-06	2021	6
7522	7511	11	3	0.08702	7257.0	ORF1ab	3.0	2419.0	7246.0	ORF1ab	1.0	2416.0	3.0	same gene	2021-06	2021	6
7514	7522	8	3	0.08702	7249.0	ORF1ab	1.0	2417.0	7257.0	ORF1ab	3.0	2419.0	2.0	same gene	2021-06	2021	6
7733	7746	13	3	0.08701	7468.0	ORF1ab	1.0	2490.0	7481.0	ORF1ab	2.0	2494.0	4.0	same gene	2021-06	2021	6
7733	7742	9	3	0.08701	7468.0	ORF1ab	1.0	2490.0	7477.0	ORF1ab	1.0	2493.0	3.0	same gene	2021-06	2021	6
7739	7733	6	3	0.08701	7474.0	ORF1ab	1.0	2492.0	7468.0	ORF1ab	1.0	2490.0	2.0	same gene	2021-06	2021	6
7739	7746	7	3	0.08701	7474.0	ORF1ab	1.0	2492.0	7481.0	ORF1ab	2.0	2494.0	2.0	same gene	2021-06	2021	6
7734	7739	5	3	0.08701	7469.0	ORF1ab	2.0	2490.0	7474.0	ORF1ab	1.0	2492.0	2.0	same gene	2021-06	2021	6
7734	7742	8	3	0.08701	7469.0	ORF1ab	2.0	2490.0	7477.0	ORF1ab	1.0	2493.0	3.0	same gene	2021-06	2021	6
7734	7746	12	3	0.08701	7469.0	ORF1ab	2.0	2490.0	7481.0	ORF1ab	2.0	2494.0	4.0	same gene	2021-06	2021	6
7737	7742	5	3	0.08701	7472.0	ORF1ab	2.0	2491.0	7477.0	ORF1ab	1.0	2493.0	2.0	same gene	2021-06	2021	6
7737	7746	9	3	0.08701	7472.0	ORF1ab	2.0	2491.0	7481.0	ORF1ab	2.0	2494.0	3.0	same gene	2021-06	2021	6
7742	7733	9	3	0.08701	7477.0	ORF1ab	1.0	2493.0	7468.0	ORF1ab	1.0	2490.0	3.0	same gene	2021-06	2021	6
7733	7739	6	3	0.08701	7468.0	ORF1ab	1.0	2490.0	7474.0	ORF1ab	1.0	2492.0	2.0	same gene	2021-06	2021	6
7746	7734	12	3	0.08701	7481.0	ORF1ab	2.0	2494.0	7469.0	ORF1ab	2.0	2490.0	4.0	same gene	2021-06	2021	6
7742	7737	5	3	0.08701	7477.0	ORF1ab	1.0	2493.0	7472.0	ORF1ab	2.0	2491.0	2.0	same gene	2021-06	2021	6
7746	7733	13	3	0.08701	7481.0	ORF1ab	2.0	2494.0	7468.0	ORF1ab	1.0	2490.0	4.0	same gene	2021-06	2021	6
7739	7734	5	3	0.08701	7474.0	ORF1ab	1.0	2492.0	7469.0	ORF1ab	2.0	2490.0	2.0	same gene	2021-06	2021	6
7746	7737	9	3	0.08701	7481.0	ORF1ab	2.0	2494.0	7472.0	ORF1ab	2.0	2491.0	3.0	same gene	2021-06	2021	6
7746	7739	7	3	0.08701	7481.0	ORF1ab	2.0	2494.0	7474.0	ORF1ab	1.0	2492.0	2.0	same gene	2021-06	2021	6
7742	7734	8	3	0.08701	7477.0	ORF1ab	1.0	2493.0	7469.0	ORF1ab	2.0	2490.0	3.0	same gene	2021-06	2021	6
7521	7515	6	3	0.08699	7256.0	ORF1ab	2.0	2419.0	7250.0	ORF1ab	2.0	2417.0	2.0	same gene	2021-06	2021	6
7515	7521	6	3	0.08699	7250.0	ORF1ab	2.0	2417.0	7256.0	ORF1ab	2.0	2419.0	2.0	same gene	2021-06	2021	6
7511	7521	10	3	0.08699	7246.0	ORF1ab	1.0	2416.0	7256.0	ORF1ab	2.0	2419.0	3.0	same gene	2021-06	2021	6
7521	7512	9	3	0.08699	7256.0	ORF1ab	2.0	2419.0	7247.0	ORF1ab	2.0	2416.0	3.0	same gene	2021-06	2021	6
7512	7521	9	3	0.08699	7247.0	ORF1ab	2.0	2416.0	7256.0	ORF1ab	2.0	2419.0	3.0	same gene	2021-06	2021	6
7514	7521	7	3	0.08699	7249.0	ORF1ab	1.0	2417.0	7256.0	ORF1ab	2.0	2419.0	2.0	same gene	2021-06	2021	6
7521	7511	10	3	0.08699	7256.0	ORF1ab	2.0	2419.0	7246.0	ORF1ab	1.0	2416.0	3.0	same gene	2021-06	2021	6
7510	7521	11	3	0.08699	7245.0	ORF1ab	3.0	2415.0	7256.0	ORF1ab	2.0	2419.0	4.0	same gene	2021-06	2021	6
7521	7514	7	3	0.08699	7256.0	ORF1ab	2.0	2419.0	7249.0	ORF1ab	1.0	2417.0	2.0	same gene	2021-06	2021	6
7521	7510	11	3	0.08699	7256.0	ORF1ab	2.0	2419.0	7245.0	ORF1ab	3.0	2415.0	4.0	same gene	2021-06	2021	6
7515	7526	11	3	0.08697	7250.0	ORF1ab	2.0	2417.0	7261.0	ORF1ab	1.0	2421.0	4.0	same gene	2021-06	2021	6
7525	7511	14	3	0.08697	7260.0	ORF1ab	3.0	2420.0	7246.0	ORF1ab	1.0	2416.0	4.0	same gene	2021-06	2021	6
7526	7511	15	3	0.08697	7261.0	ORF1ab	1.0	2421.0	7246.0	ORF1ab	1.0	2416.0	5.0	same gene	2021-06	2021	6
7527	7511	16	3	0.08697	7262.0	ORF1ab	2.0	2421.0	7246.0	ORF1ab	1.0	2416.0	5.0	same gene	2021-06	2021	6
7520	7527	7	3	0.08697	7255.0	ORF1ab	1.0	2419.0	7262.0	ORF1ab	2.0	2421.0	2.0	same gene	2021-06	2021	6
7511	7527	16	3	0.08697	7246.0	ORF1ab	1.0	2416.0	7262.0	ORF1ab	2.0	2421.0	5.0	same gene	2021-06	2021	6
4797	4791	6	3	0.08697	4532.0	ORF1ab	2.0	1511.0	4526.0	ORF1ab	2.0	1509.0	2.0	same gene	2021-06	2021	6
4798	4791	7	3	0.08697	4533.0	ORF1ab	3.0	1511.0	4526.0	ORF1ab	2.0	1509.0	2.0	same gene	2021-06	2021	6
7517	7527	10	3	0.08697	7252.0	ORF1ab	1.0	2418.0	7262.0	ORF1ab	2.0	2421.0	3.0	same gene	2021-06	2021	6
7515	7527	12	3	0.08697	7250.0	ORF1ab	2.0	2417.0	7262.0	ORF1ab	2.0	2421.0	4.0	same gene	2021-06	2021	6
7525	7512	13	3	0.08697	7260.0	ORF1ab	3.0	2420.0	7247.0	ORF1ab	2.0	2416.0	4.0	same gene	2021-06	2021	6
7526	7512	14	3	0.08697	7261.0	ORF1ab	1.0	2421.0	7247.0	ORF1ab	2.0	2416.0	5.0	same gene	2021-06	2021	6
7527	7512	15	3	0.08697	7262.0	ORF1ab	2.0	2421.0	7247.0	ORF1ab	2.0	2416.0	5.0	same gene	2021-06	2021	6
7517	7525	8	3	0.08697	7252.0	ORF1ab	1.0	2418.0	7260.0	ORF1ab	3.0	2420.0	2.0	same gene	2021-06	2021	6
7520	7526	6	3	0.08697	7255.0	ORF1ab	1.0	2419.0	7261.0	ORF1ab	1.0	2421.0	2.0	same gene	2021-06	2021	6
7527	7514	13	3	0.08697	7262.0	ORF1ab	2.0	2421.0	7249.0	ORF1ab	1.0	2417.0	4.0	same gene	2021-06	2021	6
4791	4797	6	3	0.08697	4526.0	ORF1ab	2.0	1509.0	4532.0	ORF1ab	2.0	1511.0	2.0	same gene	2021-06	2021	6
4791	4798	7	3	0.08697	4526.0	ORF1ab	2.0	1509.0	4533.0	ORF1ab	3.0	1511.0	2.0	same gene	2021-06	2021	6
7526	7514	12	3	0.08697	7261.0	ORF1ab	1.0	2421.0	7249.0	ORF1ab	1.0	2417.0	4.0	same gene	2021-06	2021	6
7512	7525	13	3	0.08697	7247.0	ORF1ab	2.0	2416.0	7260.0	ORF1ab	3.0	2420.0	4.0	same gene	2021-06	2021	6
7511	7526	15	3	0.08697	7246.0	ORF1ab	1.0	2416.0	7261.0	ORF1ab	1.0	2421.0	5.0	same gene	2021-06	2021	6
7512	7527	15	3	0.08697	7247.0	ORF1ab	2.0	2416.0	7262.0	ORF1ab	2.0	2421.0	5.0	same gene	2021-06	2021	6
7517	7526	9	3	0.08697	7252.0	ORF1ab	1.0	2418.0	7261.0	ORF1ab	1.0	2421.0	3.0	same gene	2021-06	2021	6
7515	7525	10	3	0.08697	7250.0	ORF1ab	2.0	2417.0	7260.0	ORF1ab	3.0	2420.0	3.0	same gene	2021-06	2021	6
7525	7514	11	3	0.08697	7260.0	ORF1ab	3.0	2420.0	7249.0	ORF1ab	1.0	2417.0	3.0	same gene	2021-06	2021	6
7514	7525	11	3	0.08697	7249.0	ORF1ab	1.0	2417.0	7260.0	ORF1ab	3.0	2420.0	3.0	same gene	2021-06	2021	6
7514	7526	12	3	0.08697	7249.0	ORF1ab	1.0	2417.0	7261.0	ORF1ab	1.0	2421.0	4.0	same gene	2021-06	2021	6
7514	7527	13	3	0.08697	7249.0	ORF1ab	1.0	2417.0	7262.0	ORF1ab	2.0	2421.0	4.0	same gene	2021-06	2021	6
7512	7526	14	3	0.08697	7247.0	ORF1ab	2.0	2416.0	7261.0	ORF1ab	1.0	2421.0	5.0	same gene	2021-06	2021	6
7526	7517	9	3	0.08697	7261.0	ORF1ab	1.0	2421.0	7252.0	ORF1ab	1.0	2418.0	3.0	same gene	2021-06	2021	6
7526	7510	16	3	0.08697	7261.0	ORF1ab	1.0	2421.0	7245.0	ORF1ab	3.0	2415.0	6.0	same gene	2021-06	2021	6
7525	7517	8	3	0.08697	7260.0	ORF1ab	3.0	2420.0	7252.0	ORF1ab	1.0	2418.0	2.0	same gene	2021-06	2021	6
7527	7510	17	3	0.08697	7262.0	ORF1ab	2.0	2421.0	7245.0	ORF1ab	3.0	2415.0	6.0	same gene	2021-06	2021	6
7525	7510	15	3	0.08697	7260.0	ORF1ab	3.0	2420.0	7245.0	ORF1ab	3.0	2415.0	5.0	same gene	2021-06	2021	6
7526	7515	11	3	0.08697	7261.0	ORF1ab	1.0	2421.0	7250.0	ORF1ab	2.0	2417.0	4.0	same gene	2021-06	2021	6
7525	7515	10	3	0.08697	7260.0	ORF1ab	3.0	2420.0	7250.0	ORF1ab	2.0	2417.0	3.0	same gene	2021-06	2021	6
7527	7515	12	3	0.08697	7262.0	ORF1ab	2.0	2421.0	7250.0	ORF1ab	2.0	2417.0	4.0	same gene	2021-06	2021	6
7511	7525	14	3	0.08697	7246.0	ORF1ab	1.0	2416.0	7260.0	ORF1ab	3.0	2420.0	4.0	same gene	2021-06	2021	6
7527	7520	7	3	0.08697	7262.0	ORF1ab	2.0	2421.0	7255.0	ORF1ab	1.0	2419.0	2.0	same gene	2021-06	2021	6
7527	7517	10	3	0.08697	7262.0	ORF1ab	2.0	2421.0	7252.0	ORF1ab	1.0	2418.0	3.0	same gene	2021-06	2021	6
7510	7525	15	3	0.08697	7245.0	ORF1ab	3.0	2415.0	7260.0	ORF1ab	3.0	2420.0	5.0	same gene	2021-06	2021	6
7510	7526	16	3	0.08697	7245.0	ORF1ab	3.0	2415.0	7261.0	ORF1ab	1.0	2421.0	6.0	same gene	2021-06	2021	6
7510	7527	17	3	0.08697	7245.0	ORF1ab	3.0	2415.0	7262.0	ORF1ab	2.0	2421.0	6.0	same gene	2021-06	2021	6
7526	7520	6	3	0.08697	7261.0	ORF1ab	1.0	2421.0	7255.0	ORF1ab	1.0	2419.0	2.0	same gene	2021-06	2021	6
7737	7744	7	3	0.08696	7472.0	ORF1ab	2.0	2491.0	7479.0	ORF1ab	3.0	2493.0	2.0	same gene	2021-06	2021	6
7744	7733	11	3	0.08696	7479.0	ORF1ab	3.0	2493.0	7468.0	ORF1ab	1.0	2490.0	3.0	same gene	2021-06	2021	6
7744	7734	10	3	0.08696	7479.0	ORF1ab	3.0	2493.0	7469.0	ORF1ab	2.0	2490.0	3.0	same gene	2021-06	2021	6
7734	7744	10	3	0.08696	7469.0	ORF1ab	2.0	2490.0	7479.0	ORF1ab	3.0	2493.0	3.0	same gene	2021-06	2021	6
7744	7737	7	3	0.08696	7479.0	ORF1ab	3.0	2493.0	7472.0	ORF1ab	2.0	2491.0	2.0	same gene	2021-06	2021	6
7733	7744	11	3	0.08696	7468.0	ORF1ab	1.0	2490.0	7479.0	ORF1ab	3.0	2493.0	3.0	same gene	2021-06	2021	6
7501	7511	10	3	0.08695	7236.0	ORF1ab	3.0	2412.0	7246.0	ORF1ab	1.0	2416.0	4.0	same gene	2021-06	2021	6
7509	7515	6	3	0.08695	7244.0	ORF1ab	2.0	2415.0	7250.0	ORF1ab	2.0	2417.0	2.0	same gene	2021-06	2021	6
7501	7510	9	3	0.08695	7236.0	ORF1ab	3.0	2412.0	7245.0	ORF1ab	3.0	2415.0	3.0	same gene	2021-06	2021	6
7507	7523	16	3	0.08695	7242.0	ORF1ab	3.0	2414.0	7258.0	ORF1ab	1.0	2420.0	6.0	same gene	2021-06	2021	6
7507	7524	17	3	0.08695	7242.0	ORF1ab	3.0	2414.0	7259.0	ORF1ab	2.0	2420.0	6.0	same gene	2021-06	2021	6
7508	7514	6	3	0.08695	7243.0	ORF1ab	1.0	2415.0	7249.0	ORF1ab	1.0	2417.0	2.0	same gene	2021-06	2021	6
7508	7515	7	3	0.08695	7243.0	ORF1ab	1.0	2415.0	7250.0	ORF1ab	2.0	2417.0	2.0	same gene	2021-06	2021	6
7501	7512	11	3	0.08695	7236.0	ORF1ab	3.0	2412.0	7247.0	ORF1ab	2.0	2416.0	4.0	same gene	2021-06	2021	6
7508	7517	9	3	0.08695	7243.0	ORF1ab	1.0	2415.0	7252.0	ORF1ab	1.0	2418.0	3.0	same gene	2021-06	2021	6
7508	7520	12	3	0.08695	7243.0	ORF1ab	1.0	2415.0	7255.0	ORF1ab	1.0	2419.0	4.0	same gene	2021-06	2021	6
7508	7523	15	3	0.08695	7243.0	ORF1ab	1.0	2415.0	7258.0	ORF1ab	1.0	2420.0	5.0	same gene	2021-06	2021	6
7500	7524	24	3	0.08695	7235.0	ORF1ab	2.0	2412.0	7259.0	ORF1ab	2.0	2420.0	8.0	same gene	2021-06	2021	6
7509	7514	5	3	0.08695	7244.0	ORF1ab	2.0	2415.0	7249.0	ORF1ab	1.0	2417.0	2.0	same gene	2021-06	2021	6
7505	7524	19	3	0.08695	7240.0	ORF1ab	1.0	2414.0	7259.0	ORF1ab	2.0	2420.0	6.0	same gene	2021-06	2021	6
7509	7517	8	3	0.08695	7244.0	ORF1ab	2.0	2415.0	7252.0	ORF1ab	1.0	2418.0	3.0	same gene	2021-06	2021	6
7509	7520	11	3	0.08695	7244.0	ORF1ab	2.0	2415.0	7255.0	ORF1ab	1.0	2419.0	4.0	same gene	2021-06	2021	6
7509	7523	14	3	0.08695	7244.0	ORF1ab	2.0	2415.0	7258.0	ORF1ab	1.0	2420.0	5.0	same gene	2021-06	2021	6
7500	7523	23	3	0.08695	7235.0	ORF1ab	2.0	2412.0	7258.0	ORF1ab	1.0	2420.0	8.0	same gene	2021-06	2021	6
7500	7520	20	3	0.08695	7235.0	ORF1ab	2.0	2412.0	7255.0	ORF1ab	1.0	2419.0	7.0	same gene	2021-06	2021	6
7500	7517	17	3	0.08695	7235.0	ORF1ab	2.0	2412.0	7252.0	ORF1ab	1.0	2418.0	6.0	same gene	2021-06	2021	6
7500	7515	15	3	0.08695	7235.0	ORF1ab	2.0	2412.0	7250.0	ORF1ab	2.0	2417.0	5.0	same gene	2021-06	2021	6
7501	7515	14	3	0.08695	7236.0	ORF1ab	3.0	2412.0	7250.0	ORF1ab	2.0	2417.0	5.0	same gene	2021-06	2021	6
7500	7514	14	3	0.08695	7235.0	ORF1ab	2.0	2412.0	7249.0	ORF1ab	1.0	2417.0	5.0	same gene	2021-06	2021	6
7509	7524	15	3	0.08695	7244.0	ORF1ab	2.0	2415.0	7259.0	ORF1ab	2.0	2420.0	5.0	same gene	2021-06	2021	6
7500	7512	12	3	0.08695	7235.0	ORF1ab	2.0	2412.0	7247.0	ORF1ab	2.0	2416.0	4.0	same gene	2021-06	2021	6
7500	7511	11	3	0.08695	7235.0	ORF1ab	2.0	2412.0	7246.0	ORF1ab	1.0	2416.0	4.0	same gene	2021-06	2021	6
7500	7510	10	3	0.08695	7235.0	ORF1ab	2.0	2412.0	7245.0	ORF1ab	3.0	2415.0	3.0	same gene	2021-06	2021	6
7733	7741	8	3	0.08695	7468.0	ORF1ab	1.0	2490.0	7476.0	ORF1ab	3.0	2492.0	2.0	same gene	2021-06	2021	6
7501	7514	13	3	0.08695	7236.0	ORF1ab	3.0	2412.0	7249.0	ORF1ab	1.0	2417.0	5.0	same gene	2021-06	2021	6
7501	7523	22	3	0.08695	7236.0	ORF1ab	3.0	2412.0	7258.0	ORF1ab	1.0	2420.0	8.0	same gene	2021-06	2021	6
7501	7517	16	3	0.08695	7236.0	ORF1ab	3.0	2412.0	7252.0	ORF1ab	1.0	2418.0	6.0	same gene	2021-06	2021	6
7503	7520	17	3	0.08695	7238.0	ORF1ab	2.0	2413.0	7255.0	ORF1ab	1.0	2419.0	6.0	same gene	2021-06	2021	6
7506	7514	8	3	0.08695	7241.0	ORF1ab	2.0	2414.0	7249.0	ORF1ab	1.0	2417.0	3.0	same gene	2021-06	2021	6
7503	7510	7	3	0.08695	7238.0	ORF1ab	2.0	2413.0	7245.0	ORF1ab	3.0	2415.0	2.0	same gene	2021-06	2021	6
7503	7511	8	3	0.08695	7238.0	ORF1ab	2.0	2413.0	7246.0	ORF1ab	1.0	2416.0	3.0	same gene	2021-06	2021	6
7506	7512	6	3	0.08695	7241.0	ORF1ab	2.0	2414.0	7247.0	ORF1ab	2.0	2416.0	2.0	same gene	2021-06	2021	6
7503	7512	9	3	0.08695	7238.0	ORF1ab	2.0	2413.0	7247.0	ORF1ab	2.0	2416.0	3.0	same gene	2021-06	2021	6
7503	7514	11	3	0.08695	7238.0	ORF1ab	2.0	2413.0	7249.0	ORF1ab	1.0	2417.0	4.0	same gene	2021-06	2021	6
7503	7515	12	3	0.08695	7238.0	ORF1ab	2.0	2413.0	7250.0	ORF1ab	2.0	2417.0	4.0	same gene	2021-06	2021	6
7503	7517	14	3	0.08695	7238.0	ORF1ab	2.0	2413.0	7252.0	ORF1ab	1.0	2418.0	5.0	same gene	2021-06	2021	6
7506	7511	5	3	0.08695	7241.0	ORF1ab	2.0	2414.0	7246.0	ORF1ab	1.0	2416.0	2.0	same gene	2021-06	2021	6
7506	7517	11	3	0.08695	7241.0	ORF1ab	2.0	2414.0	7252.0	ORF1ab	1.0	2418.0	4.0	same gene	2021-06	2021	6
7503	7523	20	3	0.08695	7238.0	ORF1ab	2.0	2413.0	7258.0	ORF1ab	1.0	2420.0	7.0	same gene	2021-06	2021	6
7503	7524	21	3	0.08695	7238.0	ORF1ab	2.0	2413.0	7259.0	ORF1ab	2.0	2420.0	7.0	same gene	2021-06	2021	6
7505	7511	6	3	0.08695	7240.0	ORF1ab	1.0	2414.0	7246.0	ORF1ab	1.0	2416.0	2.0	same gene	2021-06	2021	6
7505	7512	7	3	0.08695	7240.0	ORF1ab	1.0	2414.0	7247.0	ORF1ab	2.0	2416.0	2.0	same gene	2021-06	2021	6
7505	7514	9	3	0.08695	7240.0	ORF1ab	1.0	2414.0	7249.0	ORF1ab	1.0	2417.0	3.0	same gene	2021-06	2021	6
7505	7515	10	3	0.08695	7240.0	ORF1ab	1.0	2414.0	7250.0	ORF1ab	2.0	2417.0	3.0	same gene	2021-06	2021	6
7505	7517	12	3	0.08695	7240.0	ORF1ab	1.0	2414.0	7252.0	ORF1ab	1.0	2418.0	4.0	same gene	2021-06	2021	6
7505	7520	15	3	0.08695	7240.0	ORF1ab	1.0	2414.0	7255.0	ORF1ab	1.0	2419.0	5.0	same gene	2021-06	2021	6
7506	7515	9	3	0.08695	7241.0	ORF1ab	2.0	2414.0	7250.0	ORF1ab	2.0	2417.0	3.0	same gene	2021-06	2021	6
7506	7520	14	3	0.08695	7241.0	ORF1ab	2.0	2414.0	7255.0	ORF1ab	1.0	2419.0	5.0	same gene	2021-06	2021	6
7501	7520	19	3	0.08695	7236.0	ORF1ab	3.0	2412.0	7255.0	ORF1ab	1.0	2419.0	7.0	same gene	2021-06	2021	6
7502	7512	10	3	0.08695	7237.0	ORF1ab	1.0	2413.0	7247.0	ORF1ab	2.0	2416.0	3.0	same gene	2021-06	2021	6
7505	7523	18	3	0.08695	7240.0	ORF1ab	1.0	2414.0	7258.0	ORF1ab	1.0	2420.0	6.0	same gene	2021-06	2021	6
7501	7524	23	3	0.08695	7236.0	ORF1ab	3.0	2412.0	7259.0	ORF1ab	2.0	2420.0	8.0	same gene	2021-06	2021	6
7507	7520	13	3	0.08695	7242.0	ORF1ab	3.0	2414.0	7255.0	ORF1ab	1.0	2419.0	5.0	same gene	2021-06	2021	6
7507	7517	10	3	0.08695	7242.0	ORF1ab	3.0	2414.0	7252.0	ORF1ab	1.0	2418.0	4.0	same gene	2021-06	2021	6
7507	7515	8	3	0.08695	7242.0	ORF1ab	3.0	2414.0	7250.0	ORF1ab	2.0	2417.0	3.0	same gene	2021-06	2021	6
7502	7510	8	3	0.08695	7237.0	ORF1ab	1.0	2413.0	7245.0	ORF1ab	3.0	2415.0	2.0	same gene	2021-06	2021	6
7502	7511	9	3	0.08695	7237.0	ORF1ab	1.0	2413.0	7246.0	ORF1ab	1.0	2416.0	3.0	same gene	2021-06	2021	6
7507	7514	7	3	0.08695	7242.0	ORF1ab	3.0	2414.0	7249.0	ORF1ab	1.0	2417.0	3.0	same gene	2021-06	2021	6
7502	7514	12	3	0.08695	7237.0	ORF1ab	1.0	2413.0	7249.0	ORF1ab	1.0	2417.0	4.0	same gene	2021-06	2021	6
7506	7523	17	3	0.08695	7241.0	ORF1ab	2.0	2414.0	7258.0	ORF1ab	1.0	2420.0	6.0	same gene	2021-06	2021	6
7502	7515	13	3	0.08695	7237.0	ORF1ab	1.0	2413.0	7250.0	ORF1ab	2.0	2417.0	4.0	same gene	2021-06	2021	6
7502	7517	15	3	0.08695	7237.0	ORF1ab	1.0	2413.0	7252.0	ORF1ab	1.0	2418.0	5.0	same gene	2021-06	2021	6
7507	7512	5	3	0.08695	7242.0	ORF1ab	3.0	2414.0	7247.0	ORF1ab	2.0	2416.0	2.0	same gene	2021-06	2021	6
7502	7520	18	3	0.08695	7237.0	ORF1ab	1.0	2413.0	7255.0	ORF1ab	1.0	2419.0	6.0	same gene	2021-06	2021	6
7502	7523	21	3	0.08695	7237.0	ORF1ab	1.0	2413.0	7258.0	ORF1ab	1.0	2420.0	7.0	same gene	2021-06	2021	6
7502	7524	22	3	0.08695	7237.0	ORF1ab	1.0	2413.0	7259.0	ORF1ab	2.0	2420.0	7.0	same gene	2021-06	2021	6
7507	7511	4	3	0.08695	7242.0	ORF1ab	3.0	2414.0	7246.0	ORF1ab	1.0	2416.0	2.0	same gene	2021-06	2021	6
7506	7524	18	3	0.08695	7241.0	ORF1ab	2.0	2414.0	7259.0	ORF1ab	2.0	2420.0	6.0	same gene	2021-06	2021	6
7508	7524	16	3	0.08695	7243.0	ORF1ab	1.0	2415.0	7259.0	ORF1ab	2.0	2420.0	5.0	same gene	2021-06	2021	6
7510	7501	9	3	0.08695	7245.0	ORF1ab	3.0	2415.0	7236.0	ORF1ab	3.0	2412.0	3.0	same gene	2021-06	2021	6
7515	7502	13	3	0.08695	7250.0	ORF1ab	2.0	2417.0	7237.0	ORF1ab	1.0	2413.0	4.0	same gene	2021-06	2021	6
7510	7503	7	3	0.08695	7245.0	ORF1ab	3.0	2415.0	7238.0	ORF1ab	2.0	2413.0	2.0	same gene	2021-06	2021	6
7517	7505	12	3	0.08695	7252.0	ORF1ab	1.0	2418.0	7240.0	ORF1ab	1.0	2414.0	4.0	same gene	2021-06	2021	6
7515	7505	10	3	0.08695	7250.0	ORF1ab	2.0	2417.0	7240.0	ORF1ab	1.0	2414.0	3.0	same gene	2021-06	2021	6
7514	7505	9	3	0.08695	7249.0	ORF1ab	1.0	2417.0	7240.0	ORF1ab	1.0	2414.0	3.0	same gene	2021-06	2021	6
7512	7505	7	3	0.08695	7247.0	ORF1ab	2.0	2416.0	7240.0	ORF1ab	1.0	2414.0	2.0	same gene	2021-06	2021	6
7511	7505	6	3	0.08695	7246.0	ORF1ab	1.0	2416.0	7240.0	ORF1ab	1.0	2414.0	2.0	same gene	2021-06	2021	6
7524	7503	21	3	0.08695	7259.0	ORF1ab	2.0	2420.0	7238.0	ORF1ab	2.0	2413.0	7.0	same gene	2021-06	2021	6
7523	7503	20	3	0.08695	7258.0	ORF1ab	1.0	2420.0	7238.0	ORF1ab	2.0	2413.0	7.0	same gene	2021-06	2021	6
7520	7503	17	3	0.08695	7255.0	ORF1ab	1.0	2419.0	7238.0	ORF1ab	2.0	2413.0	6.0	same gene	2021-06	2021	6
7517	7503	14	3	0.08695	7252.0	ORF1ab	1.0	2418.0	7238.0	ORF1ab	2.0	2413.0	5.0	same gene	2021-06	2021	6
7515	7503	12	3	0.08695	7250.0	ORF1ab	2.0	2417.0	7238.0	ORF1ab	2.0	2413.0	4.0	same gene	2021-06	2021	6
7514	7503	11	3	0.08695	7249.0	ORF1ab	1.0	2417.0	7238.0	ORF1ab	2.0	2413.0	4.0	same gene	2021-06	2021	6
7512	7503	9	3	0.08695	7247.0	ORF1ab	2.0	2416.0	7238.0	ORF1ab	2.0	2413.0	3.0	same gene	2021-06	2021	6
7511	7503	8	3	0.08695	7246.0	ORF1ab	1.0	2416.0	7238.0	ORF1ab	2.0	2413.0	3.0	same gene	2021-06	2021	6
7524	7502	22	3	0.08695	7259.0	ORF1ab	2.0	2420.0	7237.0	ORF1ab	1.0	2413.0	7.0	same gene	2021-06	2021	6
7523	7505	18	3	0.08695	7258.0	ORF1ab	1.0	2420.0	7240.0	ORF1ab	1.0	2414.0	6.0	same gene	2021-06	2021	6
7523	7502	21	3	0.08695	7258.0	ORF1ab	1.0	2420.0	7237.0	ORF1ab	1.0	2413.0	7.0	same gene	2021-06	2021	6
7520	7502	18	3	0.08695	7255.0	ORF1ab	1.0	2419.0	7237.0	ORF1ab	1.0	2413.0	6.0	same gene	2021-06	2021	6
7517	7502	15	3	0.08695	7252.0	ORF1ab	1.0	2418.0	7237.0	ORF1ab	1.0	2413.0	5.0	same gene	2021-06	2021	6
7514	7502	12	3	0.08695	7249.0	ORF1ab	1.0	2417.0	7237.0	ORF1ab	1.0	2413.0	4.0	same gene	2021-06	2021	6
7512	7502	10	3	0.08695	7247.0	ORF1ab	2.0	2416.0	7237.0	ORF1ab	1.0	2413.0	3.0	same gene	2021-06	2021	6
7511	7502	9	3	0.08695	7246.0	ORF1ab	1.0	2416.0	7237.0	ORF1ab	1.0	2413.0	3.0	same gene	2021-06	2021	6
7510	7502	8	3	0.08695	7245.0	ORF1ab	3.0	2415.0	7237.0	ORF1ab	1.0	2413.0	2.0	same gene	2021-06	2021	6
7741	7746	5	3	0.08695	7476.0	ORF1ab	3.0	2492.0	7481.0	ORF1ab	2.0	2494.0	2.0	same gene	2021-06	2021	6
7523	7501	22	3	0.08695	7258.0	ORF1ab	1.0	2420.0	7236.0	ORF1ab	3.0	2412.0	8.0	same gene	2021-06	2021	6
7520	7501	19	3	0.08695	7255.0	ORF1ab	1.0	2419.0	7236.0	ORF1ab	3.0	2412.0	7.0	same gene	2021-06	2021	6
7517	7501	16	3	0.08695	7252.0	ORF1ab	1.0	2418.0	7236.0	ORF1ab	3.0	2412.0	6.0	same gene	2021-06	2021	6
7515	7501	14	3	0.08695	7250.0	ORF1ab	2.0	2417.0	7236.0	ORF1ab	3.0	2412.0	5.0	same gene	2021-06	2021	6
7514	7501	13	3	0.08695	7249.0	ORF1ab	1.0	2417.0	7236.0	ORF1ab	3.0	2412.0	5.0	same gene	2021-06	2021	6
7520	7505	15	3	0.08695	7255.0	ORF1ab	1.0	2419.0	7240.0	ORF1ab	1.0	2414.0	5.0	same gene	2021-06	2021	6
7524	7505	19	3	0.08695	7259.0	ORF1ab	2.0	2420.0	7240.0	ORF1ab	1.0	2414.0	6.0	same gene	2021-06	2021	6
7511	7501	10	3	0.08695	7246.0	ORF1ab	1.0	2416.0	7236.0	ORF1ab	3.0	2412.0	4.0	same gene	2021-06	2021	6
7524	7507	17	3	0.08695	7259.0	ORF1ab	2.0	2420.0	7242.0	ORF1ab	3.0	2414.0	6.0	same gene	2021-06	2021	6
7746	7741	5	3	0.08695	7481.0	ORF1ab	2.0	2494.0	7476.0	ORF1ab	3.0	2492.0	2.0	same gene	2021-06	2021	6
7524	7509	15	3	0.08695	7259.0	ORF1ab	2.0	2420.0	7244.0	ORF1ab	2.0	2415.0	5.0	same gene	2021-06	2021	6
7523	7509	14	3	0.08695	7258.0	ORF1ab	1.0	2420.0	7244.0	ORF1ab	2.0	2415.0	5.0	same gene	2021-06	2021	6
7520	7509	11	3	0.08695	7255.0	ORF1ab	1.0	2419.0	7244.0	ORF1ab	2.0	2415.0	4.0	same gene	2021-06	2021	6
7517	7509	8	3	0.08695	7252.0	ORF1ab	1.0	2418.0	7244.0	ORF1ab	2.0	2415.0	3.0	same gene	2021-06	2021	6
7515	7509	6	3	0.08695	7250.0	ORF1ab	2.0	2417.0	7244.0	ORF1ab	2.0	2415.0	2.0	same gene	2021-06	2021	6
7514	7509	5	3	0.08695	7249.0	ORF1ab	1.0	2417.0	7244.0	ORF1ab	2.0	2415.0	2.0	same gene	2021-06	2021	6
7524	7508	16	3	0.08695	7259.0	ORF1ab	2.0	2420.0	7243.0	ORF1ab	1.0	2415.0	5.0	same gene	2021-06	2021	6
7523	7508	15	3	0.08695	7258.0	ORF1ab	1.0	2420.0	7243.0	ORF1ab	1.0	2415.0	5.0	same gene	2021-06	2021	6
7520	7508	12	3	0.08695	7255.0	ORF1ab	1.0	2419.0	7243.0	ORF1ab	1.0	2415.0	4.0	same gene	2021-06	2021	6
7517	7508	9	3	0.08695	7252.0	ORF1ab	1.0	2418.0	7243.0	ORF1ab	1.0	2415.0	3.0	same gene	2021-06	2021	6
7515	7508	7	3	0.08695	7250.0	ORF1ab	2.0	2417.0	7243.0	ORF1ab	1.0	2415.0	2.0	same gene	2021-06	2021	6
7514	7508	6	3	0.08695	7249.0	ORF1ab	1.0	2417.0	7243.0	ORF1ab	1.0	2415.0	2.0	same gene	2021-06	2021	6
7523	7507	16	3	0.08695	7258.0	ORF1ab	1.0	2420.0	7242.0	ORF1ab	3.0	2414.0	6.0	same gene	2021-06	2021	6
7511	7506	5	3	0.08695	7246.0	ORF1ab	1.0	2416.0	7241.0	ORF1ab	2.0	2414.0	2.0	same gene	2021-06	2021	6
7520	7507	13	3	0.08695	7255.0	ORF1ab	1.0	2419.0	7242.0	ORF1ab	3.0	2414.0	5.0	same gene	2021-06	2021	6
7517	7507	10	3	0.08695	7252.0	ORF1ab	1.0	2418.0	7242.0	ORF1ab	3.0	2414.0	4.0	same gene	2021-06	2021	6
7515	7507	8	3	0.08695	7250.0	ORF1ab	2.0	2417.0	7242.0	ORF1ab	3.0	2414.0	3.0	same gene	2021-06	2021	6
7514	7507	7	3	0.08695	7249.0	ORF1ab	1.0	2417.0	7242.0	ORF1ab	3.0	2414.0	3.0	same gene	2021-06	2021	6
7512	7507	5	3	0.08695	7247.0	ORF1ab	2.0	2416.0	7242.0	ORF1ab	3.0	2414.0	2.0	same gene	2021-06	2021	6
7511	7507	4	3	0.08695	7246.0	ORF1ab	1.0	2416.0	7242.0	ORF1ab	3.0	2414.0	2.0	same gene	2021-06	2021	6
7524	7506	18	3	0.08695	7259.0	ORF1ab	2.0	2420.0	7241.0	ORF1ab	2.0	2414.0	6.0	same gene	2021-06	2021	6
7523	7506	17	3	0.08695	7258.0	ORF1ab	1.0	2420.0	7241.0	ORF1ab	2.0	2414.0	6.0	same gene	2021-06	2021	6
7520	7506	14	3	0.08695	7255.0	ORF1ab	1.0	2419.0	7241.0	ORF1ab	2.0	2414.0	5.0	same gene	2021-06	2021	6
7517	7506	11	3	0.08695	7252.0	ORF1ab	1.0	2418.0	7241.0	ORF1ab	2.0	2414.0	4.0	same gene	2021-06	2021	6
7515	7506	9	3	0.08695	7250.0	ORF1ab	2.0	2417.0	7241.0	ORF1ab	2.0	2414.0	3.0	same gene	2021-06	2021	6
7514	7506	8	3	0.08695	7249.0	ORF1ab	1.0	2417.0	7241.0	ORF1ab	2.0	2414.0	3.0	same gene	2021-06	2021	6
7512	7506	6	3	0.08695	7247.0	ORF1ab	2.0	2416.0	7241.0	ORF1ab	2.0	2414.0	2.0	same gene	2021-06	2021	6
7512	7501	11	3	0.08695	7247.0	ORF1ab	2.0	2416.0	7236.0	ORF1ab	3.0	2412.0	4.0	same gene	2021-06	2021	6
7524	7501	23	3	0.08695	7259.0	ORF1ab	2.0	2420.0	7236.0	ORF1ab	3.0	2412.0	8.0	same gene	2021-06	2021	6
7512	7500	12	3	0.08695	7247.0	ORF1ab	2.0	2416.0	7235.0	ORF1ab	2.0	2412.0	4.0	same gene	2021-06	2021	6
7514	7500	14	3	0.08695	7249.0	ORF1ab	1.0	2417.0	7235.0	ORF1ab	2.0	2412.0	5.0	same gene	2021-06	2021	6
7734	7741	7	3	0.08695	7469.0	ORF1ab	2.0	2490.0	7476.0	ORF1ab	3.0	2492.0	2.0	same gene	2021-06	2021	6
7741	7733	8	3	0.08695	7476.0	ORF1ab	3.0	2492.0	7468.0	ORF1ab	1.0	2490.0	2.0	same gene	2021-06	2021	6
7515	7500	15	3	0.08695	7250.0	ORF1ab	2.0	2417.0	7235.0	ORF1ab	2.0	2412.0	5.0	same gene	2021-06	2021	6
7524	7500	24	3	0.08695	7259.0	ORF1ab	2.0	2420.0	7235.0	ORF1ab	2.0	2412.0	8.0	same gene	2021-06	2021	6
7523	7500	23	3	0.08695	7258.0	ORF1ab	1.0	2420.0	7235.0	ORF1ab	2.0	2412.0	8.0	same gene	2021-06	2021	6
7741	7734	7	3	0.08695	7476.0	ORF1ab	3.0	2492.0	7469.0	ORF1ab	2.0	2490.0	2.0	same gene	2021-06	2021	6
7517	7500	17	3	0.08695	7252.0	ORF1ab	1.0	2418.0	7235.0	ORF1ab	2.0	2412.0	6.0	same gene	2021-06	2021	6
7510	7500	10	3	0.08695	7245.0	ORF1ab	3.0	2415.0	7235.0	ORF1ab	2.0	2412.0	3.0	same gene	2021-06	2021	6
7511	7500	11	3	0.08695	7246.0	ORF1ab	1.0	2416.0	7235.0	ORF1ab	2.0	2412.0	4.0	same gene	2021-06	2021	6
7520	7500	20	3	0.08695	7255.0	ORF1ab	1.0	2419.0	7235.0	ORF1ab	2.0	2412.0	7.0	same gene	2021-06	2021	6
7733	7740	7	3	0.08694	7468.0	ORF1ab	1.0	2490.0	7475.0	ORF1ab	2.0	2492.0	2.0	same gene	2021-06	2021	6
7746	7740	6	3	0.08694	7481.0	ORF1ab	2.0	2494.0	7475.0	ORF1ab	2.0	2492.0	2.0	same gene	2021-06	2021	6
7740	7734	6	3	0.08694	7475.0	ORF1ab	2.0	2492.0	7469.0	ORF1ab	2.0	2490.0	2.0	same gene	2021-06	2021	6
7740	7733	7	3	0.08694	7475.0	ORF1ab	2.0	2492.0	7468.0	ORF1ab	1.0	2490.0	2.0	same gene	2021-06	2021	6
7740	7746	6	3	0.08694	7475.0	ORF1ab	2.0	2492.0	7481.0	ORF1ab	2.0	2494.0	2.0	same gene	2021-06	2021	6
7734	7740	6	3	0.08694	7469.0	ORF1ab	2.0	2490.0	7475.0	ORF1ab	2.0	2492.0	2.0	same gene	2021-06	2021	6
4791	4804	13	3	0.08693	4526.0	ORF1ab	2.0	1509.0	4539.0	ORF1ab	3.0	1513.0	4.0	same gene	2021-06	2021	6
7736	7746	10	3	0.08693	7471.0	ORF1ab	1.0	2491.0	7481.0	ORF1ab	2.0	2494.0	3.0	same gene	2021-06	2021	6
4793	4801	8	3	0.08693	4528.0	ORF1ab	1.0	1510.0	4536.0	ORF1ab	3.0	1512.0	2.0	same gene	2021-06	2021	6
7736	7742	6	3	0.08693	7471.0	ORF1ab	1.0	2491.0	7477.0	ORF1ab	1.0	2493.0	2.0	same gene	2021-06	2021	6
4791	4801	10	3	0.08693	4526.0	ORF1ab	2.0	1509.0	4536.0	ORF1ab	3.0	1512.0	3.0	same gene	2021-06	2021	6
4793	4804	11	3	0.08693	4528.0	ORF1ab	1.0	1510.0	4539.0	ORF1ab	3.0	1513.0	3.0	same gene	2021-06	2021	6
4801	4791	10	3	0.08693	4536.0	ORF1ab	3.0	1512.0	4526.0	ORF1ab	2.0	1509.0	3.0	same gene	2021-06	2021	6
4804	4791	13	3	0.08693	4539.0	ORF1ab	3.0	1513.0	4526.0	ORF1ab	2.0	1509.0	4.0	same gene	2021-06	2021	6
4801	4793	8	3	0.08693	4536.0	ORF1ab	3.0	1512.0	4528.0	ORF1ab	1.0	1510.0	2.0	same gene	2021-06	2021	6
4804	4793	11	3	0.08693	4539.0	ORF1ab	3.0	1513.0	4528.0	ORF1ab	1.0	1510.0	3.0	same gene	2021-06	2021	6
7742	7736	6	3	0.08693	7477.0	ORF1ab	1.0	2493.0	7471.0	ORF1ab	1.0	2491.0	2.0	same gene	2021-06	2021	6
7746	7736	10	3	0.08693	7481.0	ORF1ab	2.0	2494.0	7471.0	ORF1ab	1.0	2491.0	3.0	same gene	2021-06	2021	6
7499	7509	10	3	0.08692	7234.0	ORF1ab	1.0	2412.0	7244.0	ORF1ab	2.0	2415.0	3.0	same gene	2021-06	2021	6
4792	4803	11	3	0.08692	4527.0	ORF1ab	3.0	1509.0	4538.0	ORF1ab	2.0	1513.0	4.0	same gene	2021-06	2021	6
4792	4799	7	3	0.08692	4527.0	ORF1ab	3.0	1509.0	4534.0	ORF1ab	1.0	1512.0	3.0	same gene	2021-06	2021	6
7499	7508	9	3	0.08692	7234.0	ORF1ab	1.0	2412.0	7243.0	ORF1ab	1.0	2415.0	3.0	same gene	2021-06	2021	6
4791	4802	11	3	0.08692	4526.0	ORF1ab	2.0	1509.0	4537.0	ORF1ab	1.0	1513.0	4.0	same gene	2021-06	2021	6
7499	7507	8	3	0.08692	7234.0	ORF1ab	1.0	2412.0	7242.0	ORF1ab	3.0	2414.0	2.0	same gene	2021-06	2021	6
7499	7506	7	3	0.08692	7234.0	ORF1ab	1.0	2412.0	7241.0	ORF1ab	2.0	2414.0	2.0	same gene	2021-06	2021	6
7499	7505	6	3	0.08692	7234.0	ORF1ab	1.0	2412.0	7240.0	ORF1ab	1.0	2414.0	2.0	same gene	2021-06	2021	6
4793	4802	9	3	0.08692	4528.0	ORF1ab	1.0	1510.0	4537.0	ORF1ab	1.0	1513.0	3.0	same gene	2021-06	2021	6
7506	7499	7	3	0.08692	7241.0	ORF1ab	2.0	2414.0	7234.0	ORF1ab	1.0	2412.0	2.0	same gene	2021-06	2021	6
7505	7499	6	3	0.08692	7240.0	ORF1ab	1.0	2414.0	7234.0	ORF1ab	1.0	2412.0	2.0	same gene	2021-06	2021	6
7507	7499	8	3	0.08692	7242.0	ORF1ab	3.0	2414.0	7234.0	ORF1ab	1.0	2412.0	2.0	same gene	2021-06	2021	6
7509	7499	10	3	0.08692	7244.0	ORF1ab	2.0	2415.0	7234.0	ORF1ab	1.0	2412.0	3.0	same gene	2021-06	2021	6
4802	4793	9	3	0.08692	4537.0	ORF1ab	1.0	1513.0	4528.0	ORF1ab	1.0	1510.0	3.0	same gene	2021-06	2021	6
7508	7499	9	3	0.08692	7243.0	ORF1ab	1.0	2415.0	7234.0	ORF1ab	1.0	2412.0	3.0	same gene	2021-06	2021	6
4803	4792	11	3	0.08692	4538.0	ORF1ab	2.0	1513.0	4527.0	ORF1ab	3.0	1509.0	4.0	same gene	2021-06	2021	6
4802	4791	11	3	0.08692	4537.0	ORF1ab	1.0	1513.0	4526.0	ORF1ab	2.0	1509.0	4.0	same gene	2021-06	2021	6
4799	4792	7	3	0.08692	4534.0	ORF1ab	1.0	1512.0	4527.0	ORF1ab	3.0	1509.0	3.0	same gene	2021-06	2021	6
7526	7499	27	3	0.08691	7261.0	ORF1ab	1.0	2421.0	7234.0	ORF1ab	1.0	2412.0	9.0	same gene	2021-06	2021	6
7525	7499	26	3	0.08691	7260.0	ORF1ab	3.0	2420.0	7234.0	ORF1ab	1.0	2412.0	8.0	same gene	2021-06	2021	6
7527	7499	28	3	0.08691	7262.0	ORF1ab	2.0	2421.0	7234.0	ORF1ab	1.0	2412.0	9.0	same gene	2021-06	2021	6
7499	7525	26	3	0.08691	7234.0	ORF1ab	1.0	2412.0	7260.0	ORF1ab	3.0	2420.0	8.0	same gene	2021-06	2021	6
7499	7526	27	3	0.08691	7234.0	ORF1ab	1.0	2412.0	7261.0	ORF1ab	1.0	2421.0	9.0	same gene	2021-06	2021	6
7742	7738	4	3	0.08691	7477.0	ORF1ab	1.0	2493.0	7473.0	ORF1ab	3.0	2491.0	2.0	same gene	2021-06	2021	6
7499	7527	28	3	0.08691	7234.0	ORF1ab	1.0	2412.0	7262.0	ORF1ab	2.0	2421.0	9.0	same gene	2021-06	2021	6
7738	7742	4	3	0.08691	7473.0	ORF1ab	3.0	2491.0	7477.0	ORF1ab	1.0	2493.0	2.0	same gene	2021-06	2021	6
7738	7746	8	3	0.08691	7473.0	ORF1ab	3.0	2491.0	7481.0	ORF1ab	2.0	2494.0	3.0	same gene	2021-06	2021	6
7746	7738	8	3	0.08691	7481.0	ORF1ab	2.0	2494.0	7473.0	ORF1ab	3.0	2491.0	3.0	same gene	2021-06	2021	6
7518	7524	6	3	0.0869	7253.0	ORF1ab	2.0	2418.0	7259.0	ORF1ab	2.0	2420.0	2.0	same gene	2021-06	2021	6
7523	7518	5	3	0.0869	7258.0	ORF1ab	1.0	2420.0	7253.0	ORF1ab	2.0	2418.0	2.0	same gene	2021-06	2021	6
7524	7518	6	3	0.0869	7259.0	ORF1ab	2.0	2420.0	7253.0	ORF1ab	2.0	2418.0	2.0	same gene	2021-06	2021	6
7511	7518	7	3	0.0869	7246.0	ORF1ab	1.0	2416.0	7253.0	ORF1ab	2.0	2418.0	2.0	same gene	2021-06	2021	6
7518	7510	8	3	0.0869	7253.0	ORF1ab	2.0	2418.0	7245.0	ORF1ab	3.0	2415.0	3.0	same gene	2021-06	2021	6
7518	7511	7	3	0.0869	7253.0	ORF1ab	2.0	2418.0	7246.0	ORF1ab	1.0	2416.0	2.0	same gene	2021-06	2021	6
7510	7518	8	3	0.0869	7245.0	ORF1ab	3.0	2415.0	7253.0	ORF1ab	2.0	2418.0	3.0	same gene	2021-06	2021	6
7518	7512	6	3	0.0869	7253.0	ORF1ab	2.0	2418.0	7247.0	ORF1ab	2.0	2416.0	2.0	same gene	2021-06	2021	6
7518	7523	5	3	0.0869	7253.0	ORF1ab	2.0	2418.0	7258.0	ORF1ab	1.0	2420.0	2.0	same gene	2021-06	2021	6
7512	7518	6	3	0.0869	7247.0	ORF1ab	2.0	2416.0	7253.0	ORF1ab	2.0	2418.0	2.0	same gene	2021-06	2021	6
4791	4800	9	3	0.08687	4526.0	ORF1ab	2.0	1509.0	4535.0	ORF1ab	2.0	1512.0	3.0	same gene	2021-06	2021	6
4800	4793	7	3	0.08687	4535.0	ORF1ab	2.0	1512.0	4528.0	ORF1ab	1.0	1510.0	2.0	same gene	2021-06	2021	6
4800	4791	9	3	0.08687	4535.0	ORF1ab	2.0	1512.0	4526.0	ORF1ab	2.0	1509.0	3.0	same gene	2021-06	2021	6
4793	4800	7	3	0.08687	4528.0	ORF1ab	1.0	1510.0	4535.0	ORF1ab	2.0	1512.0	2.0	same gene	2021-06	2021	6
7745	7739	6	3	0.08686	7480.0	ORF1ab	1.0	2494.0	7474.0	ORF1ab	1.0	2492.0	2.0	same gene	2021-06	2021	6
7508	7504	4	3	0.08686	7243.0	ORF1ab	1.0	2415.0	7239.0	ORF1ab	3.0	2413.0	2.0	same gene	2021-06	2021	6
7733	7745	12	3	0.08686	7468.0	ORF1ab	1.0	2490.0	7480.0	ORF1ab	1.0	2494.0	4.0	same gene	2021-06	2021	6
7734	7745	11	3	0.08686	7469.0	ORF1ab	2.0	2490.0	7480.0	ORF1ab	1.0	2494.0	4.0	same gene	2021-06	2021	6
7737	7745	8	3	0.08686	7472.0	ORF1ab	2.0	2491.0	7480.0	ORF1ab	1.0	2494.0	3.0	same gene	2021-06	2021	6
7739	7745	6	3	0.08686	7474.0	ORF1ab	1.0	2492.0	7480.0	ORF1ab	1.0	2494.0	2.0	same gene	2021-06	2021	6
7504	7508	4	3	0.08686	7239.0	ORF1ab	3.0	2413.0	7243.0	ORF1ab	1.0	2415.0	2.0	same gene	2021-06	2021	6
7504	7509	5	3	0.08686	7239.0	ORF1ab	3.0	2413.0	7244.0	ORF1ab	2.0	2415.0	2.0	same gene	2021-06	2021	6
7745	7733	12	3	0.08686	7480.0	ORF1ab	1.0	2494.0	7468.0	ORF1ab	1.0	2490.0	4.0	same gene	2021-06	2021	6
7745	7737	8	3	0.08686	7480.0	ORF1ab	1.0	2494.0	7472.0	ORF1ab	2.0	2491.0	3.0	same gene	2021-06	2021	6
7509	7504	5	3	0.08686	7244.0	ORF1ab	2.0	2415.0	7239.0	ORF1ab	3.0	2413.0	2.0	same gene	2021-06	2021	6
7745	7734	11	3	0.08686	7480.0	ORF1ab	1.0	2494.0	7469.0	ORF1ab	2.0	2490.0	4.0	same gene	2021-06	2021	6
4794	4799	5	3	0.08684	4529.0	ORF1ab	2.0	1510.0	4534.0	ORF1ab	1.0	1512.0	2.0	same gene	2021-06	2021	6
4799	4794	5	3	0.08684	4534.0	ORF1ab	1.0	1512.0	4529.0	ORF1ab	2.0	1510.0	2.0	same gene	2021-06	2021	6
4794	4803	9	3	0.08684	4529.0	ORF1ab	2.0	1510.0	4538.0	ORF1ab	2.0	1513.0	3.0	same gene	2021-06	2021	6
4803	4794	9	3	0.08684	4538.0	ORF1ab	2.0	1513.0	4529.0	ORF1ab	2.0	1510.0	3.0	same gene	2021-06	2021	6
4795	4799	4	3	0.08675	4530.0	ORF1ab	3.0	1510.0	4534.0	ORF1ab	1.0	1512.0	2.0	same gene	2021-06	2021	6
4799	4795	4	3	0.08675	4534.0	ORF1ab	1.0	1512.0	4530.0	ORF1ab	3.0	1510.0	2.0	same gene	2021-06	2021	6
1739	1723	16	3	0.08651	1474.0	ORF1ab	1.0	492.0	1458.0	ORF1ab	3.0	486.0	6.0	same gene	2021-06	2021	6
1732	1723	9	3	0.08651	1467.0	ORF1ab	3.0	489.0	1458.0	ORF1ab	3.0	486.0	3.0	same gene	2021-06	2021	6
1737	1723	14	3	0.08651	1472.0	ORF1ab	2.0	491.0	1458.0	ORF1ab	3.0	486.0	5.0	same gene	2021-06	2021	6
1748	1723	25	3	0.08651	1483.0	ORF1ab	1.0	495.0	1458.0	ORF1ab	3.0	486.0	9.0	same gene	2021-06	2021	6
1735	1723	12	3	0.08651	1470.0	ORF1ab	3.0	490.0	1458.0	ORF1ab	3.0	486.0	4.0	same gene	2021-06	2021	6
1731	1723	8	3	0.08651	1466.0	ORF1ab	2.0	489.0	1458.0	ORF1ab	3.0	486.0	3.0	same gene	2021-06	2021	6
1744	1723	21	3	0.08651	1479.0	ORF1ab	3.0	493.0	1458.0	ORF1ab	3.0	486.0	7.0	same gene	2021-06	2021	6
1733	1723	10	3	0.08651	1468.0	ORF1ab	1.0	490.0	1458.0	ORF1ab	3.0	486.0	4.0	same gene	2021-06	2021	6
1723	1749	26	3	0.08651	1458.0	ORF1ab	3.0	486.0	1484.0	ORF1ab	2.0	495.0	9.0	same gene	2021-06	2021	6
1723	1748	25	3	0.08651	1458.0	ORF1ab	3.0	486.0	1483.0	ORF1ab	1.0	495.0	9.0	same gene	2021-06	2021	6
1723	1744	21	3	0.08651	1458.0	ORF1ab	3.0	486.0	1479.0	ORF1ab	3.0	493.0	7.0	same gene	2021-06	2021	6
1723	1739	16	3	0.08651	1458.0	ORF1ab	3.0	486.0	1474.0	ORF1ab	1.0	492.0	6.0	same gene	2021-06	2021	6
1749	1723	26	3	0.08651	1484.0	ORF1ab	2.0	495.0	1458.0	ORF1ab	3.0	486.0	9.0	same gene	2021-06	2021	6
1723	1737	14	3	0.08651	1458.0	ORF1ab	3.0	486.0	1472.0	ORF1ab	2.0	491.0	5.0	same gene	2021-06	2021	6
1723	1735	12	3	0.08651	1458.0	ORF1ab	3.0	486.0	1470.0	ORF1ab	3.0	490.0	4.0	same gene	2021-06	2021	6
1723	1733	10	3	0.08651	1458.0	ORF1ab	3.0	486.0	1468.0	ORF1ab	1.0	490.0	4.0	same gene	2021-06	2021	6
1723	1732	9	3	0.08651	1458.0	ORF1ab	3.0	486.0	1467.0	ORF1ab	3.0	489.0	3.0	same gene	2021-06	2021	6
1723	1731	8	3	0.08651	1458.0	ORF1ab	3.0	486.0	1466.0	ORF1ab	2.0	489.0	3.0	same gene	2021-06	2021	6
7737	7743	6	3	0.08644	7472.0	ORF1ab	2.0	2491.0	7478.0	ORF1ab	2.0	2493.0	2.0	same gene	2021-06	2021	6
7733	7743	10	3	0.08644	7468.0	ORF1ab	1.0	2490.0	7478.0	ORF1ab	2.0	2493.0	3.0	same gene	2021-06	2021	6
7743	7734	9	3	0.08644	7478.0	ORF1ab	2.0	2493.0	7469.0	ORF1ab	2.0	2490.0	3.0	same gene	2021-06	2021	6
7743	7737	6	3	0.08644	7478.0	ORF1ab	2.0	2493.0	7472.0	ORF1ab	2.0	2491.0	2.0	same gene	2021-06	2021	6
7734	7743	9	3	0.08644	7469.0	ORF1ab	2.0	2490.0	7478.0	ORF1ab	2.0	2493.0	3.0	same gene	2021-06	2021	6
7743	7733	10	3	0.08644	7478.0	ORF1ab	2.0	2493.0	7468.0	ORF1ab	1.0	2490.0	3.0	same gene	2021-06	2021	6
7499	7737	238	3	0.08635	7234.0	ORF1ab	1.0	2412.0	7472.0	ORF1ab	2.0	2491.0	79.0	same gene	2021-06	2021	6
7733	7499	234	3	0.08635	7468.0	ORF1ab	1.0	2490.0	7234.0	ORF1ab	1.0	2412.0	78.0	same gene	2021-06	2021	6
7746	7498	248	3	0.08635	7481.0	ORF1ab	2.0	2494.0	7233.0	ORF1ab	3.0	2411.0	83.0	same gene	2021-06	2021	6
7746	7499	247	3	0.08635	7481.0	ORF1ab	2.0	2494.0	7234.0	ORF1ab	1.0	2412.0	82.0	same gene	2021-06	2021	6
7742	7499	243	3	0.08635	7477.0	ORF1ab	1.0	2493.0	7234.0	ORF1ab	1.0	2412.0	81.0	same gene	2021-06	2021	6
7739	7499	240	3	0.08635	7474.0	ORF1ab	1.0	2492.0	7234.0	ORF1ab	1.0	2412.0	80.0	same gene	2021-06	2021	6
7742	7498	244	3	0.08635	7477.0	ORF1ab	1.0	2493.0	7233.0	ORF1ab	3.0	2411.0	82.0	same gene	2021-06	2021	6
7737	7498	239	3	0.08635	7472.0	ORF1ab	2.0	2491.0	7233.0	ORF1ab	3.0	2411.0	80.0	same gene	2021-06	2021	6
7499	7746	247	3	0.08635	7234.0	ORF1ab	1.0	2412.0	7481.0	ORF1ab	2.0	2494.0	82.0	same gene	2021-06	2021	6
7734	7498	236	3	0.08635	7469.0	ORF1ab	2.0	2490.0	7233.0	ORF1ab	3.0	2411.0	79.0	same gene	2021-06	2021	6
7499	7742	243	3	0.08635	7234.0	ORF1ab	1.0	2412.0	7477.0	ORF1ab	1.0	2493.0	81.0	same gene	2021-06	2021	6
7499	7734	235	3	0.08635	7234.0	ORF1ab	1.0	2412.0	7469.0	ORF1ab	2.0	2490.0	78.0	same gene	2021-06	2021	6
7733	7498	235	3	0.08635	7468.0	ORF1ab	1.0	2490.0	7233.0	ORF1ab	3.0	2411.0	79.0	same gene	2021-06	2021	6
7499	7739	240	3	0.08635	7234.0	ORF1ab	1.0	2412.0	7474.0	ORF1ab	1.0	2492.0	80.0	same gene	2021-06	2021	6
7734	7499	235	3	0.08635	7469.0	ORF1ab	2.0	2490.0	7234.0	ORF1ab	1.0	2412.0	78.0	same gene	2021-06	2021	6
7498	7733	235	3	0.08635	7233.0	ORF1ab	3.0	2411.0	7468.0	ORF1ab	1.0	2490.0	79.0	same gene	2021-06	2021	6
7498	7734	236	3	0.08635	7233.0	ORF1ab	3.0	2411.0	7469.0	ORF1ab	2.0	2490.0	79.0	same gene	2021-06	2021	6
7498	7737	239	3	0.08635	7233.0	ORF1ab	3.0	2411.0	7472.0	ORF1ab	2.0	2491.0	80.0	same gene	2021-06	2021	6
7498	7746	248	3	0.08635	7233.0	ORF1ab	3.0	2411.0	7481.0	ORF1ab	2.0	2494.0	83.0	same gene	2021-06	2021	6
7737	7499	238	3	0.08635	7472.0	ORF1ab	2.0	2491.0	7234.0	ORF1ab	1.0	2412.0	79.0	same gene	2021-06	2021	6
7499	7733	234	3	0.08635	7234.0	ORF1ab	1.0	2412.0	7468.0	ORF1ab	1.0	2490.0	78.0	same gene	2021-06	2021	6
7498	7742	244	3	0.08635	7233.0	ORF1ab	3.0	2411.0	7477.0	ORF1ab	1.0	2493.0	82.0	same gene	2021-06	2021	6
5188	5193	5	3	0.08634	4923.0	ORF1ab	3.0	1641.0	4928.0	ORF1ab	2.0	1643.0	2.0	same gene	2021-06	2021	6
5187	5193	6	3	0.08634	4922.0	ORF1ab	2.0	1641.0	4928.0	ORF1ab	2.0	1643.0	2.0	same gene	2021-06	2021	6
5186	5193	7	3	0.08634	4921.0	ORF1ab	1.0	1641.0	4928.0	ORF1ab	2.0	1643.0	2.0	same gene	2021-06	2021	6
5193	5188	5	3	0.08634	4928.0	ORF1ab	2.0	1643.0	4923.0	ORF1ab	3.0	1641.0	2.0	same gene	2021-06	2021	6
5193	5187	6	3	0.08634	4928.0	ORF1ab	2.0	1643.0	4922.0	ORF1ab	2.0	1641.0	2.0	same gene	2021-06	2021	6
5193	5186	7	3	0.08634	4928.0	ORF1ab	2.0	1643.0	4921.0	ORF1ab	1.0	1641.0	2.0	same gene	2021-06	2021	6
5189	5185	4	3	0.08633	4924.0	ORF1ab	1.0	1642.0	4920.0	ORF1ab	3.0	1640.0	2.0	same gene	2021-06	2021	6
5185	5193	8	3	0.08633	4920.0	ORF1ab	3.0	1640.0	4928.0	ORF1ab	2.0	1643.0	3.0	same gene	2021-06	2021	6
5185	5191	6	3	0.08633	4920.0	ORF1ab	3.0	1640.0	4926.0	ORF1ab	3.0	1642.0	2.0	same gene	2021-06	2021	6
5185	5189	4	3	0.08633	4920.0	ORF1ab	3.0	1640.0	4924.0	ORF1ab	1.0	1642.0	2.0	same gene	2021-06	2021	6
5193	5185	8	3	0.08633	4928.0	ORF1ab	2.0	1643.0	4920.0	ORF1ab	3.0	1640.0	3.0	same gene	2021-06	2021	6
5191	5185	6	3	0.08633	4926.0	ORF1ab	3.0	1642.0	4920.0	ORF1ab	3.0	1640.0	2.0	same gene	2021-06	2021	6
4793	7499	2706	3	0.0863	4528.0	ORF1ab	1.0	1510.0	7234.0	ORF1ab	1.0	2412.0	902.0	same gene	2021-06	2021	6
7499	4799	2700	3	0.0863	7234.0	ORF1ab	1.0	2412.0	4534.0	ORF1ab	1.0	1512.0	900.0	same gene	2021-06	2021	6
4793	7498	2705	3	0.0863	4528.0	ORF1ab	1.0	1510.0	7233.0	ORF1ab	3.0	2411.0	901.0	same gene	2021-06	2021	6
4799	7498	2699	3	0.0863	4534.0	ORF1ab	1.0	1512.0	7233.0	ORF1ab	3.0	2411.0	899.0	same gene	2021-06	2021	6
4799	7499	2700	3	0.0863	4534.0	ORF1ab	1.0	1512.0	7234.0	ORF1ab	1.0	2412.0	900.0	same gene	2021-06	2021	6
4803	7499	2696	3	0.0863	4538.0	ORF1ab	2.0	1513.0	7234.0	ORF1ab	1.0	2412.0	899.0	same gene	2021-06	2021	6
7499	4803	2696	3	0.0863	7234.0	ORF1ab	1.0	2412.0	4538.0	ORF1ab	2.0	1513.0	899.0	same gene	2021-06	2021	6
4791	7498	2707	3	0.0863	4526.0	ORF1ab	2.0	1509.0	7233.0	ORF1ab	3.0	2411.0	902.0	same gene	2021-06	2021	6
4791	7499	2708	3	0.0863	4526.0	ORF1ab	2.0	1509.0	7234.0	ORF1ab	1.0	2412.0	903.0	same gene	2021-06	2021	6
7499	4793	2706	3	0.0863	7234.0	ORF1ab	1.0	2412.0	4528.0	ORF1ab	1.0	1510.0	902.0	same gene	2021-06	2021	6
7498	4793	2705	3	0.0863	7233.0	ORF1ab	3.0	2411.0	4528.0	ORF1ab	1.0	1510.0	901.0	same gene	2021-06	2021	6
7498	4791	2707	3	0.0863	7233.0	ORF1ab	3.0	2411.0	4526.0	ORF1ab	2.0	1509.0	902.0	same gene	2021-06	2021	6
7498	4799	2699	3	0.0863	7233.0	ORF1ab	3.0	2411.0	4534.0	ORF1ab	1.0	1512.0	899.0	same gene	2021-06	2021	6
7499	4791	2708	3	0.0863	7234.0	ORF1ab	1.0	2412.0	4526.0	ORF1ab	2.0	1509.0	903.0	same gene	2021-06	2021	6
1723	7499	5776	3	0.08595	1458.0	ORF1ab	3.0	486.0	7234.0	ORF1ab	1.0	2412.0	1926.0	same gene	2021-06	2021	6
1723	7498	5775	3	0.08595	1458.0	ORF1ab	3.0	486.0	7233.0	ORF1ab	3.0	2411.0	1925.0	same gene	2021-06	2021	6
7499	1723	5776	3	0.08595	7234.0	ORF1ab	1.0	2412.0	1458.0	ORF1ab	3.0	486.0	1926.0	same gene	2021-06	2021	6
7498	1723	5775	3	0.08595	7233.0	ORF1ab	3.0	2411.0	1458.0	ORF1ab	3.0	486.0	1925.0	same gene	2021-06	2021	6
19336	19315	21	3	0.08592	5869.0	ORF1ab	1.0	1957.0	5848.0	ORF1ab	1.0	1950.0	7.0	same gene	2021-06	2021	6
19315	19336	21	3	0.08592	5848.0	ORF1ab	1.0	1950.0	5869.0	ORF1ab	1.0	1957.0	7.0	same gene	2021-06	2021	6
28975	25563	3412	3	0.08553	702.0	N	3.0	234.0	171.0	ORF3a	3.0	57.0		different gene	2021-06	2021	6
25563	28975	3412	3	0.08553	171.0	ORF3a	3.0	57.0	702.0	N	3.0	234.0		different gene	2021-06	2021	6
7499	6637	862	3	0.08547	7234.0	ORF1ab	1.0	2412.0	6372.0	ORF1ab	3.0	2124.0	288.0	same gene	2021-06	2021	6
6637	7499	862	3	0.08547	6372.0	ORF1ab	3.0	2124.0	7234.0	ORF1ab	1.0	2412.0	288.0	same gene	2021-06	2021	6
27944	28932	988	3	0.08544	51.0	ORF8	3.0	17.0	659.0	N	2.0	220.0		different gene	2021-06	2021	6
28932	27944	988	3	0.08544	659.0	N	2.0	220.0	51.0	ORF8	3.0	17.0		different gene	2021-06	2021	6
7498	4075	3423	3	0.08524	7233.0	ORF1ab	3.0	2411.0	3810.0	ORF1ab	3.0	1270.0	1141.0	same gene	2021-06	2021	6
7499	4075	3424	3	0.08524	7234.0	ORF1ab	1.0	2412.0	3810.0	ORF1ab	3.0	1270.0	1142.0	same gene	2021-06	2021	6
4075	7498	3423	3	0.08524	3810.0	ORF1ab	3.0	1270.0	7233.0	ORF1ab	3.0	2411.0	1141.0	same gene	2021-06	2021	6
4075	7499	3424	3	0.08524	3810.0	ORF1ab	3.0	1270.0	7234.0	ORF1ab	1.0	2412.0	1142.0	same gene	2021-06	2021	6
6645	6636	9	3	0.08523	6380.0	ORF1ab	2.0	2127.0	6371.0	ORF1ab	2.0	2124.0	3.0	same gene	2021-06	2021	6
6636	6645	9	3	0.08523	6371.0	ORF1ab	2.0	2124.0	6380.0	ORF1ab	2.0	2127.0	3.0	same gene	2021-06	2021	6
6636	6643	7	3	0.08523	6371.0	ORF1ab	2.0	2124.0	6378.0	ORF1ab	3.0	2126.0	2.0	same gene	2021-06	2021	6
6636	6642	6	3	0.08523	6371.0	ORF1ab	2.0	2124.0	6377.0	ORF1ab	2.0	2126.0	2.0	same gene	2021-06	2021	6
6642	6636	6	3	0.08523	6377.0	ORF1ab	2.0	2126.0	6371.0	ORF1ab	2.0	2124.0	2.0	same gene	2021-06	2021	6
6643	6636	7	3	0.08523	6378.0	ORF1ab	3.0	2126.0	6371.0	ORF1ab	2.0	2124.0	2.0	same gene	2021-06	2021	6
17040	7851	9189	3	0.08494	3573.0	ORF1ab	3.0	1191.0	7586.0	ORF1ab	2.0	2529.0	1338.0	same gene	2021-06	2021	6
7851	17040	9189	3	0.08494	7586.0	ORF1ab	2.0	2529.0	3573.0	ORF1ab	3.0	1191.0	1338.0	same gene	2021-06	2021	6
7498	5451	2047	3	0.08445	7233.0	ORF1ab	3.0	2411.0	5186.0	ORF1ab	2.0	1729.0	682.0	same gene	2021-06	2021	6
7499	5450	2049	3	0.08445	7234.0	ORF1ab	1.0	2412.0	5185.0	ORF1ab	1.0	1729.0	683.0	same gene	2021-06	2021	6
5451	7499	2048	3	0.08445	5186.0	ORF1ab	2.0	1729.0	7234.0	ORF1ab	1.0	2412.0	683.0	same gene	2021-06	2021	6
7499	5451	2048	3	0.08445	7234.0	ORF1ab	1.0	2412.0	5186.0	ORF1ab	2.0	1729.0	683.0	same gene	2021-06	2021	6
5451	7498	2047	3	0.08445	5186.0	ORF1ab	2.0	1729.0	7233.0	ORF1ab	3.0	2411.0	682.0	same gene	2021-06	2021	6
5450	7499	2049	3	0.08445	5185.0	ORF1ab	1.0	1729.0	7234.0	ORF1ab	1.0	2412.0	683.0	same gene	2021-06	2021	6
5191	5195	4	3	0.08437	4926.0	ORF1ab	3.0	1642.0	4930.0	ORF1ab	1.0	1644.0	2.0	same gene	2021-06	2021	6
5195	5191	4	3	0.08437	4930.0	ORF1ab	1.0	1644.0	4926.0	ORF1ab	3.0	1642.0	2.0	same gene	2021-06	2021	6
6399	7498	1099	3	0.08322	6134.0	ORF1ab	2.0	2045.0	7233.0	ORF1ab	3.0	2411.0	366.0	same gene	2021-06	2021	6
7499	6399	1100	3	0.08322	7234.0	ORF1ab	1.0	2412.0	6134.0	ORF1ab	2.0	2045.0	367.0	same gene	2021-06	2021	6
7498	6399	1099	3	0.08322	7233.0	ORF1ab	3.0	2411.0	6134.0	ORF1ab	2.0	2045.0	366.0	same gene	2021-06	2021	6
6399	7499	1100	3	0.08322	6134.0	ORF1ab	2.0	2045.0	7234.0	ORF1ab	1.0	2412.0	367.0	same gene	2021-06	2021	6
7527	4400	3127	3	0.08278	7262.0	ORF1ab	2.0	2421.0	4135.0	ORF1ab	1.0	1379.0	1042.0	same gene	2021-06	2021	6
7525	4401	3124	3	0.08278	7260.0	ORF1ab	3.0	2420.0	4136.0	ORF1ab	2.0	1379.0	1041.0	same gene	2021-06	2021	6
7526	4400	3126	3	0.08278	7261.0	ORF1ab	1.0	2421.0	4135.0	ORF1ab	1.0	1379.0	1042.0	same gene	2021-06	2021	6
7525	4400	3125	3	0.08278	7260.0	ORF1ab	3.0	2420.0	4135.0	ORF1ab	1.0	1379.0	1041.0	same gene	2021-06	2021	6
7526	4401	3125	3	0.08278	7261.0	ORF1ab	1.0	2421.0	4136.0	ORF1ab	2.0	1379.0	1042.0	same gene	2021-06	2021	6
7527	4401	3126	3	0.08278	7262.0	ORF1ab	2.0	2421.0	4136.0	ORF1ab	2.0	1379.0	1042.0	same gene	2021-06	2021	6
7527	4398	3129	3	0.08278	7262.0	ORF1ab	2.0	2421.0	4133.0	ORF1ab	2.0	1378.0	1043.0	same gene	2021-06	2021	6
7525	4407	3118	3	0.08278	7260.0	ORF1ab	3.0	2420.0	4142.0	ORF1ab	2.0	1381.0	1039.0	same gene	2021-06	2021	6
7526	4398	3128	3	0.08278	7261.0	ORF1ab	1.0	2421.0	4133.0	ORF1ab	2.0	1378.0	1043.0	same gene	2021-06	2021	6
7526	4407	3119	3	0.08278	7261.0	ORF1ab	1.0	2421.0	4142.0	ORF1ab	2.0	1381.0	1040.0	same gene	2021-06	2021	6
7527	4407	3120	3	0.08278	7262.0	ORF1ab	2.0	2421.0	4142.0	ORF1ab	2.0	1381.0	1040.0	same gene	2021-06	2021	6
7525	4398	3127	3	0.08278	7260.0	ORF1ab	3.0	2420.0	4133.0	ORF1ab	2.0	1378.0	1042.0	same gene	2021-06	2021	6
4407	7527	3120	3	0.08278	4142.0	ORF1ab	2.0	1381.0	7262.0	ORF1ab	2.0	2421.0	1040.0	same gene	2021-06	2021	6
4407	7526	3119	3	0.08278	4142.0	ORF1ab	2.0	1381.0	7261.0	ORF1ab	1.0	2421.0	1040.0	same gene	2021-06	2021	6
4407	7525	3118	3	0.08278	4142.0	ORF1ab	2.0	1381.0	7260.0	ORF1ab	3.0	2420.0	1039.0	same gene	2021-06	2021	6
4401	7527	3126	3	0.08278	4136.0	ORF1ab	2.0	1379.0	7262.0	ORF1ab	2.0	2421.0	1042.0	same gene	2021-06	2021	6
4401	7526	3125	3	0.08278	4136.0	ORF1ab	2.0	1379.0	7261.0	ORF1ab	1.0	2421.0	1042.0	same gene	2021-06	2021	6
4401	7525	3124	3	0.08278	4136.0	ORF1ab	2.0	1379.0	7260.0	ORF1ab	3.0	2420.0	1041.0	same gene	2021-06	2021	6
4400	7527	3127	3	0.08278	4135.0	ORF1ab	1.0	1379.0	7262.0	ORF1ab	2.0	2421.0	1042.0	same gene	2021-06	2021	6
4400	7526	3126	3	0.08278	4135.0	ORF1ab	1.0	1379.0	7261.0	ORF1ab	1.0	2421.0	1042.0	same gene	2021-06	2021	6
4400	7525	3125	3	0.08278	4135.0	ORF1ab	1.0	1379.0	7260.0	ORF1ab	3.0	2420.0	1041.0	same gene	2021-06	2021	6
4398	7525	3127	3	0.08278	4133.0	ORF1ab	2.0	1378.0	7260.0	ORF1ab	3.0	2420.0	1042.0	same gene	2021-06	2021	6
4398	7526	3128	3	0.08278	4133.0	ORF1ab	2.0	1378.0	7261.0	ORF1ab	1.0	2421.0	1043.0	same gene	2021-06	2021	6
4398	7527	3129	3	0.08278	4133.0	ORF1ab	2.0	1378.0	7262.0	ORF1ab	2.0	2421.0	1043.0	same gene	2021-06	2021	6
7528	4399	3129	3	0.0826	7263.0	ORF1ab	3.0	2421.0	4134.0	ORF1ab	3.0	1378.0	1043.0	same gene	2021-06	2021	6
4399	7528	3129	3	0.0826	4134.0	ORF1ab	3.0	1378.0	7263.0	ORF1ab	3.0	2421.0	1043.0	same gene	2021-06	2021	6
8800	7735	1065	3	0.08205	8535.0	ORF1ab	3.0	2845.0	7470.0	ORF1ab	3.0	2490.0	355.0	same gene	2021-06	2021	6
7735	8800	1065	3	0.08205	7470.0	ORF1ab	3.0	2490.0	8535.0	ORF1ab	3.0	2845.0	355.0	same gene	2021-06	2021	6
8808	7499	1309	3	0.0814	8543.0	ORF1ab	2.0	2848.0	7234.0	ORF1ab	1.0	2412.0	436.0	same gene	2021-06	2021	6
7499	8808	1309	3	0.0814	7234.0	ORF1ab	1.0	2412.0	8543.0	ORF1ab	2.0	2848.0	436.0	same gene	2021-06	2021	6
7498	8807	1309	3	0.08139	7233.0	ORF1ab	3.0	2411.0	8542.0	ORF1ab	1.0	2848.0	437.0	same gene	2021-06	2021	6
8807	7498	1309	3	0.08139	8542.0	ORF1ab	1.0	2848.0	7233.0	ORF1ab	3.0	2411.0	437.0	same gene	2021-06	2021	6
21146	7499	13647	3	0.08111	7679.0	ORF1ab	2.0	2560.0	7234.0	ORF1ab	1.0	2412.0	148.0	same gene	2021-06	2021	6
7499	21146	13647	3	0.08111	7234.0	ORF1ab	1.0	2412.0	7679.0	ORF1ab	2.0	2560.0	148.0	same gene	2021-06	2021	6
5191	5183	8	3	0.08106	4926.0	ORF1ab	3.0	1642.0	4918.0	ORF1ab	1.0	1640.0	2.0	same gene	2021-06	2021	6
5193	5183	10	3	0.08106	4928.0	ORF1ab	2.0	1643.0	4918.0	ORF1ab	1.0	1640.0	3.0	same gene	2021-06	2021	6
5183	5193	10	3	0.08106	4918.0	ORF1ab	1.0	1640.0	4928.0	ORF1ab	2.0	1643.0	3.0	same gene	2021-06	2021	6
5183	5191	8	3	0.08106	4918.0	ORF1ab	1.0	1640.0	4926.0	ORF1ab	3.0	1642.0	2.0	same gene	2021-06	2021	6
5183	5189	6	3	0.08106	4918.0	ORF1ab	1.0	1640.0	4924.0	ORF1ab	1.0	1642.0	2.0	same gene	2021-06	2021	6
5189	5183	6	3	0.08106	4924.0	ORF1ab	1.0	1642.0	4918.0	ORF1ab	1.0	1640.0	2.0	same gene	2021-06	2021	6
23756	19839	3917	3	0.07989	2194.0	S	1.0	732.0	6372.0	ORF1ab	3.0	2124.0		different gene	2021-06	2021	6
19839	23756	3917	3	0.07989	6372.0	ORF1ab	3.0	2124.0	2194.0	S	1.0	732.0		different gene	2021-06	2021	6
19390	7984	11406	3	0.07892	5923.0	ORF1ab	1.0	1975.0	7719.0	ORF1ab	3.0	2573.0	598.0	same gene	2021-06	2021	6
7984	19390	11406	3	0.07892	7719.0	ORF1ab	3.0	2573.0	5923.0	ORF1ab	1.0	1975.0	598.0	same gene	2021-06	2021	6
7499	5190	2309	3	0.07878	7234.0	ORF1ab	1.0	2412.0	4925.0	ORF1ab	2.0	1642.0	770.0	same gene	2021-06	2021	6
5190	7499	2309	3	0.07878	4925.0	ORF1ab	2.0	1642.0	7234.0	ORF1ab	1.0	2412.0	770.0	same gene	2021-06	2021	6
2759	2765	6	3	0.07769	2494.0	ORF1ab	1.0	832.0	2500.0	ORF1ab	1.0	834.0	2.0	same gene	2021-06	2021	6
2750	2757	7	3	0.07769	2485.0	ORF1ab	1.0	829.0	2492.0	ORF1ab	2.0	831.0	2.0	same gene	2021-06	2021	6
2750	2758	8	3	0.07769	2485.0	ORF1ab	1.0	829.0	2493.0	ORF1ab	3.0	831.0	2.0	same gene	2021-06	2021	6
2742	2758	16	3	0.07769	2477.0	ORF1ab	2.0	826.0	2493.0	ORF1ab	3.0	831.0	5.0	same gene	2021-06	2021	6
2742	2754	12	3	0.07769	2477.0	ORF1ab	2.0	826.0	2489.0	ORF1ab	2.0	830.0	4.0	same gene	2021-06	2021	6
2742	2753	11	3	0.07769	2477.0	ORF1ab	2.0	826.0	2488.0	ORF1ab	1.0	830.0	4.0	same gene	2021-06	2021	6
2742	2750	8	3	0.07769	2477.0	ORF1ab	2.0	826.0	2485.0	ORF1ab	1.0	829.0	3.0	same gene	2021-06	2021	6
2757	2742	15	3	0.07769	2492.0	ORF1ab	2.0	831.0	2477.0	ORF1ab	2.0	826.0	5.0	same gene	2021-06	2021	6
2758	2742	16	3	0.07769	2493.0	ORF1ab	3.0	831.0	2477.0	ORF1ab	2.0	826.0	5.0	same gene	2021-06	2021	6
2758	2750	8	3	0.07769	2493.0	ORF1ab	3.0	831.0	2485.0	ORF1ab	1.0	829.0	2.0	same gene	2021-06	2021	6
2759	2766	7	3	0.07769	2494.0	ORF1ab	1.0	832.0	2501.0	ORF1ab	2.0	834.0	2.0	same gene	2021-06	2021	6
2754	2742	12	3	0.07769	2489.0	ORF1ab	2.0	830.0	2477.0	ORF1ab	2.0	826.0	4.0	same gene	2021-06	2021	6
2753	2742	11	3	0.07769	2488.0	ORF1ab	1.0	830.0	2477.0	ORF1ab	2.0	826.0	4.0	same gene	2021-06	2021	6
2759	2767	8	3	0.07769	2494.0	ORF1ab	1.0	832.0	2502.0	ORF1ab	3.0	834.0	2.0	same gene	2021-06	2021	6
2750	2742	8	3	0.07769	2485.0	ORF1ab	1.0	829.0	2477.0	ORF1ab	2.0	826.0	3.0	same gene	2021-06	2021	6
2760	2765	5	3	0.07769	2495.0	ORF1ab	2.0	832.0	2500.0	ORF1ab	1.0	834.0	2.0	same gene	2021-06	2021	6
2760	2766	6	3	0.07769	2495.0	ORF1ab	2.0	832.0	2501.0	ORF1ab	2.0	834.0	2.0	same gene	2021-06	2021	6
2760	2767	7	3	0.07769	2495.0	ORF1ab	2.0	832.0	2502.0	ORF1ab	3.0	834.0	2.0	same gene	2021-06	2021	6
2757	2750	7	3	0.07769	2492.0	ORF1ab	2.0	831.0	2485.0	ORF1ab	1.0	829.0	2.0	same gene	2021-06	2021	6
2742	2757	15	3	0.07769	2477.0	ORF1ab	2.0	826.0	2492.0	ORF1ab	2.0	831.0	5.0	same gene	2021-06	2021	6
2765	2759	6	3	0.07769	2500.0	ORF1ab	1.0	834.0	2494.0	ORF1ab	1.0	832.0	2.0	same gene	2021-06	2021	6
2766	2759	7	3	0.07769	2501.0	ORF1ab	2.0	834.0	2494.0	ORF1ab	1.0	832.0	2.0	same gene	2021-06	2021	6
2767	2759	8	3	0.07769	2502.0	ORF1ab	3.0	834.0	2494.0	ORF1ab	1.0	832.0	2.0	same gene	2021-06	2021	6
2765	2760	5	3	0.07769	2500.0	ORF1ab	1.0	834.0	2495.0	ORF1ab	2.0	832.0	2.0	same gene	2021-06	2021	6
2766	2760	6	3	0.07769	2501.0	ORF1ab	2.0	834.0	2495.0	ORF1ab	2.0	832.0	2.0	same gene	2021-06	2021	6
2767	2760	7	3	0.07769	2502.0	ORF1ab	3.0	834.0	2495.0	ORF1ab	2.0	832.0	2.0	same gene	2021-06	2021	6
2744	2750	6	3	0.07768	2479.0	ORF1ab	1.0	827.0	2485.0	ORF1ab	1.0	829.0	2.0	same gene	2021-06	2021	6
2758	2743	15	3	0.07768	2493.0	ORF1ab	3.0	831.0	2478.0	ORF1ab	3.0	826.0	5.0	same gene	2021-06	2021	6
2750	2743	7	3	0.07768	2485.0	ORF1ab	1.0	829.0	2478.0	ORF1ab	3.0	826.0	3.0	same gene	2021-06	2021	6
2753	2743	10	3	0.07768	2488.0	ORF1ab	1.0	830.0	2478.0	ORF1ab	3.0	826.0	4.0	same gene	2021-06	2021	6
2744	2754	10	3	0.07768	2479.0	ORF1ab	1.0	827.0	2489.0	ORF1ab	2.0	830.0	3.0	same gene	2021-06	2021	6
2754	2743	11	3	0.07768	2489.0	ORF1ab	2.0	830.0	2478.0	ORF1ab	3.0	826.0	4.0	same gene	2021-06	2021	6
2757	2743	14	3	0.07768	2492.0	ORF1ab	2.0	831.0	2478.0	ORF1ab	3.0	826.0	5.0	same gene	2021-06	2021	6
2750	2744	6	3	0.07768	2485.0	ORF1ab	1.0	829.0	2479.0	ORF1ab	1.0	827.0	2.0	same gene	2021-06	2021	6
2744	2753	9	3	0.07768	2479.0	ORF1ab	1.0	827.0	2488.0	ORF1ab	1.0	830.0	3.0	same gene	2021-06	2021	6
2743	2757	14	3	0.07768	2478.0	ORF1ab	3.0	826.0	2492.0	ORF1ab	2.0	831.0	5.0	same gene	2021-06	2021	6
2753	2744	9	3	0.07768	2488.0	ORF1ab	1.0	830.0	2479.0	ORF1ab	1.0	827.0	3.0	same gene	2021-06	2021	6
2743	2758	15	3	0.07768	2478.0	ORF1ab	3.0	826.0	2493.0	ORF1ab	3.0	831.0	5.0	same gene	2021-06	2021	6
2754	2744	10	3	0.07768	2489.0	ORF1ab	2.0	830.0	2479.0	ORF1ab	1.0	827.0	3.0	same gene	2021-06	2021	6
2756	2744	12	3	0.07768	2491.0	ORF1ab	1.0	831.0	2479.0	ORF1ab	1.0	827.0	4.0	same gene	2021-06	2021	6
2742	2756	14	3	0.07768	2477.0	ORF1ab	2.0	826.0	2491.0	ORF1ab	1.0	831.0	5.0	same gene	2021-06	2021	6
2743	2754	11	3	0.07768	2478.0	ORF1ab	3.0	826.0	2489.0	ORF1ab	2.0	830.0	4.0	same gene	2021-06	2021	6
2758	2744	14	3	0.07768	2493.0	ORF1ab	3.0	831.0	2479.0	ORF1ab	1.0	827.0	4.0	same gene	2021-06	2021	6
2743	2753	10	3	0.07768	2478.0	ORF1ab	3.0	826.0	2488.0	ORF1ab	1.0	830.0	4.0	same gene	2021-06	2021	6
2744	2756	12	3	0.07768	2479.0	ORF1ab	1.0	827.0	2491.0	ORF1ab	1.0	831.0	4.0	same gene	2021-06	2021	6
2744	2757	13	3	0.07768	2479.0	ORF1ab	1.0	827.0	2492.0	ORF1ab	2.0	831.0	4.0	same gene	2021-06	2021	6
2750	2756	6	3	0.07768	2485.0	ORF1ab	1.0	829.0	2491.0	ORF1ab	1.0	831.0	2.0	same gene	2021-06	2021	6
2756	2742	14	3	0.07768	2491.0	ORF1ab	1.0	831.0	2477.0	ORF1ab	2.0	826.0	5.0	same gene	2021-06	2021	6
2743	2750	7	3	0.07768	2478.0	ORF1ab	3.0	826.0	2485.0	ORF1ab	1.0	829.0	3.0	same gene	2021-06	2021	6
2756	2750	6	3	0.07768	2491.0	ORF1ab	1.0	831.0	2485.0	ORF1ab	1.0	829.0	2.0	same gene	2021-06	2021	6
2744	2758	14	3	0.07768	2479.0	ORF1ab	1.0	827.0	2493.0	ORF1ab	3.0	831.0	4.0	same gene	2021-06	2021	6
2757	2744	13	3	0.07768	2492.0	ORF1ab	2.0	831.0	2479.0	ORF1ab	1.0	827.0	4.0	same gene	2021-06	2021	6
2748	2743	5	3	0.07767	2483.0	ORF1ab	2.0	828.0	2478.0	ORF1ab	3.0	826.0	2.0	same gene	2021-06	2021	6
2751	2742	9	3	0.07767	2486.0	ORF1ab	2.0	829.0	2477.0	ORF1ab	2.0	826.0	3.0	same gene	2021-06	2021	6
2743	2748	5	3	0.07767	2478.0	ORF1ab	3.0	826.0	2483.0	ORF1ab	2.0	828.0	2.0	same gene	2021-06	2021	6
2742	2748	6	3	0.07767	2477.0	ORF1ab	2.0	826.0	2483.0	ORF1ab	2.0	828.0	2.0	same gene	2021-06	2021	6
2742	2751	9	3	0.07767	2477.0	ORF1ab	2.0	826.0	2486.0	ORF1ab	2.0	829.0	3.0	same gene	2021-06	2021	6
2748	2742	6	3	0.07767	2483.0	ORF1ab	2.0	828.0	2477.0	ORF1ab	2.0	826.0	2.0	same gene	2021-06	2021	6
2758	2751	7	3	0.07767	2493.0	ORF1ab	3.0	831.0	2486.0	ORF1ab	2.0	829.0	2.0	same gene	2021-06	2021	6
2748	2758	10	3	0.07767	2483.0	ORF1ab	2.0	828.0	2493.0	ORF1ab	3.0	831.0	3.0	same gene	2021-06	2021	6
2751	2756	5	3	0.07767	2486.0	ORF1ab	2.0	829.0	2491.0	ORF1ab	1.0	831.0	2.0	same gene	2021-06	2021	6
2757	2751	6	3	0.07767	2492.0	ORF1ab	2.0	831.0	2486.0	ORF1ab	2.0	829.0	2.0	same gene	2021-06	2021	6
2751	2758	7	3	0.07767	2486.0	ORF1ab	2.0	829.0	2493.0	ORF1ab	3.0	831.0	2.0	same gene	2021-06	2021	6
2753	2748	5	3	0.07767	2488.0	ORF1ab	1.0	830.0	2483.0	ORF1ab	2.0	828.0	2.0	same gene	2021-06	2021	6
2754	2748	6	3	0.07767	2489.0	ORF1ab	2.0	830.0	2483.0	ORF1ab	2.0	828.0	2.0	same gene	2021-06	2021	6
2756	2748	8	3	0.07767	2491.0	ORF1ab	1.0	831.0	2483.0	ORF1ab	2.0	828.0	3.0	same gene	2021-06	2021	6
2757	2748	9	3	0.07767	2492.0	ORF1ab	2.0	831.0	2483.0	ORF1ab	2.0	828.0	3.0	same gene	2021-06	2021	6
2758	2748	10	3	0.07767	2493.0	ORF1ab	3.0	831.0	2483.0	ORF1ab	2.0	828.0	3.0	same gene	2021-06	2021	6
2751	2757	6	3	0.07767	2486.0	ORF1ab	2.0	829.0	2492.0	ORF1ab	2.0	831.0	2.0	same gene	2021-06	2021	6
2748	2757	9	3	0.07767	2483.0	ORF1ab	2.0	828.0	2492.0	ORF1ab	2.0	831.0	3.0	same gene	2021-06	2021	6
2748	2756	8	3	0.07767	2483.0	ORF1ab	2.0	828.0	2491.0	ORF1ab	1.0	831.0	3.0	same gene	2021-06	2021	6
2748	2754	6	3	0.07767	2483.0	ORF1ab	2.0	828.0	2489.0	ORF1ab	2.0	830.0	2.0	same gene	2021-06	2021	6
2748	2753	5	3	0.07767	2483.0	ORF1ab	2.0	828.0	2488.0	ORF1ab	1.0	830.0	2.0	same gene	2021-06	2021	6
2756	2751	5	3	0.07767	2491.0	ORF1ab	1.0	831.0	2486.0	ORF1ab	2.0	829.0	2.0	same gene	2021-06	2021	6
2759	2768	9	3	0.07764	2494.0	ORF1ab	1.0	832.0	2503.0	ORF1ab	1.0	835.0	3.0	same gene	2021-06	2021	6
2768	2759	9	3	0.07764	2503.0	ORF1ab	1.0	835.0	2494.0	ORF1ab	1.0	832.0	3.0	same gene	2021-06	2021	6
2768	2760	8	3	0.07764	2503.0	ORF1ab	1.0	835.0	2495.0	ORF1ab	2.0	832.0	3.0	same gene	2021-06	2021	6
2760	2768	8	3	0.07764	2495.0	ORF1ab	2.0	832.0	2503.0	ORF1ab	1.0	835.0	3.0	same gene	2021-06	2021	6
2763	2768	5	3	0.07764	2498.0	ORF1ab	2.0	833.0	2503.0	ORF1ab	1.0	835.0	2.0	same gene	2021-06	2021	6
2762	2768	6	3	0.07764	2497.0	ORF1ab	1.0	833.0	2503.0	ORF1ab	1.0	835.0	2.0	same gene	2021-06	2021	6
2768	2762	6	3	0.07764	2503.0	ORF1ab	1.0	835.0	2497.0	ORF1ab	1.0	833.0	2.0	same gene	2021-06	2021	6
2768	2763	5	3	0.07764	2503.0	ORF1ab	1.0	835.0	2498.0	ORF1ab	2.0	833.0	2.0	same gene	2021-06	2021	6
2752	2756	4	3	0.07759	2487.0	ORF1ab	3.0	829.0	2491.0	ORF1ab	1.0	831.0	2.0	same gene	2021-06	2021	6
2752	2757	5	3	0.07759	2487.0	ORF1ab	3.0	829.0	2492.0	ORF1ab	2.0	831.0	2.0	same gene	2021-06	2021	6
2752	2758	6	3	0.07759	2487.0	ORF1ab	3.0	829.0	2493.0	ORF1ab	3.0	831.0	2.0	same gene	2021-06	2021	6
2757	2762	5	3	0.07759	2492.0	ORF1ab	2.0	831.0	2497.0	ORF1ab	1.0	833.0	2.0	same gene	2021-06	2021	6
2757	2763	6	3	0.07759	2492.0	ORF1ab	2.0	831.0	2498.0	ORF1ab	2.0	833.0	2.0	same gene	2021-06	2021	6
2757	2765	8	3	0.07759	2492.0	ORF1ab	2.0	831.0	2500.0	ORF1ab	1.0	834.0	3.0	same gene	2021-06	2021	6
2757	2766	9	3	0.07759	2492.0	ORF1ab	2.0	831.0	2501.0	ORF1ab	2.0	834.0	3.0	same gene	2021-06	2021	6
2757	2767	10	3	0.07759	2492.0	ORF1ab	2.0	831.0	2502.0	ORF1ab	3.0	834.0	3.0	same gene	2021-06	2021	6
2758	2762	4	3	0.07759	2493.0	ORF1ab	3.0	831.0	2497.0	ORF1ab	1.0	833.0	2.0	same gene	2021-06	2021	6
2758	2763	5	3	0.07759	2493.0	ORF1ab	3.0	831.0	2498.0	ORF1ab	2.0	833.0	2.0	same gene	2021-06	2021	6
2758	2765	7	3	0.07759	2493.0	ORF1ab	3.0	831.0	2500.0	ORF1ab	1.0	834.0	3.0	same gene	2021-06	2021	6
2758	2766	8	3	0.07759	2493.0	ORF1ab	3.0	831.0	2501.0	ORF1ab	2.0	834.0	3.0	same gene	2021-06	2021	6
2758	2767	9	3	0.07759	2493.0	ORF1ab	3.0	831.0	2502.0	ORF1ab	3.0	834.0	3.0	same gene	2021-06	2021	6
2742	2752	10	3	0.07759	2477.0	ORF1ab	2.0	826.0	2487.0	ORF1ab	3.0	829.0	3.0	same gene	2021-06	2021	6
2758	2752	6	3	0.07759	2493.0	ORF1ab	3.0	831.0	2487.0	ORF1ab	3.0	829.0	2.0	same gene	2021-06	2021	6
2762	2758	4	3	0.07759	2497.0	ORF1ab	1.0	833.0	2493.0	ORF1ab	3.0	831.0	2.0	same gene	2021-06	2021	6
2765	2757	8	3	0.07759	2500.0	ORF1ab	1.0	834.0	2492.0	ORF1ab	2.0	831.0	3.0	same gene	2021-06	2021	6
2765	2758	7	3	0.07759	2500.0	ORF1ab	1.0	834.0	2493.0	ORF1ab	3.0	831.0	3.0	same gene	2021-06	2021	6
2763	2758	5	3	0.07759	2498.0	ORF1ab	2.0	833.0	2493.0	ORF1ab	3.0	831.0	2.0	same gene	2021-06	2021	6
2756	2752	4	3	0.07759	2491.0	ORF1ab	1.0	831.0	2487.0	ORF1ab	3.0	829.0	2.0	same gene	2021-06	2021	6
2767	2757	10	3	0.07759	2502.0	ORF1ab	3.0	834.0	2492.0	ORF1ab	2.0	831.0	3.0	same gene	2021-06	2021	6
2766	2757	9	3	0.07759	2501.0	ORF1ab	2.0	834.0	2492.0	ORF1ab	2.0	831.0	3.0	same gene	2021-06	2021	6
2762	2757	5	3	0.07759	2497.0	ORF1ab	1.0	833.0	2492.0	ORF1ab	2.0	831.0	2.0	same gene	2021-06	2021	6
2752	2742	10	3	0.07759	2487.0	ORF1ab	3.0	829.0	2477.0	ORF1ab	2.0	826.0	3.0	same gene	2021-06	2021	6
2766	2758	8	3	0.07759	2501.0	ORF1ab	2.0	834.0	2493.0	ORF1ab	3.0	831.0	3.0	same gene	2021-06	2021	6
2763	2757	6	3	0.07759	2498.0	ORF1ab	2.0	833.0	2492.0	ORF1ab	2.0	831.0	2.0	same gene	2021-06	2021	6
2757	2752	5	3	0.07759	2492.0	ORF1ab	2.0	831.0	2487.0	ORF1ab	3.0	829.0	2.0	same gene	2021-06	2021	6
2767	2758	9	3	0.07759	2502.0	ORF1ab	3.0	834.0	2493.0	ORF1ab	3.0	831.0	3.0	same gene	2021-06	2021	6
2742	2755	13	3	0.07757	2477.0	ORF1ab	2.0	826.0	2490.0	ORF1ab	3.0	830.0	4.0	same gene	2021-06	2021	6
2755	2742	13	3	0.07757	2490.0	ORF1ab	3.0	830.0	2477.0	ORF1ab	2.0	826.0	4.0	same gene	2021-06	2021	6
2754	2745	9	3	0.07751	2489.0	ORF1ab	2.0	830.0	2480.0	ORF1ab	2.0	827.0	3.0	same gene	2021-06	2021	6
2746	2758	12	3	0.07751	2481.0	ORF1ab	3.0	827.0	2493.0	ORF1ab	3.0	831.0	4.0	same gene	2021-06	2021	6
2758	2746	12	3	0.07751	2493.0	ORF1ab	3.0	831.0	2481.0	ORF1ab	3.0	827.0	4.0	same gene	2021-06	2021	6
2757	2746	11	3	0.07751	2492.0	ORF1ab	2.0	831.0	2481.0	ORF1ab	3.0	827.0	4.0	same gene	2021-06	2021	6
2754	2746	8	3	0.07751	2489.0	ORF1ab	2.0	830.0	2481.0	ORF1ab	3.0	827.0	3.0	same gene	2021-06	2021	6
2753	2746	7	3	0.07751	2488.0	ORF1ab	1.0	830.0	2481.0	ORF1ab	3.0	827.0	3.0	same gene	2021-06	2021	6
2750	2746	4	3	0.07751	2485.0	ORF1ab	1.0	829.0	2481.0	ORF1ab	3.0	827.0	2.0	same gene	2021-06	2021	6
2758	2745	13	3	0.07751	2493.0	ORF1ab	3.0	831.0	2480.0	ORF1ab	2.0	827.0	4.0	same gene	2021-06	2021	6
2757	2745	12	3	0.07751	2492.0	ORF1ab	2.0	831.0	2480.0	ORF1ab	2.0	827.0	4.0	same gene	2021-06	2021	6
2756	2745	11	3	0.07751	2491.0	ORF1ab	1.0	831.0	2480.0	ORF1ab	2.0	827.0	4.0	same gene	2021-06	2021	6
2745	2757	12	3	0.07751	2480.0	ORF1ab	2.0	827.0	2492.0	ORF1ab	2.0	831.0	4.0	same gene	2021-06	2021	6
2753	2745	8	3	0.07751	2488.0	ORF1ab	1.0	830.0	2480.0	ORF1ab	2.0	827.0	3.0	same gene	2021-06	2021	6
2745	2756	11	3	0.07751	2480.0	ORF1ab	2.0	827.0	2491.0	ORF1ab	1.0	831.0	4.0	same gene	2021-06	2021	6
2745	2750	5	3	0.07751	2480.0	ORF1ab	2.0	827.0	2485.0	ORF1ab	1.0	829.0	2.0	same gene	2021-06	2021	6
2746	2757	11	3	0.07751	2481.0	ORF1ab	3.0	827.0	2492.0	ORF1ab	2.0	831.0	4.0	same gene	2021-06	2021	6
2746	2754	8	3	0.07751	2481.0	ORF1ab	3.0	827.0	2489.0	ORF1ab	2.0	830.0	3.0	same gene	2021-06	2021	6
2745	2753	8	3	0.07751	2480.0	ORF1ab	2.0	827.0	2488.0	ORF1ab	1.0	830.0	3.0	same gene	2021-06	2021	6
2746	2753	7	3	0.07751	2481.0	ORF1ab	3.0	827.0	2488.0	ORF1ab	1.0	830.0	3.0	same gene	2021-06	2021	6
2746	2750	4	3	0.07751	2481.0	ORF1ab	3.0	827.0	2485.0	ORF1ab	1.0	829.0	2.0	same gene	2021-06	2021	6
2745	2754	9	3	0.07751	2480.0	ORF1ab	2.0	827.0	2489.0	ORF1ab	2.0	830.0	3.0	same gene	2021-06	2021	6
2745	2758	13	3	0.07751	2480.0	ORF1ab	2.0	827.0	2493.0	ORF1ab	3.0	831.0	4.0	same gene	2021-06	2021	6
2750	2745	5	3	0.07751	2485.0	ORF1ab	1.0	829.0	2480.0	ORF1ab	2.0	827.0	2.0	same gene	2021-06	2021	6
2747	2756	9	3	0.07748	2482.0	ORF1ab	1.0	828.0	2491.0	ORF1ab	1.0	831.0	3.0	same gene	2021-06	2021	6
2747	2757	10	3	0.07748	2482.0	ORF1ab	1.0	828.0	2492.0	ORF1ab	2.0	831.0	3.0	same gene	2021-06	2021	6
2747	2754	7	3	0.07748	2482.0	ORF1ab	1.0	828.0	2489.0	ORF1ab	2.0	830.0	2.0	same gene	2021-06	2021	6
2747	2753	6	3	0.07748	2482.0	ORF1ab	1.0	828.0	2488.0	ORF1ab	1.0	830.0	2.0	same gene	2021-06	2021	6
2747	2758	11	3	0.07748	2482.0	ORF1ab	1.0	828.0	2493.0	ORF1ab	3.0	831.0	3.0	same gene	2021-06	2021	6
2754	2747	7	3	0.07748	2489.0	ORF1ab	2.0	830.0	2482.0	ORF1ab	1.0	828.0	2.0	same gene	2021-06	2021	6
2757	2747	10	3	0.07748	2492.0	ORF1ab	2.0	831.0	2482.0	ORF1ab	1.0	828.0	3.0	same gene	2021-06	2021	6
2742	2747	5	3	0.07748	2477.0	ORF1ab	2.0	826.0	2482.0	ORF1ab	1.0	828.0	2.0	same gene	2021-06	2021	6
2747	2742	5	3	0.07748	2482.0	ORF1ab	1.0	828.0	2477.0	ORF1ab	2.0	826.0	2.0	same gene	2021-06	2021	6
2753	2747	6	3	0.07748	2488.0	ORF1ab	1.0	830.0	2482.0	ORF1ab	1.0	828.0	2.0	same gene	2021-06	2021	6
2756	2747	9	3	0.07748	2491.0	ORF1ab	1.0	831.0	2482.0	ORF1ab	1.0	828.0	3.0	same gene	2021-06	2021	6
2758	2747	11	3	0.07748	2493.0	ORF1ab	3.0	831.0	2482.0	ORF1ab	1.0	828.0	3.0	same gene	2021-06	2021	6
2749	2754	5	3	0.07727	2484.0	ORF1ab	3.0	828.0	2489.0	ORF1ab	2.0	830.0	2.0	same gene	2021-06	2021	6
2749	2753	4	3	0.07727	2484.0	ORF1ab	3.0	828.0	2488.0	ORF1ab	1.0	830.0	2.0	same gene	2021-06	2021	6
2749	2742	7	3	0.07727	2484.0	ORF1ab	3.0	828.0	2477.0	ORF1ab	2.0	826.0	2.0	same gene	2021-06	2021	6
2742	2749	7	3	0.07727	2477.0	ORF1ab	2.0	826.0	2484.0	ORF1ab	3.0	828.0	2.0	same gene	2021-06	2021	6
2749	2758	9	3	0.07727	2484.0	ORF1ab	3.0	828.0	2493.0	ORF1ab	3.0	831.0	3.0	same gene	2021-06	2021	6
2758	2749	9	3	0.07727	2493.0	ORF1ab	3.0	831.0	2484.0	ORF1ab	3.0	828.0	3.0	same gene	2021-06	2021	6
2754	2749	5	3	0.07727	2489.0	ORF1ab	2.0	830.0	2484.0	ORF1ab	3.0	828.0	2.0	same gene	2021-06	2021	6
2757	2749	8	3	0.07727	2492.0	ORF1ab	2.0	831.0	2484.0	ORF1ab	3.0	828.0	3.0	same gene	2021-06	2021	6
2753	2749	4	3	0.07727	2488.0	ORF1ab	1.0	830.0	2484.0	ORF1ab	3.0	828.0	2.0	same gene	2021-06	2021	6
2749	2757	8	3	0.07727	2484.0	ORF1ab	3.0	828.0	2492.0	ORF1ab	2.0	831.0	3.0	same gene	2021-06	2021	6
2759	2770	11	3	0.07718	2494.0	ORF1ab	1.0	832.0	2505.0	ORF1ab	3.0	835.0	3.0	same gene	2021-06	2021	6
2762	2770	8	3	0.07718	2497.0	ORF1ab	1.0	833.0	2505.0	ORF1ab	3.0	835.0	2.0	same gene	2021-06	2021	6
2770	2760	10	3	0.07718	2505.0	ORF1ab	3.0	835.0	2495.0	ORF1ab	2.0	832.0	3.0	same gene	2021-06	2021	6
2770	2759	11	3	0.07718	2505.0	ORF1ab	3.0	835.0	2494.0	ORF1ab	1.0	832.0	3.0	same gene	2021-06	2021	6
2763	2770	7	3	0.07718	2498.0	ORF1ab	2.0	833.0	2505.0	ORF1ab	3.0	835.0	2.0	same gene	2021-06	2021	6
2770	2763	7	3	0.07718	2505.0	ORF1ab	3.0	835.0	2498.0	ORF1ab	2.0	833.0	2.0	same gene	2021-06	2021	6
2770	2762	8	3	0.07718	2505.0	ORF1ab	3.0	835.0	2497.0	ORF1ab	1.0	833.0	2.0	same gene	2021-06	2021	6
2760	2770	10	3	0.07718	2495.0	ORF1ab	2.0	832.0	2505.0	ORF1ab	3.0	835.0	3.0	same gene	2021-06	2021	6
2761	2767	6	3	0.07678	2496.0	ORF1ab	3.0	832.0	2502.0	ORF1ab	3.0	834.0	2.0	same gene	2021-06	2021	6
2761	2766	5	3	0.07678	2496.0	ORF1ab	3.0	832.0	2501.0	ORF1ab	2.0	834.0	2.0	same gene	2021-06	2021	6
2761	2765	4	3	0.07678	2496.0	ORF1ab	3.0	832.0	2500.0	ORF1ab	1.0	834.0	2.0	same gene	2021-06	2021	6
2765	2761	4	3	0.07678	2500.0	ORF1ab	1.0	834.0	2496.0	ORF1ab	3.0	832.0	2.0	same gene	2021-06	2021	6
2766	2761	5	3	0.07678	2501.0	ORF1ab	2.0	834.0	2496.0	ORF1ab	3.0	832.0	2.0	same gene	2021-06	2021	6
2767	2761	6	3	0.07678	2502.0	ORF1ab	3.0	834.0	2496.0	ORF1ab	3.0	832.0	2.0	same gene	2021-06	2021	6
2789	2783	6	3	0.07618	2524.0	ORF1ab	1.0	842.0	2518.0	ORF1ab	1.0	840.0	2.0	same gene	2021-06	2021	6
2783	2789	6	3	0.07618	2518.0	ORF1ab	1.0	840.0	2524.0	ORF1ab	1.0	842.0	2.0	same gene	2021-06	2021	6
2777	2783	6	3	0.07617	2512.0	ORF1ab	1.0	838.0	2518.0	ORF1ab	1.0	840.0	2.0	same gene	2021-06	2021	6
2783	2777	6	3	0.07617	2518.0	ORF1ab	1.0	840.0	2512.0	ORF1ab	1.0	838.0	2.0	same gene	2021-06	2021	6
2770	2774	4	3	0.07594	2505.0	ORF1ab	3.0	835.0	2509.0	ORF1ab	1.0	837.0	2.0	same gene	2021-06	2021	6
2774	2770	4	3	0.07594	2509.0	ORF1ab	1.0	837.0	2505.0	ORF1ab	3.0	835.0	2.0	same gene	2021-06	2021	6
2754	2741	13	3	0.07587	2489.0	ORF1ab	2.0	830.0	2476.0	ORF1ab	1.0	826.0	4.0	same gene	2021-06	2021	6
2741	2753	12	3	0.07587	2476.0	ORF1ab	1.0	826.0	2488.0	ORF1ab	1.0	830.0	4.0	same gene	2021-06	2021	6
2741	2754	13	3	0.07587	2476.0	ORF1ab	1.0	826.0	2489.0	ORF1ab	2.0	830.0	4.0	same gene	2021-06	2021	6
2750	2741	9	3	0.07587	2485.0	ORF1ab	1.0	829.0	2476.0	ORF1ab	1.0	826.0	3.0	same gene	2021-06	2021	6
2753	2741	12	3	0.07587	2488.0	ORF1ab	1.0	830.0	2476.0	ORF1ab	1.0	826.0	4.0	same gene	2021-06	2021	6
2741	2750	9	3	0.07587	2476.0	ORF1ab	1.0	826.0	2485.0	ORF1ab	1.0	829.0	3.0	same gene	2021-06	2021	6
19322	19368	46	3	0.07585	5855.0	ORF1ab	2.0	1952.0	5901.0	ORF1ab	3.0	1967.0	15.0	same gene	2021-06	2021	6
19368	19322	46	3	0.07585	5901.0	ORF1ab	3.0	1967.0	5855.0	ORF1ab	2.0	1952.0	15.0	same gene	2021-06	2021	6
2776	2781	5	3	0.07556	2511.0	ORF1ab	3.0	837.0	2516.0	ORF1ab	2.0	839.0	2.0	same gene	2021-06	2021	6
2781	2776	5	3	0.07556	2516.0	ORF1ab	2.0	839.0	2511.0	ORF1ab	3.0	837.0	2.0	same gene	2021-06	2021	6
2792	2787	5	3	0.07495	2527.0	ORF1ab	1.0	843.0	2522.0	ORF1ab	2.0	841.0	2.0	same gene	2021-06	2021	6
28854	20268	8586	3	0.07495	581.0	N	2.0	194.0	6801.0	ORF1ab	3.0	2267.0		different gene	2021-06	2021	6
2787	2792	5	3	0.07495	2522.0	ORF1ab	2.0	841.0	2527.0	ORF1ab	1.0	843.0	2.0	same gene	2021-06	2021	6
20268	28854	8586	3	0.07495	6801.0	ORF1ab	3.0	2267.0	581.0	N	2.0	194.0		different gene	2021-06	2021	6
10954	11117	163	3	0.07409	10689.0	ORF1ab	3.0	3563.0	10852.0	ORF1ab	1.0	3618.0	55.0	same gene	2021-06	2021	6
11117	10954	163	3	0.07409	10852.0	ORF1ab	1.0	3618.0	10689.0	ORF1ab	3.0	3563.0	55.0	same gene	2021-06	2021	6
7042	10195	3153	3	0.07407	6777.0	ORF1ab	3.0	2259.0	9930.0	ORF1ab	3.0	3310.0	1051.0	same gene	2021-06	2021	6
10195	7042	3153	3	0.07407	9930.0	ORF1ab	3.0	3310.0	6777.0	ORF1ab	3.0	2259.0	1051.0	same gene	2021-06	2021	6
11804	9749	2055	3	0.07355	11539.0	ORF1ab	1.0	3847.0	9484.0	ORF1ab	1.0	3162.0	685.0	same gene	2021-06	2021	6
9749	11804	2055	3	0.07355	9484.0	ORF1ab	1.0	3162.0	11539.0	ORF1ab	1.0	3847.0	685.0	same gene	2021-06	2021	6
5584	11514	5930	3	0.07351	5319.0	ORF1ab	3.0	1773.0	11249.0	ORF1ab	2.0	3750.0	1977.0	same gene	2021-06	2021	6
11514	5584	5930	3	0.07351	11249.0	ORF1ab	2.0	3750.0	5319.0	ORF1ab	3.0	1773.0	1977.0	same gene	2021-06	2021	6
509	4795	4286	3	0.07315	244.0	ORF1ab	1.0	82.0	4530.0	ORF1ab	3.0	1510.0	1428.0	same gene	2021-06	2021	6
4795	509	4286	3	0.07315	4530.0	ORF1ab	3.0	1510.0	244.0	ORF1ab	1.0	82.0	1428.0	same gene	2021-06	2021	6
11117	21306	10189	3	0.0726	10852.0	ORF1ab	1.0	3618.0	7839.0	ORF1ab	3.0	2613.0	1005.0	same gene	2021-06	2021	6
21306	11117	10189	3	0.0726	7839.0	ORF1ab	3.0	2613.0	10852.0	ORF1ab	1.0	3618.0	1005.0	same gene	2021-06	2021	6
29197	11117	18080	3	0.07239	924.0	N	3.0	308.0	10852.0	ORF1ab	1.0	3618.0		different gene	2021-06	2021	6
11117	29197	18080	3	0.07239	10852.0	ORF1ab	1.0	3618.0	924.0	N	3.0	308.0		different gene	2021-06	2021	6
22032	28044	6012	3	0.072	470.0	S	2.0	157.0	151.0	ORF8	1.0	51.0		different gene	2021-06	2021	6
28044	22032	6012	3	0.072	151.0	ORF8	1.0	51.0	470.0	S	2.0	157.0		different gene	2021-06	2021	6
270	1752	1482	3	0.07199	5.0	ORF1ab	2.0	2.0	1487.0	ORF1ab	2.0	496.0	494.0	same gene	2021-06	2021	6
1752	270	1482	3	0.07199	1487.0	ORF1ab	2.0	496.0	5.0	ORF1ab	2.0	2.0	494.0	same gene	2021-06	2021	6
11418	5584	5834	3	0.07124	11153.0	ORF1ab	2.0	3718.0	5319.0	ORF1ab	3.0	1773.0	1945.0	same gene	2021-06	2021	6
5584	11418	5834	3	0.07124	5319.0	ORF1ab	3.0	1773.0	11153.0	ORF1ab	2.0	3718.0	1945.0	same gene	2021-06	2021	6
14120	19390	5270	3	0.0712	653.0	ORF1ab	2.0	218.0	5923.0	ORF1ab	1.0	1975.0	1757.0	same gene	2021-06	2021	6
19390	14120	5270	3	0.0712	5923.0	ORF1ab	1.0	1975.0	653.0	ORF1ab	2.0	218.0	1757.0	same gene	2021-06	2021	6
8782	521	8261	3	0.07108	8517.0	ORF1ab	3.0	2839.0	256.0	ORF1ab	1.0	86.0	2753.0	same gene	2021-06	2021	6
521	8782	8261	3	0.07108	256.0	ORF1ab	1.0	86.0	8517.0	ORF1ab	3.0	2839.0	2753.0	same gene	2021-06	2021	6
9749	28044	18295	3	0.07096	9484.0	ORF1ab	1.0	3162.0	151.0	ORF8	1.0	51.0		different gene	2021-06	2021	6
28044	9749	18295	3	0.07096	151.0	ORF8	1.0	51.0	9484.0	ORF1ab	1.0	3162.0		different gene	2021-06	2021	6
22320	21846	474	3	0.07064	758.0	S	2.0	253.0	284.0	S	2.0	95.0	158.0	same gene	2021-06	2021	6
21846	22320	474	3	0.07064	284.0	S	2.0	95.0	758.0	S	2.0	253.0	158.0	same gene	2021-06	2021	6
24138	22032	2106	3	0.07035	2576.0	S	2.0	859.0	470.0	S	2.0	157.0	702.0	same gene	2021-06	2021	6
21306	3140	18166	3	0.07035	7839.0	ORF1ab	3.0	2613.0	2875.0	ORF1ab	1.0	959.0	1654.0	same gene	2021-06	2021	6
22032	24138	2106	3	0.07035	470.0	S	2.0	157.0	2576.0	S	2.0	859.0	702.0	same gene	2021-06	2021	6
3140	21306	18166	3	0.07035	2875.0	ORF1ab	1.0	959.0	7839.0	ORF1ab	3.0	2613.0	1654.0	same gene	2021-06	2021	6
5584	13019	7435	3	0.06799	5319.0	ORF1ab	3.0	1773.0	12754.0	ORF1ab	1.0	4252.0	2479.0	same gene	2021-06	2021	6
13019	5584	7435	3	0.06799	12754.0	ORF1ab	1.0	4252.0	5319.0	ORF1ab	3.0	1773.0	2479.0	same gene	2021-06	2021	6
21306	12789	8517	3	0.06793	7839.0	ORF1ab	3.0	2613.0	12524.0	ORF1ab	2.0	4175.0	1562.0	same gene	2021-06	2021	6
12789	21306	8517	3	0.06793	12524.0	ORF1ab	2.0	4175.0	7839.0	ORF1ab	3.0	2613.0	1562.0	same gene	2021-06	2021	6
22292	22288	4	3	0.06771	730.0	S	1.0	244.0	726.0	S	3.0	242.0	2.0	same gene	2021-06	2021	6
22288	22292	4	3	0.06771	726.0	S	3.0	242.0	730.0	S	1.0	244.0	2.0	same gene	2021-06	2021	6
13713	9738	3975	3	0.06764	246.0	ORF1ab	3.0	82.0	9473.0	ORF1ab	2.0	3158.0	3076.0	same gene	2021-06	2021	6
9738	13713	3975	3	0.06764	9473.0	ORF1ab	2.0	3158.0	246.0	ORF1ab	3.0	82.0	3076.0	same gene	2021-06	2021	6
21306	23756	2450	3	0.06748	7839.0	ORF1ab	3.0	2613.0	2194.0	S	1.0	732.0		different gene	2021-06	2021	6
23756	21306	2450	3	0.06748	2194.0	S	1.0	732.0	7839.0	ORF1ab	3.0	2613.0		different gene	2021-06	2021	6
26164	26159	5	3	0.06445	772.0	ORF3a	1.0	258.0	767.0	ORF3a	2.0	256.0	2.0	same gene	2021-06	2021	6
26159	26164	5	3	0.06445	767.0	ORF3a	2.0	256.0	772.0	ORF3a	1.0	258.0	2.0	same gene	2021-06	2021	6
22288	22294	6	3	0.06444	726.0	S	3.0	242.0	732.0	S	3.0	244.0	2.0	same gene	2021-06	2021	6
22294	22288	6	3	0.06444	732.0	S	3.0	244.0	726.0	S	3.0	242.0	2.0	same gene	2021-06	2021	6
21801	28887	7086	3	0.06403	239.0	S	2.0	80.0	614.0	N	2.0	205.0		different gene	2021-06	2021	6
28887	21801	7086	3	0.06403	614.0	N	2.0	205.0	239.0	S	2.0	80.0		different gene	2021-06	2021	6
22917	21600	1317	3	0.06399	1355.0	S	2.0	452.0	38.0	S	2.0	13.0	439.0	same gene	2021-06	2021	6
21600	22917	1317	3	0.06399	38.0	S	2.0	13.0	1355.0	S	2.0	452.0	439.0	same gene	2021-06	2021	6
19541	19322	219	3	0.06378	6074.0	ORF1ab	2.0	2025.0	5855.0	ORF1ab	2.0	1952.0	73.0	same gene	2021-06	2021	6
19322	19541	219	3	0.06378	5855.0	ORF1ab	2.0	1952.0	6074.0	ORF1ab	2.0	2025.0	73.0	same gene	2021-06	2021	6
9738	16394	6656	2	0.06337	9473.0	ORF1ab	2.0	3158.0	2927.0	ORF1ab	2.0	976.0	2182.0	same gene	2021-06	2021	6
16394	9738	6656	2	0.06337	2927.0	ORF1ab	2.0	976.0	9473.0	ORF1ab	2.0	3158.0	2182.0	same gene	2021-06	2021	6
11507	4255	7252	2	0.06002	11242.0	ORF1ab	1.0	3748.0	3990.0	ORF1ab	3.0	1330.0	2418.0	same gene	2021-06	2021	6
4255	11507	7252	2	0.06002	3990.0	ORF1ab	3.0	1330.0	11242.0	ORF1ab	1.0	3748.0	2418.0	same gene	2021-06	2021	6
7499	2776	4723	2	0.05962	7234.0	ORF1ab	1.0	2412.0	2511.0	ORF1ab	3.0	837.0	1575.0	same gene	2021-06	2021	6
2776	7498	4722	2	0.05962	2511.0	ORF1ab	3.0	837.0	7233.0	ORF1ab	3.0	2411.0	1574.0	same gene	2021-06	2021	6
2776	7499	4723	2	0.05962	2511.0	ORF1ab	3.0	837.0	7234.0	ORF1ab	1.0	2412.0	1575.0	same gene	2021-06	2021	6
7498	2776	4722	2	0.05962	7233.0	ORF1ab	3.0	2411.0	2511.0	ORF1ab	3.0	837.0	1574.0	same gene	2021-06	2021	6
21614	28271	6657	2	0.05901	52.0	S	1.0	18.0						different gene	2021-06	2021	6
28271	21614	6657	2	0.05901					52.0	S	1.0	18.0		different gene	2021-06	2021	6
5184	28881	23697	2	0.05889	4919.0	ORF1ab	2.0	1640.0	608.0	N	2.0	203.0		different gene	2021-06	2021	6
28881	5184	23697	2	0.05889	608.0	N	2.0	203.0	4919.0	ORF1ab	2.0	1640.0		different gene	2021-06	2021	6
23012	23664	652	2	0.05875	1450.0	S	1.0	484.0	2102.0	S	2.0	701.0	217.0	same gene	2021-06	2021	6
23664	23012	652	2	0.05875	2102.0	S	2.0	701.0	1450.0	S	1.0	484.0	217.0	same gene	2021-06	2021	6
290	286	4	2	0.05702	25.0	ORF1ab	1.0	9.0	21.0	ORF1ab	3.0	7.0	2.0	same gene	2021-06	2021	6
286	290	4	2	0.05702	21.0	ORF1ab	3.0	7.0	25.0	ORF1ab	1.0	9.0	2.0	same gene	2021-06	2021	6
290	285	5	2	0.05689	25.0	ORF1ab	1.0	9.0	20.0	ORF1ab	2.0	7.0	2.0	same gene	2021-06	2021	6
285	290	5	2	0.05689	20.0	ORF1ab	2.0	7.0	25.0	ORF1ab	1.0	9.0	2.0	same gene	2021-06	2021	6
284	290	6	2	0.05671	19.0	ORF1ab	1.0	7.0	25.0	ORF1ab	1.0	9.0	2.0	same gene	2021-06	2021	6
290	284	6	2	0.05671	25.0	ORF1ab	1.0	9.0	19.0	ORF1ab	1.0	7.0	2.0	same gene	2021-06	2021	6
290	283	7	2	0.05652	25.0	ORF1ab	1.0	9.0	18.0	ORF1ab	3.0	6.0	3.0	same gene	2021-06	2021	6
283	290	7	2	0.05652	18.0	ORF1ab	3.0	6.0	25.0	ORF1ab	1.0	9.0	3.0	same gene	2021-06	2021	6
281	290	9	2	0.05605	16.0	ORF1ab	1.0	6.0	25.0	ORF1ab	1.0	9.0	3.0	same gene	2021-06	2021	6
290	281	9	2	0.05605	25.0	ORF1ab	1.0	9.0	16.0	ORF1ab	1.0	6.0	3.0	same gene	2021-06	2021	6
17615	8603	9012	2	0.05533	4148.0	ORF1ab	2.0	1383.0	8338.0	ORF1ab	1.0	2780.0	1397.0	same gene	2021-06	2021	6
8603	17615	9012	2	0.05533	8338.0	ORF1ab	1.0	2780.0	4148.0	ORF1ab	2.0	1383.0	1397.0	same gene	2021-06	2021	6
25703	5581	20122	2	0.05517	311.0	ORF3a	2.0	104.0	5316.0	ORF1ab	3.0	1772.0		different gene	2021-06	2021	6
5581	25703	20122	2	0.05517	5316.0	ORF1ab	3.0	1772.0	311.0	ORF3a	2.0	104.0		different gene	2021-06	2021	6
5581	28044	22463	2	0.05515	5316.0	ORF1ab	3.0	1772.0	151.0	ORF8	1.0	51.0		different gene	2021-06	2021	6
[truncated: 5,393 more rows]
