# Supplementary material for: Real-time identification of epistatic interactions in SARS-CoV-2 from large genome collections
Source: Genome Biol. 2024 Aug 22;25:228. doi: 10.1186/s13059-024-03355-y (PMC11342480; doi:10.1186/s13059-024-03355-y)
Supplement: Supplementary file 9 — Additional file 9. Table S8: predicted interactions for the time subsets, from March 2020 until March 2023; columns are the same as those in Table S7. [file 13059_2024_3355_MOESM9_ESM.zip › time_subset_2021-07.tsv]

pos_source	pos_target	distance	outlier	mi	feature_position_source	gene_source	codon_source	feature_codon_source	feature_position_target	gene_target	codon_target	feature_codon_target	codon_distance	interaction	name	year	month
23604	28881	5277	4	0.77398	2042.0	S	2.0	681.0	608.0	N	2.0	203.0		different gene	2021-07	2021	7
28881	23604	5277	4	0.77398	608.0	N	2.0	203.0	2042.0	S	2.0	681.0		different gene	2021-07	2021	7
11290	11295	5	4	0.68259	11025.0	ORF1ab	3.0	3675.0	11030.0	ORF1ab	2.0	3677.0	2.0	same gene	2021-07	2021	7
11295	11290	5	4	0.68259	11030.0	ORF1ab	2.0	3677.0	11025.0	ORF1ab	3.0	3675.0	2.0	same gene	2021-07	2021	7
11282	11297	15	4	0.6796	11017.0	ORF1ab	1.0	3673.0	11032.0	ORF1ab	1.0	3678.0	5.0	same gene	2021-07	2021	7
11297	11282	15	4	0.6796	11032.0	ORF1ab	1.0	3678.0	11017.0	ORF1ab	1.0	3673.0	5.0	same gene	2021-07	2021	7
27972	28048	76	4	0.65892	79.0	ORF8	1.0	27.0	155.0	ORF8	2.0	52.0	25.0	same gene	2021-07	2021	7
28048	27972	76	4	0.65892	155.0	ORF8	2.0	52.0	79.0	ORF8	1.0	27.0	25.0	same gene	2021-07	2021	7
23271	3267	20004	4	0.65153	1709.0	S	2.0	570.0	3002.0	ORF1ab	2.0	1001.0		different gene	2021-07	2021	7
3267	23271	20004	4	0.65153	3002.0	ORF1ab	2.0	1001.0	1709.0	S	2.0	570.0		different gene	2021-07	2021	7
23271	15279	7992	4	0.64848	1709.0	S	2.0	570.0	1812.0	ORF1ab	3.0	604.0		different gene	2021-07	2021	7
15279	23271	7992	4	0.64848	1812.0	ORF1ab	3.0	604.0	1709.0	S	2.0	570.0		different gene	2021-07	2021	7
27972	28111	139	4	0.64821	79.0	ORF8	1.0	27.0	218.0	ORF8	2.0	73.0	46.0	same gene	2021-07	2021	7
28111	27972	139	4	0.64821	218.0	ORF8	2.0	73.0	79.0	ORF8	1.0	27.0	46.0	same gene	2021-07	2021	7
5388	24914	19526	4	0.64614	5123.0	ORF1ab	2.0	1708.0	3352.0	S	1.0	1118.0		different gene	2021-07	2021	7
24914	5388	19526	4	0.64614	3352.0	S	1.0	1118.0	5123.0	ORF1ab	2.0	1708.0		different gene	2021-07	2021	7
5388	16176	10788	4	0.64582	5123.0	ORF1ab	2.0	1708.0	2709.0	ORF1ab	3.0	903.0	805.0	same gene	2021-07	2021	7
16176	5388	10788	4	0.64582	2709.0	ORF1ab	3.0	903.0	5123.0	ORF1ab	2.0	1708.0	805.0	same gene	2021-07	2021	7
913	14676	13763	4	0.64525	648.0	ORF1ab	3.0	216.0	1209.0	ORF1ab	3.0	403.0	187.0	same gene	2021-07	2021	7
14676	913	13763	4	0.64525	1209.0	ORF1ab	3.0	403.0	648.0	ORF1ab	3.0	216.0	187.0	same gene	2021-07	2021	7
5388	3267	2121	4	0.64461	5123.0	ORF1ab	2.0	1708.0	3002.0	ORF1ab	2.0	1001.0	707.0	same gene	2021-07	2021	7
3267	5388	2121	4	0.64461	3002.0	ORF1ab	2.0	1001.0	5123.0	ORF1ab	2.0	1708.0	707.0	same gene	2021-07	2021	7
913	23271	22358	4	0.64358	648.0	ORF1ab	3.0	216.0	1709.0	S	2.0	570.0		different gene	2021-07	2021	7
23271	913	22358	4	0.64358	1709.0	S	2.0	570.0	648.0	ORF1ab	3.0	216.0		different gene	2021-07	2021	7
5388	28111	22723	4	0.64305	5123.0	ORF1ab	2.0	1708.0	218.0	ORF8	2.0	73.0		different gene	2021-07	2021	7
28111	5388	22723	4	0.64305	218.0	ORF8	2.0	73.0	5123.0	ORF1ab	2.0	1708.0		different gene	2021-07	2021	7
27972	16176	11796	4	0.64075	79.0	ORF8	1.0	27.0	2709.0	ORF1ab	3.0	903.0		different gene	2021-07	2021	7
16176	27972	11796	4	0.64075	2709.0	ORF1ab	3.0	903.0	79.0	ORF8	1.0	27.0		different gene	2021-07	2021	7
24506	15279	9227	4	0.64058	2944.0	S	1.0	982.0	1812.0	ORF1ab	3.0	604.0		different gene	2021-07	2021	7
15279	24506	9227	4	0.64058	1812.0	ORF1ab	3.0	604.0	2944.0	S	1.0	982.0		different gene	2021-07	2021	7
23271	6954	16317	4	0.63959	1709.0	S	2.0	570.0	6689.0	ORF1ab	2.0	2230.0		different gene	2021-07	2021	7
6954	23271	16317	4	0.63959	6689.0	ORF1ab	2.0	2230.0	1709.0	S	2.0	570.0		different gene	2021-07	2021	7
913	16176	15263	4	0.63907	648.0	ORF1ab	3.0	216.0	2709.0	ORF1ab	3.0	903.0	687.0	same gene	2021-07	2021	7
16176	913	15263	4	0.63907	2709.0	ORF1ab	3.0	903.0	648.0	ORF1ab	3.0	216.0	687.0	same gene	2021-07	2021	7
28977	913	28064	4	0.6385	704.0	N	2.0	235.0	648.0	ORF1ab	3.0	216.0		different gene	2021-07	2021	7
913	28977	28064	4	0.6385	648.0	ORF1ab	3.0	216.0	704.0	N	2.0	235.0		different gene	2021-07	2021	7
27972	28281	309	4	0.63567	79.0	ORF8	1.0	27.0	8.0	N	2.0	3.0		different gene	2021-07	2021	7
28281	27972	309	4	0.63567	8.0	N	2.0	3.0	79.0	ORF8	1.0	27.0		different gene	2021-07	2021	7
28281	14676	13605	4	0.63369	8.0	N	2.0	3.0	1209.0	ORF1ab	3.0	403.0		different gene	2021-07	2021	7
14676	28281	13605	4	0.63369	1209.0	ORF1ab	3.0	403.0	8.0	N	2.0	3.0		different gene	2021-07	2021	7
5986	5388	598	4	0.63049	5721.0	ORF1ab	3.0	1907.0	5123.0	ORF1ab	2.0	1708.0	199.0	same gene	2021-07	2021	7
5388	5986	598	4	0.63049	5123.0	ORF1ab	2.0	1708.0	5721.0	ORF1ab	3.0	1907.0	199.0	same gene	2021-07	2021	7
23709	24506	797	4	0.62646	2147.0	S	2.0	716.0	2944.0	S	1.0	982.0	266.0	same gene	2021-07	2021	7
24506	23709	797	4	0.62646	2944.0	S	1.0	982.0	2147.0	S	2.0	716.0	266.0	same gene	2021-07	2021	7
28245	28251	6	4	0.62377	352.0	ORF8	1.0	118.0	358.0	ORF8	1.0	120.0	2.0	same gene	2021-07	2021	7
28251	28245	6	4	0.62377	358.0	ORF8	1.0	120.0	352.0	ORF8	1.0	118.0	2.0	same gene	2021-07	2021	7
22027	22031	4	4	0.61236	465.0	S	3.0	155.0	469.0	S	1.0	157.0	2.0	same gene	2021-07	2021	7
22031	22027	4	4	0.61236	469.0	S	1.0	157.0	465.0	S	3.0	155.0	2.0	same gene	2021-07	2021	7
22025	22032	7	4	0.61135	463.0	S	1.0	155.0	470.0	S	2.0	157.0	2.0	same gene	2021-07	2021	7
22032	22025	7	4	0.61135	470.0	S	2.0	157.0	463.0	S	1.0	155.0	2.0	same gene	2021-07	2021	7
28250	28255	5	4	0.60819	357.0	ORF8	3.0	119.0	362.0	ORF8	2.0	121.0	2.0	same gene	2021-07	2021	7
28255	28250	5	4	0.60819	362.0	ORF8	2.0	121.0	357.0	ORF8	3.0	119.0	2.0	same gene	2021-07	2021	7
25469	28881	3412	4	0.59504	77.0	ORF3a	2.0	26.0	608.0	N	2.0	203.0		different gene	2021-07	2021	7
28881	25469	3412	4	0.59504	608.0	N	2.0	203.0	77.0	ORF3a	2.0	26.0		different gene	2021-07	2021	7
28881	27638	1243	4	0.58675	608.0	N	2.0	203.0	245.0	ORF7a	2.0	82.0		different gene	2021-07	2021	7
27638	28881	1243	4	0.58675	245.0	ORF7a	2.0	82.0	608.0	N	2.0	203.0		different gene	2021-07	2021	7
21618	28881	7263	4	0.58105	56.0	S	2.0	19.0	608.0	N	2.0	203.0		different gene	2021-07	2021	7
28881	21618	7263	4	0.58105	608.0	N	2.0	203.0	56.0	S	2.0	19.0		different gene	2021-07	2021	7
28881	22032	6849	4	0.5807	608.0	N	2.0	203.0	470.0	S	2.0	157.0		different gene	2021-07	2021	7
22032	28881	6849	4	0.5807	470.0	S	2.0	157.0	608.0	N	2.0	203.0		different gene	2021-07	2021	7
28881	27752	1129	4	0.5804	608.0	N	2.0	203.0	359.0	ORF7a	2.0	120.0		different gene	2021-07	2021	7
27752	28881	1129	4	0.5804	359.0	ORF7a	2.0	120.0	608.0	N	2.0	203.0		different gene	2021-07	2021	7
16466	15451	1015	4	0.57902	2999.0	ORF1ab	2.0	1000.0	1984.0	ORF1ab	1.0	662.0	338.0	same gene	2021-07	2021	7
15451	16466	1015	4	0.57902	1984.0	ORF1ab	1.0	662.0	2999.0	ORF1ab	2.0	1000.0	338.0	same gene	2021-07	2021	7
22037	21618	419	4	0.57755	475.0	S	1.0	159.0	56.0	S	2.0	19.0	140.0	same gene	2021-07	2021	7
21618	22037	419	4	0.57755	56.0	S	2.0	19.0	475.0	S	1.0	159.0	140.0	same gene	2021-07	2021	7
28461	25469	2992	4	0.57697	188.0	N	2.0	63.0	77.0	ORF3a	2.0	26.0		different gene	2021-07	2021	7
25469	28461	2992	4	0.57697	77.0	ORF3a	2.0	26.0	188.0	N	2.0	63.0		different gene	2021-07	2021	7
24410	22032	2378	4	0.56679	2848.0	S	1.0	950.0	470.0	S	2.0	157.0	793.0	same gene	2021-07	2021	7
22032	24410	2378	4	0.56679	470.0	S	2.0	157.0	2848.0	S	1.0	950.0	793.0	same gene	2021-07	2021	7
29402	28881	521	4	0.55801	1129.0	N	1.0	377.0	608.0	N	2.0	203.0	174.0	same gene	2021-07	2021	7
28881	29402	521	4	0.55801	608.0	N	2.0	203.0	1129.0	N	1.0	377.0	174.0	same gene	2021-07	2021	7
15451	28881	13430	4	0.55506	1984.0	ORF1ab	1.0	662.0	608.0	N	2.0	203.0		different gene	2021-07	2021	7
28881	15451	13430	4	0.55506	608.0	N	2.0	203.0	1984.0	ORF1ab	1.0	662.0		different gene	2021-07	2021	7
15451	28249	12798	4	0.55328	1984.0	ORF1ab	1.0	662.0	356.0	ORF8	2.0	119.0		different gene	2021-07	2021	7
28249	15451	12798	4	0.55328	356.0	ORF8	2.0	119.0	1984.0	ORF1ab	1.0	662.0		different gene	2021-07	2021	7
26767	23604	3163	4	0.55219	245.0	M	2.0	82.0	2042.0	S	2.0	681.0		different gene	2021-07	2021	7
23604	26767	3163	4	0.55219	2042.0	S	2.0	681.0	245.0	M	2.0	82.0		different gene	2021-07	2021	7
28461	22995	5466	4	0.54931	188.0	N	2.0	63.0	1433.0	S	2.0	478.0		different gene	2021-07	2021	7
22995	28461	5466	4	0.54931	1433.0	S	2.0	478.0	188.0	N	2.0	63.0		different gene	2021-07	2021	7
28461	28249	212	4	0.54901	188.0	N	2.0	63.0	356.0	ORF8	2.0	119.0		different gene	2021-07	2021	7
28249	28461	212	4	0.54901	356.0	ORF8	2.0	119.0	188.0	N	2.0	63.0		different gene	2021-07	2021	7
4181	9053	4872	4	0.54518	3916.0	ORF1ab	1.0	1306.0	8788.0	ORF1ab	1.0	2930.0	1624.0	same gene	2021-07	2021	7
9053	4181	4872	4	0.54518	8788.0	ORF1ab	1.0	2930.0	3916.0	ORF1ab	1.0	1306.0	1624.0	same gene	2021-07	2021	7
28916	19220	9696	4	0.54389	643.0	N	1.0	215.0	5753.0	ORF1ab	2.0	1918.0		different gene	2021-07	2021	7
19220	28916	9696	4	0.54389	5753.0	ORF1ab	2.0	1918.0	643.0	N	1.0	215.0		different gene	2021-07	2021	7
4181	8986	4805	4	0.5431	3916.0	ORF1ab	1.0	1306.0	8721.0	ORF1ab	3.0	2907.0	1601.0	same gene	2021-07	2021	7
8986	4181	4805	4	0.5431	8721.0	ORF1ab	3.0	2907.0	3916.0	ORF1ab	1.0	1306.0	1601.0	same gene	2021-07	2021	7
4181	19220	15039	4	0.54287	3916.0	ORF1ab	1.0	1306.0	5753.0	ORF1ab	2.0	1918.0	612.0	same gene	2021-07	2021	7
11332	19220	7888	4	0.54287	11067.0	ORF1ab	3.0	3689.0	5753.0	ORF1ab	2.0	1918.0	1771.0	same gene	2021-07	2021	7
19220	4181	15039	4	0.54287	5753.0	ORF1ab	2.0	1918.0	3916.0	ORF1ab	1.0	1306.0	612.0	same gene	2021-07	2021	7
19220	11332	7888	4	0.54287	5753.0	ORF1ab	2.0	1918.0	11067.0	ORF1ab	3.0	3689.0	1771.0	same gene	2021-07	2021	7
21998	16176	5822	4	0.53757	436.0	S	1.0	146.0	2709.0	ORF1ab	3.0	903.0		different gene	2021-07	2021	7
16176	21998	5822	4	0.53757	2709.0	ORF1ab	3.0	903.0	436.0	S	1.0	146.0		different gene	2021-07	2021	7
6402	19220	12818	4	0.53399	6137.0	ORF1ab	2.0	2046.0	5753.0	ORF1ab	2.0	1918.0	128.0	same gene	2021-07	2021	7
19220	6402	12818	4	0.53399	5753.0	ORF1ab	2.0	1918.0	6137.0	ORF1ab	2.0	2046.0	128.0	same gene	2021-07	2021	7
11201	19220	8019	4	0.53382	10936.0	ORF1ab	1.0	3646.0	5753.0	ORF1ab	2.0	1918.0	1728.0	same gene	2021-07	2021	7
19220	11201	8019	4	0.53382	5753.0	ORF1ab	2.0	1918.0	10936.0	ORF1ab	1.0	3646.0	1728.0	same gene	2021-07	2021	7
27874	4181	23693	4	0.52651	119.0	ORF7b	2.0	40.0	3916.0	ORF1ab	1.0	1306.0		different gene	2021-07	2021	7
4181	27874	23693	4	0.52651	3916.0	ORF1ab	1.0	1306.0	119.0	ORF7b	2.0	40.0		different gene	2021-07	2021	7
23709	23604	105	4	0.5231	2147.0	S	2.0	716.0	2042.0	S	2.0	681.0	35.0	same gene	2021-07	2021	7
23604	23709	105	4	0.5231	2042.0	S	2.0	681.0	2147.0	S	2.0	716.0	35.0	same gene	2021-07	2021	7
7124	4181	2943	4	0.51837	6859.0	ORF1ab	1.0	2287.0	3916.0	ORF1ab	1.0	1306.0	981.0	same gene	2021-07	2021	7
4181	7124	2943	4	0.51837	3916.0	ORF1ab	1.0	1306.0	6859.0	ORF1ab	1.0	2287.0	981.0	same gene	2021-07	2021	7
21766	16176	5590	4	0.50513	204.0	S	3.0	68.0	2709.0	ORF1ab	3.0	903.0		different gene	2021-07	2021	7
16176	21766	5590	4	0.50513	2709.0	ORF1ab	3.0	903.0	204.0	S	3.0	68.0		different gene	2021-07	2021	7
22917	23604	687	4	0.49529	1355.0	S	2.0	452.0	2042.0	S	2.0	681.0	229.0	same gene	2021-07	2021	7
23604	22917	687	4	0.49529	2042.0	S	2.0	681.0	1355.0	S	2.0	452.0	229.0	same gene	2021-07	2021	7
23063	28111	5048	4	0.48647	1501.0	S	1.0	501.0	218.0	ORF8	2.0	73.0		different gene	2021-07	2021	7
28111	23063	5048	4	0.48647	218.0	ORF8	2.0	73.0	1501.0	S	1.0	501.0		different gene	2021-07	2021	7
21996	21773	223	4	0.4843	434.0	S	2.0	145.0	211.0	S	1.0	71.0	74.0	same gene	2021-07	2021	7
21773	21996	223	4	0.4843	211.0	S	1.0	71.0	434.0	S	2.0	145.0	74.0	same gene	2021-07	2021	7
11296	23063	11767	4	0.45493	11031.0	ORF1ab	3.0	3677.0	1501.0	S	1.0	501.0		different gene	2021-07	2021	7
23063	11296	11767	4	0.45493	1501.0	S	1.0	501.0	11031.0	ORF1ab	3.0	3677.0		different gene	2021-07	2021	7
19220	10029	9191	4	0.45321	5753.0	ORF1ab	2.0	1918.0	9764.0	ORF1ab	2.0	3255.0	1337.0	same gene	2021-07	2021	7
10029	19220	9191	4	0.45321	9764.0	ORF1ab	2.0	3255.0	5753.0	ORF1ab	2.0	1918.0	1337.0	same gene	2021-07	2021	7
19220	15451	3769	4	0.40871	5753.0	ORF1ab	2.0	1918.0	1984.0	ORF1ab	1.0	662.0	1256.0	same gene	2021-07	2021	7
15451	19220	3769	4	0.40871	1984.0	ORF1ab	1.0	662.0	5753.0	ORF1ab	2.0	1918.0	1256.0	same gene	2021-07	2021	7
1059	25563	24504	4	0.33244	794.0	ORF1ab	2.0	265.0	171.0	ORF3a	3.0	57.0		different gene	2021-07	2021	7
25563	1059	24504	4	0.33244	171.0	ORF3a	3.0	57.0	794.0	ORF1ab	2.0	265.0		different gene	2021-07	2021	7
28271	23604	4667	4	0.31133					2042.0	S	2.0	681.0		different gene	2021-07	2021	7
23604	28271	4667	4	0.31133	2042.0	S	2.0	681.0						different gene	2021-07	2021	7
28881	25563	3318	4	0.29853	608.0	N	2.0	203.0	171.0	ORF3a	3.0	57.0		different gene	2021-07	2021	7
25563	28881	3318	4	0.29853	171.0	ORF3a	3.0	57.0	608.0	N	2.0	203.0		different gene	2021-07	2021	7
14120	2110	12010	4	0.24438	653.0	ORF1ab	2.0	218.0	1845.0	ORF1ab	3.0	615.0	397.0	same gene	2021-07	2021	7
2110	14120	12010	4	0.24438	1845.0	ORF1ab	3.0	615.0	653.0	ORF1ab	2.0	218.0	397.0	same gene	2021-07	2021	7
21929	21935	6	4	0.20867	367.0	S	1.0	123.0	373.0	S	1.0	125.0	2.0	same gene	2021-07	2021	7
21935	21929	6	4	0.20867	373.0	S	1.0	125.0	367.0	S	1.0	123.0	2.0	same gene	2021-07	2021	7
21846	7851	13995	4	0.19727	284.0	S	2.0	95.0	7586.0	ORF1ab	2.0	2529.0		different gene	2021-07	2021	7
7851	21846	13995	4	0.19727	7586.0	ORF1ab	2.0	2529.0	284.0	S	2.0	95.0		different gene	2021-07	2021	7
21929	21905	24	4	0.19634	367.0	S	1.0	123.0	343.0	S	1.0	115.0	8.0	same gene	2021-07	2021	7
21905	21929	24	4	0.19634	343.0	S	1.0	115.0	367.0	S	1.0	123.0	8.0	same gene	2021-07	2021	7
18424	28472	10048	4	0.19362	4957.0	ORF1ab	1.0	1653.0	199.0	N	1.0	67.0		different gene	2021-07	2021	7
28472	18424	10048	4	0.19362	199.0	N	1.0	67.0	4957.0	ORF1ab	1.0	1653.0		different gene	2021-07	2021	7
25907	18424	7483	4	0.19326	515.0	ORF3a	2.0	172.0	4957.0	ORF1ab	1.0	1653.0		different gene	2021-07	2021	7
18424	25907	7483	4	0.19326	4957.0	ORF1ab	1.0	1653.0	515.0	ORF3a	2.0	172.0		different gene	2021-07	2021	7
27964	10319	17645	4	0.19235	71.0	ORF8	2.0	24.0	10054.0	ORF1ab	1.0	3352.0		different gene	2021-07	2021	7
10319	27964	17645	4	0.19235	10054.0	ORF1ab	1.0	3352.0	71.0	ORF8	2.0	24.0		different gene	2021-07	2021	7
10319	18424	8105	4	0.18704	10054.0	ORF1ab	1.0	3352.0	4957.0	ORF1ab	1.0	1653.0	1699.0	same gene	2021-07	2021	7
18424	10319	8105	4	0.18704	4957.0	ORF1ab	1.0	1653.0	10054.0	ORF1ab	1.0	3352.0	1699.0	same gene	2021-07	2021	7
21304	18424	2880	4	0.18141	7837.0	ORF1ab	1.0	2613.0	4957.0	ORF1ab	1.0	1653.0	960.0	same gene	2021-07	2021	7
18424	21304	2880	4	0.18141	4957.0	ORF1ab	1.0	1653.0	7837.0	ORF1ab	1.0	2613.0	960.0	same gene	2021-07	2021	7
11418	5184	6234	4	0.18032	11153.0	ORF1ab	2.0	3718.0	4919.0	ORF1ab	2.0	1640.0	2078.0	same gene	2021-07	2021	7
5184	11418	6234	4	0.18032	4919.0	ORF1ab	2.0	1640.0	11153.0	ORF1ab	2.0	3718.0	2078.0	same gene	2021-07	2021	7
4181	7851	3670	4	0.17933	3916.0	ORF1ab	1.0	1306.0	7586.0	ORF1ab	2.0	2529.0	1223.0	same gene	2021-07	2021	7
7851	4181	3670	4	0.17933	7586.0	ORF1ab	2.0	2529.0	3916.0	ORF1ab	1.0	1306.0	1223.0	same gene	2021-07	2021	7
28095	28048	47	4	0.16796	202.0	ORF8	1.0	68.0	155.0	ORF8	2.0	52.0	16.0	same gene	2021-07	2021	7
28048	28095	47	4	0.16796	155.0	ORF8	2.0	52.0	202.0	ORF8	1.0	68.0	16.0	same gene	2021-07	2021	7
11418	9891	1527	4	0.16258	11153.0	ORF1ab	2.0	3718.0	9626.0	ORF1ab	2.0	3209.0	509.0	same gene	2021-07	2021	7
9891	11418	1527	4	0.16258	9626.0	ORF1ab	2.0	3209.0	11153.0	ORF1ab	2.0	3718.0	509.0	same gene	2021-07	2021	7
21846	28881	7035	4	0.15721	284.0	S	2.0	95.0	608.0	N	2.0	203.0		different gene	2021-07	2021	7
28881	21846	7035	4	0.15721	608.0	N	2.0	203.0	284.0	S	2.0	95.0		different gene	2021-07	2021	7
14120	28095	13975	4	0.15556	653.0	ORF1ab	2.0	218.0	202.0	ORF8	1.0	68.0		different gene	2021-07	2021	7
28095	14120	13975	4	0.15556	202.0	ORF8	1.0	68.0	653.0	ORF1ab	2.0	218.0		different gene	2021-07	2021	7
28869	18424	10445	4	0.15384	596.0	N	2.0	199.0	4957.0	ORF1ab	1.0	1653.0		different gene	2021-07	2021	7
18424	28869	10445	4	0.15384	4957.0	ORF1ab	1.0	1653.0	596.0	N	2.0	199.0		different gene	2021-07	2021	7
5648	28512	22864	4	0.15363	5383.0	ORF1ab	1.0	1795.0	239.0	N	2.0	80.0		different gene	2021-07	2021	7
28512	5648	22864	4	0.15363	239.0	N	2.0	80.0	5383.0	ORF1ab	1.0	1795.0		different gene	2021-07	2021	7
21838	21874	36	4	0.15341	276.0	S	3.0	92.0	312.0	S	3.0	104.0	12.0	same gene	2021-07	2021	7
21874	21838	36	4	0.15341	312.0	S	3.0	104.0	276.0	S	3.0	92.0	12.0	same gene	2021-07	2021	7
28512	26149	2363	4	0.15322	239.0	N	2.0	80.0	757.0	ORF3a	1.0	253.0		different gene	2021-07	2021	7
26149	28512	2363	4	0.15322	757.0	ORF3a	1.0	253.0	239.0	N	2.0	80.0		different gene	2021-07	2021	7
1059	28869	27810	4	0.15222	794.0	ORF1ab	2.0	265.0	596.0	N	2.0	199.0		different gene	2021-07	2021	7
28869	1059	27810	4	0.15222	596.0	N	2.0	199.0	794.0	ORF1ab	2.0	265.0		different gene	2021-07	2021	7
28512	28167	345	4	0.14986	239.0	N	2.0	80.0	274.0	ORF8	1.0	92.0		different gene	2021-07	2021	7
28167	28512	345	4	0.14986	274.0	ORF8	1.0	92.0	239.0	N	2.0	80.0		different gene	2021-07	2021	7
6319	733	5586	4	0.14915	6054.0	ORF1ab	3.0	2018.0	468.0	ORF1ab	3.0	156.0	1862.0	same gene	2021-07	2021	7
733	6319	5586	4	0.14915	468.0	ORF1ab	3.0	156.0	6054.0	ORF1ab	3.0	2018.0	1862.0	same gene	2021-07	2021	7
6613	22812	16199	4	0.14852	6348.0	ORF1ab	3.0	2116.0	1250.0	S	2.0	417.0		different gene	2021-07	2021	7
22812	6613	16199	4	0.14852	1250.0	S	2.0	417.0	6348.0	ORF1ab	3.0	2116.0		different gene	2021-07	2021	7
21621	28512	6891	4	0.14784	59.0	S	2.0	20.0	239.0	N	2.0	80.0		different gene	2021-07	2021	7
28512	21621	6891	4	0.14784	239.0	N	2.0	80.0	59.0	S	2.0	20.0		different gene	2021-07	2021	7
13860	28512	14652	4	0.14753	393.0	ORF1ab	3.0	131.0	239.0	N	2.0	80.0		different gene	2021-07	2021	7
28512	13860	14652	4	0.14753	239.0	N	2.0	80.0	393.0	ORF1ab	3.0	131.0		different gene	2021-07	2021	7
17259	733	16526	4	0.14742	3792.0	ORF1ab	3.0	1264.0	468.0	ORF1ab	3.0	156.0	1108.0	same gene	2021-07	2021	7
28512	733	27779	4	0.14742	239.0	N	2.0	80.0	468.0	ORF1ab	3.0	156.0		different gene	2021-07	2021	7
733	17259	16526	4	0.14742	468.0	ORF1ab	3.0	156.0	3792.0	ORF1ab	3.0	1264.0	1108.0	same gene	2021-07	2021	7
733	28512	27779	4	0.14742	468.0	ORF1ab	3.0	156.0	239.0	N	2.0	80.0		different gene	2021-07	2021	7
22812	12778	10034	4	0.1469	1250.0	S	2.0	417.0	12513.0	ORF1ab	3.0	4171.0		different gene	2021-07	2021	7
12778	22812	10034	4	0.1469	12513.0	ORF1ab	3.0	4171.0	1250.0	S	2.0	417.0		different gene	2021-07	2021	7
733	22812	22079	4	0.14669	468.0	ORF1ab	3.0	156.0	1250.0	S	2.0	417.0		different gene	2021-07	2021	7
22812	733	22079	4	0.14669	1250.0	S	2.0	417.0	468.0	ORF1ab	3.0	156.0		different gene	2021-07	2021	7
28512	3828	24684	4	0.14657	239.0	N	2.0	80.0	3563.0	ORF1ab	2.0	1188.0		different gene	2021-07	2021	7
3828	28512	24684	4	0.14657	3563.0	ORF1ab	2.0	1188.0	239.0	N	2.0	80.0		different gene	2021-07	2021	7
27925	25517	2408	4	0.14595	32.0	ORF8	2.0	11.0	125.0	ORF3a	2.0	42.0		different gene	2021-07	2021	7
25517	27925	2408	4	0.14595	125.0	ORF3a	2.0	42.0	32.0	ORF8	2.0	11.0		different gene	2021-07	2021	7
22132	28167	6035	4	0.14468	570.0	S	3.0	190.0	274.0	ORF8	1.0	92.0		different gene	2021-07	2021	7
28167	22132	6035	4	0.14468	274.0	ORF8	1.0	92.0	570.0	S	3.0	190.0		different gene	2021-07	2021	7
21638	21621	17	4	0.14464	76.0	S	1.0	26.0	59.0	S	2.0	20.0	6.0	same gene	2021-07	2021	7
21621	21638	17	4	0.14464	59.0	S	2.0	20.0	76.0	S	1.0	26.0	6.0	same gene	2021-07	2021	7
21905	21791	114	4	0.14287	343.0	S	1.0	115.0	229.0	S	1.0	77.0	38.0	same gene	2021-07	2021	7
21791	21905	114	4	0.14287	229.0	S	1.0	77.0	343.0	S	1.0	115.0	38.0	same gene	2021-07	2021	7
2749	733	2016	4	0.14211	2484.0	ORF1ab	3.0	828.0	468.0	ORF1ab	3.0	156.0	672.0	same gene	2021-07	2021	7
733	2749	2016	4	0.14211	468.0	ORF1ab	3.0	156.0	2484.0	ORF1ab	3.0	828.0	672.0	same gene	2021-07	2021	7
9867	27925	18058	4	0.14148	9602.0	ORF1ab	2.0	3201.0	32.0	ORF8	2.0	11.0		different gene	2021-07	2021	7
27925	9867	18058	4	0.14148	32.0	ORF8	2.0	11.0	9602.0	ORF1ab	2.0	3201.0		different gene	2021-07	2021	7
11514	5584	5930	4	0.13868	11249.0	ORF1ab	2.0	3750.0	5319.0	ORF1ab	3.0	1773.0	1977.0	same gene	2021-07	2021	7
5584	11514	5930	4	0.13868	5319.0	ORF1ab	3.0	1773.0	11249.0	ORF1ab	2.0	3750.0	1977.0	same gene	2021-07	2021	7
23525	22812	713	4	0.13529	1963.0	S	1.0	655.0	1250.0	S	2.0	417.0	238.0	same gene	2021-07	2021	7
22812	23525	713	4	0.13529	1250.0	S	2.0	417.0	1963.0	S	1.0	655.0	238.0	same gene	2021-07	2021	7
21974	28512	6538	4	0.1345	412.0	S	1.0	138.0	239.0	N	2.0	80.0		different gene	2021-07	2021	7
28512	21974	6538	4	0.1345	239.0	N	2.0	80.0	412.0	S	1.0	138.0		different gene	2021-07	2021	7
27925	28975	1050	4	0.13434	32.0	ORF8	2.0	11.0	702.0	N	3.0	234.0		different gene	2021-07	2021	7
28975	27925	1050	4	0.13434	702.0	N	3.0	234.0	32.0	ORF8	2.0	11.0		different gene	2021-07	2021	7
21758	21777	19	4	0.1303	196.0	S	1.0	66.0	215.0	S	2.0	72.0	6.0	same gene	2021-07	2021	7
21777	21758	19	4	0.1303	215.0	S	2.0	72.0	196.0	S	1.0	66.0	6.0	same gene	2021-07	2021	7
25088	22812	2276	4	0.13021	3526.0	S	1.0	1176.0	1250.0	S	2.0	417.0	759.0	same gene	2021-07	2021	7
22812	25088	2276	4	0.13021	1250.0	S	2.0	417.0	3526.0	S	1.0	1176.0	759.0	same gene	2021-07	2021	7
22812	24642	1830	4	0.12689	1250.0	S	2.0	417.0	3080.0	S	2.0	1027.0	610.0	same gene	2021-07	2021	7
24642	22812	1830	4	0.12689	3080.0	S	2.0	1027.0	1250.0	S	2.0	417.0	610.0	same gene	2021-07	2021	7
5584	13019	7435	4	0.1254	5319.0	ORF1ab	3.0	1773.0	12754.0	ORF1ab	1.0	4252.0	2479.0	same gene	2021-07	2021	7
13019	5584	7435	4	0.1254	12754.0	ORF1ab	1.0	4252.0	5319.0	ORF1ab	3.0	1773.0	2479.0	same gene	2021-07	2021	7
11418	5584	5834	4	0.12447	11153.0	ORF1ab	2.0	3718.0	5319.0	ORF1ab	3.0	1773.0	1945.0	same gene	2021-07	2021	7
5584	11418	5834	4	0.12447	5319.0	ORF1ab	3.0	1773.0	11153.0	ORF1ab	2.0	3718.0	1945.0	same gene	2021-07	2021	7
21600	22018	418	4	0.12386	38.0	S	2.0	13.0	456.0	S	3.0	152.0	139.0	same gene	2021-07	2021	7
22018	21600	418	4	0.12386	456.0	S	3.0	152.0	38.0	S	2.0	13.0	139.0	same gene	2021-07	2021	7
733	28878	28145	4	0.12309	468.0	ORF1ab	3.0	156.0	605.0	N	2.0	202.0		different gene	2021-07	2021	7
28878	733	28145	4	0.12309	605.0	N	2.0	202.0	468.0	ORF1ab	3.0	156.0		different gene	2021-07	2021	7
22018	17014	5004	4	0.12211	456.0	S	3.0	152.0	3547.0	ORF1ab	1.0	1183.0		different gene	2021-07	2021	7
17014	22018	5004	4	0.12211	3547.0	ORF1ab	1.0	1183.0	456.0	S	3.0	152.0		different gene	2021-07	2021	7
21614	21621	7	4	0.1193	52.0	S	1.0	18.0	59.0	S	2.0	20.0	2.0	same gene	2021-07	2021	7
21621	21614	7	4	0.1193	59.0	S	2.0	20.0	52.0	S	1.0	18.0	2.0	same gene	2021-07	2021	7
8779	8783	4	4	0.11898	8514.0	ORF1ab	3.0	2838.0	8518.0	ORF1ab	1.0	2840.0	2.0	same gene	2021-07	2021	7
8783	8778	5	4	0.11898	8518.0	ORF1ab	1.0	2840.0	8513.0	ORF1ab	2.0	2838.0	2.0	same gene	2021-07	2021	7
8783	8779	4	4	0.11898	8518.0	ORF1ab	1.0	2840.0	8514.0	ORF1ab	3.0	2838.0	2.0	same gene	2021-07	2021	7
8778	8783	5	4	0.11898	8513.0	ORF1ab	2.0	2838.0	8518.0	ORF1ab	1.0	2840.0	2.0	same gene	2021-07	2021	7
8787	8780	7	4	0.11871	8522.0	ORF1ab	2.0	2841.0	8515.0	ORF1ab	1.0	2839.0	2.0	same gene	2021-07	2021	7
8780	8787	7	4	0.11871	8515.0	ORF1ab	1.0	2839.0	8522.0	ORF1ab	2.0	2841.0	2.0	same gene	2021-07	2021	7
8794	8798	4	4	0.11856	8529.0	ORF1ab	3.0	2843.0	8533.0	ORF1ab	1.0	2845.0	2.0	same gene	2021-07	2021	7
8793	8799	6	4	0.11856	8528.0	ORF1ab	2.0	2843.0	8534.0	ORF1ab	2.0	2845.0	2.0	same gene	2021-07	2021	7
8793	8798	5	4	0.11856	8528.0	ORF1ab	2.0	2843.0	8533.0	ORF1ab	1.0	2845.0	2.0	same gene	2021-07	2021	7
8805	8799	6	4	0.11856	8540.0	ORF1ab	2.0	2847.0	8534.0	ORF1ab	2.0	2845.0	2.0	same gene	2021-07	2021	7
8799	8793	6	4	0.11856	8534.0	ORF1ab	2.0	2845.0	8528.0	ORF1ab	2.0	2843.0	2.0	same gene	2021-07	2021	7
8799	8794	5	4	0.11856	8534.0	ORF1ab	2.0	2845.0	8529.0	ORF1ab	3.0	2843.0	2.0	same gene	2021-07	2021	7
8805	8798	7	4	0.11856	8540.0	ORF1ab	2.0	2847.0	8533.0	ORF1ab	1.0	2845.0	2.0	same gene	2021-07	2021	7
8798	8794	4	4	0.11856	8533.0	ORF1ab	1.0	2845.0	8529.0	ORF1ab	3.0	2843.0	2.0	same gene	2021-07	2021	7
8794	8799	5	4	0.11856	8529.0	ORF1ab	3.0	2843.0	8534.0	ORF1ab	2.0	2845.0	2.0	same gene	2021-07	2021	7
8805	8797	8	4	0.11856	8540.0	ORF1ab	2.0	2847.0	8532.0	ORF1ab	3.0	2844.0	3.0	same gene	2021-07	2021	7
8798	8793	5	4	0.11856	8533.0	ORF1ab	1.0	2845.0	8528.0	ORF1ab	2.0	2843.0	2.0	same gene	2021-07	2021	7
8798	8805	7	4	0.11856	8533.0	ORF1ab	1.0	2845.0	8540.0	ORF1ab	2.0	2847.0	2.0	same gene	2021-07	2021	7
8797	8805	8	4	0.11856	8532.0	ORF1ab	3.0	2844.0	8540.0	ORF1ab	2.0	2847.0	3.0	same gene	2021-07	2021	7
8799	8805	6	4	0.11856	8534.0	ORF1ab	2.0	2845.0	8540.0	ORF1ab	2.0	2847.0	2.0	same gene	2021-07	2021	7
8804	8798	6	4	0.11855	8539.0	ORF1ab	1.0	2847.0	8533.0	ORF1ab	1.0	2845.0	2.0	same gene	2021-07	2021	7
8804	8799	5	4	0.11855	8539.0	ORF1ab	1.0	2847.0	8534.0	ORF1ab	2.0	2845.0	2.0	same gene	2021-07	2021	7
8804	8797	7	4	0.11855	8539.0	ORF1ab	1.0	2847.0	8532.0	ORF1ab	3.0	2844.0	3.0	same gene	2021-07	2021	7
8799	8804	5	4	0.11855	8534.0	ORF1ab	2.0	2845.0	8539.0	ORF1ab	1.0	2847.0	2.0	same gene	2021-07	2021	7
8798	8804	6	4	0.11855	8533.0	ORF1ab	1.0	2845.0	8539.0	ORF1ab	1.0	2847.0	2.0	same gene	2021-07	2021	7
8797	8804	7	4	0.11855	8532.0	ORF1ab	3.0	2844.0	8539.0	ORF1ab	1.0	2847.0	3.0	same gene	2021-07	2021	7
8797	8803	6	4	0.1185	8532.0	ORF1ab	3.0	2844.0	8538.0	ORF1ab	3.0	2846.0	2.0	same gene	2021-07	2021	7
8803	8797	6	4	0.1185	8538.0	ORF1ab	3.0	2846.0	8532.0	ORF1ab	3.0	2844.0	2.0	same gene	2021-07	2021	7
8798	8806	8	4	0.11849	8533.0	ORF1ab	1.0	2845.0	8541.0	ORF1ab	3.0	2847.0	2.0	same gene	2021-07	2021	7
8797	8806	9	4	0.11849	8532.0	ORF1ab	3.0	2844.0	8541.0	ORF1ab	3.0	2847.0	3.0	same gene	2021-07	2021	7
8806	8799	7	4	0.11849	8541.0	ORF1ab	3.0	2847.0	8534.0	ORF1ab	2.0	2845.0	2.0	same gene	2021-07	2021	7
8799	8806	7	4	0.11849	8534.0	ORF1ab	2.0	2845.0	8541.0	ORF1ab	3.0	2847.0	2.0	same gene	2021-07	2021	7
8806	8798	8	4	0.11849	8541.0	ORF1ab	3.0	2847.0	8533.0	ORF1ab	1.0	2845.0	2.0	same gene	2021-07	2021	7
8806	8797	9	4	0.11849	8541.0	ORF1ab	3.0	2847.0	8532.0	ORF1ab	3.0	2844.0	3.0	same gene	2021-07	2021	7
8801	8796	5	4	0.1184	8536.0	ORF1ab	1.0	2846.0	8531.0	ORF1ab	2.0	2844.0	2.0	same gene	2021-07	2021	7
8796	8801	5	4	0.1184	8531.0	ORF1ab	2.0	2844.0	8536.0	ORF1ab	1.0	2846.0	2.0	same gene	2021-07	2021	7
8798	8808	10	4	0.11837	8533.0	ORF1ab	1.0	2845.0	8543.0	ORF1ab	2.0	2848.0	3.0	same gene	2021-07	2021	7
8801	8808	7	4	0.11837	8536.0	ORF1ab	1.0	2846.0	8543.0	ORF1ab	2.0	2848.0	2.0	same gene	2021-07	2021	7
8799	8808	9	4	0.11837	8534.0	ORF1ab	2.0	2845.0	8543.0	ORF1ab	2.0	2848.0	3.0	same gene	2021-07	2021	7
8797	8808	11	4	0.11837	8532.0	ORF1ab	3.0	2844.0	8543.0	ORF1ab	2.0	2848.0	4.0	same gene	2021-07	2021	7
8808	8797	11	4	0.11837	8543.0	ORF1ab	2.0	2848.0	8532.0	ORF1ab	3.0	2844.0	4.0	same gene	2021-07	2021	7
8808	8798	10	4	0.11837	8543.0	ORF1ab	2.0	2848.0	8533.0	ORF1ab	1.0	2845.0	3.0	same gene	2021-07	2021	7
8808	8799	9	4	0.11837	8543.0	ORF1ab	2.0	2848.0	8534.0	ORF1ab	2.0	2845.0	3.0	same gene	2021-07	2021	7
8808	8801	7	4	0.11837	8543.0	ORF1ab	2.0	2848.0	8536.0	ORF1ab	1.0	2846.0	2.0	same gene	2021-07	2021	7
8797	8802	5	4	0.11829	8532.0	ORF1ab	3.0	2844.0	8537.0	ORF1ab	2.0	2846.0	2.0	same gene	2021-07	2021	7
8802	8797	5	4	0.11829	8537.0	ORF1ab	2.0	2846.0	8532.0	ORF1ab	3.0	2844.0	2.0	same gene	2021-07	2021	7
21155	21160	5	4	0.11788	7688.0	ORF1ab	2.0	2563.0	7693.0	ORF1ab	1.0	2565.0	2.0	same gene	2021-07	2021	7
21160	21155	5	4	0.11788	7693.0	ORF1ab	1.0	2565.0	7688.0	ORF1ab	2.0	2563.0	2.0	same gene	2021-07	2021	7
4412	4418	6	4	0.11776	4147.0	ORF1ab	1.0	1383.0	4153.0	ORF1ab	1.0	1385.0	2.0	same gene	2021-07	2021	7
4420	4412	8	4	0.11776	4155.0	ORF1ab	3.0	1385.0	4147.0	ORF1ab	1.0	1383.0	2.0	same gene	2021-07	2021	7
4418	4412	6	4	0.11776	4153.0	ORF1ab	1.0	1385.0	4147.0	ORF1ab	1.0	1383.0	2.0	same gene	2021-07	2021	7
4419	4412	7	4	0.11776	4154.0	ORF1ab	2.0	1385.0	4147.0	ORF1ab	1.0	1383.0	2.0	same gene	2021-07	2021	7
4412	4419	7	4	0.11776	4147.0	ORF1ab	1.0	1383.0	4154.0	ORF1ab	2.0	1385.0	2.0	same gene	2021-07	2021	7
4412	4420	8	4	0.11776	4147.0	ORF1ab	1.0	1383.0	4155.0	ORF1ab	3.0	1385.0	2.0	same gene	2021-07	2021	7
4401	4409	8	4	0.11774	4136.0	ORF1ab	2.0	1379.0	4144.0	ORF1ab	1.0	1382.0	3.0	same gene	2021-07	2021	7
4400	4409	9	4	0.11774	4135.0	ORF1ab	1.0	1379.0	4144.0	ORF1ab	1.0	1382.0	3.0	same gene	2021-07	2021	7
4398	4409	11	4	0.11774	4133.0	ORF1ab	2.0	1378.0	4144.0	ORF1ab	1.0	1382.0	4.0	same gene	2021-07	2021	7
4398	4407	9	4	0.11774	4133.0	ORF1ab	2.0	1378.0	4142.0	ORF1ab	2.0	1381.0	3.0	same gene	2021-07	2021	7
4414	4418	4	4	0.11774	4149.0	ORF1ab	3.0	1383.0	4153.0	ORF1ab	1.0	1385.0	2.0	same gene	2021-07	2021	7
4407	4398	9	4	0.11774	4142.0	ORF1ab	2.0	1381.0	4133.0	ORF1ab	2.0	1378.0	3.0	same gene	2021-07	2021	7
4409	4398	11	4	0.11774	4144.0	ORF1ab	1.0	1382.0	4133.0	ORF1ab	2.0	1378.0	4.0	same gene	2021-07	2021	7
4414	4419	5	4	0.11774	4149.0	ORF1ab	3.0	1383.0	4154.0	ORF1ab	2.0	1385.0	2.0	same gene	2021-07	2021	7
4420	4414	6	4	0.11774	4155.0	ORF1ab	3.0	1385.0	4149.0	ORF1ab	3.0	1383.0	2.0	same gene	2021-07	2021	7
4419	4414	5	4	0.11774	4154.0	ORF1ab	2.0	1385.0	4149.0	ORF1ab	3.0	1383.0	2.0	same gene	2021-07	2021	7
4418	4414	4	4	0.11774	4153.0	ORF1ab	1.0	1385.0	4149.0	ORF1ab	3.0	1383.0	2.0	same gene	2021-07	2021	7
4414	4420	6	4	0.11774	4149.0	ORF1ab	3.0	1383.0	4155.0	ORF1ab	3.0	1385.0	2.0	same gene	2021-07	2021	7
4401	4407	6	4	0.11774	4136.0	ORF1ab	2.0	1379.0	4142.0	ORF1ab	2.0	1381.0	2.0	same gene	2021-07	2021	7
4400	4407	7	4	0.11774	4135.0	ORF1ab	1.0	1379.0	4142.0	ORF1ab	2.0	1381.0	2.0	same gene	2021-07	2021	7
4409	4400	9	4	0.11774	4144.0	ORF1ab	1.0	1382.0	4135.0	ORF1ab	1.0	1379.0	3.0	same gene	2021-07	2021	7
4409	4401	8	4	0.11774	4144.0	ORF1ab	1.0	1382.0	4136.0	ORF1ab	2.0	1379.0	3.0	same gene	2021-07	2021	7
4407	4400	7	4	0.11774	4142.0	ORF1ab	2.0	1381.0	4135.0	ORF1ab	1.0	1379.0	2.0	same gene	2021-07	2021	7
4407	4401	6	4	0.11774	4142.0	ORF1ab	2.0	1381.0	4136.0	ORF1ab	2.0	1379.0	2.0	same gene	2021-07	2021	7
4413	4419	6	4	0.11771	4148.0	ORF1ab	2.0	1383.0	4154.0	ORF1ab	2.0	1385.0	2.0	same gene	2021-07	2021	7
4418	4413	5	4	0.11771	4153.0	ORF1ab	1.0	1385.0	4148.0	ORF1ab	2.0	1383.0	2.0	same gene	2021-07	2021	7
4419	4413	6	4	0.11771	4154.0	ORF1ab	2.0	1385.0	4148.0	ORF1ab	2.0	1383.0	2.0	same gene	2021-07	2021	7
4420	4413	7	4	0.11771	4155.0	ORF1ab	3.0	1385.0	4148.0	ORF1ab	2.0	1383.0	2.0	same gene	2021-07	2021	7
4413	4418	5	4	0.11771	4148.0	ORF1ab	2.0	1383.0	4153.0	ORF1ab	1.0	1385.0	2.0	same gene	2021-07	2021	7
4413	4420	7	4	0.11771	4148.0	ORF1ab	2.0	1383.0	4155.0	ORF1ab	3.0	1385.0	2.0	same gene	2021-07	2021	7
4401	4412	11	4	0.1177	4136.0	ORF1ab	2.0	1379.0	4147.0	ORF1ab	1.0	1383.0	4.0	same gene	2021-07	2021	7
4415	4400	15	4	0.1177	4150.0	ORF1ab	1.0	1384.0	4135.0	ORF1ab	1.0	1379.0	5.0	same gene	2021-07	2021	7
4412	4398	14	4	0.1177	4147.0	ORF1ab	1.0	1383.0	4133.0	ORF1ab	2.0	1378.0	5.0	same gene	2021-07	2021	7
4401	4415	14	4	0.1177	4136.0	ORF1ab	2.0	1379.0	4150.0	ORF1ab	1.0	1384.0	5.0	same gene	2021-07	2021	7
4401	4418	17	4	0.1177	4136.0	ORF1ab	2.0	1379.0	4153.0	ORF1ab	1.0	1385.0	6.0	same gene	2021-07	2021	7
4401	4419	18	4	0.1177	4136.0	ORF1ab	2.0	1379.0	4154.0	ORF1ab	2.0	1385.0	6.0	same gene	2021-07	2021	7
4401	4420	19	4	0.1177	4136.0	ORF1ab	2.0	1379.0	4155.0	ORF1ab	3.0	1385.0	6.0	same gene	2021-07	2021	7
4407	4412	5	4	0.1177	4142.0	ORF1ab	2.0	1381.0	4147.0	ORF1ab	1.0	1383.0	2.0	same gene	2021-07	2021	7
4407	4415	8	4	0.1177	4142.0	ORF1ab	2.0	1381.0	4150.0	ORF1ab	1.0	1384.0	3.0	same gene	2021-07	2021	7
4412	4401	11	4	0.1177	4147.0	ORF1ab	1.0	1383.0	4136.0	ORF1ab	2.0	1379.0	4.0	same gene	2021-07	2021	7
4415	4401	14	4	0.1177	4150.0	ORF1ab	1.0	1384.0	4136.0	ORF1ab	2.0	1379.0	5.0	same gene	2021-07	2021	7
4418	4400	18	4	0.1177	4153.0	ORF1ab	1.0	1385.0	4135.0	ORF1ab	1.0	1379.0	6.0	same gene	2021-07	2021	7
4401	4406	5	4	0.1177	4136.0	ORF1ab	2.0	1379.0	4141.0	ORF1ab	1.0	1381.0	2.0	same gene	2021-07	2021	7
4400	4420	20	4	0.1177	4135.0	ORF1ab	1.0	1379.0	4155.0	ORF1ab	3.0	1385.0	6.0	same gene	2021-07	2021	7
4400	4419	19	4	0.1177	4135.0	ORF1ab	1.0	1379.0	4154.0	ORF1ab	2.0	1385.0	6.0	same gene	2021-07	2021	7
4400	4418	18	4	0.1177	4135.0	ORF1ab	1.0	1379.0	4153.0	ORF1ab	1.0	1385.0	6.0	same gene	2021-07	2021	7
4400	4415	15	4	0.1177	4135.0	ORF1ab	1.0	1379.0	4150.0	ORF1ab	1.0	1384.0	5.0	same gene	2021-07	2021	7
4400	4412	12	4	0.1177	4135.0	ORF1ab	1.0	1379.0	4147.0	ORF1ab	1.0	1383.0	4.0	same gene	2021-07	2021	7
4400	4406	6	4	0.1177	4135.0	ORF1ab	1.0	1379.0	4141.0	ORF1ab	1.0	1381.0	2.0	same gene	2021-07	2021	7
4398	4420	22	4	0.1177	4133.0	ORF1ab	2.0	1378.0	4155.0	ORF1ab	3.0	1385.0	7.0	same gene	2021-07	2021	7
4398	4419	21	4	0.1177	4133.0	ORF1ab	2.0	1378.0	4154.0	ORF1ab	2.0	1385.0	7.0	same gene	2021-07	2021	7
4398	4418	20	4	0.1177	4133.0	ORF1ab	2.0	1378.0	4153.0	ORF1ab	1.0	1385.0	7.0	same gene	2021-07	2021	7
4398	4415	17	4	0.1177	4133.0	ORF1ab	2.0	1378.0	4150.0	ORF1ab	1.0	1384.0	6.0	same gene	2021-07	2021	7
4398	4412	14	4	0.1177	4133.0	ORF1ab	2.0	1378.0	4147.0	ORF1ab	1.0	1383.0	5.0	same gene	2021-07	2021	7
4412	4400	12	4	0.1177	4147.0	ORF1ab	1.0	1383.0	4135.0	ORF1ab	1.0	1379.0	4.0	same gene	2021-07	2021	7
4398	4406	8	4	0.1177	4133.0	ORF1ab	2.0	1378.0	4141.0	ORF1ab	1.0	1381.0	3.0	same gene	2021-07	2021	7
4406	4398	8	4	0.1177	4141.0	ORF1ab	1.0	1381.0	4133.0	ORF1ab	2.0	1378.0	3.0	same gene	2021-07	2021	7
4407	4418	11	4	0.1177	4142.0	ORF1ab	2.0	1381.0	4153.0	ORF1ab	1.0	1385.0	4.0	same gene	2021-07	2021	7
4406	4400	6	4	0.1177	4141.0	ORF1ab	1.0	1381.0	4135.0	ORF1ab	1.0	1379.0	2.0	same gene	2021-07	2021	7
4419	4407	12	4	0.1177	4154.0	ORF1ab	2.0	1385.0	4142.0	ORF1ab	2.0	1381.0	4.0	same gene	2021-07	2021	7
4420	4407	13	4	0.1177	4155.0	ORF1ab	3.0	1385.0	4142.0	ORF1ab	2.0	1381.0	4.0	same gene	2021-07	2021	7
4415	4407	8	4	0.1177	4150.0	ORF1ab	1.0	1384.0	4142.0	ORF1ab	2.0	1381.0	3.0	same gene	2021-07	2021	7
4415	4409	6	4	0.1177	4150.0	ORF1ab	1.0	1384.0	4144.0	ORF1ab	1.0	1382.0	2.0	same gene	2021-07	2021	7
4418	4409	9	4	0.1177	4153.0	ORF1ab	1.0	1385.0	4144.0	ORF1ab	1.0	1382.0	3.0	same gene	2021-07	2021	7
4419	4409	10	4	0.1177	4154.0	ORF1ab	2.0	1385.0	4144.0	ORF1ab	1.0	1382.0	3.0	same gene	2021-07	2021	7
4420	4409	11	4	0.1177	4155.0	ORF1ab	3.0	1385.0	4144.0	ORF1ab	1.0	1382.0	3.0	same gene	2021-07	2021	7
4419	4400	19	4	0.1177	4154.0	ORF1ab	2.0	1385.0	4135.0	ORF1ab	1.0	1379.0	6.0	same gene	2021-07	2021	7
4420	4398	22	4	0.1177	4155.0	ORF1ab	3.0	1385.0	4133.0	ORF1ab	2.0	1378.0	7.0	same gene	2021-07	2021	7
4412	4407	5	4	0.1177	4147.0	ORF1ab	1.0	1383.0	4142.0	ORF1ab	2.0	1381.0	2.0	same gene	2021-07	2021	7
4419	4398	21	4	0.1177	4154.0	ORF1ab	2.0	1385.0	4133.0	ORF1ab	2.0	1378.0	7.0	same gene	2021-07	2021	7
4406	4401	5	4	0.1177	4141.0	ORF1ab	1.0	1381.0	4136.0	ORF1ab	2.0	1379.0	2.0	same gene	2021-07	2021	7
4420	4400	20	4	0.1177	4155.0	ORF1ab	3.0	1385.0	4135.0	ORF1ab	1.0	1379.0	6.0	same gene	2021-07	2021	7
4418	4398	20	4	0.1177	4153.0	ORF1ab	1.0	1385.0	4133.0	ORF1ab	2.0	1378.0	7.0	same gene	2021-07	2021	7
4415	4398	17	4	0.1177	4150.0	ORF1ab	1.0	1384.0	4133.0	ORF1ab	2.0	1378.0	6.0	same gene	2021-07	2021	7
4409	4420	11	4	0.1177	4144.0	ORF1ab	1.0	1382.0	4155.0	ORF1ab	3.0	1385.0	3.0	same gene	2021-07	2021	7
4409	4419	10	4	0.1177	4144.0	ORF1ab	1.0	1382.0	4154.0	ORF1ab	2.0	1385.0	3.0	same gene	2021-07	2021	7
4409	4418	9	4	0.1177	4144.0	ORF1ab	1.0	1382.0	4153.0	ORF1ab	1.0	1385.0	3.0	same gene	2021-07	2021	7
4420	4401	19	4	0.1177	4155.0	ORF1ab	3.0	1385.0	4136.0	ORF1ab	2.0	1379.0	6.0	same gene	2021-07	2021	7
4409	4415	6	4	0.1177	4144.0	ORF1ab	1.0	1382.0	4150.0	ORF1ab	1.0	1384.0	2.0	same gene	2021-07	2021	7
4407	4420	13	4	0.1177	4142.0	ORF1ab	2.0	1381.0	4155.0	ORF1ab	3.0	1385.0	4.0	same gene	2021-07	2021	7
4419	4401	18	4	0.1177	4154.0	ORF1ab	2.0	1385.0	4136.0	ORF1ab	2.0	1379.0	6.0	same gene	2021-07	2021	7
4418	4401	17	4	0.1177	4153.0	ORF1ab	1.0	1385.0	4136.0	ORF1ab	2.0	1379.0	6.0	same gene	2021-07	2021	7
4407	4419	12	4	0.1177	4142.0	ORF1ab	2.0	1381.0	4154.0	ORF1ab	2.0	1385.0	4.0	same gene	2021-07	2021	7
4418	4407	11	4	0.1177	4153.0	ORF1ab	1.0	1385.0	4142.0	ORF1ab	2.0	1381.0	4.0	same gene	2021-07	2021	7
4409	4404	5	4	0.11767	4144.0	ORF1ab	1.0	1382.0	4139.0	ORF1ab	2.0	1380.0	2.0	same gene	2021-07	2021	7
4398	4404	6	4	0.11767	4133.0	ORF1ab	2.0	1378.0	4139.0	ORF1ab	2.0	1380.0	2.0	same gene	2021-07	2021	7
4404	4409	5	4	0.11767	4139.0	ORF1ab	2.0	1380.0	4144.0	ORF1ab	1.0	1382.0	2.0	same gene	2021-07	2021	7
4404	4398	6	4	0.11767	4139.0	ORF1ab	2.0	1380.0	4133.0	ORF1ab	2.0	1378.0	2.0	same gene	2021-07	2021	7
4405	4398	7	4	0.11767	4140.0	ORF1ab	3.0	1380.0	4133.0	ORF1ab	2.0	1378.0	2.0	same gene	2021-07	2021	7
4398	4405	7	4	0.11767	4133.0	ORF1ab	2.0	1378.0	4140.0	ORF1ab	3.0	1380.0	2.0	same gene	2021-07	2021	7
4400	4408	8	4	0.11765	4135.0	ORF1ab	1.0	1379.0	4143.0	ORF1ab	3.0	1381.0	2.0	same gene	2021-07	2021	7
4400	4411	11	4	0.11765	4135.0	ORF1ab	1.0	1379.0	4146.0	ORF1ab	3.0	1382.0	3.0	same gene	2021-07	2021	7
4408	4400	8	4	0.11765	4143.0	ORF1ab	3.0	1381.0	4135.0	ORF1ab	1.0	1379.0	2.0	same gene	2021-07	2021	7
4401	4411	10	4	0.11765	4136.0	ORF1ab	2.0	1379.0	4146.0	ORF1ab	3.0	1382.0	3.0	same gene	2021-07	2021	7
4398	4411	13	4	0.11765	4133.0	ORF1ab	2.0	1378.0	4146.0	ORF1ab	3.0	1382.0	4.0	same gene	2021-07	2021	7
4411	4400	11	4	0.11765	4146.0	ORF1ab	3.0	1382.0	4135.0	ORF1ab	1.0	1379.0	3.0	same gene	2021-07	2021	7
4398	4408	10	4	0.11765	4133.0	ORF1ab	2.0	1378.0	4143.0	ORF1ab	3.0	1381.0	3.0	same gene	2021-07	2021	7
4401	4408	7	4	0.11765	4136.0	ORF1ab	2.0	1379.0	4143.0	ORF1ab	3.0	1381.0	2.0	same gene	2021-07	2021	7
4411	4398	13	4	0.11765	4146.0	ORF1ab	3.0	1382.0	4133.0	ORF1ab	2.0	1378.0	4.0	same gene	2021-07	2021	7
4408	4398	10	4	0.11765	4143.0	ORF1ab	3.0	1381.0	4133.0	ORF1ab	2.0	1378.0	3.0	same gene	2021-07	2021	7
4411	4401	10	4	0.11765	4146.0	ORF1ab	3.0	1382.0	4136.0	ORF1ab	2.0	1379.0	3.0	same gene	2021-07	2021	7
4408	4401	7	4	0.11765	4143.0	ORF1ab	3.0	1381.0	4136.0	ORF1ab	2.0	1379.0	2.0	same gene	2021-07	2021	7
4410	4401	9	4	0.11764	4145.0	ORF1ab	2.0	1382.0	4136.0	ORF1ab	2.0	1379.0	3.0	same gene	2021-07	2021	7
4400	4410	10	4	0.11764	4135.0	ORF1ab	1.0	1379.0	4145.0	ORF1ab	2.0	1382.0	3.0	same gene	2021-07	2021	7
4398	4410	12	4	0.11764	4133.0	ORF1ab	2.0	1378.0	4145.0	ORF1ab	2.0	1382.0	4.0	same gene	2021-07	2021	7
4410	4400	10	4	0.11764	4145.0	ORF1ab	2.0	1382.0	4135.0	ORF1ab	1.0	1379.0	3.0	same gene	2021-07	2021	7
4410	4398	12	4	0.11764	4145.0	ORF1ab	2.0	1382.0	4133.0	ORF1ab	2.0	1378.0	4.0	same gene	2021-07	2021	7
4401	4410	9	4	0.11764	4136.0	ORF1ab	2.0	1379.0	4145.0	ORF1ab	2.0	1382.0	3.0	same gene	2021-07	2021	7
4421	4412	9	4	0.1176	4156.0	ORF1ab	1.0	1386.0	4147.0	ORF1ab	1.0	1383.0	3.0	same gene	2021-07	2021	7
4421	4415	6	4	0.1176	4156.0	ORF1ab	1.0	1386.0	4150.0	ORF1ab	1.0	1384.0	2.0	same gene	2021-07	2021	7
4412	4421	9	4	0.1176	4147.0	ORF1ab	1.0	1383.0	4156.0	ORF1ab	1.0	1386.0	3.0	same gene	2021-07	2021	7
4415	4421	6	4	0.1176	4150.0	ORF1ab	1.0	1384.0	4156.0	ORF1ab	1.0	1386.0	2.0	same gene	2021-07	2021	7
4417	4421	4	4	0.1176	4152.0	ORF1ab	3.0	1384.0	4156.0	ORF1ab	1.0	1386.0	2.0	same gene	2021-07	2021	7
4421	4417	4	4	0.1176	4156.0	ORF1ab	1.0	1386.0	4152.0	ORF1ab	3.0	1384.0	2.0	same gene	2021-07	2021	7
4415	4422	7	4	0.11753	4150.0	ORF1ab	1.0	1384.0	4157.0	ORF1ab	2.0	1386.0	2.0	same gene	2021-07	2021	7
4412	4422	10	4	0.11753	4147.0	ORF1ab	1.0	1383.0	4157.0	ORF1ab	2.0	1386.0	3.0	same gene	2021-07	2021	7
4422	4412	10	4	0.11753	4157.0	ORF1ab	2.0	1386.0	4147.0	ORF1ab	1.0	1383.0	3.0	same gene	2021-07	2021	7
4422	4415	7	4	0.11753	4157.0	ORF1ab	2.0	1386.0	4150.0	ORF1ab	1.0	1384.0	2.0	same gene	2021-07	2021	7
4403	4398	5	4	0.11752	4138.0	ORF1ab	1.0	1380.0	4133.0	ORF1ab	2.0	1378.0	2.0	same gene	2021-07	2021	7
4398	4403	5	4	0.11752	4133.0	ORF1ab	2.0	1378.0	4138.0	ORF1ab	1.0	1380.0	2.0	same gene	2021-07	2021	7
8792	8788	4	4	0.11725	8527.0	ORF1ab	1.0	2843.0	8523.0	ORF1ab	3.0	2841.0	2.0	same gene	2021-07	2021	7
8788	8792	4	4	0.11725	8523.0	ORF1ab	3.0	2841.0	8527.0	ORF1ab	1.0	2843.0	2.0	same gene	2021-07	2021	7
4424	4419	5	4	0.11644	4159.0	ORF1ab	1.0	1387.0	4154.0	ORF1ab	2.0	1385.0	2.0	same gene	2021-07	2021	7
4424	4412	12	4	0.11644	4159.0	ORF1ab	1.0	1387.0	4147.0	ORF1ab	1.0	1383.0	4.0	same gene	2021-07	2021	7
4419	4424	5	4	0.11644	4154.0	ORF1ab	2.0	1385.0	4159.0	ORF1ab	1.0	1387.0	2.0	same gene	2021-07	2021	7
4424	4420	4	4	0.11644	4159.0	ORF1ab	1.0	1387.0	4155.0	ORF1ab	3.0	1385.0	2.0	same gene	2021-07	2021	7
4412	4424	12	4	0.11644	4147.0	ORF1ab	1.0	1383.0	4159.0	ORF1ab	1.0	1387.0	4.0	same gene	2021-07	2021	7
4424	4418	6	4	0.11644	4159.0	ORF1ab	1.0	1387.0	4153.0	ORF1ab	1.0	1385.0	2.0	same gene	2021-07	2021	7
4418	4424	6	4	0.11644	4153.0	ORF1ab	1.0	1385.0	4159.0	ORF1ab	1.0	1387.0	2.0	same gene	2021-07	2021	7
4424	4415	9	4	0.11644	4159.0	ORF1ab	1.0	1387.0	4150.0	ORF1ab	1.0	1384.0	3.0	same gene	2021-07	2021	7
4415	4424	9	4	0.11644	4150.0	ORF1ab	1.0	1384.0	4159.0	ORF1ab	1.0	1387.0	3.0	same gene	2021-07	2021	7
4420	4424	4	4	0.11644	4155.0	ORF1ab	3.0	1385.0	4159.0	ORF1ab	1.0	1387.0	2.0	same gene	2021-07	2021	7
4064	4052	12	3	0.11525	3799.0	ORF1ab	1.0	1267.0	3787.0	ORF1ab	1.0	1263.0	4.0	same gene	2021-07	2021	7
4056	4065	9	3	0.11525	3791.0	ORF1ab	2.0	1264.0	3800.0	ORF1ab	2.0	1267.0	3.0	same gene	2021-07	2021	7
4056	4064	8	3	0.11525	3791.0	ORF1ab	2.0	1264.0	3799.0	ORF1ab	1.0	1267.0	3.0	same gene	2021-07	2021	7
4056	4062	6	3	0.11525	3791.0	ORF1ab	2.0	1264.0	3797.0	ORF1ab	2.0	1266.0	2.0	same gene	2021-07	2021	7
4056	4061	5	3	0.11525	3791.0	ORF1ab	2.0	1264.0	3796.0	ORF1ab	1.0	1266.0	2.0	same gene	2021-07	2021	7
4061	4056	5	3	0.11525	3796.0	ORF1ab	1.0	1266.0	3791.0	ORF1ab	2.0	1264.0	2.0	same gene	2021-07	2021	7
4062	4056	6	3	0.11525	3797.0	ORF1ab	2.0	1266.0	3791.0	ORF1ab	2.0	1264.0	2.0	same gene	2021-07	2021	7
4064	4056	8	3	0.11525	3799.0	ORF1ab	1.0	1267.0	3791.0	ORF1ab	2.0	1264.0	3.0	same gene	2021-07	2021	7
4062	4052	10	3	0.11525	3797.0	ORF1ab	2.0	1266.0	3787.0	ORF1ab	1.0	1263.0	3.0	same gene	2021-07	2021	7
4065	4056	9	3	0.11525	3800.0	ORF1ab	2.0	1267.0	3791.0	ORF1ab	2.0	1264.0	3.0	same gene	2021-07	2021	7
4052	4064	12	3	0.11525	3787.0	ORF1ab	1.0	1263.0	3799.0	ORF1ab	1.0	1267.0	4.0	same gene	2021-07	2021	7
4052	4062	10	3	0.11525	3787.0	ORF1ab	1.0	1263.0	3797.0	ORF1ab	2.0	1266.0	3.0	same gene	2021-07	2021	7
4065	4052	13	3	0.11525	3800.0	ORF1ab	2.0	1267.0	3787.0	ORF1ab	1.0	1263.0	4.0	same gene	2021-07	2021	7
4061	4052	9	3	0.11525	3796.0	ORF1ab	1.0	1266.0	3787.0	ORF1ab	1.0	1263.0	3.0	same gene	2021-07	2021	7
4052	4065	13	3	0.11525	3787.0	ORF1ab	1.0	1263.0	3800.0	ORF1ab	2.0	1267.0	4.0	same gene	2021-07	2021	7
4052	4061	9	3	0.11525	3787.0	ORF1ab	1.0	1263.0	3796.0	ORF1ab	1.0	1266.0	3.0	same gene	2021-07	2021	7
4053	4061	8	3	0.11524	3788.0	ORF1ab	2.0	1263.0	3796.0	ORF1ab	1.0	1266.0	3.0	same gene	2021-07	2021	7
4061	4053	8	3	0.11524	3796.0	ORF1ab	1.0	1266.0	3788.0	ORF1ab	2.0	1263.0	3.0	same gene	2021-07	2021	7
4064	4053	11	3	0.11524	3799.0	ORF1ab	1.0	1267.0	3788.0	ORF1ab	2.0	1263.0	4.0	same gene	2021-07	2021	7
4062	4053	9	3	0.11524	3797.0	ORF1ab	2.0	1266.0	3788.0	ORF1ab	2.0	1263.0	3.0	same gene	2021-07	2021	7
4074	4053	21	3	0.11524	3809.0	ORF1ab	2.0	1270.0	3788.0	ORF1ab	2.0	1263.0	7.0	same gene	2021-07	2021	7
4053	4062	9	3	0.11524	3788.0	ORF1ab	2.0	1263.0	3797.0	ORF1ab	2.0	1266.0	3.0	same gene	2021-07	2021	7
4053	4064	11	3	0.11524	3788.0	ORF1ab	2.0	1263.0	3799.0	ORF1ab	1.0	1267.0	4.0	same gene	2021-07	2021	7
4053	4065	12	3	0.11524	3788.0	ORF1ab	2.0	1263.0	3800.0	ORF1ab	2.0	1267.0	4.0	same gene	2021-07	2021	7
4065	4053	12	3	0.11524	3800.0	ORF1ab	2.0	1267.0	3788.0	ORF1ab	2.0	1263.0	4.0	same gene	2021-07	2021	7
4053	4074	21	3	0.11524	3788.0	ORF1ab	2.0	1263.0	3809.0	ORF1ab	2.0	1270.0	7.0	same gene	2021-07	2021	7
4063	4052	11	3	0.11517	3798.0	ORF1ab	3.0	1266.0	3787.0	ORF1ab	1.0	1263.0	3.0	same gene	2021-07	2021	7
4056	4063	7	3	0.11517	3791.0	ORF1ab	2.0	1264.0	3798.0	ORF1ab	3.0	1266.0	2.0	same gene	2021-07	2021	7
4067	4053	14	3	0.11517	3802.0	ORF1ab	1.0	1268.0	3788.0	ORF1ab	2.0	1263.0	5.0	same gene	2021-07	2021	7
4052	4063	11	3	0.11517	3787.0	ORF1ab	1.0	1263.0	3798.0	ORF1ab	3.0	1266.0	3.0	same gene	2021-07	2021	7
4063	4056	7	3	0.11517	3798.0	ORF1ab	3.0	1266.0	3791.0	ORF1ab	2.0	1264.0	2.0	same gene	2021-07	2021	7
4053	4067	14	3	0.11517	3788.0	ORF1ab	2.0	1263.0	3802.0	ORF1ab	1.0	1268.0	5.0	same gene	2021-07	2021	7
4062	4055	7	3	0.11514	3797.0	ORF1ab	2.0	1266.0	3790.0	ORF1ab	1.0	1264.0	2.0	same gene	2021-07	2021	7
4065	4060	5	3	0.11514	3800.0	ORF1ab	2.0	1267.0	3795.0	ORF1ab	3.0	1265.0	2.0	same gene	2021-07	2021	7
4064	4055	9	3	0.11514	3799.0	ORF1ab	1.0	1267.0	3790.0	ORF1ab	1.0	1264.0	3.0	same gene	2021-07	2021	7
4065	4055	10	3	0.11514	3800.0	ORF1ab	2.0	1267.0	3790.0	ORF1ab	1.0	1264.0	3.0	same gene	2021-07	2021	7
4064	4060	4	3	0.11514	3799.0	ORF1ab	1.0	1267.0	3795.0	ORF1ab	3.0	1265.0	2.0	same gene	2021-07	2021	7
4061	4055	6	3	0.11514	3796.0	ORF1ab	1.0	1266.0	3790.0	ORF1ab	1.0	1264.0	2.0	same gene	2021-07	2021	7
4055	4064	9	3	0.11514	3790.0	ORF1ab	1.0	1264.0	3799.0	ORF1ab	1.0	1267.0	3.0	same gene	2021-07	2021	7
4051	4062	11	3	0.11514	3786.0	ORF1ab	3.0	1262.0	3797.0	ORF1ab	2.0	1266.0	4.0	same gene	2021-07	2021	7
4055	4062	7	3	0.11514	3790.0	ORF1ab	1.0	1264.0	3797.0	ORF1ab	2.0	1266.0	2.0	same gene	2021-07	2021	7
4055	4061	6	3	0.11514	3790.0	ORF1ab	1.0	1264.0	3796.0	ORF1ab	1.0	1266.0	2.0	same gene	2021-07	2021	7
4056	4051	5	3	0.11514	3791.0	ORF1ab	2.0	1264.0	3786.0	ORF1ab	3.0	1262.0	2.0	same gene	2021-07	2021	7
4065	4051	14	3	0.11514	3800.0	ORF1ab	2.0	1267.0	3786.0	ORF1ab	3.0	1262.0	5.0	same gene	2021-07	2021	7
4052	4060	8	3	0.11514	3787.0	ORF1ab	1.0	1263.0	3795.0	ORF1ab	3.0	1265.0	2.0	same gene	2021-07	2021	7
4060	4052	8	3	0.11514	3795.0	ORF1ab	3.0	1265.0	3787.0	ORF1ab	1.0	1263.0	2.0	same gene	2021-07	2021	7
4051	4065	14	3	0.11514	3786.0	ORF1ab	3.0	1262.0	3800.0	ORF1ab	2.0	1267.0	5.0	same gene	2021-07	2021	7
4051	4064	13	3	0.11514	3786.0	ORF1ab	3.0	1262.0	3799.0	ORF1ab	1.0	1267.0	5.0	same gene	2021-07	2021	7
4061	4051	10	3	0.11514	3796.0	ORF1ab	1.0	1266.0	3786.0	ORF1ab	3.0	1262.0	4.0	same gene	2021-07	2021	7
4051	4061	10	3	0.11514	3786.0	ORF1ab	3.0	1262.0	3796.0	ORF1ab	1.0	1266.0	4.0	same gene	2021-07	2021	7
4051	4056	5	3	0.11514	3786.0	ORF1ab	3.0	1262.0	3791.0	ORF1ab	2.0	1264.0	2.0	same gene	2021-07	2021	7
4060	4064	4	3	0.11514	3795.0	ORF1ab	3.0	1265.0	3799.0	ORF1ab	1.0	1267.0	2.0	same gene	2021-07	2021	7
4062	4051	11	3	0.11514	3797.0	ORF1ab	2.0	1266.0	3786.0	ORF1ab	3.0	1262.0	4.0	same gene	2021-07	2021	7
4060	4065	5	3	0.11514	3795.0	ORF1ab	3.0	1265.0	3800.0	ORF1ab	2.0	1267.0	2.0	same gene	2021-07	2021	7
4064	4051	13	3	0.11514	3799.0	ORF1ab	1.0	1267.0	3786.0	ORF1ab	3.0	1262.0	5.0	same gene	2021-07	2021	7
4055	4065	10	3	0.11514	3790.0	ORF1ab	1.0	1264.0	3800.0	ORF1ab	2.0	1267.0	3.0	same gene	2021-07	2021	7
4053	4068	15	3	0.11513	3788.0	ORF1ab	2.0	1263.0	3803.0	ORF1ab	2.0	1268.0	5.0	same gene	2021-07	2021	7
4068	4053	15	3	0.11513	3803.0	ORF1ab	2.0	1268.0	3788.0	ORF1ab	2.0	1263.0	5.0	same gene	2021-07	2021	7
4065	4054	11	3	0.1151	3800.0	ORF1ab	2.0	1267.0	3789.0	ORF1ab	3.0	1263.0	4.0	same gene	2021-07	2021	7
4054	4061	7	3	0.1151	3789.0	ORF1ab	3.0	1263.0	3796.0	ORF1ab	1.0	1266.0	3.0	same gene	2021-07	2021	7
4054	4062	8	3	0.1151	3789.0	ORF1ab	3.0	1263.0	3797.0	ORF1ab	2.0	1266.0	3.0	same gene	2021-07	2021	7
4054	4064	10	3	0.1151	3789.0	ORF1ab	3.0	1263.0	3799.0	ORF1ab	1.0	1267.0	4.0	same gene	2021-07	2021	7
4054	4065	11	3	0.1151	3789.0	ORF1ab	3.0	1263.0	3800.0	ORF1ab	2.0	1267.0	4.0	same gene	2021-07	2021	7
4062	4054	8	3	0.1151	3797.0	ORF1ab	2.0	1266.0	3789.0	ORF1ab	3.0	1263.0	3.0	same gene	2021-07	2021	7
4061	4054	7	3	0.1151	3796.0	ORF1ab	1.0	1266.0	3789.0	ORF1ab	3.0	1263.0	3.0	same gene	2021-07	2021	7
4064	4054	10	3	0.1151	3799.0	ORF1ab	1.0	1267.0	3789.0	ORF1ab	3.0	1263.0	4.0	same gene	2021-07	2021	7
4057	4065	8	3	0.11509	3792.0	ORF1ab	3.0	1264.0	3800.0	ORF1ab	2.0	1267.0	3.0	same gene	2021-07	2021	7
4061	4057	4	3	0.11509	3796.0	ORF1ab	1.0	1266.0	3792.0	ORF1ab	3.0	1264.0	2.0	same gene	2021-07	2021	7
4057	4064	7	3	0.11509	3792.0	ORF1ab	3.0	1264.0	3799.0	ORF1ab	1.0	1267.0	3.0	same gene	2021-07	2021	7
4057	4062	5	3	0.11509	3792.0	ORF1ab	3.0	1264.0	3797.0	ORF1ab	2.0	1266.0	2.0	same gene	2021-07	2021	7
4057	4061	4	3	0.11509	3792.0	ORF1ab	3.0	1264.0	3796.0	ORF1ab	1.0	1266.0	2.0	same gene	2021-07	2021	7
4065	4057	8	3	0.11509	3800.0	ORF1ab	2.0	1267.0	3792.0	ORF1ab	3.0	1264.0	3.0	same gene	2021-07	2021	7
4064	4057	7	3	0.11509	3799.0	ORF1ab	1.0	1267.0	3792.0	ORF1ab	3.0	1264.0	3.0	same gene	2021-07	2021	7
4062	4057	5	3	0.11509	3797.0	ORF1ab	2.0	1266.0	3792.0	ORF1ab	3.0	1264.0	2.0	same gene	2021-07	2021	7
4070	4053	17	3	0.11508	3805.0	ORF1ab	1.0	1269.0	3788.0	ORF1ab	2.0	1263.0	6.0	same gene	2021-07	2021	7
4071	4053	18	3	0.11508	3806.0	ORF1ab	2.0	1269.0	3788.0	ORF1ab	2.0	1263.0	6.0	same gene	2021-07	2021	7
4053	4070	17	3	0.11508	3788.0	ORF1ab	2.0	1263.0	3805.0	ORF1ab	1.0	1269.0	6.0	same gene	2021-07	2021	7
4053	4071	18	3	0.11508	3788.0	ORF1ab	2.0	1263.0	3806.0	ORF1ab	2.0	1269.0	6.0	same gene	2021-07	2021	7
4053	4066	13	3	0.11505	3788.0	ORF1ab	2.0	1263.0	3801.0	ORF1ab	3.0	1267.0	4.0	same gene	2021-07	2021	7
4053	4069	16	3	0.11505	3788.0	ORF1ab	2.0	1263.0	3804.0	ORF1ab	3.0	1268.0	5.0	same gene	2021-07	2021	7
4066	4053	13	3	0.11505	3801.0	ORF1ab	3.0	1267.0	3788.0	ORF1ab	2.0	1263.0	4.0	same gene	2021-07	2021	7
4069	4053	16	3	0.11505	3804.0	ORF1ab	3.0	1268.0	3788.0	ORF1ab	2.0	1263.0	5.0	same gene	2021-07	2021	7
5439	5445	6	3	0.11497	5174.0	ORF1ab	2.0	1725.0	5180.0	ORF1ab	2.0	1727.0	2.0	same gene	2021-07	2021	7
5439	5444	5	3	0.11497	5174.0	ORF1ab	2.0	1725.0	5179.0	ORF1ab	1.0	1727.0	2.0	same gene	2021-07	2021	7
5435	5445	10	3	0.11497	5170.0	ORF1ab	1.0	1724.0	5180.0	ORF1ab	2.0	1727.0	3.0	same gene	2021-07	2021	7
5435	5446	11	3	0.11497	5170.0	ORF1ab	1.0	1724.0	5181.0	ORF1ab	3.0	1727.0	3.0	same gene	2021-07	2021	7
5439	5446	7	3	0.11497	5174.0	ORF1ab	2.0	1725.0	5181.0	ORF1ab	3.0	1727.0	2.0	same gene	2021-07	2021	7
5435	5443	8	3	0.11497	5170.0	ORF1ab	1.0	1724.0	5178.0	ORF1ab	3.0	1726.0	2.0	same gene	2021-07	2021	7
5435	5444	9	3	0.11497	5170.0	ORF1ab	1.0	1724.0	5179.0	ORF1ab	1.0	1727.0	3.0	same gene	2021-07	2021	7
5432	5445	13	3	0.11497	5167.0	ORF1ab	1.0	1723.0	5180.0	ORF1ab	2.0	1727.0	4.0	same gene	2021-07	2021	7
5433	5446	13	3	0.11497	5168.0	ORF1ab	2.0	1723.0	5181.0	ORF1ab	3.0	1727.0	4.0	same gene	2021-07	2021	7
5432	5444	12	3	0.11497	5167.0	ORF1ab	1.0	1723.0	5179.0	ORF1ab	1.0	1727.0	4.0	same gene	2021-07	2021	7
5445	5433	12	3	0.11497	5180.0	ORF1ab	2.0	1727.0	5168.0	ORF1ab	2.0	1723.0	4.0	same gene	2021-07	2021	7
5446	5433	13	3	0.11497	5181.0	ORF1ab	3.0	1727.0	5168.0	ORF1ab	2.0	1723.0	4.0	same gene	2021-07	2021	7
5433	5443	10	3	0.11497	5168.0	ORF1ab	2.0	1723.0	5178.0	ORF1ab	3.0	1726.0	3.0	same gene	2021-07	2021	7
5433	5445	12	3	0.11497	5168.0	ORF1ab	2.0	1723.0	5180.0	ORF1ab	2.0	1727.0	4.0	same gene	2021-07	2021	7
5433	5444	11	3	0.11497	5168.0	ORF1ab	2.0	1723.0	5179.0	ORF1ab	1.0	1727.0	4.0	same gene	2021-07	2021	7
5446	5435	11	3	0.11497	5181.0	ORF1ab	3.0	1727.0	5170.0	ORF1ab	1.0	1724.0	3.0	same gene	2021-07	2021	7
5432	5446	14	3	0.11497	5167.0	ORF1ab	1.0	1723.0	5181.0	ORF1ab	3.0	1727.0	4.0	same gene	2021-07	2021	7
5433	5439	6	3	0.11497	5168.0	ORF1ab	2.0	1723.0	5174.0	ORF1ab	2.0	1725.0	2.0	same gene	2021-07	2021	7
5445	5435	10	3	0.11497	5180.0	ORF1ab	2.0	1727.0	5170.0	ORF1ab	1.0	1724.0	3.0	same gene	2021-07	2021	7
5444	5435	9	3	0.11497	5179.0	ORF1ab	1.0	1727.0	5170.0	ORF1ab	1.0	1724.0	3.0	same gene	2021-07	2021	7
5439	5432	7	3	0.11497	5174.0	ORF1ab	2.0	1725.0	5167.0	ORF1ab	1.0	1723.0	2.0	same gene	2021-07	2021	7
5443	5435	8	3	0.11497	5178.0	ORF1ab	3.0	1726.0	5170.0	ORF1ab	1.0	1724.0	2.0	same gene	2021-07	2021	7
5446	5439	7	3	0.11497	5181.0	ORF1ab	3.0	1727.0	5174.0	ORF1ab	2.0	1725.0	2.0	same gene	2021-07	2021	7
5446	5432	14	3	0.11497	5181.0	ORF1ab	3.0	1727.0	5167.0	ORF1ab	1.0	1723.0	4.0	same gene	2021-07	2021	7
5443	5433	10	3	0.11497	5178.0	ORF1ab	3.0	1726.0	5168.0	ORF1ab	2.0	1723.0	3.0	same gene	2021-07	2021	7
5445	5439	6	3	0.11497	5180.0	ORF1ab	2.0	1727.0	5174.0	ORF1ab	2.0	1725.0	2.0	same gene	2021-07	2021	7
5432	5443	11	3	0.11497	5167.0	ORF1ab	1.0	1723.0	5178.0	ORF1ab	3.0	1726.0	3.0	same gene	2021-07	2021	7
5439	5433	6	3	0.11497	5174.0	ORF1ab	2.0	1725.0	5168.0	ORF1ab	2.0	1723.0	2.0	same gene	2021-07	2021	7
5444	5433	11	3	0.11497	5179.0	ORF1ab	1.0	1727.0	5168.0	ORF1ab	2.0	1723.0	4.0	same gene	2021-07	2021	7
5444	5439	5	3	0.11497	5179.0	ORF1ab	1.0	1727.0	5174.0	ORF1ab	2.0	1725.0	2.0	same gene	2021-07	2021	7
5432	5439	7	3	0.11497	5167.0	ORF1ab	1.0	1723.0	5174.0	ORF1ab	2.0	1725.0	2.0	same gene	2021-07	2021	7
5443	5432	11	3	0.11497	5178.0	ORF1ab	3.0	1726.0	5167.0	ORF1ab	1.0	1723.0	3.0	same gene	2021-07	2021	7
5444	5432	12	3	0.11497	5179.0	ORF1ab	1.0	1727.0	5167.0	ORF1ab	1.0	1723.0	4.0	same gene	2021-07	2021	7
5445	5432	13	3	0.11497	5180.0	ORF1ab	2.0	1727.0	5167.0	ORF1ab	1.0	1723.0	4.0	same gene	2021-07	2021	7
5442	5449	7	3	0.11496	5177.0	ORF1ab	2.0	1726.0	5184.0	ORF1ab	3.0	1728.0	2.0	same gene	2021-07	2021	7
5442	5432	10	3	0.11496	5177.0	ORF1ab	2.0	1726.0	5167.0	ORF1ab	1.0	1723.0	3.0	same gene	2021-07	2021	7
5449	5440	9	3	0.11496	5184.0	ORF1ab	3.0	1728.0	5175.0	ORF1ab	3.0	1725.0	3.0	same gene	2021-07	2021	7
5449	5442	7	3	0.11496	5184.0	ORF1ab	3.0	1728.0	5177.0	ORF1ab	2.0	1726.0	2.0	same gene	2021-07	2021	7
5433	5449	16	3	0.11496	5168.0	ORF1ab	2.0	1723.0	5184.0	ORF1ab	3.0	1728.0	5.0	same gene	2021-07	2021	7
5443	5449	6	3	0.11496	5178.0	ORF1ab	3.0	1726.0	5184.0	ORF1ab	3.0	1728.0	2.0	same gene	2021-07	2021	7
5440	5446	6	3	0.11496	5175.0	ORF1ab	3.0	1725.0	5181.0	ORF1ab	3.0	1727.0	2.0	same gene	2021-07	2021	7
5440	5449	9	3	0.11496	5175.0	ORF1ab	3.0	1725.0	5184.0	ORF1ab	3.0	1728.0	3.0	same gene	2021-07	2021	7
5439	5449	10	3	0.11496	5174.0	ORF1ab	2.0	1725.0	5184.0	ORF1ab	3.0	1728.0	3.0	same gene	2021-07	2021	7
5440	5445	5	3	0.11496	5175.0	ORF1ab	3.0	1725.0	5180.0	ORF1ab	2.0	1727.0	2.0	same gene	2021-07	2021	7
5449	5432	17	3	0.11496	5184.0	ORF1ab	3.0	1728.0	5167.0	ORF1ab	1.0	1723.0	5.0	same gene	2021-07	2021	7
5440	5444	4	3	0.11496	5175.0	ORF1ab	3.0	1725.0	5179.0	ORF1ab	1.0	1727.0	2.0	same gene	2021-07	2021	7
5435	5442	7	3	0.11496	5170.0	ORF1ab	1.0	1724.0	5177.0	ORF1ab	2.0	1726.0	2.0	same gene	2021-07	2021	7
5440	5432	8	3	0.11496	5175.0	ORF1ab	3.0	1725.0	5167.0	ORF1ab	1.0	1723.0	2.0	same gene	2021-07	2021	7
5449	5435	14	3	0.11496	5184.0	ORF1ab	3.0	1728.0	5170.0	ORF1ab	1.0	1724.0	4.0	same gene	2021-07	2021	7
5442	5435	7	3	0.11496	5177.0	ORF1ab	2.0	1726.0	5170.0	ORF1ab	1.0	1724.0	2.0	same gene	2021-07	2021	7
5432	5449	17	3	0.11496	5167.0	ORF1ab	1.0	1723.0	5184.0	ORF1ab	3.0	1728.0	5.0	same gene	2021-07	2021	7
5449	5439	10	3	0.11496	5184.0	ORF1ab	3.0	1728.0	5174.0	ORF1ab	2.0	1725.0	3.0	same gene	2021-07	2021	7
5444	5440	4	3	0.11496	5179.0	ORF1ab	1.0	1727.0	5175.0	ORF1ab	3.0	1725.0	2.0	same gene	2021-07	2021	7
5445	5440	5	3	0.11496	5180.0	ORF1ab	2.0	1727.0	5175.0	ORF1ab	3.0	1725.0	2.0	same gene	2021-07	2021	7
5446	5440	6	3	0.11496	5181.0	ORF1ab	3.0	1727.0	5175.0	ORF1ab	3.0	1725.0	2.0	same gene	2021-07	2021	7
5449	5443	6	3	0.11496	5184.0	ORF1ab	3.0	1728.0	5178.0	ORF1ab	3.0	1726.0	2.0	same gene	2021-07	2021	7
5432	5442	10	3	0.11496	5167.0	ORF1ab	1.0	1723.0	5177.0	ORF1ab	2.0	1726.0	3.0	same gene	2021-07	2021	7
5442	5433	9	3	0.11496	5177.0	ORF1ab	2.0	1726.0	5168.0	ORF1ab	2.0	1723.0	3.0	same gene	2021-07	2021	7
5432	5440	8	3	0.11496	5167.0	ORF1ab	1.0	1723.0	5175.0	ORF1ab	3.0	1725.0	2.0	same gene	2021-07	2021	7
5449	5433	16	3	0.11496	5184.0	ORF1ab	3.0	1728.0	5168.0	ORF1ab	2.0	1723.0	5.0	same gene	2021-07	2021	7
5435	5449	14	3	0.11496	5170.0	ORF1ab	1.0	1724.0	5184.0	ORF1ab	3.0	1728.0	4.0	same gene	2021-07	2021	7
5433	5442	9	3	0.11496	5168.0	ORF1ab	2.0	1723.0	5177.0	ORF1ab	2.0	1726.0	3.0	same gene	2021-07	2021	7
5440	5433	7	3	0.11496	5175.0	ORF1ab	3.0	1725.0	5168.0	ORF1ab	2.0	1723.0	2.0	same gene	2021-07	2021	7
5433	5440	7	3	0.11496	5168.0	ORF1ab	2.0	1723.0	5175.0	ORF1ab	3.0	1725.0	2.0	same gene	2021-07	2021	7
5423	5444	21	3	0.11495	5158.0	ORF1ab	1.0	1720.0	5179.0	ORF1ab	1.0	1727.0	7.0	same gene	2021-07	2021	7
5435	5448	13	3	0.11495	5170.0	ORF1ab	1.0	1724.0	5183.0	ORF1ab	2.0	1728.0	4.0	same gene	2021-07	2021	7
5448	5439	9	3	0.11495	5183.0	ORF1ab	2.0	1728.0	5174.0	ORF1ab	2.0	1725.0	3.0	same gene	2021-07	2021	7
5423	5446	23	3	0.11495	5158.0	ORF1ab	1.0	1720.0	5181.0	ORF1ab	3.0	1727.0	7.0	same gene	2021-07	2021	7
5423	5432	9	3	0.11495	5158.0	ORF1ab	1.0	1720.0	5167.0	ORF1ab	1.0	1723.0	3.0	same gene	2021-07	2021	7
5423	5433	10	3	0.11495	5158.0	ORF1ab	1.0	1720.0	5168.0	ORF1ab	2.0	1723.0	3.0	same gene	2021-07	2021	7
5423	5435	12	3	0.11495	5158.0	ORF1ab	1.0	1720.0	5170.0	ORF1ab	1.0	1724.0	4.0	same gene	2021-07	2021	7
5423	5439	16	3	0.11495	5158.0	ORF1ab	1.0	1720.0	5174.0	ORF1ab	2.0	1725.0	5.0	same gene	2021-07	2021	7
5423	5440	17	3	0.11495	5158.0	ORF1ab	1.0	1720.0	5175.0	ORF1ab	3.0	1725.0	5.0	same gene	2021-07	2021	7
5423	5445	22	3	0.11495	5158.0	ORF1ab	1.0	1720.0	5180.0	ORF1ab	2.0	1727.0	7.0	same gene	2021-07	2021	7
5433	5448	15	3	0.11495	5168.0	ORF1ab	2.0	1723.0	5183.0	ORF1ab	2.0	1728.0	5.0	same gene	2021-07	2021	7
5423	5443	20	3	0.11495	5158.0	ORF1ab	1.0	1720.0	5178.0	ORF1ab	3.0	1726.0	6.0	same gene	2021-07	2021	7
5423	5442	19	3	0.11495	5158.0	ORF1ab	1.0	1720.0	5177.0	ORF1ab	2.0	1726.0	6.0	same gene	2021-07	2021	7
5448	5440	8	3	0.11495	5183.0	ORF1ab	2.0	1728.0	5175.0	ORF1ab	3.0	1725.0	3.0	same gene	2021-07	2021	7
5434	5449	15	3	0.11495	5169.0	ORF1ab	3.0	1723.0	5184.0	ORF1ab	3.0	1728.0	5.0	same gene	2021-07	2021	7
5434	5446	12	3	0.11495	5169.0	ORF1ab	3.0	1723.0	5181.0	ORF1ab	3.0	1727.0	4.0	same gene	2021-07	2021	7
5434	5445	11	3	0.11495	5169.0	ORF1ab	3.0	1723.0	5180.0	ORF1ab	2.0	1727.0	4.0	same gene	2021-07	2021	7
5448	5442	6	3	0.11495	5183.0	ORF1ab	2.0	1728.0	5177.0	ORF1ab	2.0	1726.0	2.0	same gene	2021-07	2021	7
5434	5443	9	3	0.11495	5169.0	ORF1ab	3.0	1723.0	5178.0	ORF1ab	3.0	1726.0	3.0	same gene	2021-07	2021	7
5434	5439	5	3	0.11495	5169.0	ORF1ab	3.0	1723.0	5174.0	ORF1ab	2.0	1725.0	2.0	same gene	2021-07	2021	7
5432	5448	16	3	0.11495	5167.0	ORF1ab	1.0	1723.0	5183.0	ORF1ab	2.0	1728.0	5.0	same gene	2021-07	2021	7
5434	5444	10	3	0.11495	5169.0	ORF1ab	3.0	1723.0	5179.0	ORF1ab	1.0	1727.0	4.0	same gene	2021-07	2021	7
5448	5443	5	3	0.11495	5183.0	ORF1ab	2.0	1728.0	5178.0	ORF1ab	3.0	1726.0	2.0	same gene	2021-07	2021	7
5440	5423	17	3	0.11495	5175.0	ORF1ab	3.0	1725.0	5158.0	ORF1ab	1.0	1720.0	5.0	same gene	2021-07	2021	7
5445	5434	11	3	0.11495	5180.0	ORF1ab	2.0	1727.0	5169.0	ORF1ab	3.0	1723.0	4.0	same gene	2021-07	2021	7
5449	5434	15	3	0.11495	5184.0	ORF1ab	3.0	1728.0	5169.0	ORF1ab	3.0	1723.0	5.0	same gene	2021-07	2021	7
5432	5423	9	3	0.11495	5167.0	ORF1ab	1.0	1723.0	5158.0	ORF1ab	1.0	1720.0	3.0	same gene	2021-07	2021	7
5448	5435	13	3	0.11495	5183.0	ORF1ab	2.0	1728.0	5170.0	ORF1ab	1.0	1724.0	4.0	same gene	2021-07	2021	7
5444	5434	10	3	0.11495	5179.0	ORF1ab	1.0	1727.0	5169.0	ORF1ab	3.0	1723.0	4.0	same gene	2021-07	2021	7
5443	5434	9	3	0.11495	5178.0	ORF1ab	3.0	1726.0	5169.0	ORF1ab	3.0	1723.0	3.0	same gene	2021-07	2021	7
5439	5434	5	3	0.11495	5174.0	ORF1ab	2.0	1725.0	5169.0	ORF1ab	3.0	1723.0	2.0	same gene	2021-07	2021	7
5443	5448	5	3	0.11495	5178.0	ORF1ab	3.0	1726.0	5183.0	ORF1ab	2.0	1728.0	2.0	same gene	2021-07	2021	7
5448	5432	16	3	0.11495	5183.0	ORF1ab	2.0	1728.0	5167.0	ORF1ab	1.0	1723.0	5.0	same gene	2021-07	2021	7
5442	5448	6	3	0.11495	5177.0	ORF1ab	2.0	1726.0	5183.0	ORF1ab	2.0	1728.0	2.0	same gene	2021-07	2021	7
5446	5423	23	3	0.11495	5181.0	ORF1ab	3.0	1727.0	5158.0	ORF1ab	1.0	1720.0	7.0	same gene	2021-07	2021	7
5440	5448	8	3	0.11495	5175.0	ORF1ab	3.0	1725.0	5183.0	ORF1ab	2.0	1728.0	3.0	same gene	2021-07	2021	7
5445	5423	22	3	0.11495	5180.0	ORF1ab	2.0	1727.0	5158.0	ORF1ab	1.0	1720.0	7.0	same gene	2021-07	2021	7
5439	5448	9	3	0.11495	5174.0	ORF1ab	2.0	1725.0	5183.0	ORF1ab	2.0	1728.0	3.0	same gene	2021-07	2021	7
5444	5423	21	3	0.11495	5179.0	ORF1ab	1.0	1727.0	5158.0	ORF1ab	1.0	1720.0	7.0	same gene	2021-07	2021	7
5442	5423	19	3	0.11495	5177.0	ORF1ab	2.0	1726.0	5158.0	ORF1ab	1.0	1720.0	6.0	same gene	2021-07	2021	7
5448	5433	15	3	0.11495	5183.0	ORF1ab	2.0	1728.0	5168.0	ORF1ab	2.0	1723.0	5.0	same gene	2021-07	2021	7
5443	5423	20	3	0.11495	5178.0	ORF1ab	3.0	1726.0	5158.0	ORF1ab	1.0	1720.0	6.0	same gene	2021-07	2021	7
5433	5423	10	3	0.11495	5168.0	ORF1ab	2.0	1723.0	5158.0	ORF1ab	1.0	1720.0	3.0	same gene	2021-07	2021	7
5435	5423	12	3	0.11495	5170.0	ORF1ab	1.0	1724.0	5158.0	ORF1ab	1.0	1720.0	4.0	same gene	2021-07	2021	7
5439	5423	16	3	0.11495	5174.0	ORF1ab	2.0	1725.0	5158.0	ORF1ab	1.0	1720.0	5.0	same gene	2021-07	2021	7
5446	5434	12	3	0.11495	5181.0	ORF1ab	3.0	1727.0	5169.0	ORF1ab	3.0	1723.0	4.0	same gene	2021-07	2021	7
5446	5438	8	3	0.11494	5181.0	ORF1ab	3.0	1727.0	5173.0	ORF1ab	1.0	1725.0	2.0	same gene	2021-07	2021	7
5433	5438	5	3	0.11494	5168.0	ORF1ab	2.0	1723.0	5173.0	ORF1ab	1.0	1725.0	2.0	same gene	2021-07	2021	7
5444	5438	6	3	0.11494	5179.0	ORF1ab	1.0	1727.0	5173.0	ORF1ab	1.0	1725.0	2.0	same gene	2021-07	2021	7
5438	5433	5	3	0.11494	5173.0	ORF1ab	1.0	1725.0	5168.0	ORF1ab	2.0	1723.0	2.0	same gene	2021-07	2021	7
5432	5438	6	3	0.11494	5167.0	ORF1ab	1.0	1723.0	5173.0	ORF1ab	1.0	1725.0	2.0	same gene	2021-07	2021	7
5445	5438	7	3	0.11494	5180.0	ORF1ab	2.0	1727.0	5173.0	ORF1ab	1.0	1725.0	2.0	same gene	2021-07	2021	7
5438	5446	8	3	0.11494	5173.0	ORF1ab	1.0	1725.0	5181.0	ORF1ab	3.0	1727.0	2.0	same gene	2021-07	2021	7
5438	5445	7	3	0.11494	5173.0	ORF1ab	1.0	1725.0	5180.0	ORF1ab	2.0	1727.0	2.0	same gene	2021-07	2021	7
5438	5444	6	3	0.11494	5173.0	ORF1ab	1.0	1725.0	5179.0	ORF1ab	1.0	1727.0	2.0	same gene	2021-07	2021	7
5438	5432	6	3	0.11494	5173.0	ORF1ab	1.0	1725.0	5167.0	ORF1ab	1.0	1723.0	2.0	same gene	2021-07	2021	7
5430	5443	13	3	0.11493	5165.0	ORF1ab	2.0	1722.0	5178.0	ORF1ab	3.0	1726.0	4.0	same gene	2021-07	2021	7
5430	5439	9	3	0.11493	5165.0	ORF1ab	2.0	1722.0	5174.0	ORF1ab	2.0	1725.0	3.0	same gene	2021-07	2021	7
5430	5442	12	3	0.11493	5165.0	ORF1ab	2.0	1722.0	5177.0	ORF1ab	2.0	1726.0	4.0	same gene	2021-07	2021	7
5430	5440	10	3	0.11493	5165.0	ORF1ab	2.0	1722.0	5175.0	ORF1ab	3.0	1725.0	3.0	same gene	2021-07	2021	7
5430	5445	15	3	0.11493	5165.0	ORF1ab	2.0	1722.0	5180.0	ORF1ab	2.0	1727.0	5.0	same gene	2021-07	2021	7
5430	5435	5	3	0.11493	5165.0	ORF1ab	2.0	1722.0	5170.0	ORF1ab	1.0	1724.0	2.0	same gene	2021-07	2021	7
5430	5444	14	3	0.11493	5165.0	ORF1ab	2.0	1722.0	5179.0	ORF1ab	1.0	1727.0	5.0	same gene	2021-07	2021	7
5446	5430	16	3	0.11493	5181.0	ORF1ab	3.0	1727.0	5165.0	ORF1ab	2.0	1722.0	5.0	same gene	2021-07	2021	7
5430	5446	16	3	0.11493	5165.0	ORF1ab	2.0	1722.0	5181.0	ORF1ab	3.0	1727.0	5.0	same gene	2021-07	2021	7
4047	4053	6	3	0.11493	3782.0	ORF1ab	2.0	1261.0	3788.0	ORF1ab	2.0	1263.0	2.0	same gene	2021-07	2021	7
5449	5430	19	3	0.11493	5184.0	ORF1ab	3.0	1728.0	5165.0	ORF1ab	2.0	1722.0	6.0	same gene	2021-07	2021	7
5445	5430	15	3	0.11493	5180.0	ORF1ab	2.0	1727.0	5165.0	ORF1ab	2.0	1722.0	5.0	same gene	2021-07	2021	7
5444	5430	14	3	0.11493	5179.0	ORF1ab	1.0	1727.0	5165.0	ORF1ab	2.0	1722.0	5.0	same gene	2021-07	2021	7
5443	5430	13	3	0.11493	5178.0	ORF1ab	3.0	1726.0	5165.0	ORF1ab	2.0	1722.0	4.0	same gene	2021-07	2021	7
5442	5430	12	3	0.11493	5177.0	ORF1ab	2.0	1726.0	5165.0	ORF1ab	2.0	1722.0	4.0	same gene	2021-07	2021	7
5440	5430	10	3	0.11493	5175.0	ORF1ab	3.0	1725.0	5165.0	ORF1ab	2.0	1722.0	3.0	same gene	2021-07	2021	7
5439	5430	9	3	0.11493	5174.0	ORF1ab	2.0	1725.0	5165.0	ORF1ab	2.0	1722.0	3.0	same gene	2021-07	2021	7
5430	5449	19	3	0.11493	5165.0	ORF1ab	2.0	1722.0	5184.0	ORF1ab	3.0	1728.0	6.0	same gene	2021-07	2021	7
5435	5430	5	3	0.11493	5170.0	ORF1ab	1.0	1724.0	5165.0	ORF1ab	2.0	1722.0	2.0	same gene	2021-07	2021	7
4053	4047	6	3	0.11493	3788.0	ORF1ab	2.0	1263.0	3782.0	ORF1ab	2.0	1261.0	2.0	same gene	2021-07	2021	7
5445	5429	16	3	0.11492	5180.0	ORF1ab	2.0	1727.0	5164.0	ORF1ab	1.0	1722.0	5.0	same gene	2021-07	2021	7
5443	5429	14	3	0.11492	5178.0	ORF1ab	3.0	1726.0	5164.0	ORF1ab	1.0	1722.0	4.0	same gene	2021-07	2021	7
5444	5429	15	3	0.11492	5179.0	ORF1ab	1.0	1727.0	5164.0	ORF1ab	1.0	1722.0	5.0	same gene	2021-07	2021	7
5439	5429	10	3	0.11492	5174.0	ORF1ab	2.0	1725.0	5164.0	ORF1ab	1.0	1722.0	3.0	same gene	2021-07	2021	7
5446	5429	17	3	0.11492	5181.0	ORF1ab	3.0	1727.0	5164.0	ORF1ab	1.0	1722.0	5.0	same gene	2021-07	2021	7
5449	5429	20	3	0.11492	5184.0	ORF1ab	3.0	1728.0	5164.0	ORF1ab	1.0	1722.0	6.0	same gene	2021-07	2021	7
5435	5429	6	3	0.11492	5170.0	ORF1ab	1.0	1724.0	5164.0	ORF1ab	1.0	1722.0	2.0	same gene	2021-07	2021	7
5429	5444	15	3	0.11492	5164.0	ORF1ab	1.0	1722.0	5179.0	ORF1ab	1.0	1727.0	5.0	same gene	2021-07	2021	7
5440	5429	11	3	0.11492	5175.0	ORF1ab	3.0	1725.0	5164.0	ORF1ab	1.0	1722.0	3.0	same gene	2021-07	2021	7
5429	5435	6	3	0.11492	5164.0	ORF1ab	1.0	1722.0	5170.0	ORF1ab	1.0	1724.0	2.0	same gene	2021-07	2021	7
5442	5429	13	3	0.11492	5177.0	ORF1ab	2.0	1726.0	5164.0	ORF1ab	1.0	1722.0	4.0	same gene	2021-07	2021	7
5429	5440	11	3	0.11492	5164.0	ORF1ab	1.0	1722.0	5175.0	ORF1ab	3.0	1725.0	3.0	same gene	2021-07	2021	7
5429	5442	13	3	0.11492	5164.0	ORF1ab	1.0	1722.0	5177.0	ORF1ab	2.0	1726.0	4.0	same gene	2021-07	2021	7
5429	5443	14	3	0.11492	5164.0	ORF1ab	1.0	1722.0	5178.0	ORF1ab	3.0	1726.0	4.0	same gene	2021-07	2021	7
5429	5449	20	3	0.11492	5164.0	ORF1ab	1.0	1722.0	5184.0	ORF1ab	3.0	1728.0	6.0	same gene	2021-07	2021	7
5429	5445	16	3	0.11492	5164.0	ORF1ab	1.0	1722.0	5180.0	ORF1ab	2.0	1727.0	5.0	same gene	2021-07	2021	7
5429	5446	17	3	0.11492	5164.0	ORF1ab	1.0	1722.0	5181.0	ORF1ab	3.0	1727.0	5.0	same gene	2021-07	2021	7
5429	5439	10	3	0.11492	5164.0	ORF1ab	1.0	1722.0	5174.0	ORF1ab	2.0	1725.0	3.0	same gene	2021-07	2021	7
4058	4064	6	3	0.1149	3793.0	ORF1ab	1.0	1265.0	3799.0	ORF1ab	1.0	1267.0	2.0	same gene	2021-07	2021	7
4065	4058	7	3	0.1149	3800.0	ORF1ab	2.0	1267.0	3793.0	ORF1ab	1.0	1265.0	2.0	same gene	2021-07	2021	7
4058	4065	7	3	0.1149	3793.0	ORF1ab	1.0	1265.0	3800.0	ORF1ab	2.0	1267.0	2.0	same gene	2021-07	2021	7
4058	4052	6	3	0.1149	3793.0	ORF1ab	1.0	1265.0	3787.0	ORF1ab	1.0	1263.0	2.0	same gene	2021-07	2021	7
4052	4058	6	3	0.1149	3787.0	ORF1ab	1.0	1263.0	3793.0	ORF1ab	1.0	1265.0	2.0	same gene	2021-07	2021	7
4064	4058	6	3	0.1149	3799.0	ORF1ab	1.0	1267.0	3793.0	ORF1ab	1.0	1265.0	2.0	same gene	2021-07	2021	7
5440	5447	7	3	0.11485	5175.0	ORF1ab	3.0	1725.0	5182.0	ORF1ab	1.0	1728.0	3.0	same gene	2021-07	2021	7
5442	5447	5	3	0.11485	5177.0	ORF1ab	2.0	1726.0	5182.0	ORF1ab	1.0	1728.0	2.0	same gene	2021-07	2021	7
5439	5447	8	3	0.11485	5174.0	ORF1ab	2.0	1725.0	5182.0	ORF1ab	1.0	1728.0	3.0	same gene	2021-07	2021	7
5433	5447	14	3	0.11485	5168.0	ORF1ab	2.0	1723.0	5182.0	ORF1ab	1.0	1728.0	5.0	same gene	2021-07	2021	7
5447	5440	7	3	0.11485	5182.0	ORF1ab	1.0	1728.0	5175.0	ORF1ab	3.0	1725.0	3.0	same gene	2021-07	2021	7
5435	5447	12	3	0.11485	5170.0	ORF1ab	1.0	1724.0	5182.0	ORF1ab	1.0	1728.0	4.0	same gene	2021-07	2021	7
5447	5442	5	3	0.11485	5182.0	ORF1ab	1.0	1728.0	5177.0	ORF1ab	2.0	1726.0	2.0	same gene	2021-07	2021	7
5447	5443	4	3	0.11485	5182.0	ORF1ab	1.0	1728.0	5178.0	ORF1ab	3.0	1726.0	2.0	same gene	2021-07	2021	7
5443	5447	4	3	0.11485	5178.0	ORF1ab	3.0	1726.0	5182.0	ORF1ab	1.0	1728.0	2.0	same gene	2021-07	2021	7
5447	5439	8	3	0.11485	5182.0	ORF1ab	1.0	1728.0	5174.0	ORF1ab	2.0	1725.0	3.0	same gene	2021-07	2021	7
5447	5435	12	3	0.11485	5182.0	ORF1ab	1.0	1728.0	5170.0	ORF1ab	1.0	1724.0	4.0	same gene	2021-07	2021	7
5432	5447	15	3	0.11485	5167.0	ORF1ab	1.0	1723.0	5182.0	ORF1ab	1.0	1728.0	5.0	same gene	2021-07	2021	7
5447	5433	14	3	0.11485	5182.0	ORF1ab	1.0	1728.0	5168.0	ORF1ab	2.0	1723.0	5.0	same gene	2021-07	2021	7
5447	5432	15	3	0.11485	5182.0	ORF1ab	1.0	1728.0	5167.0	ORF1ab	1.0	1723.0	5.0	same gene	2021-07	2021	7
5442	5436	6	3	0.11479	5177.0	ORF1ab	2.0	1726.0	5171.0	ORF1ab	2.0	1724.0	2.0	same gene	2021-07	2021	7
5443	5436	7	3	0.11479	5178.0	ORF1ab	3.0	1726.0	5171.0	ORF1ab	2.0	1724.0	2.0	same gene	2021-07	2021	7
5444	5436	8	3	0.11479	5179.0	ORF1ab	1.0	1727.0	5171.0	ORF1ab	2.0	1724.0	3.0	same gene	2021-07	2021	7
5449	5436	13	3	0.11479	5184.0	ORF1ab	3.0	1728.0	5171.0	ORF1ab	2.0	1724.0	4.0	same gene	2021-07	2021	7
5446	5436	10	3	0.11479	5181.0	ORF1ab	3.0	1727.0	5171.0	ORF1ab	2.0	1724.0	3.0	same gene	2021-07	2021	7
5445	5436	9	3	0.11479	5180.0	ORF1ab	2.0	1727.0	5171.0	ORF1ab	2.0	1724.0	3.0	same gene	2021-07	2021	7
5436	5449	13	3	0.11479	5171.0	ORF1ab	2.0	1724.0	5184.0	ORF1ab	3.0	1728.0	4.0	same gene	2021-07	2021	7
5436	5446	10	3	0.11479	5171.0	ORF1ab	2.0	1724.0	5181.0	ORF1ab	3.0	1727.0	3.0	same gene	2021-07	2021	7
5436	5442	6	3	0.11479	5171.0	ORF1ab	2.0	1724.0	5177.0	ORF1ab	2.0	1726.0	2.0	same gene	2021-07	2021	7
5436	5445	9	3	0.11479	5171.0	ORF1ab	2.0	1724.0	5180.0	ORF1ab	2.0	1727.0	3.0	same gene	2021-07	2021	7
5436	5444	8	3	0.11479	5171.0	ORF1ab	2.0	1724.0	5179.0	ORF1ab	1.0	1727.0	3.0	same gene	2021-07	2021	7
5436	5443	7	3	0.11479	5171.0	ORF1ab	2.0	1724.0	5178.0	ORF1ab	3.0	1726.0	2.0	same gene	2021-07	2021	7
5431	5439	8	3	0.11477	5166.0	ORF1ab	3.0	1722.0	5174.0	ORF1ab	2.0	1725.0	3.0	same gene	2021-07	2021	7
5435	5431	4	3	0.11477	5170.0	ORF1ab	1.0	1724.0	5166.0	ORF1ab	3.0	1722.0	2.0	same gene	2021-07	2021	7
5439	5431	8	3	0.11477	5174.0	ORF1ab	2.0	1725.0	5166.0	ORF1ab	3.0	1722.0	3.0	same gene	2021-07	2021	7
5443	5431	12	3	0.11477	5178.0	ORF1ab	3.0	1726.0	5166.0	ORF1ab	3.0	1722.0	4.0	same gene	2021-07	2021	7
5444	5431	13	3	0.11477	5179.0	ORF1ab	1.0	1727.0	5166.0	ORF1ab	3.0	1722.0	5.0	same gene	2021-07	2021	7
5445	5431	14	3	0.11477	5180.0	ORF1ab	2.0	1727.0	5166.0	ORF1ab	3.0	1722.0	5.0	same gene	2021-07	2021	7
5446	5431	15	3	0.11477	5181.0	ORF1ab	3.0	1727.0	5166.0	ORF1ab	3.0	1722.0	5.0	same gene	2021-07	2021	7
5431	5435	4	3	0.11477	5166.0	ORF1ab	3.0	1722.0	5170.0	ORF1ab	1.0	1724.0	2.0	same gene	2021-07	2021	7
5431	5443	12	3	0.11477	5166.0	ORF1ab	3.0	1722.0	5178.0	ORF1ab	3.0	1726.0	4.0	same gene	2021-07	2021	7
5431	5444	13	3	0.11477	5166.0	ORF1ab	3.0	1722.0	5179.0	ORF1ab	1.0	1727.0	5.0	same gene	2021-07	2021	7
5431	5445	14	3	0.11477	5166.0	ORF1ab	3.0	1722.0	5180.0	ORF1ab	2.0	1727.0	5.0	same gene	2021-07	2021	7
5431	5446	15	3	0.11477	5166.0	ORF1ab	3.0	1722.0	5181.0	ORF1ab	3.0	1727.0	5.0	same gene	2021-07	2021	7
5451	5432	19	3	0.11462	5186.0	ORF1ab	2.0	1729.0	5167.0	ORF1ab	1.0	1723.0	6.0	same gene	2021-07	2021	7
5451	5433	18	3	0.11462	5186.0	ORF1ab	2.0	1729.0	5168.0	ORF1ab	2.0	1723.0	6.0	same gene	2021-07	2021	7
5450	5433	17	3	0.11462	5185.0	ORF1ab	1.0	1729.0	5168.0	ORF1ab	2.0	1723.0	6.0	same gene	2021-07	2021	7
5450	5444	6	3	0.11462	5185.0	ORF1ab	1.0	1729.0	5179.0	ORF1ab	1.0	1727.0	2.0	same gene	2021-07	2021	7
5450	5432	18	3	0.11462	5185.0	ORF1ab	1.0	1729.0	5167.0	ORF1ab	1.0	1723.0	6.0	same gene	2021-07	2021	7
5432	5451	19	3	0.11462	5167.0	ORF1ab	1.0	1723.0	5186.0	ORF1ab	2.0	1729.0	6.0	same gene	2021-07	2021	7
5432	5450	18	3	0.11462	5167.0	ORF1ab	1.0	1723.0	5185.0	ORF1ab	1.0	1729.0	6.0	same gene	2021-07	2021	7
5450	5435	15	3	0.11462	5185.0	ORF1ab	1.0	1729.0	5170.0	ORF1ab	1.0	1724.0	5.0	same gene	2021-07	2021	7
5435	5450	15	3	0.11462	5170.0	ORF1ab	1.0	1724.0	5185.0	ORF1ab	1.0	1729.0	5.0	same gene	2021-07	2021	7
5433	5450	17	3	0.11462	5168.0	ORF1ab	2.0	1723.0	5185.0	ORF1ab	1.0	1729.0	6.0	same gene	2021-07	2021	7
5439	5450	11	3	0.11462	5174.0	ORF1ab	2.0	1725.0	5185.0	ORF1ab	1.0	1729.0	4.0	same gene	2021-07	2021	7
5439	5451	12	3	0.11462	5174.0	ORF1ab	2.0	1725.0	5186.0	ORF1ab	2.0	1729.0	4.0	same gene	2021-07	2021	7
5440	5450	10	3	0.11462	5175.0	ORF1ab	3.0	1725.0	5185.0	ORF1ab	1.0	1729.0	4.0	same gene	2021-07	2021	7
5440	5451	11	3	0.11462	5175.0	ORF1ab	3.0	1725.0	5186.0	ORF1ab	2.0	1729.0	4.0	same gene	2021-07	2021	7
5442	5450	8	3	0.11462	5177.0	ORF1ab	2.0	1726.0	5185.0	ORF1ab	1.0	1729.0	3.0	same gene	2021-07	2021	7
5442	5451	9	3	0.11462	5177.0	ORF1ab	2.0	1726.0	5186.0	ORF1ab	2.0	1729.0	3.0	same gene	2021-07	2021	7
5433	5451	18	3	0.11462	5168.0	ORF1ab	2.0	1723.0	5186.0	ORF1ab	2.0	1729.0	6.0	same gene	2021-07	2021	7
5443	5450	7	3	0.11462	5178.0	ORF1ab	3.0	1726.0	5185.0	ORF1ab	1.0	1729.0	3.0	same gene	2021-07	2021	7
5451	5435	16	3	0.11462	5186.0	ORF1ab	2.0	1729.0	5170.0	ORF1ab	1.0	1724.0	5.0	same gene	2021-07	2021	7
5443	5451	8	3	0.11462	5178.0	ORF1ab	3.0	1726.0	5186.0	ORF1ab	2.0	1729.0	3.0	same gene	2021-07	2021	7
5444	5450	6	3	0.11462	5179.0	ORF1ab	1.0	1727.0	5185.0	ORF1ab	1.0	1729.0	2.0	same gene	2021-07	2021	7
5444	5451	7	3	0.11462	5179.0	ORF1ab	1.0	1727.0	5186.0	ORF1ab	2.0	1729.0	2.0	same gene	2021-07	2021	7
5445	5450	5	3	0.11462	5180.0	ORF1ab	2.0	1727.0	5185.0	ORF1ab	1.0	1729.0	2.0	same gene	2021-07	2021	7
5445	5451	6	3	0.11462	5180.0	ORF1ab	2.0	1727.0	5186.0	ORF1ab	2.0	1729.0	2.0	same gene	2021-07	2021	7
5446	5450	4	3	0.11462	5181.0	ORF1ab	3.0	1727.0	5185.0	ORF1ab	1.0	1729.0	2.0	same gene	2021-07	2021	7
5446	5451	5	3	0.11462	5181.0	ORF1ab	3.0	1727.0	5186.0	ORF1ab	2.0	1729.0	2.0	same gene	2021-07	2021	7
5451	5443	8	3	0.11462	5186.0	ORF1ab	2.0	1729.0	5178.0	ORF1ab	3.0	1726.0	3.0	same gene	2021-07	2021	7
5435	5451	16	3	0.11462	5170.0	ORF1ab	1.0	1724.0	5186.0	ORF1ab	2.0	1729.0	5.0	same gene	2021-07	2021	7
5450	5440	10	3	0.11462	5185.0	ORF1ab	1.0	1729.0	5175.0	ORF1ab	3.0	1725.0	4.0	same gene	2021-07	2021	7
5451	5446	5	3	0.11462	5186.0	ORF1ab	2.0	1729.0	5181.0	ORF1ab	3.0	1727.0	2.0	same gene	2021-07	2021	7
5450	5443	7	3	0.11462	5185.0	ORF1ab	1.0	1729.0	5178.0	ORF1ab	3.0	1726.0	3.0	same gene	2021-07	2021	7
5451	5444	7	3	0.11462	5186.0	ORF1ab	2.0	1729.0	5179.0	ORF1ab	1.0	1727.0	2.0	same gene	2021-07	2021	7
5450	5445	5	3	0.11462	5185.0	ORF1ab	1.0	1729.0	5180.0	ORF1ab	2.0	1727.0	2.0	same gene	2021-07	2021	7
5451	5439	12	3	0.11462	5186.0	ORF1ab	2.0	1729.0	5174.0	ORF1ab	2.0	1725.0	4.0	same gene	2021-07	2021	7
5450	5439	11	3	0.11462	5185.0	ORF1ab	1.0	1729.0	5174.0	ORF1ab	2.0	1725.0	4.0	same gene	2021-07	2021	7
5451	5445	6	3	0.11462	5186.0	ORF1ab	2.0	1729.0	5180.0	ORF1ab	2.0	1727.0	2.0	same gene	2021-07	2021	7
5451	5440	11	3	0.11462	5186.0	ORF1ab	2.0	1729.0	5175.0	ORF1ab	3.0	1725.0	4.0	same gene	2021-07	2021	7
5451	5442	9	3	0.11462	5186.0	ORF1ab	2.0	1729.0	5177.0	ORF1ab	2.0	1726.0	3.0	same gene	2021-07	2021	7
5450	5442	8	3	0.11462	5185.0	ORF1ab	1.0	1729.0	5177.0	ORF1ab	2.0	1726.0	3.0	same gene	2021-07	2021	7
5450	5446	4	3	0.11462	5185.0	ORF1ab	1.0	1729.0	5181.0	ORF1ab	3.0	1727.0	2.0	same gene	2021-07	2021	7
6645	6639	6	3	0.11459	6380.0	ORF1ab	2.0	2127.0	6374.0	ORF1ab	2.0	2125.0	2.0	same gene	2021-07	2021	7
6639	6645	6	3	0.11459	6374.0	ORF1ab	2.0	2125.0	6380.0	ORF1ab	2.0	2127.0	2.0	same gene	2021-07	2021	7
6637	6643	6	3	0.11458	6372.0	ORF1ab	3.0	2124.0	6378.0	ORF1ab	3.0	2126.0	2.0	same gene	2021-07	2021	7
6637	6645	8	3	0.11458	6372.0	ORF1ab	3.0	2124.0	6380.0	ORF1ab	2.0	2127.0	3.0	same gene	2021-07	2021	7
6642	6637	5	3	0.11458	6377.0	ORF1ab	2.0	2126.0	6372.0	ORF1ab	3.0	2124.0	2.0	same gene	2021-07	2021	7
6645	6637	8	3	0.11458	6380.0	ORF1ab	2.0	2127.0	6372.0	ORF1ab	3.0	2124.0	3.0	same gene	2021-07	2021	7
6637	6642	5	3	0.11458	6372.0	ORF1ab	3.0	2124.0	6377.0	ORF1ab	2.0	2126.0	2.0	same gene	2021-07	2021	7
6643	6637	6	3	0.11458	6378.0	ORF1ab	3.0	2126.0	6372.0	ORF1ab	3.0	2124.0	2.0	same gene	2021-07	2021	7
6645	6640	5	3	0.11451	6380.0	ORF1ab	2.0	2127.0	6375.0	ORF1ab	3.0	2125.0	2.0	same gene	2021-07	2021	7
6640	6645	5	3	0.11451	6375.0	ORF1ab	3.0	2125.0	6380.0	ORF1ab	2.0	2127.0	2.0	same gene	2021-07	2021	7
4059	4052	7	3	0.11444	3794.0	ORF1ab	2.0	1265.0	3787.0	ORF1ab	1.0	1263.0	2.0	same gene	2021-07	2021	7
6643	6648	5	3	0.11444	6378.0	ORF1ab	3.0	2126.0	6383.0	ORF1ab	2.0	2128.0	2.0	same gene	2021-07	2021	7
4064	4059	5	3	0.11444	3799.0	ORF1ab	1.0	1267.0	3794.0	ORF1ab	2.0	1265.0	2.0	same gene	2021-07	2021	7
4059	4065	6	3	0.11444	3794.0	ORF1ab	2.0	1265.0	3800.0	ORF1ab	2.0	1267.0	2.0	same gene	2021-07	2021	7
4059	4064	5	3	0.11444	3794.0	ORF1ab	2.0	1265.0	3799.0	ORF1ab	1.0	1267.0	2.0	same gene	2021-07	2021	7
4052	4059	7	3	0.11444	3787.0	ORF1ab	1.0	1263.0	3794.0	ORF1ab	2.0	1265.0	2.0	same gene	2021-07	2021	7
4065	4059	6	3	0.11444	3800.0	ORF1ab	2.0	1267.0	3794.0	ORF1ab	2.0	1265.0	2.0	same gene	2021-07	2021	7
6648	6642	6	3	0.11444	6383.0	ORF1ab	2.0	2128.0	6377.0	ORF1ab	2.0	2126.0	2.0	same gene	2021-07	2021	7
6648	6643	5	3	0.11444	6383.0	ORF1ab	2.0	2128.0	6378.0	ORF1ab	3.0	2126.0	2.0	same gene	2021-07	2021	7
6642	6648	6	3	0.11444	6377.0	ORF1ab	2.0	2126.0	6383.0	ORF1ab	2.0	2128.0	2.0	same gene	2021-07	2021	7
6647	6642	5	3	0.11442	6382.0	ORF1ab	1.0	2128.0	6377.0	ORF1ab	2.0	2126.0	2.0	same gene	2021-07	2021	7
6647	6643	4	3	0.11442	6382.0	ORF1ab	1.0	2128.0	6378.0	ORF1ab	3.0	2126.0	2.0	same gene	2021-07	2021	7
6643	6647	4	3	0.11442	6378.0	ORF1ab	3.0	2126.0	6382.0	ORF1ab	1.0	2128.0	2.0	same gene	2021-07	2021	7
6642	6647	5	3	0.11442	6377.0	ORF1ab	2.0	2126.0	6382.0	ORF1ab	1.0	2128.0	2.0	same gene	2021-07	2021	7
4079	4075	4	3	0.11438	3814.0	ORF1ab	1.0	1272.0	3810.0	ORF1ab	3.0	1270.0	2.0	same gene	2021-07	2021	7
4075	4079	4	3	0.11438	3810.0	ORF1ab	3.0	1270.0	3814.0	ORF1ab	1.0	1272.0	2.0	same gene	2021-07	2021	7
6638	6645	7	3	0.11432	6373.0	ORF1ab	1.0	2125.0	6380.0	ORF1ab	2.0	2127.0	2.0	same gene	2021-07	2021	7
6645	6638	7	3	0.11432	6380.0	ORF1ab	2.0	2127.0	6373.0	ORF1ab	1.0	2125.0	2.0	same gene	2021-07	2021	7
6649	6643	6	3	0.11429	6384.0	ORF1ab	3.0	2128.0	6378.0	ORF1ab	3.0	2126.0	2.0	same gene	2021-07	2021	7
6642	6649	7	3	0.11429	6377.0	ORF1ab	2.0	2126.0	6384.0	ORF1ab	3.0	2128.0	2.0	same gene	2021-07	2021	7
6643	6649	6	3	0.11429	6378.0	ORF1ab	3.0	2126.0	6384.0	ORF1ab	3.0	2128.0	2.0	same gene	2021-07	2021	7
6649	6642	7	3	0.11429	6384.0	ORF1ab	3.0	2128.0	6377.0	ORF1ab	2.0	2126.0	2.0	same gene	2021-07	2021	7
1732	1739	7	3	0.11417	1467.0	ORF1ab	3.0	489.0	1474.0	ORF1ab	1.0	492.0	3.0	same gene	2021-07	2021	7
1732	1748	16	3	0.11417	1467.0	ORF1ab	3.0	489.0	1483.0	ORF1ab	1.0	495.0	6.0	same gene	2021-07	2021	7
1732	1737	5	3	0.11417	1467.0	ORF1ab	3.0	489.0	1472.0	ORF1ab	2.0	491.0	2.0	same gene	2021-07	2021	7
1748	1744	4	3	0.11417	1483.0	ORF1ab	1.0	495.0	1479.0	ORF1ab	3.0	493.0	2.0	same gene	2021-07	2021	7
1733	1739	6	3	0.11417	1468.0	ORF1ab	1.0	490.0	1474.0	ORF1ab	1.0	492.0	2.0	same gene	2021-07	2021	7
1732	1749	17	3	0.11417	1467.0	ORF1ab	3.0	489.0	1484.0	ORF1ab	2.0	495.0	6.0	same gene	2021-07	2021	7
1748	1739	9	3	0.11417	1483.0	ORF1ab	1.0	495.0	1474.0	ORF1ab	1.0	492.0	3.0	same gene	2021-07	2021	7
1732	1744	12	3	0.11417	1467.0	ORF1ab	3.0	489.0	1479.0	ORF1ab	3.0	493.0	4.0	same gene	2021-07	2021	7
1748	1735	13	3	0.11417	1483.0	ORF1ab	1.0	495.0	1470.0	ORF1ab	3.0	490.0	5.0	same gene	2021-07	2021	7
1749	1737	12	3	0.11417	1484.0	ORF1ab	2.0	495.0	1472.0	ORF1ab	2.0	491.0	4.0	same gene	2021-07	2021	7
1748	1737	11	3	0.11417	1483.0	ORF1ab	1.0	495.0	1472.0	ORF1ab	2.0	491.0	4.0	same gene	2021-07	2021	7
1744	1737	7	3	0.11417	1479.0	ORF1ab	3.0	493.0	1472.0	ORF1ab	2.0	491.0	2.0	same gene	2021-07	2021	7
1749	1739	10	3	0.11417	1484.0	ORF1ab	2.0	495.0	1474.0	ORF1ab	1.0	492.0	3.0	same gene	2021-07	2021	7
1749	1735	14	3	0.11417	1484.0	ORF1ab	2.0	495.0	1470.0	ORF1ab	3.0	490.0	5.0	same gene	2021-07	2021	7
1744	1735	9	3	0.11417	1479.0	ORF1ab	3.0	493.0	1470.0	ORF1ab	3.0	490.0	3.0	same gene	2021-07	2021	7
1737	1744	7	3	0.11417	1472.0	ORF1ab	2.0	491.0	1479.0	ORF1ab	3.0	493.0	2.0	same gene	2021-07	2021	7
1749	1744	5	3	0.11417	1484.0	ORF1ab	2.0	495.0	1479.0	ORF1ab	3.0	493.0	2.0	same gene	2021-07	2021	7
1733	1748	15	3	0.11417	1468.0	ORF1ab	1.0	490.0	1483.0	ORF1ab	1.0	495.0	5.0	same gene	2021-07	2021	7
1737	1749	12	3	0.11417	1472.0	ORF1ab	2.0	491.0	1484.0	ORF1ab	2.0	495.0	4.0	same gene	2021-07	2021	7
1739	1748	9	3	0.11417	1474.0	ORF1ab	1.0	492.0	1483.0	ORF1ab	1.0	495.0	3.0	same gene	2021-07	2021	7
1739	1749	10	3	0.11417	1474.0	ORF1ab	1.0	492.0	1484.0	ORF1ab	2.0	495.0	3.0	same gene	2021-07	2021	7
1744	1748	4	3	0.11417	1479.0	ORF1ab	3.0	493.0	1483.0	ORF1ab	1.0	495.0	2.0	same gene	2021-07	2021	7
1744	1749	5	3	0.11417	1479.0	ORF1ab	3.0	493.0	1484.0	ORF1ab	2.0	495.0	2.0	same gene	2021-07	2021	7
1749	1733	16	3	0.11417	1484.0	ORF1ab	2.0	495.0	1468.0	ORF1ab	1.0	490.0	5.0	same gene	2021-07	2021	7
1748	1733	15	3	0.11417	1483.0	ORF1ab	1.0	495.0	1468.0	ORF1ab	1.0	490.0	5.0	same gene	2021-07	2021	7
1744	1733	11	3	0.11417	1479.0	ORF1ab	3.0	493.0	1468.0	ORF1ab	1.0	490.0	3.0	same gene	2021-07	2021	7
1739	1733	6	3	0.11417	1474.0	ORF1ab	1.0	492.0	1468.0	ORF1ab	1.0	490.0	2.0	same gene	2021-07	2021	7
1749	1732	17	3	0.11417	1484.0	ORF1ab	2.0	495.0	1467.0	ORF1ab	3.0	489.0	6.0	same gene	2021-07	2021	7
1748	1732	16	3	0.11417	1483.0	ORF1ab	1.0	495.0	1467.0	ORF1ab	3.0	489.0	6.0	same gene	2021-07	2021	7
1744	1732	12	3	0.11417	1479.0	ORF1ab	3.0	493.0	1467.0	ORF1ab	3.0	489.0	4.0	same gene	2021-07	2021	7
1739	1732	7	3	0.11417	1474.0	ORF1ab	1.0	492.0	1467.0	ORF1ab	3.0	489.0	3.0	same gene	2021-07	2021	7
1737	1732	5	3	0.11417	1472.0	ORF1ab	2.0	491.0	1467.0	ORF1ab	3.0	489.0	2.0	same gene	2021-07	2021	7
1749	1731	18	3	0.11417	1484.0	ORF1ab	2.0	495.0	1466.0	ORF1ab	2.0	489.0	6.0	same gene	2021-07	2021	7
1748	1731	17	3	0.11417	1483.0	ORF1ab	1.0	495.0	1466.0	ORF1ab	2.0	489.0	6.0	same gene	2021-07	2021	7
1735	1749	14	3	0.11417	1470.0	ORF1ab	3.0	490.0	1484.0	ORF1ab	2.0	495.0	5.0	same gene	2021-07	2021	7
1739	1731	8	3	0.11417	1474.0	ORF1ab	1.0	492.0	1466.0	ORF1ab	2.0	489.0	3.0	same gene	2021-07	2021	7
1737	1731	6	3	0.11417	1472.0	ORF1ab	2.0	491.0	1466.0	ORF1ab	2.0	489.0	2.0	same gene	2021-07	2021	7
1735	1748	13	3	0.11417	1470.0	ORF1ab	3.0	490.0	1483.0	ORF1ab	1.0	495.0	5.0	same gene	2021-07	2021	7
1735	1744	9	3	0.11417	1470.0	ORF1ab	3.0	490.0	1479.0	ORF1ab	3.0	493.0	3.0	same gene	2021-07	2021	7
1735	1739	4	3	0.11417	1470.0	ORF1ab	3.0	490.0	1474.0	ORF1ab	1.0	492.0	2.0	same gene	2021-07	2021	7
1733	1749	16	3	0.11417	1468.0	ORF1ab	1.0	490.0	1484.0	ORF1ab	2.0	495.0	5.0	same gene	2021-07	2021	7
1737	1748	11	3	0.11417	1472.0	ORF1ab	2.0	491.0	1483.0	ORF1ab	1.0	495.0	4.0	same gene	2021-07	2021	7
1733	1744	11	3	0.11417	1468.0	ORF1ab	1.0	490.0	1479.0	ORF1ab	3.0	493.0	3.0	same gene	2021-07	2021	7
1744	1731	13	3	0.11417	1479.0	ORF1ab	3.0	493.0	1466.0	ORF1ab	2.0	489.0	4.0	same gene	2021-07	2021	7
1739	1735	4	3	0.11417	1474.0	ORF1ab	1.0	492.0	1470.0	ORF1ab	3.0	490.0	2.0	same gene	2021-07	2021	7
1731	1748	17	3	0.11417	1466.0	ORF1ab	2.0	489.0	1483.0	ORF1ab	1.0	495.0	6.0	same gene	2021-07	2021	7
1731	1749	18	3	0.11417	1466.0	ORF1ab	2.0	489.0	1484.0	ORF1ab	2.0	495.0	6.0	same gene	2021-07	2021	7
1731	1744	13	3	0.11417	1466.0	ORF1ab	2.0	489.0	1479.0	ORF1ab	3.0	493.0	4.0	same gene	2021-07	2021	7
1731	1739	8	3	0.11417	1466.0	ORF1ab	2.0	489.0	1474.0	ORF1ab	1.0	492.0	3.0	same gene	2021-07	2021	7
1731	1737	6	3	0.11417	1466.0	ORF1ab	2.0	489.0	1472.0	ORF1ab	2.0	491.0	2.0	same gene	2021-07	2021	7
1750	1733	17	3	0.11416	1485.0	ORF1ab	3.0	495.0	1468.0	ORF1ab	1.0	490.0	5.0	same gene	2021-07	2021	7
1750	1737	13	3	0.11416	1485.0	ORF1ab	3.0	495.0	1472.0	ORF1ab	2.0	491.0	4.0	same gene	2021-07	2021	7
1731	1736	5	3	0.11416	1466.0	ORF1ab	2.0	489.0	1471.0	ORF1ab	1.0	491.0	2.0	same gene	2021-07	2021	7
1750	1739	11	3	0.11416	1485.0	ORF1ab	3.0	495.0	1474.0	ORF1ab	1.0	492.0	3.0	same gene	2021-07	2021	7
1750	1732	18	3	0.11416	1485.0	ORF1ab	3.0	495.0	1467.0	ORF1ab	3.0	489.0	6.0	same gene	2021-07	2021	7
1737	1750	13	3	0.11416	1472.0	ORF1ab	2.0	491.0	1485.0	ORF1ab	3.0	495.0	4.0	same gene	2021-07	2021	7
1732	1750	18	3	0.11416	1467.0	ORF1ab	3.0	489.0	1485.0	ORF1ab	3.0	495.0	6.0	same gene	2021-07	2021	7
1750	1744	6	3	0.11416	1485.0	ORF1ab	3.0	495.0	1479.0	ORF1ab	3.0	493.0	2.0	same gene	2021-07	2021	7
1732	1736	4	3	0.11416	1467.0	ORF1ab	3.0	489.0	1471.0	ORF1ab	1.0	491.0	2.0	same gene	2021-07	2021	7
1733	1750	17	3	0.11416	1468.0	ORF1ab	1.0	490.0	1485.0	ORF1ab	3.0	495.0	5.0	same gene	2021-07	2021	7
1731	1750	19	3	0.11416	1466.0	ORF1ab	2.0	489.0	1485.0	ORF1ab	3.0	495.0	6.0	same gene	2021-07	2021	7
1744	1750	6	3	0.11416	1479.0	ORF1ab	3.0	493.0	1485.0	ORF1ab	3.0	495.0	2.0	same gene	2021-07	2021	7
1736	1749	13	3	0.11416	1471.0	ORF1ab	1.0	491.0	1484.0	ORF1ab	2.0	495.0	4.0	same gene	2021-07	2021	7
1739	1750	11	3	0.11416	1474.0	ORF1ab	1.0	492.0	1485.0	ORF1ab	3.0	495.0	3.0	same gene	2021-07	2021	7
1735	1750	15	3	0.11416	1470.0	ORF1ab	3.0	490.0	1485.0	ORF1ab	3.0	495.0	5.0	same gene	2021-07	2021	7
1736	1744	8	3	0.11416	1471.0	ORF1ab	1.0	491.0	1479.0	ORF1ab	3.0	493.0	2.0	same gene	2021-07	2021	7
1736	1732	4	3	0.11416	1471.0	ORF1ab	1.0	491.0	1467.0	ORF1ab	3.0	489.0	2.0	same gene	2021-07	2021	7
1736	1748	12	3	0.11416	1471.0	ORF1ab	1.0	491.0	1483.0	ORF1ab	1.0	495.0	4.0	same gene	2021-07	2021	7
1736	1731	5	3	0.11416	1471.0	ORF1ab	1.0	491.0	1466.0	ORF1ab	2.0	489.0	2.0	same gene	2021-07	2021	7
1750	1735	15	3	0.11416	1485.0	ORF1ab	3.0	495.0	1470.0	ORF1ab	3.0	490.0	5.0	same gene	2021-07	2021	7
1750	1731	19	3	0.11416	1485.0	ORF1ab	3.0	495.0	1466.0	ORF1ab	2.0	489.0	6.0	same gene	2021-07	2021	7
1749	1736	13	3	0.11416	1484.0	ORF1ab	2.0	495.0	1471.0	ORF1ab	1.0	491.0	4.0	same gene	2021-07	2021	7
1744	1736	8	3	0.11416	1479.0	ORF1ab	3.0	493.0	1471.0	ORF1ab	1.0	491.0	2.0	same gene	2021-07	2021	7
1748	1736	12	3	0.11416	1483.0	ORF1ab	1.0	495.0	1471.0	ORF1ab	1.0	491.0	4.0	same gene	2021-07	2021	7
1740	1748	8	3	0.11414	1475.0	ORF1ab	2.0	492.0	1483.0	ORF1ab	1.0	495.0	3.0	same gene	2021-07	2021	7
1749	1740	9	3	0.11414	1484.0	ORF1ab	2.0	495.0	1475.0	ORF1ab	2.0	492.0	3.0	same gene	2021-07	2021	7
1733	1740	7	3	0.11414	1468.0	ORF1ab	1.0	490.0	1475.0	ORF1ab	2.0	492.0	2.0	same gene	2021-07	2021	7
1732	1740	8	3	0.11414	1467.0	ORF1ab	3.0	489.0	1475.0	ORF1ab	2.0	492.0	3.0	same gene	2021-07	2021	7
1740	1733	7	3	0.11414	1475.0	ORF1ab	2.0	492.0	1468.0	ORF1ab	1.0	490.0	2.0	same gene	2021-07	2021	7
1740	1735	5	3	0.11414	1475.0	ORF1ab	2.0	492.0	1470.0	ORF1ab	3.0	490.0	2.0	same gene	2021-07	2021	7
1748	1740	8	3	0.11414	1483.0	ORF1ab	1.0	495.0	1475.0	ORF1ab	2.0	492.0	3.0	same gene	2021-07	2021	7
1740	1731	9	3	0.11414	1475.0	ORF1ab	2.0	492.0	1466.0	ORF1ab	2.0	489.0	3.0	same gene	2021-07	2021	7
1735	1740	5	3	0.11414	1470.0	ORF1ab	3.0	490.0	1475.0	ORF1ab	2.0	492.0	2.0	same gene	2021-07	2021	7
1731	1740	9	3	0.11414	1466.0	ORF1ab	2.0	489.0	1475.0	ORF1ab	2.0	492.0	3.0	same gene	2021-07	2021	7
1740	1732	8	3	0.11414	1475.0	ORF1ab	2.0	492.0	1467.0	ORF1ab	3.0	489.0	3.0	same gene	2021-07	2021	7
1740	1749	9	3	0.11414	1475.0	ORF1ab	2.0	492.0	1484.0	ORF1ab	2.0	495.0	3.0	same gene	2021-07	2021	7
1743	1748	5	3	0.11413	1478.0	ORF1ab	2.0	493.0	1483.0	ORF1ab	1.0	495.0	2.0	same gene	2021-07	2021	7
1735	1745	10	3	0.11413	1470.0	ORF1ab	3.0	490.0	1480.0	ORF1ab	1.0	494.0	4.0	same gene	2021-07	2021	7
1739	1745	6	3	0.11413	1474.0	ORF1ab	1.0	492.0	1480.0	ORF1ab	1.0	494.0	2.0	same gene	2021-07	2021	7
1732	1745	13	3	0.11413	1467.0	ORF1ab	3.0	489.0	1480.0	ORF1ab	1.0	494.0	5.0	same gene	2021-07	2021	7
1743	1749	6	3	0.11413	1478.0	ORF1ab	2.0	493.0	1484.0	ORF1ab	2.0	495.0	2.0	same gene	2021-07	2021	7
1735	1743	8	3	0.11413	1470.0	ORF1ab	3.0	490.0	1478.0	ORF1ab	2.0	493.0	3.0	same gene	2021-07	2021	7
1734	1739	5	3	0.11413	1469.0	ORF1ab	2.0	490.0	1474.0	ORF1ab	1.0	492.0	2.0	same gene	2021-07	2021	7
1734	1744	10	3	0.11413	1469.0	ORF1ab	2.0	490.0	1479.0	ORF1ab	3.0	493.0	3.0	same gene	2021-07	2021	7
1734	1748	14	3	0.11413	1469.0	ORF1ab	2.0	490.0	1483.0	ORF1ab	1.0	495.0	5.0	same gene	2021-07	2021	7
1734	1749	15	3	0.11413	1469.0	ORF1ab	2.0	490.0	1484.0	ORF1ab	2.0	495.0	5.0	same gene	2021-07	2021	7
1745	1735	10	3	0.11413	1480.0	ORF1ab	1.0	494.0	1470.0	ORF1ab	3.0	490.0	4.0	same gene	2021-07	2021	7
1739	1734	5	3	0.11413	1474.0	ORF1ab	1.0	492.0	1469.0	ORF1ab	2.0	490.0	2.0	same gene	2021-07	2021	7
1745	1737	8	3	0.11413	1480.0	ORF1ab	1.0	494.0	1472.0	ORF1ab	2.0	491.0	3.0	same gene	2021-07	2021	7
1733	1743	10	3	0.11413	1468.0	ORF1ab	1.0	490.0	1478.0	ORF1ab	2.0	493.0	3.0	same gene	2021-07	2021	7
1732	1743	11	3	0.11413	1467.0	ORF1ab	3.0	489.0	1478.0	ORF1ab	2.0	493.0	4.0	same gene	2021-07	2021	7
1743	1735	8	3	0.11413	1478.0	ORF1ab	2.0	493.0	1470.0	ORF1ab	3.0	490.0	3.0	same gene	2021-07	2021	7
1743	1737	6	3	0.11413	1478.0	ORF1ab	2.0	493.0	1472.0	ORF1ab	2.0	491.0	2.0	same gene	2021-07	2021	7
1745	1739	6	3	0.11413	1480.0	ORF1ab	1.0	494.0	1474.0	ORF1ab	1.0	492.0	2.0	same gene	2021-07	2021	7
1743	1732	11	3	0.11413	1478.0	ORF1ab	2.0	493.0	1467.0	ORF1ab	3.0	489.0	4.0	same gene	2021-07	2021	7
1745	1732	13	3	0.11413	1480.0	ORF1ab	1.0	494.0	1467.0	ORF1ab	3.0	489.0	5.0	same gene	2021-07	2021	7
1737	1745	8	3	0.11413	1472.0	ORF1ab	2.0	491.0	1480.0	ORF1ab	1.0	494.0	3.0	same gene	2021-07	2021	7
1749	1734	15	3	0.11413	1484.0	ORF1ab	2.0	495.0	1469.0	ORF1ab	2.0	490.0	5.0	same gene	2021-07	2021	7
1748	1743	5	3	0.11413	1483.0	ORF1ab	1.0	495.0	1478.0	ORF1ab	2.0	493.0	2.0	same gene	2021-07	2021	7
1749	1743	6	3	0.11413	1484.0	ORF1ab	2.0	495.0	1478.0	ORF1ab	2.0	493.0	2.0	same gene	2021-07	2021	7
1731	1745	14	3	0.11413	1466.0	ORF1ab	2.0	489.0	1480.0	ORF1ab	1.0	494.0	5.0	same gene	2021-07	2021	7
1745	1731	14	3	0.11413	1480.0	ORF1ab	1.0	494.0	1466.0	ORF1ab	2.0	489.0	5.0	same gene	2021-07	2021	7
1743	1733	10	3	0.11413	1478.0	ORF1ab	2.0	493.0	1468.0	ORF1ab	1.0	490.0	3.0	same gene	2021-07	2021	7
1745	1733	12	3	0.11413	1480.0	ORF1ab	1.0	494.0	1468.0	ORF1ab	1.0	490.0	4.0	same gene	2021-07	2021	7
1737	1743	6	3	0.11413	1472.0	ORF1ab	2.0	491.0	1478.0	ORF1ab	2.0	493.0	2.0	same gene	2021-07	2021	7
1731	1743	12	3	0.11413	1466.0	ORF1ab	2.0	489.0	1478.0	ORF1ab	2.0	493.0	4.0	same gene	2021-07	2021	7
1743	1731	12	3	0.11413	1478.0	ORF1ab	2.0	493.0	1466.0	ORF1ab	2.0	489.0	4.0	same gene	2021-07	2021	7
1744	1734	10	3	0.11413	1479.0	ORF1ab	3.0	493.0	1469.0	ORF1ab	2.0	490.0	3.0	same gene	2021-07	2021	7
1733	1745	12	3	0.11413	1468.0	ORF1ab	1.0	490.0	1480.0	ORF1ab	1.0	494.0	4.0	same gene	2021-07	2021	7
1748	1734	14	3	0.11413	1483.0	ORF1ab	1.0	495.0	1469.0	ORF1ab	2.0	490.0	5.0	same gene	2021-07	2021	7
5445	5437	8	3	0.11412	5180.0	ORF1ab	2.0	1727.0	5172.0	ORF1ab	3.0	1724.0	3.0	same gene	2021-07	2021	7
5443	5437	6	3	0.11412	5178.0	ORF1ab	3.0	1726.0	5172.0	ORF1ab	3.0	1724.0	2.0	same gene	2021-07	2021	7
5437	5443	6	3	0.11412	5172.0	ORF1ab	3.0	1724.0	5178.0	ORF1ab	3.0	1726.0	2.0	same gene	2021-07	2021	7
5444	5437	7	3	0.11412	5179.0	ORF1ab	1.0	1727.0	5172.0	ORF1ab	3.0	1724.0	3.0	same gene	2021-07	2021	7
5437	5444	7	3	0.11412	5172.0	ORF1ab	3.0	1724.0	5179.0	ORF1ab	1.0	1727.0	3.0	same gene	2021-07	2021	7
5437	5445	8	3	0.11412	5172.0	ORF1ab	3.0	1724.0	5180.0	ORF1ab	2.0	1727.0	3.0	same gene	2021-07	2021	7
5437	5446	9	3	0.11412	5172.0	ORF1ab	3.0	1724.0	5181.0	ORF1ab	3.0	1727.0	3.0	same gene	2021-07	2021	7
5446	5437	9	3	0.11412	5181.0	ORF1ab	3.0	1727.0	5172.0	ORF1ab	3.0	1724.0	3.0	same gene	2021-07	2021	7
1737	1754	17	3	0.11407	1472.0	ORF1ab	2.0	491.0	1489.0	ORF1ab	1.0	497.0	6.0	same gene	2021-07	2021	7
1737	1751	14	3	0.11407	1472.0	ORF1ab	2.0	491.0	1486.0	ORF1ab	1.0	496.0	5.0	same gene	2021-07	2021	7
1731	1746	15	3	0.11407	1466.0	ORF1ab	2.0	489.0	1481.0	ORF1ab	2.0	494.0	5.0	same gene	2021-07	2021	7
1737	1746	9	3	0.11407	1472.0	ORF1ab	2.0	491.0	1481.0	ORF1ab	2.0	494.0	3.0	same gene	2021-07	2021	7
1751	1733	18	3	0.11407	1486.0	ORF1ab	1.0	496.0	1468.0	ORF1ab	1.0	490.0	6.0	same gene	2021-07	2021	7
1739	1746	7	3	0.11407	1474.0	ORF1ab	1.0	492.0	1481.0	ORF1ab	2.0	494.0	2.0	same gene	2021-07	2021	7
1739	1751	12	3	0.11407	1474.0	ORF1ab	1.0	492.0	1486.0	ORF1ab	1.0	496.0	4.0	same gene	2021-07	2021	7
1739	1754	15	3	0.11407	1474.0	ORF1ab	1.0	492.0	1489.0	ORF1ab	1.0	497.0	5.0	same gene	2021-07	2021	7
1754	1733	21	3	0.11407	1489.0	ORF1ab	1.0	497.0	1468.0	ORF1ab	1.0	490.0	7.0	same gene	2021-07	2021	7
1744	1751	7	3	0.11407	1479.0	ORF1ab	3.0	493.0	1486.0	ORF1ab	1.0	496.0	3.0	same gene	2021-07	2021	7
1744	1754	10	3	0.11407	1479.0	ORF1ab	3.0	493.0	1489.0	ORF1ab	1.0	497.0	4.0	same gene	2021-07	2021	7
1748	1754	6	3	0.11407	1483.0	ORF1ab	1.0	495.0	1489.0	ORF1ab	1.0	497.0	2.0	same gene	2021-07	2021	7
1746	1733	13	3	0.11407	1481.0	ORF1ab	2.0	494.0	1468.0	ORF1ab	1.0	490.0	4.0	same gene	2021-07	2021	7
1754	1732	22	3	0.11407	1489.0	ORF1ab	1.0	497.0	1467.0	ORF1ab	3.0	489.0	8.0	same gene	2021-07	2021	7
1751	1732	19	3	0.11407	1486.0	ORF1ab	1.0	496.0	1467.0	ORF1ab	3.0	489.0	7.0	same gene	2021-07	2021	7
1746	1732	14	3	0.11407	1481.0	ORF1ab	2.0	494.0	1467.0	ORF1ab	3.0	489.0	5.0	same gene	2021-07	2021	7
1754	1731	23	3	0.11407	1489.0	ORF1ab	1.0	497.0	1466.0	ORF1ab	2.0	489.0	8.0	same gene	2021-07	2021	7
1751	1731	20	3	0.11407	1486.0	ORF1ab	1.0	496.0	1466.0	ORF1ab	2.0	489.0	7.0	same gene	2021-07	2021	7
1746	1731	15	3	0.11407	1481.0	ORF1ab	2.0	494.0	1466.0	ORF1ab	2.0	489.0	5.0	same gene	2021-07	2021	7
1749	1754	5	3	0.11407	1484.0	ORF1ab	2.0	495.0	1489.0	ORF1ab	1.0	497.0	2.0	same gene	2021-07	2021	7
1733	1746	13	3	0.11407	1468.0	ORF1ab	1.0	490.0	1481.0	ORF1ab	2.0	494.0	4.0	same gene	2021-07	2021	7
1746	1739	7	3	0.11407	1481.0	ORF1ab	2.0	494.0	1474.0	ORF1ab	1.0	492.0	2.0	same gene	2021-07	2021	7
1735	1751	16	3	0.11407	1470.0	ORF1ab	3.0	490.0	1486.0	ORF1ab	1.0	496.0	6.0	same gene	2021-07	2021	7
1754	1744	10	3	0.11407	1489.0	ORF1ab	1.0	497.0	1479.0	ORF1ab	3.0	493.0	4.0	same gene	2021-07	2021	7
1751	1744	7	3	0.11407	1486.0	ORF1ab	1.0	496.0	1479.0	ORF1ab	3.0	493.0	3.0	same gene	2021-07	2021	7
1733	1751	18	3	0.11407	1468.0	ORF1ab	1.0	490.0	1486.0	ORF1ab	1.0	496.0	6.0	same gene	2021-07	2021	7
1733	1754	21	3	0.11407	1468.0	ORF1ab	1.0	490.0	1489.0	ORF1ab	1.0	497.0	7.0	same gene	2021-07	2021	7
1732	1746	14	3	0.11407	1467.0	ORF1ab	3.0	489.0	1481.0	ORF1ab	2.0	494.0	5.0	same gene	2021-07	2021	7
1754	1737	17	3	0.11407	1489.0	ORF1ab	1.0	497.0	1472.0	ORF1ab	2.0	491.0	6.0	same gene	2021-07	2021	7
1746	1735	11	3	0.11407	1481.0	ORF1ab	2.0	494.0	1470.0	ORF1ab	3.0	490.0	4.0	same gene	2021-07	2021	7
1751	1735	16	3	0.11407	1486.0	ORF1ab	1.0	496.0	1470.0	ORF1ab	3.0	490.0	6.0	same gene	2021-07	2021	7
1754	1735	19	3	0.11407	1489.0	ORF1ab	1.0	497.0	1470.0	ORF1ab	3.0	490.0	7.0	same gene	2021-07	2021	7
1754	1748	6	3	0.11407	1489.0	ORF1ab	1.0	497.0	1483.0	ORF1ab	1.0	495.0	2.0	same gene	2021-07	2021	7
1735	1746	11	3	0.11407	1470.0	ORF1ab	3.0	490.0	1481.0	ORF1ab	2.0	494.0	4.0	same gene	2021-07	2021	7
1751	1737	14	3	0.11407	1486.0	ORF1ab	1.0	496.0	1472.0	ORF1ab	2.0	491.0	5.0	same gene	2021-07	2021	7
1731	1754	23	3	0.11407	1466.0	ORF1ab	2.0	489.0	1489.0	ORF1ab	1.0	497.0	8.0	same gene	2021-07	2021	7
1735	1754	19	3	0.11407	1470.0	ORF1ab	3.0	490.0	1489.0	ORF1ab	1.0	497.0	7.0	same gene	2021-07	2021	7
1731	1751	20	3	0.11407	1466.0	ORF1ab	2.0	489.0	1486.0	ORF1ab	1.0	496.0	7.0	same gene	2021-07	2021	7
1746	1737	9	3	0.11407	1481.0	ORF1ab	2.0	494.0	1472.0	ORF1ab	2.0	491.0	3.0	same gene	2021-07	2021	7
1751	1739	12	3	0.11407	1486.0	ORF1ab	1.0	496.0	1474.0	ORF1ab	1.0	492.0	4.0	same gene	2021-07	2021	7
1732	1754	22	3	0.11407	1467.0	ORF1ab	3.0	489.0	1489.0	ORF1ab	1.0	497.0	8.0	same gene	2021-07	2021	7
1732	1751	19	3	0.11407	1467.0	ORF1ab	3.0	489.0	1486.0	ORF1ab	1.0	496.0	7.0	same gene	2021-07	2021	7
1754	1749	5	3	0.11407	1489.0	ORF1ab	1.0	497.0	1484.0	ORF1ab	2.0	495.0	2.0	same gene	2021-07	2021	7
1754	1739	15	3	0.11407	1489.0	ORF1ab	1.0	497.0	1474.0	ORF1ab	1.0	492.0	5.0	same gene	2021-07	2021	7
1733	1742	9	3	0.11406	1468.0	ORF1ab	1.0	490.0	1477.0	ORF1ab	1.0	493.0	3.0	same gene	2021-07	2021	7
1742	1748	6	3	0.11406	1477.0	ORF1ab	1.0	493.0	1483.0	ORF1ab	1.0	495.0	2.0	same gene	2021-07	2021	7
1742	1737	5	3	0.11406	1477.0	ORF1ab	1.0	493.0	1472.0	ORF1ab	2.0	491.0	2.0	same gene	2021-07	2021	7
1749	1742	7	3	0.11406	1484.0	ORF1ab	2.0	495.0	1477.0	ORF1ab	1.0	493.0	2.0	same gene	2021-07	2021	7
1735	1742	7	3	0.11406	1470.0	ORF1ab	3.0	490.0	1477.0	ORF1ab	1.0	493.0	3.0	same gene	2021-07	2021	7
1731	1742	11	3	0.11406	1466.0	ORF1ab	2.0	489.0	1477.0	ORF1ab	1.0	493.0	4.0	same gene	2021-07	2021	7
1742	1731	11	3	0.11406	1477.0	ORF1ab	1.0	493.0	1466.0	ORF1ab	2.0	489.0	4.0	same gene	2021-07	2021	7
1732	1742	10	3	0.11406	1467.0	ORF1ab	3.0	489.0	1477.0	ORF1ab	1.0	493.0	4.0	same gene	2021-07	2021	7
1742	1749	7	3	0.11406	1477.0	ORF1ab	1.0	493.0	1484.0	ORF1ab	2.0	495.0	2.0	same gene	2021-07	2021	7
1748	1742	6	3	0.11406	1483.0	ORF1ab	1.0	495.0	1477.0	ORF1ab	1.0	493.0	2.0	same gene	2021-07	2021	7
1737	1742	5	3	0.11406	1472.0	ORF1ab	2.0	491.0	1477.0	ORF1ab	1.0	493.0	2.0	same gene	2021-07	2021	7
1742	1732	10	3	0.11406	1477.0	ORF1ab	1.0	493.0	1467.0	ORF1ab	3.0	489.0	4.0	same gene	2021-07	2021	7
1742	1733	9	3	0.11406	1477.0	ORF1ab	1.0	493.0	1468.0	ORF1ab	1.0	490.0	3.0	same gene	2021-07	2021	7
1742	1735	7	3	0.11406	1477.0	ORF1ab	1.0	493.0	1470.0	ORF1ab	3.0	490.0	3.0	same gene	2021-07	2021	7
22227	5584	16643	3	0.11401	665.0	S	2.0	222.0	5319.0	ORF1ab	3.0	1773.0		different gene	2021-07	2021	7
5584	22227	16643	3	0.11401	5319.0	ORF1ab	3.0	1773.0	665.0	S	2.0	222.0		different gene	2021-07	2021	7
1741	1733	8	3	0.11391	1476.0	ORF1ab	3.0	492.0	1468.0	ORF1ab	1.0	490.0	2.0	same gene	2021-07	2021	7
1749	1741	8	3	0.11391	1484.0	ORF1ab	2.0	495.0	1476.0	ORF1ab	3.0	492.0	3.0	same gene	2021-07	2021	7
1748	1741	7	3	0.11391	1483.0	ORF1ab	1.0	495.0	1476.0	ORF1ab	3.0	492.0	3.0	same gene	2021-07	2021	7
1741	1732	9	3	0.11391	1476.0	ORF1ab	3.0	492.0	1467.0	ORF1ab	3.0	489.0	3.0	same gene	2021-07	2021	7
1731	1741	10	3	0.11391	1466.0	ORF1ab	2.0	489.0	1476.0	ORF1ab	3.0	492.0	3.0	same gene	2021-07	2021	7
1732	1741	9	3	0.11391	1467.0	ORF1ab	3.0	489.0	1476.0	ORF1ab	3.0	492.0	3.0	same gene	2021-07	2021	7
1741	1735	6	3	0.11391	1476.0	ORF1ab	3.0	492.0	1470.0	ORF1ab	3.0	490.0	2.0	same gene	2021-07	2021	7
1733	1741	8	3	0.11391	1468.0	ORF1ab	1.0	490.0	1476.0	ORF1ab	3.0	492.0	2.0	same gene	2021-07	2021	7
1741	1731	10	3	0.11391	1476.0	ORF1ab	3.0	492.0	1466.0	ORF1ab	2.0	489.0	3.0	same gene	2021-07	2021	7
1735	1741	6	3	0.11391	1470.0	ORF1ab	3.0	490.0	1476.0	ORF1ab	3.0	492.0	2.0	same gene	2021-07	2021	7
1741	1748	7	3	0.11391	1476.0	ORF1ab	3.0	492.0	1483.0	ORF1ab	1.0	495.0	3.0	same gene	2021-07	2021	7
1741	1749	8	3	0.11391	1476.0	ORF1ab	3.0	492.0	1484.0	ORF1ab	2.0	495.0	3.0	same gene	2021-07	2021	7
1747	1733	14	3	0.1139	1482.0	ORF1ab	3.0	494.0	1468.0	ORF1ab	1.0	490.0	4.0	same gene	2021-07	2021	7
1747	1731	16	3	0.1139	1482.0	ORF1ab	3.0	494.0	1466.0	ORF1ab	2.0	489.0	5.0	same gene	2021-07	2021	7
1739	1747	8	3	0.1139	1474.0	ORF1ab	1.0	492.0	1482.0	ORF1ab	3.0	494.0	2.0	same gene	2021-07	2021	7
1735	1747	12	3	0.1139	1470.0	ORF1ab	3.0	490.0	1482.0	ORF1ab	3.0	494.0	4.0	same gene	2021-07	2021	7
1731	1747	16	3	0.1139	1466.0	ORF1ab	2.0	489.0	1482.0	ORF1ab	3.0	494.0	5.0	same gene	2021-07	2021	7
1747	1732	15	3	0.1139	1482.0	ORF1ab	3.0	494.0	1467.0	ORF1ab	3.0	489.0	5.0	same gene	2021-07	2021	7
1747	1735	12	3	0.1139	1482.0	ORF1ab	3.0	494.0	1470.0	ORF1ab	3.0	490.0	4.0	same gene	2021-07	2021	7
1732	1747	15	3	0.1139	1467.0	ORF1ab	3.0	489.0	1482.0	ORF1ab	3.0	494.0	5.0	same gene	2021-07	2021	7
1733	1747	14	3	0.1139	1468.0	ORF1ab	1.0	490.0	1482.0	ORF1ab	3.0	494.0	4.0	same gene	2021-07	2021	7
1747	1739	8	3	0.1139	1482.0	ORF1ab	3.0	494.0	1474.0	ORF1ab	1.0	492.0	2.0	same gene	2021-07	2021	7
1737	1747	10	3	0.1139	1472.0	ORF1ab	2.0	491.0	1482.0	ORF1ab	3.0	494.0	3.0	same gene	2021-07	2021	7
1747	1737	10	3	0.1139	1482.0	ORF1ab	3.0	494.0	1472.0	ORF1ab	2.0	491.0	3.0	same gene	2021-07	2021	7
1749	1729	20	3	0.11388	1484.0	ORF1ab	2.0	495.0	1464.0	ORF1ab	3.0	488.0	7.0	same gene	2021-07	2021	7
1739	1729	10	3	0.11388	1474.0	ORF1ab	1.0	492.0	1464.0	ORF1ab	3.0	488.0	4.0	same gene	2021-07	2021	7
1748	1729	19	3	0.11388	1483.0	ORF1ab	1.0	495.0	1464.0	ORF1ab	3.0	488.0	7.0	same gene	2021-07	2021	7
1744	1729	15	3	0.11388	1479.0	ORF1ab	3.0	493.0	1464.0	ORF1ab	3.0	488.0	5.0	same gene	2021-07	2021	7
1733	1729	4	3	0.11388	1468.0	ORF1ab	1.0	490.0	1464.0	ORF1ab	3.0	488.0	2.0	same gene	2021-07	2021	7
1729	1748	19	3	0.11388	1464.0	ORF1ab	3.0	488.0	1483.0	ORF1ab	1.0	495.0	7.0	same gene	2021-07	2021	7
1735	1729	6	3	0.11388	1470.0	ORF1ab	3.0	490.0	1464.0	ORF1ab	3.0	488.0	2.0	same gene	2021-07	2021	7
1729	1744	15	3	0.11388	1464.0	ORF1ab	3.0	488.0	1479.0	ORF1ab	3.0	493.0	5.0	same gene	2021-07	2021	7
1729	1733	4	3	0.11388	1464.0	ORF1ab	3.0	488.0	1468.0	ORF1ab	1.0	490.0	2.0	same gene	2021-07	2021	7
1729	1735	6	3	0.11388	1464.0	ORF1ab	3.0	488.0	1470.0	ORF1ab	3.0	490.0	2.0	same gene	2021-07	2021	7
1729	1749	20	3	0.11388	1464.0	ORF1ab	3.0	488.0	1484.0	ORF1ab	2.0	495.0	7.0	same gene	2021-07	2021	7
1737	1729	8	3	0.11388	1472.0	ORF1ab	2.0	491.0	1464.0	ORF1ab	3.0	488.0	3.0	same gene	2021-07	2021	7
1729	1737	8	3	0.11388	1464.0	ORF1ab	3.0	488.0	1472.0	ORF1ab	2.0	491.0	3.0	same gene	2021-07	2021	7
1729	1739	10	3	0.11388	1464.0	ORF1ab	3.0	488.0	1474.0	ORF1ab	1.0	492.0	4.0	same gene	2021-07	2021	7
1748	1730	18	3	0.11386	1483.0	ORF1ab	1.0	495.0	1465.0	ORF1ab	1.0	489.0	6.0	same gene	2021-07	2021	7
1744	1730	14	3	0.11386	1479.0	ORF1ab	3.0	493.0	1465.0	ORF1ab	1.0	489.0	4.0	same gene	2021-07	2021	7
1730	1748	18	3	0.11386	1465.0	ORF1ab	1.0	489.0	1483.0	ORF1ab	1.0	495.0	6.0	same gene	2021-07	2021	7
1730	1744	14	3	0.11386	1465.0	ORF1ab	1.0	489.0	1479.0	ORF1ab	3.0	493.0	4.0	same gene	2021-07	2021	7
1739	1730	9	3	0.11386	1474.0	ORF1ab	1.0	492.0	1465.0	ORF1ab	1.0	489.0	3.0	same gene	2021-07	2021	7
1737	1730	7	3	0.11386	1472.0	ORF1ab	2.0	491.0	1465.0	ORF1ab	1.0	489.0	2.0	same gene	2021-07	2021	7
1730	1749	19	3	0.11386	1465.0	ORF1ab	1.0	489.0	1484.0	ORF1ab	2.0	495.0	6.0	same gene	2021-07	2021	7
1730	1737	7	3	0.11386	1465.0	ORF1ab	1.0	489.0	1472.0	ORF1ab	2.0	491.0	2.0	same gene	2021-07	2021	7
1730	1739	9	3	0.11386	1465.0	ORF1ab	1.0	489.0	1474.0	ORF1ab	1.0	492.0	3.0	same gene	2021-07	2021	7
1749	1730	19	3	0.11386	1484.0	ORF1ab	2.0	495.0	1465.0	ORF1ab	1.0	489.0	6.0	same gene	2021-07	2021	7
7511	7524	13	3	0.11366	7246.0	ORF1ab	1.0	2416.0	7259.0	ORF1ab	2.0	2420.0	4.0	same gene	2021-07	2021	7
7517	7511	6	3	0.11366	7252.0	ORF1ab	1.0	2418.0	7246.0	ORF1ab	1.0	2416.0	2.0	same gene	2021-07	2021	7
7523	7511	12	3	0.11366	7258.0	ORF1ab	1.0	2420.0	7246.0	ORF1ab	1.0	2416.0	4.0	same gene	2021-07	2021	7
7511	7517	6	3	0.11366	7246.0	ORF1ab	1.0	2416.0	7252.0	ORF1ab	1.0	2418.0	2.0	same gene	2021-07	2021	7
7510	7524	14	3	0.11366	7245.0	ORF1ab	3.0	2415.0	7259.0	ORF1ab	2.0	2420.0	5.0	same gene	2021-07	2021	7
7510	7523	13	3	0.11366	7245.0	ORF1ab	3.0	2415.0	7258.0	ORF1ab	1.0	2420.0	5.0	same gene	2021-07	2021	7
7510	7520	10	3	0.11366	7245.0	ORF1ab	3.0	2415.0	7255.0	ORF1ab	1.0	2419.0	4.0	same gene	2021-07	2021	7
7510	7517	7	3	0.11366	7245.0	ORF1ab	3.0	2415.0	7252.0	ORF1ab	1.0	2418.0	3.0	same gene	2021-07	2021	7
7511	7520	9	3	0.11366	7246.0	ORF1ab	1.0	2416.0	7255.0	ORF1ab	1.0	2419.0	3.0	same gene	2021-07	2021	7
7511	7523	12	3	0.11366	7246.0	ORF1ab	1.0	2416.0	7258.0	ORF1ab	1.0	2420.0	4.0	same gene	2021-07	2021	7
7514	7520	6	3	0.11366	7249.0	ORF1ab	1.0	2417.0	7255.0	ORF1ab	1.0	2419.0	2.0	same gene	2021-07	2021	7
7524	7510	14	3	0.11366	7259.0	ORF1ab	2.0	2420.0	7245.0	ORF1ab	3.0	2415.0	5.0	same gene	2021-07	2021	7
7514	7523	9	3	0.11366	7249.0	ORF1ab	1.0	2417.0	7258.0	ORF1ab	1.0	2420.0	3.0	same gene	2021-07	2021	7
7514	7524	10	3	0.11366	7249.0	ORF1ab	1.0	2417.0	7259.0	ORF1ab	2.0	2420.0	3.0	same gene	2021-07	2021	7
7515	7520	5	3	0.11366	7250.0	ORF1ab	2.0	2417.0	7255.0	ORF1ab	1.0	2419.0	2.0	same gene	2021-07	2021	7
7515	7523	8	3	0.11366	7250.0	ORF1ab	2.0	2417.0	7258.0	ORF1ab	1.0	2420.0	3.0	same gene	2021-07	2021	7
7517	7523	6	3	0.11366	7252.0	ORF1ab	1.0	2418.0	7258.0	ORF1ab	1.0	2420.0	2.0	same gene	2021-07	2021	7
7517	7524	7	3	0.11366	7252.0	ORF1ab	1.0	2418.0	7259.0	ORF1ab	2.0	2420.0	2.0	same gene	2021-07	2021	7
7523	7510	13	3	0.11366	7258.0	ORF1ab	1.0	2420.0	7245.0	ORF1ab	3.0	2415.0	5.0	same gene	2021-07	2021	7
7520	7511	9	3	0.11366	7255.0	ORF1ab	1.0	2419.0	7246.0	ORF1ab	1.0	2416.0	3.0	same gene	2021-07	2021	7
7515	7524	9	3	0.11366	7250.0	ORF1ab	2.0	2417.0	7259.0	ORF1ab	2.0	2420.0	3.0	same gene	2021-07	2021	7
7524	7511	13	3	0.11366	7259.0	ORF1ab	2.0	2420.0	7246.0	ORF1ab	1.0	2416.0	4.0	same gene	2021-07	2021	7
7520	7515	5	3	0.11366	7255.0	ORF1ab	1.0	2419.0	7250.0	ORF1ab	2.0	2417.0	2.0	same gene	2021-07	2021	7
7510	7514	4	3	0.11366	7245.0	ORF1ab	3.0	2415.0	7249.0	ORF1ab	1.0	2417.0	2.0	same gene	2021-07	2021	7
7514	7510	4	3	0.11366	7249.0	ORF1ab	1.0	2417.0	7245.0	ORF1ab	3.0	2415.0	2.0	same gene	2021-07	2021	7
7515	7510	5	3	0.11366	7250.0	ORF1ab	2.0	2417.0	7245.0	ORF1ab	3.0	2415.0	2.0	same gene	2021-07	2021	7
7517	7510	7	3	0.11366	7252.0	ORF1ab	1.0	2418.0	7245.0	ORF1ab	3.0	2415.0	3.0	same gene	2021-07	2021	7
7520	7510	10	3	0.11366	7255.0	ORF1ab	1.0	2419.0	7245.0	ORF1ab	3.0	2415.0	4.0	same gene	2021-07	2021	7
7524	7517	7	3	0.11366	7259.0	ORF1ab	2.0	2420.0	7252.0	ORF1ab	1.0	2418.0	2.0	same gene	2021-07	2021	7
7523	7517	6	3	0.11366	7258.0	ORF1ab	1.0	2420.0	7252.0	ORF1ab	1.0	2418.0	2.0	same gene	2021-07	2021	7
7524	7515	9	3	0.11366	7259.0	ORF1ab	2.0	2420.0	7250.0	ORF1ab	2.0	2417.0	3.0	same gene	2021-07	2021	7
7523	7515	8	3	0.11366	7258.0	ORF1ab	1.0	2420.0	7250.0	ORF1ab	2.0	2417.0	3.0	same gene	2021-07	2021	7
7510	7515	5	3	0.11366	7245.0	ORF1ab	3.0	2415.0	7250.0	ORF1ab	2.0	2417.0	2.0	same gene	2021-07	2021	7
7520	7514	6	3	0.11366	7255.0	ORF1ab	1.0	2419.0	7249.0	ORF1ab	1.0	2417.0	2.0	same gene	2021-07	2021	7
7524	7514	10	3	0.11366	7259.0	ORF1ab	2.0	2420.0	7249.0	ORF1ab	1.0	2417.0	3.0	same gene	2021-07	2021	7
7523	7514	9	3	0.11366	7258.0	ORF1ab	1.0	2420.0	7249.0	ORF1ab	1.0	2417.0	3.0	same gene	2021-07	2021	7
7524	7513	11	3	0.11365	7259.0	ORF1ab	2.0	2420.0	7248.0	ORF1ab	3.0	2416.0	4.0	same gene	2021-07	2021	7
7513	7520	7	3	0.11365	7248.0	ORF1ab	3.0	2416.0	7255.0	ORF1ab	1.0	2419.0	3.0	same gene	2021-07	2021	7
7523	7513	10	3	0.11365	7258.0	ORF1ab	1.0	2420.0	7248.0	ORF1ab	3.0	2416.0	4.0	same gene	2021-07	2021	7
7513	7524	11	3	0.11365	7248.0	ORF1ab	3.0	2416.0	7259.0	ORF1ab	2.0	2420.0	4.0	same gene	2021-07	2021	7
7517	7513	4	3	0.11365	7252.0	ORF1ab	1.0	2418.0	7248.0	ORF1ab	3.0	2416.0	2.0	same gene	2021-07	2021	7
7520	7513	7	3	0.11365	7255.0	ORF1ab	1.0	2419.0	7248.0	ORF1ab	3.0	2416.0	3.0	same gene	2021-07	2021	7
7513	7517	4	3	0.11365	7248.0	ORF1ab	3.0	2416.0	7252.0	ORF1ab	1.0	2418.0	2.0	same gene	2021-07	2021	7
7513	7523	10	3	0.11365	7248.0	ORF1ab	3.0	2416.0	7258.0	ORF1ab	1.0	2420.0	4.0	same gene	2021-07	2021	7
4799	4791	8	3	0.11364	4534.0	ORF1ab	1.0	1512.0	4526.0	ORF1ab	2.0	1509.0	3.0	same gene	2021-07	2021	7
4793	4799	6	3	0.11364	4528.0	ORF1ab	1.0	1510.0	4534.0	ORF1ab	1.0	1512.0	2.0	same gene	2021-07	2021	7
4791	4799	8	3	0.11364	4526.0	ORF1ab	2.0	1509.0	4534.0	ORF1ab	1.0	1512.0	3.0	same gene	2021-07	2021	7
4799	4793	6	3	0.11364	4534.0	ORF1ab	1.0	1512.0	4528.0	ORF1ab	1.0	1510.0	2.0	same gene	2021-07	2021	7
4803	4793	10	3	0.11363	4538.0	ORF1ab	2.0	1513.0	4528.0	ORF1ab	1.0	1510.0	3.0	same gene	2021-07	2021	7
7516	7510	6	3	0.11363	7251.0	ORF1ab	3.0	2417.0	7245.0	ORF1ab	3.0	2415.0	2.0	same gene	2021-07	2021	7
4791	4803	12	3	0.11363	4526.0	ORF1ab	2.0	1509.0	4538.0	ORF1ab	2.0	1513.0	4.0	same gene	2021-07	2021	7
4793	4803	10	3	0.11363	4528.0	ORF1ab	1.0	1510.0	4538.0	ORF1ab	2.0	1513.0	3.0	same gene	2021-07	2021	7
7510	7516	6	3	0.11363	7245.0	ORF1ab	3.0	2415.0	7251.0	ORF1ab	3.0	2417.0	2.0	same gene	2021-07	2021	7
4791	4796	5	3	0.11363	4526.0	ORF1ab	2.0	1509.0	4531.0	ORF1ab	1.0	1511.0	2.0	same gene	2021-07	2021	7
7516	7523	7	3	0.11363	7251.0	ORF1ab	3.0	2417.0	7258.0	ORF1ab	1.0	2420.0	3.0	same gene	2021-07	2021	7
4803	4791	12	3	0.11363	4538.0	ORF1ab	2.0	1513.0	4526.0	ORF1ab	2.0	1509.0	4.0	same gene	2021-07	2021	7
4796	4791	5	3	0.11363	4531.0	ORF1ab	1.0	1511.0	4526.0	ORF1ab	2.0	1509.0	2.0	same gene	2021-07	2021	7
7516	7520	4	3	0.11363	7251.0	ORF1ab	3.0	2417.0	7255.0	ORF1ab	1.0	2419.0	2.0	same gene	2021-07	2021	7
7516	7524	8	3	0.11363	7251.0	ORF1ab	3.0	2417.0	7259.0	ORF1ab	2.0	2420.0	3.0	same gene	2021-07	2021	7
7524	7516	8	3	0.11363	7259.0	ORF1ab	2.0	2420.0	7251.0	ORF1ab	3.0	2417.0	3.0	same gene	2021-07	2021	7
7520	7516	4	3	0.11363	7255.0	ORF1ab	1.0	2419.0	7251.0	ORF1ab	3.0	2417.0	2.0	same gene	2021-07	2021	7
7523	7516	7	3	0.11363	7258.0	ORF1ab	1.0	2420.0	7251.0	ORF1ab	3.0	2417.0	3.0	same gene	2021-07	2021	7
7523	7519	4	3	0.11362	7258.0	ORF1ab	1.0	2420.0	7254.0	ORF1ab	3.0	2418.0	2.0	same gene	2021-07	2021	7
7511	7519	8	3	0.11362	7246.0	ORF1ab	1.0	2416.0	7254.0	ORF1ab	3.0	2418.0	2.0	same gene	2021-07	2021	7
7510	7519	9	3	0.11362	7245.0	ORF1ab	3.0	2415.0	7254.0	ORF1ab	3.0	2418.0	3.0	same gene	2021-07	2021	7
7522	7515	7	3	0.11362	7257.0	ORF1ab	3.0	2419.0	7250.0	ORF1ab	2.0	2417.0	2.0	same gene	2021-07	2021	7
7510	7522	12	3	0.11362	7245.0	ORF1ab	3.0	2415.0	7257.0	ORF1ab	3.0	2419.0	4.0	same gene	2021-07	2021	7
7522	7510	12	3	0.11362	7257.0	ORF1ab	3.0	2419.0	7245.0	ORF1ab	3.0	2415.0	4.0	same gene	2021-07	2021	7
7511	7522	11	3	0.11362	7246.0	ORF1ab	1.0	2416.0	7257.0	ORF1ab	3.0	2419.0	3.0	same gene	2021-07	2021	7
7519	7524	5	3	0.11362	7254.0	ORF1ab	3.0	2418.0	7259.0	ORF1ab	2.0	2420.0	2.0	same gene	2021-07	2021	7
7515	7522	7	3	0.11362	7250.0	ORF1ab	2.0	2417.0	7257.0	ORF1ab	3.0	2419.0	2.0	same gene	2021-07	2021	7
7519	7511	8	3	0.11362	7254.0	ORF1ab	3.0	2418.0	7246.0	ORF1ab	1.0	2416.0	2.0	same gene	2021-07	2021	7
7519	7523	4	3	0.11362	7254.0	ORF1ab	3.0	2418.0	7258.0	ORF1ab	1.0	2420.0	2.0	same gene	2021-07	2021	7
7522	7514	8	3	0.11362	7257.0	ORF1ab	3.0	2419.0	7249.0	ORF1ab	1.0	2417.0	2.0	same gene	2021-07	2021	7
7522	7511	11	3	0.11362	7257.0	ORF1ab	3.0	2419.0	7246.0	ORF1ab	1.0	2416.0	3.0	same gene	2021-07	2021	7
7509	7502	7	3	0.11362	7244.0	ORF1ab	2.0	2415.0	7237.0	ORF1ab	1.0	2413.0	2.0	same gene	2021-07	2021	7
7514	7522	8	3	0.11362	7249.0	ORF1ab	1.0	2417.0	7257.0	ORF1ab	3.0	2419.0	2.0	same gene	2021-07	2021	7
7524	7519	5	3	0.11362	7259.0	ORF1ab	2.0	2420.0	7254.0	ORF1ab	3.0	2418.0	2.0	same gene	2021-07	2021	7
7508	7502	6	3	0.11362	7243.0	ORF1ab	1.0	2415.0	7237.0	ORF1ab	1.0	2413.0	2.0	same gene	2021-07	2021	7
7503	7509	6	3	0.11362	7238.0	ORF1ab	2.0	2413.0	7244.0	ORF1ab	2.0	2415.0	2.0	same gene	2021-07	2021	7
7508	7500	8	3	0.11362	7243.0	ORF1ab	1.0	2415.0	7235.0	ORF1ab	2.0	2412.0	3.0	same gene	2021-07	2021	7
7500	7509	9	3	0.11362	7235.0	ORF1ab	2.0	2412.0	7244.0	ORF1ab	2.0	2415.0	3.0	same gene	2021-07	2021	7
7500	7508	8	3	0.11362	7235.0	ORF1ab	2.0	2412.0	7243.0	ORF1ab	1.0	2415.0	3.0	same gene	2021-07	2021	7
7500	7507	7	3	0.11362	7235.0	ORF1ab	2.0	2412.0	7242.0	ORF1ab	3.0	2414.0	2.0	same gene	2021-07	2021	7
7509	7501	8	3	0.11362	7244.0	ORF1ab	2.0	2415.0	7236.0	ORF1ab	3.0	2412.0	3.0	same gene	2021-07	2021	7
7501	7506	5	3	0.11362	7236.0	ORF1ab	3.0	2412.0	7241.0	ORF1ab	2.0	2414.0	2.0	same gene	2021-07	2021	7
7501	7507	6	3	0.11362	7236.0	ORF1ab	3.0	2412.0	7242.0	ORF1ab	3.0	2414.0	2.0	same gene	2021-07	2021	7
7507	7500	7	3	0.11362	7242.0	ORF1ab	3.0	2414.0	7235.0	ORF1ab	2.0	2412.0	2.0	same gene	2021-07	2021	7
7500	7506	6	3	0.11362	7235.0	ORF1ab	2.0	2412.0	7241.0	ORF1ab	2.0	2414.0	2.0	same gene	2021-07	2021	7
7500	7505	5	3	0.11362	7235.0	ORF1ab	2.0	2412.0	7240.0	ORF1ab	1.0	2414.0	2.0	same gene	2021-07	2021	7
7506	7501	5	3	0.11362	7241.0	ORF1ab	2.0	2414.0	7236.0	ORF1ab	3.0	2412.0	2.0	same gene	2021-07	2021	7
7501	7508	7	3	0.11362	7236.0	ORF1ab	3.0	2412.0	7243.0	ORF1ab	1.0	2415.0	3.0	same gene	2021-07	2021	7
7505	7501	4	3	0.11362	7240.0	ORF1ab	1.0	2414.0	7236.0	ORF1ab	3.0	2412.0	2.0	same gene	2021-07	2021	7
7509	7503	6	3	0.11362	7244.0	ORF1ab	2.0	2415.0	7238.0	ORF1ab	2.0	2413.0	2.0	same gene	2021-07	2021	7
7501	7505	4	3	0.11362	7236.0	ORF1ab	3.0	2412.0	7240.0	ORF1ab	1.0	2414.0	2.0	same gene	2021-07	2021	7
7508	7503	5	3	0.11362	7243.0	ORF1ab	1.0	2415.0	7238.0	ORF1ab	2.0	2413.0	2.0	same gene	2021-07	2021	7
7501	7509	8	3	0.11362	7236.0	ORF1ab	3.0	2412.0	7244.0	ORF1ab	2.0	2415.0	3.0	same gene	2021-07	2021	7
7508	7501	7	3	0.11362	7243.0	ORF1ab	1.0	2415.0	7236.0	ORF1ab	3.0	2412.0	3.0	same gene	2021-07	2021	7
7502	7508	6	3	0.11362	7237.0	ORF1ab	1.0	2413.0	7243.0	ORF1ab	1.0	2415.0	2.0	same gene	2021-07	2021	7
7506	7500	6	3	0.11362	7241.0	ORF1ab	2.0	2414.0	7235.0	ORF1ab	2.0	2412.0	2.0	same gene	2021-07	2021	7
7505	7500	5	3	0.11362	7240.0	ORF1ab	1.0	2414.0	7235.0	ORF1ab	2.0	2412.0	2.0	same gene	2021-07	2021	7
7502	7509	7	3	0.11362	7237.0	ORF1ab	1.0	2413.0	7244.0	ORF1ab	2.0	2415.0	2.0	same gene	2021-07	2021	7
7519	7510	9	3	0.11362	7254.0	ORF1ab	3.0	2418.0	7245.0	ORF1ab	3.0	2415.0	3.0	same gene	2021-07	2021	7
7509	7500	9	3	0.11362	7244.0	ORF1ab	2.0	2415.0	7235.0	ORF1ab	2.0	2412.0	3.0	same gene	2021-07	2021	7
7507	7501	6	3	0.11362	7242.0	ORF1ab	3.0	2414.0	7236.0	ORF1ab	3.0	2412.0	2.0	same gene	2021-07	2021	7
7503	7508	5	3	0.11362	7238.0	ORF1ab	2.0	2413.0	7243.0	ORF1ab	1.0	2415.0	2.0	same gene	2021-07	2021	7
7734	7739	5	3	0.11361	7469.0	ORF1ab	2.0	2490.0	7474.0	ORF1ab	1.0	2492.0	2.0	same gene	2021-07	2021	7
7739	7746	7	3	0.11361	7474.0	ORF1ab	1.0	2492.0	7481.0	ORF1ab	2.0	2494.0	2.0	same gene	2021-07	2021	7
7742	7737	5	3	0.11361	7477.0	ORF1ab	1.0	2493.0	7472.0	ORF1ab	2.0	2491.0	2.0	same gene	2021-07	2021	7
7733	7742	9	3	0.11361	7468.0	ORF1ab	1.0	2490.0	7477.0	ORF1ab	1.0	2493.0	3.0	same gene	2021-07	2021	7
7733	7746	13	3	0.11361	7468.0	ORF1ab	1.0	2490.0	7481.0	ORF1ab	2.0	2494.0	4.0	same gene	2021-07	2021	7
7524	7512	12	3	0.11361	7259.0	ORF1ab	2.0	2420.0	7247.0	ORF1ab	2.0	2416.0	4.0	same gene	2021-07	2021	7
7517	7512	5	3	0.11361	7252.0	ORF1ab	1.0	2418.0	7247.0	ORF1ab	2.0	2416.0	2.0	same gene	2021-07	2021	7
7520	7512	8	3	0.11361	7255.0	ORF1ab	1.0	2419.0	7247.0	ORF1ab	2.0	2416.0	3.0	same gene	2021-07	2021	7
7523	7512	11	3	0.11361	7258.0	ORF1ab	1.0	2420.0	7247.0	ORF1ab	2.0	2416.0	4.0	same gene	2021-07	2021	7
7512	7524	12	3	0.11361	7247.0	ORF1ab	2.0	2416.0	7259.0	ORF1ab	2.0	2420.0	4.0	same gene	2021-07	2021	7
7742	7733	9	3	0.11361	7477.0	ORF1ab	1.0	2493.0	7468.0	ORF1ab	1.0	2490.0	3.0	same gene	2021-07	2021	7
7737	7742	5	3	0.11361	7472.0	ORF1ab	2.0	2491.0	7477.0	ORF1ab	1.0	2493.0	2.0	same gene	2021-07	2021	7
7746	7737	9	3	0.11361	7481.0	ORF1ab	2.0	2494.0	7472.0	ORF1ab	2.0	2491.0	3.0	same gene	2021-07	2021	7
7746	7739	7	3	0.11361	7481.0	ORF1ab	2.0	2494.0	7474.0	ORF1ab	1.0	2492.0	2.0	same gene	2021-07	2021	7
7746	7734	12	3	0.11361	7481.0	ORF1ab	2.0	2494.0	7469.0	ORF1ab	2.0	2490.0	4.0	same gene	2021-07	2021	7
7737	7746	9	3	0.11361	7472.0	ORF1ab	2.0	2491.0	7481.0	ORF1ab	2.0	2494.0	3.0	same gene	2021-07	2021	7
7742	7734	8	3	0.11361	7477.0	ORF1ab	1.0	2493.0	7469.0	ORF1ab	2.0	2490.0	3.0	same gene	2021-07	2021	7
7739	7734	5	3	0.11361	7474.0	ORF1ab	1.0	2492.0	7469.0	ORF1ab	2.0	2490.0	2.0	same gene	2021-07	2021	7
7746	7733	13	3	0.11361	7481.0	ORF1ab	2.0	2494.0	7468.0	ORF1ab	1.0	2490.0	4.0	same gene	2021-07	2021	7
7739	7733	6	3	0.11361	7474.0	ORF1ab	1.0	2492.0	7468.0	ORF1ab	1.0	2490.0	2.0	same gene	2021-07	2021	7
7733	7739	6	3	0.11361	7468.0	ORF1ab	1.0	2490.0	7474.0	ORF1ab	1.0	2492.0	2.0	same gene	2021-07	2021	7
7734	7746	12	3	0.11361	7469.0	ORF1ab	2.0	2490.0	7481.0	ORF1ab	2.0	2494.0	4.0	same gene	2021-07	2021	7
7512	7517	5	3	0.11361	7247.0	ORF1ab	2.0	2416.0	7252.0	ORF1ab	1.0	2418.0	2.0	same gene	2021-07	2021	7
7512	7520	8	3	0.11361	7247.0	ORF1ab	2.0	2416.0	7255.0	ORF1ab	1.0	2419.0	3.0	same gene	2021-07	2021	7
7512	7523	11	3	0.11361	7247.0	ORF1ab	2.0	2416.0	7258.0	ORF1ab	1.0	2420.0	4.0	same gene	2021-07	2021	7
7734	7742	8	3	0.11361	7469.0	ORF1ab	2.0	2490.0	7477.0	ORF1ab	1.0	2493.0	3.0	same gene	2021-07	2021	7
7521	7515	6	3	0.11359	7256.0	ORF1ab	2.0	2419.0	7250.0	ORF1ab	2.0	2417.0	2.0	same gene	2021-07	2021	7
7511	7521	10	3	0.11359	7246.0	ORF1ab	1.0	2416.0	7256.0	ORF1ab	2.0	2419.0	3.0	same gene	2021-07	2021	7
7521	7514	7	3	0.11359	7256.0	ORF1ab	2.0	2419.0	7249.0	ORF1ab	1.0	2417.0	2.0	same gene	2021-07	2021	7
7510	7521	11	3	0.11359	7245.0	ORF1ab	3.0	2415.0	7256.0	ORF1ab	2.0	2419.0	4.0	same gene	2021-07	2021	7
7515	7521	6	3	0.11359	7250.0	ORF1ab	2.0	2417.0	7256.0	ORF1ab	2.0	2419.0	2.0	same gene	2021-07	2021	7
7521	7510	11	3	0.11359	7256.0	ORF1ab	2.0	2419.0	7245.0	ORF1ab	3.0	2415.0	4.0	same gene	2021-07	2021	7
7521	7511	10	3	0.11359	7256.0	ORF1ab	2.0	2419.0	7246.0	ORF1ab	1.0	2416.0	3.0	same gene	2021-07	2021	7
7514	7521	7	3	0.11359	7249.0	ORF1ab	1.0	2417.0	7256.0	ORF1ab	2.0	2419.0	2.0	same gene	2021-07	2021	7
1732	1738	6	3	0.11358	1467.0	ORF1ab	3.0	489.0	1473.0	ORF1ab	3.0	491.0	2.0	same gene	2021-07	2021	7
1738	1731	7	3	0.11358	1473.0	ORF1ab	3.0	491.0	1466.0	ORF1ab	2.0	489.0	2.0	same gene	2021-07	2021	7
1748	1738	10	3	0.11358	1483.0	ORF1ab	1.0	495.0	1473.0	ORF1ab	3.0	491.0	4.0	same gene	2021-07	2021	7
1738	1744	6	3	0.11358	1473.0	ORF1ab	3.0	491.0	1479.0	ORF1ab	3.0	493.0	2.0	same gene	2021-07	2021	7
1749	1738	11	3	0.11358	1484.0	ORF1ab	2.0	495.0	1473.0	ORF1ab	3.0	491.0	4.0	same gene	2021-07	2021	7
1731	1738	7	3	0.11358	1466.0	ORF1ab	2.0	489.0	1473.0	ORF1ab	3.0	491.0	2.0	same gene	2021-07	2021	7
1744	1738	6	3	0.11358	1479.0	ORF1ab	3.0	493.0	1473.0	ORF1ab	3.0	491.0	2.0	same gene	2021-07	2021	7
1738	1732	6	3	0.11358	1473.0	ORF1ab	3.0	491.0	1467.0	ORF1ab	3.0	489.0	2.0	same gene	2021-07	2021	7
1738	1749	11	3	0.11358	1473.0	ORF1ab	3.0	491.0	1484.0	ORF1ab	2.0	495.0	4.0	same gene	2021-07	2021	7
1738	1748	10	3	0.11358	1473.0	ORF1ab	3.0	491.0	1483.0	ORF1ab	1.0	495.0	4.0	same gene	2021-07	2021	7
7527	7511	16	3	0.11357	7262.0	ORF1ab	2.0	2421.0	7246.0	ORF1ab	1.0	2416.0	5.0	same gene	2021-07	2021	7
7527	7515	12	3	0.11357	7262.0	ORF1ab	2.0	2421.0	7250.0	ORF1ab	2.0	2417.0	4.0	same gene	2021-07	2021	7
7744	7734	10	3	0.11357	7479.0	ORF1ab	3.0	2493.0	7469.0	ORF1ab	2.0	2490.0	3.0	same gene	2021-07	2021	7
7744	7733	11	3	0.11357	7479.0	ORF1ab	3.0	2493.0	7468.0	ORF1ab	1.0	2490.0	3.0	same gene	2021-07	2021	7
7527	7520	7	3	0.11357	7262.0	ORF1ab	2.0	2421.0	7255.0	ORF1ab	1.0	2419.0	2.0	same gene	2021-07	2021	7
7525	7510	15	3	0.11357	7260.0	ORF1ab	3.0	2420.0	7245.0	ORF1ab	3.0	2415.0	5.0	same gene	2021-07	2021	7
7527	7517	10	3	0.11357	7262.0	ORF1ab	2.0	2421.0	7252.0	ORF1ab	1.0	2418.0	3.0	same gene	2021-07	2021	7
7527	7510	17	3	0.11357	7262.0	ORF1ab	2.0	2421.0	7245.0	ORF1ab	3.0	2415.0	6.0	same gene	2021-07	2021	7
7525	7515	10	3	0.11357	7260.0	ORF1ab	3.0	2420.0	7250.0	ORF1ab	2.0	2417.0	3.0	same gene	2021-07	2021	7
7525	7511	14	3	0.11357	7260.0	ORF1ab	3.0	2420.0	7246.0	ORF1ab	1.0	2416.0	4.0	same gene	2021-07	2021	7
4797	4791	6	3	0.11357	4532.0	ORF1ab	2.0	1511.0	4526.0	ORF1ab	2.0	1509.0	2.0	same gene	2021-07	2021	7
4798	4791	7	3	0.11357	4533.0	ORF1ab	3.0	1511.0	4526.0	ORF1ab	2.0	1509.0	2.0	same gene	2021-07	2021	7
7527	7514	13	3	0.11357	7262.0	ORF1ab	2.0	2421.0	7249.0	ORF1ab	1.0	2417.0	4.0	same gene	2021-07	2021	7
7525	7514	11	3	0.11357	7260.0	ORF1ab	3.0	2420.0	7249.0	ORF1ab	1.0	2417.0	3.0	same gene	2021-07	2021	7
4791	4798	7	3	0.11357	4526.0	ORF1ab	2.0	1509.0	4533.0	ORF1ab	3.0	1511.0	2.0	same gene	2021-07	2021	7
7525	7517	8	3	0.11357	7260.0	ORF1ab	3.0	2420.0	7252.0	ORF1ab	1.0	2418.0	2.0	same gene	2021-07	2021	7
4791	4797	6	3	0.11357	4526.0	ORF1ab	2.0	1509.0	4532.0	ORF1ab	2.0	1511.0	2.0	same gene	2021-07	2021	7
7744	7737	7	3	0.11357	7479.0	ORF1ab	3.0	2493.0	7472.0	ORF1ab	2.0	2491.0	2.0	same gene	2021-07	2021	7
7511	7525	14	3	0.11357	7246.0	ORF1ab	1.0	2416.0	7260.0	ORF1ab	3.0	2420.0	4.0	same gene	2021-07	2021	7
7514	7527	13	3	0.11357	7249.0	ORF1ab	1.0	2417.0	7262.0	ORF1ab	2.0	2421.0	4.0	same gene	2021-07	2021	7
7514	7525	11	3	0.11357	7249.0	ORF1ab	1.0	2417.0	7260.0	ORF1ab	3.0	2420.0	3.0	same gene	2021-07	2021	7
7517	7525	8	3	0.11357	7252.0	ORF1ab	1.0	2418.0	7260.0	ORF1ab	3.0	2420.0	2.0	same gene	2021-07	2021	7
7517	7527	10	3	0.11357	7252.0	ORF1ab	1.0	2418.0	7262.0	ORF1ab	2.0	2421.0	3.0	same gene	2021-07	2021	7
7520	7527	7	3	0.11357	7255.0	ORF1ab	1.0	2419.0	7262.0	ORF1ab	2.0	2421.0	2.0	same gene	2021-07	2021	7
7515	7527	12	3	0.11357	7250.0	ORF1ab	2.0	2417.0	7262.0	ORF1ab	2.0	2421.0	4.0	same gene	2021-07	2021	7
7733	7744	11	3	0.11357	7468.0	ORF1ab	1.0	2490.0	7479.0	ORF1ab	3.0	2493.0	3.0	same gene	2021-07	2021	7
7510	7525	15	3	0.11357	7245.0	ORF1ab	3.0	2415.0	7260.0	ORF1ab	3.0	2420.0	5.0	same gene	2021-07	2021	7
7734	7744	10	3	0.11357	7469.0	ORF1ab	2.0	2490.0	7479.0	ORF1ab	3.0	2493.0	3.0	same gene	2021-07	2021	7
7511	7527	16	3	0.11357	7246.0	ORF1ab	1.0	2416.0	7262.0	ORF1ab	2.0	2421.0	5.0	same gene	2021-07	2021	7
7515	7525	10	3	0.11357	7250.0	ORF1ab	2.0	2417.0	7260.0	ORF1ab	3.0	2420.0	3.0	same gene	2021-07	2021	7
7510	7527	17	3	0.11357	7245.0	ORF1ab	3.0	2415.0	7262.0	ORF1ab	2.0	2421.0	6.0	same gene	2021-07	2021	7
7737	7744	7	3	0.11357	7472.0	ORF1ab	2.0	2491.0	7479.0	ORF1ab	3.0	2493.0	2.0	same gene	2021-07	2021	7
1733	1726	7	3	0.11356	1468.0	ORF1ab	1.0	490.0	1461.0	ORF1ab	3.0	487.0	3.0	same gene	2021-07	2021	7
1726	1748	22	3	0.11356	1461.0	ORF1ab	3.0	487.0	1483.0	ORF1ab	1.0	495.0	8.0	same gene	2021-07	2021	7
1725	1739	14	3	0.11356	1460.0	ORF1ab	2.0	487.0	1474.0	ORF1ab	1.0	492.0	5.0	same gene	2021-07	2021	7
1725	1735	10	3	0.11356	1460.0	ORF1ab	2.0	487.0	1470.0	ORF1ab	3.0	490.0	3.0	same gene	2021-07	2021	7
1744	1725	19	3	0.11356	1479.0	ORF1ab	3.0	493.0	1460.0	ORF1ab	2.0	487.0	6.0	same gene	2021-07	2021	7
1748	1726	22	3	0.11356	1483.0	ORF1ab	1.0	495.0	1461.0	ORF1ab	3.0	487.0	8.0	same gene	2021-07	2021	7
1749	1726	23	3	0.11356	1484.0	ORF1ab	2.0	495.0	1461.0	ORF1ab	3.0	487.0	8.0	same gene	2021-07	2021	7
1731	1725	6	3	0.11356	1466.0	ORF1ab	2.0	489.0	1460.0	ORF1ab	2.0	487.0	2.0	same gene	2021-07	2021	7
1732	1725	7	3	0.11356	1467.0	ORF1ab	3.0	489.0	1460.0	ORF1ab	2.0	487.0	2.0	same gene	2021-07	2021	7
1726	1744	18	3	0.11356	1461.0	ORF1ab	3.0	487.0	1479.0	ORF1ab	3.0	493.0	6.0	same gene	2021-07	2021	7
1725	1737	12	3	0.11356	1460.0	ORF1ab	2.0	487.0	1472.0	ORF1ab	2.0	491.0	4.0	same gene	2021-07	2021	7
1735	1726	9	3	0.11356	1470.0	ORF1ab	3.0	490.0	1461.0	ORF1ab	3.0	487.0	3.0	same gene	2021-07	2021	7
1733	1725	8	3	0.11356	1468.0	ORF1ab	1.0	490.0	1460.0	ORF1ab	2.0	487.0	3.0	same gene	2021-07	2021	7
1735	1725	10	3	0.11356	1470.0	ORF1ab	3.0	490.0	1460.0	ORF1ab	2.0	487.0	3.0	same gene	2021-07	2021	7
1737	1725	12	3	0.11356	1472.0	ORF1ab	2.0	491.0	1460.0	ORF1ab	2.0	487.0	4.0	same gene	2021-07	2021	7
1739	1725	14	3	0.11356	1474.0	ORF1ab	1.0	492.0	1460.0	ORF1ab	2.0	487.0	5.0	same gene	2021-07	2021	7
1731	1726	5	3	0.11356	1466.0	ORF1ab	2.0	489.0	1461.0	ORF1ab	3.0	487.0	2.0	same gene	2021-07	2021	7
1744	1726	18	3	0.11356	1479.0	ORF1ab	3.0	493.0	1461.0	ORF1ab	3.0	487.0	6.0	same gene	2021-07	2021	7
1739	1726	13	3	0.11356	1474.0	ORF1ab	1.0	492.0	1461.0	ORF1ab	3.0	487.0	5.0	same gene	2021-07	2021	7
1737	1726	11	3	0.11356	1472.0	ORF1ab	2.0	491.0	1461.0	ORF1ab	3.0	487.0	4.0	same gene	2021-07	2021	7
1726	1749	23	3	0.11356	1461.0	ORF1ab	3.0	487.0	1484.0	ORF1ab	2.0	495.0	8.0	same gene	2021-07	2021	7
1732	1726	6	3	0.11356	1467.0	ORF1ab	3.0	489.0	1461.0	ORF1ab	3.0	487.0	2.0	same gene	2021-07	2021	7
7741	7733	8	3	0.11356	7476.0	ORF1ab	3.0	2492.0	7468.0	ORF1ab	1.0	2490.0	2.0	same gene	2021-07	2021	7
1725	1744	19	3	0.11356	1460.0	ORF1ab	2.0	487.0	1479.0	ORF1ab	3.0	493.0	6.0	same gene	2021-07	2021	7
7741	7734	7	3	0.11356	7476.0	ORF1ab	3.0	2492.0	7469.0	ORF1ab	2.0	2490.0	2.0	same gene	2021-07	2021	7
7741	7746	5	3	0.11356	7476.0	ORF1ab	3.0	2492.0	7481.0	ORF1ab	2.0	2494.0	2.0	same gene	2021-07	2021	7
1725	1749	24	3	0.11356	1460.0	ORF1ab	2.0	487.0	1484.0	ORF1ab	2.0	495.0	8.0	same gene	2021-07	2021	7
7746	7741	5	3	0.11356	7481.0	ORF1ab	2.0	2494.0	7476.0	ORF1ab	3.0	2492.0	2.0	same gene	2021-07	2021	7
1726	1731	5	3	0.11356	1461.0	ORF1ab	3.0	487.0	1466.0	ORF1ab	2.0	489.0	2.0	same gene	2021-07	2021	7
1748	1725	23	3	0.11356	1483.0	ORF1ab	1.0	495.0	1460.0	ORF1ab	2.0	487.0	8.0	same gene	2021-07	2021	7
1726	1732	6	3	0.11356	1461.0	ORF1ab	3.0	487.0	1467.0	ORF1ab	3.0	489.0	2.0	same gene	2021-07	2021	7
1726	1733	7	3	0.11356	1461.0	ORF1ab	3.0	487.0	1468.0	ORF1ab	1.0	490.0	3.0	same gene	2021-07	2021	7
7734	7741	7	3	0.11356	7469.0	ORF1ab	2.0	2490.0	7476.0	ORF1ab	3.0	2492.0	2.0	same gene	2021-07	2021	7
1725	1731	6	3	0.11356	1460.0	ORF1ab	2.0	487.0	1466.0	ORF1ab	2.0	489.0	2.0	same gene	2021-07	2021	7
7733	7741	8	3	0.11356	7468.0	ORF1ab	1.0	2490.0	7476.0	ORF1ab	3.0	2492.0	2.0	same gene	2021-07	2021	7
1725	1748	23	3	0.11356	1460.0	ORF1ab	2.0	487.0	1483.0	ORF1ab	1.0	495.0	8.0	same gene	2021-07	2021	7
1725	1733	8	3	0.11356	1460.0	ORF1ab	2.0	487.0	1468.0	ORF1ab	1.0	490.0	3.0	same gene	2021-07	2021	7
1726	1737	11	3	0.11356	1461.0	ORF1ab	3.0	487.0	1472.0	ORF1ab	2.0	491.0	4.0	same gene	2021-07	2021	7
1726	1739	13	3	0.11356	1461.0	ORF1ab	3.0	487.0	1474.0	ORF1ab	1.0	492.0	5.0	same gene	2021-07	2021	7
1749	1725	24	3	0.11356	1484.0	ORF1ab	2.0	495.0	1460.0	ORF1ab	2.0	487.0	8.0	same gene	2021-07	2021	7
1725	1732	7	3	0.11356	1460.0	ORF1ab	2.0	487.0	1467.0	ORF1ab	3.0	489.0	2.0	same gene	2021-07	2021	7
1726	1735	9	3	0.11356	1461.0	ORF1ab	3.0	487.0	1470.0	ORF1ab	3.0	490.0	3.0	same gene	2021-07	2021	7
7524	7509	15	3	0.11355	7259.0	ORF1ab	2.0	2420.0	7244.0	ORF1ab	2.0	2415.0	5.0	same gene	2021-07	2021	7
7517	7508	9	3	0.11355	7252.0	ORF1ab	1.0	2418.0	7243.0	ORF1ab	1.0	2415.0	3.0	same gene	2021-07	2021	7
7510	7502	8	3	0.11355	7245.0	ORF1ab	3.0	2415.0	7237.0	ORF1ab	1.0	2413.0	2.0	same gene	2021-07	2021	7
7511	7503	8	3	0.11355	7246.0	ORF1ab	1.0	2416.0	7238.0	ORF1ab	2.0	2413.0	3.0	same gene	2021-07	2021	7
7520	7508	12	3	0.11355	7255.0	ORF1ab	1.0	2419.0	7243.0	ORF1ab	1.0	2415.0	4.0	same gene	2021-07	2021	7
7523	7508	15	3	0.11355	7258.0	ORF1ab	1.0	2420.0	7243.0	ORF1ab	1.0	2415.0	5.0	same gene	2021-07	2021	7
7524	7508	16	3	0.11355	7259.0	ORF1ab	2.0	2420.0	7243.0	ORF1ab	1.0	2415.0	5.0	same gene	2021-07	2021	7
7510	7503	7	3	0.11355	7245.0	ORF1ab	3.0	2415.0	7238.0	ORF1ab	2.0	2413.0	2.0	same gene	2021-07	2021	7
7511	7502	9	3	0.11355	7246.0	ORF1ab	1.0	2416.0	7237.0	ORF1ab	1.0	2413.0	3.0	same gene	2021-07	2021	7
7524	7501	23	3	0.11355	7259.0	ORF1ab	2.0	2420.0	7236.0	ORF1ab	3.0	2412.0	8.0	same gene	2021-07	2021	7
7520	7509	11	3	0.11355	7255.0	ORF1ab	1.0	2419.0	7244.0	ORF1ab	2.0	2415.0	4.0	same gene	2021-07	2021	7
7523	7509	14	3	0.11355	7258.0	ORF1ab	1.0	2420.0	7244.0	ORF1ab	2.0	2415.0	5.0	same gene	2021-07	2021	7
7523	7501	22	3	0.11355	7258.0	ORF1ab	1.0	2420.0	7236.0	ORF1ab	3.0	2412.0	8.0	same gene	2021-07	2021	7
7523	7502	21	3	0.11355	7258.0	ORF1ab	1.0	2420.0	7237.0	ORF1ab	1.0	2413.0	7.0	same gene	2021-07	2021	7
7517	7502	15	3	0.11355	7252.0	ORF1ab	1.0	2418.0	7237.0	ORF1ab	1.0	2413.0	5.0	same gene	2021-07	2021	7
7514	7509	5	3	0.11355	7249.0	ORF1ab	1.0	2417.0	7244.0	ORF1ab	2.0	2415.0	2.0	same gene	2021-07	2021	7
7520	7502	18	3	0.11355	7255.0	ORF1ab	1.0	2419.0	7237.0	ORF1ab	1.0	2413.0	6.0	same gene	2021-07	2021	7
7515	7509	6	3	0.11355	7250.0	ORF1ab	2.0	2417.0	7244.0	ORF1ab	2.0	2415.0	2.0	same gene	2021-07	2021	7
7517	7509	8	3	0.11355	7252.0	ORF1ab	1.0	2418.0	7244.0	ORF1ab	2.0	2415.0	3.0	same gene	2021-07	2021	7
7524	7502	22	3	0.11355	7259.0	ORF1ab	2.0	2420.0	7237.0	ORF1ab	1.0	2413.0	7.0	same gene	2021-07	2021	7
7514	7502	12	3	0.11355	7249.0	ORF1ab	1.0	2417.0	7237.0	ORF1ab	1.0	2413.0	4.0	same gene	2021-07	2021	7
7515	7502	13	3	0.11355	7250.0	ORF1ab	2.0	2417.0	7237.0	ORF1ab	1.0	2413.0	4.0	same gene	2021-07	2021	7
7514	7503	11	3	0.11355	7249.0	ORF1ab	1.0	2417.0	7238.0	ORF1ab	2.0	2413.0	4.0	same gene	2021-07	2021	7
7511	7500	11	3	0.11355	7246.0	ORF1ab	1.0	2416.0	7235.0	ORF1ab	2.0	2412.0	4.0	same gene	2021-07	2021	7
7515	7508	7	3	0.11355	7250.0	ORF1ab	2.0	2417.0	7243.0	ORF1ab	1.0	2415.0	2.0	same gene	2021-07	2021	7
7524	7503	21	3	0.11355	7259.0	ORF1ab	2.0	2420.0	7238.0	ORF1ab	2.0	2413.0	7.0	same gene	2021-07	2021	7
7514	7505	9	3	0.11355	7249.0	ORF1ab	1.0	2417.0	7240.0	ORF1ab	1.0	2414.0	3.0	same gene	2021-07	2021	7
7515	7505	10	3	0.11355	7250.0	ORF1ab	2.0	2417.0	7240.0	ORF1ab	1.0	2414.0	3.0	same gene	2021-07	2021	7
7515	7501	14	3	0.11355	7250.0	ORF1ab	2.0	2417.0	7236.0	ORF1ab	3.0	2412.0	5.0	same gene	2021-07	2021	7
7514	7501	13	3	0.11355	7249.0	ORF1ab	1.0	2417.0	7236.0	ORF1ab	3.0	2412.0	5.0	same gene	2021-07	2021	7
7517	7505	12	3	0.11355	7252.0	ORF1ab	1.0	2418.0	7240.0	ORF1ab	1.0	2414.0	4.0	same gene	2021-07	2021	7
7520	7505	15	3	0.11355	7255.0	ORF1ab	1.0	2419.0	7240.0	ORF1ab	1.0	2414.0	5.0	same gene	2021-07	2021	7
7511	7506	5	3	0.11355	7246.0	ORF1ab	1.0	2416.0	7241.0	ORF1ab	2.0	2414.0	2.0	same gene	2021-07	2021	7
7524	7505	19	3	0.11355	7259.0	ORF1ab	2.0	2420.0	7240.0	ORF1ab	1.0	2414.0	6.0	same gene	2021-07	2021	7
7511	7501	10	3	0.11355	7246.0	ORF1ab	1.0	2416.0	7236.0	ORF1ab	3.0	2412.0	4.0	same gene	2021-07	2021	7
7510	7501	9	3	0.11355	7245.0	ORF1ab	3.0	2415.0	7236.0	ORF1ab	3.0	2412.0	3.0	same gene	2021-07	2021	7
7523	7505	18	3	0.11355	7258.0	ORF1ab	1.0	2420.0	7240.0	ORF1ab	1.0	2414.0	6.0	same gene	2021-07	2021	7
7524	7500	24	3	0.11355	7259.0	ORF1ab	2.0	2420.0	7235.0	ORF1ab	2.0	2412.0	8.0	same gene	2021-07	2021	7
7523	7500	23	3	0.11355	7258.0	ORF1ab	1.0	2420.0	7235.0	ORF1ab	2.0	2412.0	8.0	same gene	2021-07	2021	7
7520	7500	20	3	0.11355	7255.0	ORF1ab	1.0	2419.0	7235.0	ORF1ab	2.0	2412.0	7.0	same gene	2021-07	2021	7
7517	7500	17	3	0.11355	7252.0	ORF1ab	1.0	2418.0	7235.0	ORF1ab	2.0	2412.0	6.0	same gene	2021-07	2021	7
7515	7500	15	3	0.11355	7250.0	ORF1ab	2.0	2417.0	7235.0	ORF1ab	2.0	2412.0	5.0	same gene	2021-07	2021	7
7510	7500	10	3	0.11355	7245.0	ORF1ab	3.0	2415.0	7235.0	ORF1ab	2.0	2412.0	3.0	same gene	2021-07	2021	7
7511	7505	6	3	0.11355	7246.0	ORF1ab	1.0	2416.0	7240.0	ORF1ab	1.0	2414.0	2.0	same gene	2021-07	2021	7
7517	7501	16	3	0.11355	7252.0	ORF1ab	1.0	2418.0	7236.0	ORF1ab	3.0	2412.0	6.0	same gene	2021-07	2021	7
7514	7508	6	3	0.11355	7249.0	ORF1ab	1.0	2417.0	7243.0	ORF1ab	1.0	2415.0	2.0	same gene	2021-07	2021	7
7520	7501	19	3	0.11355	7255.0	ORF1ab	1.0	2419.0	7236.0	ORF1ab	3.0	2412.0	7.0	same gene	2021-07	2021	7
7524	7507	17	3	0.11355	7259.0	ORF1ab	2.0	2420.0	7242.0	ORF1ab	3.0	2414.0	6.0	same gene	2021-07	2021	7
7523	7507	16	3	0.11355	7258.0	ORF1ab	1.0	2420.0	7242.0	ORF1ab	3.0	2414.0	6.0	same gene	2021-07	2021	7
7520	7507	13	3	0.11355	7255.0	ORF1ab	1.0	2419.0	7242.0	ORF1ab	3.0	2414.0	5.0	same gene	2021-07	2021	7
7517	7507	10	3	0.11355	7252.0	ORF1ab	1.0	2418.0	7242.0	ORF1ab	3.0	2414.0	4.0	same gene	2021-07	2021	7
7515	7507	8	3	0.11355	7250.0	ORF1ab	2.0	2417.0	7242.0	ORF1ab	3.0	2414.0	3.0	same gene	2021-07	2021	7
7514	7507	7	3	0.11355	7249.0	ORF1ab	1.0	2417.0	7242.0	ORF1ab	3.0	2414.0	3.0	same gene	2021-07	2021	7
7511	7507	4	3	0.11355	7246.0	ORF1ab	1.0	2416.0	7242.0	ORF1ab	3.0	2414.0	2.0	same gene	2021-07	2021	7
7524	7506	18	3	0.11355	7259.0	ORF1ab	2.0	2420.0	7241.0	ORF1ab	2.0	2414.0	6.0	same gene	2021-07	2021	7
7523	7506	17	3	0.11355	7258.0	ORF1ab	1.0	2420.0	7241.0	ORF1ab	2.0	2414.0	6.0	same gene	2021-07	2021	7
7515	7503	12	3	0.11355	7250.0	ORF1ab	2.0	2417.0	7238.0	ORF1ab	2.0	2413.0	4.0	same gene	2021-07	2021	7
7520	7506	14	3	0.11355	7255.0	ORF1ab	1.0	2419.0	7241.0	ORF1ab	2.0	2414.0	5.0	same gene	2021-07	2021	7
7514	7500	14	3	0.11355	7249.0	ORF1ab	1.0	2417.0	7235.0	ORF1ab	2.0	2412.0	5.0	same gene	2021-07	2021	7
7515	7506	9	3	0.11355	7250.0	ORF1ab	2.0	2417.0	7241.0	ORF1ab	2.0	2414.0	3.0	same gene	2021-07	2021	7
7514	7506	8	3	0.11355	7249.0	ORF1ab	1.0	2417.0	7241.0	ORF1ab	2.0	2414.0	3.0	same gene	2021-07	2021	7
7517	7503	14	3	0.11355	7252.0	ORF1ab	1.0	2418.0	7238.0	ORF1ab	2.0	2413.0	5.0	same gene	2021-07	2021	7
7520	7503	17	3	0.11355	7255.0	ORF1ab	1.0	2419.0	7238.0	ORF1ab	2.0	2413.0	6.0	same gene	2021-07	2021	7
7523	7503	20	3	0.11355	7258.0	ORF1ab	1.0	2420.0	7238.0	ORF1ab	2.0	2413.0	7.0	same gene	2021-07	2021	7
7517	7506	11	3	0.11355	7252.0	ORF1ab	1.0	2418.0	7241.0	ORF1ab	2.0	2414.0	4.0	same gene	2021-07	2021	7
7509	7515	6	3	0.11355	7244.0	ORF1ab	2.0	2415.0	7250.0	ORF1ab	2.0	2417.0	2.0	same gene	2021-07	2021	7
7502	7517	15	3	0.11355	7237.0	ORF1ab	1.0	2413.0	7252.0	ORF1ab	1.0	2418.0	5.0	same gene	2021-07	2021	7
7502	7524	22	3	0.11355	7237.0	ORF1ab	1.0	2413.0	7259.0	ORF1ab	2.0	2420.0	7.0	same gene	2021-07	2021	7
7505	7515	10	3	0.11355	7240.0	ORF1ab	1.0	2414.0	7250.0	ORF1ab	2.0	2417.0	3.0	same gene	2021-07	2021	7
7505	7514	9	3	0.11355	7240.0	ORF1ab	1.0	2414.0	7249.0	ORF1ab	1.0	2417.0	3.0	same gene	2021-07	2021	7
7505	7511	6	3	0.11355	7240.0	ORF1ab	1.0	2414.0	7246.0	ORF1ab	1.0	2416.0	2.0	same gene	2021-07	2021	7
7503	7524	21	3	0.11355	7238.0	ORF1ab	2.0	2413.0	7259.0	ORF1ab	2.0	2420.0	7.0	same gene	2021-07	2021	7
7503	7523	20	3	0.11355	7238.0	ORF1ab	2.0	2413.0	7258.0	ORF1ab	1.0	2420.0	7.0	same gene	2021-07	2021	7
7503	7520	17	3	0.11355	7238.0	ORF1ab	2.0	2413.0	7255.0	ORF1ab	1.0	2419.0	6.0	same gene	2021-07	2021	7
7503	7517	14	3	0.11355	7238.0	ORF1ab	2.0	2413.0	7252.0	ORF1ab	1.0	2418.0	5.0	same gene	2021-07	2021	7
7503	7515	12	3	0.11355	7238.0	ORF1ab	2.0	2413.0	7250.0	ORF1ab	2.0	2417.0	4.0	same gene	2021-07	2021	7
7503	7514	11	3	0.11355	7238.0	ORF1ab	2.0	2413.0	7249.0	ORF1ab	1.0	2417.0	4.0	same gene	2021-07	2021	7
7503	7511	8	3	0.11355	7238.0	ORF1ab	2.0	2413.0	7246.0	ORF1ab	1.0	2416.0	3.0	same gene	2021-07	2021	7
7503	7510	7	3	0.11355	7238.0	ORF1ab	2.0	2413.0	7245.0	ORF1ab	3.0	2415.0	2.0	same gene	2021-07	2021	7
7502	7523	21	3	0.11355	7237.0	ORF1ab	1.0	2413.0	7258.0	ORF1ab	1.0	2420.0	7.0	same gene	2021-07	2021	7
7501	7510	9	3	0.11355	7236.0	ORF1ab	3.0	2412.0	7245.0	ORF1ab	3.0	2415.0	3.0	same gene	2021-07	2021	7
7502	7520	18	3	0.11355	7237.0	ORF1ab	1.0	2413.0	7255.0	ORF1ab	1.0	2419.0	6.0	same gene	2021-07	2021	7
7502	7515	13	3	0.11355	7237.0	ORF1ab	1.0	2413.0	7250.0	ORF1ab	2.0	2417.0	4.0	same gene	2021-07	2021	7
7502	7514	12	3	0.11355	7237.0	ORF1ab	1.0	2413.0	7249.0	ORF1ab	1.0	2417.0	4.0	same gene	2021-07	2021	7
7502	7511	9	3	0.11355	7237.0	ORF1ab	1.0	2413.0	7246.0	ORF1ab	1.0	2416.0	3.0	same gene	2021-07	2021	7
7502	7510	8	3	0.11355	7237.0	ORF1ab	1.0	2413.0	7245.0	ORF1ab	3.0	2415.0	2.0	same gene	2021-07	2021	7
7501	7524	23	3	0.11355	7236.0	ORF1ab	3.0	2412.0	7259.0	ORF1ab	2.0	2420.0	8.0	same gene	2021-07	2021	7
7501	7523	22	3	0.11355	7236.0	ORF1ab	3.0	2412.0	7258.0	ORF1ab	1.0	2420.0	8.0	same gene	2021-07	2021	7
7501	7520	19	3	0.11355	7236.0	ORF1ab	3.0	2412.0	7255.0	ORF1ab	1.0	2419.0	7.0	same gene	2021-07	2021	7
7501	7517	16	3	0.11355	7236.0	ORF1ab	3.0	2412.0	7252.0	ORF1ab	1.0	2418.0	6.0	same gene	2021-07	2021	7
7501	7515	14	3	0.11355	7236.0	ORF1ab	3.0	2412.0	7250.0	ORF1ab	2.0	2417.0	5.0	same gene	2021-07	2021	7
7501	7514	13	3	0.11355	7236.0	ORF1ab	3.0	2412.0	7249.0	ORF1ab	1.0	2417.0	5.0	same gene	2021-07	2021	7
7505	7517	12	3	0.11355	7240.0	ORF1ab	1.0	2414.0	7252.0	ORF1ab	1.0	2418.0	4.0	same gene	2021-07	2021	7
7505	7520	15	3	0.11355	7240.0	ORF1ab	1.0	2414.0	7255.0	ORF1ab	1.0	2419.0	5.0	same gene	2021-07	2021	7
7505	7523	18	3	0.11355	7240.0	ORF1ab	1.0	2414.0	7258.0	ORF1ab	1.0	2420.0	6.0	same gene	2021-07	2021	7
7505	7524	19	3	0.11355	7240.0	ORF1ab	1.0	2414.0	7259.0	ORF1ab	2.0	2420.0	6.0	same gene	2021-07	2021	7
7509	7520	11	3	0.11355	7244.0	ORF1ab	2.0	2415.0	7255.0	ORF1ab	1.0	2419.0	4.0	same gene	2021-07	2021	7
7509	7523	14	3	0.11355	7244.0	ORF1ab	2.0	2415.0	7258.0	ORF1ab	1.0	2420.0	5.0	same gene	2021-07	2021	7
7509	7524	15	3	0.11355	7244.0	ORF1ab	2.0	2415.0	7259.0	ORF1ab	2.0	2420.0	5.0	same gene	2021-07	2021	7
7509	7514	5	3	0.11355	7244.0	ORF1ab	2.0	2415.0	7249.0	ORF1ab	1.0	2417.0	2.0	same gene	2021-07	2021	7
7508	7524	16	3	0.11355	7243.0	ORF1ab	1.0	2415.0	7259.0	ORF1ab	2.0	2420.0	5.0	same gene	2021-07	2021	7
7508	7523	15	3	0.11355	7243.0	ORF1ab	1.0	2415.0	7258.0	ORF1ab	1.0	2420.0	5.0	same gene	2021-07	2021	7
7508	7520	12	3	0.11355	7243.0	ORF1ab	1.0	2415.0	7255.0	ORF1ab	1.0	2419.0	4.0	same gene	2021-07	2021	7
7508	7517	9	3	0.11355	7243.0	ORF1ab	1.0	2415.0	7252.0	ORF1ab	1.0	2418.0	3.0	same gene	2021-07	2021	7
7508	7515	7	3	0.11355	7243.0	ORF1ab	1.0	2415.0	7250.0	ORF1ab	2.0	2417.0	2.0	same gene	2021-07	2021	7
7508	7514	6	3	0.11355	7243.0	ORF1ab	1.0	2415.0	7249.0	ORF1ab	1.0	2417.0	2.0	same gene	2021-07	2021	7
7507	7524	17	3	0.11355	7242.0	ORF1ab	3.0	2414.0	7259.0	ORF1ab	2.0	2420.0	6.0	same gene	2021-07	2021	7
7507	7523	16	3	0.11355	7242.0	ORF1ab	3.0	2414.0	7258.0	ORF1ab	1.0	2420.0	6.0	same gene	2021-07	2021	7
7507	7520	13	3	0.11355	7242.0	ORF1ab	3.0	2414.0	7255.0	ORF1ab	1.0	2419.0	5.0	same gene	2021-07	2021	7
7507	7517	10	3	0.11355	7242.0	ORF1ab	3.0	2414.0	7252.0	ORF1ab	1.0	2418.0	4.0	same gene	2021-07	2021	7
7507	7515	8	3	0.11355	7242.0	ORF1ab	3.0	2414.0	7250.0	ORF1ab	2.0	2417.0	3.0	same gene	2021-07	2021	7
7507	7514	7	3	0.11355	7242.0	ORF1ab	3.0	2414.0	7249.0	ORF1ab	1.0	2417.0	3.0	same gene	2021-07	2021	7
7507	7511	4	3	0.11355	7242.0	ORF1ab	3.0	2414.0	7246.0	ORF1ab	1.0	2416.0	2.0	same gene	2021-07	2021	7
7506	7524	18	3	0.11355	7241.0	ORF1ab	2.0	2414.0	7259.0	ORF1ab	2.0	2420.0	6.0	same gene	2021-07	2021	7
7506	7523	17	3	0.11355	7241.0	ORF1ab	2.0	2414.0	7258.0	ORF1ab	1.0	2420.0	6.0	same gene	2021-07	2021	7
7506	7517	11	3	0.11355	7241.0	ORF1ab	2.0	2414.0	7252.0	ORF1ab	1.0	2418.0	4.0	same gene	2021-07	2021	7
7506	7515	9	3	0.11355	7241.0	ORF1ab	2.0	2414.0	7250.0	ORF1ab	2.0	2417.0	3.0	same gene	2021-07	2021	7
7506	7514	8	3	0.11355	7241.0	ORF1ab	2.0	2414.0	7249.0	ORF1ab	1.0	2417.0	3.0	same gene	2021-07	2021	7
7506	7511	5	3	0.11355	7241.0	ORF1ab	2.0	2414.0	7246.0	ORF1ab	1.0	2416.0	2.0	same gene	2021-07	2021	7
7501	7511	10	3	0.11355	7236.0	ORF1ab	3.0	2412.0	7246.0	ORF1ab	1.0	2416.0	4.0	same gene	2021-07	2021	7
7506	7520	14	3	0.11355	7241.0	ORF1ab	2.0	2414.0	7255.0	ORF1ab	1.0	2419.0	5.0	same gene	2021-07	2021	7
7500	7510	10	3	0.11355	7235.0	ORF1ab	2.0	2412.0	7245.0	ORF1ab	3.0	2415.0	3.0	same gene	2021-07	2021	7
7500	7523	23	3	0.11355	7235.0	ORF1ab	2.0	2412.0	7258.0	ORF1ab	1.0	2420.0	8.0	same gene	2021-07	2021	7
7500	7524	24	3	0.11355	7235.0	ORF1ab	2.0	2412.0	7259.0	ORF1ab	2.0	2420.0	8.0	same gene	2021-07	2021	7
7500	7520	20	3	0.11355	7235.0	ORF1ab	2.0	2412.0	7255.0	ORF1ab	1.0	2419.0	7.0	same gene	2021-07	2021	7
7509	7517	8	3	0.11355	7244.0	ORF1ab	2.0	2415.0	7252.0	ORF1ab	1.0	2418.0	3.0	same gene	2021-07	2021	7
7500	7517	17	3	0.11355	7235.0	ORF1ab	2.0	2412.0	7252.0	ORF1ab	1.0	2418.0	6.0	same gene	2021-07	2021	7
7500	7515	15	3	0.11355	7235.0	ORF1ab	2.0	2412.0	7250.0	ORF1ab	2.0	2417.0	5.0	same gene	2021-07	2021	7
7500	7514	14	3	0.11355	7235.0	ORF1ab	2.0	2412.0	7249.0	ORF1ab	1.0	2417.0	5.0	same gene	2021-07	2021	7
7500	7511	11	3	0.11355	7235.0	ORF1ab	2.0	2412.0	7246.0	ORF1ab	1.0	2416.0	4.0	same gene	2021-07	2021	7
7740	7733	7	3	0.11354	7475.0	ORF1ab	2.0	2492.0	7468.0	ORF1ab	1.0	2490.0	2.0	same gene	2021-07	2021	7
7740	7746	6	3	0.11354	7475.0	ORF1ab	2.0	2492.0	7481.0	ORF1ab	2.0	2494.0	2.0	same gene	2021-07	2021	7
7736	7742	6	3	0.11354	7471.0	ORF1ab	1.0	2491.0	7477.0	ORF1ab	1.0	2493.0	2.0	same gene	2021-07	2021	7
7734	7740	6	3	0.11354	7469.0	ORF1ab	2.0	2490.0	7475.0	ORF1ab	2.0	2492.0	2.0	same gene	2021-07	2021	7
7733	7740	7	3	0.11354	7468.0	ORF1ab	1.0	2490.0	7475.0	ORF1ab	2.0	2492.0	2.0	same gene	2021-07	2021	7
7746	7736	10	3	0.11354	7481.0	ORF1ab	2.0	2494.0	7471.0	ORF1ab	1.0	2491.0	3.0	same gene	2021-07	2021	7
7740	7734	6	3	0.11354	7475.0	ORF1ab	2.0	2492.0	7469.0	ORF1ab	2.0	2490.0	2.0	same gene	2021-07	2021	7
7736	7746	10	3	0.11354	7471.0	ORF1ab	1.0	2491.0	7481.0	ORF1ab	2.0	2494.0	3.0	same gene	2021-07	2021	7
7742	7736	6	3	0.11354	7477.0	ORF1ab	1.0	2493.0	7471.0	ORF1ab	1.0	2491.0	2.0	same gene	2021-07	2021	7
7746	7740	6	3	0.11354	7481.0	ORF1ab	2.0	2494.0	7475.0	ORF1ab	2.0	2492.0	2.0	same gene	2021-07	2021	7
7498	7509	11	3	0.11353	7233.0	ORF1ab	3.0	2411.0	7244.0	ORF1ab	2.0	2415.0	4.0	same gene	2021-07	2021	7
7509	7498	11	3	0.11353	7244.0	ORF1ab	2.0	2415.0	7233.0	ORF1ab	3.0	2411.0	4.0	same gene	2021-07	2021	7
7498	7503	5	3	0.11353	7233.0	ORF1ab	3.0	2411.0	7238.0	ORF1ab	2.0	2413.0	2.0	same gene	2021-07	2021	7
7498	7502	4	3	0.11353	7233.0	ORF1ab	3.0	2411.0	7237.0	ORF1ab	1.0	2413.0	2.0	same gene	2021-07	2021	7
7508	7498	10	3	0.11353	7243.0	ORF1ab	1.0	2415.0	7233.0	ORF1ab	3.0	2411.0	4.0	same gene	2021-07	2021	7
7506	7498	8	3	0.11353	7241.0	ORF1ab	2.0	2414.0	7233.0	ORF1ab	3.0	2411.0	3.0	same gene	2021-07	2021	7
7498	7506	8	3	0.11353	7233.0	ORF1ab	3.0	2411.0	7241.0	ORF1ab	2.0	2414.0	3.0	same gene	2021-07	2021	7
4801	4793	8	3	0.11353	4536.0	ORF1ab	3.0	1512.0	4528.0	ORF1ab	1.0	1510.0	2.0	same gene	2021-07	2021	7
7507	7498	9	3	0.11353	7242.0	ORF1ab	3.0	2414.0	7233.0	ORF1ab	3.0	2411.0	3.0	same gene	2021-07	2021	7
4801	4791	10	3	0.11353	4536.0	ORF1ab	3.0	1512.0	4526.0	ORF1ab	2.0	1509.0	3.0	same gene	2021-07	2021	7
7499	7509	10	3	0.11353	7234.0	ORF1ab	1.0	2412.0	7244.0	ORF1ab	2.0	2415.0	3.0	same gene	2021-07	2021	7
7499	7508	9	3	0.11353	7234.0	ORF1ab	1.0	2412.0	7243.0	ORF1ab	1.0	2415.0	3.0	same gene	2021-07	2021	7
7499	7507	8	3	0.11353	7234.0	ORF1ab	1.0	2412.0	7242.0	ORF1ab	3.0	2414.0	2.0	same gene	2021-07	2021	7
7498	7507	9	3	0.11353	7233.0	ORF1ab	3.0	2411.0	7242.0	ORF1ab	3.0	2414.0	3.0	same gene	2021-07	2021	7
7499	7506	7	3	0.11353	7234.0	ORF1ab	1.0	2412.0	7241.0	ORF1ab	2.0	2414.0	2.0	same gene	2021-07	2021	7
7499	7505	6	3	0.11353	7234.0	ORF1ab	1.0	2412.0	7240.0	ORF1ab	1.0	2414.0	2.0	same gene	2021-07	2021	7
7498	7508	10	3	0.11353	7233.0	ORF1ab	3.0	2411.0	7243.0	ORF1ab	1.0	2415.0	4.0	same gene	2021-07	2021	7
7505	7499	6	3	0.11353	7240.0	ORF1ab	1.0	2414.0	7234.0	ORF1ab	1.0	2412.0	2.0	same gene	2021-07	2021	7
7498	7505	7	3	0.11353	7233.0	ORF1ab	3.0	2411.0	7240.0	ORF1ab	1.0	2414.0	3.0	same gene	2021-07	2021	7
7503	7498	5	3	0.11353	7238.0	ORF1ab	2.0	2413.0	7233.0	ORF1ab	3.0	2411.0	2.0	same gene	2021-07	2021	7
7508	7499	9	3	0.11353	7243.0	ORF1ab	1.0	2415.0	7234.0	ORF1ab	1.0	2412.0	3.0	same gene	2021-07	2021	7
7509	7499	10	3	0.11353	7244.0	ORF1ab	2.0	2415.0	7234.0	ORF1ab	1.0	2412.0	3.0	same gene	2021-07	2021	7
4791	4801	10	3	0.11353	4526.0	ORF1ab	2.0	1509.0	4536.0	ORF1ab	3.0	1512.0	3.0	same gene	2021-07	2021	7
7502	7498	4	3	0.11353	7237.0	ORF1ab	1.0	2413.0	7233.0	ORF1ab	3.0	2411.0	2.0	same gene	2021-07	2021	7
4793	4801	8	3	0.11353	4528.0	ORF1ab	1.0	1510.0	4536.0	ORF1ab	3.0	1512.0	2.0	same gene	2021-07	2021	7
7505	7498	7	3	0.11353	7240.0	ORF1ab	1.0	2414.0	7233.0	ORF1ab	3.0	2411.0	3.0	same gene	2021-07	2021	7
7507	7499	8	3	0.11353	7242.0	ORF1ab	3.0	2414.0	7234.0	ORF1ab	1.0	2412.0	2.0	same gene	2021-07	2021	7
7506	7499	7	3	0.11353	7241.0	ORF1ab	2.0	2414.0	7234.0	ORF1ab	1.0	2412.0	2.0	same gene	2021-07	2021	7
7524	7518	6	3	0.11352	7259.0	ORF1ab	2.0	2420.0	7253.0	ORF1ab	2.0	2418.0	2.0	same gene	2021-07	2021	7
7523	7518	5	3	0.11352	7258.0	ORF1ab	1.0	2420.0	7253.0	ORF1ab	2.0	2418.0	2.0	same gene	2021-07	2021	7
7511	7518	7	3	0.11352	7246.0	ORF1ab	1.0	2416.0	7253.0	ORF1ab	2.0	2418.0	2.0	same gene	2021-07	2021	7
7518	7510	8	3	0.11352	7253.0	ORF1ab	2.0	2418.0	7245.0	ORF1ab	3.0	2415.0	3.0	same gene	2021-07	2021	7
7527	7499	28	3	0.11352	7262.0	ORF1ab	2.0	2421.0	7234.0	ORF1ab	1.0	2412.0	9.0	same gene	2021-07	2021	7
7525	7499	26	3	0.11352	7260.0	ORF1ab	3.0	2420.0	7234.0	ORF1ab	1.0	2412.0	8.0	same gene	2021-07	2021	7
7518	7511	7	3	0.11352	7253.0	ORF1ab	2.0	2418.0	7246.0	ORF1ab	1.0	2416.0	2.0	same gene	2021-07	2021	7
4791	4802	11	3	0.11352	4526.0	ORF1ab	2.0	1509.0	4537.0	ORF1ab	1.0	1513.0	4.0	same gene	2021-07	2021	7
7510	7518	8	3	0.11352	7245.0	ORF1ab	3.0	2415.0	7253.0	ORF1ab	2.0	2418.0	3.0	same gene	2021-07	2021	7
7499	7525	26	3	0.11352	7234.0	ORF1ab	1.0	2412.0	7260.0	ORF1ab	3.0	2420.0	8.0	same gene	2021-07	2021	7
4804	4791	13	3	0.11352	4539.0	ORF1ab	3.0	1513.0	4526.0	ORF1ab	2.0	1509.0	4.0	same gene	2021-07	2021	7
7499	7527	28	3	0.11352	7234.0	ORF1ab	1.0	2412.0	7262.0	ORF1ab	2.0	2421.0	9.0	same gene	2021-07	2021	7
4802	4791	11	3	0.11352	4537.0	ORF1ab	1.0	1513.0	4526.0	ORF1ab	2.0	1509.0	4.0	same gene	2021-07	2021	7
4803	4792	11	3	0.11352	4538.0	ORF1ab	2.0	1513.0	4527.0	ORF1ab	3.0	1509.0	4.0	same gene	2021-07	2021	7
4802	4793	9	3	0.11352	4537.0	ORF1ab	1.0	1513.0	4528.0	ORF1ab	1.0	1510.0	3.0	same gene	2021-07	2021	7
7738	7746	8	3	0.11352	7473.0	ORF1ab	3.0	2491.0	7481.0	ORF1ab	2.0	2494.0	3.0	same gene	2021-07	2021	7
7738	7742	4	3	0.11352	7473.0	ORF1ab	3.0	2491.0	7477.0	ORF1ab	1.0	2493.0	2.0	same gene	2021-07	2021	7
4793	4804	11	3	0.11352	4528.0	ORF1ab	1.0	1510.0	4539.0	ORF1ab	3.0	1513.0	3.0	same gene	2021-07	2021	7
4793	4802	9	3	0.11352	4528.0	ORF1ab	1.0	1510.0	4537.0	ORF1ab	1.0	1513.0	3.0	same gene	2021-07	2021	7
7742	7738	4	3	0.11352	7477.0	ORF1ab	1.0	2493.0	7473.0	ORF1ab	3.0	2491.0	2.0	same gene	2021-07	2021	7
4792	4803	11	3	0.11352	4527.0	ORF1ab	3.0	1509.0	4538.0	ORF1ab	2.0	1513.0	4.0	same gene	2021-07	2021	7
4792	4799	7	3	0.11352	4527.0	ORF1ab	3.0	1509.0	4534.0	ORF1ab	1.0	1512.0	3.0	same gene	2021-07	2021	7
7518	7523	5	3	0.11352	7253.0	ORF1ab	2.0	2418.0	7258.0	ORF1ab	1.0	2420.0	2.0	same gene	2021-07	2021	7
7746	7738	8	3	0.11352	7481.0	ORF1ab	2.0	2494.0	7473.0	ORF1ab	3.0	2491.0	3.0	same gene	2021-07	2021	7
4791	4804	13	3	0.11352	4526.0	ORF1ab	2.0	1509.0	4539.0	ORF1ab	3.0	1513.0	4.0	same gene	2021-07	2021	7
4804	4793	11	3	0.11352	4539.0	ORF1ab	3.0	1513.0	4528.0	ORF1ab	1.0	1510.0	3.0	same gene	2021-07	2021	7
7518	7524	6	3	0.11352	7253.0	ORF1ab	2.0	2418.0	7259.0	ORF1ab	2.0	2420.0	2.0	same gene	2021-07	2021	7
4799	4792	7	3	0.11352	4534.0	ORF1ab	1.0	1512.0	4527.0	ORF1ab	3.0	1509.0	3.0	same gene	2021-07	2021	7
7508	7504	4	3	0.11347	7243.0	ORF1ab	1.0	2415.0	7239.0	ORF1ab	3.0	2413.0	2.0	same gene	2021-07	2021	7
7509	7504	5	3	0.11347	7244.0	ORF1ab	2.0	2415.0	7239.0	ORF1ab	3.0	2413.0	2.0	same gene	2021-07	2021	7
7504	7509	5	3	0.11347	7239.0	ORF1ab	3.0	2413.0	7244.0	ORF1ab	2.0	2415.0	2.0	same gene	2021-07	2021	7
7504	7508	4	3	0.11347	7239.0	ORF1ab	3.0	2413.0	7243.0	ORF1ab	1.0	2415.0	2.0	same gene	2021-07	2021	7
7745	7734	11	3	0.11346	7480.0	ORF1ab	1.0	2494.0	7469.0	ORF1ab	2.0	2490.0	4.0	same gene	2021-07	2021	7
7745	7739	6	3	0.11346	7480.0	ORF1ab	1.0	2494.0	7474.0	ORF1ab	1.0	2492.0	2.0	same gene	2021-07	2021	7
7745	7737	8	3	0.11346	7480.0	ORF1ab	1.0	2494.0	7472.0	ORF1ab	2.0	2491.0	3.0	same gene	2021-07	2021	7
7739	7745	6	3	0.11346	7474.0	ORF1ab	1.0	2492.0	7480.0	ORF1ab	1.0	2494.0	2.0	same gene	2021-07	2021	7
7745	7733	12	3	0.11346	7480.0	ORF1ab	1.0	2494.0	7468.0	ORF1ab	1.0	2490.0	4.0	same gene	2021-07	2021	7
7733	7745	12	3	0.11346	7468.0	ORF1ab	1.0	2490.0	7480.0	ORF1ab	1.0	2494.0	4.0	same gene	2021-07	2021	7
7737	7745	8	3	0.11346	7472.0	ORF1ab	2.0	2491.0	7480.0	ORF1ab	1.0	2494.0	3.0	same gene	2021-07	2021	7
7734	7745	11	3	0.11346	7469.0	ORF1ab	2.0	2490.0	7480.0	ORF1ab	1.0	2494.0	4.0	same gene	2021-07	2021	7
4791	4800	9	3	0.11345	4526.0	ORF1ab	2.0	1509.0	4535.0	ORF1ab	2.0	1512.0	3.0	same gene	2021-07	2021	7
4800	4791	9	3	0.11345	4535.0	ORF1ab	2.0	1512.0	4526.0	ORF1ab	2.0	1509.0	3.0	same gene	2021-07	2021	7
4800	4793	7	3	0.11345	4535.0	ORF1ab	2.0	1512.0	4528.0	ORF1ab	1.0	1510.0	2.0	same gene	2021-07	2021	7
4793	4800	7	3	0.11345	4528.0	ORF1ab	1.0	1510.0	4535.0	ORF1ab	2.0	1512.0	2.0	same gene	2021-07	2021	7
4803	4794	9	3	0.11343	4538.0	ORF1ab	2.0	1513.0	4529.0	ORF1ab	2.0	1510.0	3.0	same gene	2021-07	2021	7
4799	4794	5	3	0.11343	4534.0	ORF1ab	1.0	1512.0	4529.0	ORF1ab	2.0	1510.0	2.0	same gene	2021-07	2021	7
4794	4803	9	3	0.11343	4529.0	ORF1ab	2.0	1510.0	4538.0	ORF1ab	2.0	1513.0	3.0	same gene	2021-07	2021	7
4794	4799	5	3	0.11343	4529.0	ORF1ab	2.0	1510.0	4534.0	ORF1ab	1.0	1512.0	2.0	same gene	2021-07	2021	7
4803	4795	8	3	0.11335	4538.0	ORF1ab	2.0	1513.0	4530.0	ORF1ab	3.0	1510.0	3.0	same gene	2021-07	2021	7
4799	4795	4	3	0.11335	4534.0	ORF1ab	1.0	1512.0	4530.0	ORF1ab	3.0	1510.0	2.0	same gene	2021-07	2021	7
4795	4803	8	3	0.11335	4530.0	ORF1ab	3.0	1510.0	4538.0	ORF1ab	2.0	1513.0	3.0	same gene	2021-07	2021	7
4795	4799	4	3	0.11335	4530.0	ORF1ab	3.0	1510.0	4534.0	ORF1ab	1.0	1512.0	2.0	same gene	2021-07	2021	7
7734	7743	9	3	0.11314	7469.0	ORF1ab	2.0	2490.0	7478.0	ORF1ab	2.0	2493.0	3.0	same gene	2021-07	2021	7
7733	7743	10	3	0.11314	7468.0	ORF1ab	1.0	2490.0	7478.0	ORF1ab	2.0	2493.0	3.0	same gene	2021-07	2021	7
7737	7743	6	3	0.11314	7472.0	ORF1ab	2.0	2491.0	7478.0	ORF1ab	2.0	2493.0	2.0	same gene	2021-07	2021	7
7743	7734	9	3	0.11314	7478.0	ORF1ab	2.0	2493.0	7469.0	ORF1ab	2.0	2490.0	3.0	same gene	2021-07	2021	7
7743	7737	6	3	0.11314	7478.0	ORF1ab	2.0	2493.0	7472.0	ORF1ab	2.0	2491.0	2.0	same gene	2021-07	2021	7
7743	7733	10	3	0.11314	7478.0	ORF1ab	2.0	2493.0	7468.0	ORF1ab	1.0	2490.0	3.0	same gene	2021-07	2021	7
7733	7499	234	3	0.1131	7468.0	ORF1ab	1.0	2490.0	7234.0	ORF1ab	1.0	2412.0	78.0	same gene	2021-07	2021	7
7498	7746	248	3	0.1131	7233.0	ORF1ab	3.0	2411.0	7481.0	ORF1ab	2.0	2494.0	83.0	same gene	2021-07	2021	7
7742	7499	243	3	0.1131	7477.0	ORF1ab	1.0	2493.0	7234.0	ORF1ab	1.0	2412.0	81.0	same gene	2021-07	2021	7
7499	7746	247	3	0.1131	7234.0	ORF1ab	1.0	2412.0	7481.0	ORF1ab	2.0	2494.0	82.0	same gene	2021-07	2021	7
7739	7499	240	3	0.1131	7474.0	ORF1ab	1.0	2492.0	7234.0	ORF1ab	1.0	2412.0	80.0	same gene	2021-07	2021	7
7499	7742	243	3	0.1131	7234.0	ORF1ab	1.0	2412.0	7477.0	ORF1ab	1.0	2493.0	81.0	same gene	2021-07	2021	7
7737	7499	238	3	0.1131	7472.0	ORF1ab	2.0	2491.0	7234.0	ORF1ab	1.0	2412.0	79.0	same gene	2021-07	2021	7
7499	7739	240	3	0.1131	7234.0	ORF1ab	1.0	2412.0	7474.0	ORF1ab	1.0	2492.0	80.0	same gene	2021-07	2021	7
7499	7737	238	3	0.1131	7234.0	ORF1ab	1.0	2412.0	7472.0	ORF1ab	2.0	2491.0	79.0	same gene	2021-07	2021	7
7499	7734	235	3	0.1131	7234.0	ORF1ab	1.0	2412.0	7469.0	ORF1ab	2.0	2490.0	78.0	same gene	2021-07	2021	7
7499	7733	234	3	0.1131	7234.0	ORF1ab	1.0	2412.0	7468.0	ORF1ab	1.0	2490.0	78.0	same gene	2021-07	2021	7
7498	7742	244	3	0.1131	7233.0	ORF1ab	3.0	2411.0	7477.0	ORF1ab	1.0	2493.0	82.0	same gene	2021-07	2021	7
7746	7498	248	3	0.1131	7481.0	ORF1ab	2.0	2494.0	7233.0	ORF1ab	3.0	2411.0	83.0	same gene	2021-07	2021	7
7498	7739	241	3	0.1131	7233.0	ORF1ab	3.0	2411.0	7474.0	ORF1ab	1.0	2492.0	81.0	same gene	2021-07	2021	7
7734	7499	235	3	0.1131	7469.0	ORF1ab	2.0	2490.0	7234.0	ORF1ab	1.0	2412.0	78.0	same gene	2021-07	2021	7
7498	7734	236	3	0.1131	7233.0	ORF1ab	3.0	2411.0	7469.0	ORF1ab	2.0	2490.0	79.0	same gene	2021-07	2021	7
7498	7733	235	3	0.1131	7233.0	ORF1ab	3.0	2411.0	7468.0	ORF1ab	1.0	2490.0	79.0	same gene	2021-07	2021	7
7733	7498	235	3	0.1131	7468.0	ORF1ab	1.0	2490.0	7233.0	ORF1ab	3.0	2411.0	79.0	same gene	2021-07	2021	7
7734	7498	236	3	0.1131	7469.0	ORF1ab	2.0	2490.0	7233.0	ORF1ab	3.0	2411.0	79.0	same gene	2021-07	2021	7
7737	7498	239	3	0.1131	7472.0	ORF1ab	2.0	2491.0	7233.0	ORF1ab	3.0	2411.0	80.0	same gene	2021-07	2021	7
7739	7498	241	3	0.1131	7474.0	ORF1ab	1.0	2492.0	7233.0	ORF1ab	3.0	2411.0	81.0	same gene	2021-07	2021	7
7742	7498	244	3	0.1131	7477.0	ORF1ab	1.0	2493.0	7233.0	ORF1ab	3.0	2411.0	82.0	same gene	2021-07	2021	7
7498	7737	239	3	0.1131	7233.0	ORF1ab	3.0	2411.0	7472.0	ORF1ab	2.0	2491.0	80.0	same gene	2021-07	2021	7
7746	7499	247	3	0.1131	7481.0	ORF1ab	2.0	2494.0	7234.0	ORF1ab	1.0	2412.0	82.0	same gene	2021-07	2021	7
7499	4791	2708	3	0.11305	7234.0	ORF1ab	1.0	2412.0	4526.0	ORF1ab	2.0	1509.0	903.0	same gene	2021-07	2021	7
4799	7499	2700	3	0.11305	4534.0	ORF1ab	1.0	1512.0	7234.0	ORF1ab	1.0	2412.0	900.0	same gene	2021-07	2021	7
4791	7498	2707	3	0.11305	4526.0	ORF1ab	2.0	1509.0	7233.0	ORF1ab	3.0	2411.0	902.0	same gene	2021-07	2021	7
4791	7499	2708	3	0.11305	4526.0	ORF1ab	2.0	1509.0	7234.0	ORF1ab	1.0	2412.0	903.0	same gene	2021-07	2021	7
4793	7498	2705	3	0.11305	4528.0	ORF1ab	1.0	1510.0	7233.0	ORF1ab	3.0	2411.0	901.0	same gene	2021-07	2021	7
4793	7499	2706	3	0.11305	4528.0	ORF1ab	1.0	1510.0	7234.0	ORF1ab	1.0	2412.0	902.0	same gene	2021-07	2021	7
4796	7499	2703	3	0.11305	4531.0	ORF1ab	1.0	1511.0	7234.0	ORF1ab	1.0	2412.0	901.0	same gene	2021-07	2021	7
7498	4791	2707	3	0.11305	7233.0	ORF1ab	3.0	2411.0	4526.0	ORF1ab	2.0	1509.0	902.0	same gene	2021-07	2021	7
4799	7498	2699	3	0.11305	4534.0	ORF1ab	1.0	1512.0	7233.0	ORF1ab	3.0	2411.0	899.0	same gene	2021-07	2021	7
4803	7499	2696	3	0.11305	4538.0	ORF1ab	2.0	1513.0	7234.0	ORF1ab	1.0	2412.0	899.0	same gene	2021-07	2021	7
7499	4803	2696	3	0.11305	7234.0	ORF1ab	1.0	2412.0	4538.0	ORF1ab	2.0	1513.0	899.0	same gene	2021-07	2021	7
7499	4799	2700	3	0.11305	7234.0	ORF1ab	1.0	2412.0	4534.0	ORF1ab	1.0	1512.0	900.0	same gene	2021-07	2021	7
7498	4799	2699	3	0.11305	7233.0	ORF1ab	3.0	2411.0	4534.0	ORF1ab	1.0	1512.0	899.0	same gene	2021-07	2021	7
7499	4796	2703	3	0.11305	7234.0	ORF1ab	1.0	2412.0	4531.0	ORF1ab	1.0	1511.0	901.0	same gene	2021-07	2021	7
7499	4793	2706	3	0.11305	7234.0	ORF1ab	1.0	2412.0	4528.0	ORF1ab	1.0	1510.0	902.0	same gene	2021-07	2021	7
7498	4793	2705	3	0.11305	7233.0	ORF1ab	3.0	2411.0	4528.0	ORF1ab	1.0	1510.0	901.0	same gene	2021-07	2021	7
445	26801	26356	3	0.11295	180.0	ORF1ab	3.0	60.0	279.0	M	3.0	93.0		different gene	2021-07	2021	7
26801	445	26356	3	0.11295	279.0	M	3.0	93.0	180.0	ORF1ab	3.0	60.0		different gene	2021-07	2021	7
1751	7499	5748	3	0.11234	1486.0	ORF1ab	1.0	496.0	7234.0	ORF1ab	1.0	2412.0	1916.0	same gene	2021-07	2021	7
1754	7499	5745	3	0.11234	1489.0	ORF1ab	1.0	497.0	7234.0	ORF1ab	1.0	2412.0	1915.0	same gene	2021-07	2021	7
7499	1754	5745	3	0.11234	7234.0	ORF1ab	1.0	2412.0	1489.0	ORF1ab	1.0	497.0	1915.0	same gene	2021-07	2021	7
7499	1751	5748	3	0.11234	7234.0	ORF1ab	1.0	2412.0	1486.0	ORF1ab	1.0	496.0	1916.0	same gene	2021-07	2021	7
4075	7499	3424	3	0.112	3810.0	ORF1ab	3.0	1270.0	7234.0	ORF1ab	1.0	2412.0	1142.0	same gene	2021-07	2021	7
7498	4075	3423	3	0.112	7233.0	ORF1ab	3.0	2411.0	3810.0	ORF1ab	3.0	1270.0	1141.0	same gene	2021-07	2021	7
7499	4075	3424	3	0.112	7234.0	ORF1ab	1.0	2412.0	3810.0	ORF1ab	3.0	1270.0	1142.0	same gene	2021-07	2021	7
4075	7498	3423	3	0.112	3810.0	ORF1ab	3.0	1270.0	7233.0	ORF1ab	3.0	2411.0	1141.0	same gene	2021-07	2021	7
26801	28932	2131	3	0.11185	279.0	M	3.0	93.0	659.0	N	2.0	220.0		different gene	2021-07	2021	7
28932	26801	2131	3	0.11185	659.0	N	2.0	220.0	279.0	M	3.0	93.0		different gene	2021-07	2021	7
7499	6642	857	3	0.11171	7234.0	ORF1ab	1.0	2412.0	6377.0	ORF1ab	2.0	2126.0	286.0	same gene	2021-07	2021	7
7499	6643	856	3	0.11171	7234.0	ORF1ab	1.0	2412.0	6378.0	ORF1ab	3.0	2126.0	286.0	same gene	2021-07	2021	7
7498	6643	855	3	0.11171	7233.0	ORF1ab	3.0	2411.0	6378.0	ORF1ab	3.0	2126.0	285.0	same gene	2021-07	2021	7
6643	7499	856	3	0.11171	6378.0	ORF1ab	3.0	2126.0	7234.0	ORF1ab	1.0	2412.0	286.0	same gene	2021-07	2021	7
6643	7498	855	3	0.11171	6378.0	ORF1ab	3.0	2126.0	7233.0	ORF1ab	3.0	2411.0	285.0	same gene	2021-07	2021	7
6642	7499	857	3	0.11171	6377.0	ORF1ab	2.0	2126.0	7234.0	ORF1ab	1.0	2412.0	286.0	same gene	2021-07	2021	7
6642	7498	856	3	0.11171	6377.0	ORF1ab	2.0	2126.0	7233.0	ORF1ab	3.0	2411.0	285.0	same gene	2021-07	2021	7
7498	6645	853	3	0.11171	7233.0	ORF1ab	3.0	2411.0	6380.0	ORF1ab	2.0	2127.0	284.0	same gene	2021-07	2021	7
7499	6645	854	3	0.11171	7234.0	ORF1ab	1.0	2412.0	6380.0	ORF1ab	2.0	2127.0	285.0	same gene	2021-07	2021	7
6645	7499	854	3	0.11171	6380.0	ORF1ab	2.0	2127.0	7234.0	ORF1ab	1.0	2412.0	285.0	same gene	2021-07	2021	7
7498	6642	856	3	0.11171	7233.0	ORF1ab	3.0	2411.0	6377.0	ORF1ab	2.0	2126.0	285.0	same gene	2021-07	2021	7
6645	7498	853	3	0.11171	6380.0	ORF1ab	2.0	2127.0	7233.0	ORF1ab	3.0	2411.0	284.0	same gene	2021-07	2021	7
28887	25563	3324	3	0.11148	614.0	N	2.0	205.0	171.0	ORF3a	3.0	57.0		different gene	2021-07	2021	7
5451	7499	2048	3	0.11148	5186.0	ORF1ab	2.0	1729.0	7234.0	ORF1ab	1.0	2412.0	683.0	same gene	2021-07	2021	7
5451	7498	2047	3	0.11148	5186.0	ORF1ab	2.0	1729.0	7233.0	ORF1ab	3.0	2411.0	682.0	same gene	2021-07	2021	7
5450	7499	2049	3	0.11148	5185.0	ORF1ab	1.0	1729.0	7234.0	ORF1ab	1.0	2412.0	683.0	same gene	2021-07	2021	7
5450	7498	2048	3	0.11148	5185.0	ORF1ab	1.0	1729.0	7233.0	ORF1ab	3.0	2411.0	682.0	same gene	2021-07	2021	7
25563	28887	3324	3	0.11148	171.0	ORF3a	3.0	57.0	614.0	N	2.0	205.0		different gene	2021-07	2021	7
7498	5450	2048	3	0.11148	7233.0	ORF1ab	3.0	2411.0	5185.0	ORF1ab	1.0	1729.0	682.0	same gene	2021-07	2021	7
7499	5450	2049	3	0.11148	7234.0	ORF1ab	1.0	2412.0	5185.0	ORF1ab	1.0	1729.0	683.0	same gene	2021-07	2021	7
7499	5451	2048	3	0.11148	7234.0	ORF1ab	1.0	2412.0	5186.0	ORF1ab	2.0	1729.0	683.0	same gene	2021-07	2021	7
7498	5451	2047	3	0.11148	7233.0	ORF1ab	3.0	2411.0	5186.0	ORF1ab	2.0	1729.0	682.0	same gene	2021-07	2021	7
5188	5193	5	3	0.11136	4923.0	ORF1ab	3.0	1641.0	4928.0	ORF1ab	2.0	1643.0	2.0	same gene	2021-07	2021	7
5193	5185	8	3	0.11136	4928.0	ORF1ab	2.0	1643.0	4920.0	ORF1ab	3.0	1640.0	3.0	same gene	2021-07	2021	7
5193	5187	6	3	0.11136	4928.0	ORF1ab	2.0	1643.0	4922.0	ORF1ab	2.0	1641.0	2.0	same gene	2021-07	2021	7
5193	5186	7	3	0.11136	4928.0	ORF1ab	2.0	1643.0	4921.0	ORF1ab	1.0	1641.0	2.0	same gene	2021-07	2021	7
5187	5193	6	3	0.11136	4922.0	ORF1ab	2.0	1641.0	4928.0	ORF1ab	2.0	1643.0	2.0	same gene	2021-07	2021	7
5193	5188	5	3	0.11136	4928.0	ORF1ab	2.0	1643.0	4923.0	ORF1ab	3.0	1641.0	2.0	same gene	2021-07	2021	7
5186	5193	7	3	0.11136	4921.0	ORF1ab	1.0	1641.0	4928.0	ORF1ab	2.0	1643.0	2.0	same gene	2021-07	2021	7
5185	5193	8	3	0.11136	4920.0	ORF1ab	3.0	1640.0	4928.0	ORF1ab	2.0	1643.0	3.0	same gene	2021-07	2021	7
5191	5185	6	3	0.11136	4926.0	ORF1ab	3.0	1642.0	4920.0	ORF1ab	3.0	1640.0	2.0	same gene	2021-07	2021	7
5189	5185	4	3	0.11136	4924.0	ORF1ab	1.0	1642.0	4920.0	ORF1ab	3.0	1640.0	2.0	same gene	2021-07	2021	7
5185	5191	6	3	0.11136	4920.0	ORF1ab	3.0	1640.0	4926.0	ORF1ab	3.0	1642.0	2.0	same gene	2021-07	2021	7
5185	5189	4	3	0.11136	4920.0	ORF1ab	3.0	1640.0	4924.0	ORF1ab	1.0	1642.0	2.0	same gene	2021-07	2021	7
5186	5192	6	3	0.11101	4921.0	ORF1ab	1.0	1641.0	4927.0	ORF1ab	1.0	1643.0	2.0	same gene	2021-07	2021	7
5187	5192	5	3	0.11101	4922.0	ORF1ab	2.0	1641.0	4927.0	ORF1ab	1.0	1643.0	2.0	same gene	2021-07	2021	7
5192	5186	6	3	0.11101	4927.0	ORF1ab	1.0	1643.0	4921.0	ORF1ab	1.0	1641.0	2.0	same gene	2021-07	2021	7
5192	5188	4	3	0.11101	4927.0	ORF1ab	1.0	1643.0	4923.0	ORF1ab	3.0	1641.0	2.0	same gene	2021-07	2021	7
5188	5192	4	3	0.11101	4923.0	ORF1ab	3.0	1641.0	4927.0	ORF1ab	1.0	1643.0	2.0	same gene	2021-07	2021	7
5192	5187	5	3	0.11101	4927.0	ORF1ab	1.0	1643.0	4922.0	ORF1ab	2.0	1641.0	2.0	same gene	2021-07	2021	7
17040	7851	9189	3	0.11039	3573.0	ORF1ab	3.0	1191.0	7586.0	ORF1ab	2.0	2529.0	1338.0	same gene	2021-07	2021	7
7851	17040	9189	3	0.11039	7586.0	ORF1ab	2.0	2529.0	3573.0	ORF1ab	3.0	1191.0	1338.0	same gene	2021-07	2021	7
29645	445	29200	3	0.11027	88.0	ORF10	1.0	30.0	180.0	ORF1ab	3.0	60.0		different gene	2021-07	2021	7
445	29645	29200	3	0.11027	180.0	ORF1ab	3.0	60.0	88.0	ORF10	1.0	30.0		different gene	2021-07	2021	7
6286	445	5841	3	0.10991	6021.0	ORF1ab	3.0	2007.0	180.0	ORF1ab	3.0	60.0	1947.0	same gene	2021-07	2021	7
445	6286	5841	3	0.10991	180.0	ORF1ab	3.0	60.0	6021.0	ORF1ab	3.0	2007.0	1947.0	same gene	2021-07	2021	7
5195	5186	9	3	0.10969	4930.0	ORF1ab	1.0	1644.0	4921.0	ORF1ab	1.0	1641.0	3.0	same gene	2021-07	2021	7
5186	5195	9	3	0.10969	4921.0	ORF1ab	1.0	1641.0	4930.0	ORF1ab	1.0	1644.0	3.0	same gene	2021-07	2021	7
5191	5195	4	3	0.10969	4926.0	ORF1ab	3.0	1642.0	4930.0	ORF1ab	1.0	1644.0	2.0	same gene	2021-07	2021	7
5195	5187	8	3	0.10969	4930.0	ORF1ab	1.0	1644.0	4922.0	ORF1ab	2.0	1641.0	3.0	same gene	2021-07	2021	7
5189	5195	6	3	0.10969	4924.0	ORF1ab	1.0	1642.0	4930.0	ORF1ab	1.0	1644.0	2.0	same gene	2021-07	2021	7
5195	5189	6	3	0.10969	4930.0	ORF1ab	1.0	1644.0	4924.0	ORF1ab	1.0	1642.0	2.0	same gene	2021-07	2021	7
5188	5195	7	3	0.10969	4923.0	ORF1ab	3.0	1641.0	4930.0	ORF1ab	1.0	1644.0	3.0	same gene	2021-07	2021	7
5187	5195	8	3	0.10969	4922.0	ORF1ab	2.0	1641.0	4930.0	ORF1ab	1.0	1644.0	3.0	same gene	2021-07	2021	7
5195	5191	4	3	0.10969	4930.0	ORF1ab	1.0	1644.0	4926.0	ORF1ab	3.0	1642.0	2.0	same gene	2021-07	2021	7
5195	5188	7	3	0.10969	4930.0	ORF1ab	1.0	1644.0	4923.0	ORF1ab	3.0	1641.0	3.0	same gene	2021-07	2021	7
6399	7499	1100	3	0.10958	6134.0	ORF1ab	2.0	2045.0	7234.0	ORF1ab	1.0	2412.0	367.0	same gene	2021-07	2021	7
7499	6399	1100	3	0.10958	7234.0	ORF1ab	1.0	2412.0	6134.0	ORF1ab	2.0	2045.0	367.0	same gene	2021-07	2021	7
4401	7525	3124	3	0.10879	4136.0	ORF1ab	2.0	1379.0	7260.0	ORF1ab	3.0	2420.0	1041.0	same gene	2021-07	2021	7
7527	4398	3129	3	0.10879	7262.0	ORF1ab	2.0	2421.0	4133.0	ORF1ab	2.0	1378.0	1043.0	same gene	2021-07	2021	7
7525	4400	3125	3	0.10879	7260.0	ORF1ab	3.0	2420.0	4135.0	ORF1ab	1.0	1379.0	1041.0	same gene	2021-07	2021	7
7525	4398	3127	3	0.10879	7260.0	ORF1ab	3.0	2420.0	4133.0	ORF1ab	2.0	1378.0	1042.0	same gene	2021-07	2021	7
7527	4401	3126	3	0.10879	7262.0	ORF1ab	2.0	2421.0	4136.0	ORF1ab	2.0	1379.0	1042.0	same gene	2021-07	2021	7
4401	7527	3126	3	0.10879	4136.0	ORF1ab	2.0	1379.0	7262.0	ORF1ab	2.0	2421.0	1042.0	same gene	2021-07	2021	7
4400	7527	3127	3	0.10879	4135.0	ORF1ab	1.0	1379.0	7262.0	ORF1ab	2.0	2421.0	1042.0	same gene	2021-07	2021	7
4400	7525	3125	3	0.10879	4135.0	ORF1ab	1.0	1379.0	7260.0	ORF1ab	3.0	2420.0	1041.0	same gene	2021-07	2021	7
4398	7527	3129	3	0.10879	4133.0	ORF1ab	2.0	1378.0	7262.0	ORF1ab	2.0	2421.0	1043.0	same gene	2021-07	2021	7
4398	7525	3127	3	0.10879	4133.0	ORF1ab	2.0	1378.0	7260.0	ORF1ab	3.0	2420.0	1042.0	same gene	2021-07	2021	7
7525	4401	3124	3	0.10879	7260.0	ORF1ab	3.0	2420.0	4136.0	ORF1ab	2.0	1379.0	1041.0	same gene	2021-07	2021	7
7527	4400	3127	3	0.10879	7262.0	ORF1ab	2.0	2421.0	4135.0	ORF1ab	1.0	1379.0	1042.0	same gene	2021-07	2021	7
7735	8800	1065	3	0.1084	7470.0	ORF1ab	3.0	2490.0	8535.0	ORF1ab	3.0	2845.0	355.0	same gene	2021-07	2021	7
8800	7735	1065	3	0.1084	8535.0	ORF1ab	3.0	2845.0	7470.0	ORF1ab	3.0	2490.0	355.0	same gene	2021-07	2021	7
7499	8808	1309	3	0.1081	7234.0	ORF1ab	1.0	2412.0	8543.0	ORF1ab	2.0	2848.0	436.0	same gene	2021-07	2021	7
8808	7499	1309	3	0.1081	8543.0	ORF1ab	2.0	2848.0	7234.0	ORF1ab	1.0	2412.0	436.0	same gene	2021-07	2021	7
7498	8807	1309	3	0.10809	7233.0	ORF1ab	3.0	2411.0	8542.0	ORF1ab	1.0	2848.0	437.0	same gene	2021-07	2021	7
8807	7498	1309	3	0.10809	8542.0	ORF1ab	1.0	2848.0	7233.0	ORF1ab	3.0	2411.0	437.0	same gene	2021-07	2021	7
21255	26801	5546	3	0.10753	7788.0	ORF1ab	3.0	2596.0	279.0	M	3.0	93.0		different gene	2021-07	2021	7
26801	21255	5546	3	0.10753	279.0	M	3.0	93.0	7788.0	ORF1ab	3.0	2596.0		different gene	2021-07	2021	7
21146	7498	13648	3	0.10712	7679.0	ORF1ab	2.0	2560.0	7233.0	ORF1ab	3.0	2411.0	149.0	same gene	2021-07	2021	7
7498	21146	13648	3	0.10712	7233.0	ORF1ab	3.0	2411.0	7679.0	ORF1ab	2.0	2560.0	149.0	same gene	2021-07	2021	7
7499	21146	13647	3	0.10712	7234.0	ORF1ab	1.0	2412.0	7679.0	ORF1ab	2.0	2560.0	148.0	same gene	2021-07	2021	7
21146	7499	13647	3	0.10712	7679.0	ORF1ab	2.0	2560.0	7234.0	ORF1ab	1.0	2412.0	148.0	same gene	2021-07	2021	7
5184	5189	5	3	0.10663	4919.0	ORF1ab	2.0	1640.0	4924.0	ORF1ab	1.0	1642.0	2.0	same gene	2021-07	2021	7
5189	5184	5	3	0.10663	4924.0	ORF1ab	1.0	1642.0	4919.0	ORF1ab	2.0	1640.0	2.0	same gene	2021-07	2021	7
6645	6636	9	3	0.10661	6380.0	ORF1ab	2.0	2127.0	6371.0	ORF1ab	2.0	2124.0	3.0	same gene	2021-07	2021	7
6643	6636	7	3	0.10661	6378.0	ORF1ab	3.0	2126.0	6371.0	ORF1ab	2.0	2124.0	2.0	same gene	2021-07	2021	7
6642	6636	6	3	0.10661	6377.0	ORF1ab	2.0	2126.0	6371.0	ORF1ab	2.0	2124.0	2.0	same gene	2021-07	2021	7
6636	6645	9	3	0.10661	6371.0	ORF1ab	2.0	2124.0	6380.0	ORF1ab	2.0	2127.0	3.0	same gene	2021-07	2021	7
6636	6642	6	3	0.10661	6371.0	ORF1ab	2.0	2124.0	6377.0	ORF1ab	2.0	2126.0	2.0	same gene	2021-07	2021	7
6636	6643	7	3	0.10661	6371.0	ORF1ab	2.0	2124.0	6378.0	ORF1ab	3.0	2126.0	2.0	same gene	2021-07	2021	7
7498	5190	2308	3	0.10571	7233.0	ORF1ab	3.0	2411.0	4925.0	ORF1ab	2.0	1642.0	769.0	same gene	2021-07	2021	7
7499	5190	2309	3	0.10571	7234.0	ORF1ab	1.0	2412.0	4925.0	ORF1ab	2.0	1642.0	770.0	same gene	2021-07	2021	7
5190	7498	2308	3	0.10571	4925.0	ORF1ab	2.0	1642.0	7233.0	ORF1ab	3.0	2411.0	769.0	same gene	2021-07	2021	7
5190	7499	2309	3	0.10571	4925.0	ORF1ab	2.0	1642.0	7234.0	ORF1ab	1.0	2412.0	770.0	same gene	2021-07	2021	7
7042	14120	7078	3	0.10567	6777.0	ORF1ab	3.0	2259.0	653.0	ORF1ab	2.0	218.0	2041.0	same gene	2021-07	2021	7
14120	7042	7078	3	0.10567	653.0	ORF1ab	2.0	218.0	6777.0	ORF1ab	3.0	2259.0	2041.0	same gene	2021-07	2021	7
21600	26681	5081	3	0.10499	38.0	S	2.0	13.0	159.0	M	3.0	53.0		different gene	2021-07	2021	7
26681	21600	5081	3	0.10499	159.0	M	3.0	53.0	38.0	S	2.0	13.0		different gene	2021-07	2021	7
22320	16500	5820	3	0.10326	758.0	S	2.0	253.0	3033.0	ORF1ab	3.0	1011.0		different gene	2021-07	2021	7
16500	22320	5820	3	0.10326	3033.0	ORF1ab	3.0	1011.0	758.0	S	2.0	253.0		different gene	2021-07	2021	7
19316	19323	7	3	0.1031	5849.0	ORF1ab	2.0	1950.0	5856.0	ORF1ab	3.0	1952.0	2.0	same gene	2021-07	2021	7
19323	19316	7	3	0.1031	5856.0	ORF1ab	3.0	1952.0	5849.0	ORF1ab	2.0	1950.0	2.0	same gene	2021-07	2021	7
28272	28887	615	3	0.10288					614.0	N	2.0	205.0		different gene	2021-07	2021	7
28887	28272	615	3	0.10288	614.0	N	2.0	205.0						different gene	2021-07	2021	7
22018	29362	7344	3	0.10249	456.0	S	3.0	152.0	1089.0	N	3.0	363.0		different gene	2021-07	2021	7
29362	22018	7344	3	0.10249	1089.0	N	3.0	363.0	456.0	S	3.0	152.0		different gene	2021-07	2021	7
28272	21600	6672	3	0.10217					38.0	S	2.0	13.0		different gene	2021-07	2021	7
21600	28272	6672	3	0.10217	38.0	S	2.0	13.0						different gene	2021-07	2021	7
10195	28075	17880	3	0.10121	9930.0	ORF1ab	3.0	3310.0	182.0	ORF8	2.0	61.0		different gene	2021-07	2021	7
28075	10195	17880	3	0.10121	182.0	ORF8	2.0	61.0	9930.0	ORF1ab	3.0	3310.0		different gene	2021-07	2021	7
25135	15720	9415	3	0.09994	3573.0	S	3.0	1191.0	2253.0	ORF1ab	3.0	751.0		different gene	2021-07	2021	7
15720	25135	9415	3	0.09994	2253.0	ORF1ab	3.0	751.0	3573.0	S	3.0	1191.0		different gene	2021-07	2021	7
21137	25135	3998	3	0.09887	7670.0	ORF1ab	2.0	2557.0	3573.0	S	3.0	1191.0		different gene	2021-07	2021	7
25135	21137	3998	3	0.09887	3573.0	S	3.0	1191.0	7670.0	ORF1ab	2.0	2557.0		different gene	2021-07	2021	7
8083	14805	6722	3	0.09647	7818.0	ORF1ab	3.0	2606.0	1338.0	ORF1ab	3.0	446.0	2160.0	same gene	2021-07	2021	7
14805	8083	6722	3	0.09647	1338.0	ORF1ab	3.0	446.0	7818.0	ORF1ab	3.0	2606.0	2160.0	same gene	2021-07	2021	7
23012	22812	200	3	0.0963	1450.0	S	1.0	484.0	1250.0	S	2.0	417.0	67.0	same gene	2021-07	2021	7
22812	23012	200	3	0.0963	1250.0	S	2.0	417.0	1450.0	S	1.0	484.0	67.0	same gene	2021-07	2021	7
509	7499	6990	3	0.09622	244.0	ORF1ab	1.0	82.0	7234.0	ORF1ab	1.0	2412.0	2330.0	same gene	2021-07	2021	7
509	7498	6989	3	0.09622	244.0	ORF1ab	1.0	82.0	7233.0	ORF1ab	3.0	2411.0	2329.0	same gene	2021-07	2021	7
7498	509	6989	3	0.09622	7233.0	ORF1ab	3.0	2411.0	244.0	ORF1ab	1.0	82.0	2329.0	same gene	2021-07	2021	7
7499	509	6990	3	0.09622	7234.0	ORF1ab	1.0	2412.0	244.0	ORF1ab	1.0	82.0	2330.0	same gene	2021-07	2021	7
25135	12162	12973	3	0.09596	3573.0	S	3.0	1191.0	11897.0	ORF1ab	2.0	3966.0		different gene	2021-07	2021	7
12162	25135	12973	3	0.09596	11897.0	ORF1ab	2.0	3966.0	3573.0	S	3.0	1191.0		different gene	2021-07	2021	7
270	1752	1482	3	0.09531	5.0	ORF1ab	2.0	2.0	1487.0	ORF1ab	2.0	496.0	494.0	same gene	2021-07	2021	7
1752	270	1482	3	0.09531	1487.0	ORF1ab	2.0	496.0	5.0	ORF1ab	2.0	2.0	494.0	same gene	2021-07	2021	7
24349	12878	11471	3	0.09351	2787.0	S	3.0	929.0	12613.0	ORF1ab	1.0	4205.0		different gene	2021-07	2021	7
12878	24349	11471	3	0.09351	12613.0	ORF1ab	1.0	4205.0	2787.0	S	3.0	929.0		different gene	2021-07	2021	7
17615	16176	1439	3	0.09347	4148.0	ORF1ab	2.0	1383.0	2709.0	ORF1ab	3.0	903.0	480.0	same gene	2021-07	2021	7
16176	17615	1439	3	0.09347	2709.0	ORF1ab	3.0	903.0	4148.0	ORF1ab	2.0	1383.0	480.0	same gene	2021-07	2021	7
24349	2597	21752	3	0.09253	2787.0	S	3.0	929.0	2332.0	ORF1ab	1.0	778.0		different gene	2021-07	2021	7
2597	24349	21752	3	0.09253	2332.0	ORF1ab	1.0	778.0	2787.0	S	3.0	929.0		different gene	2021-07	2021	7
27890	24349	3541	3	0.09243					2787.0	S	3.0	929.0		different gene	2021-07	2021	7
24349	27890	3541	3	0.09243	2787.0	S	3.0	929.0						different gene	2021-07	2021	7
16500	9867	6633	3	0.09238	3033.0	ORF1ab	3.0	1011.0	9602.0	ORF1ab	2.0	3201.0	2190.0	same gene	2021-07	2021	7
9867	16500	6633	3	0.09238	9602.0	ORF1ab	2.0	3201.0	3033.0	ORF1ab	3.0	1011.0	2190.0	same gene	2021-07	2021	7
12162	17615	5453	3	0.09186	11897.0	ORF1ab	2.0	3966.0	4148.0	ORF1ab	2.0	1383.0	2583.0	same gene	2021-07	2021	7
17615	12162	5453	3	0.09186	4148.0	ORF1ab	2.0	1383.0	11897.0	ORF1ab	2.0	3966.0	2583.0	same gene	2021-07	2021	7
15096	28095	12999	3	0.09006	1629.0	ORF1ab	3.0	543.0	202.0	ORF8	1.0	68.0		different gene	2021-07	2021	7
28095	15096	12999	3	0.09006	202.0	ORF8	1.0	68.0	1629.0	ORF1ab	3.0	543.0		different gene	2021-07	2021	7
1191	1267	76	3	0.08939	926.0	ORF1ab	2.0	309.0	1002.0	ORF1ab	3.0	334.0	25.0	same gene	2021-07	2021	7
1267	1191	76	3	0.08939	1002.0	ORF1ab	3.0	334.0	926.0	ORF1ab	2.0	309.0	25.0	same gene	2021-07	2021	7
8947	12100	3153	3	0.08765	8682.0	ORF1ab	3.0	2894.0	11835.0	ORF1ab	3.0	3945.0	1051.0	same gene	2021-07	2021	7
12100	8947	3153	3	0.08765	11835.0	ORF1ab	3.0	3945.0	8682.0	ORF1ab	3.0	2894.0	1051.0	same gene	2021-07	2021	7
24349	2395	21954	3	0.08718	2787.0	S	3.0	929.0	2130.0	ORF1ab	3.0	710.0		different gene	2021-07	2021	7
2395	24349	21954	3	0.08718	2130.0	ORF1ab	3.0	710.0	2787.0	S	3.0	929.0		different gene	2021-07	2021	7
8947	24349	15402	3	0.08679	8682.0	ORF1ab	3.0	2894.0	2787.0	S	3.0	929.0		different gene	2021-07	2021	7
24349	8947	15402	3	0.08679	2787.0	S	3.0	929.0	8682.0	ORF1ab	3.0	2894.0		different gene	2021-07	2021	7
22032	9891	12141	3	0.08613	470.0	S	2.0	157.0	9626.0	ORF1ab	2.0	3209.0		different gene	2021-07	2021	7
9891	22032	12141	3	0.08613	9626.0	ORF1ab	2.0	3209.0	470.0	S	2.0	157.0		different gene	2021-07	2021	7
2742	2750	8	3	0.08561	2477.0	ORF1ab	2.0	826.0	2485.0	ORF1ab	1.0	829.0	3.0	same gene	2021-07	2021	7
2742	2753	11	3	0.08561	2477.0	ORF1ab	2.0	826.0	2488.0	ORF1ab	1.0	830.0	4.0	same gene	2021-07	2021	7
2758	2742	16	3	0.08561	2493.0	ORF1ab	3.0	831.0	2477.0	ORF1ab	2.0	826.0	5.0	same gene	2021-07	2021	7
2760	2766	6	3	0.08561	2495.0	ORF1ab	2.0	832.0	2501.0	ORF1ab	2.0	834.0	2.0	same gene	2021-07	2021	7
2757	2742	15	3	0.08561	2492.0	ORF1ab	2.0	831.0	2477.0	ORF1ab	2.0	826.0	5.0	same gene	2021-07	2021	7
2754	2742	12	3	0.08561	2489.0	ORF1ab	2.0	830.0	2477.0	ORF1ab	2.0	826.0	4.0	same gene	2021-07	2021	7
2753	2742	11	3	0.08561	2488.0	ORF1ab	1.0	830.0	2477.0	ORF1ab	2.0	826.0	4.0	same gene	2021-07	2021	7
2750	2757	7	3	0.08561	2485.0	ORF1ab	1.0	829.0	2492.0	ORF1ab	2.0	831.0	2.0	same gene	2021-07	2021	7
2750	2742	8	3	0.08561	2485.0	ORF1ab	1.0	829.0	2477.0	ORF1ab	2.0	826.0	3.0	same gene	2021-07	2021	7
2742	2754	12	3	0.08561	2477.0	ORF1ab	2.0	826.0	2489.0	ORF1ab	2.0	830.0	4.0	same gene	2021-07	2021	7
2759	2766	7	3	0.08561	2494.0	ORF1ab	1.0	832.0	2501.0	ORF1ab	2.0	834.0	2.0	same gene	2021-07	2021	7
2750	2758	8	3	0.08561	2485.0	ORF1ab	1.0	829.0	2493.0	ORF1ab	3.0	831.0	2.0	same gene	2021-07	2021	7
2759	2765	6	3	0.08561	2494.0	ORF1ab	1.0	832.0	2500.0	ORF1ab	1.0	834.0	2.0	same gene	2021-07	2021	7
2765	2759	6	3	0.08561	2500.0	ORF1ab	1.0	834.0	2494.0	ORF1ab	1.0	832.0	2.0	same gene	2021-07	2021	7
2742	2757	15	3	0.08561	2477.0	ORF1ab	2.0	826.0	2492.0	ORF1ab	2.0	831.0	5.0	same gene	2021-07	2021	7
2742	2758	16	3	0.08561	2477.0	ORF1ab	2.0	826.0	2493.0	ORF1ab	3.0	831.0	5.0	same gene	2021-07	2021	7
2766	2759	7	3	0.08561	2501.0	ORF1ab	2.0	834.0	2494.0	ORF1ab	1.0	832.0	2.0	same gene	2021-07	2021	7
2765	2760	5	3	0.08561	2500.0	ORF1ab	1.0	834.0	2495.0	ORF1ab	2.0	832.0	2.0	same gene	2021-07	2021	7
2766	2760	6	3	0.08561	2501.0	ORF1ab	2.0	834.0	2495.0	ORF1ab	2.0	832.0	2.0	same gene	2021-07	2021	7
2758	2750	8	3	0.08561	2493.0	ORF1ab	3.0	831.0	2485.0	ORF1ab	1.0	829.0	2.0	same gene	2021-07	2021	7
2757	2750	7	3	0.08561	2492.0	ORF1ab	2.0	831.0	2485.0	ORF1ab	1.0	829.0	2.0	same gene	2021-07	2021	7
2760	2765	5	3	0.08561	2495.0	ORF1ab	2.0	832.0	2500.0	ORF1ab	1.0	834.0	2.0	same gene	2021-07	2021	7
2742	2748	6	3	0.0856	2477.0	ORF1ab	2.0	826.0	2483.0	ORF1ab	2.0	828.0	2.0	same gene	2021-07	2021	7
2743	2754	11	3	0.0856	2478.0	ORF1ab	3.0	826.0	2489.0	ORF1ab	2.0	830.0	4.0	same gene	2021-07	2021	7
2743	2758	15	3	0.0856	2478.0	ORF1ab	3.0	826.0	2493.0	ORF1ab	3.0	831.0	5.0	same gene	2021-07	2021	7
2743	2757	14	3	0.0856	2478.0	ORF1ab	3.0	826.0	2492.0	ORF1ab	2.0	831.0	5.0	same gene	2021-07	2021	7
2748	2758	10	3	0.0856	2483.0	ORF1ab	2.0	828.0	2493.0	ORF1ab	3.0	831.0	3.0	same gene	2021-07	2021	7
2743	2753	10	3	0.0856	2478.0	ORF1ab	3.0	826.0	2488.0	ORF1ab	1.0	830.0	4.0	same gene	2021-07	2021	7
2743	2750	7	3	0.0856	2478.0	ORF1ab	3.0	826.0	2485.0	ORF1ab	1.0	829.0	3.0	same gene	2021-07	2021	7
2744	2758	14	3	0.0856	2479.0	ORF1ab	1.0	827.0	2493.0	ORF1ab	3.0	831.0	4.0	same gene	2021-07	2021	7
2748	2757	9	3	0.0856	2483.0	ORF1ab	2.0	828.0	2492.0	ORF1ab	2.0	831.0	3.0	same gene	2021-07	2021	7
2748	2754	6	3	0.0856	2483.0	ORF1ab	2.0	828.0	2489.0	ORF1ab	2.0	830.0	2.0	same gene	2021-07	2021	7
2744	2757	13	3	0.0856	2479.0	ORF1ab	1.0	827.0	2492.0	ORF1ab	2.0	831.0	4.0	same gene	2021-07	2021	7
2748	2753	5	3	0.0856	2483.0	ORF1ab	2.0	828.0	2488.0	ORF1ab	1.0	830.0	2.0	same gene	2021-07	2021	7
2744	2753	9	3	0.0856	2479.0	ORF1ab	1.0	827.0	2488.0	ORF1ab	1.0	830.0	3.0	same gene	2021-07	2021	7
2742	2751	9	3	0.0856	2477.0	ORF1ab	2.0	826.0	2486.0	ORF1ab	2.0	829.0	3.0	same gene	2021-07	2021	7
2744	2754	10	3	0.0856	2479.0	ORF1ab	1.0	827.0	2489.0	ORF1ab	2.0	830.0	3.0	same gene	2021-07	2021	7
2751	2742	9	3	0.0856	2486.0	ORF1ab	2.0	829.0	2477.0	ORF1ab	2.0	826.0	3.0	same gene	2021-07	2021	7
2753	2744	9	3	0.0856	2488.0	ORF1ab	1.0	830.0	2479.0	ORF1ab	1.0	827.0	3.0	same gene	2021-07	2021	7
2754	2743	11	3	0.0856	2489.0	ORF1ab	2.0	830.0	2478.0	ORF1ab	3.0	826.0	4.0	same gene	2021-07	2021	7
2753	2748	5	3	0.0856	2488.0	ORF1ab	1.0	830.0	2483.0	ORF1ab	2.0	828.0	2.0	same gene	2021-07	2021	7
2758	2748	10	3	0.0856	2493.0	ORF1ab	3.0	831.0	2483.0	ORF1ab	2.0	828.0	3.0	same gene	2021-07	2021	7
2758	2744	14	3	0.0856	2493.0	ORF1ab	3.0	831.0	2479.0	ORF1ab	1.0	827.0	4.0	same gene	2021-07	2021	7
2757	2744	13	3	0.0856	2492.0	ORF1ab	2.0	831.0	2479.0	ORF1ab	1.0	827.0	4.0	same gene	2021-07	2021	7
2754	2744	10	3	0.0856	2489.0	ORF1ab	2.0	830.0	2479.0	ORF1ab	1.0	827.0	3.0	same gene	2021-07	2021	7
2757	2748	9	3	0.0856	2492.0	ORF1ab	2.0	831.0	2483.0	ORF1ab	2.0	828.0	3.0	same gene	2021-07	2021	7
2750	2744	6	3	0.0856	2485.0	ORF1ab	1.0	829.0	2479.0	ORF1ab	1.0	827.0	2.0	same gene	2021-07	2021	7
2758	2743	15	3	0.0856	2493.0	ORF1ab	3.0	831.0	2478.0	ORF1ab	3.0	826.0	5.0	same gene	2021-07	2021	7
2757	2743	14	3	0.0856	2492.0	ORF1ab	2.0	831.0	2478.0	ORF1ab	3.0	826.0	5.0	same gene	2021-07	2021	7
2754	2748	6	3	0.0856	2489.0	ORF1ab	2.0	830.0	2483.0	ORF1ab	2.0	828.0	2.0	same gene	2021-07	2021	7
2753	2743	10	3	0.0856	2488.0	ORF1ab	1.0	830.0	2478.0	ORF1ab	3.0	826.0	4.0	same gene	2021-07	2021	7
2748	2742	6	3	0.0856	2483.0	ORF1ab	2.0	828.0	2477.0	ORF1ab	2.0	826.0	2.0	same gene	2021-07	2021	7
2744	2750	6	3	0.0856	2479.0	ORF1ab	1.0	827.0	2485.0	ORF1ab	1.0	829.0	2.0	same gene	2021-07	2021	7
2750	2743	7	3	0.0856	2485.0	ORF1ab	1.0	829.0	2478.0	ORF1ab	3.0	826.0	3.0	same gene	2021-07	2021	7
2754	2760	6	3	0.08553	2489.0	ORF1ab	2.0	830.0	2495.0	ORF1ab	2.0	832.0	2.0	same gene	2021-07	2021	7
2765	2757	8	3	0.08553	2500.0	ORF1ab	1.0	834.0	2492.0	ORF1ab	2.0	831.0	3.0	same gene	2021-07	2021	7
2753	2762	9	3	0.08553	2488.0	ORF1ab	1.0	830.0	2497.0	ORF1ab	1.0	833.0	3.0	same gene	2021-07	2021	7
2753	2763	10	3	0.08553	2488.0	ORF1ab	1.0	830.0	2498.0	ORF1ab	2.0	833.0	3.0	same gene	2021-07	2021	7
2753	2765	12	3	0.08553	2488.0	ORF1ab	1.0	830.0	2500.0	ORF1ab	1.0	834.0	4.0	same gene	2021-07	2021	7
2753	2766	13	3	0.08553	2488.0	ORF1ab	1.0	830.0	2501.0	ORF1ab	2.0	834.0	4.0	same gene	2021-07	2021	7
2754	2759	5	3	0.08553	2489.0	ORF1ab	2.0	830.0	2494.0	ORF1ab	1.0	832.0	2.0	same gene	2021-07	2021	7
2754	2763	9	3	0.08553	2489.0	ORF1ab	2.0	830.0	2498.0	ORF1ab	2.0	833.0	3.0	same gene	2021-07	2021	7
2754	2762	8	3	0.08553	2489.0	ORF1ab	2.0	830.0	2497.0	ORF1ab	1.0	833.0	3.0	same gene	2021-07	2021	7
2754	2765	11	3	0.08553	2489.0	ORF1ab	2.0	830.0	2500.0	ORF1ab	1.0	834.0	4.0	same gene	2021-07	2021	7
2754	2766	12	3	0.08553	2489.0	ORF1ab	2.0	830.0	2501.0	ORF1ab	2.0	834.0	4.0	same gene	2021-07	2021	7
2766	2757	9	3	0.08553	2501.0	ORF1ab	2.0	834.0	2492.0	ORF1ab	2.0	831.0	3.0	same gene	2021-07	2021	7
2762	2758	4	3	0.08553	2497.0	ORF1ab	1.0	833.0	2493.0	ORF1ab	3.0	831.0	2.0	same gene	2021-07	2021	7
2763	2758	5	3	0.08553	2498.0	ORF1ab	2.0	833.0	2493.0	ORF1ab	3.0	831.0	2.0	same gene	2021-07	2021	7
2765	2758	7	3	0.08553	2500.0	ORF1ab	1.0	834.0	2493.0	ORF1ab	3.0	831.0	3.0	same gene	2021-07	2021	7
2766	2758	8	3	0.08553	2501.0	ORF1ab	2.0	834.0	2493.0	ORF1ab	3.0	831.0	3.0	same gene	2021-07	2021	7
2750	2759	9	3	0.08553	2485.0	ORF1ab	1.0	829.0	2494.0	ORF1ab	1.0	832.0	3.0	same gene	2021-07	2021	7
2757	2765	8	3	0.08553	2492.0	ORF1ab	2.0	831.0	2500.0	ORF1ab	1.0	834.0	3.0	same gene	2021-07	2021	7
2753	2760	7	3	0.08553	2488.0	ORF1ab	1.0	830.0	2495.0	ORF1ab	2.0	832.0	2.0	same gene	2021-07	2021	7
2753	2759	6	3	0.08553	2488.0	ORF1ab	1.0	830.0	2494.0	ORF1ab	1.0	832.0	2.0	same gene	2021-07	2021	7
2762	2757	5	3	0.08553	2497.0	ORF1ab	1.0	833.0	2492.0	ORF1ab	2.0	831.0	2.0	same gene	2021-07	2021	7
2750	2762	12	3	0.08553	2485.0	ORF1ab	1.0	829.0	2497.0	ORF1ab	1.0	833.0	4.0	same gene	2021-07	2021	7
2757	2752	5	3	0.08553	2492.0	ORF1ab	2.0	831.0	2487.0	ORF1ab	3.0	829.0	2.0	same gene	2021-07	2021	7
2750	2763	13	3	0.08553	2485.0	ORF1ab	1.0	829.0	2498.0	ORF1ab	2.0	833.0	4.0	same gene	2021-07	2021	7
2750	2765	15	3	0.08553	2485.0	ORF1ab	1.0	829.0	2500.0	ORF1ab	1.0	834.0	5.0	same gene	2021-07	2021	7
2750	2766	16	3	0.08553	2485.0	ORF1ab	1.0	829.0	2501.0	ORF1ab	2.0	834.0	5.0	same gene	2021-07	2021	7
2758	2766	8	3	0.08553	2493.0	ORF1ab	3.0	831.0	2501.0	ORF1ab	2.0	834.0	3.0	same gene	2021-07	2021	7
2758	2765	7	3	0.08553	2493.0	ORF1ab	3.0	831.0	2500.0	ORF1ab	1.0	834.0	3.0	same gene	2021-07	2021	7
2758	2763	5	3	0.08553	2493.0	ORF1ab	3.0	831.0	2498.0	ORF1ab	2.0	833.0	2.0	same gene	2021-07	2021	7
2752	2757	5	3	0.08553	2487.0	ORF1ab	3.0	829.0	2492.0	ORF1ab	2.0	831.0	2.0	same gene	2021-07	2021	7
2758	2762	4	3	0.08553	2493.0	ORF1ab	3.0	831.0	2497.0	ORF1ab	1.0	833.0	2.0	same gene	2021-07	2021	7
2757	2766	9	3	0.08553	2492.0	ORF1ab	2.0	831.0	2501.0	ORF1ab	2.0	834.0	3.0	same gene	2021-07	2021	7
2750	2760	10	3	0.08553	2485.0	ORF1ab	1.0	829.0	2495.0	ORF1ab	2.0	832.0	3.0	same gene	2021-07	2021	7
2757	2763	6	3	0.08553	2492.0	ORF1ab	2.0	831.0	2498.0	ORF1ab	2.0	833.0	2.0	same gene	2021-07	2021	7
2752	2758	6	3	0.08553	2487.0	ORF1ab	3.0	829.0	2493.0	ORF1ab	3.0	831.0	2.0	same gene	2021-07	2021	7
2763	2757	6	3	0.08553	2498.0	ORF1ab	2.0	833.0	2492.0	ORF1ab	2.0	831.0	2.0	same gene	2021-07	2021	7
2766	2750	16	3	0.08553	2501.0	ORF1ab	2.0	834.0	2485.0	ORF1ab	1.0	829.0	5.0	same gene	2021-07	2021	7
2766	2754	12	3	0.08553	2501.0	ORF1ab	2.0	834.0	2489.0	ORF1ab	2.0	830.0	4.0	same gene	2021-07	2021	7
2759	2742	17	3	0.08553	2494.0	ORF1ab	1.0	832.0	2477.0	ORF1ab	2.0	826.0	6.0	same gene	2021-07	2021	7
2758	2752	6	3	0.08553	2493.0	ORF1ab	3.0	831.0	2487.0	ORF1ab	3.0	829.0	2.0	same gene	2021-07	2021	7
2742	2766	24	3	0.08553	2477.0	ORF1ab	2.0	826.0	2501.0	ORF1ab	2.0	834.0	8.0	same gene	2021-07	2021	7
2742	2765	23	3	0.08553	2477.0	ORF1ab	2.0	826.0	2500.0	ORF1ab	1.0	834.0	8.0	same gene	2021-07	2021	7
2742	2763	21	3	0.08553	2477.0	ORF1ab	2.0	826.0	2498.0	ORF1ab	2.0	833.0	7.0	same gene	2021-07	2021	7
2742	2762	20	3	0.08553	2477.0	ORF1ab	2.0	826.0	2497.0	ORF1ab	1.0	833.0	7.0	same gene	2021-07	2021	7
2742	2760	18	3	0.08553	2477.0	ORF1ab	2.0	826.0	2495.0	ORF1ab	2.0	832.0	6.0	same gene	2021-07	2021	7
2742	2759	17	3	0.08553	2477.0	ORF1ab	2.0	826.0	2494.0	ORF1ab	1.0	832.0	6.0	same gene	2021-07	2021	7
2742	2752	10	3	0.08553	2477.0	ORF1ab	2.0	826.0	2487.0	ORF1ab	3.0	829.0	3.0	same gene	2021-07	2021	7
2752	2742	10	3	0.08553	2487.0	ORF1ab	3.0	829.0	2477.0	ORF1ab	2.0	826.0	3.0	same gene	2021-07	2021	7
2760	2742	18	3	0.08553	2495.0	ORF1ab	2.0	832.0	2477.0	ORF1ab	2.0	826.0	6.0	same gene	2021-07	2021	7
2760	2753	7	3	0.08553	2495.0	ORF1ab	2.0	832.0	2488.0	ORF1ab	1.0	830.0	2.0	same gene	2021-07	2021	7
2762	2742	20	3	0.08553	2497.0	ORF1ab	1.0	833.0	2477.0	ORF1ab	2.0	826.0	7.0	same gene	2021-07	2021	7
2763	2742	21	3	0.08553	2498.0	ORF1ab	2.0	833.0	2477.0	ORF1ab	2.0	826.0	7.0	same gene	2021-07	2021	7
2765	2742	23	3	0.08553	2500.0	ORF1ab	1.0	834.0	2477.0	ORF1ab	2.0	826.0	8.0	same gene	2021-07	2021	7
2766	2742	24	3	0.08553	2501.0	ORF1ab	2.0	834.0	2477.0	ORF1ab	2.0	826.0	8.0	same gene	2021-07	2021	7
2759	2750	9	3	0.08553	2494.0	ORF1ab	1.0	832.0	2485.0	ORF1ab	1.0	829.0	3.0	same gene	2021-07	2021	7
2760	2750	10	3	0.08553	2495.0	ORF1ab	2.0	832.0	2485.0	ORF1ab	1.0	829.0	3.0	same gene	2021-07	2021	7
2762	2750	12	3	0.08553	2497.0	ORF1ab	1.0	833.0	2485.0	ORF1ab	1.0	829.0	4.0	same gene	2021-07	2021	7
2763	2750	13	3	0.08553	2498.0	ORF1ab	2.0	833.0	2485.0	ORF1ab	1.0	829.0	4.0	same gene	2021-07	2021	7
2765	2750	15	3	0.08553	2500.0	ORF1ab	1.0	834.0	2485.0	ORF1ab	1.0	829.0	5.0	same gene	2021-07	2021	7
2759	2753	6	3	0.08553	2494.0	ORF1ab	1.0	832.0	2488.0	ORF1ab	1.0	830.0	2.0	same gene	2021-07	2021	7
2757	2762	5	3	0.08553	2492.0	ORF1ab	2.0	831.0	2497.0	ORF1ab	1.0	833.0	2.0	same gene	2021-07	2021	7
2762	2754	8	3	0.08553	2497.0	ORF1ab	1.0	833.0	2489.0	ORF1ab	2.0	830.0	3.0	same gene	2021-07	2021	7
2763	2753	10	3	0.08553	2498.0	ORF1ab	2.0	833.0	2488.0	ORF1ab	1.0	830.0	3.0	same gene	2021-07	2021	7
2765	2753	12	3	0.08553	2500.0	ORF1ab	1.0	834.0	2488.0	ORF1ab	1.0	830.0	4.0	same gene	2021-07	2021	7
2762	2753	9	3	0.08553	2497.0	ORF1ab	1.0	833.0	2488.0	ORF1ab	1.0	830.0	3.0	same gene	2021-07	2021	7
2765	2754	11	3	0.08553	2500.0	ORF1ab	1.0	834.0	2489.0	ORF1ab	2.0	830.0	4.0	same gene	2021-07	2021	7
2763	2754	9	3	0.08553	2498.0	ORF1ab	2.0	833.0	2489.0	ORF1ab	2.0	830.0	3.0	same gene	2021-07	2021	7
2766	2753	13	3	0.08553	2501.0	ORF1ab	2.0	834.0	2488.0	ORF1ab	1.0	830.0	4.0	same gene	2021-07	2021	7
2760	2754	6	3	0.08553	2495.0	ORF1ab	2.0	832.0	2489.0	ORF1ab	2.0	830.0	2.0	same gene	2021-07	2021	7
2759	2754	5	3	0.08553	2494.0	ORF1ab	1.0	832.0	2489.0	ORF1ab	2.0	830.0	2.0	same gene	2021-07	2021	7
2750	2756	6	3	0.08552	2485.0	ORF1ab	1.0	829.0	2491.0	ORF1ab	1.0	831.0	2.0	same gene	2021-07	2021	7
2756	2742	14	3	0.08552	2491.0	ORF1ab	1.0	831.0	2477.0	ORF1ab	2.0	826.0	5.0	same gene	2021-07	2021	7
2756	2750	6	3	0.08552	2491.0	ORF1ab	1.0	831.0	2485.0	ORF1ab	1.0	829.0	2.0	same gene	2021-07	2021	7
2742	2756	14	3	0.08552	2477.0	ORF1ab	2.0	826.0	2491.0	ORF1ab	1.0	831.0	5.0	same gene	2021-07	2021	7
2753	2745	8	3	0.08546	2488.0	ORF1ab	1.0	830.0	2480.0	ORF1ab	2.0	827.0	3.0	same gene	2021-07	2021	7
2745	2754	9	3	0.08546	2480.0	ORF1ab	2.0	827.0	2489.0	ORF1ab	2.0	830.0	3.0	same gene	2021-07	2021	7
2754	2745	9	3	0.08546	2489.0	ORF1ab	2.0	830.0	2480.0	ORF1ab	2.0	827.0	3.0	same gene	2021-07	2021	7
2757	2745	12	3	0.08546	2492.0	ORF1ab	2.0	831.0	2480.0	ORF1ab	2.0	827.0	4.0	same gene	2021-07	2021	7
2750	2745	5	3	0.08546	2485.0	ORF1ab	1.0	829.0	2480.0	ORF1ab	2.0	827.0	2.0	same gene	2021-07	2021	7
2745	2757	12	3	0.08546	2480.0	ORF1ab	2.0	827.0	2492.0	ORF1ab	2.0	831.0	4.0	same gene	2021-07	2021	7
2745	2750	5	3	0.08546	2480.0	ORF1ab	2.0	827.0	2485.0	ORF1ab	1.0	829.0	2.0	same gene	2021-07	2021	7
2745	2753	8	3	0.08546	2480.0	ORF1ab	2.0	827.0	2488.0	ORF1ab	1.0	830.0	3.0	same gene	2021-07	2021	7
2745	2758	13	3	0.08546	2480.0	ORF1ab	2.0	827.0	2493.0	ORF1ab	3.0	831.0	4.0	same gene	2021-07	2021	7
2742	2755	13	3	0.08546	2477.0	ORF1ab	2.0	826.0	2490.0	ORF1ab	3.0	830.0	4.0	same gene	2021-07	2021	7
2755	2742	13	3	0.08546	2490.0	ORF1ab	3.0	830.0	2477.0	ORF1ab	2.0	826.0	4.0	same gene	2021-07	2021	7
2758	2745	13	3	0.08546	2493.0	ORF1ab	3.0	831.0	2480.0	ORF1ab	2.0	827.0	4.0	same gene	2021-07	2021	7
2747	2742	5	3	0.08542	2482.0	ORF1ab	1.0	828.0	2477.0	ORF1ab	2.0	826.0	2.0	same gene	2021-07	2021	7
2747	2754	7	3	0.08542	2482.0	ORF1ab	1.0	828.0	2489.0	ORF1ab	2.0	830.0	2.0	same gene	2021-07	2021	7
2747	2753	6	3	0.08542	2482.0	ORF1ab	1.0	828.0	2488.0	ORF1ab	1.0	830.0	2.0	same gene	2021-07	2021	7
2742	2747	5	3	0.08542	2477.0	ORF1ab	2.0	826.0	2482.0	ORF1ab	1.0	828.0	2.0	same gene	2021-07	2021	7
2747	2757	10	3	0.08542	2482.0	ORF1ab	1.0	828.0	2492.0	ORF1ab	2.0	831.0	3.0	same gene	2021-07	2021	7
2753	2747	6	3	0.08542	2488.0	ORF1ab	1.0	830.0	2482.0	ORF1ab	1.0	828.0	2.0	same gene	2021-07	2021	7
2754	2747	7	3	0.08542	2489.0	ORF1ab	2.0	830.0	2482.0	ORF1ab	1.0	828.0	2.0	same gene	2021-07	2021	7
2757	2747	10	3	0.08542	2492.0	ORF1ab	2.0	831.0	2482.0	ORF1ab	1.0	828.0	3.0	same gene	2021-07	2021	7
2758	2747	11	3	0.08542	2493.0	ORF1ab	3.0	831.0	2482.0	ORF1ab	1.0	828.0	3.0	same gene	2021-07	2021	7
2747	2758	11	3	0.08542	2482.0	ORF1ab	1.0	828.0	2493.0	ORF1ab	3.0	831.0	3.0	same gene	2021-07	2021	7
2750	2746	4	3	0.08538	2485.0	ORF1ab	1.0	829.0	2481.0	ORF1ab	3.0	827.0	2.0	same gene	2021-07	2021	7
2746	2754	8	3	0.08538	2481.0	ORF1ab	3.0	827.0	2489.0	ORF1ab	2.0	830.0	3.0	same gene	2021-07	2021	7
2746	2757	11	3	0.08538	2481.0	ORF1ab	3.0	827.0	2492.0	ORF1ab	2.0	831.0	4.0	same gene	2021-07	2021	7
2746	2750	4	3	0.08538	2481.0	ORF1ab	3.0	827.0	2485.0	ORF1ab	1.0	829.0	2.0	same gene	2021-07	2021	7
2746	2758	12	3	0.08538	2481.0	ORF1ab	3.0	827.0	2493.0	ORF1ab	3.0	831.0	4.0	same gene	2021-07	2021	7
2746	2753	7	3	0.08538	2481.0	ORF1ab	3.0	827.0	2488.0	ORF1ab	1.0	830.0	3.0	same gene	2021-07	2021	7
2757	2746	11	3	0.08538	2492.0	ORF1ab	2.0	831.0	2481.0	ORF1ab	3.0	827.0	4.0	same gene	2021-07	2021	7
2753	2746	7	3	0.08538	2488.0	ORF1ab	1.0	830.0	2481.0	ORF1ab	3.0	827.0	3.0	same gene	2021-07	2021	7
2758	2746	12	3	0.08538	2493.0	ORF1ab	3.0	831.0	2481.0	ORF1ab	3.0	827.0	4.0	same gene	2021-07	2021	7
2754	2746	8	3	0.08538	2489.0	ORF1ab	2.0	830.0	2481.0	ORF1ab	3.0	827.0	3.0	same gene	2021-07	2021	7
2749	2742	7	3	0.08517	2484.0	ORF1ab	3.0	828.0	2477.0	ORF1ab	2.0	826.0	2.0	same gene	2021-07	2021	7
2749	2757	8	3	0.08517	2484.0	ORF1ab	3.0	828.0	2492.0	ORF1ab	2.0	831.0	3.0	same gene	2021-07	2021	7
2749	2753	4	3	0.08517	2484.0	ORF1ab	3.0	828.0	2488.0	ORF1ab	1.0	830.0	2.0	same gene	2021-07	2021	7
2742	2749	7	3	0.08517	2477.0	ORF1ab	2.0	826.0	2484.0	ORF1ab	3.0	828.0	2.0	same gene	2021-07	2021	7
2749	2758	9	3	0.08517	2484.0	ORF1ab	3.0	828.0	2493.0	ORF1ab	3.0	831.0	3.0	same gene	2021-07	2021	7
2749	2754	5	3	0.08517	2484.0	ORF1ab	3.0	828.0	2489.0	ORF1ab	2.0	830.0	2.0	same gene	2021-07	2021	7
2754	2749	5	3	0.08517	2489.0	ORF1ab	2.0	830.0	2484.0	ORF1ab	3.0	828.0	2.0	same gene	2021-07	2021	7
2753	2749	4	3	0.08517	2488.0	ORF1ab	1.0	830.0	2484.0	ORF1ab	3.0	828.0	2.0	same gene	2021-07	2021	7
2757	2749	8	3	0.08517	2492.0	ORF1ab	2.0	831.0	2484.0	ORF1ab	3.0	828.0	3.0	same gene	2021-07	2021	7
2758	2749	9	3	0.08517	2493.0	ORF1ab	3.0	831.0	2484.0	ORF1ab	3.0	828.0	3.0	same gene	2021-07	2021	7
2761	2766	5	3	0.08484	2496.0	ORF1ab	3.0	832.0	2501.0	ORF1ab	2.0	834.0	2.0	same gene	2021-07	2021	7
2761	2765	4	3	0.08484	2496.0	ORF1ab	3.0	832.0	2500.0	ORF1ab	1.0	834.0	2.0	same gene	2021-07	2021	7
2766	2761	5	3	0.08484	2501.0	ORF1ab	2.0	834.0	2496.0	ORF1ab	3.0	832.0	2.0	same gene	2021-07	2021	7
2765	2761	4	3	0.08484	2500.0	ORF1ab	1.0	834.0	2496.0	ORF1ab	3.0	832.0	2.0	same gene	2021-07	2021	7
2767	2759	8	3	0.08476	2502.0	ORF1ab	3.0	834.0	2494.0	ORF1ab	1.0	832.0	2.0	same gene	2021-07	2021	7
2760	2767	7	3	0.08476	2495.0	ORF1ab	2.0	832.0	2502.0	ORF1ab	3.0	834.0	2.0	same gene	2021-07	2021	7
2759	2767	8	3	0.08476	2494.0	ORF1ab	1.0	832.0	2502.0	ORF1ab	3.0	834.0	2.0	same gene	2021-07	2021	7
2767	2760	7	3	0.08476	2502.0	ORF1ab	3.0	834.0	2495.0	ORF1ab	2.0	832.0	2.0	same gene	2021-07	2021	7
16500	20262	3762	3	0.08452	3033.0	ORF1ab	3.0	1011.0	6795.0	ORF1ab	3.0	2265.0	1254.0	same gene	2021-07	2021	7
20262	16500	3762	3	0.08452	6795.0	ORF1ab	3.0	2265.0	3033.0	ORF1ab	3.0	1011.0	1254.0	same gene	2021-07	2021	7
2783	2777	6	3	0.08389	2518.0	ORF1ab	1.0	840.0	2512.0	ORF1ab	1.0	838.0	2.0	same gene	2021-07	2021	7
2777	2783	6	3	0.08389	2512.0	ORF1ab	1.0	838.0	2518.0	ORF1ab	1.0	840.0	2.0	same gene	2021-07	2021	7
2770	2774	4	3	0.08386	2505.0	ORF1ab	3.0	835.0	2509.0	ORF1ab	1.0	837.0	2.0	same gene	2021-07	2021	7
2774	2770	4	3	0.08386	2509.0	ORF1ab	1.0	837.0	2505.0	ORF1ab	3.0	835.0	2.0	same gene	2021-07	2021	7
2741	2750	9	3	0.08379	2476.0	ORF1ab	1.0	826.0	2485.0	ORF1ab	1.0	829.0	3.0	same gene	2021-07	2021	7
2750	2741	9	3	0.08379	2485.0	ORF1ab	1.0	829.0	2476.0	ORF1ab	1.0	826.0	3.0	same gene	2021-07	2021	7
2753	2741	12	3	0.08379	2488.0	ORF1ab	1.0	830.0	2476.0	ORF1ab	1.0	826.0	4.0	same gene	2021-07	2021	7
2741	2753	12	3	0.08379	2476.0	ORF1ab	1.0	826.0	2488.0	ORF1ab	1.0	830.0	4.0	same gene	2021-07	2021	7
2741	2754	13	3	0.08379	2476.0	ORF1ab	1.0	826.0	2489.0	ORF1ab	2.0	830.0	4.0	same gene	2021-07	2021	7
2754	2741	13	3	0.08379	2489.0	ORF1ab	2.0	830.0	2476.0	ORF1ab	1.0	826.0	4.0	same gene	2021-07	2021	7
2776	2781	5	3	0.08346	2511.0	ORF1ab	3.0	837.0	2516.0	ORF1ab	2.0	839.0	2.0	same gene	2021-07	2021	7
2781	2776	5	3	0.08346	2516.0	ORF1ab	2.0	839.0	2511.0	ORF1ab	3.0	837.0	2.0	same gene	2021-07	2021	7
6040	14014	7974	3	0.08213	5775.0	ORF1ab	3.0	1925.0	547.0	ORF1ab	1.0	183.0	1742.0	same gene	2021-07	2021	7
14014	6040	7974	3	0.08213	547.0	ORF1ab	1.0	183.0	5775.0	ORF1ab	3.0	1925.0	1742.0	same gene	2021-07	2021	7
25563	27925	2362	3	0.08211	171.0	ORF3a	3.0	57.0	32.0	ORF8	2.0	11.0		different gene	2021-07	2021	7
27925	25563	2362	3	0.08211	32.0	ORF8	2.0	11.0	171.0	ORF3a	3.0	57.0		different gene	2021-07	2021	7
22499	22478	21	3	0.07858	937.0	S	1.0	313.0	916.0	S	1.0	306.0	7.0	same gene	2021-07	2021	7
22478	22499	21	3	0.07858	916.0	S	1.0	306.0	937.0	S	1.0	313.0	7.0	same gene	2021-07	2021	7
22379	22412	33	3	0.07833	817.0	S	1.0	273.0	850.0	S	1.0	284.0	11.0	same gene	2021-07	2021	7
22412	22379	33	3	0.07833	850.0	S	1.0	284.0	817.0	S	1.0	273.0	11.0	same gene	2021-07	2021	7
26164	26159	5	3	0.07828	772.0	ORF3a	1.0	258.0	767.0	ORF3a	2.0	256.0	2.0	same gene	2021-07	2021	7
26159	26164	5	3	0.07828	767.0	ORF3a	2.0	256.0	772.0	ORF3a	1.0	258.0	2.0	same gene	2021-07	2021	7
22378	22414	36	3	0.07824	816.0	S	3.0	272.0	852.0	S	3.0	284.0	12.0	same gene	2021-07	2021	7
22414	22378	36	3	0.07824	852.0	S	3.0	284.0	816.0	S	3.0	272.0	12.0	same gene	2021-07	2021	7
18424	8083	10341	3	0.07736	4957.0	ORF1ab	1.0	1653.0	7818.0	ORF1ab	3.0	2606.0	953.0	same gene	2021-07	2021	7
8083	18424	10341	3	0.07736	7818.0	ORF1ab	3.0	2606.0	4957.0	ORF1ab	1.0	1653.0	953.0	same gene	2021-07	2021	7
19306	19545	239	3	0.07676	5839.0	ORF1ab	1.0	1947.0	6078.0	ORF1ab	3.0	2026.0	79.0	same gene	2021-07	2021	7
19545	19306	239	3	0.07676	6078.0	ORF1ab	3.0	2026.0	5839.0	ORF1ab	1.0	1947.0	79.0	same gene	2021-07	2021	7
22320	23664	1344	3	0.07594	758.0	S	2.0	253.0	2102.0	S	2.0	701.0	448.0	same gene	2021-07	2021	7
23664	22320	1344	3	0.07594	2102.0	S	2.0	701.0	758.0	S	2.0	253.0	448.0	same gene	2021-07	2021	7
8603	25437	16834	3	0.07517	8338.0	ORF1ab	1.0	2780.0	45.0	ORF3a	3.0	15.0		different gene	2021-07	2021	7
25437	8603	16834	3	0.07517	45.0	ORF3a	3.0	15.0	8338.0	ORF1ab	1.0	2780.0		different gene	2021-07	2021	7
22018	27890	5872	3	0.07505	456.0	S	3.0	152.0						different gene	2021-07	2021	7
27890	22018	5872	3	0.07505					456.0	S	3.0	152.0		different gene	2021-07	2021	7
22477	22428	49	3	0.07375	915.0	S	3.0	305.0	866.0	S	2.0	289.0	16.0	same gene	2021-07	2021	7
22428	22477	49	3	0.07375	866.0	S	2.0	289.0	915.0	S	3.0	305.0	16.0	same gene	2021-07	2021	7
22227	26801	4574	3	0.07132	665.0	S	2.0	222.0	279.0	M	3.0	93.0		different gene	2021-07	2021	7
26801	22227	4574	3	0.07132	279.0	M	3.0	93.0	665.0	S	2.0	222.0		different gene	2021-07	2021	7
23604	5184	18420	3	0.07098	2042.0	S	2.0	681.0	4919.0	ORF1ab	2.0	1640.0		different gene	2021-07	2021	7
5184	23604	18420	3	0.07098	4919.0	ORF1ab	2.0	1640.0	2042.0	S	2.0	681.0		different gene	2021-07	2021	7
14014	7926	6088	3	0.07048	547.0	ORF1ab	1.0	183.0	7661.0	ORF1ab	2.0	2554.0	2371.0	same gene	2021-07	2021	7
7926	14014	6088	3	0.07048	7661.0	ORF1ab	2.0	2554.0	547.0	ORF1ab	1.0	183.0	2371.0	same gene	2021-07	2021	7
11418	15451	4033	3	0.07028	11153.0	ORF1ab	2.0	3718.0	1984.0	ORF1ab	1.0	662.0	3056.0	same gene	2021-07	2021	7
15451	11418	4033	3	0.07028	1984.0	ORF1ab	1.0	662.0	11153.0	ORF1ab	2.0	3718.0	3056.0	same gene	2021-07	2021	7
12946	1267	11679	3	0.06997	12681.0	ORF1ab	3.0	4227.0	1002.0	ORF1ab	3.0	334.0	3893.0	same gene	2021-07	2021	7
1267	12946	11679	3	0.06997	1002.0	ORF1ab	3.0	334.0	12681.0	ORF1ab	3.0	4227.0	3893.0	same gene	2021-07	2021	7
7984	19390	11406	3	0.06991	7719.0	ORF1ab	3.0	2573.0	5923.0	ORF1ab	1.0	1975.0	598.0	same gene	2021-07	2021	7
19390	7984	11406	3	0.06991	5923.0	ORF1ab	1.0	1975.0	7719.0	ORF1ab	3.0	2573.0	598.0	same gene	2021-07	2021	7
12946	27739	14793	3	0.06963	12681.0	ORF1ab	3.0	4227.0	346.0	ORF7a	1.0	116.0		different gene	2021-07	2021	7
27739	12946	14793	3	0.06963	346.0	ORF7a	1.0	116.0	12681.0	ORF1ab	3.0	4227.0		different gene	2021-07	2021	7
7042	10195	3153	3	0.06958	6777.0	ORF1ab	3.0	2259.0	9930.0	ORF1ab	3.0	3310.0	1051.0	same gene	2021-07	2021	7
10195	7042	3153	3	0.06958	9930.0	ORF1ab	3.0	3310.0	6777.0	ORF1ab	3.0	2259.0	1051.0	same gene	2021-07	2021	7
27944	28932	988	3	0.06825	51.0	ORF8	3.0	17.0	659.0	N	2.0	220.0		different gene	2021-07	2021	7
28932	27944	988	3	0.06825	659.0	N	2.0	220.0	51.0	ORF8	3.0	17.0		different gene	2021-07	2021	7
11804	9749	2055	3	0.06691	11539.0	ORF1ab	1.0	3847.0	9484.0	ORF1ab	1.0	3162.0	685.0	same gene	2021-07	2021	7
9749	11804	2055	3	0.06691	9484.0	ORF1ab	1.0	3162.0	11539.0	ORF1ab	1.0	3847.0	685.0	same gene	2021-07	2021	7
28044	22032	6012	3	0.06592	151.0	ORF8	1.0	51.0	470.0	S	2.0	157.0		different gene	2021-07	2021	7
22032	28044	6012	3	0.06592	470.0	S	2.0	157.0	151.0	ORF8	1.0	51.0		different gene	2021-07	2021	7
21614	28271	6657	3	0.06543	52.0	S	1.0	18.0						different gene	2021-07	2021	7
28271	21614	6657	3	0.06543					52.0	S	1.0	18.0		different gene	2021-07	2021	7
19839	23756	3917	3	0.06535	6372.0	ORF1ab	3.0	2124.0	2194.0	S	1.0	732.0		different gene	2021-07	2021	7
23756	19839	3917	3	0.06535	2194.0	S	1.0	732.0	6372.0	ORF1ab	3.0	2124.0		different gene	2021-07	2021	7
9749	28044	18295	3	0.06491	9484.0	ORF1ab	1.0	3162.0	151.0	ORF8	1.0	51.0		different gene	2021-07	2021	7
28044	9749	18295	3	0.06491	151.0	ORF8	1.0	51.0	9484.0	ORF1ab	1.0	3162.0		different gene	2021-07	2021	7
24138	22032	2106	3	0.06427	2576.0	S	2.0	859.0	470.0	S	2.0	157.0	702.0	same gene	2021-07	2021	7
22032	24138	2106	3	0.06427	470.0	S	2.0	157.0	2576.0	S	2.0	859.0	702.0	same gene	2021-07	2021	7
14120	19390	5270	3	0.06386	653.0	ORF1ab	2.0	218.0	5923.0	ORF1ab	1.0	1975.0	1757.0	same gene	2021-07	2021	7
19390	14120	5270	3	0.06386	5923.0	ORF1ab	1.0	1975.0	653.0	ORF1ab	2.0	218.0	1757.0	same gene	2021-07	2021	7
20262	27739	7477	2	0.06204	6795.0	ORF1ab	3.0	2265.0	346.0	ORF7a	1.0	116.0		different gene	2021-07	2021	7
8808	2776	6032	2	0.06204	8543.0	ORF1ab	2.0	2848.0	2511.0	ORF1ab	3.0	837.0	2011.0	same gene	2021-07	2021	7
27739	20262	7477	2	0.06204	346.0	ORF7a	1.0	116.0	6795.0	ORF1ab	3.0	2265.0		different gene	2021-07	2021	7
2776	8808	6032	2	0.06204	2511.0	ORF1ab	3.0	837.0	8543.0	ORF1ab	2.0	2848.0	2011.0	same gene	2021-07	2021	7
7742	2764	4978	2	0.06193	7477.0	ORF1ab	1.0	2493.0	2499.0	ORF1ab	3.0	833.0	1660.0	same gene	2021-07	2021	7
7737	2764	4973	2	0.06193	7472.0	ORF1ab	2.0	2491.0	2499.0	ORF1ab	3.0	833.0	1658.0	same gene	2021-07	2021	7
7734	2764	4970	2	0.06193	7469.0	ORF1ab	2.0	2490.0	2499.0	ORF1ab	3.0	833.0	1657.0	same gene	2021-07	2021	7
7733	2764	4969	2	0.06193	7468.0	ORF1ab	1.0	2490.0	2499.0	ORF1ab	3.0	833.0	1657.0	same gene	2021-07	2021	7
7739	2764	4975	2	0.06193	7474.0	ORF1ab	1.0	2492.0	2499.0	ORF1ab	3.0	833.0	1659.0	same gene	2021-07	2021	7
7498	2764	4734	2	0.06193	7233.0	ORF1ab	3.0	2411.0	2499.0	ORF1ab	3.0	833.0	1578.0	same gene	2021-07	2021	7
7499	2764	4735	2	0.06193	7234.0	ORF1ab	1.0	2412.0	2499.0	ORF1ab	3.0	833.0	1579.0	same gene	2021-07	2021	7
7746	2764	4982	2	0.06193	7481.0	ORF1ab	2.0	2494.0	2499.0	ORF1ab	3.0	833.0	1661.0	same gene	2021-07	2021	7
2764	7734	4970	2	0.06193	2499.0	ORF1ab	3.0	833.0	7469.0	ORF1ab	2.0	2490.0	1657.0	same gene	2021-07	2021	7
2764	7739	4975	2	0.06193	2499.0	ORF1ab	3.0	833.0	7474.0	ORF1ab	1.0	2492.0	1659.0	same gene	2021-07	2021	7
2764	7498	4734	2	0.06193	2499.0	ORF1ab	3.0	833.0	7233.0	ORF1ab	3.0	2411.0	1578.0	same gene	2021-07	2021	7
2764	7746	4982	2	0.06193	2499.0	ORF1ab	3.0	833.0	7481.0	ORF1ab	2.0	2494.0	1661.0	same gene	2021-07	2021	7
2764	7499	4735	2	0.06193	2499.0	ORF1ab	3.0	833.0	7234.0	ORF1ab	1.0	2412.0	1579.0	same gene	2021-07	2021	7
2764	7733	4969	2	0.06193	2499.0	ORF1ab	3.0	833.0	7468.0	ORF1ab	1.0	2490.0	1657.0	same gene	2021-07	2021	7
2764	7742	4978	2	0.06193	2499.0	ORF1ab	3.0	833.0	7477.0	ORF1ab	1.0	2493.0	1660.0	same gene	2021-07	2021	7
2764	7737	4973	2	0.06193	2499.0	ORF1ab	3.0	833.0	7472.0	ORF1ab	2.0	2491.0	1658.0	same gene	2021-07	2021	7
2749	5422	2673	2	0.06172	2484.0	ORF1ab	3.0	828.0	5157.0	ORF1ab	3.0	1719.0	891.0	same gene	2021-07	2021	7
5422	2749	2673	2	0.06172	5157.0	ORF1ab	3.0	1719.0	2484.0	ORF1ab	3.0	828.0	891.0	same gene	2021-07	2021	7
27507	26107	1400	2	0.06044	114.0	ORF7a	3.0	38.0	715.0	ORF3a	1.0	239.0		different gene	2021-07	2021	7
26107	27507	1400	2	0.06044	715.0	ORF3a	1.0	239.0	114.0	ORF7a	3.0	38.0		different gene	2021-07	2021	7
24208	17236	6972	2	0.06022	2646.0	S	3.0	882.0	3769.0	ORF1ab	1.0	1257.0		different gene	2021-07	2021	7
17236	24208	6972	2	0.06022	3769.0	ORF1ab	1.0	1257.0	2646.0	S	3.0	882.0		different gene	2021-07	2021	7
11117	10954	163	2	0.05989	10852.0	ORF1ab	1.0	3618.0	10689.0	ORF1ab	3.0	3563.0	55.0	same gene	2021-07	2021	7
10954	11117	163	2	0.05989	10689.0	ORF1ab	3.0	3563.0	10852.0	ORF1ab	1.0	3618.0	55.0	same gene	2021-07	2021	7
29050	11456	17594	2	0.05979	777.0	N	3.0	259.0	11191.0	ORF1ab	1.0	3731.0		different gene	2021-07	2021	7
11456	29050	17594	2	0.05979	11191.0	ORF1ab	1.0	3731.0	777.0	N	3.0	259.0		different gene	2021-07	2021	7
22292	22288	4	2	0.05938	730.0	S	1.0	244.0	726.0	S	3.0	242.0	2.0	same gene	2021-07	2021	7
22288	22292	4	2	0.05938	726.0	S	3.0	242.0	730.0	S	1.0	244.0	2.0	same gene	2021-07	2021	7
22291	22285	6	2	0.05915	729.0	S	3.0	243.0	723.0	S	3.0	241.0	2.0	same gene	2021-07	2021	7
22285	22291	6	2	0.05915	723.0	S	3.0	241.0	729.0	S	3.0	243.0	2.0	same gene	2021-07	2021	7
11117	29197	18080	2	0.05906	10852.0	ORF1ab	1.0	3618.0	924.0	N	3.0	308.0		different gene	2021-07	2021	7
29197	11117	18080	2	0.05906	924.0	N	3.0	308.0	10852.0	ORF1ab	1.0	3618.0		different gene	2021-07	2021	7
28854	20268	8586	2	0.0584	581.0	N	2.0	194.0	6801.0	ORF1ab	3.0	2267.0		different gene	2021-07	2021	7
20268	28854	8586	2	0.0584	6801.0	ORF1ab	3.0	2267.0	581.0	N	2.0	194.0		different gene	2021-07	2021	7
29509	29050	459	2	0.05828	1236.0	N	3.0	412.0	777.0	N	3.0	259.0	153.0	same gene	2021-07	2021	7
29050	29509	459	2	0.05828	777.0	N	3.0	259.0	1236.0	N	3.0	412.0	153.0	same gene	2021-07	2021	7
1267	5184	3917	2	0.05809	1002.0	ORF1ab	3.0	334.0	4919.0	ORF1ab	2.0	1640.0	1306.0	same gene	2021-07	2021	7
5184	1267	3917	2	0.05809	4919.0	ORF1ab	2.0	1640.0	1002.0	ORF1ab	3.0	334.0	1306.0	same gene	2021-07	2021	7
11117	21306	10189	2	0.05804	10852.0	ORF1ab	1.0	3618.0	7839.0	ORF1ab	3.0	2613.0	1005.0	same gene	2021-07	2021	7
21306	11117	10189	2	0.05804	7839.0	ORF1ab	3.0	2613.0	10852.0	ORF1ab	1.0	3618.0	1005.0	same gene	2021-07	2021	7
27618	27612	6	2	0.05711	225.0	ORF7a	3.0	75.0	219.0	ORF7a	3.0	73.0	2.0	same gene	2021-07	2021	7
27612	27618	6	2	0.05711	219.0	ORF7a	3.0	73.0	225.0	ORF7a	3.0	75.0	2.0	same gene	2021-07	2021	7
29637	29644	7	2	0.05706	80.0	ORF10	2.0	27.0	87.0	ORF10	3.0	29.0	2.0	same gene	2021-07	2021	7
29637	29643	6	2	0.05706	80.0	ORF10	2.0	27.0	86.0	ORF10	2.0	29.0	2.0	same gene	2021-07	2021	7
29644	29637	7	2	0.05706	87.0	ORF10	3.0	29.0	80.0	ORF10	2.0	27.0	2.0	same gene	2021-07	2021	7
29643	29637	6	2	0.05706	86.0	ORF10	2.0	29.0	80.0	ORF10	2.0	27.0	2.0	same gene	2021-07	2021	7
22288	22293	5	2	0.05656	726.0	S	3.0	242.0	731.0	S	2.0	244.0	2.0	same gene	2021-07	2021	7
22293	22288	5	2	0.05656	731.0	S	2.0	244.0	726.0	S	3.0	242.0	2.0	same gene	2021-07	2021	7
290	286	4	2	0.05643	25.0	ORF1ab	1.0	9.0	21.0	ORF1ab	3.0	7.0	2.0	same gene	2021-07	2021	7
286	290	4	2	0.05643	21.0	ORF1ab	3.0	7.0	25.0	ORF1ab	1.0	9.0	2.0	same gene	2021-07	2021	7
290	285	5	2	0.05633	25.0	ORF1ab	1.0	9.0	20.0	ORF1ab	2.0	7.0	2.0	same gene	2021-07	2021	7
285	290	5	2	0.05633	20.0	ORF1ab	2.0	7.0	25.0	ORF1ab	1.0	9.0	2.0	same gene	2021-07	2021	7
284	290	6	2	0.05613	19.0	ORF1ab	1.0	7.0	25.0	ORF1ab	1.0	9.0	2.0	same gene	2021-07	2021	7
290	284	6	2	0.05613	25.0	ORF1ab	1.0	9.0	19.0	ORF1ab	1.0	7.0	2.0	same gene	2021-07	2021	7
283	290	7	2	0.05605	18.0	ORF1ab	3.0	6.0	25.0	ORF1ab	1.0	9.0	3.0	same gene	2021-07	2021	7
290	283	7	2	0.05605	25.0	ORF1ab	1.0	9.0	18.0	ORF1ab	3.0	6.0	3.0	same gene	2021-07	2021	7
11117	3140	7977	2	0.05557	10852.0	ORF1ab	1.0	3618.0	2875.0	ORF1ab	1.0	959.0	2659.0	same gene	2021-07	2021	7
3140	11117	7977	2	0.05557	2875.0	ORF1ab	1.0	959.0	10852.0	ORF1ab	1.0	3618.0	2659.0	same gene	2021-07	2021	7
29613	29618	5	2	0.05538	56.0	ORF10	2.0	19.0	61.0	ORF10	1.0	21.0	2.0	same gene	2021-07	2021	7
29618	29610	8	2	0.05538	61.0	ORF10	1.0	21.0	53.0	ORF10	2.0	18.0	3.0	same gene	2021-07	2021	7
29618	29609	9	2	0.05538	61.0	ORF10	1.0	21.0	52.0	ORF10	1.0	18.0	3.0	same gene	2021-07	2021	7
29612	29618	6	2	0.05538	55.0	ORF10	1.0	19.0	61.0	ORF10	1.0	21.0	2.0	same gene	2021-07	2021	7
29618	29613	5	2	0.05538	61.0	ORF10	1.0	21.0	56.0	ORF10	2.0	19.0	2.0	same gene	2021-07	2021	7
29618	29611	7	2	0.05538	61.0	ORF10	1.0	21.0	54.0	ORF10	3.0	18.0	3.0	same gene	2021-07	2021	7
29610	29618	8	2	0.05538	53.0	ORF10	2.0	18.0	61.0	ORF10	1.0	21.0	3.0	same gene	2021-07	2021	7
29609	29618	9	2	0.05538	52.0	ORF10	1.0	18.0	61.0	ORF10	1.0	21.0	3.0	same gene	2021-07	2021	7
29618	29612	6	2	0.05538	61.0	ORF10	1.0	21.0	55.0	ORF10	1.0	19.0	2.0	same gene	2021-07	2021	7
29611	29618	7	2	0.05538	54.0	ORF10	3.0	18.0	61.0	ORF10	1.0	21.0	3.0	same gene	2021-07	2021	7
29616	29610	6	2	0.05535	59.0	ORF10	2.0	20.0	53.0	ORF10	2.0	18.0	2.0	same gene	2021-07	2021	7
29609	29616	7	2	0.05535	52.0	ORF10	1.0	18.0	59.0	ORF10	2.0	20.0	2.0	same gene	2021-07	2021	7
29611	29616	5	2	0.05535	54.0	ORF10	3.0	18.0	59.0	ORF10	2.0	20.0	2.0	same gene	2021-07	2021	7
29616	29611	5	2	0.05535	59.0	ORF10	2.0	20.0	54.0	ORF10	3.0	18.0	2.0	same gene	2021-07	2021	7
29610	29616	6	2	0.05535	53.0	ORF10	2.0	18.0	59.0	ORF10	2.0	20.0	2.0	same gene	2021-07	2021	7
29616	29609	7	2	0.05535	59.0	ORF10	2.0	20.0	52.0	ORF10	1.0	18.0	2.0	same gene	2021-07	2021	7
29609	29617	8	2	0.05533	52.0	ORF10	1.0	18.0	60.0	ORF10	3.0	20.0	2.0	same gene	2021-07	2021	7
29197	23756	5441	2	0.05533	924.0	N	3.0	308.0	2194.0	S	1.0	732.0		different gene	2021-07	2021	7
29617	29611	6	2	0.05533	60.0	ORF10	3.0	20.0	54.0	ORF10	3.0	18.0	2.0	same gene	2021-07	2021	7
29609	29615	6	2	0.05533	52.0	ORF10	1.0	18.0	58.0	ORF10	1.0	20.0	2.0	same gene	2021-07	2021	7
23756	29197	5441	2	0.05533	2194.0	S	1.0	732.0	924.0	N	3.0	308.0		different gene	2021-07	2021	7
29610	29615	5	2	0.05533	53.0	ORF10	2.0	18.0	58.0	ORF10	1.0	20.0	2.0	same gene	2021-07	2021	7
29615	29611	4	2	0.05533	58.0	ORF10	1.0	20.0	54.0	ORF10	3.0	18.0	2.0	same gene	2021-07	2021	7
29615	29609	6	2	0.05533	58.0	ORF10	1.0	20.0	52.0	ORF10	1.0	18.0	2.0	same gene	2021-07	2021	7
29617	29609	8	2	0.05533	60.0	ORF10	3.0	20.0	52.0	ORF10	1.0	18.0	2.0	same gene	2021-07	2021	7
29611	29615	4	2	0.05533	54.0	ORF10	3.0	18.0	58.0	ORF10	1.0	20.0	2.0	same gene	2021-07	2021	7
29610	29617	7	2	0.05533	53.0	ORF10	2.0	18.0	60.0	ORF10	3.0	20.0	2.0	same gene	2021-07	2021	7
29617	29610	7	2	0.05533	60.0	ORF10	3.0	20.0	53.0	ORF10	2.0	18.0	2.0	same gene	2021-07	2021	7
29615	29610	5	2	0.05533	58.0	ORF10	1.0	20.0	53.0	ORF10	2.0	18.0	2.0	same gene	2021-07	2021	7
29611	29617	6	2	0.05533	54.0	ORF10	3.0	18.0	60.0	ORF10	3.0	20.0	2.0	same gene	2021-07	2021	7
12946	18176	5230	2	0.05489	12681.0	ORF1ab	3.0	4227.0	4709.0	ORF1ab	2.0	1570.0	2657.0	same gene	2021-07	2021	7
18176	12946	5230	2	0.05489	4709.0	ORF1ab	2.0	1570.0	12681.0	ORF1ab	3.0	4227.0	2657.0	same gene	2021-07	2021	7
12789	11117	1672	2	0.05482	12524.0	ORF1ab	2.0	4175.0	10852.0	ORF1ab	1.0	3618.0	557.0	same gene	2021-07	2021	7
11117	12789	1672	2	0.05482	10852.0	ORF1ab	1.0	3618.0	12524.0	ORF1ab	2.0	4175.0	557.0	same gene	2021-07	2021	7
29619	29626	7	2	0.05478	62.0	ORF10	2.0	21.0	69.0	ORF10	3.0	23.0	2.0	same gene	2021-07	2021	7
29626	29619	7	2	0.05478	69.0	ORF10	3.0	23.0	62.0	ORF10	2.0	21.0	2.0	same gene	2021-07	2021	7
29629	29619	10	2	0.05478	72.0	ORF10	3.0	24.0	62.0	ORF10	2.0	21.0	3.0	same gene	2021-07	2021	7
29619	29629	10	2	0.05478	62.0	ORF10	2.0	21.0	72.0	ORF10	3.0	24.0	3.0	same gene	2021-07	2021	7
29621	29629	8	2	0.05476	64.0	ORF10	1.0	22.0	72.0	ORF10	3.0	24.0	2.0	same gene	2021-07	2021	7
29629	29621	8	2	0.05476	72.0	ORF10	3.0	24.0	64.0	ORF10	1.0	22.0	2.0	same gene	2021-07	2021	7
29623	29629	6	2	0.05474	66.0	ORF10	3.0	22.0	72.0	ORF10	3.0	24.0	2.0	same gene	2021-07	2021	7
29629	29623	6	2	0.05474	72.0	ORF10	3.0	24.0	66.0	ORF10	3.0	22.0	2.0	same gene	2021-07	2021	7
29629	29622	7	2	0.05473	72.0	ORF10	3.0	24.0	65.0	ORF10	2.0	22.0	2.0	same gene	2021-07	2021	7
[truncated: 3,939 more rows]
