# Supplementary material for: Real-time identification of epistatic interactions in SARS-CoV-2 from large genome collections
Source: Genome Biol. 2024 Aug 22;25:228. doi: 10.1186/s13059-024-03355-y (PMC11342480; doi:10.1186/s13059-024-03355-y)
Supplement: Supplementary file 9 — Additional file 9. Table S8: predicted interactions for the time subsets, from March 2020 until March 2023; columns are the same as those in Table S7. [file 13059_2024_3355_MOESM9_ESM.zip › time_subset_2021-08.tsv]

pos_source	pos_target	distance	outlier	mi	feature_position_source	gene_source	codon_source	feature_codon_source	feature_position_target	gene_target	codon_target	feature_codon_target	codon_distance	interaction	name	year	month
28881	23604	5277	4	0.79243	608.0	N	2.0	203.0	2042.0	S	2.0	681.0		different gene	2021-08	2021	8
23604	28881	5277	4	0.79243	2042.0	S	2.0	681.0	608.0	N	2.0	203.0		different gene	2021-08	2021	8
28245	28251	6	4	0.70105	352.0	ORF8	1.0	118.0	358.0	ORF8	1.0	120.0	2.0	same gene	2021-08	2021	8
28251	28245	6	4	0.70105	358.0	ORF8	1.0	120.0	352.0	ORF8	1.0	118.0	2.0	same gene	2021-08	2021	8
22027	22031	4	4	0.6923	465.0	S	3.0	155.0	469.0	S	1.0	157.0	2.0	same gene	2021-08	2021	8
22031	22027	4	4	0.6923	469.0	S	1.0	157.0	465.0	S	3.0	155.0	2.0	same gene	2021-08	2021	8
28255	28250	5	4	0.69134	362.0	ORF8	2.0	121.0	357.0	ORF8	3.0	119.0	2.0	same gene	2021-08	2021	8
28250	28255	5	4	0.69134	357.0	ORF8	3.0	119.0	362.0	ORF8	2.0	121.0	2.0	same gene	2021-08	2021	8
22025	22032	7	4	0.69112	463.0	S	1.0	155.0	470.0	S	2.0	157.0	2.0	same gene	2021-08	2021	8
22032	22025	7	4	0.69112	470.0	S	2.0	157.0	463.0	S	1.0	155.0	2.0	same gene	2021-08	2021	8
4181	8986	4805	4	0.67633	3916.0	ORF1ab	1.0	1306.0	8721.0	ORF1ab	3.0	2907.0	1601.0	same gene	2021-08	2021	8
8986	4181	4805	4	0.67633	8721.0	ORF1ab	3.0	2907.0	3916.0	ORF1ab	1.0	1306.0	1601.0	same gene	2021-08	2021	8
11332	9053	2279	4	0.67591	11067.0	ORF1ab	3.0	3689.0	8788.0	ORF1ab	1.0	2930.0	759.0	same gene	2021-08	2021	8
9053	11332	2279	4	0.67591	8788.0	ORF1ab	1.0	2930.0	11067.0	ORF1ab	3.0	3689.0	759.0	same gene	2021-08	2021	8
19220	4181	15039	4	0.67571	5753.0	ORF1ab	2.0	1918.0	3916.0	ORF1ab	1.0	1306.0	612.0	same gene	2021-08	2021	8
4181	19220	15039	4	0.67571	3916.0	ORF1ab	1.0	1306.0	5753.0	ORF1ab	2.0	1918.0	612.0	same gene	2021-08	2021	8
25469	28881	3412	4	0.67564	77.0	ORF3a	2.0	26.0	608.0	N	2.0	203.0		different gene	2021-08	2021	8
28881	25469	3412	4	0.67564	608.0	N	2.0	203.0	77.0	ORF3a	2.0	26.0		different gene	2021-08	2021	8
9053	4181	4872	4	0.6756	8788.0	ORF1ab	1.0	2930.0	3916.0	ORF1ab	1.0	1306.0	1624.0	same gene	2021-08	2021	8
4181	9053	4872	4	0.6756	3916.0	ORF1ab	1.0	1306.0	8788.0	ORF1ab	1.0	2930.0	1624.0	same gene	2021-08	2021	8
11201	11332	131	4	0.66813	10936.0	ORF1ab	1.0	3646.0	11067.0	ORF1ab	3.0	3689.0	43.0	same gene	2021-08	2021	8
11332	11201	131	4	0.66813	11067.0	ORF1ab	3.0	3689.0	10936.0	ORF1ab	1.0	3646.0	43.0	same gene	2021-08	2021	8
27638	27752	114	4	0.6681	245.0	ORF7a	2.0	82.0	359.0	ORF7a	2.0	120.0	38.0	same gene	2021-08	2021	8
27752	27638	114	4	0.6681	359.0	ORF7a	2.0	120.0	245.0	ORF7a	2.0	82.0	38.0	same gene	2021-08	2021	8
27638	28881	1243	4	0.66689	245.0	ORF7a	2.0	82.0	608.0	N	2.0	203.0		different gene	2021-08	2021	8
28881	27638	1243	4	0.66689	608.0	N	2.0	203.0	245.0	ORF7a	2.0	82.0		different gene	2021-08	2021	8
28881	22032	6849	4	0.66526	608.0	N	2.0	203.0	470.0	S	2.0	157.0		different gene	2021-08	2021	8
22032	28881	6849	4	0.66526	470.0	S	2.0	157.0	608.0	N	2.0	203.0		different gene	2021-08	2021	8
21618	27638	6020	4	0.66473	56.0	S	2.0	19.0	245.0	ORF7a	2.0	82.0		different gene	2021-08	2021	8
27638	21618	6020	4	0.66473	245.0	ORF7a	2.0	82.0	56.0	S	2.0	19.0		different gene	2021-08	2021	8
21618	22037	419	4	0.66412	56.0	S	2.0	19.0	475.0	S	1.0	159.0	140.0	same gene	2021-08	2021	8
22037	21618	419	4	0.66412	475.0	S	1.0	159.0	56.0	S	2.0	19.0	140.0	same gene	2021-08	2021	8
16466	15451	1015	4	0.66404	2999.0	ORF1ab	2.0	1000.0	1984.0	ORF1ab	1.0	662.0	338.0	same gene	2021-08	2021	8
15451	16466	1015	4	0.66404	1984.0	ORF1ab	1.0	662.0	2999.0	ORF1ab	2.0	1000.0	338.0	same gene	2021-08	2021	8
19220	28916	9696	4	0.66403	5753.0	ORF1ab	2.0	1918.0	643.0	N	1.0	215.0		different gene	2021-08	2021	8
28916	19220	9696	4	0.66403	643.0	N	1.0	215.0	5753.0	ORF1ab	2.0	1918.0		different gene	2021-08	2021	8
28461	25469	2992	4	0.6628	188.0	N	2.0	63.0	77.0	ORF3a	2.0	26.0		different gene	2021-08	2021	8
25469	28461	2992	4	0.6628	77.0	ORF3a	2.0	26.0	188.0	N	2.0	63.0		different gene	2021-08	2021	8
6402	19220	12818	4	0.66233	6137.0	ORF1ab	2.0	2046.0	5753.0	ORF1ab	2.0	1918.0	128.0	same gene	2021-08	2021	8
19220	6402	12818	4	0.66233	5753.0	ORF1ab	2.0	1918.0	6137.0	ORF1ab	2.0	2046.0	128.0	same gene	2021-08	2021	8
9053	27874	18821	4	0.66123	8788.0	ORF1ab	1.0	2930.0	119.0	ORF7b	2.0	40.0		different gene	2021-08	2021	8
27874	9053	18821	4	0.66123	119.0	ORF7b	2.0	40.0	8788.0	ORF1ab	1.0	2930.0		different gene	2021-08	2021	8
28255	15451	12804	4	0.646	362.0	ORF8	2.0	121.0	1984.0	ORF1ab	1.0	662.0		different gene	2021-08	2021	8
15451	28255	12804	4	0.646	1984.0	ORF1ab	1.0	662.0	362.0	ORF8	2.0	121.0		different gene	2021-08	2021	8
9053	7124	1929	4	0.64576	8788.0	ORF1ab	1.0	2930.0	6859.0	ORF1ab	1.0	2287.0	643.0	same gene	2021-08	2021	8
7124	9053	1929	4	0.64576	6859.0	ORF1ab	1.0	2287.0	8788.0	ORF1ab	1.0	2930.0	643.0	same gene	2021-08	2021	8
23604	26767	3163	4	0.64278	2042.0	S	2.0	681.0	245.0	M	2.0	82.0		different gene	2021-08	2021	8
26767	23604	3163	4	0.64278	245.0	M	2.0	82.0	2042.0	S	2.0	681.0		different gene	2021-08	2021	8
11283	11290	7	4	0.63839	11018.0	ORF1ab	2.0	3673.0	11025.0	ORF1ab	3.0	3675.0	2.0	same gene	2021-08	2021	8
11290	11283	7	4	0.63839	11025.0	ORF1ab	3.0	3675.0	11018.0	ORF1ab	2.0	3673.0	2.0	same gene	2021-08	2021	8
22995	28461	5466	4	0.63796	1433.0	S	2.0	478.0	188.0	N	2.0	63.0		different gene	2021-08	2021	8
28461	22995	5466	4	0.63796	188.0	N	2.0	63.0	1433.0	S	2.0	478.0		different gene	2021-08	2021	8
28881	29402	521	4	0.6347	608.0	N	2.0	203.0	1129.0	N	1.0	377.0	174.0	same gene	2021-08	2021	8
29402	28881	521	4	0.6347	1129.0	N	1.0	377.0	608.0	N	2.0	203.0	174.0	same gene	2021-08	2021	8
11290	11295	5	4	0.63115	11025.0	ORF1ab	3.0	3675.0	11030.0	ORF1ab	2.0	3677.0	2.0	same gene	2021-08	2021	8
11295	11290	5	4	0.63115	11030.0	ORF1ab	2.0	3677.0	11025.0	ORF1ab	3.0	3675.0	2.0	same gene	2021-08	2021	8
15451	22036	6585	4	0.63103	1984.0	ORF1ab	1.0	662.0	474.0	S	3.0	158.0		different gene	2021-08	2021	8
22036	15451	6585	4	0.63103	474.0	S	3.0	158.0	1984.0	ORF1ab	1.0	662.0		different gene	2021-08	2021	8
22032	24410	2378	4	0.62896	470.0	S	2.0	157.0	2848.0	S	1.0	950.0	793.0	same gene	2021-08	2021	8
24410	22032	2378	4	0.62896	2848.0	S	1.0	950.0	470.0	S	2.0	157.0	793.0	same gene	2021-08	2021	8
11282	11297	15	4	0.62735	11017.0	ORF1ab	1.0	3673.0	11032.0	ORF1ab	1.0	3678.0	5.0	same gene	2021-08	2021	8
11297	11282	15	4	0.62735	11032.0	ORF1ab	1.0	3678.0	11017.0	ORF1ab	1.0	3673.0	5.0	same gene	2021-08	2021	8
21618	28255	6637	4	0.62689	56.0	S	2.0	19.0	362.0	ORF8	2.0	121.0		different gene	2021-08	2021	8
28255	21618	6637	4	0.62689	362.0	ORF8	2.0	121.0	56.0	S	2.0	19.0		different gene	2021-08	2021	8
23604	22917	687	4	0.57787	2042.0	S	2.0	681.0	1355.0	S	2.0	452.0	229.0	same gene	2021-08	2021	8
22917	23604	687	4	0.57787	1355.0	S	2.0	452.0	2042.0	S	2.0	681.0	229.0	same gene	2021-08	2021	8
19220	10029	9191	4	0.57674	5753.0	ORF1ab	2.0	1918.0	9764.0	ORF1ab	2.0	3255.0	1337.0	same gene	2021-08	2021	8
10029	19220	9191	4	0.57674	9764.0	ORF1ab	2.0	3255.0	5753.0	ORF1ab	2.0	1918.0	1337.0	same gene	2021-08	2021	8
28048	27972	76	4	0.57652	155.0	ORF8	2.0	52.0	79.0	ORF8	1.0	27.0	25.0	same gene	2021-08	2021	8
27972	28048	76	4	0.57652	79.0	ORF8	1.0	27.0	155.0	ORF8	2.0	52.0	25.0	same gene	2021-08	2021	8
3267	23271	20004	4	0.57198	3002.0	ORF1ab	2.0	1001.0	1709.0	S	2.0	570.0		different gene	2021-08	2021	8
23271	3267	20004	4	0.57198	1709.0	S	2.0	570.0	3002.0	ORF1ab	2.0	1001.0		different gene	2021-08	2021	8
23271	15279	7992	4	0.5715	1709.0	S	2.0	570.0	1812.0	ORF1ab	3.0	604.0		different gene	2021-08	2021	8
15279	23271	7992	4	0.5715	1812.0	ORF1ab	3.0	604.0	1709.0	S	2.0	570.0		different gene	2021-08	2021	8
28111	28048	63	4	0.56828	218.0	ORF8	2.0	73.0	155.0	ORF8	2.0	52.0	21.0	same gene	2021-08	2021	8
28048	28111	63	4	0.56828	155.0	ORF8	2.0	52.0	218.0	ORF8	2.0	73.0	21.0	same gene	2021-08	2021	8
16176	5388	10788	4	0.5673	2709.0	ORF1ab	3.0	903.0	5123.0	ORF1ab	2.0	1708.0	805.0	same gene	2021-08	2021	8
5388	16176	10788	4	0.5673	5123.0	ORF1ab	2.0	1708.0	2709.0	ORF1ab	3.0	903.0	805.0	same gene	2021-08	2021	8
24914	5388	19526	4	0.56725	3352.0	S	1.0	1118.0	5123.0	ORF1ab	2.0	1708.0		different gene	2021-08	2021	8
5388	24914	19526	4	0.56725	5123.0	ORF1ab	2.0	1708.0	3352.0	S	1.0	1118.0		different gene	2021-08	2021	8
23271	913	22358	4	0.56687	1709.0	S	2.0	570.0	648.0	ORF1ab	3.0	216.0		different gene	2021-08	2021	8
913	23271	22358	4	0.56687	648.0	ORF1ab	3.0	216.0	1709.0	S	2.0	570.0		different gene	2021-08	2021	8
14676	913	13763	4	0.56677	1209.0	ORF1ab	3.0	403.0	648.0	ORF1ab	3.0	216.0	187.0	same gene	2021-08	2021	8
913	14676	13763	4	0.56677	648.0	ORF1ab	3.0	216.0	1209.0	ORF1ab	3.0	403.0	187.0	same gene	2021-08	2021	8
3267	5388	2121	4	0.56562	3002.0	ORF1ab	2.0	1001.0	5123.0	ORF1ab	2.0	1708.0	707.0	same gene	2021-08	2021	8
5388	3267	2121	4	0.56562	5123.0	ORF1ab	2.0	1708.0	3002.0	ORF1ab	2.0	1001.0	707.0	same gene	2021-08	2021	8
15279	24506	9227	4	0.56526	1812.0	ORF1ab	3.0	604.0	2944.0	S	1.0	982.0		different gene	2021-08	2021	8
24506	15279	9227	4	0.56526	2944.0	S	1.0	982.0	1812.0	ORF1ab	3.0	604.0		different gene	2021-08	2021	8
24914	28111	3197	4	0.56472	3352.0	S	1.0	1118.0	218.0	ORF8	2.0	73.0		different gene	2021-08	2021	8
28111	24914	3197	4	0.56472	218.0	ORF8	2.0	73.0	3352.0	S	1.0	1118.0		different gene	2021-08	2021	8
16176	27972	11796	4	0.56362	2709.0	ORF1ab	3.0	903.0	79.0	ORF8	1.0	27.0		different gene	2021-08	2021	8
27972	16176	11796	4	0.56362	79.0	ORF8	1.0	27.0	2709.0	ORF1ab	3.0	903.0		different gene	2021-08	2021	8
913	16176	15263	4	0.56314	648.0	ORF1ab	3.0	216.0	2709.0	ORF1ab	3.0	903.0	687.0	same gene	2021-08	2021	8
16176	913	15263	4	0.56314	2709.0	ORF1ab	3.0	903.0	648.0	ORF1ab	3.0	216.0	687.0	same gene	2021-08	2021	8
28977	913	28064	4	0.56267	704.0	N	2.0	235.0	648.0	ORF1ab	3.0	216.0		different gene	2021-08	2021	8
913	28977	28064	4	0.56267	648.0	ORF1ab	3.0	216.0	704.0	N	2.0	235.0		different gene	2021-08	2021	8
6954	23271	16317	4	0.56205	6689.0	ORF1ab	2.0	2230.0	1709.0	S	2.0	570.0		different gene	2021-08	2021	8
23271	6954	16317	4	0.56205	1709.0	S	2.0	570.0	6689.0	ORF1ab	2.0	2230.0		different gene	2021-08	2021	8
27972	28281	309	4	0.55879	79.0	ORF8	1.0	27.0	8.0	N	2.0	3.0		different gene	2021-08	2021	8
28281	27972	309	4	0.55879	8.0	N	2.0	3.0	79.0	ORF8	1.0	27.0		different gene	2021-08	2021	8
28281	14676	13605	4	0.55832	8.0	N	2.0	3.0	1209.0	ORF1ab	3.0	403.0		different gene	2021-08	2021	8
14676	28281	13605	4	0.55832	1209.0	ORF1ab	3.0	403.0	8.0	N	2.0	3.0		different gene	2021-08	2021	8
24506	23709	797	4	0.55544	2944.0	S	1.0	982.0	2147.0	S	2.0	716.0	266.0	same gene	2021-08	2021	8
23709	24506	797	4	0.55544	2147.0	S	2.0	716.0	2944.0	S	1.0	982.0	266.0	same gene	2021-08	2021	8
5986	16176	10190	4	0.55462	5721.0	ORF1ab	3.0	1907.0	2709.0	ORF1ab	3.0	903.0	1004.0	same gene	2021-08	2021	8
16176	5986	10190	4	0.55462	2709.0	ORF1ab	3.0	903.0	5721.0	ORF1ab	3.0	1907.0	1004.0	same gene	2021-08	2021	8
21998	16176	5822	4	0.48496	436.0	S	1.0	146.0	2709.0	ORF1ab	3.0	903.0		different gene	2021-08	2021	8
16176	21998	5822	4	0.48496	2709.0	ORF1ab	3.0	903.0	436.0	S	1.0	146.0		different gene	2021-08	2021	8
23709	23604	105	4	0.47739	2147.0	S	2.0	716.0	2042.0	S	2.0	681.0	35.0	same gene	2021-08	2021	8
23604	23709	105	4	0.47739	2042.0	S	2.0	681.0	2147.0	S	2.0	716.0	35.0	same gene	2021-08	2021	8
15451	19220	3769	4	0.46787	1984.0	ORF1ab	1.0	662.0	5753.0	ORF1ab	2.0	1918.0	1256.0	same gene	2021-08	2021	8
19220	15451	3769	4	0.46787	5753.0	ORF1ab	2.0	1918.0	1984.0	ORF1ab	1.0	662.0	1256.0	same gene	2021-08	2021	8
28249	9053	19196	4	0.46468	356.0	ORF8	2.0	119.0	8788.0	ORF1ab	1.0	2930.0		different gene	2021-08	2021	8
9053	28249	19196	4	0.46468	8788.0	ORF1ab	1.0	2930.0	356.0	ORF8	2.0	119.0		different gene	2021-08	2021	8
21773	21996	223	4	0.45163	211.0	S	1.0	71.0	434.0	S	2.0	145.0	74.0	same gene	2021-08	2021	8
21996	21773	223	4	0.45163	434.0	S	2.0	145.0	211.0	S	1.0	71.0	74.0	same gene	2021-08	2021	8
23063	23604	541	4	0.45134	1501.0	S	1.0	501.0	2042.0	S	2.0	681.0	180.0	same gene	2021-08	2021	8
23604	23063	541	4	0.45134	2042.0	S	2.0	681.0	1501.0	S	1.0	501.0	180.0	same gene	2021-08	2021	8
21985	21776	209	4	0.45049	423.0	S	3.0	141.0	214.0	S	1.0	72.0	69.0	same gene	2021-08	2021	8
21776	21985	209	4	0.45049	214.0	S	1.0	72.0	423.0	S	3.0	141.0	69.0	same gene	2021-08	2021	8
23063	11296	11767	4	0.44186	1501.0	S	1.0	501.0	11031.0	ORF1ab	3.0	3677.0		different gene	2021-08	2021	8
11296	23063	11767	4	0.44186	11031.0	ORF1ab	3.0	3677.0	1501.0	S	1.0	501.0		different gene	2021-08	2021	8
21761	16176	5585	4	0.43918	199.0	S	1.0	67.0	2709.0	ORF1ab	3.0	903.0		different gene	2021-08	2021	8
16176	21761	5585	4	0.43918	2709.0	ORF1ab	3.0	903.0	199.0	S	1.0	67.0		different gene	2021-08	2021	8
28271	23604	4667	4	0.28108					2042.0	S	2.0	681.0		different gene	2021-08	2021	8
23604	28271	4667	4	0.28108	2042.0	S	2.0	681.0						different gene	2021-08	2021	8
25563	1059	24504	4	0.25966	171.0	ORF3a	3.0	57.0	794.0	ORF1ab	2.0	265.0		different gene	2021-08	2021	8
1059	25563	24504	4	0.25966	794.0	ORF1ab	2.0	265.0	171.0	ORF3a	3.0	57.0		different gene	2021-08	2021	8
25563	28881	3318	4	0.25201	171.0	ORF3a	3.0	57.0	608.0	N	2.0	203.0		different gene	2021-08	2021	8
28881	25563	3318	4	0.25201	608.0	N	2.0	203.0	171.0	ORF3a	3.0	57.0		different gene	2021-08	2021	8
21846	7851	13995	4	0.23608	284.0	S	2.0	95.0	7586.0	ORF1ab	2.0	2529.0		different gene	2021-08	2021	8
7851	21846	13995	4	0.23608	7586.0	ORF1ab	2.0	2529.0	284.0	S	2.0	95.0		different gene	2021-08	2021	8
9891	11418	1527	4	0.21721	9626.0	ORF1ab	2.0	3209.0	11153.0	ORF1ab	2.0	3718.0	509.0	same gene	2021-08	2021	8
11418	9891	1527	4	0.21721	11153.0	ORF1ab	2.0	3718.0	9626.0	ORF1ab	2.0	3209.0	509.0	same gene	2021-08	2021	8
11418	5184	6234	4	0.2156	11153.0	ORF1ab	2.0	3718.0	4919.0	ORF1ab	2.0	1640.0	2078.0	same gene	2021-08	2021	8
5184	11418	6234	4	0.2156	4919.0	ORF1ab	2.0	1640.0	11153.0	ORF1ab	2.0	3718.0	2078.0	same gene	2021-08	2021	8
21929	21905	24	4	0.2059	367.0	S	1.0	123.0	343.0	S	1.0	115.0	8.0	same gene	2021-08	2021	8
21905	21929	24	4	0.2059	343.0	S	1.0	115.0	367.0	S	1.0	123.0	8.0	same gene	2021-08	2021	8
2110	14120	12010	4	0.19376	1845.0	ORF1ab	3.0	615.0	653.0	ORF1ab	2.0	218.0	397.0	same gene	2021-08	2021	8
14120	2110	12010	4	0.19376	653.0	ORF1ab	2.0	218.0	1845.0	ORF1ab	3.0	615.0	397.0	same gene	2021-08	2021	8
5584	11514	5930	4	0.18622	5319.0	ORF1ab	3.0	1773.0	11249.0	ORF1ab	2.0	3750.0	1977.0	same gene	2021-08	2021	8
11514	5584	5930	4	0.18622	11249.0	ORF1ab	2.0	3750.0	5319.0	ORF1ab	3.0	1773.0	1977.0	same gene	2021-08	2021	8
28095	28048	47	4	0.17115	202.0	ORF8	1.0	68.0	155.0	ORF8	2.0	52.0	16.0	same gene	2021-08	2021	8
28048	28095	47	4	0.17115	155.0	ORF8	2.0	52.0	202.0	ORF8	1.0	68.0	16.0	same gene	2021-08	2021	8
13019	5584	7435	4	0.16391	12754.0	ORF1ab	1.0	4252.0	5319.0	ORF1ab	3.0	1773.0	2479.0	same gene	2021-08	2021	8
5584	13019	7435	4	0.16391	5319.0	ORF1ab	3.0	1773.0	12754.0	ORF1ab	1.0	4252.0	2479.0	same gene	2021-08	2021	8
5584	11418	5834	4	0.16277	5319.0	ORF1ab	3.0	1773.0	11153.0	ORF1ab	2.0	3718.0	1945.0	same gene	2021-08	2021	8
11418	5584	5834	4	0.16277	11153.0	ORF1ab	2.0	3718.0	5319.0	ORF1ab	3.0	1773.0	1945.0	same gene	2021-08	2021	8
21843	21874	31	4	0.16243	281.0	S	2.0	94.0	312.0	S	3.0	104.0	10.0	same gene	2021-08	2021	8
21874	21843	31	4	0.16243	312.0	S	3.0	104.0	281.0	S	2.0	94.0	10.0	same gene	2021-08	2021	8
21846	10029	11817	4	0.16112	284.0	S	2.0	95.0	9764.0	ORF1ab	2.0	3255.0		different gene	2021-08	2021	8
10029	21846	11817	4	0.16112	9764.0	ORF1ab	2.0	3255.0	284.0	S	2.0	95.0		different gene	2021-08	2021	8
22227	5584	16643	4	0.15903	665.0	S	2.0	222.0	5319.0	ORF1ab	3.0	1773.0		different gene	2021-08	2021	8
5584	22227	16643	4	0.15903	5319.0	ORF1ab	3.0	1773.0	665.0	S	2.0	222.0		different gene	2021-08	2021	8
4181	7851	3670	4	0.15675	3916.0	ORF1ab	1.0	1306.0	7586.0	ORF1ab	2.0	2529.0	1223.0	same gene	2021-08	2021	8
7851	4181	3670	4	0.15675	7586.0	ORF1ab	2.0	2529.0	3916.0	ORF1ab	1.0	1306.0	1223.0	same gene	2021-08	2021	8
8799	8804	5	4	0.15315	8534.0	ORF1ab	2.0	2845.0	8539.0	ORF1ab	1.0	2847.0	2.0	same gene	2021-08	2021	8
8798	8804	6	4	0.15315	8533.0	ORF1ab	1.0	2845.0	8539.0	ORF1ab	1.0	2847.0	2.0	same gene	2021-08	2021	8
8799	8793	6	4	0.15315	8534.0	ORF1ab	2.0	2845.0	8528.0	ORF1ab	2.0	2843.0	2.0	same gene	2021-08	2021	8
8798	8793	5	4	0.15315	8533.0	ORF1ab	1.0	2845.0	8528.0	ORF1ab	2.0	2843.0	2.0	same gene	2021-08	2021	8
8793	8801	8	4	0.15315	8528.0	ORF1ab	2.0	2843.0	8536.0	ORF1ab	1.0	2846.0	3.0	same gene	2021-08	2021	8
8801	8793	8	4	0.15315	8536.0	ORF1ab	1.0	2846.0	8528.0	ORF1ab	2.0	2843.0	3.0	same gene	2021-08	2021	8
8793	8798	5	4	0.15315	8528.0	ORF1ab	2.0	2843.0	8533.0	ORF1ab	1.0	2845.0	2.0	same gene	2021-08	2021	8
8804	8798	6	4	0.15315	8539.0	ORF1ab	1.0	2847.0	8533.0	ORF1ab	1.0	2845.0	2.0	same gene	2021-08	2021	8
8804	8799	5	4	0.15315	8539.0	ORF1ab	1.0	2847.0	8534.0	ORF1ab	2.0	2845.0	2.0	same gene	2021-08	2021	8
8793	8799	6	4	0.15315	8528.0	ORF1ab	2.0	2843.0	8534.0	ORF1ab	2.0	2845.0	2.0	same gene	2021-08	2021	8
8793	8800	7	4	0.153	8528.0	ORF1ab	2.0	2843.0	8535.0	ORF1ab	3.0	2845.0	2.0	same gene	2021-08	2021	8
8800	8793	7	4	0.153	8535.0	ORF1ab	3.0	2845.0	8528.0	ORF1ab	2.0	2843.0	2.0	same gene	2021-08	2021	8
4418	4412	6	4	0.1528	4153.0	ORF1ab	1.0	1385.0	4147.0	ORF1ab	1.0	1383.0	2.0	same gene	2021-08	2021	8
4419	4412	7	4	0.1528	4154.0	ORF1ab	2.0	1385.0	4147.0	ORF1ab	1.0	1383.0	2.0	same gene	2021-08	2021	8
4412	4419	7	4	0.1528	4147.0	ORF1ab	1.0	1383.0	4154.0	ORF1ab	2.0	1385.0	2.0	same gene	2021-08	2021	8
4412	4418	6	4	0.1528	4147.0	ORF1ab	1.0	1383.0	4153.0	ORF1ab	1.0	1385.0	2.0	same gene	2021-08	2021	8
4412	4420	8	4	0.1528	4147.0	ORF1ab	1.0	1383.0	4155.0	ORF1ab	3.0	1385.0	2.0	same gene	2021-08	2021	8
4420	4412	8	4	0.1528	4155.0	ORF1ab	3.0	1385.0	4147.0	ORF1ab	1.0	1383.0	2.0	same gene	2021-08	2021	8
4407	4398	9	4	0.15279	4142.0	ORF1ab	2.0	1381.0	4133.0	ORF1ab	2.0	1378.0	3.0	same gene	2021-08	2021	8
4414	4420	6	4	0.15279	4149.0	ORF1ab	3.0	1383.0	4155.0	ORF1ab	3.0	1385.0	2.0	same gene	2021-08	2021	8
4418	4414	4	4	0.15279	4153.0	ORF1ab	1.0	1385.0	4149.0	ORF1ab	3.0	1383.0	2.0	same gene	2021-08	2021	8
4407	4401	6	4	0.15279	4142.0	ORF1ab	2.0	1381.0	4136.0	ORF1ab	2.0	1379.0	2.0	same gene	2021-08	2021	8
4419	4414	5	4	0.15279	4154.0	ORF1ab	2.0	1385.0	4149.0	ORF1ab	3.0	1383.0	2.0	same gene	2021-08	2021	8
4420	4414	6	4	0.15279	4155.0	ORF1ab	3.0	1385.0	4149.0	ORF1ab	3.0	1383.0	2.0	same gene	2021-08	2021	8
4401	4407	6	4	0.15279	4136.0	ORF1ab	2.0	1379.0	4142.0	ORF1ab	2.0	1381.0	2.0	same gene	2021-08	2021	8
4414	4418	4	4	0.15279	4149.0	ORF1ab	3.0	1383.0	4153.0	ORF1ab	1.0	1385.0	2.0	same gene	2021-08	2021	8
4414	4419	5	4	0.15279	4149.0	ORF1ab	3.0	1383.0	4154.0	ORF1ab	2.0	1385.0	2.0	same gene	2021-08	2021	8
4407	4400	7	4	0.15279	4142.0	ORF1ab	2.0	1381.0	4135.0	ORF1ab	1.0	1379.0	2.0	same gene	2021-08	2021	8
4409	4400	9	4	0.15279	4144.0	ORF1ab	1.0	1382.0	4135.0	ORF1ab	1.0	1379.0	3.0	same gene	2021-08	2021	8
4398	4407	9	4	0.15279	4133.0	ORF1ab	2.0	1378.0	4142.0	ORF1ab	2.0	1381.0	3.0	same gene	2021-08	2021	8
4400	4409	9	4	0.15279	4135.0	ORF1ab	1.0	1379.0	4144.0	ORF1ab	1.0	1382.0	3.0	same gene	2021-08	2021	8
4400	4407	7	4	0.15279	4135.0	ORF1ab	1.0	1379.0	4142.0	ORF1ab	2.0	1381.0	2.0	same gene	2021-08	2021	8
4398	4409	11	4	0.15279	4133.0	ORF1ab	2.0	1378.0	4144.0	ORF1ab	1.0	1382.0	4.0	same gene	2021-08	2021	8
4401	4409	8	4	0.15279	4136.0	ORF1ab	2.0	1379.0	4144.0	ORF1ab	1.0	1382.0	3.0	same gene	2021-08	2021	8
4409	4398	11	4	0.15279	4144.0	ORF1ab	1.0	1382.0	4133.0	ORF1ab	2.0	1378.0	4.0	same gene	2021-08	2021	8
4409	4401	8	4	0.15279	4144.0	ORF1ab	1.0	1382.0	4136.0	ORF1ab	2.0	1379.0	3.0	same gene	2021-08	2021	8
4418	4413	5	4	0.15277	4153.0	ORF1ab	1.0	1385.0	4148.0	ORF1ab	2.0	1383.0	2.0	same gene	2021-08	2021	8
4419	4413	6	4	0.15277	4154.0	ORF1ab	2.0	1385.0	4148.0	ORF1ab	2.0	1383.0	2.0	same gene	2021-08	2021	8
4413	4419	6	4	0.15277	4148.0	ORF1ab	2.0	1383.0	4154.0	ORF1ab	2.0	1385.0	2.0	same gene	2021-08	2021	8
4420	4413	7	4	0.15277	4155.0	ORF1ab	3.0	1385.0	4148.0	ORF1ab	2.0	1383.0	2.0	same gene	2021-08	2021	8
4413	4420	7	4	0.15277	4148.0	ORF1ab	2.0	1383.0	4155.0	ORF1ab	3.0	1385.0	2.0	same gene	2021-08	2021	8
4413	4418	5	4	0.15277	4148.0	ORF1ab	2.0	1383.0	4153.0	ORF1ab	1.0	1385.0	2.0	same gene	2021-08	2021	8
4420	4407	13	4	0.15276	4155.0	ORF1ab	3.0	1385.0	4142.0	ORF1ab	2.0	1381.0	4.0	same gene	2021-08	2021	8
4419	4407	12	4	0.15276	4154.0	ORF1ab	2.0	1385.0	4142.0	ORF1ab	2.0	1381.0	4.0	same gene	2021-08	2021	8
4401	4420	19	4	0.15276	4136.0	ORF1ab	2.0	1379.0	4155.0	ORF1ab	3.0	1385.0	6.0	same gene	2021-08	2021	8
4418	4407	11	4	0.15276	4153.0	ORF1ab	1.0	1385.0	4142.0	ORF1ab	2.0	1381.0	4.0	same gene	2021-08	2021	8
4420	4401	19	4	0.15276	4155.0	ORF1ab	3.0	1385.0	4136.0	ORF1ab	2.0	1379.0	6.0	same gene	2021-08	2021	8
4407	4418	11	4	0.15276	4142.0	ORF1ab	2.0	1381.0	4153.0	ORF1ab	1.0	1385.0	4.0	same gene	2021-08	2021	8
4407	4415	8	4	0.15276	4142.0	ORF1ab	2.0	1381.0	4150.0	ORF1ab	1.0	1384.0	3.0	same gene	2021-08	2021	8
4400	4419	19	4	0.15276	4135.0	ORF1ab	1.0	1379.0	4154.0	ORF1ab	2.0	1385.0	6.0	same gene	2021-08	2021	8
4401	4419	18	4	0.15276	4136.0	ORF1ab	2.0	1379.0	4154.0	ORF1ab	2.0	1385.0	6.0	same gene	2021-08	2021	8
4401	4418	17	4	0.15276	4136.0	ORF1ab	2.0	1379.0	4153.0	ORF1ab	1.0	1385.0	6.0	same gene	2021-08	2021	8
4401	4415	14	4	0.15276	4136.0	ORF1ab	2.0	1379.0	4150.0	ORF1ab	1.0	1384.0	5.0	same gene	2021-08	2021	8
4401	4412	11	4	0.15276	4136.0	ORF1ab	2.0	1379.0	4147.0	ORF1ab	1.0	1383.0	4.0	same gene	2021-08	2021	8
4407	4419	12	4	0.15276	4142.0	ORF1ab	2.0	1381.0	4154.0	ORF1ab	2.0	1385.0	4.0	same gene	2021-08	2021	8
4400	4420	20	4	0.15276	4135.0	ORF1ab	1.0	1379.0	4155.0	ORF1ab	3.0	1385.0	6.0	same gene	2021-08	2021	8
4400	4418	18	4	0.15276	4135.0	ORF1ab	1.0	1379.0	4153.0	ORF1ab	1.0	1385.0	6.0	same gene	2021-08	2021	8
4400	4415	15	4	0.15276	4135.0	ORF1ab	1.0	1379.0	4150.0	ORF1ab	1.0	1384.0	5.0	same gene	2021-08	2021	8
4400	4412	12	4	0.15276	4135.0	ORF1ab	1.0	1379.0	4147.0	ORF1ab	1.0	1383.0	4.0	same gene	2021-08	2021	8
4398	4420	22	4	0.15276	4133.0	ORF1ab	2.0	1378.0	4155.0	ORF1ab	3.0	1385.0	7.0	same gene	2021-08	2021	8
4398	4419	21	4	0.15276	4133.0	ORF1ab	2.0	1378.0	4154.0	ORF1ab	2.0	1385.0	7.0	same gene	2021-08	2021	8
4398	4418	20	4	0.15276	4133.0	ORF1ab	2.0	1378.0	4153.0	ORF1ab	1.0	1385.0	7.0	same gene	2021-08	2021	8
4398	4415	17	4	0.15276	4133.0	ORF1ab	2.0	1378.0	4150.0	ORF1ab	1.0	1384.0	6.0	same gene	2021-08	2021	8
4398	4412	14	4	0.15276	4133.0	ORF1ab	2.0	1378.0	4147.0	ORF1ab	1.0	1383.0	5.0	same gene	2021-08	2021	8
4407	4420	13	4	0.15276	4142.0	ORF1ab	2.0	1381.0	4155.0	ORF1ab	3.0	1385.0	4.0	same gene	2021-08	2021	8
4415	4407	8	4	0.15276	4150.0	ORF1ab	1.0	1384.0	4142.0	ORF1ab	2.0	1381.0	3.0	same gene	2021-08	2021	8
4419	4401	18	4	0.15276	4154.0	ORF1ab	2.0	1385.0	4136.0	ORF1ab	2.0	1379.0	6.0	same gene	2021-08	2021	8
4420	4400	20	4	0.15276	4155.0	ORF1ab	3.0	1385.0	4135.0	ORF1ab	1.0	1379.0	6.0	same gene	2021-08	2021	8
4412	4398	14	4	0.15276	4147.0	ORF1ab	1.0	1383.0	4133.0	ORF1ab	2.0	1378.0	5.0	same gene	2021-08	2021	8
4415	4398	17	4	0.15276	4150.0	ORF1ab	1.0	1384.0	4133.0	ORF1ab	2.0	1378.0	6.0	same gene	2021-08	2021	8
4418	4398	20	4	0.15276	4153.0	ORF1ab	1.0	1385.0	4133.0	ORF1ab	2.0	1378.0	7.0	same gene	2021-08	2021	8
4419	4398	21	4	0.15276	4154.0	ORF1ab	2.0	1385.0	4133.0	ORF1ab	2.0	1378.0	7.0	same gene	2021-08	2021	8
4418	4401	17	4	0.15276	4153.0	ORF1ab	1.0	1385.0	4136.0	ORF1ab	2.0	1379.0	6.0	same gene	2021-08	2021	8
4415	4401	14	4	0.15276	4150.0	ORF1ab	1.0	1384.0	4136.0	ORF1ab	2.0	1379.0	5.0	same gene	2021-08	2021	8
4420	4398	22	4	0.15276	4155.0	ORF1ab	3.0	1385.0	4133.0	ORF1ab	2.0	1378.0	7.0	same gene	2021-08	2021	8
4412	4400	12	4	0.15276	4147.0	ORF1ab	1.0	1383.0	4135.0	ORF1ab	1.0	1379.0	4.0	same gene	2021-08	2021	8
4412	4401	11	4	0.15276	4147.0	ORF1ab	1.0	1383.0	4136.0	ORF1ab	2.0	1379.0	4.0	same gene	2021-08	2021	8
4415	4400	15	4	0.15276	4150.0	ORF1ab	1.0	1384.0	4135.0	ORF1ab	1.0	1379.0	5.0	same gene	2021-08	2021	8
4418	4400	18	4	0.15276	4153.0	ORF1ab	1.0	1385.0	4135.0	ORF1ab	1.0	1379.0	6.0	same gene	2021-08	2021	8
4419	4400	19	4	0.15276	4154.0	ORF1ab	2.0	1385.0	4135.0	ORF1ab	1.0	1379.0	6.0	same gene	2021-08	2021	8
4409	4417	8	4	0.15275	4144.0	ORF1ab	1.0	1382.0	4152.0	ORF1ab	3.0	1384.0	2.0	same gene	2021-08	2021	8
4417	4409	8	4	0.15275	4152.0	ORF1ab	3.0	1384.0	4144.0	ORF1ab	1.0	1382.0	2.0	same gene	2021-08	2021	8
4398	4404	6	4	0.15274	4133.0	ORF1ab	2.0	1378.0	4139.0	ORF1ab	2.0	1380.0	2.0	same gene	2021-08	2021	8
4404	4398	6	4	0.15274	4139.0	ORF1ab	2.0	1380.0	4133.0	ORF1ab	2.0	1378.0	2.0	same gene	2021-08	2021	8
4409	4405	4	4	0.15273	4144.0	ORF1ab	1.0	1382.0	4140.0	ORF1ab	3.0	1380.0	2.0	same gene	2021-08	2021	8
4405	4409	4	4	0.15273	4140.0	ORF1ab	3.0	1380.0	4144.0	ORF1ab	1.0	1382.0	2.0	same gene	2021-08	2021	8
4398	4405	7	4	0.15273	4133.0	ORF1ab	2.0	1378.0	4140.0	ORF1ab	3.0	1380.0	2.0	same gene	2021-08	2021	8
4405	4398	7	4	0.15273	4140.0	ORF1ab	3.0	1380.0	4133.0	ORF1ab	2.0	1378.0	2.0	same gene	2021-08	2021	8
4406	4401	5	4	0.15272	4141.0	ORF1ab	1.0	1381.0	4136.0	ORF1ab	2.0	1379.0	2.0	same gene	2021-08	2021	8
4401	4408	7	4	0.15272	4136.0	ORF1ab	2.0	1379.0	4143.0	ORF1ab	3.0	1381.0	2.0	same gene	2021-08	2021	8
4406	4398	8	4	0.15272	4141.0	ORF1ab	1.0	1381.0	4133.0	ORF1ab	2.0	1378.0	3.0	same gene	2021-08	2021	8
4408	4398	10	4	0.15272	4143.0	ORF1ab	3.0	1381.0	4133.0	ORF1ab	2.0	1378.0	3.0	same gene	2021-08	2021	8
4398	4408	10	4	0.15272	4133.0	ORF1ab	2.0	1378.0	4143.0	ORF1ab	3.0	1381.0	3.0	same gene	2021-08	2021	8
4400	4406	6	4	0.15272	4135.0	ORF1ab	1.0	1379.0	4141.0	ORF1ab	1.0	1381.0	2.0	same gene	2021-08	2021	8
4400	4408	8	4	0.15272	4135.0	ORF1ab	1.0	1379.0	4143.0	ORF1ab	3.0	1381.0	2.0	same gene	2021-08	2021	8
4398	4406	8	4	0.15272	4133.0	ORF1ab	2.0	1378.0	4141.0	ORF1ab	1.0	1381.0	3.0	same gene	2021-08	2021	8
4406	4400	6	4	0.15272	4141.0	ORF1ab	1.0	1381.0	4135.0	ORF1ab	1.0	1379.0	2.0	same gene	2021-08	2021	8
4408	4400	8	4	0.15272	4143.0	ORF1ab	3.0	1381.0	4135.0	ORF1ab	1.0	1379.0	2.0	same gene	2021-08	2021	8
4408	4401	7	4	0.15272	4143.0	ORF1ab	3.0	1381.0	4136.0	ORF1ab	2.0	1379.0	2.0	same gene	2021-08	2021	8
4401	4406	5	4	0.15272	4136.0	ORF1ab	2.0	1379.0	4141.0	ORF1ab	1.0	1381.0	2.0	same gene	2021-08	2021	8
4410	4400	10	4	0.15271	4145.0	ORF1ab	2.0	1382.0	4135.0	ORF1ab	1.0	1379.0	3.0	same gene	2021-08	2021	8
4400	4411	11	4	0.15271	4135.0	ORF1ab	1.0	1379.0	4146.0	ORF1ab	3.0	1382.0	3.0	same gene	2021-08	2021	8
4411	4398	13	4	0.15271	4146.0	ORF1ab	3.0	1382.0	4133.0	ORF1ab	2.0	1378.0	4.0	same gene	2021-08	2021	8
4401	4411	10	4	0.15271	4136.0	ORF1ab	2.0	1379.0	4146.0	ORF1ab	3.0	1382.0	3.0	same gene	2021-08	2021	8
4410	4398	12	4	0.15271	4145.0	ORF1ab	2.0	1382.0	4133.0	ORF1ab	2.0	1378.0	4.0	same gene	2021-08	2021	8
4411	4400	11	4	0.15271	4146.0	ORF1ab	3.0	1382.0	4135.0	ORF1ab	1.0	1379.0	3.0	same gene	2021-08	2021	8
4400	4410	10	4	0.15271	4135.0	ORF1ab	1.0	1379.0	4145.0	ORF1ab	2.0	1382.0	3.0	same gene	2021-08	2021	8
4411	4401	10	4	0.15271	4146.0	ORF1ab	3.0	1382.0	4136.0	ORF1ab	2.0	1379.0	3.0	same gene	2021-08	2021	8
4410	4401	9	4	0.15271	4145.0	ORF1ab	2.0	1382.0	4136.0	ORF1ab	2.0	1379.0	3.0	same gene	2021-08	2021	8
4401	4410	9	4	0.15271	4136.0	ORF1ab	2.0	1379.0	4145.0	ORF1ab	2.0	1382.0	3.0	same gene	2021-08	2021	8
4398	4410	12	4	0.15271	4133.0	ORF1ab	2.0	1378.0	4145.0	ORF1ab	2.0	1382.0	4.0	same gene	2021-08	2021	8
4398	4411	13	4	0.15271	4133.0	ORF1ab	2.0	1378.0	4146.0	ORF1ab	3.0	1382.0	4.0	same gene	2021-08	2021	8
4421	4412	9	4	0.15265	4156.0	ORF1ab	1.0	1386.0	4147.0	ORF1ab	1.0	1383.0	3.0	same gene	2021-08	2021	8
4412	4421	9	4	0.15265	4147.0	ORF1ab	1.0	1383.0	4156.0	ORF1ab	1.0	1386.0	3.0	same gene	2021-08	2021	8
4415	4421	6	4	0.15265	4150.0	ORF1ab	1.0	1384.0	4156.0	ORF1ab	1.0	1386.0	2.0	same gene	2021-08	2021	8
4421	4415	6	4	0.15265	4156.0	ORF1ab	1.0	1386.0	4150.0	ORF1ab	1.0	1384.0	2.0	same gene	2021-08	2021	8
4422	4415	7	4	0.15263	4157.0	ORF1ab	2.0	1386.0	4150.0	ORF1ab	1.0	1384.0	2.0	same gene	2021-08	2021	8
4415	4422	7	4	0.15263	4150.0	ORF1ab	1.0	1384.0	4157.0	ORF1ab	2.0	1386.0	2.0	same gene	2021-08	2021	8
4412	4422	10	4	0.15263	4147.0	ORF1ab	1.0	1383.0	4157.0	ORF1ab	2.0	1386.0	3.0	same gene	2021-08	2021	8
4422	4412	10	4	0.15263	4157.0	ORF1ab	2.0	1386.0	4147.0	ORF1ab	1.0	1383.0	3.0	same gene	2021-08	2021	8
8798	8806	8	4	0.1526	8533.0	ORF1ab	1.0	2845.0	8541.0	ORF1ab	3.0	2847.0	2.0	same gene	2021-08	2021	8
8806	8798	8	4	0.1526	8541.0	ORF1ab	3.0	2847.0	8533.0	ORF1ab	1.0	2845.0	2.0	same gene	2021-08	2021	8
8806	8799	7	4	0.1526	8541.0	ORF1ab	3.0	2847.0	8534.0	ORF1ab	2.0	2845.0	2.0	same gene	2021-08	2021	8
8799	8806	7	4	0.1526	8534.0	ORF1ab	2.0	2845.0	8541.0	ORF1ab	3.0	2847.0	2.0	same gene	2021-08	2021	8
4403	4409	6	4	0.15258	4138.0	ORF1ab	1.0	1380.0	4144.0	ORF1ab	1.0	1382.0	2.0	same gene	2021-08	2021	8
4398	4403	5	4	0.15258	4133.0	ORF1ab	2.0	1378.0	4138.0	ORF1ab	1.0	1380.0	2.0	same gene	2021-08	2021	8
4403	4398	5	4	0.15258	4138.0	ORF1ab	1.0	1380.0	4133.0	ORF1ab	2.0	1378.0	2.0	same gene	2021-08	2021	8
4409	4403	6	4	0.15258	4144.0	ORF1ab	1.0	1382.0	4138.0	ORF1ab	1.0	1380.0	2.0	same gene	2021-08	2021	8
4409	4399	10	4	0.15245	4144.0	ORF1ab	1.0	1382.0	4134.0	ORF1ab	3.0	1378.0	4.0	same gene	2021-08	2021	8
4407	4399	8	4	0.15245	4142.0	ORF1ab	2.0	1381.0	4134.0	ORF1ab	3.0	1378.0	3.0	same gene	2021-08	2021	8
4399	4407	8	4	0.15245	4134.0	ORF1ab	3.0	1378.0	4142.0	ORF1ab	2.0	1381.0	3.0	same gene	2021-08	2021	8
4399	4409	10	4	0.15245	4134.0	ORF1ab	3.0	1378.0	4144.0	ORF1ab	1.0	1382.0	4.0	same gene	2021-08	2021	8
21160	21155	5	4	0.15234	7693.0	ORF1ab	1.0	2565.0	7688.0	ORF1ab	2.0	2563.0	2.0	same gene	2021-08	2021	8
21155	21160	5	4	0.15234	7688.0	ORF1ab	2.0	2563.0	7693.0	ORF1ab	1.0	2565.0	2.0	same gene	2021-08	2021	8
8788	8792	4	4	0.15213	8523.0	ORF1ab	3.0	2841.0	8527.0	ORF1ab	1.0	2843.0	2.0	same gene	2021-08	2021	8
8792	8788	4	4	0.15213	8527.0	ORF1ab	1.0	2843.0	8523.0	ORF1ab	3.0	2841.0	2.0	same gene	2021-08	2021	8
8797	8801	4	4	0.15172	8532.0	ORF1ab	3.0	2844.0	8536.0	ORF1ab	1.0	2846.0	2.0	same gene	2021-08	2021	8
8801	8797	4	4	0.15172	8536.0	ORF1ab	1.0	2846.0	8532.0	ORF1ab	3.0	2844.0	2.0	same gene	2021-08	2021	8
21932	21791	141	4	0.14992	370.0	S	1.0	124.0	229.0	S	1.0	77.0	47.0	same gene	2021-08	2021	8
21791	21932	141	4	0.14992	229.0	S	1.0	77.0	370.0	S	1.0	124.0	47.0	same gene	2021-08	2021	8
4056	4062	6	4	0.14989	3791.0	ORF1ab	2.0	1264.0	3797.0	ORF1ab	2.0	1266.0	2.0	same gene	2021-08	2021	8
4056	4061	5	4	0.14989	3791.0	ORF1ab	2.0	1264.0	3796.0	ORF1ab	1.0	1266.0	2.0	same gene	2021-08	2021	8
4056	4065	9	4	0.14989	3791.0	ORF1ab	2.0	1264.0	3800.0	ORF1ab	2.0	1267.0	3.0	same gene	2021-08	2021	8
4065	4056	9	4	0.14989	3800.0	ORF1ab	2.0	1267.0	3791.0	ORF1ab	2.0	1264.0	3.0	same gene	2021-08	2021	8
4061	4056	5	4	0.14989	3796.0	ORF1ab	1.0	1266.0	3791.0	ORF1ab	2.0	1264.0	2.0	same gene	2021-08	2021	8
4056	4064	8	4	0.14989	3791.0	ORF1ab	2.0	1264.0	3799.0	ORF1ab	1.0	1267.0	3.0	same gene	2021-08	2021	8
4061	4052	9	4	0.14989	3796.0	ORF1ab	1.0	1266.0	3787.0	ORF1ab	1.0	1263.0	3.0	same gene	2021-08	2021	8
4065	4052	13	4	0.14989	3800.0	ORF1ab	2.0	1267.0	3787.0	ORF1ab	1.0	1263.0	4.0	same gene	2021-08	2021	8
4064	4052	12	4	0.14989	3799.0	ORF1ab	1.0	1267.0	3787.0	ORF1ab	1.0	1263.0	4.0	same gene	2021-08	2021	8
4062	4052	10	4	0.14989	3797.0	ORF1ab	2.0	1266.0	3787.0	ORF1ab	1.0	1263.0	3.0	same gene	2021-08	2021	8
4062	4056	6	4	0.14989	3797.0	ORF1ab	2.0	1266.0	3791.0	ORF1ab	2.0	1264.0	2.0	same gene	2021-08	2021	8
4052	4061	9	4	0.14989	3787.0	ORF1ab	1.0	1263.0	3796.0	ORF1ab	1.0	1266.0	3.0	same gene	2021-08	2021	8
4052	4062	10	4	0.14989	3787.0	ORF1ab	1.0	1263.0	3797.0	ORF1ab	2.0	1266.0	3.0	same gene	2021-08	2021	8
4064	4056	8	4	0.14989	3799.0	ORF1ab	1.0	1267.0	3791.0	ORF1ab	2.0	1264.0	3.0	same gene	2021-08	2021	8
4052	4064	12	4	0.14989	3787.0	ORF1ab	1.0	1263.0	3799.0	ORF1ab	1.0	1267.0	4.0	same gene	2021-08	2021	8
4052	4065	13	4	0.14989	3787.0	ORF1ab	1.0	1263.0	3800.0	ORF1ab	2.0	1267.0	4.0	same gene	2021-08	2021	8
4053	4062	9	4	0.14988	3788.0	ORF1ab	2.0	1263.0	3797.0	ORF1ab	2.0	1266.0	3.0	same gene	2021-08	2021	8
4053	4061	8	4	0.14988	3788.0	ORF1ab	2.0	1263.0	3796.0	ORF1ab	1.0	1266.0	3.0	same gene	2021-08	2021	8
4053	4065	12	4	0.14988	3788.0	ORF1ab	2.0	1263.0	3800.0	ORF1ab	2.0	1267.0	4.0	same gene	2021-08	2021	8
4065	4053	12	4	0.14988	3800.0	ORF1ab	2.0	1267.0	3788.0	ORF1ab	2.0	1263.0	4.0	same gene	2021-08	2021	8
4064	4053	11	4	0.14988	3799.0	ORF1ab	1.0	1267.0	3788.0	ORF1ab	2.0	1263.0	4.0	same gene	2021-08	2021	8
4061	4053	8	4	0.14988	3796.0	ORF1ab	1.0	1266.0	3788.0	ORF1ab	2.0	1263.0	3.0	same gene	2021-08	2021	8
4053	4064	11	4	0.14988	3788.0	ORF1ab	2.0	1263.0	3799.0	ORF1ab	1.0	1267.0	4.0	same gene	2021-08	2021	8
4062	4053	9	4	0.14988	3797.0	ORF1ab	2.0	1266.0	3788.0	ORF1ab	2.0	1263.0	3.0	same gene	2021-08	2021	8
4053	4067	14	4	0.14983	3788.0	ORF1ab	2.0	1263.0	3802.0	ORF1ab	1.0	1268.0	5.0	same gene	2021-08	2021	8
4067	4053	14	4	0.14983	3802.0	ORF1ab	1.0	1268.0	3788.0	ORF1ab	2.0	1263.0	5.0	same gene	2021-08	2021	8
4052	4060	8	4	0.14981	3787.0	ORF1ab	1.0	1263.0	3795.0	ORF1ab	3.0	1265.0	2.0	same gene	2021-08	2021	8
4064	4060	4	4	0.14981	3799.0	ORF1ab	1.0	1267.0	3795.0	ORF1ab	3.0	1265.0	2.0	same gene	2021-08	2021	8
4060	4064	4	4	0.14981	3795.0	ORF1ab	3.0	1265.0	3799.0	ORF1ab	1.0	1267.0	2.0	same gene	2021-08	2021	8
4060	4065	5	4	0.14981	3795.0	ORF1ab	3.0	1265.0	3800.0	ORF1ab	2.0	1267.0	2.0	same gene	2021-08	2021	8
4060	4052	8	4	0.14981	3795.0	ORF1ab	3.0	1265.0	3787.0	ORF1ab	1.0	1263.0	2.0	same gene	2021-08	2021	8
4065	4060	5	4	0.14981	3800.0	ORF1ab	2.0	1267.0	3795.0	ORF1ab	3.0	1265.0	2.0	same gene	2021-08	2021	8
4056	4051	5	4	0.1498	3791.0	ORF1ab	2.0	1264.0	3786.0	ORF1ab	3.0	1262.0	2.0	same gene	2021-08	2021	8
4061	4051	10	4	0.1498	3796.0	ORF1ab	1.0	1266.0	3786.0	ORF1ab	3.0	1262.0	4.0	same gene	2021-08	2021	8
4062	4051	11	4	0.1498	3797.0	ORF1ab	2.0	1266.0	3786.0	ORF1ab	3.0	1262.0	4.0	same gene	2021-08	2021	8
4064	4051	13	4	0.1498	3799.0	ORF1ab	1.0	1267.0	3786.0	ORF1ab	3.0	1262.0	5.0	same gene	2021-08	2021	8
4065	4051	14	4	0.1498	3800.0	ORF1ab	2.0	1267.0	3786.0	ORF1ab	3.0	1262.0	5.0	same gene	2021-08	2021	8
4051	4065	14	4	0.1498	3786.0	ORF1ab	3.0	1262.0	3800.0	ORF1ab	2.0	1267.0	5.0	same gene	2021-08	2021	8
4051	4064	13	4	0.1498	3786.0	ORF1ab	3.0	1262.0	3799.0	ORF1ab	1.0	1267.0	5.0	same gene	2021-08	2021	8
4051	4062	11	4	0.1498	3786.0	ORF1ab	3.0	1262.0	3797.0	ORF1ab	2.0	1266.0	4.0	same gene	2021-08	2021	8
4051	4056	5	4	0.1498	3786.0	ORF1ab	3.0	1262.0	3791.0	ORF1ab	2.0	1264.0	2.0	same gene	2021-08	2021	8
4051	4061	10	4	0.1498	3786.0	ORF1ab	3.0	1262.0	3796.0	ORF1ab	1.0	1266.0	4.0	same gene	2021-08	2021	8
4062	4055	7	4	0.14979	3797.0	ORF1ab	2.0	1266.0	3790.0	ORF1ab	1.0	1264.0	2.0	same gene	2021-08	2021	8
4061	4055	6	4	0.14979	3796.0	ORF1ab	1.0	1266.0	3790.0	ORF1ab	1.0	1264.0	2.0	same gene	2021-08	2021	8
4064	4055	9	4	0.14979	3799.0	ORF1ab	1.0	1267.0	3790.0	ORF1ab	1.0	1264.0	3.0	same gene	2021-08	2021	8
4065	4055	10	4	0.14979	3800.0	ORF1ab	2.0	1267.0	3790.0	ORF1ab	1.0	1264.0	3.0	same gene	2021-08	2021	8
4055	4061	6	4	0.14979	3790.0	ORF1ab	1.0	1264.0	3796.0	ORF1ab	1.0	1266.0	2.0	same gene	2021-08	2021	8
4055	4062	7	4	0.14979	3790.0	ORF1ab	1.0	1264.0	3797.0	ORF1ab	2.0	1266.0	2.0	same gene	2021-08	2021	8
4055	4065	10	4	0.14979	3790.0	ORF1ab	1.0	1264.0	3800.0	ORF1ab	2.0	1267.0	3.0	same gene	2021-08	2021	8
4055	4064	9	4	0.14979	3790.0	ORF1ab	1.0	1264.0	3799.0	ORF1ab	1.0	1267.0	3.0	same gene	2021-08	2021	8
4052	4063	11	4	0.14978	3787.0	ORF1ab	1.0	1263.0	3798.0	ORF1ab	3.0	1266.0	3.0	same gene	2021-08	2021	8
4063	4056	7	4	0.14978	3798.0	ORF1ab	3.0	1266.0	3791.0	ORF1ab	2.0	1264.0	2.0	same gene	2021-08	2021	8
4056	4063	7	4	0.14978	3791.0	ORF1ab	2.0	1264.0	3798.0	ORF1ab	3.0	1266.0	2.0	same gene	2021-08	2021	8
4063	4052	11	4	0.14978	3798.0	ORF1ab	3.0	1266.0	3787.0	ORF1ab	1.0	1263.0	3.0	same gene	2021-08	2021	8
4054	4062	8	4	0.14976	3789.0	ORF1ab	3.0	1263.0	3797.0	ORF1ab	2.0	1266.0	3.0	same gene	2021-08	2021	8
4064	4054	10	4	0.14976	3799.0	ORF1ab	1.0	1267.0	3789.0	ORF1ab	3.0	1263.0	4.0	same gene	2021-08	2021	8
4054	4065	11	4	0.14976	3789.0	ORF1ab	3.0	1263.0	3800.0	ORF1ab	2.0	1267.0	4.0	same gene	2021-08	2021	8
4054	4064	10	4	0.14976	3789.0	ORF1ab	3.0	1263.0	3799.0	ORF1ab	1.0	1267.0	4.0	same gene	2021-08	2021	8
4065	4054	11	4	0.14976	3800.0	ORF1ab	2.0	1267.0	3789.0	ORF1ab	3.0	1263.0	4.0	same gene	2021-08	2021	8
4054	4061	7	4	0.14976	3789.0	ORF1ab	3.0	1263.0	3796.0	ORF1ab	1.0	1266.0	3.0	same gene	2021-08	2021	8
4053	4072	19	4	0.14976	3788.0	ORF1ab	2.0	1263.0	3807.0	ORF1ab	3.0	1269.0	6.0	same gene	2021-08	2021	8
4062	4054	8	4	0.14976	3797.0	ORF1ab	2.0	1266.0	3789.0	ORF1ab	3.0	1263.0	3.0	same gene	2021-08	2021	8
4061	4054	7	4	0.14976	3796.0	ORF1ab	1.0	1266.0	3789.0	ORF1ab	3.0	1263.0	3.0	same gene	2021-08	2021	8
4072	4053	19	4	0.14976	3807.0	ORF1ab	3.0	1269.0	3788.0	ORF1ab	2.0	1263.0	6.0	same gene	2021-08	2021	8
4057	4061	4	4	0.14973	3792.0	ORF1ab	3.0	1264.0	3796.0	ORF1ab	1.0	1266.0	2.0	same gene	2021-08	2021	8
4070	4053	17	4	0.14973	3805.0	ORF1ab	1.0	1269.0	3788.0	ORF1ab	2.0	1263.0	6.0	same gene	2021-08	2021	8
4064	4057	7	4	0.14973	3799.0	ORF1ab	1.0	1267.0	3792.0	ORF1ab	3.0	1264.0	3.0	same gene	2021-08	2021	8
4062	4057	5	4	0.14973	3797.0	ORF1ab	2.0	1266.0	3792.0	ORF1ab	3.0	1264.0	2.0	same gene	2021-08	2021	8
4057	4065	8	4	0.14973	3792.0	ORF1ab	3.0	1264.0	3800.0	ORF1ab	2.0	1267.0	3.0	same gene	2021-08	2021	8
4057	4064	7	4	0.14973	3792.0	ORF1ab	3.0	1264.0	3799.0	ORF1ab	1.0	1267.0	3.0	same gene	2021-08	2021	8
4057	4062	5	4	0.14973	3792.0	ORF1ab	3.0	1264.0	3797.0	ORF1ab	2.0	1266.0	2.0	same gene	2021-08	2021	8
4069	4053	16	4	0.14973	3804.0	ORF1ab	3.0	1268.0	3788.0	ORF1ab	2.0	1263.0	5.0	same gene	2021-08	2021	8
4065	4057	8	4	0.14973	3800.0	ORF1ab	2.0	1267.0	3792.0	ORF1ab	3.0	1264.0	3.0	same gene	2021-08	2021	8
4053	4070	17	4	0.14973	3788.0	ORF1ab	2.0	1263.0	3805.0	ORF1ab	1.0	1269.0	6.0	same gene	2021-08	2021	8
4061	4057	4	4	0.14973	3796.0	ORF1ab	1.0	1266.0	3792.0	ORF1ab	3.0	1264.0	2.0	same gene	2021-08	2021	8
4053	4069	16	4	0.14973	3788.0	ORF1ab	2.0	1263.0	3804.0	ORF1ab	3.0	1268.0	5.0	same gene	2021-08	2021	8
4071	4053	18	4	0.14972	3806.0	ORF1ab	2.0	1269.0	3788.0	ORF1ab	2.0	1263.0	6.0	same gene	2021-08	2021	8
4053	4071	18	4	0.14972	3788.0	ORF1ab	2.0	1263.0	3806.0	ORF1ab	2.0	1269.0	6.0	same gene	2021-08	2021	8
5443	5433	10	4	0.14971	5178.0	ORF1ab	3.0	1726.0	5168.0	ORF1ab	2.0	1723.0	3.0	same gene	2021-08	2021	8
4066	4053	13	4	0.14971	3801.0	ORF1ab	3.0	1267.0	3788.0	ORF1ab	2.0	1263.0	4.0	same gene	2021-08	2021	8
5432	5446	14	4	0.14971	5167.0	ORF1ab	1.0	1723.0	5181.0	ORF1ab	3.0	1727.0	4.0	same gene	2021-08	2021	8
5439	5444	5	4	0.14971	5174.0	ORF1ab	2.0	1725.0	5179.0	ORF1ab	1.0	1727.0	2.0	same gene	2021-08	2021	8
5446	5439	7	4	0.14971	5181.0	ORF1ab	3.0	1727.0	5174.0	ORF1ab	2.0	1725.0	2.0	same gene	2021-08	2021	8
5445	5439	6	4	0.14971	5180.0	ORF1ab	2.0	1727.0	5174.0	ORF1ab	2.0	1725.0	2.0	same gene	2021-08	2021	8
5439	5445	6	4	0.14971	5174.0	ORF1ab	2.0	1725.0	5180.0	ORF1ab	2.0	1727.0	2.0	same gene	2021-08	2021	8
5432	5445	13	4	0.14971	5167.0	ORF1ab	1.0	1723.0	5180.0	ORF1ab	2.0	1727.0	4.0	same gene	2021-08	2021	8
5439	5446	7	4	0.14971	5174.0	ORF1ab	2.0	1725.0	5181.0	ORF1ab	3.0	1727.0	2.0	same gene	2021-08	2021	8
5439	5432	7	4	0.14971	5174.0	ORF1ab	2.0	1725.0	5167.0	ORF1ab	1.0	1723.0	2.0	same gene	2021-08	2021	8
5432	5444	12	4	0.14971	5167.0	ORF1ab	1.0	1723.0	5179.0	ORF1ab	1.0	1727.0	4.0	same gene	2021-08	2021	8
5433	5445	12	4	0.14971	5168.0	ORF1ab	2.0	1723.0	5180.0	ORF1ab	2.0	1727.0	4.0	same gene	2021-08	2021	8
5432	5443	11	4	0.14971	5167.0	ORF1ab	1.0	1723.0	5178.0	ORF1ab	3.0	1726.0	3.0	same gene	2021-08	2021	8
5433	5446	13	4	0.14971	5168.0	ORF1ab	2.0	1723.0	5181.0	ORF1ab	3.0	1727.0	4.0	same gene	2021-08	2021	8
5432	5439	7	4	0.14971	5167.0	ORF1ab	1.0	1723.0	5174.0	ORF1ab	2.0	1725.0	2.0	same gene	2021-08	2021	8
4053	4066	13	4	0.14971	3788.0	ORF1ab	2.0	1263.0	3801.0	ORF1ab	3.0	1267.0	4.0	same gene	2021-08	2021	8
5443	5435	8	4	0.14971	5178.0	ORF1ab	3.0	1726.0	5170.0	ORF1ab	1.0	1724.0	2.0	same gene	2021-08	2021	8
5444	5433	11	4	0.14971	5179.0	ORF1ab	1.0	1727.0	5168.0	ORF1ab	2.0	1723.0	4.0	same gene	2021-08	2021	8
5444	5439	5	4	0.14971	5179.0	ORF1ab	1.0	1727.0	5174.0	ORF1ab	2.0	1725.0	2.0	same gene	2021-08	2021	8
5443	5432	11	4	0.14971	5178.0	ORF1ab	3.0	1726.0	5167.0	ORF1ab	1.0	1723.0	3.0	same gene	2021-08	2021	8
5446	5433	13	4	0.14971	5181.0	ORF1ab	3.0	1727.0	5168.0	ORF1ab	2.0	1723.0	4.0	same gene	2021-08	2021	8
5439	5433	6	4	0.14971	5174.0	ORF1ab	2.0	1725.0	5168.0	ORF1ab	2.0	1723.0	2.0	same gene	2021-08	2021	8
5435	5444	9	4	0.14971	5170.0	ORF1ab	1.0	1724.0	5179.0	ORF1ab	1.0	1727.0	3.0	same gene	2021-08	2021	8
5446	5435	11	4	0.14971	5181.0	ORF1ab	3.0	1727.0	5170.0	ORF1ab	1.0	1724.0	3.0	same gene	2021-08	2021	8
5444	5432	12	4	0.14971	5179.0	ORF1ab	1.0	1727.0	5167.0	ORF1ab	1.0	1723.0	4.0	same gene	2021-08	2021	8
5435	5446	11	4	0.14971	5170.0	ORF1ab	1.0	1724.0	5181.0	ORF1ab	3.0	1727.0	3.0	same gene	2021-08	2021	8
5433	5443	10	4	0.14971	5168.0	ORF1ab	2.0	1723.0	5178.0	ORF1ab	3.0	1726.0	3.0	same gene	2021-08	2021	8
5446	5432	14	4	0.14971	5181.0	ORF1ab	3.0	1727.0	5167.0	ORF1ab	1.0	1723.0	4.0	same gene	2021-08	2021	8
5445	5432	13	4	0.14971	5180.0	ORF1ab	2.0	1727.0	5167.0	ORF1ab	1.0	1723.0	4.0	same gene	2021-08	2021	8
5435	5443	8	4	0.14971	5170.0	ORF1ab	1.0	1724.0	5178.0	ORF1ab	3.0	1726.0	2.0	same gene	2021-08	2021	8
5445	5435	10	4	0.14971	5180.0	ORF1ab	2.0	1727.0	5170.0	ORF1ab	1.0	1724.0	3.0	same gene	2021-08	2021	8
5433	5444	11	4	0.14971	5168.0	ORF1ab	2.0	1723.0	5179.0	ORF1ab	1.0	1727.0	4.0	same gene	2021-08	2021	8
5444	5435	9	4	0.14971	5179.0	ORF1ab	1.0	1727.0	5170.0	ORF1ab	1.0	1724.0	3.0	same gene	2021-08	2021	8
5445	5433	12	4	0.14971	5180.0	ORF1ab	2.0	1727.0	5168.0	ORF1ab	2.0	1723.0	4.0	same gene	2021-08	2021	8
5433	5439	6	4	0.14971	5168.0	ORF1ab	2.0	1723.0	5174.0	ORF1ab	2.0	1725.0	2.0	same gene	2021-08	2021	8
5435	5445	10	4	0.14971	5170.0	ORF1ab	1.0	1724.0	5180.0	ORF1ab	2.0	1727.0	3.0	same gene	2021-08	2021	8
5423	5442	19	4	0.1497	5158.0	ORF1ab	1.0	1720.0	5177.0	ORF1ab	2.0	1726.0	6.0	same gene	2021-08	2021	8
5440	5444	4	4	0.1497	5175.0	ORF1ab	3.0	1725.0	5179.0	ORF1ab	1.0	1727.0	2.0	same gene	2021-08	2021	8
5439	5448	9	4	0.1497	5174.0	ORF1ab	2.0	1725.0	5183.0	ORF1ab	2.0	1728.0	3.0	same gene	2021-08	2021	8
5439	5449	10	4	0.1497	5174.0	ORF1ab	2.0	1725.0	5184.0	ORF1ab	3.0	1728.0	3.0	same gene	2021-08	2021	8
5448	5443	5	4	0.1497	5183.0	ORF1ab	2.0	1728.0	5178.0	ORF1ab	3.0	1726.0	2.0	same gene	2021-08	2021	8
5448	5435	13	4	0.1497	5183.0	ORF1ab	2.0	1728.0	5170.0	ORF1ab	1.0	1724.0	4.0	same gene	2021-08	2021	8
5435	5448	13	4	0.1497	5170.0	ORF1ab	1.0	1724.0	5183.0	ORF1ab	2.0	1728.0	4.0	same gene	2021-08	2021	8
5432	5440	8	4	0.1497	5167.0	ORF1ab	1.0	1723.0	5175.0	ORF1ab	3.0	1725.0	2.0	same gene	2021-08	2021	8
5435	5449	14	4	0.1497	5170.0	ORF1ab	1.0	1724.0	5184.0	ORF1ab	3.0	1728.0	4.0	same gene	2021-08	2021	8
5440	5445	5	4	0.1497	5175.0	ORF1ab	3.0	1725.0	5180.0	ORF1ab	2.0	1727.0	2.0	same gene	2021-08	2021	8
5432	5449	17	4	0.1497	5167.0	ORF1ab	1.0	1723.0	5184.0	ORF1ab	3.0	1728.0	5.0	same gene	2021-08	2021	8
5440	5446	6	4	0.1497	5175.0	ORF1ab	3.0	1725.0	5181.0	ORF1ab	3.0	1727.0	2.0	same gene	2021-08	2021	8
5433	5442	9	4	0.1497	5168.0	ORF1ab	2.0	1723.0	5177.0	ORF1ab	2.0	1726.0	3.0	same gene	2021-08	2021	8
5448	5439	9	4	0.1497	5183.0	ORF1ab	2.0	1728.0	5174.0	ORF1ab	2.0	1725.0	3.0	same gene	2021-08	2021	8
5449	5439	10	4	0.1497	5184.0	ORF1ab	3.0	1728.0	5174.0	ORF1ab	2.0	1725.0	3.0	same gene	2021-08	2021	8
5444	5440	4	4	0.1497	5179.0	ORF1ab	1.0	1727.0	5175.0	ORF1ab	3.0	1725.0	2.0	same gene	2021-08	2021	8
5435	5442	7	4	0.1497	5170.0	ORF1ab	1.0	1724.0	5177.0	ORF1ab	2.0	1726.0	2.0	same gene	2021-08	2021	8
5445	5440	5	4	0.1497	5180.0	ORF1ab	2.0	1727.0	5175.0	ORF1ab	3.0	1725.0	2.0	same gene	2021-08	2021	8
5446	5440	6	4	0.1497	5181.0	ORF1ab	3.0	1727.0	5175.0	ORF1ab	3.0	1725.0	2.0	same gene	2021-08	2021	8
5449	5440	9	4	0.1497	5184.0	ORF1ab	3.0	1728.0	5175.0	ORF1ab	3.0	1725.0	3.0	same gene	2021-08	2021	8
5449	5435	14	4	0.1497	5184.0	ORF1ab	3.0	1728.0	5170.0	ORF1ab	1.0	1724.0	4.0	same gene	2021-08	2021	8
5433	5440	7	4	0.1497	5168.0	ORF1ab	2.0	1723.0	5175.0	ORF1ab	3.0	1725.0	2.0	same gene	2021-08	2021	8
5440	5449	9	4	0.1497	5175.0	ORF1ab	3.0	1725.0	5184.0	ORF1ab	3.0	1728.0	3.0	same gene	2021-08	2021	8
5432	5448	16	4	0.1497	5167.0	ORF1ab	1.0	1723.0	5183.0	ORF1ab	2.0	1728.0	5.0	same gene	2021-08	2021	8
5423	5440	17	4	0.1497	5158.0	ORF1ab	1.0	1720.0	5175.0	ORF1ab	3.0	1725.0	5.0	same gene	2021-08	2021	8
5449	5442	7	4	0.1497	5184.0	ORF1ab	3.0	1728.0	5177.0	ORF1ab	2.0	1726.0	2.0	same gene	2021-08	2021	8
5443	5449	6	4	0.1497	5178.0	ORF1ab	3.0	1726.0	5184.0	ORF1ab	3.0	1728.0	2.0	same gene	2021-08	2021	8
5443	5448	5	4	0.1497	5178.0	ORF1ab	3.0	1726.0	5183.0	ORF1ab	2.0	1728.0	2.0	same gene	2021-08	2021	8
5432	5442	10	4	0.1497	5167.0	ORF1ab	1.0	1723.0	5177.0	ORF1ab	2.0	1726.0	3.0	same gene	2021-08	2021	8
5442	5449	7	4	0.1497	5177.0	ORF1ab	2.0	1726.0	5184.0	ORF1ab	3.0	1728.0	2.0	same gene	2021-08	2021	8
5433	5448	15	4	0.1497	5168.0	ORF1ab	2.0	1723.0	5183.0	ORF1ab	2.0	1728.0	5.0	same gene	2021-08	2021	8
5433	5449	16	4	0.1497	5168.0	ORF1ab	2.0	1723.0	5184.0	ORF1ab	3.0	1728.0	5.0	same gene	2021-08	2021	8
5449	5443	6	4	0.1497	5184.0	ORF1ab	3.0	1728.0	5178.0	ORF1ab	3.0	1726.0	2.0	same gene	2021-08	2021	8
5448	5432	16	4	0.1497	5183.0	ORF1ab	2.0	1728.0	5167.0	ORF1ab	1.0	1723.0	5.0	same gene	2021-08	2021	8
5440	5432	8	4	0.1497	5175.0	ORF1ab	3.0	1725.0	5167.0	ORF1ab	1.0	1723.0	2.0	same gene	2021-08	2021	8
5448	5433	15	4	0.1497	5183.0	ORF1ab	2.0	1728.0	5168.0	ORF1ab	2.0	1723.0	5.0	same gene	2021-08	2021	8
5442	5433	9	4	0.1497	5177.0	ORF1ab	2.0	1726.0	5168.0	ORF1ab	2.0	1723.0	3.0	same gene	2021-08	2021	8
5440	5433	7	4	0.1497	5175.0	ORF1ab	3.0	1725.0	5168.0	ORF1ab	2.0	1723.0	2.0	same gene	2021-08	2021	8
5449	5432	17	4	0.1497	5184.0	ORF1ab	3.0	1728.0	5167.0	ORF1ab	1.0	1723.0	5.0	same gene	2021-08	2021	8
4074	4053	21	4	0.1497	3809.0	ORF1ab	2.0	1270.0	3788.0	ORF1ab	2.0	1263.0	7.0	same gene	2021-08	2021	8
5442	5432	10	4	0.1497	5177.0	ORF1ab	2.0	1726.0	5167.0	ORF1ab	1.0	1723.0	3.0	same gene	2021-08	2021	8
5440	5423	17	4	0.1497	5175.0	ORF1ab	3.0	1725.0	5158.0	ORF1ab	1.0	1720.0	5.0	same gene	2021-08	2021	8
4053	4074	21	4	0.1497	3788.0	ORF1ab	2.0	1263.0	3809.0	ORF1ab	2.0	1270.0	7.0	same gene	2021-08	2021	8
5442	5423	19	4	0.1497	5177.0	ORF1ab	2.0	1726.0	5158.0	ORF1ab	1.0	1720.0	6.0	same gene	2021-08	2021	8
5442	5435	7	4	0.1497	5177.0	ORF1ab	2.0	1726.0	5170.0	ORF1ab	1.0	1724.0	2.0	same gene	2021-08	2021	8
5449	5433	16	4	0.1497	5184.0	ORF1ab	3.0	1728.0	5168.0	ORF1ab	2.0	1723.0	5.0	same gene	2021-08	2021	8
5439	5434	5	4	0.14969	5174.0	ORF1ab	2.0	1725.0	5169.0	ORF1ab	3.0	1723.0	2.0	same gene	2021-08	2021	8
5434	5439	5	4	0.14969	5169.0	ORF1ab	3.0	1723.0	5174.0	ORF1ab	2.0	1725.0	2.0	same gene	2021-08	2021	8
5434	5442	8	4	0.14969	5169.0	ORF1ab	3.0	1723.0	5177.0	ORF1ab	2.0	1726.0	3.0	same gene	2021-08	2021	8
5434	5443	9	4	0.14969	5169.0	ORF1ab	3.0	1723.0	5178.0	ORF1ab	3.0	1726.0	3.0	same gene	2021-08	2021	8
5434	5444	10	4	0.14969	5169.0	ORF1ab	3.0	1723.0	5179.0	ORF1ab	1.0	1727.0	4.0	same gene	2021-08	2021	8
5434	5445	11	4	0.14969	5169.0	ORF1ab	3.0	1723.0	5180.0	ORF1ab	2.0	1727.0	4.0	same gene	2021-08	2021	8
5434	5446	12	4	0.14969	5169.0	ORF1ab	3.0	1723.0	5181.0	ORF1ab	3.0	1727.0	4.0	same gene	2021-08	2021	8
5434	5449	15	4	0.14969	5169.0	ORF1ab	3.0	1723.0	5184.0	ORF1ab	3.0	1728.0	5.0	same gene	2021-08	2021	8
5434	5440	6	4	0.14969	5169.0	ORF1ab	3.0	1723.0	5175.0	ORF1ab	3.0	1725.0	2.0	same gene	2021-08	2021	8
5444	5434	10	4	0.14969	5179.0	ORF1ab	1.0	1727.0	5169.0	ORF1ab	3.0	1723.0	4.0	same gene	2021-08	2021	8
5446	5434	12	4	0.14969	5181.0	ORF1ab	3.0	1727.0	5169.0	ORF1ab	3.0	1723.0	4.0	same gene	2021-08	2021	8
5443	5434	9	4	0.14969	5178.0	ORF1ab	3.0	1726.0	5169.0	ORF1ab	3.0	1723.0	3.0	same gene	2021-08	2021	8
5442	5434	8	4	0.14969	5177.0	ORF1ab	2.0	1726.0	5169.0	ORF1ab	3.0	1723.0	3.0	same gene	2021-08	2021	8
5440	5434	6	4	0.14969	5175.0	ORF1ab	3.0	1725.0	5169.0	ORF1ab	3.0	1723.0	2.0	same gene	2021-08	2021	8
5449	5434	15	4	0.14969	5184.0	ORF1ab	3.0	1728.0	5169.0	ORF1ab	3.0	1723.0	5.0	same gene	2021-08	2021	8
5445	5434	11	4	0.14969	5180.0	ORF1ab	2.0	1727.0	5169.0	ORF1ab	3.0	1723.0	4.0	same gene	2021-08	2021	8
5433	5438	5	4	0.14968	5168.0	ORF1ab	2.0	1723.0	5173.0	ORF1ab	1.0	1725.0	2.0	same gene	2021-08	2021	8
5430	5435	5	4	0.14968	5165.0	ORF1ab	2.0	1722.0	5170.0	ORF1ab	1.0	1724.0	2.0	same gene	2021-08	2021	8
5438	5432	6	4	0.14968	5173.0	ORF1ab	1.0	1725.0	5167.0	ORF1ab	1.0	1723.0	2.0	same gene	2021-08	2021	8
5432	5438	6	4	0.14968	5167.0	ORF1ab	1.0	1723.0	5173.0	ORF1ab	1.0	1725.0	2.0	same gene	2021-08	2021	8
5449	5438	11	4	0.14968	5184.0	ORF1ab	3.0	1728.0	5173.0	ORF1ab	1.0	1725.0	3.0	same gene	2021-08	2021	8
5446	5438	8	4	0.14968	5181.0	ORF1ab	3.0	1727.0	5173.0	ORF1ab	1.0	1725.0	2.0	same gene	2021-08	2021	8
4053	4073	20	4	0.14968	3788.0	ORF1ab	2.0	1263.0	3808.0	ORF1ab	1.0	1270.0	7.0	same gene	2021-08	2021	8
5438	5444	6	4	0.14968	5173.0	ORF1ab	1.0	1725.0	5179.0	ORF1ab	1.0	1727.0	2.0	same gene	2021-08	2021	8
5438	5445	7	4	0.14968	5173.0	ORF1ab	1.0	1725.0	5180.0	ORF1ab	2.0	1727.0	2.0	same gene	2021-08	2021	8
5438	5446	8	4	0.14968	5173.0	ORF1ab	1.0	1725.0	5181.0	ORF1ab	3.0	1727.0	2.0	same gene	2021-08	2021	8
5446	5430	16	4	0.14968	5181.0	ORF1ab	3.0	1727.0	5165.0	ORF1ab	2.0	1722.0	5.0	same gene	2021-08	2021	8
5430	5439	9	4	0.14968	5165.0	ORF1ab	2.0	1722.0	5174.0	ORF1ab	2.0	1725.0	3.0	same gene	2021-08	2021	8
4053	4068	15	4	0.14968	3788.0	ORF1ab	2.0	1263.0	3803.0	ORF1ab	2.0	1268.0	5.0	same gene	2021-08	2021	8
5438	5449	11	4	0.14968	5173.0	ORF1ab	1.0	1725.0	5184.0	ORF1ab	3.0	1728.0	3.0	same gene	2021-08	2021	8
5430	5443	13	4	0.14968	5165.0	ORF1ab	2.0	1722.0	5178.0	ORF1ab	3.0	1726.0	4.0	same gene	2021-08	2021	8
5444	5430	14	4	0.14968	5179.0	ORF1ab	1.0	1727.0	5165.0	ORF1ab	2.0	1722.0	5.0	same gene	2021-08	2021	8
5430	5444	14	4	0.14968	5165.0	ORF1ab	2.0	1722.0	5179.0	ORF1ab	1.0	1727.0	5.0	same gene	2021-08	2021	8
5438	5433	5	4	0.14968	5173.0	ORF1ab	1.0	1725.0	5168.0	ORF1ab	2.0	1723.0	2.0	same gene	2021-08	2021	8
5430	5445	15	4	0.14968	5165.0	ORF1ab	2.0	1722.0	5180.0	ORF1ab	2.0	1727.0	5.0	same gene	2021-08	2021	8
4073	4053	20	4	0.14968	3808.0	ORF1ab	1.0	1270.0	3788.0	ORF1ab	2.0	1263.0	7.0	same gene	2021-08	2021	8
4068	4053	15	4	0.14968	3803.0	ORF1ab	2.0	1268.0	3788.0	ORF1ab	2.0	1263.0	5.0	same gene	2021-08	2021	8
5430	5446	16	4	0.14968	5165.0	ORF1ab	2.0	1722.0	5181.0	ORF1ab	3.0	1727.0	5.0	same gene	2021-08	2021	8
5443	5430	13	4	0.14968	5178.0	ORF1ab	3.0	1726.0	5165.0	ORF1ab	2.0	1722.0	4.0	same gene	2021-08	2021	8
5444	5438	6	4	0.14968	5179.0	ORF1ab	1.0	1727.0	5173.0	ORF1ab	1.0	1725.0	2.0	same gene	2021-08	2021	8
5445	5438	7	4	0.14968	5180.0	ORF1ab	2.0	1727.0	5173.0	ORF1ab	1.0	1725.0	2.0	same gene	2021-08	2021	8
5439	5430	9	4	0.14968	5174.0	ORF1ab	2.0	1725.0	5165.0	ORF1ab	2.0	1722.0	3.0	same gene	2021-08	2021	8
5435	5430	5	4	0.14968	5170.0	ORF1ab	1.0	1724.0	5165.0	ORF1ab	2.0	1722.0	2.0	same gene	2021-08	2021	8
5445	5430	15	4	0.14968	5180.0	ORF1ab	2.0	1727.0	5165.0	ORF1ab	2.0	1722.0	5.0	same gene	2021-08	2021	8
5429	5449	20	4	0.14967	5164.0	ORF1ab	1.0	1722.0	5184.0	ORF1ab	3.0	1728.0	6.0	same gene	2021-08	2021	8
5435	5429	6	4	0.14967	5170.0	ORF1ab	1.0	1724.0	5164.0	ORF1ab	1.0	1722.0	2.0	same gene	2021-08	2021	8
5444	5429	15	4	0.14967	5179.0	ORF1ab	1.0	1727.0	5164.0	ORF1ab	1.0	1722.0	5.0	same gene	2021-08	2021	8
5443	5429	14	4	0.14967	5178.0	ORF1ab	3.0	1726.0	5164.0	ORF1ab	1.0	1722.0	4.0	same gene	2021-08	2021	8
5442	5429	13	4	0.14967	5177.0	ORF1ab	2.0	1726.0	5164.0	ORF1ab	1.0	1722.0	4.0	same gene	2021-08	2021	8
5440	5429	11	4	0.14967	5175.0	ORF1ab	3.0	1725.0	5164.0	ORF1ab	1.0	1722.0	3.0	same gene	2021-08	2021	8
5439	5429	10	4	0.14967	5174.0	ORF1ab	2.0	1725.0	5164.0	ORF1ab	1.0	1722.0	3.0	same gene	2021-08	2021	8
5429	5435	6	4	0.14967	5164.0	ORF1ab	1.0	1722.0	5170.0	ORF1ab	1.0	1724.0	2.0	same gene	2021-08	2021	8
5429	5439	10	4	0.14967	5164.0	ORF1ab	1.0	1722.0	5174.0	ORF1ab	2.0	1725.0	3.0	same gene	2021-08	2021	8
5446	5429	17	4	0.14967	5181.0	ORF1ab	3.0	1727.0	5164.0	ORF1ab	1.0	1722.0	5.0	same gene	2021-08	2021	8
5429	5440	11	4	0.14967	5164.0	ORF1ab	1.0	1722.0	5175.0	ORF1ab	3.0	1725.0	3.0	same gene	2021-08	2021	8
5429	5442	13	4	0.14967	5164.0	ORF1ab	1.0	1722.0	5177.0	ORF1ab	2.0	1726.0	4.0	same gene	2021-08	2021	8
5429	5443	14	4	0.14967	5164.0	ORF1ab	1.0	1722.0	5178.0	ORF1ab	3.0	1726.0	4.0	same gene	2021-08	2021	8
5429	5444	15	4	0.14967	5164.0	ORF1ab	1.0	1722.0	5179.0	ORF1ab	1.0	1727.0	5.0	same gene	2021-08	2021	8
5445	5429	16	4	0.14967	5180.0	ORF1ab	2.0	1727.0	5164.0	ORF1ab	1.0	1722.0	5.0	same gene	2021-08	2021	8
5429	5446	17	4	0.14967	5164.0	ORF1ab	1.0	1722.0	5181.0	ORF1ab	3.0	1727.0	5.0	same gene	2021-08	2021	8
5449	5429	20	4	0.14967	5184.0	ORF1ab	3.0	1728.0	5164.0	ORF1ab	1.0	1722.0	6.0	same gene	2021-08	2021	8
5429	5445	16	4	0.14967	5164.0	ORF1ab	1.0	1722.0	5180.0	ORF1ab	2.0	1727.0	5.0	same gene	2021-08	2021	8
4053	4047	6	4	0.14966	3788.0	ORF1ab	2.0	1263.0	3782.0	ORF1ab	2.0	1261.0	2.0	same gene	2021-08	2021	8
4047	4053	6	4	0.14966	3782.0	ORF1ab	2.0	1261.0	3788.0	ORF1ab	2.0	1263.0	2.0	same gene	2021-08	2021	8
5427	5446	19	4	0.14963	5162.0	ORF1ab	2.0	1721.0	5181.0	ORF1ab	3.0	1727.0	6.0	same gene	2021-08	2021	8
5439	5427	12	4	0.14963	5174.0	ORF1ab	2.0	1725.0	5162.0	ORF1ab	2.0	1721.0	4.0	same gene	2021-08	2021	8
5427	5444	17	4	0.14963	5162.0	ORF1ab	2.0	1721.0	5179.0	ORF1ab	1.0	1727.0	6.0	same gene	2021-08	2021	8
5427	5435	8	4	0.14963	5162.0	ORF1ab	2.0	1721.0	5170.0	ORF1ab	1.0	1724.0	3.0	same gene	2021-08	2021	8
5433	5427	6	4	0.14963	5168.0	ORF1ab	2.0	1723.0	5162.0	ORF1ab	2.0	1721.0	2.0	same gene	2021-08	2021	8
5432	5427	5	4	0.14963	5167.0	ORF1ab	1.0	1723.0	5162.0	ORF1ab	2.0	1721.0	2.0	same gene	2021-08	2021	8
5427	5445	18	4	0.14963	5162.0	ORF1ab	2.0	1721.0	5180.0	ORF1ab	2.0	1727.0	6.0	same gene	2021-08	2021	8
4064	4058	6	4	0.14963	3799.0	ORF1ab	1.0	1267.0	3793.0	ORF1ab	1.0	1265.0	2.0	same gene	2021-08	2021	8
4065	4058	7	4	0.14963	3800.0	ORF1ab	2.0	1267.0	3793.0	ORF1ab	1.0	1265.0	2.0	same gene	2021-08	2021	8
5444	5427	17	4	0.14963	5179.0	ORF1ab	1.0	1727.0	5162.0	ORF1ab	2.0	1721.0	6.0	same gene	2021-08	2021	8
4058	4052	6	4	0.14963	3793.0	ORF1ab	1.0	1265.0	3787.0	ORF1ab	1.0	1263.0	2.0	same gene	2021-08	2021	8
4052	4058	6	4	0.14963	3787.0	ORF1ab	1.0	1263.0	3793.0	ORF1ab	1.0	1265.0	2.0	same gene	2021-08	2021	8
4058	4064	6	4	0.14963	3793.0	ORF1ab	1.0	1265.0	3799.0	ORF1ab	1.0	1267.0	2.0	same gene	2021-08	2021	8
4058	4065	7	4	0.14963	3793.0	ORF1ab	1.0	1265.0	3800.0	ORF1ab	2.0	1267.0	2.0	same gene	2021-08	2021	8
5443	5427	16	4	0.14963	5178.0	ORF1ab	3.0	1726.0	5162.0	ORF1ab	2.0	1721.0	5.0	same gene	2021-08	2021	8
5435	5427	8	4	0.14963	5170.0	ORF1ab	1.0	1724.0	5162.0	ORF1ab	2.0	1721.0	3.0	same gene	2021-08	2021	8
5445	5427	18	4	0.14963	5180.0	ORF1ab	2.0	1727.0	5162.0	ORF1ab	2.0	1721.0	6.0	same gene	2021-08	2021	8
5427	5443	16	4	0.14963	5162.0	ORF1ab	2.0	1721.0	5178.0	ORF1ab	3.0	1726.0	5.0	same gene	2021-08	2021	8
5446	5427	19	4	0.14963	5181.0	ORF1ab	3.0	1727.0	5162.0	ORF1ab	2.0	1721.0	6.0	same gene	2021-08	2021	8
5427	5433	6	4	0.14963	5162.0	ORF1ab	2.0	1721.0	5168.0	ORF1ab	2.0	1723.0	2.0	same gene	2021-08	2021	8
5427	5439	12	4	0.14963	5162.0	ORF1ab	2.0	1721.0	5174.0	ORF1ab	2.0	1725.0	4.0	same gene	2021-08	2021	8
5427	5432	5	4	0.14963	5162.0	ORF1ab	2.0	1721.0	5167.0	ORF1ab	1.0	1723.0	2.0	same gene	2021-08	2021	8
5426	5446	20	4	0.14958	5161.0	ORF1ab	1.0	1721.0	5181.0	ORF1ab	3.0	1727.0	6.0	same gene	2021-08	2021	8
5436	5443	7	4	0.14958	5171.0	ORF1ab	2.0	1724.0	5178.0	ORF1ab	3.0	1726.0	2.0	same gene	2021-08	2021	8
5436	5444	8	4	0.14958	5171.0	ORF1ab	2.0	1724.0	5179.0	ORF1ab	1.0	1727.0	3.0	same gene	2021-08	2021	8
5443	5436	7	4	0.14958	5178.0	ORF1ab	3.0	1726.0	5171.0	ORF1ab	2.0	1724.0	2.0	same gene	2021-08	2021	8
5444	5436	8	4	0.14958	5179.0	ORF1ab	1.0	1727.0	5171.0	ORF1ab	2.0	1724.0	3.0	same gene	2021-08	2021	8
5445	5436	9	4	0.14958	5180.0	ORF1ab	2.0	1727.0	5171.0	ORF1ab	2.0	1724.0	3.0	same gene	2021-08	2021	8
5446	5436	10	4	0.14958	5181.0	ORF1ab	3.0	1727.0	5171.0	ORF1ab	2.0	1724.0	3.0	same gene	2021-08	2021	8
5436	5445	9	4	0.14958	5171.0	ORF1ab	2.0	1724.0	5180.0	ORF1ab	2.0	1727.0	3.0	same gene	2021-08	2021	8
5439	5426	13	4	0.14958	5174.0	ORF1ab	2.0	1725.0	5161.0	ORF1ab	1.0	1721.0	4.0	same gene	2021-08	2021	8
5435	5426	9	4	0.14958	5170.0	ORF1ab	1.0	1724.0	5161.0	ORF1ab	1.0	1721.0	3.0	same gene	2021-08	2021	8
5426	5444	18	4	0.14958	5161.0	ORF1ab	1.0	1721.0	5179.0	ORF1ab	1.0	1727.0	6.0	same gene	2021-08	2021	8
5426	5445	19	4	0.14958	5161.0	ORF1ab	1.0	1721.0	5180.0	ORF1ab	2.0	1727.0	6.0	same gene	2021-08	2021	8
5426	5432	6	4	0.14958	5161.0	ORF1ab	1.0	1721.0	5167.0	ORF1ab	1.0	1723.0	2.0	same gene	2021-08	2021	8
5426	5443	17	4	0.14958	5161.0	ORF1ab	1.0	1721.0	5178.0	ORF1ab	3.0	1726.0	5.0	same gene	2021-08	2021	8
5432	5426	6	4	0.14958	5167.0	ORF1ab	1.0	1723.0	5161.0	ORF1ab	1.0	1721.0	2.0	same gene	2021-08	2021	8
5443	5426	17	4	0.14958	5178.0	ORF1ab	3.0	1726.0	5161.0	ORF1ab	1.0	1721.0	5.0	same gene	2021-08	2021	8
5444	5426	18	4	0.14958	5179.0	ORF1ab	1.0	1727.0	5161.0	ORF1ab	1.0	1721.0	6.0	same gene	2021-08	2021	8
5445	5426	19	4	0.14958	5180.0	ORF1ab	2.0	1727.0	5161.0	ORF1ab	1.0	1721.0	6.0	same gene	2021-08	2021	8
5446	5426	20	4	0.14958	5181.0	ORF1ab	3.0	1727.0	5161.0	ORF1ab	1.0	1721.0	6.0	same gene	2021-08	2021	8
5426	5439	13	4	0.14958	5161.0	ORF1ab	1.0	1721.0	5174.0	ORF1ab	2.0	1725.0	4.0	same gene	2021-08	2021	8
5426	5435	9	4	0.14958	5161.0	ORF1ab	1.0	1721.0	5170.0	ORF1ab	1.0	1724.0	3.0	same gene	2021-08	2021	8
5433	5426	7	4	0.14958	5168.0	ORF1ab	2.0	1723.0	5161.0	ORF1ab	1.0	1721.0	2.0	same gene	2021-08	2021	8
5426	5433	7	4	0.14958	5161.0	ORF1ab	1.0	1721.0	5168.0	ORF1ab	2.0	1723.0	2.0	same gene	2021-08	2021	8
5436	5446	10	4	0.14958	5171.0	ORF1ab	2.0	1724.0	5181.0	ORF1ab	3.0	1727.0	3.0	same gene	2021-08	2021	8
5447	5443	4	4	0.14957	5182.0	ORF1ab	1.0	1728.0	5178.0	ORF1ab	3.0	1726.0	2.0	same gene	2021-08	2021	8
5447	5435	12	4	0.14957	5182.0	ORF1ab	1.0	1728.0	5170.0	ORF1ab	1.0	1724.0	4.0	same gene	2021-08	2021	8
5432	5447	15	4	0.14957	5167.0	ORF1ab	1.0	1723.0	5182.0	ORF1ab	1.0	1728.0	5.0	same gene	2021-08	2021	8
5447	5442	5	4	0.14957	5182.0	ORF1ab	1.0	1728.0	5177.0	ORF1ab	2.0	1726.0	2.0	same gene	2021-08	2021	8
5439	5447	8	4	0.14957	5174.0	ORF1ab	2.0	1725.0	5182.0	ORF1ab	1.0	1728.0	3.0	same gene	2021-08	2021	8
5442	5447	5	4	0.14957	5177.0	ORF1ab	2.0	1726.0	5182.0	ORF1ab	1.0	1728.0	2.0	same gene	2021-08	2021	8
5435	5447	12	4	0.14957	5170.0	ORF1ab	1.0	1724.0	5182.0	ORF1ab	1.0	1728.0	4.0	same gene	2021-08	2021	8
5443	5447	4	4	0.14957	5178.0	ORF1ab	3.0	1726.0	5182.0	ORF1ab	1.0	1728.0	2.0	same gene	2021-08	2021	8
5433	5447	14	4	0.14957	5168.0	ORF1ab	2.0	1723.0	5182.0	ORF1ab	1.0	1728.0	5.0	same gene	2021-08	2021	8
5440	5447	7	4	0.14957	5175.0	ORF1ab	3.0	1725.0	5182.0	ORF1ab	1.0	1728.0	3.0	same gene	2021-08	2021	8
5447	5432	15	4	0.14957	5182.0	ORF1ab	1.0	1728.0	5167.0	ORF1ab	1.0	1723.0	5.0	same gene	2021-08	2021	8
5447	5440	7	4	0.14957	5182.0	ORF1ab	1.0	1728.0	5175.0	ORF1ab	3.0	1725.0	3.0	same gene	2021-08	2021	8
5447	5433	14	4	0.14957	5182.0	ORF1ab	1.0	1728.0	5168.0	ORF1ab	2.0	1723.0	5.0	same gene	2021-08	2021	8
5447	5439	8	4	0.14957	5182.0	ORF1ab	1.0	1728.0	5174.0	ORF1ab	2.0	1725.0	3.0	same gene	2021-08	2021	8
5449	5441	8	4	0.14953	5184.0	ORF1ab	3.0	1728.0	5176.0	ORF1ab	1.0	1726.0	2.0	same gene	2021-08	2021	8
5444	5431	13	4	0.14953	5179.0	ORF1ab	1.0	1727.0	5166.0	ORF1ab	3.0	1722.0	5.0	same gene	2021-08	2021	8
5441	5432	9	4	0.14953	5176.0	ORF1ab	1.0	1726.0	5167.0	ORF1ab	1.0	1723.0	3.0	same gene	2021-08	2021	8
5441	5433	8	4	0.14953	5176.0	ORF1ab	1.0	1726.0	5168.0	ORF1ab	2.0	1723.0	3.0	same gene	2021-08	2021	8
5441	5435	6	4	0.14953	5176.0	ORF1ab	1.0	1726.0	5170.0	ORF1ab	1.0	1724.0	2.0	same gene	2021-08	2021	8
5446	5431	15	4	0.14953	5181.0	ORF1ab	3.0	1727.0	5166.0	ORF1ab	3.0	1722.0	5.0	same gene	2021-08	2021	8
5445	5431	14	4	0.14953	5180.0	ORF1ab	2.0	1727.0	5166.0	ORF1ab	3.0	1722.0	5.0	same gene	2021-08	2021	8
5431	5435	4	4	0.14953	5166.0	ORF1ab	3.0	1722.0	5170.0	ORF1ab	1.0	1724.0	2.0	same gene	2021-08	2021	8
5440	5431	9	4	0.14953	5175.0	ORF1ab	3.0	1725.0	5166.0	ORF1ab	3.0	1722.0	3.0	same gene	2021-08	2021	8
5443	5431	12	4	0.14953	5178.0	ORF1ab	3.0	1726.0	5166.0	ORF1ab	3.0	1722.0	4.0	same gene	2021-08	2021	8
5442	5431	11	4	0.14953	5177.0	ORF1ab	2.0	1726.0	5166.0	ORF1ab	3.0	1722.0	4.0	same gene	2021-08	2021	8
5431	5439	8	4	0.14953	5166.0	ORF1ab	3.0	1722.0	5174.0	ORF1ab	2.0	1725.0	3.0	same gene	2021-08	2021	8
5439	5431	8	4	0.14953	5174.0	ORF1ab	2.0	1725.0	5166.0	ORF1ab	3.0	1722.0	3.0	same gene	2021-08	2021	8
5435	5431	4	4	0.14953	5170.0	ORF1ab	1.0	1724.0	5166.0	ORF1ab	3.0	1722.0	2.0	same gene	2021-08	2021	8
5435	5441	6	4	0.14953	5170.0	ORF1ab	1.0	1724.0	5176.0	ORF1ab	1.0	1726.0	2.0	same gene	2021-08	2021	8
5433	5441	8	4	0.14953	5168.0	ORF1ab	2.0	1723.0	5176.0	ORF1ab	1.0	1726.0	3.0	same gene	2021-08	2021	8
5432	5441	9	4	0.14953	5167.0	ORF1ab	1.0	1723.0	5176.0	ORF1ab	1.0	1726.0	3.0	same gene	2021-08	2021	8
5431	5449	18	4	0.14953	5166.0	ORF1ab	3.0	1722.0	5184.0	ORF1ab	3.0	1728.0	6.0	same gene	2021-08	2021	8
5431	5446	15	4	0.14953	5166.0	ORF1ab	3.0	1722.0	5181.0	ORF1ab	3.0	1727.0	5.0	same gene	2021-08	2021	8
5431	5445	14	4	0.14953	5166.0	ORF1ab	3.0	1722.0	5180.0	ORF1ab	2.0	1727.0	5.0	same gene	2021-08	2021	8
5431	5444	13	4	0.14953	5166.0	ORF1ab	3.0	1722.0	5179.0	ORF1ab	1.0	1727.0	5.0	same gene	2021-08	2021	8
5431	5443	12	4	0.14953	5166.0	ORF1ab	3.0	1722.0	5178.0	ORF1ab	3.0	1726.0	4.0	same gene	2021-08	2021	8
5431	5442	11	4	0.14953	5166.0	ORF1ab	3.0	1722.0	5177.0	ORF1ab	2.0	1726.0	4.0	same gene	2021-08	2021	8
5431	5440	9	4	0.14953	5166.0	ORF1ab	3.0	1722.0	5175.0	ORF1ab	3.0	1725.0	3.0	same gene	2021-08	2021	8
5449	5431	18	4	0.14953	5184.0	ORF1ab	3.0	1728.0	5166.0	ORF1ab	3.0	1722.0	6.0	same gene	2021-08	2021	8
5441	5449	8	4	0.14953	5176.0	ORF1ab	1.0	1726.0	5184.0	ORF1ab	3.0	1728.0	2.0	same gene	2021-08	2021	8
5432	5450	18	4	0.14946	5167.0	ORF1ab	1.0	1723.0	5185.0	ORF1ab	1.0	1729.0	6.0	same gene	2021-08	2021	8
5450	5445	5	4	0.14946	5185.0	ORF1ab	1.0	1729.0	5180.0	ORF1ab	2.0	1727.0	2.0	same gene	2021-08	2021	8
5450	5435	15	4	0.14946	5185.0	ORF1ab	1.0	1729.0	5170.0	ORF1ab	1.0	1724.0	5.0	same gene	2021-08	2021	8
5433	5450	17	4	0.14946	5168.0	ORF1ab	2.0	1723.0	5185.0	ORF1ab	1.0	1729.0	6.0	same gene	2021-08	2021	8
5435	5450	15	4	0.14946	5170.0	ORF1ab	1.0	1724.0	5185.0	ORF1ab	1.0	1729.0	5.0	same gene	2021-08	2021	8
5450	5432	18	4	0.14946	5185.0	ORF1ab	1.0	1729.0	5167.0	ORF1ab	1.0	1723.0	6.0	same gene	2021-08	2021	8
5450	5439	11	4	0.14946	5185.0	ORF1ab	1.0	1729.0	5174.0	ORF1ab	2.0	1725.0	4.0	same gene	2021-08	2021	8
5439	5450	11	4	0.14946	5174.0	ORF1ab	2.0	1725.0	5185.0	ORF1ab	1.0	1729.0	4.0	same gene	2021-08	2021	8
5443	5450	7	4	0.14946	5178.0	ORF1ab	3.0	1726.0	5185.0	ORF1ab	1.0	1729.0	3.0	same gene	2021-08	2021	8
5450	5433	17	4	0.14946	5185.0	ORF1ab	1.0	1729.0	5168.0	ORF1ab	2.0	1723.0	6.0	same gene	2021-08	2021	8
5444	5450	6	4	0.14946	5179.0	ORF1ab	1.0	1727.0	5185.0	ORF1ab	1.0	1729.0	2.0	same gene	2021-08	2021	8
5445	5450	5	4	0.14946	5180.0	ORF1ab	2.0	1727.0	5185.0	ORF1ab	1.0	1729.0	2.0	same gene	2021-08	2021	8
5446	5450	4	4	0.14946	5181.0	ORF1ab	3.0	1727.0	5185.0	ORF1ab	1.0	1729.0	2.0	same gene	2021-08	2021	8
5450	5444	6	4	0.14946	5185.0	ORF1ab	1.0	1729.0	5179.0	ORF1ab	1.0	1727.0	2.0	same gene	2021-08	2021	8
5450	5443	7	4	0.14946	5185.0	ORF1ab	1.0	1729.0	5178.0	ORF1ab	3.0	1726.0	3.0	same gene	2021-08	2021	8
5450	5446	4	4	0.14946	5185.0	ORF1ab	1.0	1729.0	5181.0	ORF1ab	3.0	1727.0	2.0	same gene	2021-08	2021	8
5440	5451	11	4	0.14945	5175.0	ORF1ab	3.0	1725.0	5186.0	ORF1ab	2.0	1729.0	4.0	same gene	2021-08	2021	8
5451	5440	11	4	0.14945	5186.0	ORF1ab	2.0	1729.0	5175.0	ORF1ab	3.0	1725.0	4.0	same gene	2021-08	2021	8
5451	5442	9	4	0.14945	5186.0	ORF1ab	2.0	1729.0	5177.0	ORF1ab	2.0	1726.0	3.0	same gene	2021-08	2021	8
5442	5451	9	4	0.14945	5177.0	ORF1ab	2.0	1726.0	5186.0	ORF1ab	2.0	1729.0	3.0	same gene	2021-08	2021	8
4075	4079	4	4	0.14942	3810.0	ORF1ab	3.0	1270.0	3814.0	ORF1ab	1.0	1272.0	2.0	same gene	2021-08	2021	8
4079	4075	4	4	0.14942	3814.0	ORF1ab	1.0	1272.0	3810.0	ORF1ab	3.0	1270.0	2.0	same gene	2021-08	2021	8
6639	6645	6	4	0.14938	6374.0	ORF1ab	2.0	2125.0	6380.0	ORF1ab	2.0	2127.0	2.0	same gene	2021-08	2021	8
6645	6639	6	4	0.14938	6380.0	ORF1ab	2.0	2127.0	6374.0	ORF1ab	2.0	2125.0	2.0	same gene	2021-08	2021	8
6645	6637	8	4	0.14937	6380.0	ORF1ab	2.0	2127.0	6372.0	ORF1ab	3.0	2124.0	3.0	same gene	2021-08	2021	8
4076	1745	2331	4	0.14937	3811.0	ORF1ab	1.0	1271.0	1480.0	ORF1ab	1.0	494.0	777.0	same gene	2021-08	2021	8
6637	6645	8	4	0.14937	6372.0	ORF1ab	3.0	2124.0	6380.0	ORF1ab	2.0	2127.0	3.0	same gene	2021-08	2021	8
1745	4076	2331	4	0.14937	1480.0	ORF1ab	1.0	494.0	3811.0	ORF1ab	1.0	1271.0	777.0	same gene	2021-08	2021	8
6637	6642	5	4	0.14937	6372.0	ORF1ab	3.0	2124.0	6377.0	ORF1ab	2.0	2126.0	2.0	same gene	2021-08	2021	8
6637	6643	6	4	0.14937	6372.0	ORF1ab	3.0	2124.0	6378.0	ORF1ab	3.0	2126.0	2.0	same gene	2021-08	2021	8
6642	6637	5	4	0.14937	6377.0	ORF1ab	2.0	2126.0	6372.0	ORF1ab	3.0	2124.0	2.0	same gene	2021-08	2021	8
6643	6637	6	4	0.14937	6378.0	ORF1ab	3.0	2126.0	6372.0	ORF1ab	3.0	2124.0	2.0	same gene	2021-08	2021	8
6645	6640	5	4	0.14932	6380.0	ORF1ab	2.0	2127.0	6375.0	ORF1ab	3.0	2125.0	2.0	same gene	2021-08	2021	8
6640	6645	5	4	0.14932	6375.0	ORF1ab	3.0	2125.0	6380.0	ORF1ab	2.0	2127.0	2.0	same gene	2021-08	2021	8
4059	4064	5	4	0.14927	3794.0	ORF1ab	2.0	1265.0	3799.0	ORF1ab	1.0	1267.0	2.0	same gene	2021-08	2021	8
4059	4052	7	4	0.14927	3794.0	ORF1ab	2.0	1265.0	3787.0	ORF1ab	1.0	1263.0	2.0	same gene	2021-08	2021	8
4059	4065	6	4	0.14927	3794.0	ORF1ab	2.0	1265.0	3800.0	ORF1ab	2.0	1267.0	2.0	same gene	2021-08	2021	8
4052	4059	7	4	0.14927	3787.0	ORF1ab	1.0	1263.0	3794.0	ORF1ab	2.0	1265.0	2.0	same gene	2021-08	2021	8
4065	4059	6	4	0.14927	3800.0	ORF1ab	2.0	1267.0	3794.0	ORF1ab	2.0	1265.0	2.0	same gene	2021-08	2021	8
4064	4059	5	4	0.14927	3799.0	ORF1ab	1.0	1267.0	3794.0	ORF1ab	2.0	1265.0	2.0	same gene	2021-08	2021	8
6648	6642	6	4	0.14924	6383.0	ORF1ab	2.0	2128.0	6377.0	ORF1ab	2.0	2126.0	2.0	same gene	2021-08	2021	8
6642	6648	6	4	0.14924	6377.0	ORF1ab	2.0	2126.0	6383.0	ORF1ab	2.0	2128.0	2.0	same gene	2021-08	2021	8
6647	6643	4	4	0.14924	6382.0	ORF1ab	1.0	2128.0	6378.0	ORF1ab	3.0	2126.0	2.0	same gene	2021-08	2021	8
6648	6643	5	4	0.14924	6383.0	ORF1ab	2.0	2128.0	6378.0	ORF1ab	3.0	2126.0	2.0	same gene	2021-08	2021	8
6643	6647	4	4	0.14924	6378.0	ORF1ab	3.0	2126.0	6382.0	ORF1ab	1.0	2128.0	2.0	same gene	2021-08	2021	8
6643	6648	5	4	0.14924	6378.0	ORF1ab	3.0	2126.0	6383.0	ORF1ab	2.0	2128.0	2.0	same gene	2021-08	2021	8
6647	6642	5	4	0.14924	6382.0	ORF1ab	1.0	2128.0	6377.0	ORF1ab	2.0	2126.0	2.0	same gene	2021-08	2021	8
6642	6647	5	4	0.14924	6377.0	ORF1ab	2.0	2126.0	6382.0	ORF1ab	1.0	2128.0	2.0	same gene	2021-08	2021	8
1737	1749	12	4	0.14919	1472.0	ORF1ab	2.0	491.0	1484.0	ORF1ab	2.0	495.0	4.0	same gene	2021-08	2021	8
1737	1748	11	4	0.14919	1472.0	ORF1ab	2.0	491.0	1483.0	ORF1ab	1.0	495.0	4.0	same gene	2021-08	2021	8
1744	1749	5	4	0.14919	1479.0	ORF1ab	3.0	493.0	1484.0	ORF1ab	2.0	495.0	2.0	same gene	2021-08	2021	8
1737	1744	7	4	0.14919	1472.0	ORF1ab	2.0	491.0	1479.0	ORF1ab	3.0	493.0	2.0	same gene	2021-08	2021	8
1744	1731	13	4	0.14919	1479.0	ORF1ab	3.0	493.0	1466.0	ORF1ab	2.0	489.0	4.0	same gene	2021-08	2021	8
1744	1748	4	4	0.14919	1479.0	ORF1ab	3.0	493.0	1483.0	ORF1ab	1.0	495.0	2.0	same gene	2021-08	2021	8
1735	1749	14	4	0.14919	1470.0	ORF1ab	3.0	490.0	1484.0	ORF1ab	2.0	495.0	5.0	same gene	2021-08	2021	8
1733	1739	6	4	0.14919	1468.0	ORF1ab	1.0	490.0	1474.0	ORF1ab	1.0	492.0	2.0	same gene	2021-08	2021	8
1744	1737	7	4	0.14919	1479.0	ORF1ab	3.0	493.0	1472.0	ORF1ab	2.0	491.0	2.0	same gene	2021-08	2021	8
1749	1735	14	4	0.14919	1484.0	ORF1ab	2.0	495.0	1470.0	ORF1ab	3.0	490.0	5.0	same gene	2021-08	2021	8
1748	1737	11	4	0.14919	1483.0	ORF1ab	1.0	495.0	1472.0	ORF1ab	2.0	491.0	4.0	same gene	2021-08	2021	8
1749	1737	12	4	0.14919	1484.0	ORF1ab	2.0	495.0	1472.0	ORF1ab	2.0	491.0	4.0	same gene	2021-08	2021	8
1737	1731	6	4	0.14919	1472.0	ORF1ab	2.0	491.0	1466.0	ORF1ab	2.0	489.0	2.0	same gene	2021-08	2021	8
1731	1749	18	4	0.14919	1466.0	ORF1ab	2.0	489.0	1484.0	ORF1ab	2.0	495.0	6.0	same gene	2021-08	2021	8
1731	1748	17	4	0.14919	1466.0	ORF1ab	2.0	489.0	1483.0	ORF1ab	1.0	495.0	6.0	same gene	2021-08	2021	8
1748	1739	9	4	0.14919	1483.0	ORF1ab	1.0	495.0	1474.0	ORF1ab	1.0	492.0	3.0	same gene	2021-08	2021	8
1749	1739	10	4	0.14919	1484.0	ORF1ab	2.0	495.0	1474.0	ORF1ab	1.0	492.0	3.0	same gene	2021-08	2021	8
1749	1731	18	4	0.14919	1484.0	ORF1ab	2.0	495.0	1466.0	ORF1ab	2.0	489.0	6.0	same gene	2021-08	2021	8
1739	1748	9	4	0.14919	1474.0	ORF1ab	1.0	492.0	1483.0	ORF1ab	1.0	495.0	3.0	same gene	2021-08	2021	8
1748	1731	17	4	0.14919	1483.0	ORF1ab	1.0	495.0	1466.0	ORF1ab	2.0	489.0	6.0	same gene	2021-08	2021	8
1739	1749	10	4	0.14919	1474.0	ORF1ab	1.0	492.0	1484.0	ORF1ab	2.0	495.0	3.0	same gene	2021-08	2021	8
1739	1731	8	4	0.14919	1474.0	ORF1ab	1.0	492.0	1466.0	ORF1ab	2.0	489.0	3.0	same gene	2021-08	2021	8
1749	1744	5	4	0.14919	1484.0	ORF1ab	2.0	495.0	1479.0	ORF1ab	3.0	493.0	2.0	same gene	2021-08	2021	8
1733	1744	11	4	0.14919	1468.0	ORF1ab	1.0	490.0	1479.0	ORF1ab	3.0	493.0	3.0	same gene	2021-08	2021	8
1735	1739	4	4	0.14919	1470.0	ORF1ab	3.0	490.0	1474.0	ORF1ab	1.0	492.0	2.0	same gene	2021-08	2021	8
1739	1733	6	4	0.14919	1474.0	ORF1ab	1.0	492.0	1468.0	ORF1ab	1.0	490.0	2.0	same gene	2021-08	2021	8
1735	1744	9	4	0.14919	1470.0	ORF1ab	3.0	490.0	1479.0	ORF1ab	3.0	493.0	3.0	same gene	2021-08	2021	8
1731	1737	6	4	0.14919	1466.0	ORF1ab	2.0	489.0	1472.0	ORF1ab	2.0	491.0	2.0	same gene	2021-08	2021	8
1744	1733	11	4	0.14919	1479.0	ORF1ab	3.0	493.0	1468.0	ORF1ab	1.0	490.0	3.0	same gene	2021-08	2021	8
1748	1733	15	4	0.14919	1483.0	ORF1ab	1.0	495.0	1468.0	ORF1ab	1.0	490.0	5.0	same gene	2021-08	2021	8
1749	1733	16	4	0.14919	1484.0	ORF1ab	2.0	495.0	1468.0	ORF1ab	1.0	490.0	5.0	same gene	2021-08	2021	8
1731	1739	8	4	0.14919	1466.0	ORF1ab	2.0	489.0	1474.0	ORF1ab	1.0	492.0	3.0	same gene	2021-08	2021	8
1748	1735	13	4	0.14919	1483.0	ORF1ab	1.0	495.0	1470.0	ORF1ab	3.0	490.0	5.0	same gene	2021-08	2021	8
1735	1748	13	4	0.14919	1470.0	ORF1ab	3.0	490.0	1483.0	ORF1ab	1.0	495.0	5.0	same gene	2021-08	2021	8
1731	1744	13	4	0.14919	1466.0	ORF1ab	2.0	489.0	1479.0	ORF1ab	3.0	493.0	4.0	same gene	2021-08	2021	8
1748	1744	4	4	0.14919	1483.0	ORF1ab	1.0	495.0	1479.0	ORF1ab	3.0	493.0	2.0	same gene	2021-08	2021	8
1739	1735	4	4	0.14919	1474.0	ORF1ab	1.0	492.0	1470.0	ORF1ab	3.0	490.0	2.0	same gene	2021-08	2021	8
1733	1749	16	4	0.14919	1468.0	ORF1ab	1.0	490.0	1484.0	ORF1ab	2.0	495.0	5.0	same gene	2021-08	2021	8
1733	1748	15	4	0.14919	1468.0	ORF1ab	1.0	490.0	1483.0	ORF1ab	1.0	495.0	5.0	same gene	2021-08	2021	8
1744	1735	9	4	0.14919	1479.0	ORF1ab	3.0	493.0	1470.0	ORF1ab	3.0	490.0	3.0	same gene	2021-08	2021	8
1737	1750	13	4	0.14918	1472.0	ORF1ab	2.0	491.0	1485.0	ORF1ab	3.0	495.0	4.0	same gene	2021-08	2021	8
1736	1749	13	4	0.14918	1471.0	ORF1ab	1.0	491.0	1484.0	ORF1ab	2.0	495.0	4.0	same gene	2021-08	2021	8
1731	1750	19	4	0.14918	1466.0	ORF1ab	2.0	489.0	1485.0	ORF1ab	3.0	495.0	6.0	same gene	2021-08	2021	8
1735	1750	15	4	0.14918	1470.0	ORF1ab	3.0	490.0	1485.0	ORF1ab	3.0	495.0	5.0	same gene	2021-08	2021	8
1733	1750	17	4	0.14918	1468.0	ORF1ab	1.0	490.0	1485.0	ORF1ab	3.0	495.0	5.0	same gene	2021-08	2021	8
1736	1731	5	4	0.14918	1471.0	ORF1ab	1.0	491.0	1466.0	ORF1ab	2.0	489.0	2.0	same gene	2021-08	2021	8
1731	1736	5	4	0.14918	1466.0	ORF1ab	2.0	489.0	1471.0	ORF1ab	1.0	491.0	2.0	same gene	2021-08	2021	8
1739	1750	11	4	0.14918	1474.0	ORF1ab	1.0	492.0	1485.0	ORF1ab	3.0	495.0	3.0	same gene	2021-08	2021	8
1750	1744	6	4	0.14918	1485.0	ORF1ab	3.0	495.0	1479.0	ORF1ab	3.0	493.0	2.0	same gene	2021-08	2021	8
1736	1748	12	4	0.14918	1471.0	ORF1ab	1.0	491.0	1483.0	ORF1ab	1.0	495.0	4.0	same gene	2021-08	2021	8
1736	1744	8	4	0.14918	1471.0	ORF1ab	1.0	491.0	1479.0	ORF1ab	3.0	493.0	2.0	same gene	2021-08	2021	8
1750	1735	15	4	0.14918	1485.0	ORF1ab	3.0	495.0	1470.0	ORF1ab	3.0	490.0	5.0	same gene	2021-08	2021	8
1750	1739	11	4	0.14918	1485.0	ORF1ab	3.0	495.0	1474.0	ORF1ab	1.0	492.0	3.0	same gene	2021-08	2021	8
1744	1750	6	4	0.14918	1479.0	ORF1ab	3.0	493.0	1485.0	ORF1ab	3.0	495.0	2.0	same gene	2021-08	2021	8
1744	1736	8	4	0.14918	1479.0	ORF1ab	3.0	493.0	1471.0	ORF1ab	1.0	491.0	2.0	same gene	2021-08	2021	8
1748	1736	12	4	0.14918	1483.0	ORF1ab	1.0	495.0	1471.0	ORF1ab	1.0	491.0	4.0	same gene	2021-08	2021	8
1749	1736	13	4	0.14918	1484.0	ORF1ab	2.0	495.0	1471.0	ORF1ab	1.0	491.0	4.0	same gene	2021-08	2021	8
1750	1737	13	4	0.14918	1485.0	ORF1ab	3.0	495.0	1472.0	ORF1ab	2.0	491.0	4.0	same gene	2021-08	2021	8
1750	1733	17	4	0.14918	1485.0	ORF1ab	3.0	495.0	1468.0	ORF1ab	1.0	490.0	5.0	same gene	2021-08	2021	8
1750	1731	19	4	0.14918	1485.0	ORF1ab	3.0	495.0	1466.0	ORF1ab	2.0	489.0	6.0	same gene	2021-08	2021	8
1740	1749	9	4	0.14917	1475.0	ORF1ab	2.0	492.0	1484.0	ORF1ab	2.0	495.0	3.0	same gene	2021-08	2021	8
1740	1748	8	4	0.14917	1475.0	ORF1ab	2.0	492.0	1483.0	ORF1ab	1.0	495.0	3.0	same gene	2021-08	2021	8
1733	1740	7	4	0.14917	1468.0	ORF1ab	1.0	490.0	1475.0	ORF1ab	2.0	492.0	2.0	same gene	2021-08	2021	8
1749	1740	9	4	0.14917	1484.0	ORF1ab	2.0	495.0	1475.0	ORF1ab	2.0	492.0	3.0	same gene	2021-08	2021	8
1748	1740	8	4	0.14917	1483.0	ORF1ab	1.0	495.0	1475.0	ORF1ab	2.0	492.0	3.0	same gene	2021-08	2021	8
1731	1740	9	4	0.14917	1466.0	ORF1ab	2.0	489.0	1475.0	ORF1ab	2.0	492.0	3.0	same gene	2021-08	2021	8
1740	1735	5	4	0.14917	1475.0	ORF1ab	2.0	492.0	1470.0	ORF1ab	3.0	490.0	2.0	same gene	2021-08	2021	8
1735	1740	5	4	0.14917	1470.0	ORF1ab	3.0	490.0	1475.0	ORF1ab	2.0	492.0	2.0	same gene	2021-08	2021	8
1740	1731	9	4	0.14917	1475.0	ORF1ab	2.0	492.0	1466.0	ORF1ab	2.0	489.0	3.0	same gene	2021-08	2021	8
1740	1733	7	4	0.14917	1475.0	ORF1ab	2.0	492.0	1468.0	ORF1ab	1.0	490.0	2.0	same gene	2021-08	2021	8
1739	1734	5	4	0.14916	1474.0	ORF1ab	1.0	492.0	1469.0	ORF1ab	2.0	490.0	2.0	same gene	2021-08	2021	8
1748	1734	14	4	0.14916	1483.0	ORF1ab	1.0	495.0	1469.0	ORF1ab	2.0	490.0	5.0	same gene	2021-08	2021	8
1744	1734	10	4	0.14916	1479.0	ORF1ab	3.0	493.0	1469.0	ORF1ab	2.0	490.0	3.0	same gene	2021-08	2021	8
1734	1739	5	4	0.14916	1469.0	ORF1ab	2.0	490.0	1474.0	ORF1ab	1.0	492.0	2.0	same gene	2021-08	2021	8
1734	1744	10	4	0.14916	1469.0	ORF1ab	2.0	490.0	1479.0	ORF1ab	3.0	493.0	3.0	same gene	2021-08	2021	8
1734	1748	14	4	0.14916	1469.0	ORF1ab	2.0	490.0	1483.0	ORF1ab	1.0	495.0	5.0	same gene	2021-08	2021	8
1734	1749	15	4	0.14916	1469.0	ORF1ab	2.0	490.0	1484.0	ORF1ab	2.0	495.0	5.0	same gene	2021-08	2021	8
1743	1733	10	4	0.14916	1478.0	ORF1ab	2.0	493.0	1468.0	ORF1ab	1.0	490.0	3.0	same gene	2021-08	2021	8
1735	1743	8	4	0.14916	1470.0	ORF1ab	3.0	490.0	1478.0	ORF1ab	2.0	493.0	3.0	same gene	2021-08	2021	8
6649	6642	7	4	0.14916	6384.0	ORF1ab	3.0	2128.0	6377.0	ORF1ab	2.0	2126.0	2.0	same gene	2021-08	2021	8
6643	6649	6	4	0.14916	6378.0	ORF1ab	3.0	2126.0	6384.0	ORF1ab	3.0	2128.0	2.0	same gene	2021-08	2021	8
6649	6643	6	4	0.14916	6384.0	ORF1ab	3.0	2128.0	6378.0	ORF1ab	3.0	2126.0	2.0	same gene	2021-08	2021	8
6642	6649	7	4	0.14916	6377.0	ORF1ab	2.0	2126.0	6384.0	ORF1ab	3.0	2128.0	2.0	same gene	2021-08	2021	8
1731	1743	12	4	0.14916	1466.0	ORF1ab	2.0	489.0	1478.0	ORF1ab	2.0	493.0	4.0	same gene	2021-08	2021	8
1749	1734	15	4	0.14916	1484.0	ORF1ab	2.0	495.0	1469.0	ORF1ab	2.0	490.0	5.0	same gene	2021-08	2021	8
1748	1743	5	4	0.14916	1483.0	ORF1ab	1.0	495.0	1478.0	ORF1ab	2.0	493.0	2.0	same gene	2021-08	2021	8
1737	1743	6	4	0.14916	1472.0	ORF1ab	2.0	491.0	1478.0	ORF1ab	2.0	493.0	2.0	same gene	2021-08	2021	8
1749	1743	6	4	0.14916	1484.0	ORF1ab	2.0	495.0	1478.0	ORF1ab	2.0	493.0	2.0	same gene	2021-08	2021	8
1733	1743	10	4	0.14916	1468.0	ORF1ab	1.0	490.0	1478.0	ORF1ab	2.0	493.0	3.0	same gene	2021-08	2021	8
1743	1737	6	4	0.14916	1478.0	ORF1ab	2.0	493.0	1472.0	ORF1ab	2.0	491.0	2.0	same gene	2021-08	2021	8
1743	1735	8	4	0.14916	1478.0	ORF1ab	2.0	493.0	1470.0	ORF1ab	3.0	490.0	3.0	same gene	2021-08	2021	8
1743	1749	6	4	0.14916	1478.0	ORF1ab	2.0	493.0	1484.0	ORF1ab	2.0	495.0	2.0	same gene	2021-08	2021	8
1743	1748	5	4	0.14916	1478.0	ORF1ab	2.0	493.0	1483.0	ORF1ab	1.0	495.0	2.0	same gene	2021-08	2021	8
1743	1731	12	4	0.14916	1478.0	ORF1ab	2.0	493.0	1466.0	ORF1ab	2.0	489.0	4.0	same gene	2021-08	2021	8
1748	1754	6	4	0.14911	1483.0	ORF1ab	1.0	495.0	1489.0	ORF1ab	1.0	497.0	2.0	same gene	2021-08	2021	8
1742	1749	7	4	0.14911	1477.0	ORF1ab	1.0	493.0	1484.0	ORF1ab	2.0	495.0	2.0	same gene	2021-08	2021	8
1739	1751	12	4	0.14911	1474.0	ORF1ab	1.0	492.0	1486.0	ORF1ab	1.0	496.0	4.0	same gene	2021-08	2021	8
1739	1754	15	4	0.14911	1474.0	ORF1ab	1.0	492.0	1489.0	ORF1ab	1.0	497.0	5.0	same gene	2021-08	2021	8
1739	1746	7	4	0.14911	1474.0	ORF1ab	1.0	492.0	1481.0	ORF1ab	2.0	494.0	2.0	same gene	2021-08	2021	8
1737	1754	17	4	0.14911	1472.0	ORF1ab	2.0	491.0	1489.0	ORF1ab	1.0	497.0	6.0	same gene	2021-08	2021	8
1737	1751	14	4	0.14911	1472.0	ORF1ab	2.0	491.0	1486.0	ORF1ab	1.0	496.0	5.0	same gene	2021-08	2021	8
1735	1754	19	4	0.14911	1470.0	ORF1ab	3.0	490.0	1489.0	ORF1ab	1.0	497.0	7.0	same gene	2021-08	2021	8
1749	1754	5	4	0.14911	1484.0	ORF1ab	2.0	495.0	1489.0	ORF1ab	1.0	497.0	2.0	same gene	2021-08	2021	8
1737	1746	9	4	0.14911	1472.0	ORF1ab	2.0	491.0	1481.0	ORF1ab	2.0	494.0	3.0	same gene	2021-08	2021	8
1744	1751	7	4	0.14911	1479.0	ORF1ab	3.0	493.0	1486.0	ORF1ab	1.0	496.0	3.0	same gene	2021-08	2021	8
1737	1742	5	4	0.14911	1472.0	ORF1ab	2.0	491.0	1477.0	ORF1ab	1.0	493.0	2.0	same gene	2021-08	2021	8
1744	1754	10	4	0.14911	1479.0	ORF1ab	3.0	493.0	1489.0	ORF1ab	1.0	497.0	4.0	same gene	2021-08	2021	8
1742	1748	6	4	0.14911	1477.0	ORF1ab	1.0	493.0	1483.0	ORF1ab	1.0	495.0	2.0	same gene	2021-08	2021	8
1731	1751	20	4	0.14911	1466.0	ORF1ab	2.0	489.0	1486.0	ORF1ab	1.0	496.0	7.0	same gene	2021-08	2021	8
1735	1751	16	4	0.14911	1470.0	ORF1ab	3.0	490.0	1486.0	ORF1ab	1.0	496.0	6.0	same gene	2021-08	2021	8
1754	1744	10	4	0.14911	1489.0	ORF1ab	1.0	497.0	1479.0	ORF1ab	3.0	493.0	4.0	same gene	2021-08	2021	8
1749	1742	7	4	0.14911	1484.0	ORF1ab	2.0	495.0	1477.0	ORF1ab	1.0	493.0	2.0	same gene	2021-08	2021	8
1754	1739	15	4	0.14911	1489.0	ORF1ab	1.0	497.0	1474.0	ORF1ab	1.0	492.0	5.0	same gene	2021-08	2021	8
1751	1739	12	4	0.14911	1486.0	ORF1ab	1.0	496.0	1474.0	ORF1ab	1.0	492.0	4.0	same gene	2021-08	2021	8
1746	1739	7	4	0.14911	1481.0	ORF1ab	2.0	494.0	1474.0	ORF1ab	1.0	492.0	2.0	same gene	2021-08	2021	8
1754	1731	23	4	0.14911	1489.0	ORF1ab	1.0	497.0	1466.0	ORF1ab	2.0	489.0	8.0	same gene	2021-08	2021	8
1754	1737	17	4	0.14911	1489.0	ORF1ab	1.0	497.0	1472.0	ORF1ab	2.0	491.0	6.0	same gene	2021-08	2021	8
1751	1737	14	4	0.14911	1486.0	ORF1ab	1.0	496.0	1472.0	ORF1ab	2.0	491.0	5.0	same gene	2021-08	2021	8
1746	1737	9	4	0.14911	1481.0	ORF1ab	2.0	494.0	1472.0	ORF1ab	2.0	491.0	3.0	same gene	2021-08	2021	8
1742	1737	5	4	0.14911	1477.0	ORF1ab	1.0	493.0	1472.0	ORF1ab	2.0	491.0	2.0	same gene	2021-08	2021	8
1754	1735	19	4	0.14911	1489.0	ORF1ab	1.0	497.0	1470.0	ORF1ab	3.0	490.0	7.0	same gene	2021-08	2021	8
1751	1735	16	4	0.14911	1486.0	ORF1ab	1.0	496.0	1470.0	ORF1ab	3.0	490.0	6.0	same gene	2021-08	2021	8
1746	1735	11	4	0.14911	1481.0	ORF1ab	2.0	494.0	1470.0	ORF1ab	3.0	490.0	4.0	same gene	2021-08	2021	8
1735	1746	11	4	0.14911	1470.0	ORF1ab	3.0	490.0	1481.0	ORF1ab	2.0	494.0	4.0	same gene	2021-08	2021	8
1742	1735	7	4	0.14911	1477.0	ORF1ab	1.0	493.0	1470.0	ORF1ab	3.0	490.0	3.0	same gene	2021-08	2021	8
1754	1733	21	4	0.14911	1489.0	ORF1ab	1.0	497.0	1468.0	ORF1ab	1.0	490.0	7.0	same gene	2021-08	2021	8
1751	1733	18	4	0.14911	1486.0	ORF1ab	1.0	496.0	1468.0	ORF1ab	1.0	490.0	6.0	same gene	2021-08	2021	8
1746	1733	13	4	0.14911	1481.0	ORF1ab	2.0	494.0	1468.0	ORF1ab	1.0	490.0	4.0	same gene	2021-08	2021	8
1751	1744	7	4	0.14911	1486.0	ORF1ab	1.0	496.0	1479.0	ORF1ab	3.0	493.0	3.0	same gene	2021-08	2021	8
1748	1742	6	4	0.14911	1483.0	ORF1ab	1.0	495.0	1477.0	ORF1ab	1.0	493.0	2.0	same gene	2021-08	2021	8
1754	1748	6	4	0.14911	1489.0	ORF1ab	1.0	497.0	1483.0	ORF1ab	1.0	495.0	2.0	same gene	2021-08	2021	8
1754	1749	5	4	0.14911	1489.0	ORF1ab	1.0	497.0	1484.0	ORF1ab	2.0	495.0	2.0	same gene	2021-08	2021	8
1731	1742	11	4	0.14911	1466.0	ORF1ab	2.0	489.0	1477.0	ORF1ab	1.0	493.0	4.0	same gene	2021-08	2021	8
1735	1742	7	4	0.14911	1470.0	ORF1ab	3.0	490.0	1477.0	ORF1ab	1.0	493.0	3.0	same gene	2021-08	2021	8
1733	1754	21	4	0.14911	1468.0	ORF1ab	1.0	490.0	1489.0	ORF1ab	1.0	497.0	7.0	same gene	2021-08	2021	8
1733	1751	18	4	0.14911	1468.0	ORF1ab	1.0	490.0	1486.0	ORF1ab	1.0	496.0	6.0	same gene	2021-08	2021	8
1733	1746	13	4	0.14911	1468.0	ORF1ab	1.0	490.0	1481.0	ORF1ab	2.0	494.0	4.0	same gene	2021-08	2021	8
1742	1731	11	4	0.14911	1477.0	ORF1ab	1.0	493.0	1466.0	ORF1ab	2.0	489.0	4.0	same gene	2021-08	2021	8
1733	1742	9	4	0.14911	1468.0	ORF1ab	1.0	490.0	1477.0	ORF1ab	1.0	493.0	3.0	same gene	2021-08	2021	8
1742	1733	9	4	0.14911	1477.0	ORF1ab	1.0	493.0	1468.0	ORF1ab	1.0	490.0	3.0	same gene	2021-08	2021	8
1746	1731	15	4	0.14911	1481.0	ORF1ab	2.0	494.0	1466.0	ORF1ab	2.0	489.0	5.0	same gene	2021-08	2021	8
1751	1731	20	4	0.14911	1486.0	ORF1ab	1.0	496.0	1466.0	ORF1ab	2.0	489.0	7.0	same gene	2021-08	2021	8
1731	1754	23	4	0.14911	1466.0	ORF1ab	2.0	489.0	1489.0	ORF1ab	1.0	497.0	8.0	same gene	2021-08	2021	8
1731	1746	15	4	0.14911	1466.0	ORF1ab	2.0	489.0	1481.0	ORF1ab	2.0	494.0	5.0	same gene	2021-08	2021	8
6638	6645	7	4	0.14906	6373.0	ORF1ab	1.0	2125.0	6380.0	ORF1ab	2.0	2127.0	2.0	same gene	2021-08	2021	8
6645	6638	7	4	0.14906	6380.0	ORF1ab	2.0	2127.0	6373.0	ORF1ab	1.0	2125.0	2.0	same gene	2021-08	2021	8
1744	1732	12	4	0.14905	1479.0	ORF1ab	3.0	493.0	1467.0	ORF1ab	3.0	489.0	4.0	same gene	2021-08	2021	8
1749	1732	17	4	0.14905	1484.0	ORF1ab	2.0	495.0	1467.0	ORF1ab	3.0	489.0	6.0	same gene	2021-08	2021	8
1748	1732	16	4	0.14905	1483.0	ORF1ab	1.0	495.0	1467.0	ORF1ab	3.0	489.0	6.0	same gene	2021-08	2021	8
1732	1749	17	4	0.14905	1467.0	ORF1ab	3.0	489.0	1484.0	ORF1ab	2.0	495.0	6.0	same gene	2021-08	2021	8
1739	1732	7	4	0.14905	1474.0	ORF1ab	1.0	492.0	1467.0	ORF1ab	3.0	489.0	3.0	same gene	2021-08	2021	8
1737	1732	5	4	0.14905	1472.0	ORF1ab	2.0	491.0	1467.0	ORF1ab	3.0	489.0	2.0	same gene	2021-08	2021	8
1732	1737	5	4	0.14905	1467.0	ORF1ab	3.0	489.0	1472.0	ORF1ab	2.0	491.0	2.0	same gene	2021-08	2021	8
1732	1739	7	4	0.14905	1467.0	ORF1ab	3.0	489.0	1474.0	ORF1ab	1.0	492.0	3.0	same gene	2021-08	2021	8
1732	1744	12	4	0.14905	1467.0	ORF1ab	3.0	489.0	1479.0	ORF1ab	3.0	493.0	4.0	same gene	2021-08	2021	8
1732	1748	16	4	0.14905	1467.0	ORF1ab	3.0	489.0	1483.0	ORF1ab	1.0	495.0	6.0	same gene	2021-08	2021	8
1745	1731	14	4	0.14904	1480.0	ORF1ab	1.0	494.0	1466.0	ORF1ab	2.0	489.0	5.0	same gene	2021-08	2021	8
1745	1735	10	4	0.14904	1480.0	ORF1ab	1.0	494.0	1470.0	ORF1ab	3.0	490.0	4.0	same gene	2021-08	2021	8
1745	1733	12	4	0.14904	1480.0	ORF1ab	1.0	494.0	1468.0	ORF1ab	1.0	490.0	4.0	same gene	2021-08	2021	8
1735	1745	10	4	0.14904	1470.0	ORF1ab	3.0	490.0	1480.0	ORF1ab	1.0	494.0	4.0	same gene	2021-08	2021	8
1733	1745	12	4	0.14904	1468.0	ORF1ab	1.0	490.0	1480.0	ORF1ab	1.0	494.0	4.0	same gene	2021-08	2021	8
1737	1745	8	4	0.14904	1472.0	ORF1ab	2.0	491.0	1480.0	ORF1ab	1.0	494.0	3.0	same gene	2021-08	2021	8
1731	1745	14	4	0.14904	1466.0	ORF1ab	2.0	489.0	1480.0	ORF1ab	1.0	494.0	5.0	same gene	2021-08	2021	8
1739	1745	6	4	0.14904	1474.0	ORF1ab	1.0	492.0	1480.0	ORF1ab	1.0	494.0	2.0	same gene	2021-08	2021	8
1745	1737	8	4	0.14904	1480.0	ORF1ab	1.0	494.0	1472.0	ORF1ab	2.0	491.0	3.0	same gene	2021-08	2021	8
1745	1739	6	4	0.14904	1480.0	ORF1ab	1.0	494.0	1474.0	ORF1ab	1.0	492.0	2.0	same gene	2021-08	2021	8
7746	7733	13	4	0.14899	7481.0	ORF1ab	2.0	2494.0	7468.0	ORF1ab	1.0	2490.0	4.0	same gene	2021-08	2021	8
7734	7746	12	4	0.14899	7469.0	ORF1ab	2.0	2490.0	7481.0	ORF1ab	2.0	2494.0	4.0	same gene	2021-08	2021	8
7733	7742	9	4	0.14899	7468.0	ORF1ab	1.0	2490.0	7477.0	ORF1ab	1.0	2493.0	3.0	same gene	2021-08	2021	8
7733	7746	13	4	0.14899	7468.0	ORF1ab	1.0	2490.0	7481.0	ORF1ab	2.0	2494.0	4.0	same gene	2021-08	2021	8
7734	7739	5	4	0.14899	7469.0	ORF1ab	2.0	2490.0	7474.0	ORF1ab	1.0	2492.0	2.0	same gene	2021-08	2021	8
7734	7742	8	4	0.14899	7469.0	ORF1ab	2.0	2490.0	7477.0	ORF1ab	1.0	2493.0	3.0	same gene	2021-08	2021	8
7737	7746	9	4	0.14899	7472.0	ORF1ab	2.0	2491.0	7481.0	ORF1ab	2.0	2494.0	3.0	same gene	2021-08	2021	8
7737	7742	5	4	0.14899	7472.0	ORF1ab	2.0	2491.0	7477.0	ORF1ab	1.0	2493.0	2.0	same gene	2021-08	2021	8
7742	7733	9	4	0.14899	7477.0	ORF1ab	1.0	2493.0	7468.0	ORF1ab	1.0	2490.0	3.0	same gene	2021-08	2021	8
7746	7739	7	4	0.14899	7481.0	ORF1ab	2.0	2494.0	7474.0	ORF1ab	1.0	2492.0	2.0	same gene	2021-08	2021	8
7739	7733	6	4	0.14899	7474.0	ORF1ab	1.0	2492.0	7468.0	ORF1ab	1.0	2490.0	2.0	same gene	2021-08	2021	8
7746	7737	9	4	0.14899	7481.0	ORF1ab	2.0	2494.0	7472.0	ORF1ab	2.0	2491.0	3.0	same gene	2021-08	2021	8
7742	7737	5	4	0.14899	7477.0	ORF1ab	1.0	2493.0	7472.0	ORF1ab	2.0	2491.0	2.0	same gene	2021-08	2021	8
7746	7734	12	4	0.14899	7481.0	ORF1ab	2.0	2494.0	7469.0	ORF1ab	2.0	2490.0	4.0	same gene	2021-08	2021	8
7742	7734	8	4	0.14899	7477.0	ORF1ab	1.0	2493.0	7469.0	ORF1ab	2.0	2490.0	3.0	same gene	2021-08	2021	8
7739	7734	5	4	0.14899	7474.0	ORF1ab	1.0	2492.0	7469.0	ORF1ab	2.0	2490.0	2.0	same gene	2021-08	2021	8
7733	7739	6	4	0.14899	7468.0	ORF1ab	1.0	2490.0	7474.0	ORF1ab	1.0	2492.0	2.0	same gene	2021-08	2021	8
7739	7746	7	4	0.14899	7474.0	ORF1ab	1.0	2492.0	7481.0	ORF1ab	2.0	2494.0	2.0	same gene	2021-08	2021	8
5437	5442	5	4	0.14897	5172.0	ORF1ab	3.0	1724.0	5177.0	ORF1ab	2.0	1726.0	2.0	same gene	2021-08	2021	8
5437	5445	8	4	0.14897	5172.0	ORF1ab	3.0	1724.0	5180.0	ORF1ab	2.0	1727.0	3.0	same gene	2021-08	2021	8
7744	7737	7	4	0.14897	7479.0	ORF1ab	3.0	2493.0	7472.0	ORF1ab	2.0	2491.0	2.0	same gene	2021-08	2021	8
7744	7734	10	4	0.14897	7479.0	ORF1ab	3.0	2493.0	7469.0	ORF1ab	2.0	2490.0	3.0	same gene	2021-08	2021	8
7733	7744	11	4	0.14897	7468.0	ORF1ab	1.0	2490.0	7479.0	ORF1ab	3.0	2493.0	3.0	same gene	2021-08	2021	8
5449	5437	12	4	0.14897	5184.0	ORF1ab	3.0	1728.0	5172.0	ORF1ab	3.0	1724.0	4.0	same gene	2021-08	2021	8
5446	5437	9	4	0.14897	5181.0	ORF1ab	3.0	1727.0	5172.0	ORF1ab	3.0	1724.0	3.0	same gene	2021-08	2021	8
7734	7744	10	4	0.14897	7469.0	ORF1ab	2.0	2490.0	7479.0	ORF1ab	3.0	2493.0	3.0	same gene	2021-08	2021	8
5445	5437	8	4	0.14897	5180.0	ORF1ab	2.0	1727.0	5172.0	ORF1ab	3.0	1724.0	3.0	same gene	2021-08	2021	8
5444	5437	7	4	0.14897	5179.0	ORF1ab	1.0	1727.0	5172.0	ORF1ab	3.0	1724.0	3.0	same gene	2021-08	2021	8
5443	5437	6	4	0.14897	5178.0	ORF1ab	3.0	1726.0	5172.0	ORF1ab	3.0	1724.0	2.0	same gene	2021-08	2021	8
5442	5437	5	4	0.14897	5177.0	ORF1ab	2.0	1726.0	5172.0	ORF1ab	3.0	1724.0	2.0	same gene	2021-08	2021	8
5437	5449	12	4	0.14897	5172.0	ORF1ab	3.0	1724.0	5184.0	ORF1ab	3.0	1728.0	4.0	same gene	2021-08	2021	8
5437	5446	9	4	0.14897	5172.0	ORF1ab	3.0	1724.0	5181.0	ORF1ab	3.0	1727.0	3.0	same gene	2021-08	2021	8
7744	7733	11	4	0.14897	7479.0	ORF1ab	3.0	2493.0	7468.0	ORF1ab	1.0	2490.0	3.0	same gene	2021-08	2021	8
5437	5444	7	4	0.14897	5172.0	ORF1ab	3.0	1724.0	5179.0	ORF1ab	1.0	1727.0	3.0	same gene	2021-08	2021	8
7737	7744	7	4	0.14897	7472.0	ORF1ab	2.0	2491.0	7479.0	ORF1ab	3.0	2493.0	2.0	same gene	2021-08	2021	8
5437	5443	6	4	0.14897	5172.0	ORF1ab	3.0	1724.0	5178.0	ORF1ab	3.0	1726.0	2.0	same gene	2021-08	2021	8
7741	7746	5	4	0.14896	7476.0	ORF1ab	3.0	2492.0	7481.0	ORF1ab	2.0	2494.0	2.0	same gene	2021-08	2021	8
7746	7741	5	4	0.14896	7481.0	ORF1ab	2.0	2494.0	7476.0	ORF1ab	3.0	2492.0	2.0	same gene	2021-08	2021	8
7741	7734	7	4	0.14896	7476.0	ORF1ab	3.0	2492.0	7469.0	ORF1ab	2.0	2490.0	2.0	same gene	2021-08	2021	8
7733	7741	8	4	0.14896	7468.0	ORF1ab	1.0	2490.0	7476.0	ORF1ab	3.0	2492.0	2.0	same gene	2021-08	2021	8
7741	7733	8	4	0.14896	7476.0	ORF1ab	3.0	2492.0	7468.0	ORF1ab	1.0	2490.0	2.0	same gene	2021-08	2021	8
7734	7741	7	4	0.14896	7469.0	ORF1ab	2.0	2490.0	7476.0	ORF1ab	3.0	2492.0	2.0	same gene	2021-08	2021	8
1730	1737	7	4	0.14895	1465.0	ORF1ab	1.0	489.0	1472.0	ORF1ab	2.0	491.0	2.0	same gene	2021-08	2021	8
4415	4424	9	4	0.14895	4150.0	ORF1ab	1.0	1384.0	4159.0	ORF1ab	1.0	1387.0	3.0	same gene	2021-08	2021	8
4420	4424	4	4	0.14895	4155.0	ORF1ab	3.0	1385.0	4159.0	ORF1ab	1.0	1387.0	2.0	same gene	2021-08	2021	8
4412	4424	12	4	0.14895	4147.0	ORF1ab	1.0	1383.0	4159.0	ORF1ab	1.0	1387.0	4.0	same gene	2021-08	2021	8
4424	4412	12	4	0.14895	4159.0	ORF1ab	1.0	1387.0	4147.0	ORF1ab	1.0	1383.0	4.0	same gene	2021-08	2021	8
4419	4424	5	4	0.14895	4154.0	ORF1ab	2.0	1385.0	4159.0	ORF1ab	1.0	1387.0	2.0	same gene	2021-08	2021	8
1730	1749	19	4	0.14895	1465.0	ORF1ab	1.0	489.0	1484.0	ORF1ab	2.0	495.0	6.0	same gene	2021-08	2021	8
4424	4415	9	4	0.14895	4159.0	ORF1ab	1.0	1387.0	4150.0	ORF1ab	1.0	1384.0	3.0	same gene	2021-08	2021	8
4424	4418	6	4	0.14895	4159.0	ORF1ab	1.0	1387.0	4153.0	ORF1ab	1.0	1385.0	2.0	same gene	2021-08	2021	8
4424	4419	5	4	0.14895	4159.0	ORF1ab	1.0	1387.0	4154.0	ORF1ab	2.0	1385.0	2.0	same gene	2021-08	2021	8
4424	4420	4	4	0.14895	4159.0	ORF1ab	1.0	1387.0	4155.0	ORF1ab	3.0	1385.0	2.0	same gene	2021-08	2021	8
1730	1748	18	4	0.14895	1465.0	ORF1ab	1.0	489.0	1483.0	ORF1ab	1.0	495.0	6.0	same gene	2021-08	2021	8
4418	4424	6	4	0.14895	4153.0	ORF1ab	1.0	1385.0	4159.0	ORF1ab	1.0	1387.0	2.0	same gene	2021-08	2021	8
1730	1744	14	4	0.14895	1465.0	ORF1ab	1.0	489.0	1479.0	ORF1ab	3.0	493.0	4.0	same gene	2021-08	2021	8
1749	1730	19	4	0.14895	1484.0	ORF1ab	2.0	495.0	1465.0	ORF1ab	1.0	489.0	6.0	same gene	2021-08	2021	8
1748	1730	18	4	0.14895	1483.0	ORF1ab	1.0	495.0	1465.0	ORF1ab	1.0	489.0	6.0	same gene	2021-08	2021	8
1744	1730	14	4	0.14895	1479.0	ORF1ab	3.0	493.0	1465.0	ORF1ab	1.0	489.0	4.0	same gene	2021-08	2021	8
1739	1730	9	4	0.14895	1474.0	ORF1ab	1.0	492.0	1465.0	ORF1ab	1.0	489.0	3.0	same gene	2021-08	2021	8
1730	1739	9	4	0.14895	1465.0	ORF1ab	1.0	489.0	1474.0	ORF1ab	1.0	492.0	3.0	same gene	2021-08	2021	8
1737	1730	7	4	0.14895	1472.0	ORF1ab	2.0	491.0	1465.0	ORF1ab	1.0	489.0	2.0	same gene	2021-08	2021	8
7734	7740	6	4	0.14893	7469.0	ORF1ab	2.0	2490.0	7475.0	ORF1ab	2.0	2492.0	2.0	same gene	2021-08	2021	8
7740	7734	6	4	0.14893	7475.0	ORF1ab	2.0	2492.0	7469.0	ORF1ab	2.0	2490.0	2.0	same gene	2021-08	2021	8
7740	7746	6	4	0.14893	7475.0	ORF1ab	2.0	2492.0	7481.0	ORF1ab	2.0	2494.0	2.0	same gene	2021-08	2021	8
7733	7740	7	4	0.14893	7468.0	ORF1ab	1.0	2490.0	7475.0	ORF1ab	2.0	2492.0	2.0	same gene	2021-08	2021	8
7746	7740	6	4	0.14893	7481.0	ORF1ab	2.0	2494.0	7475.0	ORF1ab	2.0	2492.0	2.0	same gene	2021-08	2021	8
7740	7733	7	4	0.14893	7475.0	ORF1ab	2.0	2492.0	7468.0	ORF1ab	1.0	2490.0	2.0	same gene	2021-08	2021	8
7738	7746	8	4	0.14892	7473.0	ORF1ab	3.0	2491.0	7481.0	ORF1ab	2.0	2494.0	3.0	same gene	2021-08	2021	8
7738	7742	4	4	0.14892	7473.0	ORF1ab	3.0	2491.0	7477.0	ORF1ab	1.0	2493.0	2.0	same gene	2021-08	2021	8
7742	7738	4	4	0.14892	7477.0	ORF1ab	1.0	2493.0	7473.0	ORF1ab	3.0	2491.0	2.0	same gene	2021-08	2021	8
7746	7738	8	4	0.14892	7481.0	ORF1ab	2.0	2494.0	7473.0	ORF1ab	3.0	2491.0	3.0	same gene	2021-08	2021	8
1733	1741	8	4	0.1489	1468.0	ORF1ab	1.0	490.0	1476.0	ORF1ab	3.0	492.0	2.0	same gene	2021-08	2021	8
1741	1733	8	4	0.1489	1476.0	ORF1ab	3.0	492.0	1468.0	ORF1ab	1.0	490.0	2.0	same gene	2021-08	2021	8
1748	1741	7	4	0.1489	1483.0	ORF1ab	1.0	495.0	1476.0	ORF1ab	3.0	492.0	3.0	same gene	2021-08	2021	8
1731	1741	10	4	0.1489	1466.0	ORF1ab	2.0	489.0	1476.0	ORF1ab	3.0	492.0	3.0	same gene	2021-08	2021	8
1741	1749	8	4	0.1489	1476.0	ORF1ab	3.0	492.0	1484.0	ORF1ab	2.0	495.0	3.0	same gene	2021-08	2021	8
1749	1741	8	4	0.1489	1484.0	ORF1ab	2.0	495.0	1476.0	ORF1ab	3.0	492.0	3.0	same gene	2021-08	2021	8
1741	1735	6	4	0.1489	1476.0	ORF1ab	3.0	492.0	1470.0	ORF1ab	3.0	490.0	2.0	same gene	2021-08	2021	8
1741	1748	7	4	0.1489	1476.0	ORF1ab	3.0	492.0	1483.0	ORF1ab	1.0	495.0	3.0	same gene	2021-08	2021	8
1735	1741	6	4	0.1489	1470.0	ORF1ab	3.0	490.0	1476.0	ORF1ab	3.0	492.0	2.0	same gene	2021-08	2021	8
1741	1731	10	4	0.1489	1476.0	ORF1ab	3.0	492.0	1466.0	ORF1ab	2.0	489.0	3.0	same gene	2021-08	2021	8
1744	1729	15	4	0.14888	1479.0	ORF1ab	3.0	493.0	1464.0	ORF1ab	3.0	488.0	5.0	same gene	2021-08	2021	8
1748	1729	19	4	0.14888	1483.0	ORF1ab	1.0	495.0	1464.0	ORF1ab	3.0	488.0	7.0	same gene	2021-08	2021	8
1739	1729	10	4	0.14888	1474.0	ORF1ab	1.0	492.0	1464.0	ORF1ab	3.0	488.0	4.0	same gene	2021-08	2021	8
1737	1729	8	4	0.14888	1472.0	ORF1ab	2.0	491.0	1464.0	ORF1ab	3.0	488.0	3.0	same gene	2021-08	2021	8
1735	1729	6	4	0.14888	1470.0	ORF1ab	3.0	490.0	1464.0	ORF1ab	3.0	488.0	2.0	same gene	2021-08	2021	8
1749	1729	20	4	0.14888	1484.0	ORF1ab	2.0	495.0	1464.0	ORF1ab	3.0	488.0	7.0	same gene	2021-08	2021	8
1733	1729	4	4	0.14888	1468.0	ORF1ab	1.0	490.0	1464.0	ORF1ab	3.0	488.0	2.0	same gene	2021-08	2021	8
1729	1749	20	4	0.14888	1464.0	ORF1ab	3.0	488.0	1484.0	ORF1ab	2.0	495.0	7.0	same gene	2021-08	2021	8
1729	1748	19	4	0.14888	1464.0	ORF1ab	3.0	488.0	1483.0	ORF1ab	1.0	495.0	7.0	same gene	2021-08	2021	8
1729	1744	15	4	0.14888	1464.0	ORF1ab	3.0	488.0	1479.0	ORF1ab	3.0	493.0	5.0	same gene	2021-08	2021	8
1729	1739	10	4	0.14888	1464.0	ORF1ab	3.0	488.0	1474.0	ORF1ab	1.0	492.0	4.0	same gene	2021-08	2021	8
1729	1737	8	4	0.14888	1464.0	ORF1ab	3.0	488.0	1472.0	ORF1ab	2.0	491.0	3.0	same gene	2021-08	2021	8
1729	1735	6	4	0.14888	1464.0	ORF1ab	3.0	488.0	1470.0	ORF1ab	3.0	490.0	2.0	same gene	2021-08	2021	8
1729	1733	4	4	0.14888	1464.0	ORF1ab	3.0	488.0	1468.0	ORF1ab	1.0	490.0	2.0	same gene	2021-08	2021	8
7514	7520	6	4	0.14886	7249.0	ORF1ab	1.0	2417.0	7255.0	ORF1ab	1.0	2419.0	2.0	same gene	2021-08	2021	8
7515	7523	8	4	0.14886	7250.0	ORF1ab	2.0	2417.0	7258.0	ORF1ab	1.0	2420.0	3.0	same gene	2021-08	2021	8
7515	7524	9	4	0.14886	7250.0	ORF1ab	2.0	2417.0	7259.0	ORF1ab	2.0	2420.0	3.0	same gene	2021-08	2021	8
7515	7520	5	4	0.14886	7250.0	ORF1ab	2.0	2417.0	7255.0	ORF1ab	1.0	2419.0	2.0	same gene	2021-08	2021	8
7510	7524	14	4	0.14886	7245.0	ORF1ab	3.0	2415.0	7259.0	ORF1ab	2.0	2420.0	5.0	same gene	2021-08	2021	8
7520	7510	10	4	0.14886	7255.0	ORF1ab	1.0	2419.0	7245.0	ORF1ab	3.0	2415.0	4.0	same gene	2021-08	2021	8
7734	7745	11	4	0.14886	7469.0	ORF1ab	2.0	2490.0	7480.0	ORF1ab	1.0	2494.0	4.0	same gene	2021-08	2021	8
7517	7523	6	4	0.14886	7252.0	ORF1ab	1.0	2418.0	7258.0	ORF1ab	1.0	2420.0	2.0	same gene	2021-08	2021	8
7517	7524	7	4	0.14886	7252.0	ORF1ab	1.0	2418.0	7259.0	ORF1ab	2.0	2420.0	2.0	same gene	2021-08	2021	8
7733	7745	12	4	0.14886	7468.0	ORF1ab	1.0	2490.0	7480.0	ORF1ab	1.0	2494.0	4.0	same gene	2021-08	2021	8
7510	7514	4	4	0.14886	7245.0	ORF1ab	3.0	2415.0	7249.0	ORF1ab	1.0	2417.0	2.0	same gene	2021-08	2021	8
7510	7515	5	4	0.14886	7245.0	ORF1ab	3.0	2415.0	7250.0	ORF1ab	2.0	2417.0	2.0	same gene	2021-08	2021	8
7511	7524	13	4	0.14886	7246.0	ORF1ab	1.0	2416.0	7259.0	ORF1ab	2.0	2420.0	4.0	same gene	2021-08	2021	8
7510	7517	7	4	0.14886	7245.0	ORF1ab	3.0	2415.0	7252.0	ORF1ab	1.0	2418.0	3.0	same gene	2021-08	2021	8
7510	7520	10	4	0.14886	7245.0	ORF1ab	3.0	2415.0	7255.0	ORF1ab	1.0	2419.0	4.0	same gene	2021-08	2021	8
7511	7523	12	4	0.14886	7246.0	ORF1ab	1.0	2416.0	7258.0	ORF1ab	1.0	2420.0	4.0	same gene	2021-08	2021	8
7511	7520	9	4	0.14886	7246.0	ORF1ab	1.0	2416.0	7255.0	ORF1ab	1.0	2419.0	3.0	same gene	2021-08	2021	8
7510	7523	13	4	0.14886	7245.0	ORF1ab	3.0	2415.0	7258.0	ORF1ab	1.0	2420.0	5.0	same gene	2021-08	2021	8
7736	7742	6	4	0.14886	7471.0	ORF1ab	1.0	2491.0	7477.0	ORF1ab	1.0	2493.0	2.0	same gene	2021-08	2021	8
7511	7517	6	4	0.14886	7246.0	ORF1ab	1.0	2416.0	7252.0	ORF1ab	1.0	2418.0	2.0	same gene	2021-08	2021	8
7745	7734	11	4	0.14886	7480.0	ORF1ab	1.0	2494.0	7469.0	ORF1ab	2.0	2490.0	4.0	same gene	2021-08	2021	8
7523	7511	12	4	0.14886	7258.0	ORF1ab	1.0	2420.0	7246.0	ORF1ab	1.0	2416.0	4.0	same gene	2021-08	2021	8
7736	7746	10	4	0.14886	7471.0	ORF1ab	1.0	2491.0	7481.0	ORF1ab	2.0	2494.0	3.0	same gene	2021-08	2021	8
7524	7514	10	4	0.14886	7259.0	ORF1ab	2.0	2420.0	7249.0	ORF1ab	1.0	2417.0	3.0	same gene	2021-08	2021	8
7514	7510	4	4	0.14886	7249.0	ORF1ab	1.0	2417.0	7245.0	ORF1ab	3.0	2415.0	2.0	same gene	2021-08	2021	8
7515	7510	5	4	0.14886	7250.0	ORF1ab	2.0	2417.0	7245.0	ORF1ab	3.0	2415.0	2.0	same gene	2021-08	2021	8
7517	7510	7	4	0.14886	7252.0	ORF1ab	1.0	2418.0	7245.0	ORF1ab	3.0	2415.0	3.0	same gene	2021-08	2021	8
7742	7736	6	4	0.14886	7477.0	ORF1ab	1.0	2493.0	7471.0	ORF1ab	1.0	2491.0	2.0	same gene	2021-08	2021	8
7746	7736	10	4	0.14886	7481.0	ORF1ab	2.0	2494.0	7471.0	ORF1ab	1.0	2491.0	3.0	same gene	2021-08	2021	8
7745	7737	8	4	0.14886	7480.0	ORF1ab	1.0	2494.0	7472.0	ORF1ab	2.0	2491.0	3.0	same gene	2021-08	2021	8
7745	7733	12	4	0.14886	7480.0	ORF1ab	1.0	2494.0	7468.0	ORF1ab	1.0	2490.0	4.0	same gene	2021-08	2021	8
7745	7739	6	4	0.14886	7480.0	ORF1ab	1.0	2494.0	7474.0	ORF1ab	1.0	2492.0	2.0	same gene	2021-08	2021	8
7737	7745	8	4	0.14886	7472.0	ORF1ab	2.0	2491.0	7480.0	ORF1ab	1.0	2494.0	3.0	same gene	2021-08	2021	8
7523	7517	6	4	0.14886	7258.0	ORF1ab	1.0	2420.0	7252.0	ORF1ab	1.0	2418.0	2.0	same gene	2021-08	2021	8
7524	7515	9	4	0.14886	7259.0	ORF1ab	2.0	2420.0	7250.0	ORF1ab	2.0	2417.0	3.0	same gene	2021-08	2021	8
7523	7515	8	4	0.14886	7258.0	ORF1ab	1.0	2420.0	7250.0	ORF1ab	2.0	2417.0	3.0	same gene	2021-08	2021	8
7520	7515	5	4	0.14886	7255.0	ORF1ab	1.0	2419.0	7250.0	ORF1ab	2.0	2417.0	2.0	same gene	2021-08	2021	8
7524	7517	7	4	0.14886	7259.0	ORF1ab	2.0	2420.0	7252.0	ORF1ab	1.0	2418.0	2.0	same gene	2021-08	2021	8
7523	7514	9	4	0.14886	7258.0	ORF1ab	1.0	2420.0	7249.0	ORF1ab	1.0	2417.0	3.0	same gene	2021-08	2021	8
7524	7511	13	4	0.14886	7259.0	ORF1ab	2.0	2420.0	7246.0	ORF1ab	1.0	2416.0	4.0	same gene	2021-08	2021	8
7739	7745	6	4	0.14886	7474.0	ORF1ab	1.0	2492.0	7480.0	ORF1ab	1.0	2494.0	2.0	same gene	2021-08	2021	8
7523	7510	13	4	0.14886	7258.0	ORF1ab	1.0	2420.0	7245.0	ORF1ab	3.0	2415.0	5.0	same gene	2021-08	2021	8
7524	7510	14	4	0.14886	7259.0	ORF1ab	2.0	2420.0	7245.0	ORF1ab	3.0	2415.0	5.0	same gene	2021-08	2021	8
7517	7511	6	4	0.14886	7252.0	ORF1ab	1.0	2418.0	7246.0	ORF1ab	1.0	2416.0	2.0	same gene	2021-08	2021	8
7520	7511	9	4	0.14886	7255.0	ORF1ab	1.0	2419.0	7246.0	ORF1ab	1.0	2416.0	3.0	same gene	2021-08	2021	8
7520	7514	6	4	0.14886	7255.0	ORF1ab	1.0	2419.0	7249.0	ORF1ab	1.0	2417.0	2.0	same gene	2021-08	2021	8
7514	7524	10	4	0.14886	7249.0	ORF1ab	1.0	2417.0	7259.0	ORF1ab	2.0	2420.0	3.0	same gene	2021-08	2021	8
7514	7523	9	4	0.14886	7249.0	ORF1ab	1.0	2417.0	7258.0	ORF1ab	1.0	2420.0	3.0	same gene	2021-08	2021	8
7520	7513	7	4	0.14885	7255.0	ORF1ab	1.0	2419.0	7248.0	ORF1ab	3.0	2416.0	3.0	same gene	2021-08	2021	8
7524	7513	11	4	0.14885	7259.0	ORF1ab	2.0	2420.0	7248.0	ORF1ab	3.0	2416.0	4.0	same gene	2021-08	2021	8
4799	4793	6	4	0.14885	4534.0	ORF1ab	1.0	1512.0	4528.0	ORF1ab	1.0	1510.0	2.0	same gene	2021-08	2021	8
4793	4799	6	4	0.14885	4528.0	ORF1ab	1.0	1510.0	4534.0	ORF1ab	1.0	1512.0	2.0	same gene	2021-08	2021	8
7513	7524	11	4	0.14885	7248.0	ORF1ab	3.0	2416.0	7259.0	ORF1ab	2.0	2420.0	4.0	same gene	2021-08	2021	8
4791	4799	8	4	0.14885	4526.0	ORF1ab	2.0	1509.0	4534.0	ORF1ab	1.0	1512.0	3.0	same gene	2021-08	2021	8
7513	7523	10	4	0.14885	7248.0	ORF1ab	3.0	2416.0	7258.0	ORF1ab	1.0	2420.0	4.0	same gene	2021-08	2021	8
7513	7520	7	4	0.14885	7248.0	ORF1ab	3.0	2416.0	7255.0	ORF1ab	1.0	2419.0	3.0	same gene	2021-08	2021	8
7513	7517	4	4	0.14885	7248.0	ORF1ab	3.0	2416.0	7252.0	ORF1ab	1.0	2418.0	2.0	same gene	2021-08	2021	8
7523	7513	10	4	0.14885	7258.0	ORF1ab	1.0	2420.0	7248.0	ORF1ab	3.0	2416.0	4.0	same gene	2021-08	2021	8
7517	7513	4	4	0.14885	7252.0	ORF1ab	1.0	2418.0	7248.0	ORF1ab	3.0	2416.0	2.0	same gene	2021-08	2021	8
4799	4791	8	4	0.14885	4534.0	ORF1ab	1.0	1512.0	4526.0	ORF1ab	2.0	1509.0	3.0	same gene	2021-08	2021	8
7516	7524	8	4	0.14884	7251.0	ORF1ab	3.0	2417.0	7259.0	ORF1ab	2.0	2420.0	3.0	same gene	2021-08	2021	8
4791	4796	5	4	0.14884	4526.0	ORF1ab	2.0	1509.0	4531.0	ORF1ab	1.0	1511.0	2.0	same gene	2021-08	2021	8
7516	7520	4	4	0.14884	7251.0	ORF1ab	3.0	2417.0	7255.0	ORF1ab	1.0	2419.0	2.0	same gene	2021-08	2021	8
7516	7523	7	4	0.14884	7251.0	ORF1ab	3.0	2417.0	7258.0	ORF1ab	1.0	2420.0	3.0	same gene	2021-08	2021	8
4796	4791	5	4	0.14884	4531.0	ORF1ab	1.0	1511.0	4526.0	ORF1ab	2.0	1509.0	2.0	same gene	2021-08	2021	8
4803	4791	12	4	0.14884	4538.0	ORF1ab	2.0	1513.0	4526.0	ORF1ab	2.0	1509.0	4.0	same gene	2021-08	2021	8
7520	7516	4	4	0.14884	7255.0	ORF1ab	1.0	2419.0	7251.0	ORF1ab	3.0	2417.0	2.0	same gene	2021-08	2021	8
7519	7511	8	4	0.14884	7254.0	ORF1ab	3.0	2418.0	7246.0	ORF1ab	1.0	2416.0	2.0	same gene	2021-08	2021	8
4793	4803	10	4	0.14884	4528.0	ORF1ab	1.0	1510.0	4538.0	ORF1ab	2.0	1513.0	3.0	same gene	2021-08	2021	8
7523	7516	7	4	0.14884	7258.0	ORF1ab	1.0	2420.0	7251.0	ORF1ab	3.0	2417.0	3.0	same gene	2021-08	2021	8
7524	7516	8	4	0.14884	7259.0	ORF1ab	2.0	2420.0	7251.0	ORF1ab	3.0	2417.0	3.0	same gene	2021-08	2021	8
7519	7524	5	4	0.14884	7254.0	ORF1ab	3.0	2418.0	7259.0	ORF1ab	2.0	2420.0	2.0	same gene	2021-08	2021	8
7519	7510	9	4	0.14884	7254.0	ORF1ab	3.0	2418.0	7245.0	ORF1ab	3.0	2415.0	3.0	same gene	2021-08	2021	8
4791	4803	12	4	0.14884	4526.0	ORF1ab	2.0	1509.0	4538.0	ORF1ab	2.0	1513.0	4.0	same gene	2021-08	2021	8
7524	7519	5	4	0.14884	7259.0	ORF1ab	2.0	2420.0	7254.0	ORF1ab	3.0	2418.0	2.0	same gene	2021-08	2021	8
7523	7519	4	4	0.14884	7258.0	ORF1ab	1.0	2420.0	7254.0	ORF1ab	3.0	2418.0	2.0	same gene	2021-08	2021	8
7519	7523	4	4	0.14884	7254.0	ORF1ab	3.0	2418.0	7258.0	ORF1ab	1.0	2420.0	2.0	same gene	2021-08	2021	8
4803	4793	10	4	0.14884	4538.0	ORF1ab	2.0	1513.0	4528.0	ORF1ab	1.0	1510.0	3.0	same gene	2021-08	2021	8
7501	7507	6	4	0.14884	7236.0	ORF1ab	3.0	2412.0	7242.0	ORF1ab	3.0	2414.0	2.0	same gene	2021-08	2021	8
7510	7516	6	4	0.14884	7245.0	ORF1ab	3.0	2415.0	7251.0	ORF1ab	3.0	2417.0	2.0	same gene	2021-08	2021	8
7508	7500	8	4	0.14884	7243.0	ORF1ab	1.0	2415.0	7235.0	ORF1ab	2.0	2412.0	3.0	same gene	2021-08	2021	8
7509	7500	9	4	0.14884	7244.0	ORF1ab	2.0	2415.0	7235.0	ORF1ab	2.0	2412.0	3.0	same gene	2021-08	2021	8
7501	7505	4	4	0.14884	7236.0	ORF1ab	3.0	2412.0	7240.0	ORF1ab	1.0	2414.0	2.0	same gene	2021-08	2021	8
7503	7508	5	4	0.14884	7238.0	ORF1ab	2.0	2413.0	7243.0	ORF1ab	1.0	2415.0	2.0	same gene	2021-08	2021	8
7501	7506	5	4	0.14884	7236.0	ORF1ab	3.0	2412.0	7241.0	ORF1ab	2.0	2414.0	2.0	same gene	2021-08	2021	8
7510	7519	9	4	0.14884	7245.0	ORF1ab	3.0	2415.0	7254.0	ORF1ab	3.0	2418.0	3.0	same gene	2021-08	2021	8
7501	7508	7	4	0.14884	7236.0	ORF1ab	3.0	2412.0	7243.0	ORF1ab	1.0	2415.0	3.0	same gene	2021-08	2021	8
7509	7501	8	4	0.14884	7244.0	ORF1ab	2.0	2415.0	7236.0	ORF1ab	3.0	2412.0	3.0	same gene	2021-08	2021	8
7501	7509	8	4	0.14884	7236.0	ORF1ab	3.0	2412.0	7244.0	ORF1ab	2.0	2415.0	3.0	same gene	2021-08	2021	8
7505	7501	4	4	0.14884	7240.0	ORF1ab	1.0	2414.0	7236.0	ORF1ab	3.0	2412.0	2.0	same gene	2021-08	2021	8
7506	7501	5	4	0.14884	7241.0	ORF1ab	2.0	2414.0	7236.0	ORF1ab	3.0	2412.0	2.0	same gene	2021-08	2021	8
7507	7501	6	4	0.14884	7242.0	ORF1ab	3.0	2414.0	7236.0	ORF1ab	3.0	2412.0	2.0	same gene	2021-08	2021	8
7502	7508	6	4	0.14884	7237.0	ORF1ab	1.0	2413.0	7243.0	ORF1ab	1.0	2415.0	2.0	same gene	2021-08	2021	8
7502	7509	7	4	0.14884	7237.0	ORF1ab	1.0	2413.0	7244.0	ORF1ab	2.0	2415.0	2.0	same gene	2021-08	2021	8
4796	4803	7	4	0.14884	4531.0	ORF1ab	1.0	1511.0	4538.0	ORF1ab	2.0	1513.0	2.0	same gene	2021-08	2021	8
7511	7519	8	4	0.14884	7246.0	ORF1ab	1.0	2416.0	7254.0	ORF1ab	3.0	2418.0	2.0	same gene	2021-08	2021	8
7507	7500	7	4	0.14884	7242.0	ORF1ab	3.0	2414.0	7235.0	ORF1ab	2.0	2412.0	2.0	same gene	2021-08	2021	8
7503	7509	6	4	0.14884	7238.0	ORF1ab	2.0	2413.0	7244.0	ORF1ab	2.0	2415.0	2.0	same gene	2021-08	2021	8
7509	7502	7	4	0.14884	7244.0	ORF1ab	2.0	2415.0	7237.0	ORF1ab	1.0	2413.0	2.0	same gene	2021-08	2021	8
7516	7510	6	4	0.14884	7251.0	ORF1ab	3.0	2417.0	7245.0	ORF1ab	3.0	2415.0	2.0	same gene	2021-08	2021	8
7508	7503	5	4	0.14884	7243.0	ORF1ab	1.0	2415.0	7238.0	ORF1ab	2.0	2413.0	2.0	same gene	2021-08	2021	8
7500	7505	5	4	0.14884	7235.0	ORF1ab	2.0	2412.0	7240.0	ORF1ab	1.0	2414.0	2.0	same gene	2021-08	2021	8
7509	7503	6	4	0.14884	7244.0	ORF1ab	2.0	2415.0	7238.0	ORF1ab	2.0	2413.0	2.0	same gene	2021-08	2021	8
7500	7506	6	4	0.14884	7235.0	ORF1ab	2.0	2412.0	7241.0	ORF1ab	2.0	2414.0	2.0	same gene	2021-08	2021	8
7500	7507	7	4	0.14884	7235.0	ORF1ab	2.0	2412.0	7242.0	ORF1ab	3.0	2414.0	2.0	same gene	2021-08	2021	8
7508	7502	6	4	0.14884	7243.0	ORF1ab	1.0	2415.0	7237.0	ORF1ab	1.0	2413.0	2.0	same gene	2021-08	2021	8
4803	4796	7	4	0.14884	4538.0	ORF1ab	2.0	1513.0	4531.0	ORF1ab	1.0	1511.0	2.0	same gene	2021-08	2021	8
7500	7508	8	4	0.14884	7235.0	ORF1ab	2.0	2412.0	7243.0	ORF1ab	1.0	2415.0	3.0	same gene	2021-08	2021	8
7500	7509	9	4	0.14884	7235.0	ORF1ab	2.0	2412.0	7244.0	ORF1ab	2.0	2415.0	3.0	same gene	2021-08	2021	8
7505	7500	5	4	0.14884	7240.0	ORF1ab	1.0	2414.0	7235.0	ORF1ab	2.0	2412.0	2.0	same gene	2021-08	2021	8
7506	7500	6	4	0.14884	7241.0	ORF1ab	2.0	2414.0	7235.0	ORF1ab	2.0	2412.0	2.0	same gene	2021-08	2021	8
7508	7501	7	4	0.14884	7243.0	ORF1ab	1.0	2415.0	7236.0	ORF1ab	3.0	2412.0	3.0	same gene	2021-08	2021	8
7522	7514	8	4	0.14883	7257.0	ORF1ab	3.0	2419.0	7249.0	ORF1ab	1.0	2417.0	2.0	same gene	2021-08	2021	8
7522	7511	11	4	0.14883	7257.0	ORF1ab	3.0	2419.0	7246.0	ORF1ab	1.0	2416.0	3.0	same gene	2021-08	2021	8
7522	7510	12	4	0.14883	7257.0	ORF1ab	3.0	2419.0	7245.0	ORF1ab	3.0	2415.0	4.0	same gene	2021-08	2021	8
7522	7515	7	4	0.14883	7257.0	ORF1ab	3.0	2419.0	7250.0	ORF1ab	2.0	2417.0	2.0	same gene	2021-08	2021	8
7510	7522	12	4	0.14883	7245.0	ORF1ab	3.0	2415.0	7257.0	ORF1ab	3.0	2419.0	4.0	same gene	2021-08	2021	8
7511	7522	11	4	0.14883	7246.0	ORF1ab	1.0	2416.0	7257.0	ORF1ab	3.0	2419.0	3.0	same gene	2021-08	2021	8
7515	7522	7	4	0.14883	7250.0	ORF1ab	2.0	2417.0	7257.0	ORF1ab	3.0	2419.0	2.0	same gene	2021-08	2021	8
7514	7522	8	4	0.14883	7249.0	ORF1ab	1.0	2417.0	7257.0	ORF1ab	3.0	2419.0	2.0	same gene	2021-08	2021	8
7524	7512	12	4	0.14882	7259.0	ORF1ab	2.0	2420.0	7247.0	ORF1ab	2.0	2416.0	4.0	same gene	2021-08	2021	8
7523	7512	11	4	0.14882	7258.0	ORF1ab	1.0	2420.0	7247.0	ORF1ab	2.0	2416.0	4.0	same gene	2021-08	2021	8
7520	7512	8	4	0.14882	7255.0	ORF1ab	1.0	2419.0	7247.0	ORF1ab	2.0	2416.0	3.0	same gene	2021-08	2021	8
7517	7512	5	4	0.14882	7252.0	ORF1ab	1.0	2418.0	7247.0	ORF1ab	2.0	2416.0	2.0	same gene	2021-08	2021	8
7512	7517	5	4	0.14882	7247.0	ORF1ab	2.0	2416.0	7252.0	ORF1ab	1.0	2418.0	2.0	same gene	2021-08	2021	8
7512	7523	11	4	0.14882	7247.0	ORF1ab	2.0	2416.0	7258.0	ORF1ab	1.0	2420.0	4.0	same gene	2021-08	2021	8
7512	7524	12	4	0.14882	7247.0	ORF1ab	2.0	2416.0	7259.0	ORF1ab	2.0	2420.0	4.0	same gene	2021-08	2021	8
7512	7520	8	4	0.14882	7247.0	ORF1ab	2.0	2416.0	7255.0	ORF1ab	1.0	2419.0	3.0	same gene	2021-08	2021	8
7521	7515	6	4	0.14881	7256.0	ORF1ab	2.0	2419.0	7250.0	ORF1ab	2.0	2417.0	2.0	same gene	2021-08	2021	8
7521	7510	11	4	0.14881	7256.0	ORF1ab	2.0	2419.0	7245.0	ORF1ab	3.0	2415.0	4.0	same gene	2021-08	2021	8
7521	7514	7	4	0.14881	7256.0	ORF1ab	2.0	2419.0	7249.0	ORF1ab	1.0	2417.0	2.0	same gene	2021-08	2021	8
7521	7511	10	4	0.14881	7256.0	ORF1ab	2.0	2419.0	7246.0	ORF1ab	1.0	2416.0	3.0	same gene	2021-08	2021	8
7511	7521	10	4	0.14881	7246.0	ORF1ab	1.0	2416.0	7256.0	ORF1ab	2.0	2419.0	3.0	same gene	2021-08	2021	8
7515	7521	6	4	0.14881	7250.0	ORF1ab	2.0	2417.0	7256.0	ORF1ab	2.0	2419.0	2.0	same gene	2021-08	2021	8
7514	7521	7	4	0.14881	7249.0	ORF1ab	1.0	2417.0	7256.0	ORF1ab	2.0	2419.0	2.0	same gene	2021-08	2021	8
7510	7521	11	4	0.14881	7245.0	ORF1ab	3.0	2415.0	7256.0	ORF1ab	2.0	2419.0	4.0	same gene	2021-08	2021	8
4797	4791	6	4	0.1488	4532.0	ORF1ab	2.0	1511.0	4526.0	ORF1ab	2.0	1509.0	2.0	same gene	2021-08	2021	8
4791	4797	6	4	0.1488	4526.0	ORF1ab	2.0	1509.0	4532.0	ORF1ab	2.0	1511.0	2.0	same gene	2021-08	2021	8
7510	7527	17	4	0.14879	7245.0	ORF1ab	3.0	2415.0	7262.0	ORF1ab	2.0	2421.0	6.0	same gene	2021-08	2021	8
7525	7515	10	4	0.14879	7260.0	ORF1ab	3.0	2420.0	7250.0	ORF1ab	2.0	2417.0	3.0	same gene	2021-08	2021	8
7525	7517	8	4	0.14879	7260.0	ORF1ab	3.0	2420.0	7252.0	ORF1ab	1.0	2418.0	2.0	same gene	2021-08	2021	8
7527	7517	10	4	0.14879	7262.0	ORF1ab	2.0	2421.0	7252.0	ORF1ab	1.0	2418.0	3.0	same gene	2021-08	2021	8
7527	7520	7	4	0.14879	7262.0	ORF1ab	2.0	2421.0	7255.0	ORF1ab	1.0	2419.0	2.0	same gene	2021-08	2021	8
7510	7525	15	4	0.14879	7245.0	ORF1ab	3.0	2415.0	7260.0	ORF1ab	3.0	2420.0	5.0	same gene	2021-08	2021	8
7527	7515	12	4	0.14879	7262.0	ORF1ab	2.0	2421.0	7250.0	ORF1ab	2.0	2417.0	4.0	same gene	2021-08	2021	8
7520	7527	7	4	0.14879	7255.0	ORF1ab	1.0	2419.0	7262.0	ORF1ab	2.0	2421.0	2.0	same gene	2021-08	2021	8
7525	7514	11	4	0.14879	7260.0	ORF1ab	3.0	2420.0	7249.0	ORF1ab	1.0	2417.0	3.0	same gene	2021-08	2021	8
7517	7527	10	4	0.14879	7252.0	ORF1ab	1.0	2418.0	7262.0	ORF1ab	2.0	2421.0	3.0	same gene	2021-08	2021	8
7517	7525	8	4	0.14879	7252.0	ORF1ab	1.0	2418.0	7260.0	ORF1ab	3.0	2420.0	2.0	same gene	2021-08	2021	8
7511	7525	14	4	0.14879	7246.0	ORF1ab	1.0	2416.0	7260.0	ORF1ab	3.0	2420.0	4.0	same gene	2021-08	2021	8
7511	7527	16	4	0.14879	7246.0	ORF1ab	1.0	2416.0	7262.0	ORF1ab	2.0	2421.0	5.0	same gene	2021-08	2021	8
7515	7527	12	4	0.14879	7250.0	ORF1ab	2.0	2417.0	7262.0	ORF1ab	2.0	2421.0	4.0	same gene	2021-08	2021	8
7515	7525	10	4	0.14879	7250.0	ORF1ab	2.0	2417.0	7260.0	ORF1ab	3.0	2420.0	3.0	same gene	2021-08	2021	8
7527	7514	13	4	0.14879	7262.0	ORF1ab	2.0	2421.0	7249.0	ORF1ab	1.0	2417.0	4.0	same gene	2021-08	2021	8
7514	7525	11	4	0.14879	7249.0	ORF1ab	1.0	2417.0	7260.0	ORF1ab	3.0	2420.0	3.0	same gene	2021-08	2021	8
7527	7511	16	4	0.14879	7262.0	ORF1ab	2.0	2421.0	7246.0	ORF1ab	1.0	2416.0	5.0	same gene	2021-08	2021	8
7525	7510	15	4	0.14879	7260.0	ORF1ab	3.0	2420.0	7245.0	ORF1ab	3.0	2415.0	5.0	same gene	2021-08	2021	8
7514	7527	13	4	0.14879	7249.0	ORF1ab	1.0	2417.0	7262.0	ORF1ab	2.0	2421.0	4.0	same gene	2021-08	2021	8
7527	7510	17	4	0.14879	7262.0	ORF1ab	2.0	2421.0	7245.0	ORF1ab	3.0	2415.0	6.0	same gene	2021-08	2021	8
7525	7511	14	4	0.14879	7260.0	ORF1ab	3.0	2420.0	7246.0	ORF1ab	1.0	2416.0	4.0	same gene	2021-08	2021	8
7507	7499	8	4	0.14877	7242.0	ORF1ab	3.0	2414.0	7234.0	ORF1ab	1.0	2412.0	2.0	same gene	2021-08	2021	8
7524	7501	23	4	0.14877	7259.0	ORF1ab	2.0	2420.0	7236.0	ORF1ab	3.0	2412.0	8.0	same gene	2021-08	2021	8
7520	7506	14	4	0.14877	7255.0	ORF1ab	1.0	2419.0	7241.0	ORF1ab	2.0	2414.0	5.0	same gene	2021-08	2021	8
7523	7506	17	4	0.14877	7258.0	ORF1ab	1.0	2420.0	7241.0	ORF1ab	2.0	2414.0	6.0	same gene	2021-08	2021	8
7514	7503	11	4	0.14877	7249.0	ORF1ab	1.0	2417.0	7238.0	ORF1ab	2.0	2413.0	4.0	same gene	2021-08	2021	8
7523	7501	22	4	0.14877	7258.0	ORF1ab	1.0	2420.0	7236.0	ORF1ab	3.0	2412.0	8.0	same gene	2021-08	2021	8
7514	7500	14	4	0.14877	7249.0	ORF1ab	1.0	2417.0	7235.0	ORF1ab	2.0	2412.0	5.0	same gene	2021-08	2021	8
7511	7500	11	4	0.14877	7246.0	ORF1ab	1.0	2416.0	7235.0	ORF1ab	2.0	2412.0	4.0	same gene	2021-08	2021	8
7510	7500	10	4	0.14877	7245.0	ORF1ab	3.0	2415.0	7235.0	ORF1ab	2.0	2412.0	3.0	same gene	2021-08	2021	8
7511	7503	8	4	0.14877	7246.0	ORF1ab	1.0	2416.0	7238.0	ORF1ab	2.0	2413.0	3.0	same gene	2021-08	2021	8
7520	7502	18	4	0.14877	7255.0	ORF1ab	1.0	2419.0	7237.0	ORF1ab	1.0	2413.0	6.0	same gene	2021-08	2021	8
7510	7503	7	4	0.14877	7245.0	ORF1ab	3.0	2415.0	7238.0	ORF1ab	2.0	2413.0	2.0	same gene	2021-08	2021	8
7523	7502	21	4	0.14877	7258.0	ORF1ab	1.0	2420.0	7237.0	ORF1ab	1.0	2413.0	7.0	same gene	2021-08	2021	8
7524	7502	22	4	0.14877	7259.0	ORF1ab	2.0	2420.0	7237.0	ORF1ab	1.0	2413.0	7.0	same gene	2021-08	2021	8
7517	7501	16	4	0.14877	7252.0	ORF1ab	1.0	2418.0	7236.0	ORF1ab	3.0	2412.0	6.0	same gene	2021-08	2021	8
7510	7502	8	4	0.14877	7245.0	ORF1ab	3.0	2415.0	7237.0	ORF1ab	1.0	2413.0	2.0	same gene	2021-08	2021	8
7505	7499	6	4	0.14877	7240.0	ORF1ab	1.0	2414.0	7234.0	ORF1ab	1.0	2412.0	2.0	same gene	2021-08	2021	8
7506	7499	7	4	0.14877	7241.0	ORF1ab	2.0	2414.0	7234.0	ORF1ab	1.0	2412.0	2.0	same gene	2021-08	2021	8
7511	7502	9	4	0.14877	7246.0	ORF1ab	1.0	2416.0	7237.0	ORF1ab	1.0	2413.0	3.0	same gene	2021-08	2021	8
7514	7502	12	4	0.14877	7249.0	ORF1ab	1.0	2417.0	7237.0	ORF1ab	1.0	2413.0	4.0	same gene	2021-08	2021	8
7509	7499	10	4	0.14877	7244.0	ORF1ab	2.0	2415.0	7234.0	ORF1ab	1.0	2412.0	3.0	same gene	2021-08	2021	8
7508	7499	9	4	0.14877	7243.0	ORF1ab	1.0	2415.0	7234.0	ORF1ab	1.0	2412.0	3.0	same gene	2021-08	2021	8
7524	7507	17	4	0.14877	7259.0	ORF1ab	2.0	2420.0	7242.0	ORF1ab	3.0	2414.0	6.0	same gene	2021-08	2021	8
7520	7501	19	4	0.14877	7255.0	ORF1ab	1.0	2419.0	7236.0	ORF1ab	3.0	2412.0	7.0	same gene	2021-08	2021	8
7515	7500	15	4	0.14877	7250.0	ORF1ab	2.0	2417.0	7235.0	ORF1ab	2.0	2412.0	5.0	same gene	2021-08	2021	8
7523	7505	18	4	0.14877	7258.0	ORF1ab	1.0	2420.0	7240.0	ORF1ab	1.0	2414.0	6.0	same gene	2021-08	2021	8
7515	7501	14	4	0.14877	7250.0	ORF1ab	2.0	2417.0	7236.0	ORF1ab	3.0	2412.0	5.0	same gene	2021-08	2021	8
7514	7501	13	4	0.14877	7249.0	ORF1ab	1.0	2417.0	7236.0	ORF1ab	3.0	2412.0	5.0	same gene	2021-08	2021	8
7511	7505	6	4	0.14877	7246.0	ORF1ab	1.0	2416.0	7240.0	ORF1ab	1.0	2414.0	2.0	same gene	2021-08	2021	8
7514	7505	9	4	0.14877	7249.0	ORF1ab	1.0	2417.0	7240.0	ORF1ab	1.0	2414.0	3.0	same gene	2021-08	2021	8
7511	7501	10	4	0.14877	7246.0	ORF1ab	1.0	2416.0	7236.0	ORF1ab	3.0	2412.0	4.0	same gene	2021-08	2021	8
7510	7501	9	4	0.14877	7245.0	ORF1ab	3.0	2415.0	7236.0	ORF1ab	3.0	2412.0	3.0	same gene	2021-08	2021	8
7524	7503	21	4	0.14877	7259.0	ORF1ab	2.0	2420.0	7238.0	ORF1ab	2.0	2413.0	7.0	same gene	2021-08	2021	8
7523	7503	20	4	0.14877	7258.0	ORF1ab	1.0	2420.0	7238.0	ORF1ab	2.0	2413.0	7.0	same gene	2021-08	2021	8
7515	7505	10	4	0.14877	7250.0	ORF1ab	2.0	2417.0	7240.0	ORF1ab	1.0	2414.0	3.0	same gene	2021-08	2021	8
7517	7505	12	4	0.14877	7252.0	ORF1ab	1.0	2418.0	7240.0	ORF1ab	1.0	2414.0	4.0	same gene	2021-08	2021	8
7520	7505	15	4	0.14877	7255.0	ORF1ab	1.0	2419.0	7240.0	ORF1ab	1.0	2414.0	5.0	same gene	2021-08	2021	8
7524	7505	19	4	0.14877	7259.0	ORF1ab	2.0	2420.0	7240.0	ORF1ab	1.0	2414.0	6.0	same gene	2021-08	2021	8
7517	7500	17	4	0.14877	7252.0	ORF1ab	1.0	2418.0	7235.0	ORF1ab	2.0	2412.0	6.0	same gene	2021-08	2021	8
7520	7503	17	4	0.14877	7255.0	ORF1ab	1.0	2419.0	7238.0	ORF1ab	2.0	2413.0	6.0	same gene	2021-08	2021	8
7515	7502	13	4	0.14877	7250.0	ORF1ab	2.0	2417.0	7237.0	ORF1ab	1.0	2413.0	4.0	same gene	2021-08	2021	8
7511	7506	5	4	0.14877	7246.0	ORF1ab	1.0	2416.0	7241.0	ORF1ab	2.0	2414.0	2.0	same gene	2021-08	2021	8
7514	7506	8	4	0.14877	7249.0	ORF1ab	1.0	2417.0	7241.0	ORF1ab	2.0	2414.0	3.0	same gene	2021-08	2021	8
7515	7506	9	4	0.14877	7250.0	ORF1ab	2.0	2417.0	7241.0	ORF1ab	2.0	2414.0	3.0	same gene	2021-08	2021	8
7517	7506	11	4	0.14877	7252.0	ORF1ab	1.0	2418.0	7241.0	ORF1ab	2.0	2414.0	4.0	same gene	2021-08	2021	8
7524	7500	24	4	0.14877	7259.0	ORF1ab	2.0	2420.0	7235.0	ORF1ab	2.0	2412.0	8.0	same gene	2021-08	2021	8
7517	7503	14	4	0.14877	7252.0	ORF1ab	1.0	2418.0	7238.0	ORF1ab	2.0	2413.0	5.0	same gene	2021-08	2021	8
7515	7503	12	4	0.14877	7250.0	ORF1ab	2.0	2417.0	7238.0	ORF1ab	2.0	2413.0	4.0	same gene	2021-08	2021	8
7523	7500	23	4	0.14877	7258.0	ORF1ab	1.0	2420.0	7235.0	ORF1ab	2.0	2412.0	8.0	same gene	2021-08	2021	8
7520	7500	20	4	0.14877	7255.0	ORF1ab	1.0	2419.0	7235.0	ORF1ab	2.0	2412.0	7.0	same gene	2021-08	2021	8
7517	7502	15	4	0.14877	7252.0	ORF1ab	1.0	2418.0	7237.0	ORF1ab	1.0	2413.0	5.0	same gene	2021-08	2021	8
7523	7507	16	4	0.14877	7258.0	ORF1ab	1.0	2420.0	7242.0	ORF1ab	3.0	2414.0	6.0	same gene	2021-08	2021	8
7503	7524	21	4	0.14877	7238.0	ORF1ab	2.0	2413.0	7259.0	ORF1ab	2.0	2420.0	7.0	same gene	2021-08	2021	8
7507	7524	17	4	0.14877	7242.0	ORF1ab	3.0	2414.0	7259.0	ORF1ab	2.0	2420.0	6.0	same gene	2021-08	2021	8
7501	7515	14	4	0.14877	7236.0	ORF1ab	3.0	2412.0	7250.0	ORF1ab	2.0	2417.0	5.0	same gene	2021-08	2021	8
7501	7517	16	4	0.14877	7236.0	ORF1ab	3.0	2412.0	7252.0	ORF1ab	1.0	2418.0	6.0	same gene	2021-08	2021	8
7501	7520	19	4	0.14877	7236.0	ORF1ab	3.0	2412.0	7255.0	ORF1ab	1.0	2419.0	7.0	same gene	2021-08	2021	8
7509	7524	15	4	0.14877	7244.0	ORF1ab	2.0	2415.0	7259.0	ORF1ab	2.0	2420.0	5.0	same gene	2021-08	2021	8
7509	7523	14	4	0.14877	7244.0	ORF1ab	2.0	2415.0	7258.0	ORF1ab	1.0	2420.0	5.0	same gene	2021-08	2021	8
7509	7520	11	4	0.14877	7244.0	ORF1ab	2.0	2415.0	7255.0	ORF1ab	1.0	2419.0	4.0	same gene	2021-08	2021	8
7509	7517	8	4	0.14877	7244.0	ORF1ab	2.0	2415.0	7252.0	ORF1ab	1.0	2418.0	3.0	same gene	2021-08	2021	8
7509	7515	6	4	0.14877	7244.0	ORF1ab	2.0	2415.0	7250.0	ORF1ab	2.0	2417.0	2.0	same gene	2021-08	2021	8
7501	7523	22	4	0.14877	7236.0	ORF1ab	3.0	2412.0	7258.0	ORF1ab	1.0	2420.0	8.0	same gene	2021-08	2021	8
7509	7514	5	4	0.14877	7244.0	ORF1ab	2.0	2415.0	7249.0	ORF1ab	1.0	2417.0	2.0	same gene	2021-08	2021	8
7508	7524	16	4	0.14877	7243.0	ORF1ab	1.0	2415.0	7259.0	ORF1ab	2.0	2420.0	5.0	same gene	2021-08	2021	8
7508	7523	15	4	0.14877	7243.0	ORF1ab	1.0	2415.0	7258.0	ORF1ab	1.0	2420.0	5.0	same gene	2021-08	2021	8
7508	7520	12	4	0.14877	7243.0	ORF1ab	1.0	2415.0	7255.0	ORF1ab	1.0	2419.0	4.0	same gene	2021-08	2021	8
7508	7517	9	4	0.14877	7243.0	ORF1ab	1.0	2415.0	7252.0	ORF1ab	1.0	2418.0	3.0	same gene	2021-08	2021	8
7508	7515	7	4	0.14877	7243.0	ORF1ab	1.0	2415.0	7250.0	ORF1ab	2.0	2417.0	2.0	same gene	2021-08	2021	8
7501	7514	13	4	0.14877	7236.0	ORF1ab	3.0	2412.0	7249.0	ORF1ab	1.0	2417.0	5.0	same gene	2021-08	2021	8
7501	7511	10	4	0.14877	7236.0	ORF1ab	3.0	2412.0	7246.0	ORF1ab	1.0	2416.0	4.0	same gene	2021-08	2021	8
7501	7510	9	4	0.14877	7236.0	ORF1ab	3.0	2412.0	7245.0	ORF1ab	3.0	2415.0	3.0	same gene	2021-08	2021	8
7515	7507	8	4	0.14877	7250.0	ORF1ab	2.0	2417.0	7242.0	ORF1ab	3.0	2414.0	3.0	same gene	2021-08	2021	8
7499	7507	8	4	0.14877	7234.0	ORF1ab	1.0	2412.0	7242.0	ORF1ab	3.0	2414.0	2.0	same gene	2021-08	2021	8
7499	7508	9	4	0.14877	7234.0	ORF1ab	1.0	2412.0	7243.0	ORF1ab	1.0	2415.0	3.0	same gene	2021-08	2021	8
7499	7509	10	4	0.14877	7234.0	ORF1ab	1.0	2412.0	7244.0	ORF1ab	2.0	2415.0	3.0	same gene	2021-08	2021	8
7511	7507	4	4	0.14877	7246.0	ORF1ab	1.0	2416.0	7242.0	ORF1ab	3.0	2414.0	2.0	same gene	2021-08	2021	8
7514	7507	7	4	0.14877	7249.0	ORF1ab	1.0	2417.0	7242.0	ORF1ab	3.0	2414.0	3.0	same gene	2021-08	2021	8
7500	7510	10	4	0.14877	7235.0	ORF1ab	2.0	2412.0	7245.0	ORF1ab	3.0	2415.0	3.0	same gene	2021-08	2021	8
7500	7511	11	4	0.14877	7235.0	ORF1ab	2.0	2412.0	7246.0	ORF1ab	1.0	2416.0	4.0	same gene	2021-08	2021	8
7500	7524	24	4	0.14877	7235.0	ORF1ab	2.0	2412.0	7259.0	ORF1ab	2.0	2420.0	8.0	same gene	2021-08	2021	8
7500	7514	14	4	0.14877	7235.0	ORF1ab	2.0	2412.0	7249.0	ORF1ab	1.0	2417.0	5.0	same gene	2021-08	2021	8
7500	7515	15	4	0.14877	7235.0	ORF1ab	2.0	2412.0	7250.0	ORF1ab	2.0	2417.0	5.0	same gene	2021-08	2021	8
7517	7507	10	4	0.14877	7252.0	ORF1ab	1.0	2418.0	7242.0	ORF1ab	3.0	2414.0	4.0	same gene	2021-08	2021	8
7500	7517	17	4	0.14877	7235.0	ORF1ab	2.0	2412.0	7252.0	ORF1ab	1.0	2418.0	6.0	same gene	2021-08	2021	8
7500	7520	20	4	0.14877	7235.0	ORF1ab	2.0	2412.0	7255.0	ORF1ab	1.0	2419.0	7.0	same gene	2021-08	2021	8
7500	7523	23	4	0.14877	7235.0	ORF1ab	2.0	2412.0	7258.0	ORF1ab	1.0	2420.0	8.0	same gene	2021-08	2021	8
7508	7514	6	4	0.14877	7243.0	ORF1ab	1.0	2415.0	7249.0	ORF1ab	1.0	2417.0	2.0	same gene	2021-08	2021	8
7507	7523	16	4	0.14877	7242.0	ORF1ab	3.0	2414.0	7258.0	ORF1ab	1.0	2420.0	6.0	same gene	2021-08	2021	8
7499	7505	6	4	0.14877	7234.0	ORF1ab	1.0	2412.0	7240.0	ORF1ab	1.0	2414.0	2.0	same gene	2021-08	2021	8
7507	7520	13	4	0.14877	7242.0	ORF1ab	3.0	2414.0	7255.0	ORF1ab	1.0	2419.0	5.0	same gene	2021-08	2021	8
7505	7520	15	4	0.14877	7240.0	ORF1ab	1.0	2414.0	7255.0	ORF1ab	1.0	2419.0	5.0	same gene	2021-08	2021	8
7505	7517	12	4	0.14877	7240.0	ORF1ab	1.0	2414.0	7252.0	ORF1ab	1.0	2418.0	4.0	same gene	2021-08	2021	8
7505	7515	10	4	0.14877	7240.0	ORF1ab	1.0	2414.0	7250.0	ORF1ab	2.0	2417.0	3.0	same gene	2021-08	2021	8
7505	7514	9	4	0.14877	7240.0	ORF1ab	1.0	2414.0	7249.0	ORF1ab	1.0	2417.0	3.0	same gene	2021-08	2021	8
7505	7511	6	4	0.14877	7240.0	ORF1ab	1.0	2414.0	7246.0	ORF1ab	1.0	2416.0	2.0	same gene	2021-08	2021	8
7503	7523	20	4	0.14877	7238.0	ORF1ab	2.0	2413.0	7258.0	ORF1ab	1.0	2420.0	7.0	same gene	2021-08	2021	8
7503	7520	17	4	0.14877	7238.0	ORF1ab	2.0	2413.0	7255.0	ORF1ab	1.0	2419.0	6.0	same gene	2021-08	2021	8
7503	7517	14	4	0.14877	7238.0	ORF1ab	2.0	2413.0	7252.0	ORF1ab	1.0	2418.0	5.0	same gene	2021-08	2021	8
7503	7515	12	4	0.14877	7238.0	ORF1ab	2.0	2413.0	7250.0	ORF1ab	2.0	2417.0	4.0	same gene	2021-08	2021	8
7503	7514	11	4	0.14877	7238.0	ORF1ab	2.0	2413.0	7249.0	ORF1ab	1.0	2417.0	4.0	same gene	2021-08	2021	8
7503	7511	8	4	0.14877	7238.0	ORF1ab	2.0	2413.0	7246.0	ORF1ab	1.0	2416.0	3.0	same gene	2021-08	2021	8
7503	7510	7	4	0.14877	7238.0	ORF1ab	2.0	2413.0	7245.0	ORF1ab	3.0	2415.0	2.0	same gene	2021-08	2021	8
7502	7524	22	4	0.14877	7237.0	ORF1ab	1.0	2413.0	7259.0	ORF1ab	2.0	2420.0	7.0	same gene	2021-08	2021	8
7502	7523	21	4	0.14877	7237.0	ORF1ab	1.0	2413.0	7258.0	ORF1ab	1.0	2420.0	7.0	same gene	2021-08	2021	8
7502	7520	18	4	0.14877	7237.0	ORF1ab	1.0	2413.0	7255.0	ORF1ab	1.0	2419.0	6.0	same gene	2021-08	2021	8
7505	7523	18	4	0.14877	7240.0	ORF1ab	1.0	2414.0	7258.0	ORF1ab	1.0	2420.0	6.0	same gene	2021-08	2021	8
7505	7524	19	4	0.14877	7240.0	ORF1ab	1.0	2414.0	7259.0	ORF1ab	2.0	2420.0	6.0	same gene	2021-08	2021	8
7506	7511	5	4	0.14877	7241.0	ORF1ab	2.0	2414.0	7246.0	ORF1ab	1.0	2416.0	2.0	same gene	2021-08	2021	8
7506	7520	14	4	0.14877	7241.0	ORF1ab	2.0	2414.0	7255.0	ORF1ab	1.0	2419.0	5.0	same gene	2021-08	2021	8
7507	7517	10	4	0.14877	7242.0	ORF1ab	3.0	2414.0	7252.0	ORF1ab	1.0	2418.0	4.0	same gene	2021-08	2021	8
7507	7515	8	4	0.14877	7242.0	ORF1ab	3.0	2414.0	7250.0	ORF1ab	2.0	2417.0	3.0	same gene	2021-08	2021	8
7507	7514	7	4	0.14877	7242.0	ORF1ab	3.0	2414.0	7249.0	ORF1ab	1.0	2417.0	3.0	same gene	2021-08	2021	8
7507	7511	4	4	0.14877	7242.0	ORF1ab	3.0	2414.0	7246.0	ORF1ab	1.0	2416.0	2.0	same gene	2021-08	2021	8
7506	7524	18	4	0.14877	7241.0	ORF1ab	2.0	2414.0	7259.0	ORF1ab	2.0	2420.0	6.0	same gene	2021-08	2021	8
7506	7523	17	4	0.14877	7241.0	ORF1ab	2.0	2414.0	7258.0	ORF1ab	1.0	2420.0	6.0	same gene	2021-08	2021	8
7501	7524	23	4	0.14877	7236.0	ORF1ab	3.0	2412.0	7259.0	ORF1ab	2.0	2420.0	8.0	same gene	2021-08	2021	8
7506	7514	8	4	0.14877	7241.0	ORF1ab	2.0	2414.0	7249.0	ORF1ab	1.0	2417.0	3.0	same gene	2021-08	2021	8
7506	7517	11	4	0.14877	7241.0	ORF1ab	2.0	2414.0	7252.0	ORF1ab	1.0	2418.0	4.0	same gene	2021-08	2021	8
7506	7515	9	4	0.14877	7241.0	ORF1ab	2.0	2414.0	7250.0	ORF1ab	2.0	2417.0	3.0	same gene	2021-08	2021	8
7502	7510	8	4	0.14877	7237.0	ORF1ab	1.0	2413.0	7245.0	ORF1ab	3.0	2415.0	2.0	same gene	2021-08	2021	8
7502	7511	9	4	0.14877	7237.0	ORF1ab	1.0	2413.0	7246.0	ORF1ab	1.0	2416.0	3.0	same gene	2021-08	2021	8
7502	7514	12	4	0.14877	7237.0	ORF1ab	1.0	2413.0	7249.0	ORF1ab	1.0	2417.0	4.0	same gene	2021-08	2021	8
7502	7515	13	4	0.14877	7237.0	ORF1ab	1.0	2413.0	7250.0	ORF1ab	2.0	2417.0	4.0	same gene	2021-08	2021	8
7499	7506	7	4	0.14877	7234.0	ORF1ab	1.0	2412.0	7241.0	ORF1ab	2.0	2414.0	2.0	same gene	2021-08	2021	8
7502	7517	15	4	0.14877	7237.0	ORF1ab	1.0	2413.0	7252.0	ORF1ab	1.0	2418.0	5.0	same gene	2021-08	2021	8
7517	7509	8	4	0.14877	7252.0	ORF1ab	1.0	2418.0	7244.0	ORF1ab	2.0	2415.0	3.0	same gene	2021-08	2021	8
7523	7508	15	4	0.14877	7258.0	ORF1ab	1.0	2420.0	7243.0	ORF1ab	1.0	2415.0	5.0	same gene	2021-08	2021	8
7524	7509	15	4	0.14877	7259.0	ORF1ab	2.0	2420.0	7244.0	ORF1ab	2.0	2415.0	5.0	same gene	2021-08	2021	8
7524	7506	18	4	0.14877	7259.0	ORF1ab	2.0	2420.0	7241.0	ORF1ab	2.0	2414.0	6.0	same gene	2021-08	2021	8
7523	7509	14	4	0.14877	7258.0	ORF1ab	1.0	2420.0	7244.0	ORF1ab	2.0	2415.0	5.0	same gene	2021-08	2021	8
7520	7509	11	4	0.14877	7255.0	ORF1ab	1.0	2419.0	7244.0	ORF1ab	2.0	2415.0	4.0	same gene	2021-08	2021	8
7520	7507	13	4	0.14877	7255.0	ORF1ab	1.0	2419.0	7242.0	ORF1ab	3.0	2414.0	5.0	same gene	2021-08	2021	8
7515	7509	6	4	0.14877	7250.0	ORF1ab	2.0	2417.0	7244.0	ORF1ab	2.0	2415.0	2.0	same gene	2021-08	2021	8
7514	7509	5	4	0.14877	7249.0	ORF1ab	1.0	2417.0	7244.0	ORF1ab	2.0	2415.0	2.0	same gene	2021-08	2021	8
7524	7508	16	4	0.14877	7259.0	ORF1ab	2.0	2420.0	7243.0	ORF1ab	1.0	2415.0	5.0	same gene	2021-08	2021	8
7520	7508	12	4	0.14877	7255.0	ORF1ab	1.0	2419.0	7243.0	ORF1ab	1.0	2415.0	4.0	same gene	2021-08	2021	8
7517	7508	9	4	0.14877	7252.0	ORF1ab	1.0	2418.0	7243.0	ORF1ab	1.0	2415.0	3.0	same gene	2021-08	2021	8
7515	7508	7	4	0.14877	7250.0	ORF1ab	2.0	2417.0	7243.0	ORF1ab	1.0	2415.0	2.0	same gene	2021-08	2021	8
7514	7508	6	4	0.14877	7249.0	ORF1ab	1.0	2417.0	7243.0	ORF1ab	1.0	2415.0	2.0	same gene	2021-08	2021	8
4801	4793	8	4	0.14876	4536.0	ORF1ab	3.0	1512.0	4528.0	ORF1ab	1.0	1510.0	2.0	same gene	2021-08	2021	8
4801	4791	10	4	0.14876	4536.0	ORF1ab	3.0	1512.0	4526.0	ORF1ab	2.0	1509.0	3.0	same gene	2021-08	2021	8
4791	4801	10	4	0.14876	4526.0	ORF1ab	2.0	1509.0	4536.0	ORF1ab	3.0	1512.0	3.0	same gene	2021-08	2021	8
4793	4801	8	4	0.14876	4528.0	ORF1ab	1.0	1510.0	4536.0	ORF1ab	3.0	1512.0	2.0	same gene	2021-08	2021	8
4793	4802	9	4	0.14875	4528.0	ORF1ab	1.0	1510.0	4537.0	ORF1ab	1.0	1513.0	3.0	same gene	2021-08	2021	8
4792	4799	7	4	0.14875	4527.0	ORF1ab	3.0	1509.0	4534.0	ORF1ab	1.0	1512.0	3.0	same gene	2021-08	2021	8
4792	4803	11	4	0.14875	4527.0	ORF1ab	3.0	1509.0	4538.0	ORF1ab	2.0	1513.0	4.0	same gene	2021-08	2021	8
4792	4796	4	4	0.14875	4527.0	ORF1ab	3.0	1509.0	4531.0	ORF1ab	1.0	1511.0	2.0	same gene	2021-08	2021	8
7498	7525	27	4	0.14875	7233.0	ORF1ab	3.0	2411.0	7260.0	ORF1ab	3.0	2420.0	9.0	same gene	2021-08	2021	8
4793	4804	11	4	0.14875	4528.0	ORF1ab	1.0	1510.0	4539.0	ORF1ab	3.0	1513.0	3.0	same gene	2021-08	2021	8
4799	4792	7	4	0.14875	4534.0	ORF1ab	1.0	1512.0	4527.0	ORF1ab	3.0	1509.0	3.0	same gene	2021-08	2021	8
7498	7527	29	4	0.14875	7233.0	ORF1ab	3.0	2411.0	7262.0	ORF1ab	2.0	2421.0	10.0	same gene	2021-08	2021	8
4791	4802	11	4	0.14875	4526.0	ORF1ab	2.0	1509.0	4537.0	ORF1ab	1.0	1513.0	4.0	same gene	2021-08	2021	8
4803	4792	11	4	0.14875	4538.0	ORF1ab	2.0	1513.0	4527.0	ORF1ab	3.0	1509.0	4.0	same gene	2021-08	2021	8
4802	4791	11	4	0.14875	4537.0	ORF1ab	1.0	1513.0	4526.0	ORF1ab	2.0	1509.0	4.0	same gene	2021-08	2021	8
4804	4791	13	4	0.14875	4539.0	ORF1ab	3.0	1513.0	4526.0	ORF1ab	2.0	1509.0	4.0	same gene	2021-08	2021	8
4791	4804	13	4	0.14875	4526.0	ORF1ab	2.0	1509.0	4539.0	ORF1ab	3.0	1513.0	4.0	same gene	2021-08	2021	8
4796	4792	4	4	0.14875	4531.0	ORF1ab	1.0	1511.0	4527.0	ORF1ab	3.0	1509.0	2.0	same gene	2021-08	2021	8
7527	7498	29	4	0.14875	7262.0	ORF1ab	2.0	2421.0	7233.0	ORF1ab	3.0	2411.0	10.0	same gene	2021-08	2021	8
4804	4793	11	4	0.14875	4539.0	ORF1ab	3.0	1513.0	4528.0	ORF1ab	1.0	1510.0	3.0	same gene	2021-08	2021	8
7525	7499	26	4	0.14875	7260.0	ORF1ab	3.0	2420.0	7234.0	ORF1ab	1.0	2412.0	8.0	same gene	2021-08	2021	8
7525	7498	27	4	0.14875	7260.0	ORF1ab	3.0	2420.0	7233.0	ORF1ab	3.0	2411.0	9.0	same gene	2021-08	2021	8
7499	7527	28	4	0.14875	7234.0	ORF1ab	1.0	2412.0	7262.0	ORF1ab	2.0	2421.0	9.0	same gene	2021-08	2021	8
7527	7499	28	4	0.14875	7262.0	ORF1ab	2.0	2421.0	7234.0	ORF1ab	1.0	2412.0	9.0	same gene	2021-08	2021	8
4802	4793	9	4	0.14875	4537.0	ORF1ab	1.0	1513.0	4528.0	ORF1ab	1.0	1510.0	3.0	same gene	2021-08	2021	8
7499	7525	26	4	0.14875	7234.0	ORF1ab	1.0	2412.0	7260.0	ORF1ab	3.0	2420.0	8.0	same gene	2021-08	2021	8
7504	7509	5	4	0.1487	7239.0	ORF1ab	3.0	2413.0	7244.0	ORF1ab	2.0	2415.0	2.0	same gene	2021-08	2021	8
7508	7504	4	4	0.1487	7243.0	ORF1ab	1.0	2415.0	7239.0	ORF1ab	3.0	2413.0	2.0	same gene	2021-08	2021	8
7509	7504	5	4	0.1487	7244.0	ORF1ab	2.0	2415.0	7239.0	ORF1ab	3.0	2413.0	2.0	same gene	2021-08	2021	8
7504	7508	4	4	0.1487	7239.0	ORF1ab	3.0	2413.0	7243.0	ORF1ab	1.0	2415.0	2.0	same gene	2021-08	2021	8
4798	4791	7	4	0.14869	4533.0	ORF1ab	3.0	1511.0	4526.0	ORF1ab	2.0	1509.0	2.0	same gene	2021-08	2021	8
4791	4798	7	4	0.14869	4526.0	ORF1ab	2.0	1509.0	4533.0	ORF1ab	3.0	1511.0	2.0	same gene	2021-08	2021	8
4800	4793	7	4	0.14868	4535.0	ORF1ab	2.0	1512.0	4528.0	ORF1ab	1.0	1510.0	2.0	same gene	2021-08	2021	8
4793	4800	7	4	0.14868	4528.0	ORF1ab	1.0	1510.0	4535.0	ORF1ab	2.0	1512.0	2.0	same gene	2021-08	2021	8
4791	4800	9	4	0.14868	4526.0	ORF1ab	2.0	1509.0	4535.0	ORF1ab	2.0	1512.0	3.0	same gene	2021-08	2021	8
4800	4791	9	4	0.14868	4535.0	ORF1ab	2.0	1512.0	4526.0	ORF1ab	2.0	1509.0	3.0	same gene	2021-08	2021	8
4799	4794	5	4	0.14866	4534.0	ORF1ab	1.0	1512.0	4529.0	ORF1ab	2.0	1510.0	2.0	same gene	2021-08	2021	8
4794	4799	5	4	0.14866	4529.0	ORF1ab	2.0	1510.0	4534.0	ORF1ab	1.0	1512.0	2.0	same gene	2021-08	2021	8
7735	7746	11	4	0.14865	7470.0	ORF1ab	3.0	2490.0	7481.0	ORF1ab	2.0	2494.0	4.0	same gene	2021-08	2021	8
7742	7735	7	4	0.14865	7477.0	ORF1ab	1.0	2493.0	7470.0	ORF1ab	3.0	2490.0	3.0	same gene	2021-08	2021	8
7739	7735	4	4	0.14865	7474.0	ORF1ab	1.0	2492.0	7470.0	ORF1ab	3.0	2490.0	2.0	same gene	2021-08	2021	8
7735	7739	4	4	0.14865	7470.0	ORF1ab	3.0	2490.0	7474.0	ORF1ab	1.0	2492.0	2.0	same gene	2021-08	2021	8
7746	7735	11	4	0.14865	7481.0	ORF1ab	2.0	2494.0	7470.0	ORF1ab	3.0	2490.0	4.0	same gene	2021-08	2021	8
7735	7742	7	4	0.14865	7470.0	ORF1ab	3.0	2490.0	7477.0	ORF1ab	1.0	2493.0	3.0	same gene	2021-08	2021	8
7511	7518	7	4	0.14863	7246.0	ORF1ab	1.0	2416.0	7253.0	ORF1ab	2.0	2418.0	2.0	same gene	2021-08	2021	8
1725	1749	24	4	0.14863	1460.0	ORF1ab	2.0	487.0	1484.0	ORF1ab	2.0	495.0	8.0	same gene	2021-08	2021	8
1726	1748	22	4	0.14863	1461.0	ORF1ab	3.0	487.0	1483.0	ORF1ab	1.0	495.0	8.0	same gene	2021-08	2021	8
7523	7518	5	4	0.14863	7258.0	ORF1ab	1.0	2420.0	7253.0	ORF1ab	2.0	2418.0	2.0	same gene	2021-08	2021	8
1726	1744	18	4	0.14863	1461.0	ORF1ab	3.0	487.0	1479.0	ORF1ab	3.0	493.0	6.0	same gene	2021-08	2021	8
1726	1739	13	4	0.14863	1461.0	ORF1ab	3.0	487.0	1474.0	ORF1ab	1.0	492.0	5.0	same gene	2021-08	2021	8
1726	1737	11	4	0.14863	1461.0	ORF1ab	3.0	487.0	1472.0	ORF1ab	2.0	491.0	4.0	same gene	2021-08	2021	8
1726	1735	9	4	0.14863	1461.0	ORF1ab	3.0	487.0	1470.0	ORF1ab	3.0	490.0	3.0	same gene	2021-08	2021	8
1726	1733	7	4	0.14863	1461.0	ORF1ab	3.0	487.0	1468.0	ORF1ab	1.0	490.0	3.0	same gene	2021-08	2021	8
1726	1731	5	4	0.14863	1461.0	ORF1ab	3.0	487.0	1466.0	ORF1ab	2.0	489.0	2.0	same gene	2021-08	2021	8
1725	1748	23	4	0.14863	1460.0	ORF1ab	2.0	487.0	1483.0	ORF1ab	1.0	495.0	8.0	same gene	2021-08	2021	8
1725	1731	6	4	0.14863	1460.0	ORF1ab	2.0	487.0	1466.0	ORF1ab	2.0	489.0	2.0	same gene	2021-08	2021	8
1748	1725	23	4	0.14863	1483.0	ORF1ab	1.0	495.0	1460.0	ORF1ab	2.0	487.0	8.0	same gene	2021-08	2021	8
1725	1744	19	4	0.14863	1460.0	ORF1ab	2.0	487.0	1479.0	ORF1ab	3.0	493.0	6.0	same gene	2021-08	2021	8
1749	1725	24	4	0.14863	1484.0	ORF1ab	2.0	495.0	1460.0	ORF1ab	2.0	487.0	8.0	same gene	2021-08	2021	8
1748	1726	22	4	0.14863	1483.0	ORF1ab	1.0	495.0	1461.0	ORF1ab	3.0	487.0	8.0	same gene	2021-08	2021	8
1749	1726	23	4	0.14863	1484.0	ORF1ab	2.0	495.0	1461.0	ORF1ab	3.0	487.0	8.0	same gene	2021-08	2021	8
1725	1739	14	4	0.14863	1460.0	ORF1ab	2.0	487.0	1474.0	ORF1ab	1.0	492.0	5.0	same gene	2021-08	2021	8
7518	7510	8	4	0.14863	7253.0	ORF1ab	2.0	2418.0	7245.0	ORF1ab	3.0	2415.0	3.0	same gene	2021-08	2021	8
1725	1737	12	4	0.14863	1460.0	ORF1ab	2.0	487.0	1472.0	ORF1ab	2.0	491.0	4.0	same gene	2021-08	2021	8
1726	1749	23	4	0.14863	1461.0	ORF1ab	3.0	487.0	1484.0	ORF1ab	2.0	495.0	8.0	same gene	2021-08	2021	8
7518	7511	7	4	0.14863	7253.0	ORF1ab	2.0	2418.0	7246.0	ORF1ab	1.0	2416.0	2.0	same gene	2021-08	2021	8
1744	1725	19	4	0.14863	1479.0	ORF1ab	3.0	493.0	1460.0	ORF1ab	2.0	487.0	6.0	same gene	2021-08	2021	8
1735	1726	9	4	0.14863	1470.0	ORF1ab	3.0	490.0	1461.0	ORF1ab	3.0	487.0	3.0	same gene	2021-08	2021	8
7518	7523	5	4	0.14863	7253.0	ORF1ab	2.0	2418.0	7258.0	ORF1ab	1.0	2420.0	2.0	same gene	2021-08	2021	8
7510	7518	8	4	0.14863	7245.0	ORF1ab	3.0	2415.0	7253.0	ORF1ab	2.0	2418.0	3.0	same gene	2021-08	2021	8
1737	1726	11	4	0.14863	1472.0	ORF1ab	2.0	491.0	1461.0	ORF1ab	3.0	487.0	4.0	same gene	2021-08	2021	8
1731	1725	6	4	0.14863	1466.0	ORF1ab	2.0	489.0	1460.0	ORF1ab	2.0	487.0	2.0	same gene	2021-08	2021	8
1733	1725	8	4	0.14863	1468.0	ORF1ab	1.0	490.0	1460.0	ORF1ab	2.0	487.0	3.0	same gene	2021-08	2021	8
1733	1726	7	4	0.14863	1468.0	ORF1ab	1.0	490.0	1461.0	ORF1ab	3.0	487.0	3.0	same gene	2021-08	2021	8
7524	7518	6	4	0.14863	7259.0	ORF1ab	2.0	2420.0	7253.0	ORF1ab	2.0	2418.0	2.0	same gene	2021-08	2021	8
1735	1725	10	4	0.14863	1470.0	ORF1ab	3.0	490.0	1460.0	ORF1ab	2.0	487.0	3.0	same gene	2021-08	2021	8
1725	1735	10	4	0.14863	1460.0	ORF1ab	2.0	487.0	1470.0	ORF1ab	3.0	490.0	3.0	same gene	2021-08	2021	8
7518	7524	6	4	0.14863	7253.0	ORF1ab	2.0	2418.0	7259.0	ORF1ab	2.0	2420.0	2.0	same gene	2021-08	2021	8
1739	1726	13	4	0.14863	1474.0	ORF1ab	1.0	492.0	1461.0	ORF1ab	3.0	487.0	5.0	same gene	2021-08	2021	8
1725	1733	8	4	0.14863	1460.0	ORF1ab	2.0	487.0	1468.0	ORF1ab	1.0	490.0	3.0	same gene	2021-08	2021	8
1744	1726	18	4	0.14863	1479.0	ORF1ab	3.0	493.0	1461.0	ORF1ab	3.0	487.0	6.0	same gene	2021-08	2021	8
1737	1725	12	4	0.14863	1472.0	ORF1ab	2.0	491.0	1460.0	ORF1ab	2.0	487.0	4.0	same gene	2021-08	2021	8
1739	1725	14	4	0.14863	1474.0	ORF1ab	1.0	492.0	1460.0	ORF1ab	2.0	487.0	5.0	same gene	2021-08	2021	8
1731	1726	5	4	0.14863	1466.0	ORF1ab	2.0	489.0	1461.0	ORF1ab	3.0	487.0	2.0	same gene	2021-08	2021	8
1748	1738	10	4	0.14861	1483.0	ORF1ab	1.0	495.0	1473.0	ORF1ab	3.0	491.0	4.0	same gene	2021-08	2021	8
1744	1738	6	4	0.14861	1479.0	ORF1ab	3.0	493.0	1473.0	ORF1ab	3.0	491.0	2.0	same gene	2021-08	2021	8
1738	1749	11	4	0.14861	1473.0	ORF1ab	3.0	491.0	1484.0	ORF1ab	2.0	495.0	4.0	same gene	2021-08	2021	8
1738	1748	10	4	0.14861	1473.0	ORF1ab	3.0	491.0	1483.0	ORF1ab	1.0	495.0	4.0	same gene	2021-08	2021	8
1749	1738	11	4	0.14861	1484.0	ORF1ab	2.0	495.0	1473.0	ORF1ab	3.0	491.0	4.0	same gene	2021-08	2021	8
1731	1738	7	4	0.14861	1466.0	ORF1ab	2.0	489.0	1473.0	ORF1ab	3.0	491.0	2.0	same gene	2021-08	2021	8
1738	1731	7	4	0.14861	1473.0	ORF1ab	3.0	491.0	1466.0	ORF1ab	2.0	489.0	2.0	same gene	2021-08	2021	8
1738	1744	6	4	0.14861	1473.0	ORF1ab	3.0	491.0	1479.0	ORF1ab	3.0	493.0	2.0	same gene	2021-08	2021	8
517	523	6	4	0.1486	252.0	ORF1ab	3.0	84.0	258.0	ORF1ab	3.0	86.0	2.0	same gene	2021-08	2021	8
7737	7743	6	4	0.1486	7472.0	ORF1ab	2.0	2491.0	7478.0	ORF1ab	2.0	2493.0	2.0	same gene	2021-08	2021	8
7734	7743	9	4	0.1486	7469.0	ORF1ab	2.0	2490.0	7478.0	ORF1ab	2.0	2493.0	3.0	same gene	2021-08	2021	8
7743	7734	9	4	0.1486	7478.0	ORF1ab	2.0	2493.0	7469.0	ORF1ab	2.0	2490.0	3.0	same gene	2021-08	2021	8
7743	7737	6	4	0.1486	7478.0	ORF1ab	2.0	2493.0	7472.0	ORF1ab	2.0	2491.0	2.0	same gene	2021-08	2021	8
7733	7743	10	4	0.1486	7468.0	ORF1ab	1.0	2490.0	7478.0	ORF1ab	2.0	2493.0	3.0	same gene	2021-08	2021	8
523	517	6	4	0.1486	258.0	ORF1ab	3.0	86.0	252.0	ORF1ab	3.0	84.0	2.0	same gene	2021-08	2021	8
7743	7733	10	4	0.1486	7478.0	ORF1ab	2.0	2493.0	7468.0	ORF1ab	1.0	2490.0	3.0	same gene	2021-08	2021	8
4795	4799	4	4	0.14856	4530.0	ORF1ab	3.0	1510.0	4534.0	ORF1ab	1.0	1512.0	2.0	same gene	2021-08	2021	8
4799	4795	4	4	0.14856	4534.0	ORF1ab	1.0	1512.0	4530.0	ORF1ab	3.0	1510.0	2.0	same gene	2021-08	2021	8
4803	4795	8	4	0.14856	4538.0	ORF1ab	2.0	1513.0	4530.0	ORF1ab	3.0	1510.0	3.0	same gene	2021-08	2021	8
4795	4803	8	4	0.14856	4530.0	ORF1ab	3.0	1510.0	4538.0	ORF1ab	2.0	1513.0	3.0	same gene	2021-08	2021	8
7499	4799	2700	4	0.14841	7234.0	ORF1ab	1.0	2412.0	4534.0	ORF1ab	1.0	1512.0	900.0	same gene	2021-08	2021	8
4793	7499	2706	4	0.14841	4528.0	ORF1ab	1.0	1510.0	7234.0	ORF1ab	1.0	2412.0	902.0	same gene	2021-08	2021	8
7499	4791	2708	4	0.14841	7234.0	ORF1ab	1.0	2412.0	4526.0	ORF1ab	2.0	1509.0	903.0	same gene	2021-08	2021	8
7499	4793	2706	4	0.14841	7234.0	ORF1ab	1.0	2412.0	4528.0	ORF1ab	1.0	1510.0	902.0	same gene	2021-08	2021	8
4791	7499	2708	4	0.14841	4526.0	ORF1ab	2.0	1509.0	7234.0	ORF1ab	1.0	2412.0	903.0	same gene	2021-08	2021	8
4799	7499	2700	4	0.14841	4534.0	ORF1ab	1.0	1512.0	7234.0	ORF1ab	1.0	2412.0	900.0	same gene	2021-08	2021	8
4803	7498	2695	4	0.1484	4538.0	ORF1ab	2.0	1513.0	7233.0	ORF1ab	3.0	2411.0	898.0	same gene	2021-08	2021	8
4796	7498	2702	4	0.1484	4531.0	ORF1ab	1.0	1511.0	7233.0	ORF1ab	3.0	2411.0	900.0	same gene	2021-08	2021	8
7498	4803	2695	4	0.1484	7233.0	ORF1ab	3.0	2411.0	4538.0	ORF1ab	2.0	1513.0	898.0	same gene	2021-08	2021	8
7498	4796	2702	4	0.1484	7233.0	ORF1ab	3.0	2411.0	4531.0	ORF1ab	1.0	1511.0	900.0	same gene	2021-08	2021	8
7499	7742	243	4	0.14814	7234.0	ORF1ab	1.0	2412.0	7477.0	ORF1ab	1.0	2493.0	81.0	same gene	2021-08	2021	8
7499	7746	247	4	0.14814	7234.0	ORF1ab	1.0	2412.0	7481.0	ORF1ab	2.0	2494.0	82.0	same gene	2021-08	2021	8
7499	7734	235	4	0.14814	7234.0	ORF1ab	1.0	2412.0	7469.0	ORF1ab	2.0	2490.0	78.0	same gene	2021-08	2021	8
7499	7733	234	4	0.14814	7234.0	ORF1ab	1.0	2412.0	7468.0	ORF1ab	1.0	2490.0	78.0	same gene	2021-08	2021	8
7733	7499	234	4	0.14814	7468.0	ORF1ab	1.0	2490.0	7234.0	ORF1ab	1.0	2412.0	78.0	same gene	2021-08	2021	8
7734	7499	235	4	0.14814	7469.0	ORF1ab	2.0	2490.0	7234.0	ORF1ab	1.0	2412.0	78.0	same gene	2021-08	2021	8
7499	7737	238	4	0.14814	7234.0	ORF1ab	1.0	2412.0	7472.0	ORF1ab	2.0	2491.0	79.0	same gene	2021-08	2021	8
7737	7499	238	4	0.14814	7472.0	ORF1ab	2.0	2491.0	7234.0	ORF1ab	1.0	2412.0	79.0	same gene	2021-08	2021	8
7742	7499	243	4	0.14814	7477.0	ORF1ab	1.0	2493.0	7234.0	ORF1ab	1.0	2412.0	81.0	same gene	2021-08	2021	8
7746	7499	247	4	0.14814	7481.0	ORF1ab	2.0	2494.0	7234.0	ORF1ab	1.0	2412.0	82.0	same gene	2021-08	2021	8
7498	7739	241	4	0.14813	7233.0	ORF1ab	3.0	2411.0	7474.0	ORF1ab	1.0	2492.0	81.0	same gene	2021-08	2021	8
7739	7498	241	4	0.14813	7474.0	ORF1ab	1.0	2492.0	7233.0	ORF1ab	3.0	2411.0	81.0	same gene	2021-08	2021	8
1751	7498	5747	4	0.14784	1486.0	ORF1ab	1.0	496.0	7233.0	ORF1ab	3.0	2411.0	1915.0	same gene	2021-08	2021	8
1751	7499	5748	4	0.14784	1486.0	ORF1ab	1.0	496.0	7234.0	ORF1ab	1.0	2412.0	1916.0	same gene	2021-08	2021	8
7499	1751	5748	4	0.14784	7234.0	ORF1ab	1.0	2412.0	1486.0	ORF1ab	1.0	496.0	1916.0	same gene	2021-08	2021	8
7498	1754	5744	4	0.14784	7233.0	ORF1ab	3.0	2411.0	1489.0	ORF1ab	1.0	497.0	1914.0	same gene	2021-08	2021	8
1754	7499	5745	4	0.14784	1489.0	ORF1ab	1.0	497.0	7234.0	ORF1ab	1.0	2412.0	1915.0	same gene	2021-08	2021	8
1754	7498	5744	4	0.14784	1489.0	ORF1ab	1.0	497.0	7233.0	ORF1ab	3.0	2411.0	1914.0	same gene	2021-08	2021	8
7499	1754	5745	4	0.14784	7234.0	ORF1ab	1.0	2412.0	1489.0	ORF1ab	1.0	497.0	1915.0	same gene	2021-08	2021	8
7498	1751	5747	4	0.14784	7233.0	ORF1ab	3.0	2411.0	1486.0	ORF1ab	1.0	496.0	1915.0	same gene	2021-08	2021	8
7499	6642	857	4	0.14744	7234.0	ORF1ab	1.0	2412.0	6377.0	ORF1ab	2.0	2126.0	286.0	same gene	2021-08	2021	8
7499	6643	856	4	0.14744	7234.0	ORF1ab	1.0	2412.0	6378.0	ORF1ab	3.0	2126.0	286.0	same gene	2021-08	2021	8
7499	6645	854	4	0.14744	7234.0	ORF1ab	1.0	2412.0	6380.0	ORF1ab	2.0	2127.0	285.0	same gene	2021-08	2021	8
6645	7499	854	4	0.14744	6380.0	ORF1ab	2.0	2127.0	7234.0	ORF1ab	1.0	2412.0	285.0	same gene	2021-08	2021	8
6643	7499	856	4	0.14744	6378.0	ORF1ab	3.0	2126.0	7234.0	ORF1ab	1.0	2412.0	286.0	same gene	2021-08	2021	8
6642	7499	857	4	0.14744	6377.0	ORF1ab	2.0	2126.0	7234.0	ORF1ab	1.0	2412.0	286.0	same gene	2021-08	2021	8
7499	4075	3424	4	0.14742	7234.0	ORF1ab	1.0	2412.0	3810.0	ORF1ab	3.0	1270.0	1142.0	same gene	2021-08	2021	8
4075	7499	3424	4	0.14742	3810.0	ORF1ab	3.0	1270.0	7234.0	ORF1ab	1.0	2412.0	1142.0	same gene	2021-08	2021	8
4077	7498	3421	4	0.14741	3812.0	ORF1ab	2.0	1271.0	7233.0	ORF1ab	3.0	2411.0	1140.0	same gene	2021-08	2021	8
7498	4077	3421	4	0.14741	7233.0	ORF1ab	3.0	2411.0	3812.0	ORF1ab	2.0	1271.0	1140.0	same gene	2021-08	2021	8
1747	1731	16	4	0.14733	1482.0	ORF1ab	3.0	494.0	1466.0	ORF1ab	2.0	489.0	5.0	same gene	2021-08	2021	8
1739	1747	8	4	0.14733	1474.0	ORF1ab	1.0	492.0	1482.0	ORF1ab	3.0	494.0	2.0	same gene	2021-08	2021	8
1747	1739	8	4	0.14733	1482.0	ORF1ab	3.0	494.0	1474.0	ORF1ab	1.0	492.0	2.0	same gene	2021-08	2021	8
1747	1733	14	4	0.14733	1482.0	ORF1ab	3.0	494.0	1468.0	ORF1ab	1.0	490.0	4.0	same gene	2021-08	2021	8
1731	1747	16	4	0.14733	1466.0	ORF1ab	2.0	489.0	1482.0	ORF1ab	3.0	494.0	5.0	same gene	2021-08	2021	8
1735	1747	12	4	0.14733	1470.0	ORF1ab	3.0	490.0	1482.0	ORF1ab	3.0	494.0	4.0	same gene	2021-08	2021	8
1737	1747	10	4	0.14733	1472.0	ORF1ab	2.0	491.0	1482.0	ORF1ab	3.0	494.0	3.0	same gene	2021-08	2021	8
1747	1735	12	4	0.14733	1482.0	ORF1ab	3.0	494.0	1470.0	ORF1ab	3.0	490.0	4.0	same gene	2021-08	2021	8
1747	1737	10	4	0.14733	1482.0	ORF1ab	3.0	494.0	1472.0	ORF1ab	2.0	491.0	3.0	same gene	2021-08	2021	8
1733	1747	14	4	0.14733	1468.0	ORF1ab	1.0	490.0	1482.0	ORF1ab	3.0	494.0	4.0	same gene	2021-08	2021	8
5451	7498	2047	4	0.14714	5186.0	ORF1ab	2.0	1729.0	7233.0	ORF1ab	3.0	2411.0	682.0	same gene	2021-08	2021	8
7499	5451	2048	4	0.14714	7234.0	ORF1ab	1.0	2412.0	5186.0	ORF1ab	2.0	1729.0	683.0	same gene	2021-08	2021	8
7499	5450	2049	4	0.14714	7234.0	ORF1ab	1.0	2412.0	5185.0	ORF1ab	1.0	1729.0	683.0	same gene	2021-08	2021	8
5450	7499	2049	4	0.14714	5185.0	ORF1ab	1.0	1729.0	7234.0	ORF1ab	1.0	2412.0	683.0	same gene	2021-08	2021	8
7498	5451	2047	4	0.14714	7233.0	ORF1ab	3.0	2411.0	5186.0	ORF1ab	2.0	1729.0	682.0	same gene	2021-08	2021	8
5451	7499	2048	4	0.14714	5186.0	ORF1ab	2.0	1729.0	7234.0	ORF1ab	1.0	2412.0	683.0	same gene	2021-08	2021	8
8794	7498	1296	4	0.14386	8529.0	ORF1ab	3.0	2843.0	7233.0	ORF1ab	3.0	2411.0	432.0	same gene	2021-08	2021	8
7498	8794	1296	4	0.14386	7233.0	ORF1ab	3.0	2411.0	8529.0	ORF1ab	3.0	2843.0	432.0	same gene	2021-08	2021	8
8794	7499	1295	4	0.14386	8529.0	ORF1ab	3.0	2843.0	7234.0	ORF1ab	1.0	2412.0	431.0	same gene	2021-08	2021	8
7499	8794	1295	4	0.14386	7234.0	ORF1ab	1.0	2412.0	8529.0	ORF1ab	3.0	2843.0	431.0	same gene	2021-08	2021	8
28472	18424	10048	4	0.14368	199.0	N	1.0	67.0	4957.0	ORF1ab	1.0	1653.0		different gene	2021-08	2021	8
18424	28472	10048	4	0.14368	4957.0	ORF1ab	1.0	1653.0	199.0	N	1.0	67.0		different gene	2021-08	2021	8
5187	5193	6	4	0.14362	4922.0	ORF1ab	2.0	1641.0	4928.0	ORF1ab	2.0	1643.0	2.0	same gene	2021-08	2021	8
5188	5193	5	4	0.14362	4923.0	ORF1ab	3.0	1641.0	4928.0	ORF1ab	2.0	1643.0	2.0	same gene	2021-08	2021	8
5186	5193	7	4	0.14362	4921.0	ORF1ab	1.0	1641.0	4928.0	ORF1ab	2.0	1643.0	2.0	same gene	2021-08	2021	8
5185	5189	4	4	0.14362	4920.0	ORF1ab	3.0	1640.0	4924.0	ORF1ab	1.0	1642.0	2.0	same gene	2021-08	2021	8
5193	5188	5	4	0.14362	4928.0	ORF1ab	2.0	1643.0	4923.0	ORF1ab	3.0	1641.0	2.0	same gene	2021-08	2021	8
5193	5187	6	4	0.14362	4928.0	ORF1ab	2.0	1643.0	4922.0	ORF1ab	2.0	1641.0	2.0	same gene	2021-08	2021	8
5193	5186	7	4	0.14362	4928.0	ORF1ab	2.0	1643.0	4921.0	ORF1ab	1.0	1641.0	2.0	same gene	2021-08	2021	8
5189	5185	4	4	0.14362	4924.0	ORF1ab	1.0	1642.0	4920.0	ORF1ab	3.0	1640.0	2.0	same gene	2021-08	2021	8
4400	7525	3125	4	0.14347	4135.0	ORF1ab	1.0	1379.0	7260.0	ORF1ab	3.0	2420.0	1041.0	same gene	2021-08	2021	8
4398	7525	3127	4	0.14347	4133.0	ORF1ab	2.0	1378.0	7260.0	ORF1ab	3.0	2420.0	1042.0	same gene	2021-08	2021	8
4398	7527	3129	4	0.14347	4133.0	ORF1ab	2.0	1378.0	7262.0	ORF1ab	2.0	2421.0	1043.0	same gene	2021-08	2021	8
7527	4401	3126	4	0.14347	7262.0	ORF1ab	2.0	2421.0	4136.0	ORF1ab	2.0	1379.0	1042.0	same gene	2021-08	2021	8
7525	4407	3118	4	0.14347	7260.0	ORF1ab	3.0	2420.0	4142.0	ORF1ab	2.0	1381.0	1039.0	same gene	2021-08	2021	8
7525	4401	3124	4	0.14347	7260.0	ORF1ab	3.0	2420.0	4136.0	ORF1ab	2.0	1379.0	1041.0	same gene	2021-08	2021	8
7527	4407	3120	4	0.14347	7262.0	ORF1ab	2.0	2421.0	4142.0	ORF1ab	2.0	1381.0	1040.0	same gene	2021-08	2021	8
7525	4409	3116	4	0.14347	7260.0	ORF1ab	3.0	2420.0	4144.0	ORF1ab	1.0	1382.0	1038.0	same gene	2021-08	2021	8
7527	4409	3118	4	0.14347	7262.0	ORF1ab	2.0	2421.0	4144.0	ORF1ab	1.0	1382.0	1039.0	same gene	2021-08	2021	8
4400	7527	3127	4	0.14347	4135.0	ORF1ab	1.0	1379.0	7262.0	ORF1ab	2.0	2421.0	1042.0	same gene	2021-08	2021	8
4401	7525	3124	4	0.14347	4136.0	ORF1ab	2.0	1379.0	7260.0	ORF1ab	3.0	2420.0	1041.0	same gene	2021-08	2021	8
7527	4400	3127	4	0.14347	7262.0	ORF1ab	2.0	2421.0	4135.0	ORF1ab	1.0	1379.0	1042.0	same gene	2021-08	2021	8
4401	7527	3126	4	0.14347	4136.0	ORF1ab	2.0	1379.0	7262.0	ORF1ab	2.0	2421.0	1042.0	same gene	2021-08	2021	8
7527	4398	3129	4	0.14347	7262.0	ORF1ab	2.0	2421.0	4133.0	ORF1ab	2.0	1378.0	1043.0	same gene	2021-08	2021	8
4407	7525	3118	4	0.14347	4142.0	ORF1ab	2.0	1381.0	7260.0	ORF1ab	3.0	2420.0	1039.0	same gene	2021-08	2021	8
7525	4398	3127	4	0.14347	7260.0	ORF1ab	3.0	2420.0	4133.0	ORF1ab	2.0	1378.0	1042.0	same gene	2021-08	2021	8
7525	4400	3125	4	0.14347	7260.0	ORF1ab	3.0	2420.0	4135.0	ORF1ab	1.0	1379.0	1041.0	same gene	2021-08	2021	8
4407	7527	3120	4	0.14347	4142.0	ORF1ab	2.0	1381.0	7262.0	ORF1ab	2.0	2421.0	1040.0	same gene	2021-08	2021	8
4409	7525	3116	4	0.14347	4144.0	ORF1ab	1.0	1382.0	7260.0	ORF1ab	3.0	2420.0	1038.0	same gene	2021-08	2021	8
4409	7527	3118	4	0.14347	4144.0	ORF1ab	1.0	1382.0	7262.0	ORF1ab	2.0	2421.0	1039.0	same gene	2021-08	2021	8
27964	10319	17645	4	0.1433	71.0	ORF8	2.0	24.0	10054.0	ORF1ab	1.0	3352.0		different gene	2021-08	2021	8
10319	27964	17645	4	0.1433	10054.0	ORF1ab	1.0	3352.0	71.0	ORF8	2.0	24.0		different gene	2021-08	2021	8
5188	5192	4	4	0.14329	4923.0	ORF1ab	3.0	1641.0	4927.0	ORF1ab	1.0	1643.0	2.0	same gene	2021-08	2021	8
5187	5192	5	4	0.14329	4922.0	ORF1ab	2.0	1641.0	4927.0	ORF1ab	1.0	1643.0	2.0	same gene	2021-08	2021	8
5186	5192	6	4	0.14329	4921.0	ORF1ab	1.0	1641.0	4927.0	ORF1ab	1.0	1643.0	2.0	same gene	2021-08	2021	8
5192	5186	6	4	0.14329	4927.0	ORF1ab	1.0	1643.0	4921.0	ORF1ab	1.0	1641.0	2.0	same gene	2021-08	2021	8
5192	5187	5	4	0.14329	4927.0	ORF1ab	1.0	1643.0	4922.0	ORF1ab	2.0	1641.0	2.0	same gene	2021-08	2021	8
5192	5188	4	4	0.14329	4927.0	ORF1ab	1.0	1643.0	4923.0	ORF1ab	3.0	1641.0	2.0	same gene	2021-08	2021	8
14014	6040	7974	4	0.1431	547.0	ORF1ab	1.0	183.0	5775.0	ORF1ab	3.0	1925.0	1742.0	same gene	2021-08	2021	8
6040	14014	7974	4	0.1431	5775.0	ORF1ab	3.0	1925.0	547.0	ORF1ab	1.0	183.0	1742.0	same gene	2021-08	2021	8
5191	5195	4	4	0.14243	4926.0	ORF1ab	3.0	1642.0	4930.0	ORF1ab	1.0	1644.0	2.0	same gene	2021-08	2021	8
5195	5191	4	4	0.14243	4930.0	ORF1ab	1.0	1644.0	4926.0	ORF1ab	3.0	1642.0	2.0	same gene	2021-08	2021	8
5196	5189	7	4	0.14242	4931.0	ORF1ab	2.0	1644.0	4924.0	ORF1ab	1.0	1642.0	2.0	same gene	2021-08	2021	8
5196	5188	8	4	0.14242	4931.0	ORF1ab	2.0	1644.0	4923.0	ORF1ab	3.0	1641.0	3.0	same gene	2021-08	2021	8
5189	5196	7	4	0.14242	4924.0	ORF1ab	1.0	1642.0	4931.0	ORF1ab	2.0	1644.0	2.0	same gene	2021-08	2021	8
5187	5196	9	4	0.14242	4922.0	ORF1ab	2.0	1641.0	4931.0	ORF1ab	2.0	1644.0	3.0	same gene	2021-08	2021	8
5196	5187	9	4	0.14242	4931.0	ORF1ab	2.0	1644.0	4922.0	ORF1ab	2.0	1641.0	3.0	same gene	2021-08	2021	8
5188	5196	8	4	0.14242	4923.0	ORF1ab	3.0	1641.0	4931.0	ORF1ab	2.0	1644.0	3.0	same gene	2021-08	2021	8
5186	5196	10	4	0.14242	4921.0	ORF1ab	1.0	1641.0	4931.0	ORF1ab	2.0	1644.0	3.0	same gene	2021-08	2021	8
5196	5186	10	4	0.14242	4931.0	ORF1ab	2.0	1644.0	4921.0	ORF1ab	1.0	1641.0	3.0	same gene	2021-08	2021	8
21146	7498	13648	4	0.14236	7679.0	ORF1ab	2.0	2560.0	7233.0	ORF1ab	3.0	2411.0	149.0	same gene	2021-08	2021	8
7499	21146	13647	4	0.14236	7234.0	ORF1ab	1.0	2412.0	7679.0	ORF1ab	2.0	2560.0	148.0	same gene	2021-08	2021	8
21146	7499	13647	4	0.14236	7679.0	ORF1ab	2.0	2560.0	7234.0	ORF1ab	1.0	2412.0	148.0	same gene	2021-08	2021	8
7498	21146	13648	4	0.14236	7233.0	ORF1ab	3.0	2411.0	7679.0	ORF1ab	2.0	2560.0	149.0	same gene	2021-08	2021	8
7499	5190	2309	4	0.14222	7234.0	ORF1ab	1.0	2412.0	4925.0	ORF1ab	2.0	1642.0	770.0	same gene	2021-08	2021	8
7499	6399	1100	4	0.14222	7234.0	ORF1ab	1.0	2412.0	6134.0	ORF1ab	2.0	2045.0	367.0	same gene	2021-08	2021	8
7498	5190	2308	4	0.14222	7233.0	ORF1ab	3.0	2411.0	4925.0	ORF1ab	2.0	1642.0	769.0	same gene	2021-08	2021	8
6399	7499	1100	4	0.14222	6134.0	ORF1ab	2.0	2045.0	7234.0	ORF1ab	1.0	2412.0	367.0	same gene	2021-08	2021	8
5190	7499	2309	4	0.14222	4925.0	ORF1ab	2.0	1642.0	7234.0	ORF1ab	1.0	2412.0	770.0	same gene	2021-08	2021	8
5190	7498	2308	4	0.14222	4925.0	ORF1ab	2.0	1642.0	7233.0	ORF1ab	3.0	2411.0	769.0	same gene	2021-08	2021	8
18424	25907	7483	4	0.14112	4957.0	ORF1ab	1.0	1653.0	515.0	ORF3a	2.0	172.0		different gene	2021-08	2021	8
25907	18424	7483	4	0.14112	515.0	ORF3a	2.0	172.0	4957.0	ORF1ab	1.0	1653.0		different gene	2021-08	2021	8
5189	5183	6	4	0.13946	4924.0	ORF1ab	1.0	1642.0	4918.0	ORF1ab	1.0	1640.0	2.0	same gene	2021-08	2021	8
5183	5191	8	4	0.13946	4918.0	ORF1ab	1.0	1640.0	4926.0	ORF1ab	3.0	1642.0	2.0	same gene	2021-08	2021	8
5191	5183	8	4	0.13946	4926.0	ORF1ab	3.0	1642.0	4918.0	ORF1ab	1.0	1640.0	2.0	same gene	2021-08	2021	8
5193	5183	10	4	0.13946	4928.0	ORF1ab	2.0	1643.0	4918.0	ORF1ab	1.0	1640.0	3.0	same gene	2021-08	2021	8
5183	5189	6	4	0.13946	4918.0	ORF1ab	1.0	1640.0	4924.0	ORF1ab	1.0	1642.0	2.0	same gene	2021-08	2021	8
5183	5193	10	4	0.13946	4918.0	ORF1ab	1.0	1640.0	4928.0	ORF1ab	2.0	1643.0	3.0	same gene	2021-08	2021	8
18424	10319	8105	4	0.13922	4957.0	ORF1ab	1.0	1653.0	10054.0	ORF1ab	1.0	3352.0	1699.0	same gene	2021-08	2021	8
10319	18424	8105	4	0.13922	10054.0	ORF1ab	1.0	3352.0	4957.0	ORF1ab	1.0	1653.0	1699.0	same gene	2021-08	2021	8
21754	21778	24	4	0.13854	192.0	S	3.0	64.0	216.0	S	3.0	72.0	8.0	same gene	2021-08	2021	8
21778	21754	24	4	0.13854	216.0	S	3.0	72.0	192.0	S	3.0	64.0	8.0	same gene	2021-08	2021	8
24208	17236	6972	4	0.13824	2646.0	S	3.0	882.0	3769.0	ORF1ab	1.0	1257.0		different gene	2021-08	2021	8
17236	24208	6972	4	0.13824	3769.0	ORF1ab	1.0	1257.0	2646.0	S	3.0	882.0		different gene	2021-08	2021	8
21304	18424	2880	4	0.13206	7837.0	ORF1ab	1.0	2613.0	4957.0	ORF1ab	1.0	1653.0	960.0	same gene	2021-08	2021	8
18424	21304	2880	4	0.13206	4957.0	ORF1ab	1.0	1653.0	7837.0	ORF1ab	1.0	2613.0	960.0	same gene	2021-08	2021	8
14120	28095	13975	4	0.13132	653.0	ORF1ab	2.0	218.0	202.0	ORF8	1.0	68.0		different gene	2021-08	2021	8
28095	14120	13975	4	0.13132	202.0	ORF8	1.0	68.0	653.0	ORF1ab	2.0	218.0		different gene	2021-08	2021	8
6636	6642	6	4	0.12984	6371.0	ORF1ab	2.0	2124.0	6377.0	ORF1ab	2.0	2126.0	2.0	same gene	2021-08	2021	8
6642	6636	6	4	0.12984	6377.0	ORF1ab	2.0	2126.0	6371.0	ORF1ab	2.0	2124.0	2.0	same gene	2021-08	2021	8
6645	6636	9	4	0.12984	6380.0	ORF1ab	2.0	2127.0	6371.0	ORF1ab	2.0	2124.0	3.0	same gene	2021-08	2021	8
6636	6643	7	4	0.12984	6371.0	ORF1ab	2.0	2124.0	6378.0	ORF1ab	3.0	2126.0	2.0	same gene	2021-08	2021	8
6643	6636	7	4	0.12984	6378.0	ORF1ab	3.0	2126.0	6371.0	ORF1ab	2.0	2124.0	2.0	same gene	2021-08	2021	8
6636	6645	9	4	0.12984	6371.0	ORF1ab	2.0	2124.0	6380.0	ORF1ab	2.0	2127.0	3.0	same gene	2021-08	2021	8
7851	17040	9189	4	0.12962	7586.0	ORF1ab	2.0	2529.0	3573.0	ORF1ab	3.0	1191.0	1338.0	same gene	2021-08	2021	8
17040	7851	9189	4	0.12962	3573.0	ORF1ab	3.0	1191.0	7586.0	ORF1ab	2.0	2529.0	1338.0	same gene	2021-08	2021	8
509	7499	6990	4	0.12779	244.0	ORF1ab	1.0	82.0	7234.0	ORF1ab	1.0	2412.0	2330.0	same gene	2021-08	2021	8
7499	509	6990	4	0.12779	7234.0	ORF1ab	1.0	2412.0	244.0	ORF1ab	1.0	82.0	2330.0	same gene	2021-08	2021	8
28512	5648	22864	4	0.1276	239.0	N	2.0	80.0	5383.0	ORF1ab	1.0	1795.0		different gene	2021-08	2021	8
5648	28512	22864	4	0.1276	5383.0	ORF1ab	1.0	1795.0	239.0	N	2.0	80.0		different gene	2021-08	2021	8
28512	26149	2363	4	0.12607	239.0	N	2.0	80.0	757.0	ORF3a	1.0	253.0		different gene	2021-08	2021	8
26149	28512	2363	4	0.12607	757.0	ORF3a	1.0	253.0	239.0	N	2.0	80.0		different gene	2021-08	2021	8
28167	28512	345	4	0.12481	274.0	ORF8	1.0	92.0	239.0	N	2.0	80.0		different gene	2021-08	2021	8
28512	28167	345	4	0.12481	239.0	N	2.0	80.0	274.0	ORF8	1.0	92.0		different gene	2021-08	2021	8
6319	733	5586	4	0.12418	6054.0	ORF1ab	3.0	2018.0	468.0	ORF1ab	3.0	156.0	1862.0	same gene	2021-08	2021	8
733	6319	5586	4	0.12418	468.0	ORF1ab	3.0	156.0	6054.0	ORF1ab	3.0	2018.0	1862.0	same gene	2021-08	2021	8
22812	6613	16199	4	0.12381	1250.0	S	2.0	417.0	6348.0	ORF1ab	3.0	2116.0		different gene	2021-08	2021	8
6613	22812	16199	4	0.12381	6348.0	ORF1ab	3.0	2116.0	1250.0	S	2.0	417.0		different gene	2021-08	2021	8
21621	28512	6891	4	0.1231	59.0	S	2.0	20.0	239.0	N	2.0	80.0		different gene	2021-08	2021	8
28512	21621	6891	4	0.1231	239.0	N	2.0	80.0	59.0	S	2.0	20.0		different gene	2021-08	2021	8
28512	733	27779	4	0.12293	239.0	N	2.0	80.0	468.0	ORF1ab	3.0	156.0		different gene	2021-08	2021	8
733	28512	27779	4	0.12293	468.0	ORF1ab	3.0	156.0	239.0	N	2.0	80.0		different gene	2021-08	2021	8
12778	22812	10034	4	0.12255	12513.0	ORF1ab	3.0	4171.0	1250.0	S	2.0	417.0		different gene	2021-08	2021	8
22812	12778	10034	4	0.12255	1250.0	S	2.0	417.0	12513.0	ORF1ab	3.0	4171.0		different gene	2021-08	2021	8
733	22812	22079	4	0.12244	468.0	ORF1ab	3.0	156.0	1250.0	S	2.0	417.0		different gene	2021-08	2021	8
22812	733	22079	4	0.12244	1250.0	S	2.0	417.0	468.0	ORF1ab	3.0	156.0		different gene	2021-08	2021	8
13860	28512	14652	4	0.12207	393.0	ORF1ab	3.0	131.0	239.0	N	2.0	80.0		different gene	2021-08	2021	8
28512	13860	14652	4	0.12207	239.0	N	2.0	80.0	393.0	ORF1ab	3.0	131.0		different gene	2021-08	2021	8
268	1752	1484	4	0.12203	3.0	ORF1ab	3.0	1.0	1487.0	ORF1ab	2.0	496.0	495.0	same gene	2021-08	2021	8
1752	268	1484	4	0.12203	1487.0	ORF1ab	2.0	496.0	3.0	ORF1ab	3.0	1.0	495.0	same gene	2021-08	2021	8
1752	270	1482	4	0.12203	1487.0	ORF1ab	2.0	496.0	5.0	ORF1ab	2.0	2.0	494.0	same gene	2021-08	2021	8
267	1752	1485	4	0.12203	2.0	ORF1ab	2.0	1.0	1487.0	ORF1ab	2.0	496.0	495.0	same gene	2021-08	2021	8
1752	267	1485	4	0.12203	1487.0	ORF1ab	2.0	496.0	2.0	ORF1ab	2.0	1.0	495.0	same gene	2021-08	2021	8
270	1752	1482	4	0.12203	5.0	ORF1ab	2.0	2.0	1487.0	ORF1ab	2.0	496.0	494.0	same gene	2021-08	2021	8
21638	21621	17	4	0.12166	76.0	S	1.0	26.0	59.0	S	2.0	20.0	6.0	same gene	2021-08	2021	8
21621	21638	17	4	0.12166	59.0	S	2.0	20.0	76.0	S	1.0	26.0	6.0	same gene	2021-08	2021	8
28512	3828	24684	4	0.12113	239.0	N	2.0	80.0	3563.0	ORF1ab	2.0	1188.0		different gene	2021-08	2021	8
3828	28512	24684	4	0.12113	3563.0	ORF1ab	2.0	1188.0	239.0	N	2.0	80.0		different gene	2021-08	2021	8
27507	26107	1400	4	0.12112	114.0	ORF7a	3.0	38.0	715.0	ORF3a	1.0	239.0		different gene	2021-08	2021	8
26107	27507	1400	4	0.12112	715.0	ORF3a	1.0	239.0	114.0	ORF7a	3.0	38.0		different gene	2021-08	2021	8
1059	28869	27810	4	0.12082	794.0	ORF1ab	2.0	265.0	596.0	N	2.0	199.0		different gene	2021-08	2021	8
28869	1059	27810	4	0.12082	596.0	N	2.0	199.0	794.0	ORF1ab	2.0	265.0		different gene	2021-08	2021	8
733	17259	16526	4	0.12078	468.0	ORF1ab	3.0	156.0	3792.0	ORF1ab	3.0	1264.0	1108.0	same gene	2021-08	2021	8
17259	733	16526	4	0.12078	3792.0	ORF1ab	3.0	1264.0	468.0	ORF1ab	3.0	156.0	1108.0	same gene	2021-08	2021	8
22132	28167	6035	4	0.1207	570.0	S	3.0	190.0	274.0	ORF8	1.0	92.0		different gene	2021-08	2021	8
28167	22132	6035	4	0.1207	274.0	ORF8	1.0	92.0	570.0	S	3.0	190.0		different gene	2021-08	2021	8
14014	7926	6088	4	0.1186	547.0	ORF1ab	1.0	183.0	7661.0	ORF1ab	2.0	2554.0	2371.0	same gene	2021-08	2021	8
7926	14014	6088	4	0.1186	7661.0	ORF1ab	2.0	2554.0	547.0	ORF1ab	1.0	183.0	2371.0	same gene	2021-08	2021	8
733	2749	2016	4	0.11842	468.0	ORF1ab	3.0	156.0	2484.0	ORF1ab	3.0	828.0	672.0	same gene	2021-08	2021	8
2749	733	2016	4	0.11842	2484.0	ORF1ab	3.0	828.0	468.0	ORF1ab	3.0	156.0	672.0	same gene	2021-08	2021	8
28869	18424	10445	4	0.11624	596.0	N	2.0	199.0	4957.0	ORF1ab	1.0	1653.0		different gene	2021-08	2021	8
18424	28869	10445	4	0.11624	4957.0	ORF1ab	1.0	1653.0	596.0	N	2.0	199.0		different gene	2021-08	2021	8
22812	23525	713	4	0.11389	1250.0	S	2.0	417.0	1963.0	S	1.0	655.0	238.0	same gene	2021-08	2021	8
23525	22812	713	4	0.11389	1963.0	S	1.0	655.0	1250.0	S	2.0	417.0	238.0	same gene	2021-08	2021	8
29050	11456	17594	4	0.11356	777.0	N	3.0	259.0	11191.0	ORF1ab	1.0	3731.0		different gene	2021-08	2021	8
11456	29050	17594	4	0.11356	11191.0	ORF1ab	1.0	3731.0	777.0	N	3.0	259.0		different gene	2021-08	2021	8
28512	21974	6538	4	0.11312	239.0	N	2.0	80.0	412.0	S	1.0	138.0		different gene	2021-08	2021	8
21974	28512	6538	4	0.11312	412.0	S	1.0	138.0	239.0	N	2.0	80.0		different gene	2021-08	2021	8
25517	27925	2408	4	0.11086	125.0	ORF3a	2.0	42.0	32.0	ORF8	2.0	11.0		different gene	2021-08	2021	8
27925	25517	2408	4	0.11086	32.0	ORF8	2.0	11.0	125.0	ORF3a	2.0	42.0		different gene	2021-08	2021	8
29663	29659	4	4	0.1107	106.0	ORF10	1.0	36.0	102.0	ORF10	3.0	34.0	2.0	same gene	2021-08	2021	8
29659	29663	4	4	0.1107	102.0	ORF10	3.0	34.0	106.0	ORF10	1.0	36.0	2.0	same gene	2021-08	2021	8
25088	22812	2276	4	0.11022	3526.0	S	1.0	1176.0	1250.0	S	2.0	417.0	759.0	same gene	2021-08	2021	8
22812	25088	2276	4	0.11022	1250.0	S	2.0	417.0	3526.0	S	1.0	1176.0	759.0	same gene	2021-08	2021	8
9867	27925	18058	3	0.10938	9602.0	ORF1ab	2.0	3201.0	32.0	ORF8	2.0	11.0		different gene	2021-08	2021	8
27925	9867	18058	3	0.10938	32.0	ORF8	2.0	11.0	9602.0	ORF1ab	2.0	3201.0		different gene	2021-08	2021	8
29050	29509	459	3	0.1081	777.0	N	3.0	259.0	1236.0	N	3.0	412.0	153.0	same gene	2021-08	2021	8
29509	29050	459	3	0.1081	1236.0	N	3.0	412.0	777.0	N	3.0	259.0	153.0	same gene	2021-08	2021	8
1267	1191	76	3	0.10799	1002.0	ORF1ab	3.0	334.0	926.0	ORF1ab	2.0	309.0	25.0	same gene	2021-08	2021	8
1191	1267	76	3	0.10799	926.0	ORF1ab	2.0	309.0	1002.0	ORF1ab	3.0	334.0	25.0	same gene	2021-08	2021	8
24642	22812	1830	3	0.10545	3080.0	S	2.0	1027.0	1250.0	S	2.0	417.0	610.0	same gene	2021-08	2021	8
22812	24642	1830	3	0.10545	1250.0	S	2.0	417.0	3080.0	S	2.0	1027.0	610.0	same gene	2021-08	2021	8
19327	19307	20	3	0.10515	5860.0	ORF1ab	1.0	1954.0	5840.0	ORF1ab	2.0	1947.0	7.0	same gene	2021-08	2021	8
19307	19327	20	3	0.10515	5840.0	ORF1ab	2.0	1947.0	5860.0	ORF1ab	1.0	1954.0	7.0	same gene	2021-08	2021	8
28878	733	28145	3	0.1042	605.0	N	2.0	202.0	468.0	ORF1ab	3.0	156.0		different gene	2021-08	2021	8
733	28878	28145	3	0.1042	468.0	ORF1ab	3.0	156.0	605.0	N	2.0	202.0		different gene	2021-08	2021	8
28975	27925	1050	3	0.10361	702.0	N	3.0	234.0	32.0	ORF8	2.0	11.0		different gene	2021-08	2021	8
27925	28975	1050	3	0.10361	32.0	ORF8	2.0	11.0	702.0	N	3.0	234.0		different gene	2021-08	2021	8
21614	21621	7	3	0.10168	52.0	S	1.0	18.0	59.0	S	2.0	20.0	2.0	same gene	2021-08	2021	8
21621	21614	7	3	0.10168	59.0	S	2.0	20.0	52.0	S	1.0	18.0	2.0	same gene	2021-08	2021	8
2743	2750	7	3	0.09803	2478.0	ORF1ab	3.0	826.0	2485.0	ORF1ab	1.0	829.0	3.0	same gene	2021-08	2021	8
2743	2753	10	3	0.09803	2478.0	ORF1ab	3.0	826.0	2488.0	ORF1ab	1.0	830.0	4.0	same gene	2021-08	2021	8
2753	2744	9	3	0.09803	2488.0	ORF1ab	1.0	830.0	2479.0	ORF1ab	1.0	827.0	3.0	same gene	2021-08	2021	8
2750	2744	6	3	0.09803	2485.0	ORF1ab	1.0	829.0	2479.0	ORF1ab	1.0	827.0	2.0	same gene	2021-08	2021	8
2754	2743	11	3	0.09803	2489.0	ORF1ab	2.0	830.0	2478.0	ORF1ab	3.0	826.0	4.0	same gene	2021-08	2021	8
2753	2743	10	3	0.09803	2488.0	ORF1ab	1.0	830.0	2478.0	ORF1ab	3.0	826.0	4.0	same gene	2021-08	2021	8
2750	2743	7	3	0.09803	2485.0	ORF1ab	1.0	829.0	2478.0	ORF1ab	3.0	826.0	3.0	same gene	2021-08	2021	8
2758	2750	8	3	0.09803	2493.0	ORF1ab	3.0	831.0	2485.0	ORF1ab	1.0	829.0	2.0	same gene	2021-08	2021	8
2757	2750	7	3	0.09803	2492.0	ORF1ab	2.0	831.0	2485.0	ORF1ab	1.0	829.0	2.0	same gene	2021-08	2021	8
2754	2744	10	3	0.09803	2489.0	ORF1ab	2.0	830.0	2479.0	ORF1ab	1.0	827.0	3.0	same gene	2021-08	2021	8
2743	2754	11	3	0.09803	2478.0	ORF1ab	3.0	826.0	2489.0	ORF1ab	2.0	830.0	4.0	same gene	2021-08	2021	8
2744	2750	6	3	0.09803	2479.0	ORF1ab	1.0	827.0	2485.0	ORF1ab	1.0	829.0	2.0	same gene	2021-08	2021	8
2750	2758	8	3	0.09803	2485.0	ORF1ab	1.0	829.0	2493.0	ORF1ab	3.0	831.0	2.0	same gene	2021-08	2021	8
2750	2757	7	3	0.09803	2485.0	ORF1ab	1.0	829.0	2492.0	ORF1ab	2.0	831.0	2.0	same gene	2021-08	2021	8
2744	2753	9	3	0.09803	2479.0	ORF1ab	1.0	827.0	2488.0	ORF1ab	1.0	830.0	3.0	same gene	2021-08	2021	8
2744	2754	10	3	0.09803	2479.0	ORF1ab	1.0	827.0	2489.0	ORF1ab	2.0	830.0	3.0	same gene	2021-08	2021	8
2748	2757	9	3	0.09802	2483.0	ORF1ab	2.0	828.0	2492.0	ORF1ab	2.0	831.0	3.0	same gene	2021-08	2021	8
2748	2754	6	3	0.09802	2483.0	ORF1ab	2.0	828.0	2489.0	ORF1ab	2.0	830.0	2.0	same gene	2021-08	2021	8
2748	2743	5	3	0.09802	2483.0	ORF1ab	2.0	828.0	2478.0	ORF1ab	3.0	826.0	2.0	same gene	2021-08	2021	8
2751	2757	6	3	0.09802	2486.0	ORF1ab	2.0	829.0	2492.0	ORF1ab	2.0	831.0	2.0	same gene	2021-08	2021	8
2748	2758	10	3	0.09802	2483.0	ORF1ab	2.0	828.0	2493.0	ORF1ab	3.0	831.0	3.0	same gene	2021-08	2021	8
2751	2758	7	3	0.09802	2486.0	ORF1ab	2.0	829.0	2493.0	ORF1ab	3.0	831.0	2.0	same gene	2021-08	2021	8
2758	2751	7	3	0.09802	2493.0	ORF1ab	3.0	831.0	2486.0	ORF1ab	2.0	829.0	2.0	same gene	2021-08	2021	8
2757	2751	6	3	0.09802	2492.0	ORF1ab	2.0	831.0	2486.0	ORF1ab	2.0	829.0	2.0	same gene	2021-08	2021	8
2743	2748	5	3	0.09802	2478.0	ORF1ab	3.0	826.0	2483.0	ORF1ab	2.0	828.0	2.0	same gene	2021-08	2021	8
2753	2748	5	3	0.09802	2488.0	ORF1ab	1.0	830.0	2483.0	ORF1ab	2.0	828.0	2.0	same gene	2021-08	2021	8
2754	2748	6	3	0.09802	2489.0	ORF1ab	2.0	830.0	2483.0	ORF1ab	2.0	828.0	2.0	same gene	2021-08	2021	8
2757	2748	9	3	0.09802	2492.0	ORF1ab	2.0	831.0	2483.0	ORF1ab	2.0	828.0	3.0	same gene	2021-08	2021	8
2758	2748	10	3	0.09802	2493.0	ORF1ab	3.0	831.0	2483.0	ORF1ab	2.0	828.0	3.0	same gene	2021-08	2021	8
2748	2753	5	3	0.09802	2483.0	ORF1ab	2.0	828.0	2488.0	ORF1ab	1.0	830.0	2.0	same gene	2021-08	2021	8
25563	28887	3324	3	0.09799	171.0	ORF3a	3.0	57.0	614.0	N	2.0	205.0		different gene	2021-08	2021	8
28887	25563	3324	3	0.09799	614.0	N	2.0	205.0	171.0	ORF3a	3.0	57.0		different gene	2021-08	2021	8
2763	2758	5	3	0.09797	2498.0	ORF1ab	2.0	833.0	2493.0	ORF1ab	3.0	831.0	2.0	same gene	2021-08	2021	8
2758	2752	6	3	0.09797	2493.0	ORF1ab	3.0	831.0	2487.0	ORF1ab	3.0	829.0	2.0	same gene	2021-08	2021	8
2758	2763	5	3	0.09797	2493.0	ORF1ab	3.0	831.0	2498.0	ORF1ab	2.0	833.0	2.0	same gene	2021-08	2021	8
2758	2762	4	3	0.09797	2493.0	ORF1ab	3.0	831.0	2497.0	ORF1ab	1.0	833.0	2.0	same gene	2021-08	2021	8
2757	2763	6	3	0.09797	2492.0	ORF1ab	2.0	831.0	2498.0	ORF1ab	2.0	833.0	2.0	same gene	2021-08	2021	8
2757	2762	5	3	0.09797	2492.0	ORF1ab	2.0	831.0	2497.0	ORF1ab	1.0	833.0	2.0	same gene	2021-08	2021	8
2752	2758	6	3	0.09797	2487.0	ORF1ab	3.0	829.0	2493.0	ORF1ab	3.0	831.0	2.0	same gene	2021-08	2021	8
2752	2757	5	3	0.09797	2487.0	ORF1ab	3.0	829.0	2492.0	ORF1ab	2.0	831.0	2.0	same gene	2021-08	2021	8
2763	2757	6	3	0.09797	2498.0	ORF1ab	2.0	833.0	2492.0	ORF1ab	2.0	831.0	2.0	same gene	2021-08	2021	8
2762	2758	4	3	0.09797	2497.0	ORF1ab	1.0	833.0	2493.0	ORF1ab	3.0	831.0	2.0	same gene	2021-08	2021	8
2757	2752	5	3	0.09797	2492.0	ORF1ab	2.0	831.0	2487.0	ORF1ab	3.0	829.0	2.0	same gene	2021-08	2021	8
2762	2757	5	3	0.09797	2497.0	ORF1ab	1.0	833.0	2492.0	ORF1ab	2.0	831.0	2.0	same gene	2021-08	2021	8
2756	2743	13	3	0.09793	2491.0	ORF1ab	1.0	831.0	2478.0	ORF1ab	3.0	826.0	5.0	same gene	2021-08	2021	8
2756	2748	8	3	0.09793	2491.0	ORF1ab	1.0	831.0	2483.0	ORF1ab	2.0	828.0	3.0	same gene	2021-08	2021	8
2756	2750	6	3	0.09793	2491.0	ORF1ab	1.0	831.0	2485.0	ORF1ab	1.0	829.0	2.0	same gene	2021-08	2021	8
2750	2756	6	3	0.09793	2485.0	ORF1ab	1.0	829.0	2491.0	ORF1ab	1.0	831.0	2.0	same gene	2021-08	2021	8
2748	2756	8	3	0.09793	2483.0	ORF1ab	2.0	828.0	2491.0	ORF1ab	1.0	831.0	3.0	same gene	2021-08	2021	8
2743	2756	13	3	0.09793	2478.0	ORF1ab	3.0	826.0	2491.0	ORF1ab	1.0	831.0	5.0	same gene	2021-08	2021	8
2744	2756	12	3	0.09793	2479.0	ORF1ab	1.0	827.0	2491.0	ORF1ab	1.0	831.0	4.0	same gene	2021-08	2021	8
2756	2744	12	3	0.09793	2491.0	ORF1ab	1.0	831.0	2479.0	ORF1ab	1.0	827.0	4.0	same gene	2021-08	2021	8
2745	2754	9	3	0.09784	2480.0	ORF1ab	2.0	827.0	2489.0	ORF1ab	2.0	830.0	3.0	same gene	2021-08	2021	8
2745	2757	12	3	0.09784	2480.0	ORF1ab	2.0	827.0	2492.0	ORF1ab	2.0	831.0	4.0	same gene	2021-08	2021	8
2745	2753	8	3	0.09784	2480.0	ORF1ab	2.0	827.0	2488.0	ORF1ab	1.0	830.0	3.0	same gene	2021-08	2021	8
2745	2758	13	3	0.09784	2480.0	ORF1ab	2.0	827.0	2493.0	ORF1ab	3.0	831.0	4.0	same gene	2021-08	2021	8
2745	2750	5	3	0.09784	2480.0	ORF1ab	2.0	827.0	2485.0	ORF1ab	1.0	829.0	2.0	same gene	2021-08	2021	8
2750	2745	5	3	0.09784	2485.0	ORF1ab	1.0	829.0	2480.0	ORF1ab	2.0	827.0	2.0	same gene	2021-08	2021	8
2754	2745	9	3	0.09784	2489.0	ORF1ab	2.0	830.0	2480.0	ORF1ab	2.0	827.0	3.0	same gene	2021-08	2021	8
2753	2745	8	3	0.09784	2488.0	ORF1ab	1.0	830.0	2480.0	ORF1ab	2.0	827.0	3.0	same gene	2021-08	2021	8
2757	2745	12	3	0.09784	2492.0	ORF1ab	2.0	831.0	2480.0	ORF1ab	2.0	827.0	4.0	same gene	2021-08	2021	8
2758	2745	13	3	0.09784	2493.0	ORF1ab	3.0	831.0	2480.0	ORF1ab	2.0	827.0	4.0	same gene	2021-08	2021	8
2757	2747	10	3	0.09782	2492.0	ORF1ab	2.0	831.0	2482.0	ORF1ab	1.0	828.0	3.0	same gene	2021-08	2021	8
2743	2747	4	3	0.09782	2478.0	ORF1ab	3.0	826.0	2482.0	ORF1ab	1.0	828.0	2.0	same gene	2021-08	2021	8
2747	2758	11	3	0.09782	2482.0	ORF1ab	1.0	828.0	2493.0	ORF1ab	3.0	831.0	3.0	same gene	2021-08	2021	8
2747	2757	10	3	0.09782	2482.0	ORF1ab	1.0	828.0	2492.0	ORF1ab	2.0	831.0	3.0	same gene	2021-08	2021	8
2747	2754	7	3	0.09782	2482.0	ORF1ab	1.0	828.0	2489.0	ORF1ab	2.0	830.0	2.0	same gene	2021-08	2021	8
2747	2753	6	3	0.09782	2482.0	ORF1ab	1.0	828.0	2488.0	ORF1ab	1.0	830.0	2.0	same gene	2021-08	2021	8
2758	2747	11	3	0.09782	2493.0	ORF1ab	3.0	831.0	2482.0	ORF1ab	1.0	828.0	3.0	same gene	2021-08	2021	8
2753	2747	6	3	0.09782	2488.0	ORF1ab	1.0	830.0	2482.0	ORF1ab	1.0	828.0	2.0	same gene	2021-08	2021	8
2747	2743	4	3	0.09782	2482.0	ORF1ab	1.0	828.0	2478.0	ORF1ab	3.0	826.0	2.0	same gene	2021-08	2021	8
2754	2747	7	3	0.09782	2489.0	ORF1ab	2.0	830.0	2482.0	ORF1ab	1.0	828.0	2.0	same gene	2021-08	2021	8
2753	2746	7	3	0.09778	2488.0	ORF1ab	1.0	830.0	2481.0	ORF1ab	3.0	827.0	3.0	same gene	2021-08	2021	8
2754	2746	8	3	0.09778	2489.0	ORF1ab	2.0	830.0	2481.0	ORF1ab	3.0	827.0	3.0	same gene	2021-08	2021	8
2746	2750	4	3	0.09778	2481.0	ORF1ab	3.0	827.0	2485.0	ORF1ab	1.0	829.0	2.0	same gene	2021-08	2021	8
2750	2746	4	3	0.09778	2485.0	ORF1ab	1.0	829.0	2481.0	ORF1ab	3.0	827.0	2.0	same gene	2021-08	2021	8
2746	2753	7	3	0.09778	2481.0	ORF1ab	3.0	827.0	2488.0	ORF1ab	1.0	830.0	3.0	same gene	2021-08	2021	8
2746	2754	8	3	0.09778	2481.0	ORF1ab	3.0	827.0	2489.0	ORF1ab	2.0	830.0	3.0	same gene	2021-08	2021	8
2743	2749	6	3	0.09761	2478.0	ORF1ab	3.0	826.0	2484.0	ORF1ab	3.0	828.0	2.0	same gene	2021-08	2021	8
2749	2753	4	3	0.09761	2484.0	ORF1ab	3.0	828.0	2488.0	ORF1ab	1.0	830.0	2.0	same gene	2021-08	2021	8
2758	2749	9	3	0.09761	2493.0	ORF1ab	3.0	831.0	2484.0	ORF1ab	3.0	828.0	3.0	same gene	2021-08	2021	8
2753	2749	4	3	0.09761	2488.0	ORF1ab	1.0	830.0	2484.0	ORF1ab	3.0	828.0	2.0	same gene	2021-08	2021	8
2754	2749	5	3	0.09761	2489.0	ORF1ab	2.0	830.0	2484.0	ORF1ab	3.0	828.0	2.0	same gene	2021-08	2021	8
2757	2749	8	3	0.09761	2492.0	ORF1ab	2.0	831.0	2484.0	ORF1ab	3.0	828.0	3.0	same gene	2021-08	2021	8
2749	2754	5	3	0.09761	2484.0	ORF1ab	3.0	828.0	2489.0	ORF1ab	2.0	830.0	2.0	same gene	2021-08	2021	8
2749	2743	6	3	0.09761	2484.0	ORF1ab	3.0	828.0	2478.0	ORF1ab	3.0	826.0	2.0	same gene	2021-08	2021	8
2749	2758	9	3	0.09761	2484.0	ORF1ab	3.0	828.0	2493.0	ORF1ab	3.0	831.0	3.0	same gene	2021-08	2021	8
2749	2757	8	3	0.09761	2484.0	ORF1ab	3.0	828.0	2492.0	ORF1ab	2.0	831.0	3.0	same gene	2021-08	2021	8
2774	2770	4	3	0.09731	2509.0	ORF1ab	1.0	837.0	2505.0	ORF1ab	3.0	835.0	2.0	same gene	2021-08	2021	8
2770	2774	4	3	0.09731	2505.0	ORF1ab	3.0	835.0	2509.0	ORF1ab	1.0	837.0	2.0	same gene	2021-08	2021	8
2783	2777	6	3	0.09726	2518.0	ORF1ab	1.0	840.0	2512.0	ORF1ab	1.0	838.0	2.0	same gene	2021-08	2021	8
2777	2783	6	3	0.09726	2512.0	ORF1ab	1.0	838.0	2518.0	ORF1ab	1.0	840.0	2.0	same gene	2021-08	2021	8
2760	2765	5	3	0.09725	2495.0	ORF1ab	2.0	832.0	2500.0	ORF1ab	1.0	834.0	2.0	same gene	2021-08	2021	8
2766	2759	7	3	0.09725	2501.0	ORF1ab	2.0	834.0	2494.0	ORF1ab	1.0	832.0	2.0	same gene	2021-08	2021	8
2759	2766	7	3	0.09725	2494.0	ORF1ab	1.0	832.0	2501.0	ORF1ab	2.0	834.0	2.0	same gene	2021-08	2021	8
2759	2765	6	3	0.09725	2494.0	ORF1ab	1.0	832.0	2500.0	ORF1ab	1.0	834.0	2.0	same gene	2021-08	2021	8
2765	2759	6	3	0.09725	2500.0	ORF1ab	1.0	834.0	2494.0	ORF1ab	1.0	832.0	2.0	same gene	2021-08	2021	8
2760	2766	6	3	0.09725	2495.0	ORF1ab	2.0	832.0	2501.0	ORF1ab	2.0	834.0	2.0	same gene	2021-08	2021	8
2765	2760	5	3	0.09725	2500.0	ORF1ab	1.0	834.0	2495.0	ORF1ab	2.0	832.0	2.0	same gene	2021-08	2021	8
2766	2760	6	3	0.09725	2501.0	ORF1ab	2.0	834.0	2495.0	ORF1ab	2.0	832.0	2.0	same gene	2021-08	2021	8
2754	2742	12	3	0.09699	2489.0	ORF1ab	2.0	830.0	2477.0	ORF1ab	2.0	826.0	4.0	same gene	2021-08	2021	8
2742	2750	8	3	0.09699	2477.0	ORF1ab	2.0	826.0	2485.0	ORF1ab	1.0	829.0	3.0	same gene	2021-08	2021	8
2742	2757	15	3	0.09699	2477.0	ORF1ab	2.0	826.0	2492.0	ORF1ab	2.0	831.0	5.0	same gene	2021-08	2021	8
2742	2753	11	3	0.09699	2477.0	ORF1ab	2.0	826.0	2488.0	ORF1ab	1.0	830.0	4.0	same gene	2021-08	2021	8
2753	2742	11	3	0.09699	2488.0	ORF1ab	1.0	830.0	2477.0	ORF1ab	2.0	826.0	4.0	same gene	2021-08	2021	8
2750	2742	8	3	0.09699	2485.0	ORF1ab	1.0	829.0	2477.0	ORF1ab	2.0	826.0	3.0	same gene	2021-08	2021	8
2757	2742	15	3	0.09699	2492.0	ORF1ab	2.0	831.0	2477.0	ORF1ab	2.0	826.0	5.0	same gene	2021-08	2021	8
2758	2742	16	3	0.09699	2493.0	ORF1ab	3.0	831.0	2477.0	ORF1ab	2.0	826.0	5.0	same gene	2021-08	2021	8
2742	2758	16	3	0.09699	2477.0	ORF1ab	2.0	826.0	2493.0	ORF1ab	3.0	831.0	5.0	same gene	2021-08	2021	8
2742	2754	12	3	0.09699	2477.0	ORF1ab	2.0	826.0	2489.0	ORF1ab	2.0	830.0	4.0	same gene	2021-08	2021	8
2781	2776	5	3	0.09698	2516.0	ORF1ab	2.0	839.0	2511.0	ORF1ab	3.0	837.0	2.0	same gene	2021-08	2021	8
2776	2781	5	3	0.09698	2511.0	ORF1ab	3.0	837.0	2516.0	ORF1ab	2.0	839.0	2.0	same gene	2021-08	2021	8
21600	22018	418	3	0.09043	38.0	S	2.0	13.0	456.0	S	3.0	152.0	139.0	same gene	2021-08	2021	8
22018	21600	418	3	0.09043	456.0	S	3.0	152.0	38.0	S	2.0	13.0	139.0	same gene	2021-08	2021	8
17014	22018	5004	3	0.08914	3547.0	ORF1ab	1.0	1183.0	456.0	S	3.0	152.0		different gene	2021-08	2021	8
22018	17014	5004	3	0.08914	456.0	S	3.0	152.0	3547.0	ORF1ab	1.0	1183.0		different gene	2021-08	2021	8
445	26801	26356	3	0.08555	180.0	ORF1ab	3.0	60.0	279.0	M	3.0	93.0		different gene	2021-08	2021	8
26801	445	26356	3	0.08555	279.0	M	3.0	93.0	180.0	ORF1ab	3.0	60.0		different gene	2021-08	2021	8
17615	16176	1439	3	0.08519	4148.0	ORF1ab	2.0	1383.0	2709.0	ORF1ab	3.0	903.0	480.0	same gene	2021-08	2021	8
16176	17615	1439	3	0.08519	2709.0	ORF1ab	3.0	903.0	4148.0	ORF1ab	2.0	1383.0	480.0	same gene	2021-08	2021	8
7042	14120	7078	3	0.08511	6777.0	ORF1ab	3.0	2259.0	653.0	ORF1ab	2.0	218.0	2041.0	same gene	2021-08	2021	8
14120	7042	7078	3	0.08511	653.0	ORF1ab	2.0	218.0	6777.0	ORF1ab	3.0	2259.0	2041.0	same gene	2021-08	2021	8
26801	28932	2131	3	0.08483	279.0	M	3.0	93.0	659.0	N	2.0	220.0		different gene	2021-08	2021	8
28932	26801	2131	3	0.08483	659.0	N	2.0	220.0	279.0	M	3.0	93.0		different gene	2021-08	2021	8
28887	28272	615	3	0.08438	614.0	N	2.0	205.0						different gene	2021-08	2021	8
28272	28887	615	3	0.08438					614.0	N	2.0	205.0		different gene	2021-08	2021	8
22812	23012	200	3	0.08398	1250.0	S	2.0	417.0	1450.0	S	1.0	484.0	67.0	same gene	2021-08	2021	8
23012	22812	200	3	0.08398	1450.0	S	1.0	484.0	1250.0	S	2.0	417.0	67.0	same gene	2021-08	2021	8
6286	445	5841	3	0.08339	6021.0	ORF1ab	3.0	2007.0	180.0	ORF1ab	3.0	60.0	1947.0	same gene	2021-08	2021	8
445	6286	5841	3	0.08339	180.0	ORF1ab	3.0	60.0	6021.0	ORF1ab	3.0	2007.0	1947.0	same gene	2021-08	2021	8
29645	445	29200	3	0.08205	88.0	ORF10	1.0	30.0	180.0	ORF1ab	3.0	60.0		different gene	2021-08	2021	8
445	29645	29200	3	0.08205	180.0	ORF1ab	3.0	60.0	88.0	ORF10	1.0	30.0		different gene	2021-08	2021	8
19551	19300	251	3	0.08175	6084.0	ORF1ab	3.0	2028.0	5833.0	ORF1ab	1.0	1945.0	83.0	same gene	2021-08	2021	8
19300	19551	251	3	0.08175	5833.0	ORF1ab	1.0	1945.0	6084.0	ORF1ab	3.0	2028.0	83.0	same gene	2021-08	2021	8
21255	26801	5546	3	0.08131	7788.0	ORF1ab	3.0	2596.0	279.0	M	3.0	93.0		different gene	2021-08	2021	8
26801	21255	5546	3	0.08131	279.0	M	3.0	93.0	7788.0	ORF1ab	3.0	2596.0		different gene	2021-08	2021	8
12946	27739	14793	3	0.08087	12681.0	ORF1ab	3.0	4227.0	346.0	ORF7a	1.0	116.0		different gene	2021-08	2021	8
27739	12946	14793	3	0.08087	346.0	ORF7a	1.0	116.0	12681.0	ORF1ab	3.0	4227.0		different gene	2021-08	2021	8
10195	28075	17880	3	0.08038	9930.0	ORF1ab	3.0	3310.0	182.0	ORF8	2.0	61.0		different gene	2021-08	2021	8
28075	10195	17880	3	0.08038	182.0	ORF8	2.0	61.0	9930.0	ORF1ab	3.0	3310.0		different gene	2021-08	2021	8
28095	15096	12999	3	0.07822	202.0	ORF8	1.0	68.0	1629.0	ORF1ab	3.0	543.0		different gene	2021-08	2021	8
15096	28095	12999	3	0.07822	1629.0	ORF1ab	3.0	543.0	202.0	ORF8	1.0	68.0		different gene	2021-08	2021	8
16500	22320	5820	3	0.07754	3033.0	ORF1ab	3.0	1011.0	758.0	S	2.0	253.0		different gene	2021-08	2021	8
22320	16500	5820	3	0.07754	758.0	S	2.0	253.0	3033.0	ORF1ab	3.0	1011.0		different gene	2021-08	2021	8
12946	1267	11679	3	0.07611	12681.0	ORF1ab	3.0	4227.0	1002.0	ORF1ab	3.0	334.0	3893.0	same gene	2021-08	2021	8
1267	12946	11679	3	0.07611	1002.0	ORF1ab	3.0	334.0	12681.0	ORF1ab	3.0	4227.0	3893.0	same gene	2021-08	2021	8
26681	21600	5081	3	0.07545	159.0	M	3.0	53.0	38.0	S	2.0	13.0		different gene	2021-08	2021	8
21600	26681	5081	3	0.07545	38.0	S	2.0	13.0	159.0	M	3.0	53.0		different gene	2021-08	2021	8
29612	29618	6	3	0.07523	55.0	ORF10	1.0	19.0	61.0	ORF10	1.0	21.0	2.0	same gene	2021-08	2021	8
29618	29612	6	3	0.07523	61.0	ORF10	1.0	21.0	55.0	ORF10	1.0	19.0	2.0	same gene	2021-08	2021	8
29618	29613	5	3	0.07523	61.0	ORF10	1.0	21.0	56.0	ORF10	2.0	19.0	2.0	same gene	2021-08	2021	8
29613	29618	5	3	0.07523	56.0	ORF10	2.0	19.0	61.0	ORF10	1.0	21.0	2.0	same gene	2021-08	2021	8
27925	25563	2362	3	0.07476	32.0	ORF8	2.0	11.0	171.0	ORF3a	3.0	57.0		different gene	2021-08	2021	8
25563	27925	2362	3	0.07476	171.0	ORF3a	3.0	57.0	32.0	ORF8	2.0	11.0		different gene	2021-08	2021	8
23284	25339	2055	3	0.07445	1722.0	S	3.0	574.0	3777.0	S	3.0	1259.0	685.0	same gene	2021-08	2021	8
25339	23284	2055	3	0.07445	3777.0	S	3.0	1259.0	1722.0	S	3.0	574.0	685.0	same gene	2021-08	2021	8
29637	29643	6	3	0.07405	80.0	ORF10	2.0	27.0	86.0	ORF10	2.0	29.0	2.0	same gene	2021-08	2021	8
29643	29637	6	3	0.07405	86.0	ORF10	2.0	29.0	80.0	ORF10	2.0	27.0	2.0	same gene	2021-08	2021	8
29637	29644	7	3	0.07405	80.0	ORF10	2.0	27.0	87.0	ORF10	3.0	29.0	2.0	same gene	2021-08	2021	8
29644	29637	7	3	0.07405	87.0	ORF10	3.0	29.0	80.0	ORF10	2.0	27.0	2.0	same gene	2021-08	2021	8
22018	29362	7344	3	0.07397	456.0	S	3.0	152.0	1089.0	N	3.0	363.0		different gene	2021-08	2021	8
29362	22018	7344	3	0.07397	1089.0	N	3.0	363.0	456.0	S	3.0	152.0		different gene	2021-08	2021	8
29629	29619	10	3	0.07386	72.0	ORF10	3.0	24.0	62.0	ORF10	2.0	21.0	3.0	same gene	2021-08	2021	8
29626	29619	7	3	0.07386	69.0	ORF10	3.0	23.0	62.0	ORF10	2.0	21.0	2.0	same gene	2021-08	2021	8
29619	29629	10	3	0.07386	62.0	ORF10	2.0	21.0	72.0	ORF10	3.0	24.0	3.0	same gene	2021-08	2021	8
29619	29626	7	3	0.07386	62.0	ORF10	2.0	21.0	69.0	ORF10	3.0	23.0	2.0	same gene	2021-08	2021	8
29621	29629	8	3	0.07378	64.0	ORF10	1.0	22.0	72.0	ORF10	3.0	24.0	2.0	same gene	2021-08	2021	8
29629	29621	8	3	0.07378	72.0	ORF10	3.0	24.0	64.0	ORF10	1.0	22.0	2.0	same gene	2021-08	2021	8
25135	15720	9415	3	0.07375	3573.0	S	3.0	1191.0	2253.0	ORF1ab	3.0	751.0		different gene	2021-08	2021	8
15720	25135	9415	3	0.07375	2253.0	ORF1ab	3.0	751.0	3573.0	S	3.0	1191.0		different gene	2021-08	2021	8
29622	29629	7	3	0.07374	65.0	ORF10	2.0	22.0	72.0	ORF10	3.0	24.0	2.0	same gene	2021-08	2021	8
29629	29622	7	3	0.07374	72.0	ORF10	3.0	24.0	65.0	ORF10	2.0	22.0	2.0	same gene	2021-08	2021	8
29626	29620	6	3	0.0737	69.0	ORF10	3.0	23.0	63.0	ORF10	3.0	21.0	2.0	same gene	2021-08	2021	8
29620	29629	9	3	0.0737	63.0	ORF10	3.0	21.0	72.0	ORF10	3.0	24.0	3.0	same gene	2021-08	2021	8
29629	29620	9	3	0.0737	72.0	ORF10	3.0	24.0	63.0	ORF10	3.0	21.0	3.0	same gene	2021-08	2021	8
29620	29626	6	3	0.0737	63.0	ORF10	3.0	21.0	69.0	ORF10	3.0	23.0	2.0	same gene	2021-08	2021	8
26681	28272	1591	3	0.0736	159.0	M	3.0	53.0						different gene	2021-08	2021	8
28272	26681	1591	3	0.0736					159.0	M	3.0	53.0		different gene	2021-08	2021	8
29626	29630	4	3	0.07354	69.0	ORF10	3.0	23.0	73.0	ORF10	1.0	25.0	2.0	same gene	2021-08	2021	8
29630	29626	4	3	0.07354	73.0	ORF10	1.0	25.0	69.0	ORF10	3.0	23.0	2.0	same gene	2021-08	2021	8
29634	29629	5	3	0.07349	77.0	ORF10	2.0	26.0	72.0	ORF10	3.0	24.0	2.0	same gene	2021-08	2021	8
29629	29634	5	3	0.07349	72.0	ORF10	3.0	24.0	77.0	ORF10	2.0	26.0	2.0	same gene	2021-08	2021	8
29626	29634	8	3	0.07349	69.0	ORF10	3.0	23.0	77.0	ORF10	2.0	26.0	3.0	same gene	2021-08	2021	8
29634	29626	8	3	0.07349	77.0	ORF10	2.0	26.0	69.0	ORF10	3.0	23.0	3.0	same gene	2021-08	2021	8
29629	29623	6	3	0.07324	72.0	ORF10	3.0	24.0	66.0	ORF10	3.0	22.0	2.0	same gene	2021-08	2021	8
29623	29629	6	3	0.07324	66.0	ORF10	3.0	22.0	72.0	ORF10	3.0	24.0	2.0	same gene	2021-08	2021	8
25135	12162	12973	3	0.07319	3573.0	S	3.0	1191.0	11897.0	ORF1ab	2.0	3966.0		different gene	2021-08	2021	8
12162	25135	12973	3	0.07319	11897.0	ORF1ab	2.0	3966.0	3573.0	S	3.0	1191.0		different gene	2021-08	2021	8
17615	12162	5453	3	0.07311	4148.0	ORF1ab	2.0	1383.0	11897.0	ORF1ab	2.0	3966.0	2583.0	same gene	2021-08	2021	8
12162	17615	5453	3	0.07311	11897.0	ORF1ab	2.0	3966.0	4148.0	ORF1ab	2.0	1383.0	2583.0	same gene	2021-08	2021	8
21137	25135	3998	3	0.07273	7670.0	ORF1ab	2.0	2557.0	3573.0	S	3.0	1191.0		different gene	2021-08	2021	8
25135	21137	3998	3	0.07273	3573.0	S	3.0	1191.0	7670.0	ORF1ab	2.0	2557.0		different gene	2021-08	2021	8
29613	29629	16	3	0.07236	56.0	ORF10	2.0	19.0	72.0	ORF10	3.0	24.0	5.0	same gene	2021-08	2021	8
29626	29612	14	3	0.07236	69.0	ORF10	3.0	23.0	55.0	ORF10	1.0	19.0	4.0	same gene	2021-08	2021	8
29629	29612	17	3	0.07236	72.0	ORF10	3.0	24.0	55.0	ORF10	1.0	19.0	5.0	same gene	2021-08	2021	8
29612	29626	14	3	0.07236	55.0	ORF10	1.0	19.0	69.0	ORF10	3.0	23.0	4.0	same gene	2021-08	2021	8
29626	29613	13	3	0.07236	69.0	ORF10	3.0	23.0	56.0	ORF10	2.0	19.0	4.0	same gene	2021-08	2021	8
29629	29613	16	3	0.07236	72.0	ORF10	3.0	24.0	56.0	ORF10	2.0	19.0	5.0	same gene	2021-08	2021	8
29613	29626	13	3	0.07236	56.0	ORF10	2.0	19.0	69.0	ORF10	3.0	23.0	4.0	same gene	2021-08	2021	8
29612	29629	17	3	0.07236	55.0	ORF10	1.0	19.0	72.0	ORF10	3.0	24.0	5.0	same gene	2021-08	2021	8
26159	26164	5	3	0.07211	767.0	ORF3a	2.0	256.0	772.0	ORF3a	1.0	258.0	2.0	same gene	2021-08	2021	8
26164	26159	5	3	0.07211	772.0	ORF3a	1.0	258.0	767.0	ORF3a	2.0	256.0	2.0	same gene	2021-08	2021	8
20262	27739	7477	3	0.07093	6795.0	ORF1ab	3.0	2265.0	346.0	ORF7a	1.0	116.0		different gene	2021-08	2021	8
27739	20262	7477	3	0.07093	346.0	ORF7a	1.0	116.0	6795.0	ORF1ab	3.0	2265.0		different gene	2021-08	2021	8
29612	29636	24	3	0.07061	55.0	ORF10	1.0	19.0	79.0	ORF10	1.0	27.0	8.0	same gene	2021-08	2021	8
29636	29612	24	3	0.07061	79.0	ORF10	1.0	27.0	55.0	ORF10	1.0	19.0	8.0	same gene	2021-08	2021	8
16500	9867	6633	3	0.07024	3033.0	ORF1ab	3.0	1011.0	9602.0	ORF1ab	2.0	3201.0	2190.0	same gene	2021-08	2021	8
9867	16500	6633	3	0.07024	9602.0	ORF1ab	2.0	3201.0	3033.0	ORF1ab	3.0	1011.0	2190.0	same gene	2021-08	2021	8
12946	18176	5230	3	0.06916	12681.0	ORF1ab	3.0	4227.0	4709.0	ORF1ab	2.0	1570.0	2657.0	same gene	2021-08	2021	8
18176	12946	5230	3	0.06916	4709.0	ORF1ab	2.0	1570.0	12681.0	ORF1ab	3.0	4227.0	2657.0	same gene	2021-08	2021	8
290	286	4	3	0.06908	25.0	ORF1ab	1.0	9.0	21.0	ORF1ab	3.0	7.0	2.0	same gene	2021-08	2021	8
286	290	4	3	0.06908	21.0	ORF1ab	3.0	7.0	25.0	ORF1ab	1.0	9.0	2.0	same gene	2021-08	2021	8
2746	4072	1326	3	0.06877	2481.0	ORF1ab	3.0	827.0	3807.0	ORF1ab	3.0	1269.0	442.0	same gene	2021-08	2021	8
4072	2746	1326	3	0.06877	3807.0	ORF1ab	3.0	1269.0	2481.0	ORF1ab	3.0	827.0	442.0	same gene	2021-08	2021	8
6636	2764	3872	3	0.06823	6371.0	ORF1ab	2.0	2124.0	2499.0	ORF1ab	3.0	833.0	1291.0	same gene	2021-08	2021	8
2764	6636	3872	3	0.06823	2499.0	ORF1ab	3.0	833.0	6371.0	ORF1ab	2.0	2124.0	1291.0	same gene	2021-08	2021	8
285	290	5	3	0.06811	20.0	ORF1ab	2.0	7.0	25.0	ORF1ab	1.0	9.0	2.0	same gene	2021-08	2021	8
290	285	5	3	0.06811	25.0	ORF1ab	1.0	9.0	20.0	ORF1ab	2.0	7.0	2.0	same gene	2021-08	2021	8
8083	14805	6722	3	0.06801	7818.0	ORF1ab	3.0	2606.0	1338.0	ORF1ab	3.0	446.0	2160.0	same gene	2021-08	2021	8
14805	8083	6722	3	0.06801	1338.0	ORF1ab	3.0	446.0	7818.0	ORF1ab	3.0	2606.0	2160.0	same gene	2021-08	2021	8
12878	24349	11471	3	0.06795	12613.0	ORF1ab	1.0	4205.0	2787.0	S	3.0	929.0		different gene	2021-08	2021	8
24349	12878	11471	3	0.06795	2787.0	S	3.0	929.0	12613.0	ORF1ab	1.0	4205.0		different gene	2021-08	2021	8
2749	5422	2673	3	0.0678	2484.0	ORF1ab	3.0	828.0	5157.0	ORF1ab	3.0	1719.0	891.0	same gene	2021-08	2021	8
5422	2749	2673	3	0.0678	5157.0	ORF1ab	3.0	1719.0	2484.0	ORF1ab	3.0	828.0	891.0	same gene	2021-08	2021	8
24349	2597	21752	3	0.06721	2787.0	S	3.0	929.0	2332.0	ORF1ab	1.0	778.0		different gene	2021-08	2021	8
2597	24349	21752	3	0.06721	2332.0	ORF1ab	1.0	778.0	2787.0	S	3.0	929.0		different gene	2021-08	2021	8
27890	24349	3541	3	0.06709					2787.0	S	3.0	929.0		different gene	2021-08	2021	8
24349	27890	3541	3	0.06709	2787.0	S	3.0	929.0						different gene	2021-08	2021	8
23012	23604	592	3	0.06673	1450.0	S	1.0	484.0	2042.0	S	2.0	681.0	197.0	same gene	2021-08	2021	8
23604	23012	592	3	0.06673	2042.0	S	2.0	681.0	1450.0	S	1.0	484.0	197.0	same gene	2021-08	2021	8
22478	22497	19	3	0.06492	916.0	S	1.0	306.0	935.0	S	2.0	312.0	6.0	same gene	2021-08	2021	8
22497	22478	19	3	0.06492	935.0	S	2.0	312.0	916.0	S	1.0	306.0	6.0	same gene	2021-08	2021	8
8947	12100	3153	3	0.06352	8682.0	ORF1ab	3.0	2894.0	11835.0	ORF1ab	3.0	3945.0	1051.0	same gene	2021-08	2021	8
12100	8947	3153	3	0.06352	11835.0	ORF1ab	3.0	3945.0	8682.0	ORF1ab	3.0	2894.0	1051.0	same gene	2021-08	2021	8
9891	22032	12141	3	0.06332	9626.0	ORF1ab	2.0	3209.0	470.0	S	2.0	157.0		different gene	2021-08	2021	8
22032	9891	12141	3	0.06332	470.0	S	2.0	157.0	9626.0	ORF1ab	2.0	3209.0		different gene	2021-08	2021	8
24349	8947	15402	3	0.0632	2787.0	S	3.0	929.0	8682.0	ORF1ab	3.0	2894.0		different gene	2021-08	2021	8
8947	24349	15402	3	0.0632	8682.0	ORF1ab	3.0	2894.0	2787.0	S	3.0	929.0		different gene	2021-08	2021	8
29050	23284	5766	3	0.06309	777.0	N	3.0	259.0	1722.0	S	3.0	574.0		different gene	2021-08	2021	8
23284	29050	5766	3	0.06309	1722.0	S	3.0	574.0	777.0	N	3.0	259.0		different gene	2021-08	2021	8
339	334	5	3	0.063	74.0	ORF1ab	2.0	25.0	69.0	ORF1ab	3.0	23.0	2.0	same gene	2021-08	2021	8
334	339	5	3	0.063	69.0	ORF1ab	3.0	23.0	74.0	ORF1ab	2.0	25.0	2.0	same gene	2021-08	2021	8
342	348	6	3	0.06262	77.0	ORF1ab	2.0	26.0	83.0	ORF1ab	2.0	28.0	2.0	same gene	2021-08	2021	8
348	342	6	3	0.06262	83.0	ORF1ab	2.0	28.0	77.0	ORF1ab	2.0	26.0	2.0	same gene	2021-08	2021	8
27618	27612	6	3	0.06258	225.0	ORF7a	3.0	75.0	219.0	ORF7a	3.0	73.0	2.0	same gene	2021-08	2021	8
27612	27618	6	3	0.06258	219.0	ORF7a	3.0	73.0	225.0	ORF7a	3.0	75.0	2.0	same gene	2021-08	2021	8
24349	2395	21954	3	0.06219	2787.0	S	3.0	929.0	2130.0	ORF1ab	3.0	710.0		different gene	2021-08	2021	8
2395	24349	21954	3	0.06219	2130.0	ORF1ab	3.0	710.0	2787.0	S	3.0	929.0		different gene	2021-08	2021	8
323	329	6	3	0.06217	58.0	ORF1ab	1.0	20.0	64.0	ORF1ab	1.0	22.0	2.0	same gene	2021-08	2021	8
329	323	6	3	0.06217	64.0	ORF1ab	1.0	22.0	58.0	ORF1ab	1.0	20.0	2.0	same gene	2021-08	2021	8
1267	5184	3917	3	0.06167	1002.0	ORF1ab	3.0	334.0	4919.0	ORF1ab	2.0	1640.0	1306.0	same gene	2021-08	2021	8
5184	1267	3917	3	0.06167	4919.0	ORF1ab	2.0	1640.0	1002.0	ORF1ab	3.0	334.0	1306.0	same gene	2021-08	2021	8
28271	21614	6657	3	0.06145					52.0	S	1.0	18.0		different gene	2021-08	2021	8
21614	28271	6657	3	0.06145	52.0	S	1.0	18.0						different gene	2021-08	2021	8
22428	22477	49	3	0.06112	866.0	S	2.0	289.0	915.0	S	3.0	305.0	16.0	same gene	2021-08	2021	8
22477	22428	49	3	0.06112	915.0	S	3.0	305.0	866.0	S	2.0	289.0	16.0	same gene	2021-08	2021	8
20262	16500	3762	2	0.06	6795.0	ORF1ab	3.0	2265.0	3033.0	ORF1ab	3.0	1011.0	1254.0	same gene	2021-08	2021	8
16500	20262	3762	2	0.06	3033.0	ORF1ab	3.0	1011.0	6795.0	ORF1ab	3.0	2265.0	1254.0	same gene	2021-08	2021	8
29592	29599	7	2	0.05863	35.0	ORF10	2.0	12.0	42.0	ORF10	3.0	14.0	2.0	same gene	2021-08	2021	8
29599	29592	7	2	0.05863	42.0	ORF10	3.0	14.0	35.0	ORF10	2.0	12.0	2.0	same gene	2021-08	2021	8
18424	8083	10341	2	0.05826	4957.0	ORF1ab	1.0	1653.0	7818.0	ORF1ab	3.0	2606.0	953.0	same gene	2021-08	2021	8
8083	18424	10341	2	0.05826	7818.0	ORF1ab	3.0	2606.0	4957.0	ORF1ab	1.0	1653.0	953.0	same gene	2021-08	2021	8
23664	22320	1344	2	0.05763	2102.0	S	2.0	701.0	758.0	S	2.0	253.0	448.0	same gene	2021-08	2021	8
22320	23664	1344	2	0.05763	758.0	S	2.0	253.0	2102.0	S	2.0	701.0	448.0	same gene	2021-08	2021	8
10195	7042	3153	2	0.05706	9930.0	ORF1ab	3.0	3310.0	6777.0	ORF1ab	3.0	2259.0	1051.0	same gene	2021-08	2021	8
7042	10195	3153	2	0.05706	6777.0	ORF1ab	3.0	2259.0	9930.0	ORF1ab	3.0	3310.0	1051.0	same gene	2021-08	2021	8
5184	23604	18420	2	0.05636	4919.0	ORF1ab	2.0	1640.0	2042.0	S	2.0	681.0		different gene	2021-08	2021	8
23604	5184	18420	2	0.05636	2042.0	S	2.0	681.0	4919.0	ORF1ab	2.0	1640.0		different gene	2021-08	2021	8
25352	27345	1993	2	0.05561	3790.0	S	1.0	1264.0	144.0	ORF6	3.0	48.0		different gene	2021-08	2021	8
27345	25352	1993	2	0.05561	144.0	ORF6	3.0	48.0	3790.0	S	1.0	1264.0		different gene	2021-08	2021	8
8603	25437	16834	2	0.0556	8338.0	ORF1ab	1.0	2780.0	45.0	ORF3a	3.0	15.0		different gene	2021-08	2021	8
25437	8603	16834	2	0.0556	45.0	ORF3a	3.0	15.0	8338.0	ORF1ab	1.0	2780.0		different gene	2021-08	2021	8
22018	27890	5872	2	0.05546	456.0	S	3.0	152.0						different gene	2021-08	2021	8
27890	22018	5872	2	0.05546					456.0	S	3.0	152.0		different gene	2021-08	2021	8
11418	15451	4033	2	0.05521	11153.0	ORF1ab	2.0	3718.0	1984.0	ORF1ab	1.0	662.0	3056.0	same gene	2021-08	2021	8
15451	11418	4033	2	0.05521	1984.0	ORF1ab	1.0	662.0	11153.0	ORF1ab	2.0	3718.0	3056.0	same gene	2021-08	2021	8
21430	21426	4	2	0.05447	7963.0	ORF1ab	1.0	2655.0	7959.0	ORF1ab	3.0	2653.0	2.0	same gene	2021-08	2021	8
21426	21430	4	2	0.05447	7959.0	ORF1ab	3.0	2653.0	7963.0	ORF1ab	1.0	2655.0	2.0	same gene	2021-08	2021	8
19390	7984	11406	2	0.0541	5923.0	ORF1ab	1.0	1975.0	7719.0	ORF1ab	3.0	2573.0	598.0	same gene	2021-08	2021	8
7984	19390	11406	2	0.0541	7719.0	ORF1ab	3.0	2573.0	5923.0	ORF1ab	1.0	1975.0	598.0	same gene	2021-08	2021	8
21470	21475	5	2	0.05399	8003.0	ORF1ab	2.0	2668.0	8008.0	ORF1ab	1.0	2670.0	2.0	same gene	2021-08	2021	8
21475	21470	5	2	0.05399	8008.0	ORF1ab	1.0	2670.0	8003.0	ORF1ab	2.0	2668.0	2.0	same gene	2021-08	2021	8
29617	29604	13	2	0.05385	60.0	ORF10	3.0	20.0	47.0	ORF10	2.0	16.0	4.0	same gene	2021-08	2021	8
29604	29617	13	2	0.05385	47.0	ORF10	2.0	16.0	60.0	ORF10	3.0	20.0	4.0	same gene	2021-08	2021	8
29605	29609	4	2	0.05239	48.0	ORF10	3.0	16.0	52.0	ORF10	1.0	18.0	2.0	same gene	2021-08	2021	8
29605	29611	6	2	0.05239	48.0	ORF10	3.0	16.0	54.0	ORF10	3.0	18.0	2.0	same gene	2021-08	2021	8
29605	29610	5	2	0.05239	48.0	ORF10	3.0	16.0	53.0	ORF10	2.0	18.0	2.0	same gene	2021-08	2021	8
29603	29611	8	2	0.05239	46.0	ORF10	1.0	16.0	54.0	ORF10	3.0	18.0	2.0	same gene	2021-08	2021	8
29611	29603	8	2	0.05239	54.0	ORF10	3.0	18.0	46.0	ORF10	1.0	16.0	2.0	same gene	2021-08	2021	8
29603	29610	7	2	0.05239	46.0	ORF10	1.0	16.0	53.0	ORF10	2.0	18.0	2.0	same gene	2021-08	2021	8
29609	29603	6	2	0.05239	52.0	ORF10	1.0	18.0	46.0	ORF10	1.0	16.0	2.0	same gene	2021-08	2021	8
29603	29609	6	2	0.05239	46.0	ORF10	1.0	16.0	52.0	ORF10	1.0	18.0	2.0	same gene	2021-08	2021	8
29610	29603	7	2	0.05239	53.0	ORF10	2.0	18.0	46.0	ORF10	1.0	16.0	2.0	same gene	2021-08	2021	8
29609	29605	4	2	0.05239	52.0	ORF10	1.0	18.0	48.0	ORF10	3.0	16.0	2.0	same gene	2021-08	2021	8
29610	29605	5	2	0.05239	53.0	ORF10	2.0	18.0	48.0	ORF10	3.0	16.0	2.0	same gene	2021-08	2021	8
29611	29605	6	2	0.05239	54.0	ORF10	3.0	18.0	48.0	ORF10	3.0	16.0	2.0	same gene	2021-08	2021	8
27944	28932	988	2	0.05231	51.0	ORF8	3.0	17.0	659.0	N	2.0	220.0		different gene	2021-08	2021	8
28932	27944	988	2	0.05231	659.0	N	2.0	220.0	51.0	ORF8	3.0	17.0		different gene	2021-08	2021	8
28093	28005	88	2	0.05228	200.0	ORF8	2.0	67.0	112.0	ORF8	1.0	38.0	29.0	same gene	2021-08	2021	8
28005	28093	88	2	0.05228	112.0	ORF8	1.0	38.0	200.0	ORF8	2.0	67.0	29.0	same gene	2021-08	2021	8
11804	9749	2055	2	0.05191	11539.0	ORF1ab	1.0	3847.0	9484.0	ORF1ab	1.0	3162.0	685.0	same gene	2021-08	2021	8
9749	11804	2055	2	0.05191	9484.0	ORF1ab	1.0	3162.0	11539.0	ORF1ab	1.0	3847.0	685.0	same gene	2021-08	2021	8
22032	28044	6012	2	0.05132	470.0	S	2.0	157.0	151.0	ORF8	1.0	51.0		different gene	2021-08	2021	8
28044	22032	6012	2	0.05132	151.0	ORF8	1.0	51.0	470.0	S	2.0	157.0		different gene	2021-08	2021	8
19390	14120	5270	2	0.05085	5923.0	ORF1ab	1.0	1975.0	653.0	ORF1ab	2.0	218.0	1757.0	same gene	2021-08	2021	8
14120	19390	5270	2	0.05085	653.0	ORF1ab	2.0	218.0	5923.0	ORF1ab	1.0	1975.0	1757.0	same gene	2021-08	2021	8
27566	27629	63	2	0.05067	173.0	ORF7a	2.0	58.0	236.0	ORF7a	2.0	79.0	21.0	same gene	2021-08	2021	8
27629	27566	63	2	0.05067	236.0	ORF7a	2.0	79.0	173.0	ORF7a	2.0	58.0	21.0	same gene	2021-08	2021	8
9749	28044	18295	2	0.05052	9484.0	ORF1ab	1.0	3162.0	151.0	ORF8	1.0	51.0		different gene	2021-08	2021	8
28044	9749	18295	2	0.05052	151.0	ORF8	1.0	51.0	9484.0	ORF1ab	1.0	3162.0		different gene	2021-08	2021	8
22032	24138	2106	2	0.05026	470.0	S	2.0	157.0	2576.0	S	2.0	859.0	702.0	same gene	2021-08	2021	8
24138	22032	2106	2	0.05026	2576.0	S	2.0	859.0	470.0	S	2.0	157.0	702.0	same gene	2021-08	2021	8
22227	26801	4574	2	0.04957	665.0	S	2.0	222.0	279.0	M	3.0	93.0		different gene	2021-08	2021	8
26801	22227	4574	2	0.04957	279.0	M	3.0	93.0	665.0	S	2.0	222.0		different gene	2021-08	2021	8
29556	29561	5	2	0.04946					4.0	ORF10	1.0	2.0		different gene	2021-08	2021	8
29556	29559	3	2	0.04946					2.0	ORF10	2.0	1.0		different gene	2021-08	2021	8
29561	29556	5	2	0.04946	4.0	ORF10	1.0	2.0						different gene	2021-08	2021	8
29559	29556	3	2	0.04946	2.0	ORF10	2.0	1.0						different gene	2021-08	2021	8
28005	27925	80	2	0.04939	112.0	ORF8	1.0	38.0	32.0	ORF8	2.0	11.0	27.0	same gene	2021-08	2021	8
27925	28005	80	2	0.04939	32.0	ORF8	2.0	11.0	112.0	ORF8	1.0	38.0	27.0	same gene	2021-08	2021	8
29564	29559	5	2	0.04938	7.0	ORF10	1.0	3.0	2.0	ORF10	2.0	1.0	2.0	same gene	2021-08	2021	8
29559	29564	5	2	0.04938	2.0	ORF10	2.0	1.0	7.0	ORF10	1.0	3.0	2.0	same gene	2021-08	2021	8
29565	29559	6	2	0.04929	8.0	ORF10	2.0	3.0	2.0	ORF10	2.0	1.0	2.0	same gene	2021-08	2021	8
29559	29565	6	2	0.04929	2.0	ORF10	2.0	1.0	8.0	ORF10	2.0	3.0	2.0	same gene	2021-08	2021	8
11418	12946	1528	2	0.04929	11153.0	ORF1ab	2.0	3718.0	12681.0	ORF1ab	3.0	4227.0	509.0	same gene	2021-08	2021	8
12946	11418	1528	2	0.04929	12681.0	ORF1ab	3.0	4227.0	11153.0	ORF1ab	2.0	3718.0	509.0	same gene	2021-08	2021	8
23075	23055	20	2	0.04921	1513.0	S	1.0	505.0	1493.0	S	2.0	498.0	7.0	same gene	2021-08	2021	8
23055	23075	20	2	0.04921	1493.0	S	2.0	498.0	1513.0	S	1.0	505.0	7.0	same gene	2021-08	2021	8
29557	29565	8	2	0.04919					8.0	ORF10	2.0	3.0		different gene	2021-08	2021	8
29565	29557	8	2	0.04919	8.0	ORF10	2.0	3.0						different gene	2021-08	2021	8
29551	29549	2	2	0.04917										different gene	2021-08	2021	8
29549	29551	2	2	0.04917										different gene	2021-08	2021	8
29561	29555	6	2	0.04916	4.0	ORF10	1.0	2.0						different gene	2021-08	2021	8
29555	29561	6	2	0.04916					4.0	ORF10	1.0	2.0		different gene	2021-08	2021	8
29554	29559	5	2	0.04914					2.0	ORF10	2.0	1.0		different gene	2021-08	2021	8
29554	29561	7	2	0.04914					4.0	ORF10	1.0	2.0		different gene	2021-08	2021	8
29559	29554	5	2	0.04914	2.0	ORF10	2.0	1.0						different gene	2021-08	2021	8
29561	29554	7	2	0.04914	4.0	ORF10	1.0	2.0						different gene	2021-08	2021	8
29549	29552	3	2	0.04911										different gene	2021-08	2021	8
29552	29549	3	2	0.04911										different gene	2021-08	2021	8
28007	9559	18448	2	0.04908	114.0	ORF8	3.0	38.0	9294.0	ORF1ab	3.0	3098.0		different gene	2021-08	2021	8
9559	28007	18448	2	0.04908	9294.0	ORF1ab	3.0	3098.0	114.0	ORF8	3.0	38.0		different gene	2021-08	2021	8
29561	29551	10	2	0.04887	4.0	ORF10	1.0	2.0						different gene	2021-08	2021	8
29559	29549	10	2	0.04887	2.0	ORF10	2.0	1.0						different gene	2021-08	2021	8
29551	29559	8	2	0.04887					2.0	ORF10	2.0	1.0		different gene	2021-08	2021	8
29561	29549	12	2	0.04887	4.0	ORF10	1.0	2.0						different gene	2021-08	2021	8
3428	13057	9629	2	0.04887	3163.0	ORF1ab	1.0	1055.0	12792.0	ORF1ab	3.0	4264.0	3209.0	same gene	2021-08	2021	8
13057	3428	9629	2	0.04887	12792.0	ORF1ab	3.0	4264.0	3163.0	ORF1ab	1.0	1055.0	3209.0	same gene	2021-08	2021	8
29549	29559	10	2	0.04887					2.0	ORF10	2.0	1.0		different gene	2021-08	2021	8
29549	29561	12	2	0.04887					4.0	ORF10	1.0	2.0		different gene	2021-08	2021	8
29559	29551	8	2	0.04887	2.0	ORF10	2.0	1.0						different gene	2021-08	2021	8
29551	29561	10	2	0.04887					4.0	ORF10	1.0	2.0		different gene	2021-08	2021	8
26492	13057	13435	2	0.04886					12792.0	ORF1ab	3.0	4264.0		different gene	2021-08	2021	8
13057	26492	13435	2	0.04886	12792.0	ORF1ab	3.0	4264.0						different gene	2021-08	2021	8
27345	2911	24434	2	0.04842	144.0	ORF6	3.0	48.0	2646.0	ORF1ab	3.0	882.0		different gene	2021-08	2021	8
2911	27345	24434	2	0.04842	2646.0	ORF1ab	3.0	882.0	144.0	ORF6	3.0	48.0		different gene	2021-08	2021	8
22427	5164	17263	2	0.04818	865.0	S	1.0	289.0	4899.0	ORF1ab	3.0	1633.0		different gene	2021-08	2021	8
5164	22427	17263	2	0.04818	4899.0	ORF1ab	3.0	1633.0	865.0	S	1.0	289.0		different gene	2021-08	2021	8
21897	26107	4210	2	0.0481	335.0	S	2.0	112.0	715.0	ORF3a	1.0	239.0		different gene	2021-08	2021	8
26107	21897	4210	2	0.0481	715.0	ORF3a	1.0	239.0	335.0	S	2.0	112.0		different gene	2021-08	2021	8
19839	23756	3917	2	0.04792	6372.0	ORF1ab	3.0	2124.0	2194.0	S	1.0	732.0		different gene	2021-08	2021	8
23756	19839	3917	2	0.04792	2194.0	S	1.0	732.0	6372.0	ORF1ab	3.0	2124.0		different gene	2021-08	2021	8
13057	4878	8179	2	0.04752	12792.0	ORF1ab	3.0	4264.0	4613.0	ORF1ab	2.0	1538.0	2726.0	same gene	2021-08	2021	8
4878	13057	8179	2	0.04752	4613.0	ORF1ab	2.0	1538.0	12792.0	ORF1ab	3.0	4264.0	2726.0	same gene	2021-08	2021	8
17491	13057	4434	2	0.04734	4024.0	ORF1ab	1.0	1342.0	12792.0	ORF1ab	3.0	4264.0	2922.0	same gene	2021-08	2021	8
13057	17491	4434	2	0.04734	12792.0	ORF1ab	3.0	4264.0	4024.0	ORF1ab	1.0	1342.0	2922.0	same gene	2021-08	2021	8
5164	1684	3480	2	0.04686	4899.0	ORF1ab	3.0	1633.0	1419.0	ORF1ab	3.0	473.0	1160.0	same gene	2021-08	2021	8
1684	5164	3480	2	0.04686	1419.0	ORF1ab	3.0	473.0	4899.0	ORF1ab	3.0	1633.0	1160.0	same gene	2021-08	2021	8
5164	28326	23162	2	0.04587	4899.0	ORF1ab	3.0	1633.0	53.0	N	2.0	18.0		different gene	2021-08	2021	8
28326	5164	23162	2	0.04587	53.0	N	2.0	18.0	4899.0	ORF1ab	3.0	1633.0		different gene	2021-08	2021	8
22292	22288	4	2	0.04583	730.0	S	1.0	244.0	726.0	S	3.0	242.0	2.0	same gene	2021-08	2021	8
22288	22292	4	2	0.04583	726.0	S	3.0	242.0	730.0	S	1.0	244.0	2.0	same gene	2021-08	2021	8
23048	23055	7	2	0.04582	1486.0	S	1.0	496.0	1493.0	S	2.0	498.0	2.0	same gene	2021-08	2021	8
23055	23048	7	2	0.04582	1493.0	S	2.0	498.0	1486.0	S	1.0	496.0	2.0	same gene	2021-08	2021	8
22291	22284	7	2	0.04567	729.0	S	3.0	243.0	722.0	S	2.0	241.0	2.0	same gene	2021-08	2021	8
22284	22291	7	2	0.04567	722.0	S	2.0	241.0	729.0	S	3.0	243.0	2.0	same gene	2021-08	2021	8
23052	23057	5	2	0.04566	1490.0	S	2.0	497.0	1495.0	S	1.0	499.0	2.0	same gene	2021-08	2021	8
23057	23052	5	2	0.04566	1495.0	S	1.0	499.0	1490.0	S	2.0	497.0	2.0	same gene	2021-08	2021	8
13057	27925	14868	2	0.04555	12792.0	ORF1ab	3.0	4264.0	32.0	ORF8	2.0	11.0		different gene	2021-08	2021	8
27925	13057	14868	2	0.04555	32.0	ORF8	2.0	11.0	12792.0	ORF1ab	3.0	4264.0		different gene	2021-08	2021	8
19035	13057	5978	2	0.04551	5568.0	ORF1ab	3.0	1856.0	12792.0	ORF1ab	3.0	4264.0	2408.0	same gene	2021-08	2021	8
13057	19035	5978	2	0.04551	12792.0	ORF1ab	3.0	4264.0	5568.0	ORF1ab	3.0	1856.0	2408.0	same gene	2021-08	2021	8
23050	23054	4	2	0.04538	1488.0	S	3.0	496.0	1492.0	S	1.0	498.0	2.0	same gene	2021-08	2021	8
23054	23050	4	2	0.04538	1492.0	S	1.0	498.0	1488.0	S	3.0	496.0	2.0	same gene	2021-08	2021	8
7975	7980	5	2	0.04525	7710.0	ORF1ab	3.0	2570.0	7715.0	ORF1ab	2.0	2572.0	2.0	same gene	2021-08	2021	8
7980	7975	5	2	0.04525	7715.0	ORF1ab	2.0	2572.0	7710.0	ORF1ab	3.0	2570.0	2.0	same gene	2021-08	2021	8
6037	13057	7020	2	0.04498	5772.0	ORF1ab	3.0	1924.0	12792.0	ORF1ab	3.0	4264.0	2340.0	same gene	2021-08	2021	8
13057	6037	7020	2	0.04498	12792.0	ORF1ab	3.0	4264.0	5772.0	ORF1ab	3.0	1924.0	2340.0	same gene	2021-08	2021	8
7979	7975	4	2	0.04494	7714.0	ORF1ab	1.0	2572.0	7710.0	ORF1ab	3.0	2570.0	2.0	same gene	2021-08	2021	8
7975	7979	4	2	0.04494	7710.0	ORF1ab	3.0	2570.0	7714.0	ORF1ab	1.0	2572.0	2.0	same gene	2021-08	2021	8
7980	7974	6	2	0.0449	7715.0	ORF1ab	2.0	2572.0	7709.0	ORF1ab	2.0	2570.0	2.0	same gene	2021-08	2021	8
7974	7980	6	2	0.0449	7709.0	ORF1ab	2.0	2570.0	7715.0	ORF1ab	2.0	2572.0	2.0	same gene	2021-08	2021	8
22599	13057	9542	2	0.04475	1037.0	S	2.0	346.0	12792.0	ORF1ab	3.0	4264.0		different gene	2021-08	2021	8
13057	22599	9542	2	0.04475	12792.0	ORF1ab	3.0	4264.0	1037.0	S	2.0	346.0		different gene	2021-08	2021	8
20268	28854	8586	2	0.04442	6801.0	ORF1ab	3.0	2267.0	581.0	N	2.0	194.0		different gene	2021-08	2021	8
28854	20268	8586	2	0.04442	581.0	N	2.0	194.0	6801.0	ORF1ab	3.0	2267.0		different gene	2021-08	2021	8
5164	12049	6885	2	0.04418	4899.0	ORF1ab	3.0	1633.0	11784.0	ORF1ab	3.0	3928.0	2295.0	same gene	2021-08	2021	8
12049	5164	6885	2	0.04418	11784.0	ORF1ab	3.0	3928.0	4899.0	ORF1ab	3.0	1633.0	2295.0	same gene	2021-08	2021	8
11562	3948	7614	2	0.04417	11297.0	ORF1ab	2.0	3766.0	3683.0	ORF1ab	2.0	1228.0	2538.0	same gene	2021-08	2021	8
3948	11562	7614	2	0.04417	3683.0	ORF1ab	2.0	1228.0	11297.0	ORF1ab	2.0	3766.0	2538.0	same gene	2021-08	2021	8
28007	15240	12767	2	0.04409	114.0	ORF8	3.0	38.0	1773.0	ORF1ab	3.0	591.0		different gene	2021-08	2021	8
15240	28007	12767	2	0.04409	1773.0	ORF1ab	3.0	591.0	114.0	ORF8	3.0	38.0		different gene	2021-08	2021	8
13057	11451	1606	2	0.04397	12792.0	ORF1ab	3.0	4264.0	11186.0	ORF1ab	2.0	3729.0	535.0	same gene	2021-08	2021	8
11451	13057	1606	2	0.04397	11186.0	ORF1ab	2.0	3729.0	12792.0	ORF1ab	3.0	4264.0	535.0	same gene	2021-08	2021	8
7984	7988	4	2	0.04392	7719.0	ORF1ab	3.0	2573.0	7723.0	ORF1ab	1.0	2575.0	2.0	same gene	2021-08	2021	8
7988	7984	4	2	0.04392	7723.0	ORF1ab	1.0	2575.0	7719.0	ORF1ab	3.0	2573.0	2.0	same gene	2021-08	2021	8
22293	22288	5	2	0.04386	731.0	S	2.0	244.0	726.0	S	3.0	242.0	2.0	same gene	2021-08	2021	8
22288	22293	5	2	0.04386	726.0	S	3.0	242.0	731.0	S	2.0	244.0	2.0	same gene	2021-08	2021	8
29598	29554	44	2	0.04383	41.0	ORF10	2.0	14.0						different gene	2021-08	2021	8
29554	29598	44	2	0.04383					41.0	ORF10	2.0	14.0		different gene	2021-08	2021	8
7975	7985	10	2	0.04371	7710.0	ORF1ab	3.0	2570.0	7720.0	ORF1ab	1.0	2574.0	4.0	same gene	2021-08	2021	8
7977	7988	11	2	0.04371	7712.0	ORF1ab	2.0	2571.0	7723.0	ORF1ab	1.0	2575.0	4.0	same gene	2021-08	2021	8
7988	7977	11	2	0.04371	7723.0	ORF1ab	1.0	2575.0	7712.0	ORF1ab	2.0	2571.0	4.0	same gene	2021-08	2021	8
7985	7980	5	2	0.04371	7720.0	ORF1ab	1.0	2574.0	7715.0	ORF1ab	2.0	2572.0	2.0	same gene	2021-08	2021	8
7988	7980	8	2	0.04371	7723.0	ORF1ab	1.0	2575.0	7715.0	ORF1ab	2.0	2572.0	3.0	same gene	2021-08	2021	8
7988	7975	13	2	0.04371	7723.0	ORF1ab	1.0	2575.0	7710.0	ORF1ab	3.0	2570.0	5.0	same gene	2021-08	2021	8
7980	7988	8	2	0.04371	7715.0	ORF1ab	2.0	2572.0	7723.0	ORF1ab	1.0	2575.0	3.0	same gene	2021-08	2021	8
7980	7985	5	2	0.04371	7715.0	ORF1ab	2.0	2572.0	7720.0	ORF1ab	1.0	2574.0	2.0	same gene	2021-08	2021	8
7985	7977	8	2	0.04371	7720.0	ORF1ab	1.0	2574.0	7712.0	ORF1ab	2.0	2571.0	3.0	same gene	2021-08	2021	8
7985	7975	10	2	0.04371	7720.0	ORF1ab	1.0	2574.0	7710.0	ORF1ab	3.0	2570.0	4.0	same gene	2021-08	2021	8
7975	7988	13	2	0.04371	7710.0	ORF1ab	3.0	2570.0	7723.0	ORF1ab	1.0	2575.0	5.0	same gene	2021-08	2021	8
7977	7985	8	2	0.04371	7712.0	ORF1ab	2.0	2571.0	7720.0	ORF1ab	1.0	2574.0	3.0	same gene	2021-08	2021	8
10954	11117	163	2	0.0437	10689.0	ORF1ab	3.0	3563.0	10852.0	ORF1ab	1.0	3618.0	55.0	same gene	2021-08	2021	8
11117	10954	163	2	0.0437	10852.0	ORF1ab	1.0	3618.0	10689.0	ORF1ab	3.0	3563.0	55.0	same gene	2021-08	2021	8
7983	7988	5	2	0.04333	7718.0	ORF1ab	2.0	2573.0	7723.0	ORF1ab	1.0	2575.0	2.0	same gene	2021-08	2021	8
7988	7983	5	2	0.04333	7723.0	ORF1ab	1.0	2575.0	7718.0	ORF1ab	2.0	2573.0	2.0	same gene	2021-08	2021	8
11117	29197	18080	2	0.04321	10852.0	ORF1ab	1.0	3618.0	924.0	N	3.0	308.0		different gene	2021-08	2021	8
29197	11117	18080	2	0.04321	924.0	N	3.0	308.0	10852.0	ORF1ab	1.0	3618.0		different gene	2021-08	2021	8
13057	20148	7091	2	0.0432	12792.0	ORF1ab	3.0	4264.0	6681.0	ORF1ab	3.0	2227.0	2037.0	same gene	2021-08	2021	8
20148	13057	7091	2	0.0432	6681.0	ORF1ab	3.0	2227.0	12792.0	ORF1ab	3.0	4264.0	2037.0	same gene	2021-08	2021	8
6638	28073	21435	2	0.04231	6373.0	ORF1ab	1.0	2125.0	180.0	ORF8	3.0	60.0		different gene	2021-08	2021	8
28073	6638	21435	2	0.04231	180.0	ORF8	3.0	60.0	6373.0	ORF1ab	1.0	2125.0		different gene	2021-08	2021	8
28073	16726	11347	2	0.04219	180.0	ORF8	3.0	60.0	3259.0	ORF1ab	1.0	1087.0		different gene	2021-08	2021	8
16726	28073	11347	2	0.04219	3259.0	ORF1ab	1.0	1087.0	180.0	ORF8	3.0	60.0		different gene	2021-08	2021	8
11117	21306	10189	2	0.04157	10852.0	ORF1ab	1.0	3618.0	7839.0	ORF1ab	3.0	2613.0	1005.0	same gene	2021-08	2021	8
21306	11117	10189	2	0.04157	7839.0	ORF1ab	3.0	2613.0	10852.0	ORF1ab	1.0	3618.0	1005.0	same gene	2021-08	2021	8
21928	7526	14402	2	0.04139	366.0	S	3.0	122.0	7261.0	ORF1ab	1.0	2421.0		different gene	2021-08	2021	8
7526	21928	14402	2	0.04139	7261.0	ORF1ab	1.0	2421.0	366.0	S	3.0	122.0		different gene	2021-08	2021	8
687	693	6	2	0.04127	422.0	ORF1ab	2.0	141.0	428.0	ORF1ab	2.0	143.0	2.0	same gene	2021-08	2021	8
693	687	6	2	0.04127	428.0	ORF1ab	2.0	143.0	422.0	ORF1ab	2.0	141.0	2.0	same gene	2021-08	2021	8
16500	28869	12369	2	0.04119	3033.0	ORF1ab	3.0	1011.0	596.0	N	2.0	199.0		different gene	2021-08	2021	8
28869	16500	12369	2	0.04119	596.0	N	2.0	199.0	3033.0	ORF1ab	3.0	1011.0		different gene	2021-08	2021	8
1612	1604	8	2	0.0411	1347.0	ORF1ab	3.0	449.0	1339.0	ORF1ab	1.0	447.0	2.0	same gene	2021-08	2021	8
1605	1612	7	2	0.0411	1340.0	ORF1ab	2.0	447.0	1347.0	ORF1ab	3.0	449.0	2.0	same gene	2021-08	2021	8
1604	1612	8	2	0.0411	1339.0	ORF1ab	1.0	447.0	1347.0	ORF1ab	3.0	449.0	2.0	same gene	2021-08	2021	8
1612	1605	7	2	0.0411	1347.0	ORF1ab	3.0	449.0	1340.0	ORF1ab	2.0	447.0	2.0	same gene	2021-08	2021	8
1605	1610	5	2	0.04101	1340.0	ORF1ab	2.0	447.0	1345.0	ORF1ab	1.0	449.0	2.0	same gene	2021-08	2021	8
1610	1605	5	2	0.04101	1345.0	ORF1ab	1.0	449.0	1340.0	ORF1ab	2.0	447.0	2.0	same gene	2021-08	2021	8
1605	1611	6	2	0.04098	1340.0	ORF1ab	2.0	447.0	1346.0	ORF1ab	2.0	449.0	2.0	same gene	2021-08	2021	8
1611	1605	6	2	0.04098	1346.0	ORF1ab	2.0	449.0	1340.0	ORF1ab	2.0	447.0	2.0	same gene	2021-08	2021	8
9678	17496	7818	2	0.04097	9413.0	ORF1ab	2.0	3138.0	4029.0	ORF1ab	3.0	1343.0	1795.0	same gene	2021-08	2021	8
17496	9678	7818	2	0.04097	4029.0	ORF1ab	3.0	1343.0	9413.0	ORF1ab	2.0	3138.0	1795.0	same gene	2021-08	2021	8
1613	1604	9	2	0.04089	1348.0	ORF1ab	1.0	450.0	1339.0	ORF1ab	1.0	447.0	3.0	same gene	2021-08	2021	8
1613	1607	6	2	0.04089	1348.0	ORF1ab	1.0	450.0	1342.0	ORF1ab	1.0	448.0	2.0	same gene	2021-08	2021	8
1613	1605	8	2	0.04089	1348.0	ORF1ab	1.0	450.0	1340.0	ORF1ab	2.0	447.0	3.0	same gene	2021-08	2021	8
1605	1613	8	2	0.04089	1340.0	ORF1ab	2.0	447.0	1348.0	ORF1ab	1.0	450.0	3.0	same gene	2021-08	2021	8
1607	1613	6	2	0.04089	1342.0	ORF1ab	1.0	448.0	1348.0	ORF1ab	1.0	450.0	2.0	same gene	2021-08	2021	8
1604	1613	9	2	0.04089	1339.0	ORF1ab	1.0	447.0	1348.0	ORF1ab	1.0	450.0	3.0	same gene	2021-08	2021	8
17496	21792	4296	2	0.04064	4029.0	ORF1ab	3.0	1343.0	230.0	S	2.0	77.0		different gene	2021-08	2021	8
[truncated: 3,217 more rows]
