# Supplementary material for: Real-time identification of epistatic interactions in SARS-CoV-2 from large genome collections
Source: Genome Biol. 2024 Aug 22;25:228. doi: 10.1186/s13059-024-03355-y (PMC11342480; doi:10.1186/s13059-024-03355-y)
Supplement: Supplementary file 9 — Additional file 9. Table S8: predicted interactions for the time subsets, from March 2020 until March 2023; columns are the same as those in Table S7. [file 13059_2024_3355_MOESM9_ESM.zip › time_subset_2021-09.tsv]

pos_source	pos_target	distance	outlier	mi	feature_position_source	gene_source	codon_source	feature_codon_source	feature_position_target	gene_target	codon_target	feature_codon_target	codon_distance	interaction	name	year	month
28881	23604	5277	4	0.68323	608.0	N	2.0	203.0	2042.0	S	2.0	681.0		different gene	2021-09	2021	9
23604	28881	5277	4	0.68323	2042.0	S	2.0	681.0	608.0	N	2.0	203.0		different gene	2021-09	2021	9
9053	11332	2279	4	0.67306	8788.0	ORF1ab	1.0	2930.0	11067.0	ORF1ab	3.0	3689.0	759.0	same gene	2021-09	2021	9
11332	9053	2279	4	0.67306	11067.0	ORF1ab	3.0	3689.0	8788.0	ORF1ab	1.0	2930.0	759.0	same gene	2021-09	2021	9
4181	9053	4872	4	0.67162	3916.0	ORF1ab	1.0	1306.0	8788.0	ORF1ab	1.0	2930.0	1624.0	same gene	2021-09	2021	9
9053	4181	4872	4	0.67162	8788.0	ORF1ab	1.0	2930.0	3916.0	ORF1ab	1.0	1306.0	1624.0	same gene	2021-09	2021	9
4181	19220	15039	4	0.6715	3916.0	ORF1ab	1.0	1306.0	5753.0	ORF1ab	2.0	1918.0	612.0	same gene	2021-09	2021	9
19220	4181	15039	4	0.6715	5753.0	ORF1ab	2.0	1918.0	3916.0	ORF1ab	1.0	1306.0	612.0	same gene	2021-09	2021	9
4181	8986	4805	4	0.67055	3916.0	ORF1ab	1.0	1306.0	8721.0	ORF1ab	3.0	2907.0	1601.0	same gene	2021-09	2021	9
8986	4181	4805	4	0.67055	8721.0	ORF1ab	3.0	2907.0	3916.0	ORF1ab	1.0	1306.0	1601.0	same gene	2021-09	2021	9
11201	11332	131	4	0.66961	10936.0	ORF1ab	1.0	3646.0	11067.0	ORF1ab	3.0	3689.0	43.0	same gene	2021-09	2021	9
11332	11201	131	4	0.66961	11067.0	ORF1ab	3.0	3689.0	10936.0	ORF1ab	1.0	3646.0	43.0	same gene	2021-09	2021	9
6402	19220	12818	4	0.66091	6137.0	ORF1ab	2.0	2046.0	5753.0	ORF1ab	2.0	1918.0	128.0	same gene	2021-09	2021	9
19220	6402	12818	4	0.66091	5753.0	ORF1ab	2.0	1918.0	6137.0	ORF1ab	2.0	2046.0	128.0	same gene	2021-09	2021	9
9053	27874	18821	4	0.65888	8788.0	ORF1ab	1.0	2930.0	119.0	ORF7b	2.0	40.0		different gene	2021-09	2021	9
27874	9053	18821	4	0.65888	119.0	ORF7b	2.0	40.0	8788.0	ORF1ab	1.0	2930.0		different gene	2021-09	2021	9
19220	28916	9696	4	0.64884	5753.0	ORF1ab	2.0	1918.0	643.0	N	1.0	215.0		different gene	2021-09	2021	9
28916	19220	9696	4	0.64884	643.0	N	1.0	215.0	5753.0	ORF1ab	2.0	1918.0		different gene	2021-09	2021	9
28251	28245	6	4	0.63749	358.0	ORF8	1.0	120.0	352.0	ORF8	1.0	118.0	2.0	same gene	2021-09	2021	9
28245	28251	6	4	0.63749	352.0	ORF8	1.0	118.0	358.0	ORF8	1.0	120.0	2.0	same gene	2021-09	2021	9
7124	9053	1929	4	0.63474	6859.0	ORF1ab	1.0	2287.0	8788.0	ORF1ab	1.0	2930.0	643.0	same gene	2021-09	2021	9
9053	7124	1929	4	0.63474	8788.0	ORF1ab	1.0	2930.0	6859.0	ORF1ab	1.0	2287.0	643.0	same gene	2021-09	2021	9
28250	28255	5	4	0.634	357.0	ORF8	3.0	119.0	362.0	ORF8	2.0	121.0	2.0	same gene	2021-09	2021	9
28255	28250	5	4	0.634	362.0	ORF8	2.0	121.0	357.0	ORF8	3.0	119.0	2.0	same gene	2021-09	2021	9
25469	23604	1865	4	0.61316	77.0	ORF3a	2.0	26.0	2042.0	S	2.0	681.0		different gene	2021-09	2021	9
23604	25469	1865	4	0.61316	2042.0	S	2.0	681.0	77.0	ORF3a	2.0	26.0		different gene	2021-09	2021	9
27752	27638	114	4	0.61173	359.0	ORF7a	2.0	120.0	245.0	ORF7a	2.0	82.0	38.0	same gene	2021-09	2021	9
27638	27752	114	4	0.61173	245.0	ORF7a	2.0	82.0	359.0	ORF7a	2.0	120.0	38.0	same gene	2021-09	2021	9
16466	15451	1015	4	0.60902	2999.0	ORF1ab	2.0	1000.0	1984.0	ORF1ab	1.0	662.0	338.0	same gene	2021-09	2021	9
15451	16466	1015	4	0.60902	1984.0	ORF1ab	1.0	662.0	2999.0	ORF1ab	2.0	1000.0	338.0	same gene	2021-09	2021	9
25469	28461	2992	4	0.60135	77.0	ORF3a	2.0	26.0	188.0	N	2.0	63.0		different gene	2021-09	2021	9
28461	25469	2992	4	0.60135	188.0	N	2.0	63.0	77.0	ORF3a	2.0	26.0		different gene	2021-09	2021	9
21618	27638	6020	4	0.60068	56.0	S	2.0	19.0	245.0	ORF7a	2.0	82.0		different gene	2021-09	2021	9
27638	21618	6020	4	0.60068	245.0	ORF7a	2.0	82.0	56.0	S	2.0	19.0		different gene	2021-09	2021	9
28249	15451	12798	4	0.59958	356.0	ORF8	2.0	119.0	1984.0	ORF1ab	1.0	662.0		different gene	2021-09	2021	9
15451	28249	12798	4	0.59958	1984.0	ORF1ab	1.0	662.0	356.0	ORF8	2.0	119.0		different gene	2021-09	2021	9
23604	21618	1986	4	0.59935	2042.0	S	2.0	681.0	56.0	S	2.0	19.0	662.0	same gene	2021-09	2021	9
21618	23604	1986	4	0.59935	56.0	S	2.0	19.0	2042.0	S	2.0	681.0	662.0	same gene	2021-09	2021	9
21618	22039	421	4	0.59723	56.0	S	2.0	19.0	477.0	S	3.0	159.0	140.0	same gene	2021-09	2021	9
22039	21618	421	4	0.59723	477.0	S	3.0	159.0	56.0	S	2.0	19.0	140.0	same gene	2021-09	2021	9
22032	28881	6849	4	0.59548	470.0	S	2.0	157.0	608.0	N	2.0	203.0		different gene	2021-09	2021	9
28881	22032	6849	4	0.59548	608.0	N	2.0	203.0	470.0	S	2.0	157.0		different gene	2021-09	2021	9
26767	23604	3163	4	0.59332	245.0	M	2.0	82.0	2042.0	S	2.0	681.0		different gene	2021-09	2021	9
23604	26767	3163	4	0.59332	2042.0	S	2.0	681.0	245.0	M	2.0	82.0		different gene	2021-09	2021	9
28916	10029	18887	4	0.58604	643.0	N	1.0	215.0	9764.0	ORF1ab	2.0	3255.0		different gene	2021-09	2021	9
10029	28916	18887	4	0.58604	9764.0	ORF1ab	2.0	3255.0	643.0	N	1.0	215.0		different gene	2021-09	2021	9
23604	22995	609	4	0.58419	2042.0	S	2.0	681.0	1433.0	S	2.0	478.0	203.0	same gene	2021-09	2021	9
22995	23604	609	4	0.58419	1433.0	S	2.0	478.0	2042.0	S	2.0	681.0	203.0	same gene	2021-09	2021	9
25469	15451	10018	4	0.57486	77.0	ORF3a	2.0	26.0	1984.0	ORF1ab	1.0	662.0		different gene	2021-09	2021	9
15451	25469	10018	4	0.57486	1984.0	ORF1ab	1.0	662.0	77.0	ORF3a	2.0	26.0		different gene	2021-09	2021	9
29402	28881	521	4	0.57253	1129.0	N	1.0	377.0	608.0	N	2.0	203.0	174.0	same gene	2021-09	2021	9
28881	29402	521	4	0.57253	608.0	N	2.0	203.0	1129.0	N	1.0	377.0	174.0	same gene	2021-09	2021	9
24410	22032	2378	4	0.55459	2848.0	S	1.0	950.0	470.0	S	2.0	157.0	793.0	same gene	2021-09	2021	9
22032	24410	2378	4	0.55459	470.0	S	2.0	157.0	2848.0	S	1.0	950.0	793.0	same gene	2021-09	2021	9
22917	23604	687	4	0.52995	1355.0	S	2.0	452.0	2042.0	S	2.0	681.0	229.0	same gene	2021-09	2021	9
23604	22917	687	4	0.52995	2042.0	S	2.0	681.0	1355.0	S	2.0	452.0	229.0	same gene	2021-09	2021	9
11290	11295	5	4	0.51784	11025.0	ORF1ab	3.0	3675.0	11030.0	ORF1ab	2.0	3677.0	2.0	same gene	2021-09	2021	9
11295	11290	5	4	0.51784	11030.0	ORF1ab	2.0	3677.0	11025.0	ORF1ab	3.0	3675.0	2.0	same gene	2021-09	2021	9
11282	11297	15	4	0.51464	11017.0	ORF1ab	1.0	3673.0	11032.0	ORF1ab	1.0	3678.0	5.0	same gene	2021-09	2021	9
11297	11282	15	4	0.51464	11032.0	ORF1ab	1.0	3678.0	11017.0	ORF1ab	1.0	3673.0	5.0	same gene	2021-09	2021	9
23271	15279	7992	4	0.45251	1709.0	S	2.0	570.0	1812.0	ORF1ab	3.0	604.0		different gene	2021-09	2021	9
15279	23271	7992	4	0.45251	1812.0	ORF1ab	3.0	604.0	1709.0	S	2.0	570.0		different gene	2021-09	2021	9
27972	28048	76	4	0.45182	79.0	ORF8	1.0	27.0	155.0	ORF8	2.0	52.0	25.0	same gene	2021-09	2021	9
28048	27972	76	4	0.45182	155.0	ORF8	2.0	52.0	79.0	ORF8	1.0	27.0	25.0	same gene	2021-09	2021	9
23271	3267	20004	4	0.45056	1709.0	S	2.0	570.0	3002.0	ORF1ab	2.0	1001.0		different gene	2021-09	2021	9
3267	23271	20004	4	0.45056	3002.0	ORF1ab	2.0	1001.0	1709.0	S	2.0	570.0		different gene	2021-09	2021	9
16176	5388	10788	4	0.44923	2709.0	ORF1ab	3.0	903.0	5123.0	ORF1ab	2.0	1708.0	805.0	same gene	2021-09	2021	9
5388	16176	10788	4	0.44923	5123.0	ORF1ab	2.0	1708.0	2709.0	ORF1ab	3.0	903.0	805.0	same gene	2021-09	2021	9
5388	24914	19526	4	0.4489	5123.0	ORF1ab	2.0	1708.0	3352.0	S	1.0	1118.0		different gene	2021-09	2021	9
24914	5388	19526	4	0.4489	3352.0	S	1.0	1118.0	5123.0	ORF1ab	2.0	1708.0		different gene	2021-09	2021	9
15279	24506	9227	4	0.44839	1812.0	ORF1ab	3.0	604.0	2944.0	S	1.0	982.0		different gene	2021-09	2021	9
24506	15279	9227	4	0.44839	2944.0	S	1.0	982.0	1812.0	ORF1ab	3.0	604.0		different gene	2021-09	2021	9
27972	28111	139	4	0.44816	79.0	ORF8	1.0	27.0	218.0	ORF8	2.0	73.0	46.0	same gene	2021-09	2021	9
28111	27972	139	4	0.44816	218.0	ORF8	2.0	73.0	79.0	ORF8	1.0	27.0	46.0	same gene	2021-09	2021	9
5388	23271	17883	4	0.44806	5123.0	ORF1ab	2.0	1708.0	1709.0	S	2.0	570.0		different gene	2021-09	2021	9
23271	5388	17883	4	0.44806	1709.0	S	2.0	570.0	5123.0	ORF1ab	2.0	1708.0		different gene	2021-09	2021	9
28111	24914	3197	4	0.44711	218.0	ORF8	2.0	73.0	3352.0	S	1.0	1118.0		different gene	2021-09	2021	9
24914	28111	3197	4	0.44711	3352.0	S	1.0	1118.0	218.0	ORF8	2.0	73.0		different gene	2021-09	2021	9
913	23271	22358	4	0.44694	648.0	ORF1ab	3.0	216.0	1709.0	S	2.0	570.0		different gene	2021-09	2021	9
23271	913	22358	4	0.44694	1709.0	S	2.0	570.0	648.0	ORF1ab	3.0	216.0		different gene	2021-09	2021	9
16176	28977	12801	4	0.4468	2709.0	ORF1ab	3.0	903.0	704.0	N	2.0	235.0		different gene	2021-09	2021	9
28977	16176	12801	4	0.4468	704.0	N	2.0	235.0	2709.0	ORF1ab	3.0	903.0		different gene	2021-09	2021	9
16176	27972	11796	4	0.44673	2709.0	ORF1ab	3.0	903.0	79.0	ORF8	1.0	27.0		different gene	2021-09	2021	9
27972	16176	11796	4	0.44673	79.0	ORF8	1.0	27.0	2709.0	ORF1ab	3.0	903.0		different gene	2021-09	2021	9
23271	14676	8595	4	0.44671	1709.0	S	2.0	570.0	1209.0	ORF1ab	3.0	403.0		different gene	2021-09	2021	9
14676	23271	8595	4	0.44671	1209.0	ORF1ab	3.0	403.0	1709.0	S	2.0	570.0		different gene	2021-09	2021	9
23271	6954	16317	4	0.44465	1709.0	S	2.0	570.0	6689.0	ORF1ab	2.0	2230.0		different gene	2021-09	2021	9
6954	23271	16317	4	0.44465	6689.0	ORF1ab	2.0	2230.0	1709.0	S	2.0	570.0		different gene	2021-09	2021	9
27972	28281	309	4	0.44306	79.0	ORF8	1.0	27.0	8.0	N	2.0	3.0		different gene	2021-09	2021	9
28281	27972	309	4	0.44306	8.0	N	2.0	3.0	79.0	ORF8	1.0	27.0		different gene	2021-09	2021	9
23709	24506	797	4	0.44212	2147.0	S	2.0	716.0	2944.0	S	1.0	982.0	266.0	same gene	2021-09	2021	9
24506	23709	797	4	0.44212	2944.0	S	1.0	982.0	2147.0	S	2.0	716.0	266.0	same gene	2021-09	2021	9
28281	14676	13605	4	0.44209	8.0	N	2.0	3.0	1209.0	ORF1ab	3.0	403.0		different gene	2021-09	2021	9
14676	28281	13605	4	0.44209	1209.0	ORF1ab	3.0	403.0	8.0	N	2.0	3.0		different gene	2021-09	2021	9
5986	16176	10190	4	0.43861	5721.0	ORF1ab	3.0	1907.0	2709.0	ORF1ab	3.0	903.0	1004.0	same gene	2021-09	2021	9
16176	5986	10190	4	0.43861	2709.0	ORF1ab	3.0	903.0	5721.0	ORF1ab	3.0	1907.0	1004.0	same gene	2021-09	2021	9
19220	15451	3769	4	0.42822	5753.0	ORF1ab	2.0	1918.0	1984.0	ORF1ab	1.0	662.0	1256.0	same gene	2021-09	2021	9
15451	19220	3769	4	0.42822	1984.0	ORF1ab	1.0	662.0	5753.0	ORF1ab	2.0	1918.0	1256.0	same gene	2021-09	2021	9
23604	23063	541	4	0.39153	2042.0	S	2.0	681.0	1501.0	S	1.0	501.0	180.0	same gene	2021-09	2021	9
23063	23604	541	4	0.39153	1501.0	S	1.0	501.0	2042.0	S	2.0	681.0	180.0	same gene	2021-09	2021	9
21997	16176	5821	4	0.39145	435.0	S	3.0	145.0	2709.0	ORF1ab	3.0	903.0		different gene	2021-09	2021	9
16176	21997	5821	4	0.39145	2709.0	ORF1ab	3.0	903.0	435.0	S	3.0	145.0		different gene	2021-09	2021	9
23604	23709	105	4	0.38971	2042.0	S	2.0	681.0	2147.0	S	2.0	716.0	35.0	same gene	2021-09	2021	9
23709	23604	105	4	0.38971	2147.0	S	2.0	716.0	2042.0	S	2.0	681.0	35.0	same gene	2021-09	2021	9
11296	28881	17585	4	0.38203	11031.0	ORF1ab	3.0	3677.0	608.0	N	2.0	203.0		different gene	2021-09	2021	9
28881	11296	17585	4	0.38203	608.0	N	2.0	203.0	11031.0	ORF1ab	3.0	3677.0		different gene	2021-09	2021	9
21996	21773	223	4	0.38168	434.0	S	2.0	145.0	211.0	S	1.0	71.0	74.0	same gene	2021-09	2021	9
21773	21996	223	4	0.38168	211.0	S	1.0	71.0	434.0	S	2.0	145.0	74.0	same gene	2021-09	2021	9
21759	16176	5583	4	0.33112	197.0	S	2.0	66.0	2709.0	ORF1ab	3.0	903.0		different gene	2021-09	2021	9
16176	21759	5583	4	0.33112	2709.0	ORF1ab	3.0	903.0	197.0	S	2.0	66.0		different gene	2021-09	2021	9
21846	7851	13995	4	0.25829	284.0	S	2.0	95.0	7586.0	ORF1ab	2.0	2529.0		different gene	2021-09	2021	9
7851	21846	13995	4	0.25829	7586.0	ORF1ab	2.0	2529.0	284.0	S	2.0	95.0		different gene	2021-09	2021	9
9891	11418	1527	4	0.24253	9626.0	ORF1ab	2.0	3209.0	11153.0	ORF1ab	2.0	3718.0	509.0	same gene	2021-09	2021	9
11418	9891	1527	4	0.24253	11153.0	ORF1ab	2.0	3718.0	9626.0	ORF1ab	2.0	3209.0	509.0	same gene	2021-09	2021	9
28271	23604	4667	4	0.23841					2042.0	S	2.0	681.0		different gene	2021-09	2021	9
23604	28271	4667	4	0.23841	2042.0	S	2.0	681.0						different gene	2021-09	2021	9
11418	5184	6234	4	0.23151	11153.0	ORF1ab	2.0	3718.0	4919.0	ORF1ab	2.0	1640.0	2078.0	same gene	2021-09	2021	9
5184	11418	6234	4	0.23151	4919.0	ORF1ab	2.0	1640.0	11153.0	ORF1ab	2.0	3718.0	2078.0	same gene	2021-09	2021	9
21904	21929	25	4	0.23126	342.0	S	3.0	114.0	367.0	S	1.0	123.0	9.0	same gene	2021-09	2021	9
21929	21904	25	4	0.23126	367.0	S	1.0	123.0	342.0	S	3.0	114.0	9.0	same gene	2021-09	2021	9
11514	5584	5930	4	0.20994	11249.0	ORF1ab	2.0	3750.0	5319.0	ORF1ab	3.0	1773.0	1977.0	same gene	2021-09	2021	9
5584	11514	5930	4	0.20994	5319.0	ORF1ab	3.0	1773.0	11249.0	ORF1ab	2.0	3750.0	1977.0	same gene	2021-09	2021	9
273	268	5	4	0.20644	8.0	ORF1ab	2.0	3.0	3.0	ORF1ab	3.0	1.0	2.0	same gene	2021-09	2021	9
273	267	6	4	0.20644	8.0	ORF1ab	2.0	3.0	2.0	ORF1ab	2.0	1.0	2.0	same gene	2021-09	2021	9
267	273	6	4	0.20644	2.0	ORF1ab	2.0	1.0	8.0	ORF1ab	2.0	3.0	2.0	same gene	2021-09	2021	9
268	273	5	4	0.20644	3.0	ORF1ab	3.0	1.0	8.0	ORF1ab	2.0	3.0	2.0	same gene	2021-09	2021	9
24208	17236	6972	4	0.20268	2646.0	S	3.0	882.0	3769.0	ORF1ab	1.0	1257.0		different gene	2021-09	2021	9
17236	24208	6972	4	0.20268	3769.0	ORF1ab	1.0	1257.0	2646.0	S	3.0	882.0		different gene	2021-09	2021	9
28881	25563	3318	4	0.19317	608.0	N	2.0	203.0	171.0	ORF3a	3.0	57.0		different gene	2021-09	2021	9
25563	28881	3318	4	0.19317	171.0	ORF3a	3.0	57.0	608.0	N	2.0	203.0		different gene	2021-09	2021	9
1059	25563	24504	4	0.19227	794.0	ORF1ab	2.0	265.0	171.0	ORF3a	3.0	57.0		different gene	2021-09	2021	9
25563	1059	24504	4	0.19227	171.0	ORF3a	3.0	57.0	794.0	ORF1ab	2.0	265.0		different gene	2021-09	2021	9
13019	11514	1505	4	0.18958	12754.0	ORF1ab	1.0	4252.0	11249.0	ORF1ab	2.0	3750.0	502.0	same gene	2021-09	2021	9
11514	13019	1505	4	0.18958	11249.0	ORF1ab	2.0	3750.0	12754.0	ORF1ab	1.0	4252.0	502.0	same gene	2021-09	2021	9
14014	6040	7974	4	0.18908	547.0	ORF1ab	1.0	183.0	5775.0	ORF1ab	3.0	1925.0	1742.0	same gene	2021-09	2021	9
6040	14014	7974	4	0.18908	5775.0	ORF1ab	3.0	1925.0	547.0	ORF1ab	1.0	183.0	1742.0	same gene	2021-09	2021	9
11418	11514	96	4	0.1853	11153.0	ORF1ab	2.0	3718.0	11249.0	ORF1ab	2.0	3750.0	32.0	same gene	2021-09	2021	9
11514	11418	96	4	0.1853	11249.0	ORF1ab	2.0	3750.0	11153.0	ORF1ab	2.0	3718.0	32.0	same gene	2021-09	2021	9
27507	26107	1400	4	0.17737	114.0	ORF7a	3.0	38.0	715.0	ORF3a	1.0	239.0		different gene	2021-09	2021	9
26107	27507	1400	4	0.17737	715.0	ORF3a	1.0	239.0	114.0	ORF7a	3.0	38.0		different gene	2021-09	2021	9
21843	21874	31	4	0.1768	281.0	S	2.0	94.0	312.0	S	3.0	104.0	10.0	same gene	2021-09	2021	9
21874	21843	31	4	0.1768	312.0	S	3.0	104.0	281.0	S	2.0	94.0	10.0	same gene	2021-09	2021	9
5584	22227	16643	4	0.17606	5319.0	ORF1ab	3.0	1773.0	665.0	S	2.0	222.0		different gene	2021-09	2021	9
22227	5584	16643	4	0.17606	665.0	S	2.0	222.0	5319.0	ORF1ab	3.0	1773.0		different gene	2021-09	2021	9
29050	11456	17594	4	0.16936	777.0	N	3.0	259.0	11191.0	ORF1ab	1.0	3731.0		different gene	2021-09	2021	9
11456	29050	17594	4	0.16936	11191.0	ORF1ab	1.0	3731.0	777.0	N	3.0	259.0		different gene	2021-09	2021	9
4418	4412	6	4	0.16766	4153.0	ORF1ab	1.0	1385.0	4147.0	ORF1ab	1.0	1383.0	2.0	same gene	2021-09	2021	9
4412	4418	6	4	0.16766	4147.0	ORF1ab	1.0	1383.0	4153.0	ORF1ab	1.0	1385.0	2.0	same gene	2021-09	2021	9
4412	4419	7	4	0.16766	4147.0	ORF1ab	1.0	1383.0	4154.0	ORF1ab	2.0	1385.0	2.0	same gene	2021-09	2021	9
4412	4420	8	4	0.16766	4147.0	ORF1ab	1.0	1383.0	4155.0	ORF1ab	3.0	1385.0	2.0	same gene	2021-09	2021	9
4420	4412	8	4	0.16766	4155.0	ORF1ab	3.0	1385.0	4147.0	ORF1ab	1.0	1383.0	2.0	same gene	2021-09	2021	9
4419	4412	7	4	0.16766	4154.0	ORF1ab	2.0	1385.0	4147.0	ORF1ab	1.0	1383.0	2.0	same gene	2021-09	2021	9
4401	4407	6	4	0.16765	4136.0	ORF1ab	2.0	1379.0	4142.0	ORF1ab	2.0	1381.0	2.0	same gene	2021-09	2021	9
4407	4401	6	4	0.16765	4142.0	ORF1ab	2.0	1381.0	4136.0	ORF1ab	2.0	1379.0	2.0	same gene	2021-09	2021	9
4407	4398	9	4	0.16765	4142.0	ORF1ab	2.0	1381.0	4133.0	ORF1ab	2.0	1378.0	3.0	same gene	2021-09	2021	9
4400	4407	7	4	0.16765	4135.0	ORF1ab	1.0	1379.0	4142.0	ORF1ab	2.0	1381.0	2.0	same gene	2021-09	2021	9
4398	4407	9	4	0.16765	4133.0	ORF1ab	2.0	1378.0	4142.0	ORF1ab	2.0	1381.0	3.0	same gene	2021-09	2021	9
4407	4400	7	4	0.16765	4142.0	ORF1ab	2.0	1381.0	4135.0	ORF1ab	1.0	1379.0	2.0	same gene	2021-09	2021	9
4419	4414	5	4	0.16764	4154.0	ORF1ab	2.0	1385.0	4149.0	ORF1ab	3.0	1383.0	2.0	same gene	2021-09	2021	9
4414	4418	4	4	0.16764	4149.0	ORF1ab	3.0	1383.0	4153.0	ORF1ab	1.0	1385.0	2.0	same gene	2021-09	2021	9
4414	4419	5	4	0.16764	4149.0	ORF1ab	3.0	1383.0	4154.0	ORF1ab	2.0	1385.0	2.0	same gene	2021-09	2021	9
4414	4420	6	4	0.16764	4149.0	ORF1ab	3.0	1383.0	4155.0	ORF1ab	3.0	1385.0	2.0	same gene	2021-09	2021	9
4420	4414	6	4	0.16764	4155.0	ORF1ab	3.0	1385.0	4149.0	ORF1ab	3.0	1383.0	2.0	same gene	2021-09	2021	9
4418	4414	4	4	0.16764	4153.0	ORF1ab	1.0	1385.0	4149.0	ORF1ab	3.0	1383.0	2.0	same gene	2021-09	2021	9
4413	4419	6	4	0.16763	4148.0	ORF1ab	2.0	1383.0	4154.0	ORF1ab	2.0	1385.0	2.0	same gene	2021-09	2021	9
4413	4420	7	4	0.16763	4148.0	ORF1ab	2.0	1383.0	4155.0	ORF1ab	3.0	1385.0	2.0	same gene	2021-09	2021	9
4420	4413	7	4	0.16763	4155.0	ORF1ab	3.0	1385.0	4148.0	ORF1ab	2.0	1383.0	2.0	same gene	2021-09	2021	9
4419	4413	6	4	0.16763	4154.0	ORF1ab	2.0	1385.0	4148.0	ORF1ab	2.0	1383.0	2.0	same gene	2021-09	2021	9
4418	4413	5	4	0.16763	4153.0	ORF1ab	1.0	1385.0	4148.0	ORF1ab	2.0	1383.0	2.0	same gene	2021-09	2021	9
4413	4418	5	4	0.16763	4148.0	ORF1ab	2.0	1383.0	4153.0	ORF1ab	1.0	1385.0	2.0	same gene	2021-09	2021	9
4407	4420	13	4	0.16762	4142.0	ORF1ab	2.0	1381.0	4155.0	ORF1ab	3.0	1385.0	4.0	same gene	2021-09	2021	9
4412	4398	14	4	0.16762	4147.0	ORF1ab	1.0	1383.0	4133.0	ORF1ab	2.0	1378.0	5.0	same gene	2021-09	2021	9
4409	4420	11	4	0.16762	4144.0	ORF1ab	1.0	1382.0	4155.0	ORF1ab	3.0	1385.0	3.0	same gene	2021-09	2021	9
4409	4419	10	4	0.16762	4144.0	ORF1ab	1.0	1382.0	4154.0	ORF1ab	2.0	1385.0	3.0	same gene	2021-09	2021	9
4415	4398	17	4	0.16762	4150.0	ORF1ab	1.0	1384.0	4133.0	ORF1ab	2.0	1378.0	6.0	same gene	2021-09	2021	9
4409	4418	9	4	0.16762	4144.0	ORF1ab	1.0	1382.0	4153.0	ORF1ab	1.0	1385.0	3.0	same gene	2021-09	2021	9
4417	4398	19	4	0.16762	4152.0	ORF1ab	3.0	1384.0	4133.0	ORF1ab	2.0	1378.0	6.0	same gene	2021-09	2021	9
4409	4415	6	4	0.16762	4144.0	ORF1ab	1.0	1382.0	4150.0	ORF1ab	1.0	1384.0	2.0	same gene	2021-09	2021	9
4418	4407	11	4	0.16762	4153.0	ORF1ab	1.0	1385.0	4142.0	ORF1ab	2.0	1381.0	4.0	same gene	2021-09	2021	9
4401	4419	18	4	0.16762	4136.0	ORF1ab	2.0	1379.0	4154.0	ORF1ab	2.0	1385.0	6.0	same gene	2021-09	2021	9
4407	4419	12	4	0.16762	4142.0	ORF1ab	2.0	1381.0	4154.0	ORF1ab	2.0	1385.0	4.0	same gene	2021-09	2021	9
4407	4418	11	4	0.16762	4142.0	ORF1ab	2.0	1381.0	4153.0	ORF1ab	1.0	1385.0	4.0	same gene	2021-09	2021	9
4398	4415	17	4	0.16762	4133.0	ORF1ab	2.0	1378.0	4150.0	ORF1ab	1.0	1384.0	6.0	same gene	2021-09	2021	9
4398	4417	19	4	0.16762	4133.0	ORF1ab	2.0	1378.0	4152.0	ORF1ab	3.0	1384.0	6.0	same gene	2021-09	2021	9
4398	4418	20	4	0.16762	4133.0	ORF1ab	2.0	1378.0	4153.0	ORF1ab	1.0	1385.0	7.0	same gene	2021-09	2021	9
4398	4419	21	4	0.16762	4133.0	ORF1ab	2.0	1378.0	4154.0	ORF1ab	2.0	1385.0	7.0	same gene	2021-09	2021	9
4398	4420	22	4	0.16762	4133.0	ORF1ab	2.0	1378.0	4155.0	ORF1ab	3.0	1385.0	7.0	same gene	2021-09	2021	9
4400	4412	12	4	0.16762	4135.0	ORF1ab	1.0	1379.0	4147.0	ORF1ab	1.0	1383.0	4.0	same gene	2021-09	2021	9
4400	4415	15	4	0.16762	4135.0	ORF1ab	1.0	1379.0	4150.0	ORF1ab	1.0	1384.0	5.0	same gene	2021-09	2021	9
4400	4417	17	4	0.16762	4135.0	ORF1ab	1.0	1379.0	4152.0	ORF1ab	3.0	1384.0	5.0	same gene	2021-09	2021	9
4400	4418	18	4	0.16762	4135.0	ORF1ab	1.0	1379.0	4153.0	ORF1ab	1.0	1385.0	6.0	same gene	2021-09	2021	9
4400	4419	19	4	0.16762	4135.0	ORF1ab	1.0	1379.0	4154.0	ORF1ab	2.0	1385.0	6.0	same gene	2021-09	2021	9
4400	4420	20	4	0.16762	4135.0	ORF1ab	1.0	1379.0	4155.0	ORF1ab	3.0	1385.0	6.0	same gene	2021-09	2021	9
4401	4412	11	4	0.16762	4136.0	ORF1ab	2.0	1379.0	4147.0	ORF1ab	1.0	1383.0	4.0	same gene	2021-09	2021	9
4401	4415	14	4	0.16762	4136.0	ORF1ab	2.0	1379.0	4150.0	ORF1ab	1.0	1384.0	5.0	same gene	2021-09	2021	9
4401	4417	16	4	0.16762	4136.0	ORF1ab	2.0	1379.0	4152.0	ORF1ab	3.0	1384.0	5.0	same gene	2021-09	2021	9
4401	4418	17	4	0.16762	4136.0	ORF1ab	2.0	1379.0	4153.0	ORF1ab	1.0	1385.0	6.0	same gene	2021-09	2021	9
4419	4398	21	4	0.16762	4154.0	ORF1ab	2.0	1385.0	4133.0	ORF1ab	2.0	1378.0	7.0	same gene	2021-09	2021	9
4401	4420	19	4	0.16762	4136.0	ORF1ab	2.0	1379.0	4155.0	ORF1ab	3.0	1385.0	6.0	same gene	2021-09	2021	9
4407	4412	5	4	0.16762	4142.0	ORF1ab	2.0	1381.0	4147.0	ORF1ab	1.0	1383.0	2.0	same gene	2021-09	2021	9
4407	4415	8	4	0.16762	4142.0	ORF1ab	2.0	1381.0	4150.0	ORF1ab	1.0	1384.0	3.0	same gene	2021-09	2021	9
4418	4398	20	4	0.16762	4153.0	ORF1ab	1.0	1385.0	4133.0	ORF1ab	2.0	1378.0	7.0	same gene	2021-09	2021	9
4398	4412	14	4	0.16762	4133.0	ORF1ab	2.0	1378.0	4147.0	ORF1ab	1.0	1383.0	5.0	same gene	2021-09	2021	9
4420	4398	22	4	0.16762	4155.0	ORF1ab	3.0	1385.0	4133.0	ORF1ab	2.0	1378.0	7.0	same gene	2021-09	2021	9
4417	4400	17	4	0.16762	4152.0	ORF1ab	3.0	1384.0	4135.0	ORF1ab	1.0	1379.0	5.0	same gene	2021-09	2021	9
4419	4400	19	4	0.16762	4154.0	ORF1ab	2.0	1385.0	4135.0	ORF1ab	1.0	1379.0	6.0	same gene	2021-09	2021	9
4420	4400	20	4	0.16762	4155.0	ORF1ab	3.0	1385.0	4135.0	ORF1ab	1.0	1379.0	6.0	same gene	2021-09	2021	9
4415	4400	15	4	0.16762	4150.0	ORF1ab	1.0	1384.0	4135.0	ORF1ab	1.0	1379.0	5.0	same gene	2021-09	2021	9
4412	4400	12	4	0.16762	4147.0	ORF1ab	1.0	1383.0	4135.0	ORF1ab	1.0	1379.0	4.0	same gene	2021-09	2021	9
4412	4401	11	4	0.16762	4147.0	ORF1ab	1.0	1383.0	4136.0	ORF1ab	2.0	1379.0	4.0	same gene	2021-09	2021	9
4415	4401	14	4	0.16762	4150.0	ORF1ab	1.0	1384.0	4136.0	ORF1ab	2.0	1379.0	5.0	same gene	2021-09	2021	9
4417	4401	16	4	0.16762	4152.0	ORF1ab	3.0	1384.0	4136.0	ORF1ab	2.0	1379.0	5.0	same gene	2021-09	2021	9
4418	4401	17	4	0.16762	4153.0	ORF1ab	1.0	1385.0	4136.0	ORF1ab	2.0	1379.0	6.0	same gene	2021-09	2021	9
4419	4401	18	4	0.16762	4154.0	ORF1ab	2.0	1385.0	4136.0	ORF1ab	2.0	1379.0	6.0	same gene	2021-09	2021	9
4420	4401	19	4	0.16762	4155.0	ORF1ab	3.0	1385.0	4136.0	ORF1ab	2.0	1379.0	6.0	same gene	2021-09	2021	9
4420	4409	11	4	0.16762	4155.0	ORF1ab	3.0	1385.0	4144.0	ORF1ab	1.0	1382.0	3.0	same gene	2021-09	2021	9
4419	4409	10	4	0.16762	4154.0	ORF1ab	2.0	1385.0	4144.0	ORF1ab	1.0	1382.0	3.0	same gene	2021-09	2021	9
4418	4409	9	4	0.16762	4153.0	ORF1ab	1.0	1385.0	4144.0	ORF1ab	1.0	1382.0	3.0	same gene	2021-09	2021	9
4415	4409	6	4	0.16762	4150.0	ORF1ab	1.0	1384.0	4144.0	ORF1ab	1.0	1382.0	2.0	same gene	2021-09	2021	9
4415	4407	8	4	0.16762	4150.0	ORF1ab	1.0	1384.0	4142.0	ORF1ab	2.0	1381.0	3.0	same gene	2021-09	2021	9
4412	4407	5	4	0.16762	4147.0	ORF1ab	1.0	1383.0	4142.0	ORF1ab	2.0	1381.0	2.0	same gene	2021-09	2021	9
4420	4407	13	4	0.16762	4155.0	ORF1ab	3.0	1385.0	4142.0	ORF1ab	2.0	1381.0	4.0	same gene	2021-09	2021	9
4419	4407	12	4	0.16762	4154.0	ORF1ab	2.0	1385.0	4142.0	ORF1ab	2.0	1381.0	4.0	same gene	2021-09	2021	9
4418	4400	18	4	0.16762	4153.0	ORF1ab	1.0	1385.0	4135.0	ORF1ab	1.0	1379.0	6.0	same gene	2021-09	2021	9
4404	4398	6	4	0.16761	4139.0	ORF1ab	2.0	1380.0	4133.0	ORF1ab	2.0	1378.0	2.0	same gene	2021-09	2021	9
4398	4404	6	4	0.16761	4133.0	ORF1ab	2.0	1378.0	4139.0	ORF1ab	2.0	1380.0	2.0	same gene	2021-09	2021	9
4409	4405	4	4	0.1676	4144.0	ORF1ab	1.0	1382.0	4140.0	ORF1ab	3.0	1380.0	2.0	same gene	2021-09	2021	9
4405	4398	7	4	0.1676	4140.0	ORF1ab	3.0	1380.0	4133.0	ORF1ab	2.0	1378.0	2.0	same gene	2021-09	2021	9
4405	4409	4	4	0.1676	4140.0	ORF1ab	3.0	1380.0	4144.0	ORF1ab	1.0	1382.0	2.0	same gene	2021-09	2021	9
4398	4405	7	4	0.1676	4133.0	ORF1ab	2.0	1378.0	4140.0	ORF1ab	3.0	1380.0	2.0	same gene	2021-09	2021	9
4401	4411	10	4	0.16759	4136.0	ORF1ab	2.0	1379.0	4146.0	ORF1ab	3.0	1382.0	3.0	same gene	2021-09	2021	9
4398	4408	10	4	0.16759	4133.0	ORF1ab	2.0	1378.0	4143.0	ORF1ab	3.0	1381.0	3.0	same gene	2021-09	2021	9
4408	4398	10	4	0.16759	4143.0	ORF1ab	3.0	1381.0	4133.0	ORF1ab	2.0	1378.0	3.0	same gene	2021-09	2021	9
4398	4411	13	4	0.16759	4133.0	ORF1ab	2.0	1378.0	4146.0	ORF1ab	3.0	1382.0	4.0	same gene	2021-09	2021	9
4400	4411	11	4	0.16759	4135.0	ORF1ab	1.0	1379.0	4146.0	ORF1ab	3.0	1382.0	3.0	same gene	2021-09	2021	9
4398	4406	8	4	0.16759	4133.0	ORF1ab	2.0	1378.0	4141.0	ORF1ab	1.0	1381.0	3.0	same gene	2021-09	2021	9
4400	4408	8	4	0.16759	4135.0	ORF1ab	1.0	1379.0	4143.0	ORF1ab	3.0	1381.0	2.0	same gene	2021-09	2021	9
4411	4400	11	4	0.16759	4146.0	ORF1ab	3.0	1382.0	4135.0	ORF1ab	1.0	1379.0	3.0	same gene	2021-09	2021	9
4401	4406	5	4	0.16759	4136.0	ORF1ab	2.0	1379.0	4141.0	ORF1ab	1.0	1381.0	2.0	same gene	2021-09	2021	9
4400	4406	6	4	0.16759	4135.0	ORF1ab	1.0	1379.0	4141.0	ORF1ab	1.0	1381.0	2.0	same gene	2021-09	2021	9
4406	4398	8	4	0.16759	4141.0	ORF1ab	1.0	1381.0	4133.0	ORF1ab	2.0	1378.0	3.0	same gene	2021-09	2021	9
4411	4401	10	4	0.16759	4146.0	ORF1ab	3.0	1382.0	4136.0	ORF1ab	2.0	1379.0	3.0	same gene	2021-09	2021	9
4408	4401	7	4	0.16759	4143.0	ORF1ab	3.0	1381.0	4136.0	ORF1ab	2.0	1379.0	2.0	same gene	2021-09	2021	9
4408	4400	8	4	0.16759	4143.0	ORF1ab	3.0	1381.0	4135.0	ORF1ab	1.0	1379.0	2.0	same gene	2021-09	2021	9
4406	4401	5	4	0.16759	4141.0	ORF1ab	1.0	1381.0	4136.0	ORF1ab	2.0	1379.0	2.0	same gene	2021-09	2021	9
4406	4400	6	4	0.16759	4141.0	ORF1ab	1.0	1381.0	4135.0	ORF1ab	1.0	1379.0	2.0	same gene	2021-09	2021	9
4411	4398	13	4	0.16759	4146.0	ORF1ab	3.0	1382.0	4133.0	ORF1ab	2.0	1378.0	4.0	same gene	2021-09	2021	9
4401	4408	7	4	0.16759	4136.0	ORF1ab	2.0	1379.0	4143.0	ORF1ab	3.0	1381.0	2.0	same gene	2021-09	2021	9
4398	4410	12	4	0.16758	4133.0	ORF1ab	2.0	1378.0	4145.0	ORF1ab	2.0	1382.0	4.0	same gene	2021-09	2021	9
4410	4400	10	4	0.16758	4145.0	ORF1ab	2.0	1382.0	4135.0	ORF1ab	1.0	1379.0	3.0	same gene	2021-09	2021	9
4410	4401	9	4	0.16758	4145.0	ORF1ab	2.0	1382.0	4136.0	ORF1ab	2.0	1379.0	3.0	same gene	2021-09	2021	9
4400	4410	10	4	0.16758	4135.0	ORF1ab	1.0	1379.0	4145.0	ORF1ab	2.0	1382.0	3.0	same gene	2021-09	2021	9
4410	4398	12	4	0.16758	4145.0	ORF1ab	2.0	1382.0	4133.0	ORF1ab	2.0	1378.0	4.0	same gene	2021-09	2021	9
4401	4410	9	4	0.16758	4136.0	ORF1ab	2.0	1379.0	4145.0	ORF1ab	2.0	1382.0	3.0	same gene	2021-09	2021	9
4402	4409	7	4	0.16757	4137.0	ORF1ab	3.0	1379.0	4144.0	ORF1ab	1.0	1382.0	3.0	same gene	2021-09	2021	9
4402	4407	5	4	0.16757	4137.0	ORF1ab	3.0	1379.0	4142.0	ORF1ab	2.0	1381.0	2.0	same gene	2021-09	2021	9
4407	4402	5	4	0.16757	4142.0	ORF1ab	2.0	1381.0	4137.0	ORF1ab	3.0	1379.0	2.0	same gene	2021-09	2021	9
4409	4402	7	4	0.16757	4144.0	ORF1ab	1.0	1382.0	4137.0	ORF1ab	3.0	1379.0	3.0	same gene	2021-09	2021	9
4415	4421	6	4	0.16749	4150.0	ORF1ab	1.0	1384.0	4156.0	ORF1ab	1.0	1386.0	2.0	same gene	2021-09	2021	9
4412	4421	9	4	0.16749	4147.0	ORF1ab	1.0	1383.0	4156.0	ORF1ab	1.0	1386.0	3.0	same gene	2021-09	2021	9
4421	4412	9	4	0.16749	4156.0	ORF1ab	1.0	1386.0	4147.0	ORF1ab	1.0	1383.0	3.0	same gene	2021-09	2021	9
4421	4415	6	4	0.16749	4156.0	ORF1ab	1.0	1386.0	4150.0	ORF1ab	1.0	1384.0	2.0	same gene	2021-09	2021	9
4421	4417	4	4	0.16749	4156.0	ORF1ab	1.0	1386.0	4152.0	ORF1ab	3.0	1384.0	2.0	same gene	2021-09	2021	9
4417	4421	4	4	0.16749	4152.0	ORF1ab	3.0	1384.0	4156.0	ORF1ab	1.0	1386.0	2.0	same gene	2021-09	2021	9
4398	4403	5	4	0.16747	4133.0	ORF1ab	2.0	1378.0	4138.0	ORF1ab	1.0	1380.0	2.0	same gene	2021-09	2021	9
4403	4398	5	4	0.16747	4138.0	ORF1ab	1.0	1380.0	4133.0	ORF1ab	2.0	1378.0	2.0	same gene	2021-09	2021	9
4422	4415	7	4	0.16746	4157.0	ORF1ab	2.0	1386.0	4150.0	ORF1ab	1.0	1384.0	2.0	same gene	2021-09	2021	9
21152	21147	5	4	0.16746	7685.0	ORF1ab	2.0	2562.0	7680.0	ORF1ab	3.0	2560.0	2.0	same gene	2021-09	2021	9
21147	21152	5	4	0.16746	7680.0	ORF1ab	3.0	2560.0	7685.0	ORF1ab	2.0	2562.0	2.0	same gene	2021-09	2021	9
4415	4422	7	4	0.16746	4150.0	ORF1ab	1.0	1384.0	4157.0	ORF1ab	2.0	1386.0	2.0	same gene	2021-09	2021	9
4399	4409	10	4	0.16737	4134.0	ORF1ab	3.0	1378.0	4144.0	ORF1ab	1.0	1382.0	4.0	same gene	2021-09	2021	9
4399	4407	8	4	0.16737	4134.0	ORF1ab	3.0	1378.0	4142.0	ORF1ab	2.0	1381.0	3.0	same gene	2021-09	2021	9
4409	4399	10	4	0.16737	4144.0	ORF1ab	1.0	1382.0	4134.0	ORF1ab	3.0	1378.0	4.0	same gene	2021-09	2021	9
4407	4399	8	4	0.16737	4142.0	ORF1ab	2.0	1381.0	4134.0	ORF1ab	3.0	1378.0	3.0	same gene	2021-09	2021	9
8793	8801	8	4	0.16629	8528.0	ORF1ab	2.0	2843.0	8536.0	ORF1ab	1.0	2846.0	3.0	same gene	2021-09	2021	9
8798	8804	6	4	0.16629	8533.0	ORF1ab	1.0	2845.0	8539.0	ORF1ab	1.0	2847.0	2.0	same gene	2021-09	2021	9
8793	8799	6	4	0.16629	8528.0	ORF1ab	2.0	2843.0	8534.0	ORF1ab	2.0	2845.0	2.0	same gene	2021-09	2021	9
8798	8793	5	4	0.16629	8533.0	ORF1ab	1.0	2845.0	8528.0	ORF1ab	2.0	2843.0	2.0	same gene	2021-09	2021	9
8793	8798	5	4	0.16629	8528.0	ORF1ab	2.0	2843.0	8533.0	ORF1ab	1.0	2845.0	2.0	same gene	2021-09	2021	9
8801	8793	8	4	0.16629	8536.0	ORF1ab	1.0	2846.0	8528.0	ORF1ab	2.0	2843.0	3.0	same gene	2021-09	2021	9
8804	8798	6	4	0.16629	8539.0	ORF1ab	1.0	2847.0	8533.0	ORF1ab	1.0	2845.0	2.0	same gene	2021-09	2021	9
8799	8793	6	4	0.16629	8534.0	ORF1ab	2.0	2845.0	8528.0	ORF1ab	2.0	2843.0	2.0	same gene	2021-09	2021	9
8802	8793	9	4	0.16608	8537.0	ORF1ab	2.0	2846.0	8528.0	ORF1ab	2.0	2843.0	3.0	same gene	2021-09	2021	9
8793	8802	9	4	0.16608	8528.0	ORF1ab	2.0	2843.0	8537.0	ORF1ab	2.0	2846.0	3.0	same gene	2021-09	2021	9
8808	8798	10	4	0.16578	8543.0	ORF1ab	2.0	2848.0	8533.0	ORF1ab	1.0	2845.0	3.0	same gene	2021-09	2021	9
8808	8801	7	4	0.16578	8543.0	ORF1ab	2.0	2848.0	8536.0	ORF1ab	1.0	2846.0	2.0	same gene	2021-09	2021	9
8807	8801	6	4	0.16578	8542.0	ORF1ab	1.0	2848.0	8536.0	ORF1ab	1.0	2846.0	2.0	same gene	2021-09	2021	9
8808	8799	9	4	0.16578	8543.0	ORF1ab	2.0	2848.0	8534.0	ORF1ab	2.0	2845.0	3.0	same gene	2021-09	2021	9
8799	8808	9	4	0.16578	8534.0	ORF1ab	2.0	2845.0	8543.0	ORF1ab	2.0	2848.0	3.0	same gene	2021-09	2021	9
8798	8807	9	4	0.16578	8533.0	ORF1ab	1.0	2845.0	8542.0	ORF1ab	1.0	2848.0	3.0	same gene	2021-09	2021	9
8798	8808	10	4	0.16578	8533.0	ORF1ab	1.0	2845.0	8543.0	ORF1ab	2.0	2848.0	3.0	same gene	2021-09	2021	9
8801	8807	6	4	0.16578	8536.0	ORF1ab	1.0	2846.0	8542.0	ORF1ab	1.0	2848.0	2.0	same gene	2021-09	2021	9
8801	8808	7	4	0.16578	8536.0	ORF1ab	1.0	2846.0	8543.0	ORF1ab	2.0	2848.0	2.0	same gene	2021-09	2021	9
8807	8798	9	4	0.16578	8542.0	ORF1ab	1.0	2848.0	8533.0	ORF1ab	1.0	2845.0	3.0	same gene	2021-09	2021	9
8787	8792	5	4	0.16559	8522.0	ORF1ab	2.0	2841.0	8527.0	ORF1ab	1.0	2843.0	2.0	same gene	2021-09	2021	9
8788	8792	4	4	0.16559	8523.0	ORF1ab	3.0	2841.0	8527.0	ORF1ab	1.0	2843.0	2.0	same gene	2021-09	2021	9
8792	8787	5	4	0.16559	8527.0	ORF1ab	1.0	2843.0	8522.0	ORF1ab	2.0	2841.0	2.0	same gene	2021-09	2021	9
8792	8788	4	4	0.16559	8527.0	ORF1ab	1.0	2843.0	8523.0	ORF1ab	3.0	2841.0	2.0	same gene	2021-09	2021	9
29509	29050	459	4	0.16551	1236.0	N	3.0	412.0	777.0	N	3.0	259.0	153.0	same gene	2021-09	2021	9
29050	29509	459	4	0.16551	777.0	N	3.0	259.0	1236.0	N	3.0	412.0	153.0	same gene	2021-09	2021	9
21791	21932	141	4	0.16521	229.0	S	1.0	77.0	370.0	S	1.0	124.0	47.0	same gene	2021-09	2021	9
21932	21791	141	4	0.16521	370.0	S	1.0	124.0	229.0	S	1.0	77.0	47.0	same gene	2021-09	2021	9
8801	8797	4	4	0.16513	8536.0	ORF1ab	1.0	2846.0	8532.0	ORF1ab	3.0	2844.0	2.0	same gene	2021-09	2021	9
8797	8801	4	4	0.16513	8532.0	ORF1ab	3.0	2844.0	8536.0	ORF1ab	1.0	2846.0	2.0	same gene	2021-09	2021	9
4056	4061	5	4	0.16473	3791.0	ORF1ab	2.0	1264.0	3796.0	ORF1ab	1.0	1266.0	2.0	same gene	2021-09	2021	9
4065	4052	13	4	0.16473	3800.0	ORF1ab	2.0	1267.0	3787.0	ORF1ab	1.0	1263.0	4.0	same gene	2021-09	2021	9
21904	21793	111	4	0.16473	342.0	S	3.0	114.0	231.0	S	3.0	77.0	37.0	same gene	2021-09	2021	9
4061	4056	5	4	0.16473	3796.0	ORF1ab	1.0	1266.0	3791.0	ORF1ab	2.0	1264.0	2.0	same gene	2021-09	2021	9
4064	4056	8	4	0.16473	3799.0	ORF1ab	1.0	1267.0	3791.0	ORF1ab	2.0	1264.0	3.0	same gene	2021-09	2021	9
4065	4056	9	4	0.16473	3800.0	ORF1ab	2.0	1267.0	3791.0	ORF1ab	2.0	1264.0	3.0	same gene	2021-09	2021	9
4056	4062	6	4	0.16473	3791.0	ORF1ab	2.0	1264.0	3797.0	ORF1ab	2.0	1266.0	2.0	same gene	2021-09	2021	9
4056	4064	8	4	0.16473	3791.0	ORF1ab	2.0	1264.0	3799.0	ORF1ab	1.0	1267.0	3.0	same gene	2021-09	2021	9
4056	4065	9	4	0.16473	3791.0	ORF1ab	2.0	1264.0	3800.0	ORF1ab	2.0	1267.0	3.0	same gene	2021-09	2021	9
4062	4052	10	4	0.16473	3797.0	ORF1ab	2.0	1266.0	3787.0	ORF1ab	1.0	1263.0	3.0	same gene	2021-09	2021	9
21793	21904	111	4	0.16473	231.0	S	3.0	77.0	342.0	S	3.0	114.0	37.0	same gene	2021-09	2021	9
4064	4052	12	4	0.16473	3799.0	ORF1ab	1.0	1267.0	3787.0	ORF1ab	1.0	1263.0	4.0	same gene	2021-09	2021	9
4062	4056	6	4	0.16473	3797.0	ORF1ab	2.0	1266.0	3791.0	ORF1ab	2.0	1264.0	2.0	same gene	2021-09	2021	9
4061	4052	9	4	0.16473	3796.0	ORF1ab	1.0	1266.0	3787.0	ORF1ab	1.0	1263.0	3.0	same gene	2021-09	2021	9
4052	4065	13	4	0.16473	3787.0	ORF1ab	1.0	1263.0	3800.0	ORF1ab	2.0	1267.0	4.0	same gene	2021-09	2021	9
4052	4061	9	4	0.16473	3787.0	ORF1ab	1.0	1263.0	3796.0	ORF1ab	1.0	1266.0	3.0	same gene	2021-09	2021	9
4052	4062	10	4	0.16473	3787.0	ORF1ab	1.0	1263.0	3797.0	ORF1ab	2.0	1266.0	3.0	same gene	2021-09	2021	9
4052	4064	12	4	0.16473	3787.0	ORF1ab	1.0	1263.0	3799.0	ORF1ab	1.0	1267.0	4.0	same gene	2021-09	2021	9
4065	4053	12	4	0.16472	3800.0	ORF1ab	2.0	1267.0	3788.0	ORF1ab	2.0	1263.0	4.0	same gene	2021-09	2021	9
4053	4064	11	4	0.16472	3788.0	ORF1ab	2.0	1263.0	3799.0	ORF1ab	1.0	1267.0	4.0	same gene	2021-09	2021	9
4062	4053	9	4	0.16472	3797.0	ORF1ab	2.0	1266.0	3788.0	ORF1ab	2.0	1263.0	3.0	same gene	2021-09	2021	9
4064	4053	11	4	0.16472	3799.0	ORF1ab	1.0	1267.0	3788.0	ORF1ab	2.0	1263.0	4.0	same gene	2021-09	2021	9
4053	4061	8	4	0.16472	3788.0	ORF1ab	2.0	1263.0	3796.0	ORF1ab	1.0	1266.0	3.0	same gene	2021-09	2021	9
4053	4062	9	4	0.16472	3788.0	ORF1ab	2.0	1263.0	3797.0	ORF1ab	2.0	1266.0	3.0	same gene	2021-09	2021	9
4061	4053	8	4	0.16472	3796.0	ORF1ab	1.0	1266.0	3788.0	ORF1ab	2.0	1263.0	3.0	same gene	2021-09	2021	9
4053	4065	12	4	0.16472	3788.0	ORF1ab	2.0	1263.0	3800.0	ORF1ab	2.0	1267.0	4.0	same gene	2021-09	2021	9
4053	4067	14	4	0.16468	3788.0	ORF1ab	2.0	1263.0	3802.0	ORF1ab	1.0	1268.0	5.0	same gene	2021-09	2021	9
4067	4053	14	4	0.16468	3802.0	ORF1ab	1.0	1268.0	3788.0	ORF1ab	2.0	1263.0	5.0	same gene	2021-09	2021	9
7733	7739	6	4	0.16467	7468.0	ORF1ab	1.0	2490.0	7474.0	ORF1ab	1.0	2492.0	2.0	same gene	2021-09	2021	9
7739	7733	6	4	0.16467	7474.0	ORF1ab	1.0	2492.0	7468.0	ORF1ab	1.0	2490.0	2.0	same gene	2021-09	2021	9
7746	7733	13	4	0.16467	7481.0	ORF1ab	2.0	2494.0	7468.0	ORF1ab	1.0	2490.0	4.0	same gene	2021-09	2021	9
7739	7734	5	4	0.16467	7474.0	ORF1ab	1.0	2492.0	7469.0	ORF1ab	2.0	2490.0	2.0	same gene	2021-09	2021	9
7746	7734	12	4	0.16467	7481.0	ORF1ab	2.0	2494.0	7469.0	ORF1ab	2.0	2490.0	4.0	same gene	2021-09	2021	9
7739	7746	7	4	0.16467	7474.0	ORF1ab	1.0	2492.0	7481.0	ORF1ab	2.0	2494.0	2.0	same gene	2021-09	2021	9
7746	7737	9	4	0.16467	7481.0	ORF1ab	2.0	2494.0	7472.0	ORF1ab	2.0	2491.0	3.0	same gene	2021-09	2021	9
7737	7746	9	4	0.16467	7472.0	ORF1ab	2.0	2491.0	7481.0	ORF1ab	2.0	2494.0	3.0	same gene	2021-09	2021	9
7746	7739	7	4	0.16467	7481.0	ORF1ab	2.0	2494.0	7474.0	ORF1ab	1.0	2492.0	2.0	same gene	2021-09	2021	9
4060	4065	5	4	0.16467	3795.0	ORF1ab	3.0	1265.0	3800.0	ORF1ab	2.0	1267.0	2.0	same gene	2021-09	2021	9
4060	4064	4	4	0.16467	3795.0	ORF1ab	3.0	1265.0	3799.0	ORF1ab	1.0	1267.0	2.0	same gene	2021-09	2021	9
4052	4060	8	4	0.16467	3787.0	ORF1ab	1.0	1263.0	3795.0	ORF1ab	3.0	1265.0	2.0	same gene	2021-09	2021	9
4060	4052	8	4	0.16467	3795.0	ORF1ab	3.0	1265.0	3787.0	ORF1ab	1.0	1263.0	2.0	same gene	2021-09	2021	9
7734	7746	12	4	0.16467	7469.0	ORF1ab	2.0	2490.0	7481.0	ORF1ab	2.0	2494.0	4.0	same gene	2021-09	2021	9
7734	7739	5	4	0.16467	7469.0	ORF1ab	2.0	2490.0	7474.0	ORF1ab	1.0	2492.0	2.0	same gene	2021-09	2021	9
4064	4060	4	4	0.16467	3799.0	ORF1ab	1.0	1267.0	3795.0	ORF1ab	3.0	1265.0	2.0	same gene	2021-09	2021	9
7733	7746	13	4	0.16467	7468.0	ORF1ab	1.0	2490.0	7481.0	ORF1ab	2.0	2494.0	4.0	same gene	2021-09	2021	9
4065	4060	5	4	0.16467	3800.0	ORF1ab	2.0	1267.0	3795.0	ORF1ab	3.0	1265.0	2.0	same gene	2021-09	2021	9
4062	4051	11	4	0.16466	3797.0	ORF1ab	2.0	1266.0	3786.0	ORF1ab	3.0	1262.0	4.0	same gene	2021-09	2021	9
4061	4051	10	4	0.16466	3796.0	ORF1ab	1.0	1266.0	3786.0	ORF1ab	3.0	1262.0	4.0	same gene	2021-09	2021	9
4051	4062	11	4	0.16466	3786.0	ORF1ab	3.0	1262.0	3797.0	ORF1ab	2.0	1266.0	4.0	same gene	2021-09	2021	9
4064	4051	13	4	0.16466	3799.0	ORF1ab	1.0	1267.0	3786.0	ORF1ab	3.0	1262.0	5.0	same gene	2021-09	2021	9
4065	4051	14	4	0.16466	3800.0	ORF1ab	2.0	1267.0	3786.0	ORF1ab	3.0	1262.0	5.0	same gene	2021-09	2021	9
4056	4051	5	4	0.16466	3791.0	ORF1ab	2.0	1264.0	3786.0	ORF1ab	3.0	1262.0	2.0	same gene	2021-09	2021	9
4051	4061	10	4	0.16466	3786.0	ORF1ab	3.0	1262.0	3796.0	ORF1ab	1.0	1266.0	4.0	same gene	2021-09	2021	9
4051	4065	14	4	0.16466	3786.0	ORF1ab	3.0	1262.0	3800.0	ORF1ab	2.0	1267.0	5.0	same gene	2021-09	2021	9
4051	4064	13	4	0.16466	3786.0	ORF1ab	3.0	1262.0	3799.0	ORF1ab	1.0	1267.0	5.0	same gene	2021-09	2021	9
4051	4056	5	4	0.16466	3786.0	ORF1ab	3.0	1262.0	3791.0	ORF1ab	2.0	1264.0	2.0	same gene	2021-09	2021	9
4065	4055	10	4	0.16465	3800.0	ORF1ab	2.0	1267.0	3790.0	ORF1ab	1.0	1264.0	3.0	same gene	2021-09	2021	9
7741	7746	5	4	0.16465	7476.0	ORF1ab	3.0	2492.0	7481.0	ORF1ab	2.0	2494.0	2.0	same gene	2021-09	2021	9
4064	4055	9	4	0.16465	3799.0	ORF1ab	1.0	1267.0	3790.0	ORF1ab	1.0	1264.0	3.0	same gene	2021-09	2021	9
4055	4061	6	4	0.16465	3790.0	ORF1ab	1.0	1264.0	3796.0	ORF1ab	1.0	1266.0	2.0	same gene	2021-09	2021	9
4055	4062	7	4	0.16465	3790.0	ORF1ab	1.0	1264.0	3797.0	ORF1ab	2.0	1266.0	2.0	same gene	2021-09	2021	9
7741	7733	8	4	0.16465	7476.0	ORF1ab	3.0	2492.0	7468.0	ORF1ab	1.0	2490.0	2.0	same gene	2021-09	2021	9
7744	7733	11	4	0.16465	7479.0	ORF1ab	3.0	2493.0	7468.0	ORF1ab	1.0	2490.0	3.0	same gene	2021-09	2021	9
4055	4064	9	4	0.16465	3790.0	ORF1ab	1.0	1264.0	3799.0	ORF1ab	1.0	1267.0	3.0	same gene	2021-09	2021	9
4055	4065	10	4	0.16465	3790.0	ORF1ab	1.0	1264.0	3800.0	ORF1ab	2.0	1267.0	3.0	same gene	2021-09	2021	9
7741	7734	7	4	0.16465	7476.0	ORF1ab	3.0	2492.0	7469.0	ORF1ab	2.0	2490.0	2.0	same gene	2021-09	2021	9
4061	4055	6	4	0.16465	3796.0	ORF1ab	1.0	1266.0	3790.0	ORF1ab	1.0	1264.0	2.0	same gene	2021-09	2021	9
7733	7741	8	4	0.16465	7468.0	ORF1ab	1.0	2490.0	7476.0	ORF1ab	3.0	2492.0	2.0	same gene	2021-09	2021	9
7744	7734	10	4	0.16465	7479.0	ORF1ab	3.0	2493.0	7469.0	ORF1ab	2.0	2490.0	3.0	same gene	2021-09	2021	9
7733	7744	11	4	0.16465	7468.0	ORF1ab	1.0	2490.0	7479.0	ORF1ab	3.0	2493.0	3.0	same gene	2021-09	2021	9
7744	7737	7	4	0.16465	7479.0	ORF1ab	3.0	2493.0	7472.0	ORF1ab	2.0	2491.0	2.0	same gene	2021-09	2021	9
7734	7741	7	4	0.16465	7469.0	ORF1ab	2.0	2490.0	7476.0	ORF1ab	3.0	2492.0	2.0	same gene	2021-09	2021	9
7734	7744	10	4	0.16465	7469.0	ORF1ab	2.0	2490.0	7479.0	ORF1ab	3.0	2493.0	3.0	same gene	2021-09	2021	9
7737	7744	7	4	0.16465	7472.0	ORF1ab	2.0	2491.0	7479.0	ORF1ab	3.0	2493.0	2.0	same gene	2021-09	2021	9
4062	4055	7	4	0.16465	3797.0	ORF1ab	2.0	1266.0	3790.0	ORF1ab	1.0	1264.0	2.0	same gene	2021-09	2021	9
7746	7741	5	4	0.16465	7481.0	ORF1ab	2.0	2494.0	7476.0	ORF1ab	3.0	2492.0	2.0	same gene	2021-09	2021	9
4053	4074	21	4	0.16465	3788.0	ORF1ab	2.0	1263.0	3809.0	ORF1ab	2.0	1270.0	7.0	same gene	2021-09	2021	9
4074	4053	21	4	0.16465	3809.0	ORF1ab	2.0	1270.0	3788.0	ORF1ab	2.0	1263.0	7.0	same gene	2021-09	2021	9
4052	4063	11	4	0.16464	3787.0	ORF1ab	1.0	1263.0	3798.0	ORF1ab	3.0	1266.0	3.0	same gene	2021-09	2021	9
4056	4063	7	4	0.16464	3791.0	ORF1ab	2.0	1264.0	3798.0	ORF1ab	3.0	1266.0	2.0	same gene	2021-09	2021	9
4063	4056	7	4	0.16464	3798.0	ORF1ab	3.0	1266.0	3791.0	ORF1ab	2.0	1264.0	2.0	same gene	2021-09	2021	9
4063	4052	11	4	0.16464	3798.0	ORF1ab	3.0	1266.0	3787.0	ORF1ab	1.0	1263.0	3.0	same gene	2021-09	2021	9
7733	7740	7	4	0.16463	7468.0	ORF1ab	1.0	2490.0	7475.0	ORF1ab	2.0	2492.0	2.0	same gene	2021-09	2021	9
7746	7740	6	4	0.16463	7481.0	ORF1ab	2.0	2494.0	7475.0	ORF1ab	2.0	2492.0	2.0	same gene	2021-09	2021	9
7740	7733	7	4	0.16463	7475.0	ORF1ab	2.0	2492.0	7468.0	ORF1ab	1.0	2490.0	2.0	same gene	2021-09	2021	9
7734	7740	6	4	0.16463	7469.0	ORF1ab	2.0	2490.0	7475.0	ORF1ab	2.0	2492.0	2.0	same gene	2021-09	2021	9
7740	7746	6	4	0.16463	7475.0	ORF1ab	2.0	2492.0	7481.0	ORF1ab	2.0	2494.0	2.0	same gene	2021-09	2021	9
7740	7734	6	4	0.16463	7475.0	ORF1ab	2.0	2492.0	7469.0	ORF1ab	2.0	2490.0	2.0	same gene	2021-09	2021	9
7738	7746	8	4	0.16462	7473.0	ORF1ab	3.0	2491.0	7481.0	ORF1ab	2.0	2494.0	3.0	same gene	2021-09	2021	9
7746	7738	8	4	0.16462	7481.0	ORF1ab	2.0	2494.0	7473.0	ORF1ab	3.0	2491.0	3.0	same gene	2021-09	2021	9
4072	4053	19	4	0.16461	3807.0	ORF1ab	3.0	1269.0	3788.0	ORF1ab	2.0	1263.0	6.0	same gene	2021-09	2021	9
4053	4072	19	4	0.16461	3788.0	ORF1ab	2.0	1263.0	3807.0	ORF1ab	3.0	1269.0	6.0	same gene	2021-09	2021	9
7734	7742	8	4	0.1646	7469.0	ORF1ab	2.0	2490.0	7477.0	ORF1ab	1.0	2493.0	3.0	same gene	2021-09	2021	9
7733	7742	9	4	0.1646	7468.0	ORF1ab	1.0	2490.0	7477.0	ORF1ab	1.0	2493.0	3.0	same gene	2021-09	2021	9
7737	7742	5	4	0.1646	7472.0	ORF1ab	2.0	2491.0	7477.0	ORF1ab	1.0	2493.0	2.0	same gene	2021-09	2021	9
7742	7737	5	4	0.1646	7477.0	ORF1ab	1.0	2493.0	7472.0	ORF1ab	2.0	2491.0	2.0	same gene	2021-09	2021	9
4054	4065	11	4	0.1646	3789.0	ORF1ab	3.0	1263.0	3800.0	ORF1ab	2.0	1267.0	4.0	same gene	2021-09	2021	9
4065	4054	11	4	0.1646	3800.0	ORF1ab	2.0	1267.0	3789.0	ORF1ab	3.0	1263.0	4.0	same gene	2021-09	2021	9
4054	4062	8	4	0.1646	3789.0	ORF1ab	3.0	1263.0	3797.0	ORF1ab	2.0	1266.0	3.0	same gene	2021-09	2021	9
4064	4054	10	4	0.1646	3799.0	ORF1ab	1.0	1267.0	3789.0	ORF1ab	3.0	1263.0	4.0	same gene	2021-09	2021	9
4062	4054	8	4	0.1646	3797.0	ORF1ab	2.0	1266.0	3789.0	ORF1ab	3.0	1263.0	3.0	same gene	2021-09	2021	9
4061	4054	7	4	0.1646	3796.0	ORF1ab	1.0	1266.0	3789.0	ORF1ab	3.0	1263.0	3.0	same gene	2021-09	2021	9
4054	4064	10	4	0.1646	3789.0	ORF1ab	3.0	1263.0	3799.0	ORF1ab	1.0	1267.0	4.0	same gene	2021-09	2021	9
7742	7734	8	4	0.1646	7477.0	ORF1ab	1.0	2493.0	7469.0	ORF1ab	2.0	2490.0	3.0	same gene	2021-09	2021	9
4054	4061	7	4	0.1646	3789.0	ORF1ab	3.0	1263.0	3796.0	ORF1ab	1.0	1266.0	3.0	same gene	2021-09	2021	9
7742	7733	9	4	0.1646	7477.0	ORF1ab	1.0	2493.0	7468.0	ORF1ab	1.0	2490.0	3.0	same gene	2021-09	2021	9
4053	4070	17	4	0.16459	3788.0	ORF1ab	2.0	1263.0	3805.0	ORF1ab	1.0	1269.0	6.0	same gene	2021-09	2021	9
4070	4053	17	4	0.16459	3805.0	ORF1ab	1.0	1269.0	3788.0	ORF1ab	2.0	1263.0	6.0	same gene	2021-09	2021	9
4071	4053	18	4	0.16459	3806.0	ORF1ab	2.0	1269.0	3788.0	ORF1ab	2.0	1263.0	6.0	same gene	2021-09	2021	9
4053	4071	18	4	0.16459	3788.0	ORF1ab	2.0	1263.0	3806.0	ORF1ab	2.0	1269.0	6.0	same gene	2021-09	2021	9
4066	4053	13	4	0.16458	3801.0	ORF1ab	3.0	1267.0	3788.0	ORF1ab	2.0	1263.0	4.0	same gene	2021-09	2021	9
4053	4066	13	4	0.16458	3788.0	ORF1ab	2.0	1263.0	3801.0	ORF1ab	3.0	1267.0	4.0	same gene	2021-09	2021	9
7733	7745	12	4	0.16457	7468.0	ORF1ab	1.0	2490.0	7480.0	ORF1ab	1.0	2494.0	4.0	same gene	2021-09	2021	9
7734	7745	11	4	0.16457	7469.0	ORF1ab	2.0	2490.0	7480.0	ORF1ab	1.0	2494.0	4.0	same gene	2021-09	2021	9
4053	4047	6	4	0.16457	3788.0	ORF1ab	2.0	1263.0	3782.0	ORF1ab	2.0	1261.0	2.0	same gene	2021-09	2021	9
7745	7733	12	4	0.16457	7480.0	ORF1ab	1.0	2494.0	7468.0	ORF1ab	1.0	2490.0	4.0	same gene	2021-09	2021	9
7745	7734	11	4	0.16457	7480.0	ORF1ab	1.0	2494.0	7469.0	ORF1ab	2.0	2490.0	4.0	same gene	2021-09	2021	9
7737	7745	8	4	0.16457	7472.0	ORF1ab	2.0	2491.0	7480.0	ORF1ab	1.0	2494.0	3.0	same gene	2021-09	2021	9
4047	4053	6	4	0.16457	3782.0	ORF1ab	2.0	1261.0	3788.0	ORF1ab	2.0	1263.0	2.0	same gene	2021-09	2021	9
7739	7745	6	4	0.16457	7474.0	ORF1ab	1.0	2492.0	7480.0	ORF1ab	1.0	2494.0	2.0	same gene	2021-09	2021	9
7745	7737	8	4	0.16457	7480.0	ORF1ab	1.0	2494.0	7472.0	ORF1ab	2.0	2491.0	3.0	same gene	2021-09	2021	9
7745	7739	6	4	0.16457	7480.0	ORF1ab	1.0	2494.0	7474.0	ORF1ab	1.0	2492.0	2.0	same gene	2021-09	2021	9
4069	4053	16	4	0.16455	3804.0	ORF1ab	3.0	1268.0	3788.0	ORF1ab	2.0	1263.0	5.0	same gene	2021-09	2021	9
4053	4069	16	4	0.16455	3788.0	ORF1ab	2.0	1263.0	3804.0	ORF1ab	3.0	1268.0	5.0	same gene	2021-09	2021	9
7746	7736	10	4	0.16455	7481.0	ORF1ab	2.0	2494.0	7471.0	ORF1ab	1.0	2491.0	3.0	same gene	2021-09	2021	9
7736	7746	10	4	0.16455	7471.0	ORF1ab	1.0	2491.0	7481.0	ORF1ab	2.0	2494.0	3.0	same gene	2021-09	2021	9
4062	4057	5	4	0.16454	3797.0	ORF1ab	2.0	1266.0	3792.0	ORF1ab	3.0	1264.0	2.0	same gene	2021-09	2021	9
4064	4057	7	4	0.16454	3799.0	ORF1ab	1.0	1267.0	3792.0	ORF1ab	3.0	1264.0	3.0	same gene	2021-09	2021	9
4065	4057	8	4	0.16454	3800.0	ORF1ab	2.0	1267.0	3792.0	ORF1ab	3.0	1264.0	3.0	same gene	2021-09	2021	9
4057	4061	4	4	0.16454	3792.0	ORF1ab	3.0	1264.0	3796.0	ORF1ab	1.0	1266.0	2.0	same gene	2021-09	2021	9
4061	4057	4	4	0.16454	3796.0	ORF1ab	1.0	1266.0	3792.0	ORF1ab	3.0	1264.0	2.0	same gene	2021-09	2021	9
4057	4062	5	4	0.16454	3792.0	ORF1ab	3.0	1264.0	3797.0	ORF1ab	2.0	1266.0	2.0	same gene	2021-09	2021	9
4057	4064	7	4	0.16454	3792.0	ORF1ab	3.0	1264.0	3799.0	ORF1ab	1.0	1267.0	3.0	same gene	2021-09	2021	9
4057	4065	8	4	0.16454	3792.0	ORF1ab	3.0	1264.0	3800.0	ORF1ab	2.0	1267.0	3.0	same gene	2021-09	2021	9
4073	4053	20	4	0.16453	3808.0	ORF1ab	1.0	1270.0	3788.0	ORF1ab	2.0	1263.0	7.0	same gene	2021-09	2021	9
4053	4073	20	4	0.16453	3788.0	ORF1ab	2.0	1263.0	3808.0	ORF1ab	1.0	1270.0	7.0	same gene	2021-09	2021	9
4068	4053	15	4	0.16452	3803.0	ORF1ab	2.0	1268.0	3788.0	ORF1ab	2.0	1263.0	5.0	same gene	2021-09	2021	9
4053	4068	15	4	0.16452	3788.0	ORF1ab	2.0	1263.0	3803.0	ORF1ab	2.0	1268.0	5.0	same gene	2021-09	2021	9
4058	4052	6	4	0.16448	3793.0	ORF1ab	1.0	1265.0	3787.0	ORF1ab	1.0	1263.0	2.0	same gene	2021-09	2021	9
4052	4058	6	4	0.16448	3787.0	ORF1ab	1.0	1263.0	3793.0	ORF1ab	1.0	1265.0	2.0	same gene	2021-09	2021	9
4064	4058	6	4	0.16448	3799.0	ORF1ab	1.0	1267.0	3793.0	ORF1ab	1.0	1265.0	2.0	same gene	2021-09	2021	9
4065	4058	7	4	0.16448	3800.0	ORF1ab	2.0	1267.0	3793.0	ORF1ab	1.0	1265.0	2.0	same gene	2021-09	2021	9
4058	4064	6	4	0.16448	3793.0	ORF1ab	1.0	1265.0	3799.0	ORF1ab	1.0	1267.0	2.0	same gene	2021-09	2021	9
4058	4065	7	4	0.16448	3793.0	ORF1ab	1.0	1265.0	3800.0	ORF1ab	2.0	1267.0	2.0	same gene	2021-09	2021	9
4076	1745	2331	4	0.16435	3811.0	ORF1ab	1.0	1271.0	1480.0	ORF1ab	1.0	494.0	777.0	same gene	2021-09	2021	9
1745	4076	2331	4	0.16435	1480.0	ORF1ab	1.0	494.0	3811.0	ORF1ab	1.0	1271.0	777.0	same gene	2021-09	2021	9
7743	7733	10	4	0.16433	7478.0	ORF1ab	2.0	2493.0	7468.0	ORF1ab	1.0	2490.0	3.0	same gene	2021-09	2021	9
7743	7737	6	4	0.16433	7478.0	ORF1ab	2.0	2493.0	7472.0	ORF1ab	2.0	2491.0	2.0	same gene	2021-09	2021	9
7737	7743	6	4	0.16433	7472.0	ORF1ab	2.0	2491.0	7478.0	ORF1ab	2.0	2493.0	2.0	same gene	2021-09	2021	9
7734	7743	9	4	0.16433	7469.0	ORF1ab	2.0	2490.0	7478.0	ORF1ab	2.0	2493.0	3.0	same gene	2021-09	2021	9
7743	7734	9	4	0.16433	7478.0	ORF1ab	2.0	2493.0	7469.0	ORF1ab	2.0	2490.0	3.0	same gene	2021-09	2021	9
7733	7743	10	4	0.16433	7468.0	ORF1ab	1.0	2490.0	7478.0	ORF1ab	2.0	2493.0	3.0	same gene	2021-09	2021	9
4059	4052	7	4	0.16431	3794.0	ORF1ab	2.0	1265.0	3787.0	ORF1ab	1.0	1263.0	2.0	same gene	2021-09	2021	9
4059	4064	5	4	0.16431	3794.0	ORF1ab	2.0	1265.0	3799.0	ORF1ab	1.0	1267.0	2.0	same gene	2021-09	2021	9
4065	4059	6	4	0.16431	3800.0	ORF1ab	2.0	1267.0	3794.0	ORF1ab	2.0	1265.0	2.0	same gene	2021-09	2021	9
4064	4059	5	4	0.16431	3799.0	ORF1ab	1.0	1267.0	3794.0	ORF1ab	2.0	1265.0	2.0	same gene	2021-09	2021	9
4052	4059	7	4	0.16431	3787.0	ORF1ab	1.0	1263.0	3794.0	ORF1ab	2.0	1265.0	2.0	same gene	2021-09	2021	9
4059	4065	6	4	0.16431	3794.0	ORF1ab	2.0	1265.0	3800.0	ORF1ab	2.0	1267.0	2.0	same gene	2021-09	2021	9
6645	6639	6	4	0.16419	6380.0	ORF1ab	2.0	2127.0	6374.0	ORF1ab	2.0	2125.0	2.0	same gene	2021-09	2021	9
6639	6645	6	4	0.16419	6374.0	ORF1ab	2.0	2125.0	6380.0	ORF1ab	2.0	2127.0	2.0	same gene	2021-09	2021	9
6640	6645	5	4	0.16414	6375.0	ORF1ab	3.0	2125.0	6380.0	ORF1ab	2.0	2127.0	2.0	same gene	2021-09	2021	9
6645	6640	5	4	0.16414	6380.0	ORF1ab	2.0	2127.0	6375.0	ORF1ab	3.0	2125.0	2.0	same gene	2021-09	2021	9
5440	5446	6	4	0.16408	5175.0	ORF1ab	3.0	1725.0	5181.0	ORF1ab	3.0	1727.0	2.0	same gene	2021-09	2021	9
5432	5439	7	4	0.16408	5167.0	ORF1ab	1.0	1723.0	5174.0	ORF1ab	2.0	1725.0	2.0	same gene	2021-09	2021	9
5432	5440	8	4	0.16408	5167.0	ORF1ab	1.0	1723.0	5175.0	ORF1ab	3.0	1725.0	2.0	same gene	2021-09	2021	9
5432	5443	11	4	0.16408	5167.0	ORF1ab	1.0	1723.0	5178.0	ORF1ab	3.0	1726.0	3.0	same gene	2021-09	2021	9
5432	5444	12	4	0.16408	5167.0	ORF1ab	1.0	1723.0	5179.0	ORF1ab	1.0	1727.0	4.0	same gene	2021-09	2021	9
5432	5445	13	4	0.16408	5167.0	ORF1ab	1.0	1723.0	5180.0	ORF1ab	2.0	1727.0	4.0	same gene	2021-09	2021	9
6647	6642	5	4	0.16408	6382.0	ORF1ab	1.0	2128.0	6377.0	ORF1ab	2.0	2126.0	2.0	same gene	2021-09	2021	9
5432	5442	10	4	0.16408	5167.0	ORF1ab	1.0	1723.0	5177.0	ORF1ab	2.0	1726.0	3.0	same gene	2021-09	2021	9
6647	6643	4	4	0.16408	6382.0	ORF1ab	1.0	2128.0	6378.0	ORF1ab	3.0	2126.0	2.0	same gene	2021-09	2021	9
5443	5449	6	4	0.16408	5178.0	ORF1ab	3.0	1726.0	5184.0	ORF1ab	3.0	1728.0	2.0	same gene	2021-09	2021	9
5443	5448	5	4	0.16408	5178.0	ORF1ab	3.0	1726.0	5183.0	ORF1ab	2.0	1728.0	2.0	same gene	2021-09	2021	9
5442	5449	7	4	0.16408	5177.0	ORF1ab	2.0	1726.0	5184.0	ORF1ab	3.0	1728.0	2.0	same gene	2021-09	2021	9
5440	5449	9	4	0.16408	5175.0	ORF1ab	3.0	1725.0	5184.0	ORF1ab	3.0	1728.0	3.0	same gene	2021-09	2021	9
5439	5444	5	4	0.16408	5174.0	ORF1ab	2.0	1725.0	5179.0	ORF1ab	1.0	1727.0	2.0	same gene	2021-09	2021	9
5440	5445	5	4	0.16408	5175.0	ORF1ab	3.0	1725.0	5180.0	ORF1ab	2.0	1727.0	2.0	same gene	2021-09	2021	9
5440	5444	4	4	0.16408	5175.0	ORF1ab	3.0	1725.0	5179.0	ORF1ab	1.0	1727.0	2.0	same gene	2021-09	2021	9
5435	5449	14	4	0.16408	5170.0	ORF1ab	1.0	1724.0	5184.0	ORF1ab	3.0	1728.0	4.0	same gene	2021-09	2021	9
5435	5448	13	4	0.16408	5170.0	ORF1ab	1.0	1724.0	5183.0	ORF1ab	2.0	1728.0	4.0	same gene	2021-09	2021	9
5435	5445	10	4	0.16408	5170.0	ORF1ab	1.0	1724.0	5180.0	ORF1ab	2.0	1727.0	3.0	same gene	2021-09	2021	9
5435	5444	9	4	0.16408	5170.0	ORF1ab	1.0	1724.0	5179.0	ORF1ab	1.0	1727.0	3.0	same gene	2021-09	2021	9
5435	5443	8	4	0.16408	5170.0	ORF1ab	1.0	1724.0	5178.0	ORF1ab	3.0	1726.0	2.0	same gene	2021-09	2021	9
5435	5442	7	4	0.16408	5170.0	ORF1ab	1.0	1724.0	5177.0	ORF1ab	2.0	1726.0	2.0	same gene	2021-09	2021	9
5433	5449	16	4	0.16408	5168.0	ORF1ab	2.0	1723.0	5184.0	ORF1ab	3.0	1728.0	5.0	same gene	2021-09	2021	9
5439	5445	6	4	0.16408	5174.0	ORF1ab	2.0	1725.0	5180.0	ORF1ab	2.0	1727.0	2.0	same gene	2021-09	2021	9
5433	5448	15	4	0.16408	5168.0	ORF1ab	2.0	1723.0	5183.0	ORF1ab	2.0	1728.0	5.0	same gene	2021-09	2021	9
5433	5445	12	4	0.16408	5168.0	ORF1ab	2.0	1723.0	5180.0	ORF1ab	2.0	1727.0	4.0	same gene	2021-09	2021	9
5433	5444	11	4	0.16408	5168.0	ORF1ab	2.0	1723.0	5179.0	ORF1ab	1.0	1727.0	4.0	same gene	2021-09	2021	9
5433	5443	10	4	0.16408	5168.0	ORF1ab	2.0	1723.0	5178.0	ORF1ab	3.0	1726.0	3.0	same gene	2021-09	2021	9
5433	5442	9	4	0.16408	5168.0	ORF1ab	2.0	1723.0	5177.0	ORF1ab	2.0	1726.0	3.0	same gene	2021-09	2021	9
5433	5440	7	4	0.16408	5168.0	ORF1ab	2.0	1723.0	5175.0	ORF1ab	3.0	1725.0	2.0	same gene	2021-09	2021	9
5433	5439	6	4	0.16408	5168.0	ORF1ab	2.0	1723.0	5174.0	ORF1ab	2.0	1725.0	2.0	same gene	2021-09	2021	9
5432	5449	17	4	0.16408	5167.0	ORF1ab	1.0	1723.0	5184.0	ORF1ab	3.0	1728.0	5.0	same gene	2021-09	2021	9
5432	5448	16	4	0.16408	5167.0	ORF1ab	1.0	1723.0	5183.0	ORF1ab	2.0	1728.0	5.0	same gene	2021-09	2021	9
5432	5446	14	4	0.16408	5167.0	ORF1ab	1.0	1723.0	5181.0	ORF1ab	3.0	1727.0	4.0	same gene	2021-09	2021	9
5439	5446	7	4	0.16408	5174.0	ORF1ab	2.0	1725.0	5181.0	ORF1ab	3.0	1727.0	2.0	same gene	2021-09	2021	9
5439	5448	9	4	0.16408	5174.0	ORF1ab	2.0	1725.0	5183.0	ORF1ab	2.0	1728.0	3.0	same gene	2021-09	2021	9
5439	5449	10	4	0.16408	5174.0	ORF1ab	2.0	1725.0	5184.0	ORF1ab	3.0	1728.0	3.0	same gene	2021-09	2021	9
5433	5446	13	4	0.16408	5168.0	ORF1ab	2.0	1723.0	5181.0	ORF1ab	3.0	1727.0	4.0	same gene	2021-09	2021	9
5444	5433	11	4	0.16408	5179.0	ORF1ab	1.0	1727.0	5168.0	ORF1ab	2.0	1723.0	4.0	same gene	2021-09	2021	9
6642	6647	5	4	0.16408	6377.0	ORF1ab	2.0	2126.0	6382.0	ORF1ab	1.0	2128.0	2.0	same gene	2021-09	2021	9
5444	5432	12	4	0.16408	5179.0	ORF1ab	1.0	1727.0	5167.0	ORF1ab	1.0	1723.0	4.0	same gene	2021-09	2021	9
5446	5433	13	4	0.16408	5181.0	ORF1ab	3.0	1727.0	5168.0	ORF1ab	2.0	1723.0	4.0	same gene	2021-09	2021	9
5445	5433	12	4	0.16408	5180.0	ORF1ab	2.0	1727.0	5168.0	ORF1ab	2.0	1723.0	4.0	same gene	2021-09	2021	9
5440	5423	17	4	0.16408	5175.0	ORF1ab	3.0	1725.0	5158.0	ORF1ab	1.0	1720.0	5.0	same gene	2021-09	2021	9
5442	5423	19	4	0.16408	5177.0	ORF1ab	2.0	1726.0	5158.0	ORF1ab	1.0	1720.0	6.0	same gene	2021-09	2021	9
5439	5432	7	4	0.16408	5174.0	ORF1ab	2.0	1725.0	5167.0	ORF1ab	1.0	1723.0	2.0	same gene	2021-09	2021	9
5440	5432	8	4	0.16408	5175.0	ORF1ab	3.0	1725.0	5167.0	ORF1ab	1.0	1723.0	2.0	same gene	2021-09	2021	9
5442	5432	10	4	0.16408	5177.0	ORF1ab	2.0	1726.0	5167.0	ORF1ab	1.0	1723.0	3.0	same gene	2021-09	2021	9
5443	5432	11	4	0.16408	5178.0	ORF1ab	3.0	1726.0	5167.0	ORF1ab	1.0	1723.0	3.0	same gene	2021-09	2021	9
5449	5435	14	4	0.16408	5184.0	ORF1ab	3.0	1728.0	5170.0	ORF1ab	1.0	1724.0	4.0	same gene	2021-09	2021	9
6643	6647	4	4	0.16408	6378.0	ORF1ab	3.0	2126.0	6382.0	ORF1ab	1.0	2128.0	2.0	same gene	2021-09	2021	9
5448	5435	13	4	0.16408	5183.0	ORF1ab	2.0	1728.0	5170.0	ORF1ab	1.0	1724.0	4.0	same gene	2021-09	2021	9
5445	5432	13	4	0.16408	5180.0	ORF1ab	2.0	1727.0	5167.0	ORF1ab	1.0	1723.0	4.0	same gene	2021-09	2021	9
5446	5432	14	4	0.16408	5181.0	ORF1ab	3.0	1727.0	5167.0	ORF1ab	1.0	1723.0	4.0	same gene	2021-09	2021	9
5448	5432	16	4	0.16408	5183.0	ORF1ab	2.0	1728.0	5167.0	ORF1ab	1.0	1723.0	5.0	same gene	2021-09	2021	9
5449	5432	17	4	0.16408	5184.0	ORF1ab	3.0	1728.0	5167.0	ORF1ab	1.0	1723.0	5.0	same gene	2021-09	2021	9
5439	5433	6	4	0.16408	5174.0	ORF1ab	2.0	1725.0	5168.0	ORF1ab	2.0	1723.0	2.0	same gene	2021-09	2021	9
5440	5433	7	4	0.16408	5175.0	ORF1ab	3.0	1725.0	5168.0	ORF1ab	2.0	1723.0	2.0	same gene	2021-09	2021	9
5442	5433	9	4	0.16408	5177.0	ORF1ab	2.0	1726.0	5168.0	ORF1ab	2.0	1723.0	3.0	same gene	2021-09	2021	9
5448	5433	15	4	0.16408	5183.0	ORF1ab	2.0	1728.0	5168.0	ORF1ab	2.0	1723.0	5.0	same gene	2021-09	2021	9
5449	5433	16	4	0.16408	5184.0	ORF1ab	3.0	1728.0	5168.0	ORF1ab	2.0	1723.0	5.0	same gene	2021-09	2021	9
5446	5435	11	4	0.16408	5181.0	ORF1ab	3.0	1727.0	5170.0	ORF1ab	1.0	1724.0	3.0	same gene	2021-09	2021	9
5445	5435	10	4	0.16408	5180.0	ORF1ab	2.0	1727.0	5170.0	ORF1ab	1.0	1724.0	3.0	same gene	2021-09	2021	9
5449	5443	6	4	0.16408	5184.0	ORF1ab	3.0	1728.0	5178.0	ORF1ab	3.0	1726.0	2.0	same gene	2021-09	2021	9
5448	5443	5	4	0.16408	5183.0	ORF1ab	2.0	1728.0	5178.0	ORF1ab	3.0	1726.0	2.0	same gene	2021-09	2021	9
5449	5442	7	4	0.16408	5184.0	ORF1ab	3.0	1728.0	5177.0	ORF1ab	2.0	1726.0	2.0	same gene	2021-09	2021	9
5449	5440	9	4	0.16408	5184.0	ORF1ab	3.0	1728.0	5175.0	ORF1ab	3.0	1725.0	3.0	same gene	2021-09	2021	9
5446	5440	6	4	0.16408	5181.0	ORF1ab	3.0	1727.0	5175.0	ORF1ab	3.0	1725.0	2.0	same gene	2021-09	2021	9
5445	5440	5	4	0.16408	5180.0	ORF1ab	2.0	1727.0	5175.0	ORF1ab	3.0	1725.0	2.0	same gene	2021-09	2021	9
5444	5440	4	4	0.16408	5179.0	ORF1ab	1.0	1727.0	5175.0	ORF1ab	3.0	1725.0	2.0	same gene	2021-09	2021	9
5449	5439	10	4	0.16408	5184.0	ORF1ab	3.0	1728.0	5174.0	ORF1ab	2.0	1725.0	3.0	same gene	2021-09	2021	9
5448	5439	9	4	0.16408	5183.0	ORF1ab	2.0	1728.0	5174.0	ORF1ab	2.0	1725.0	3.0	same gene	2021-09	2021	9
5446	5439	7	4	0.16408	5181.0	ORF1ab	3.0	1727.0	5174.0	ORF1ab	2.0	1725.0	2.0	same gene	2021-09	2021	9
5445	5439	6	4	0.16408	5180.0	ORF1ab	2.0	1727.0	5174.0	ORF1ab	2.0	1725.0	2.0	same gene	2021-09	2021	9
5444	5439	5	4	0.16408	5179.0	ORF1ab	1.0	1727.0	5174.0	ORF1ab	2.0	1725.0	2.0	same gene	2021-09	2021	9
5443	5433	10	4	0.16408	5178.0	ORF1ab	3.0	1726.0	5168.0	ORF1ab	2.0	1723.0	3.0	same gene	2021-09	2021	9
5423	5440	17	4	0.16408	5158.0	ORF1ab	1.0	1720.0	5175.0	ORF1ab	3.0	1725.0	5.0	same gene	2021-09	2021	9
5442	5435	7	4	0.16408	5177.0	ORF1ab	2.0	1726.0	5170.0	ORF1ab	1.0	1724.0	2.0	same gene	2021-09	2021	9
5443	5435	8	4	0.16408	5178.0	ORF1ab	3.0	1726.0	5170.0	ORF1ab	1.0	1724.0	2.0	same gene	2021-09	2021	9
5444	5435	9	4	0.16408	5179.0	ORF1ab	1.0	1727.0	5170.0	ORF1ab	1.0	1724.0	3.0	same gene	2021-09	2021	9
5423	5442	19	4	0.16408	5158.0	ORF1ab	1.0	1720.0	5177.0	ORF1ab	2.0	1726.0	6.0	same gene	2021-09	2021	9
5435	5446	11	4	0.16408	5170.0	ORF1ab	1.0	1724.0	5181.0	ORF1ab	3.0	1727.0	3.0	same gene	2021-09	2021	9
5434	5449	15	4	0.16407	5169.0	ORF1ab	3.0	1723.0	5184.0	ORF1ab	3.0	1728.0	5.0	same gene	2021-09	2021	9
5438	5432	6	4	0.16407	5173.0	ORF1ab	1.0	1725.0	5167.0	ORF1ab	1.0	1723.0	2.0	same gene	2021-09	2021	9
5438	5446	8	4	0.16407	5173.0	ORF1ab	1.0	1725.0	5181.0	ORF1ab	3.0	1727.0	2.0	same gene	2021-09	2021	9
5438	5445	7	4	0.16407	5173.0	ORF1ab	1.0	1725.0	5180.0	ORF1ab	2.0	1727.0	2.0	same gene	2021-09	2021	9
5438	5444	6	4	0.16407	5173.0	ORF1ab	1.0	1725.0	5179.0	ORF1ab	1.0	1727.0	2.0	same gene	2021-09	2021	9
5439	5434	5	4	0.16407	5174.0	ORF1ab	2.0	1725.0	5169.0	ORF1ab	3.0	1723.0	2.0	same gene	2021-09	2021	9
5434	5448	14	4	0.16407	5169.0	ORF1ab	3.0	1723.0	5183.0	ORF1ab	2.0	1728.0	5.0	same gene	2021-09	2021	9
5434	5446	12	4	0.16407	5169.0	ORF1ab	3.0	1723.0	5181.0	ORF1ab	3.0	1727.0	4.0	same gene	2021-09	2021	9
5434	5444	10	4	0.16407	5169.0	ORF1ab	3.0	1723.0	5179.0	ORF1ab	1.0	1727.0	4.0	same gene	2021-09	2021	9
5434	5443	9	4	0.16407	5169.0	ORF1ab	3.0	1723.0	5178.0	ORF1ab	3.0	1726.0	3.0	same gene	2021-09	2021	9
5434	5442	8	4	0.16407	5169.0	ORF1ab	3.0	1723.0	5177.0	ORF1ab	2.0	1726.0	3.0	same gene	2021-09	2021	9
5434	5440	6	4	0.16407	5169.0	ORF1ab	3.0	1723.0	5175.0	ORF1ab	3.0	1725.0	2.0	same gene	2021-09	2021	9
5434	5439	5	4	0.16407	5169.0	ORF1ab	3.0	1723.0	5174.0	ORF1ab	2.0	1725.0	2.0	same gene	2021-09	2021	9
5440	5434	6	4	0.16407	5175.0	ORF1ab	3.0	1725.0	5169.0	ORF1ab	3.0	1723.0	2.0	same gene	2021-09	2021	9
5442	5434	8	4	0.16407	5177.0	ORF1ab	2.0	1726.0	5169.0	ORF1ab	3.0	1723.0	3.0	same gene	2021-09	2021	9
5443	5434	9	4	0.16407	5178.0	ORF1ab	3.0	1726.0	5169.0	ORF1ab	3.0	1723.0	3.0	same gene	2021-09	2021	9
5444	5434	10	4	0.16407	5179.0	ORF1ab	1.0	1727.0	5169.0	ORF1ab	3.0	1723.0	4.0	same gene	2021-09	2021	9
5445	5434	11	4	0.16407	5180.0	ORF1ab	2.0	1727.0	5169.0	ORF1ab	3.0	1723.0	4.0	same gene	2021-09	2021	9
5433	5438	5	4	0.16407	5168.0	ORF1ab	2.0	1723.0	5173.0	ORF1ab	1.0	1725.0	2.0	same gene	2021-09	2021	9
5446	5434	12	4	0.16407	5181.0	ORF1ab	3.0	1727.0	5169.0	ORF1ab	3.0	1723.0	4.0	same gene	2021-09	2021	9
5448	5434	14	4	0.16407	5183.0	ORF1ab	2.0	1728.0	5169.0	ORF1ab	3.0	1723.0	5.0	same gene	2021-09	2021	9
5449	5434	15	4	0.16407	5184.0	ORF1ab	3.0	1728.0	5169.0	ORF1ab	3.0	1723.0	5.0	same gene	2021-09	2021	9
5432	5438	6	4	0.16407	5167.0	ORF1ab	1.0	1723.0	5173.0	ORF1ab	1.0	1725.0	2.0	same gene	2021-09	2021	9
5438	5433	5	4	0.16407	5173.0	ORF1ab	1.0	1725.0	5168.0	ORF1ab	2.0	1723.0	2.0	same gene	2021-09	2021	9
5434	5445	11	4	0.16407	5169.0	ORF1ab	3.0	1723.0	5180.0	ORF1ab	2.0	1727.0	4.0	same gene	2021-09	2021	9
523	517	6	4	0.16407	258.0	ORF1ab	3.0	86.0	252.0	ORF1ab	3.0	84.0	2.0	same gene	2021-09	2021	9
5444	5438	6	4	0.16407	5179.0	ORF1ab	1.0	1727.0	5173.0	ORF1ab	1.0	1725.0	2.0	same gene	2021-09	2021	9
5446	5438	8	4	0.16407	5181.0	ORF1ab	3.0	1727.0	5173.0	ORF1ab	1.0	1725.0	2.0	same gene	2021-09	2021	9
517	523	6	4	0.16407	252.0	ORF1ab	3.0	84.0	258.0	ORF1ab	3.0	86.0	2.0	same gene	2021-09	2021	9
5445	5438	7	4	0.16407	5180.0	ORF1ab	2.0	1727.0	5173.0	ORF1ab	1.0	1725.0	2.0	same gene	2021-09	2021	9
5430	5448	18	4	0.16406	5165.0	ORF1ab	2.0	1722.0	5183.0	ORF1ab	2.0	1728.0	6.0	same gene	2021-09	2021	9
5430	5446	16	4	0.16406	5165.0	ORF1ab	2.0	1722.0	5181.0	ORF1ab	3.0	1727.0	5.0	same gene	2021-09	2021	9
5430	5445	15	4	0.16406	5165.0	ORF1ab	2.0	1722.0	5180.0	ORF1ab	2.0	1727.0	5.0	same gene	2021-09	2021	9
5430	5444	14	4	0.16406	5165.0	ORF1ab	2.0	1722.0	5179.0	ORF1ab	1.0	1727.0	5.0	same gene	2021-09	2021	9
5430	5443	13	4	0.16406	5165.0	ORF1ab	2.0	1722.0	5178.0	ORF1ab	3.0	1726.0	4.0	same gene	2021-09	2021	9
5430	5442	12	4	0.16406	5165.0	ORF1ab	2.0	1722.0	5177.0	ORF1ab	2.0	1726.0	4.0	same gene	2021-09	2021	9
5430	5440	10	4	0.16406	5165.0	ORF1ab	2.0	1722.0	5175.0	ORF1ab	3.0	1725.0	3.0	same gene	2021-09	2021	9
5445	5429	16	4	0.16406	5180.0	ORF1ab	2.0	1727.0	5164.0	ORF1ab	1.0	1722.0	5.0	same gene	2021-09	2021	9
5430	5439	9	4	0.16406	5165.0	ORF1ab	2.0	1722.0	5174.0	ORF1ab	2.0	1725.0	3.0	same gene	2021-09	2021	9
5430	5435	5	4	0.16406	5165.0	ORF1ab	2.0	1722.0	5170.0	ORF1ab	1.0	1724.0	2.0	same gene	2021-09	2021	9
5429	5449	20	4	0.16406	5164.0	ORF1ab	1.0	1722.0	5184.0	ORF1ab	3.0	1728.0	6.0	same gene	2021-09	2021	9
5429	5446	17	4	0.16406	5164.0	ORF1ab	1.0	1722.0	5181.0	ORF1ab	3.0	1727.0	5.0	same gene	2021-09	2021	9
5429	5445	16	4	0.16406	5164.0	ORF1ab	1.0	1722.0	5180.0	ORF1ab	2.0	1727.0	5.0	same gene	2021-09	2021	9
5429	5444	15	4	0.16406	5164.0	ORF1ab	1.0	1722.0	5179.0	ORF1ab	1.0	1727.0	5.0	same gene	2021-09	2021	9
5429	5443	14	4	0.16406	5164.0	ORF1ab	1.0	1722.0	5178.0	ORF1ab	3.0	1726.0	4.0	same gene	2021-09	2021	9
5429	5442	13	4	0.16406	5164.0	ORF1ab	1.0	1722.0	5177.0	ORF1ab	2.0	1726.0	4.0	same gene	2021-09	2021	9
5429	5440	11	4	0.16406	5164.0	ORF1ab	1.0	1722.0	5175.0	ORF1ab	3.0	1725.0	3.0	same gene	2021-09	2021	9
5430	5449	19	4	0.16406	5165.0	ORF1ab	2.0	1722.0	5184.0	ORF1ab	3.0	1728.0	6.0	same gene	2021-09	2021	9
5443	5429	14	4	0.16406	5178.0	ORF1ab	3.0	1726.0	5164.0	ORF1ab	1.0	1722.0	4.0	same gene	2021-09	2021	9
5444	5429	15	4	0.16406	5179.0	ORF1ab	1.0	1727.0	5164.0	ORF1ab	1.0	1722.0	5.0	same gene	2021-09	2021	9
5449	5430	19	4	0.16406	5184.0	ORF1ab	3.0	1728.0	5165.0	ORF1ab	2.0	1722.0	6.0	same gene	2021-09	2021	9
5448	5430	18	4	0.16406	5183.0	ORF1ab	2.0	1728.0	5165.0	ORF1ab	2.0	1722.0	6.0	same gene	2021-09	2021	9
5446	5430	16	4	0.16406	5181.0	ORF1ab	3.0	1727.0	5165.0	ORF1ab	2.0	1722.0	5.0	same gene	2021-09	2021	9
5445	5430	15	4	0.16406	5180.0	ORF1ab	2.0	1727.0	5165.0	ORF1ab	2.0	1722.0	5.0	same gene	2021-09	2021	9
5444	5430	14	4	0.16406	5179.0	ORF1ab	1.0	1727.0	5165.0	ORF1ab	2.0	1722.0	5.0	same gene	2021-09	2021	9
5443	5430	13	4	0.16406	5178.0	ORF1ab	3.0	1726.0	5165.0	ORF1ab	2.0	1722.0	4.0	same gene	2021-09	2021	9
5442	5430	12	4	0.16406	5177.0	ORF1ab	2.0	1726.0	5165.0	ORF1ab	2.0	1722.0	4.0	same gene	2021-09	2021	9
5429	5435	6	4	0.16406	5164.0	ORF1ab	1.0	1722.0	5170.0	ORF1ab	1.0	1724.0	2.0	same gene	2021-09	2021	9
5440	5430	10	4	0.16406	5175.0	ORF1ab	3.0	1725.0	5165.0	ORF1ab	2.0	1722.0	3.0	same gene	2021-09	2021	9
5439	5430	9	4	0.16406	5174.0	ORF1ab	2.0	1725.0	5165.0	ORF1ab	2.0	1722.0	3.0	same gene	2021-09	2021	9
5435	5430	5	4	0.16406	5170.0	ORF1ab	1.0	1724.0	5165.0	ORF1ab	2.0	1722.0	2.0	same gene	2021-09	2021	9
5449	5429	20	4	0.16406	5184.0	ORF1ab	3.0	1728.0	5164.0	ORF1ab	1.0	1722.0	6.0	same gene	2021-09	2021	9
5435	5429	6	4	0.16406	5170.0	ORF1ab	1.0	1724.0	5164.0	ORF1ab	1.0	1722.0	2.0	same gene	2021-09	2021	9
5439	5429	10	4	0.16406	5174.0	ORF1ab	2.0	1725.0	5164.0	ORF1ab	1.0	1722.0	3.0	same gene	2021-09	2021	9
5440	5429	11	4	0.16406	5175.0	ORF1ab	3.0	1725.0	5164.0	ORF1ab	1.0	1722.0	3.0	same gene	2021-09	2021	9
5442	5429	13	4	0.16406	5177.0	ORF1ab	2.0	1726.0	5164.0	ORF1ab	1.0	1722.0	4.0	same gene	2021-09	2021	9
5429	5439	10	4	0.16406	5164.0	ORF1ab	1.0	1722.0	5174.0	ORF1ab	2.0	1725.0	3.0	same gene	2021-09	2021	9
5446	5429	17	4	0.16406	5181.0	ORF1ab	3.0	1727.0	5164.0	ORF1ab	1.0	1722.0	5.0	same gene	2021-09	2021	9
5428	5444	16	4	0.16405	5163.0	ORF1ab	3.0	1721.0	5179.0	ORF1ab	1.0	1727.0	6.0	same gene	2021-09	2021	9
5446	5428	18	4	0.16405	5181.0	ORF1ab	3.0	1727.0	5163.0	ORF1ab	3.0	1721.0	6.0	same gene	2021-09	2021	9
5428	5445	17	4	0.16405	5163.0	ORF1ab	3.0	1721.0	5180.0	ORF1ab	2.0	1727.0	6.0	same gene	2021-09	2021	9
5432	5428	4	4	0.16405	5167.0	ORF1ab	1.0	1723.0	5163.0	ORF1ab	3.0	1721.0	2.0	same gene	2021-09	2021	9
5433	5428	5	4	0.16405	5168.0	ORF1ab	2.0	1723.0	5163.0	ORF1ab	3.0	1721.0	2.0	same gene	2021-09	2021	9
5435	5428	7	4	0.16405	5170.0	ORF1ab	1.0	1724.0	5163.0	ORF1ab	3.0	1721.0	3.0	same gene	2021-09	2021	9
5439	5428	11	4	0.16405	5174.0	ORF1ab	2.0	1725.0	5163.0	ORF1ab	3.0	1721.0	4.0	same gene	2021-09	2021	9
5444	5428	16	4	0.16405	5179.0	ORF1ab	1.0	1727.0	5163.0	ORF1ab	3.0	1721.0	6.0	same gene	2021-09	2021	9
5445	5428	17	4	0.16405	5180.0	ORF1ab	2.0	1727.0	5163.0	ORF1ab	3.0	1721.0	6.0	same gene	2021-09	2021	9
5443	5428	15	4	0.16405	5178.0	ORF1ab	3.0	1726.0	5163.0	ORF1ab	3.0	1721.0	5.0	same gene	2021-09	2021	9
5428	5446	18	4	0.16405	5163.0	ORF1ab	3.0	1721.0	5181.0	ORF1ab	3.0	1727.0	6.0	same gene	2021-09	2021	9
5428	5432	4	4	0.16405	5163.0	ORF1ab	3.0	1721.0	5167.0	ORF1ab	1.0	1723.0	2.0	same gene	2021-09	2021	9
5428	5433	5	4	0.16405	5163.0	ORF1ab	3.0	1721.0	5168.0	ORF1ab	2.0	1723.0	2.0	same gene	2021-09	2021	9
5428	5435	7	4	0.16405	5163.0	ORF1ab	3.0	1721.0	5170.0	ORF1ab	1.0	1724.0	3.0	same gene	2021-09	2021	9
5428	5439	11	4	0.16405	5163.0	ORF1ab	3.0	1721.0	5174.0	ORF1ab	2.0	1725.0	4.0	same gene	2021-09	2021	9
5428	5443	15	4	0.16405	5163.0	ORF1ab	3.0	1721.0	5178.0	ORF1ab	3.0	1726.0	5.0	same gene	2021-09	2021	9
6642	6649	7	4	0.16403	6377.0	ORF1ab	2.0	2126.0	6384.0	ORF1ab	3.0	2128.0	2.0	same gene	2021-09	2021	9
6643	6649	6	4	0.16403	6378.0	ORF1ab	3.0	2126.0	6384.0	ORF1ab	3.0	2128.0	2.0	same gene	2021-09	2021	9
6649	6642	7	4	0.16403	6384.0	ORF1ab	3.0	2128.0	6377.0	ORF1ab	2.0	2126.0	2.0	same gene	2021-09	2021	9
6649	6643	6	4	0.16403	6384.0	ORF1ab	3.0	2128.0	6378.0	ORF1ab	3.0	2126.0	2.0	same gene	2021-09	2021	9
5447	5443	4	4	0.16397	5182.0	ORF1ab	1.0	1728.0	5178.0	ORF1ab	3.0	1726.0	2.0	same gene	2021-09	2021	9
5435	5447	12	4	0.16397	5170.0	ORF1ab	1.0	1724.0	5182.0	ORF1ab	1.0	1728.0	4.0	same gene	2021-09	2021	9
5447	5433	14	4	0.16397	5182.0	ORF1ab	1.0	1728.0	5168.0	ORF1ab	2.0	1723.0	5.0	same gene	2021-09	2021	9
5439	5447	8	4	0.16397	5174.0	ORF1ab	2.0	1725.0	5182.0	ORF1ab	1.0	1728.0	3.0	same gene	2021-09	2021	9
5447	5432	15	4	0.16397	5182.0	ORF1ab	1.0	1728.0	5167.0	ORF1ab	1.0	1723.0	5.0	same gene	2021-09	2021	9
5447	5439	8	4	0.16397	5182.0	ORF1ab	1.0	1728.0	5174.0	ORF1ab	2.0	1725.0	3.0	same gene	2021-09	2021	9
5442	5447	5	4	0.16397	5177.0	ORF1ab	2.0	1726.0	5182.0	ORF1ab	1.0	1728.0	2.0	same gene	2021-09	2021	9
5443	5447	4	4	0.16397	5178.0	ORF1ab	3.0	1726.0	5182.0	ORF1ab	1.0	1728.0	2.0	same gene	2021-09	2021	9
5432	5447	15	4	0.16397	5167.0	ORF1ab	1.0	1723.0	5182.0	ORF1ab	1.0	1728.0	5.0	same gene	2021-09	2021	9
5447	5440	7	4	0.16397	5182.0	ORF1ab	1.0	1728.0	5175.0	ORF1ab	3.0	1725.0	3.0	same gene	2021-09	2021	9
5447	5442	5	4	0.16397	5182.0	ORF1ab	1.0	1728.0	5177.0	ORF1ab	2.0	1726.0	2.0	same gene	2021-09	2021	9
5433	5447	14	4	0.16397	5168.0	ORF1ab	2.0	1723.0	5182.0	ORF1ab	1.0	1728.0	5.0	same gene	2021-09	2021	9
5440	5447	7	4	0.16397	5175.0	ORF1ab	3.0	1725.0	5182.0	ORF1ab	1.0	1728.0	3.0	same gene	2021-09	2021	9
5447	5435	12	4	0.16397	5182.0	ORF1ab	1.0	1728.0	5170.0	ORF1ab	1.0	1724.0	4.0	same gene	2021-09	2021	9
5443	5431	12	4	0.16393	5178.0	ORF1ab	3.0	1726.0	5166.0	ORF1ab	3.0	1722.0	4.0	same gene	2021-09	2021	9
5431	5435	4	4	0.16393	5166.0	ORF1ab	3.0	1722.0	5170.0	ORF1ab	1.0	1724.0	2.0	same gene	2021-09	2021	9
5431	5446	15	4	0.16393	5166.0	ORF1ab	3.0	1722.0	5181.0	ORF1ab	3.0	1727.0	5.0	same gene	2021-09	2021	9
5442	5431	11	4	0.16393	5177.0	ORF1ab	2.0	1726.0	5166.0	ORF1ab	3.0	1722.0	4.0	same gene	2021-09	2021	9
5431	5444	13	4	0.16393	5166.0	ORF1ab	3.0	1722.0	5179.0	ORF1ab	1.0	1727.0	5.0	same gene	2021-09	2021	9
5431	5449	18	4	0.16393	5166.0	ORF1ab	3.0	1722.0	5184.0	ORF1ab	3.0	1728.0	6.0	same gene	2021-09	2021	9
5431	5443	12	4	0.16393	5166.0	ORF1ab	3.0	1722.0	5178.0	ORF1ab	3.0	1726.0	4.0	same gene	2021-09	2021	9
5431	5442	11	4	0.16393	5166.0	ORF1ab	3.0	1722.0	5177.0	ORF1ab	2.0	1726.0	4.0	same gene	2021-09	2021	9
5431	5440	9	4	0.16393	5166.0	ORF1ab	3.0	1722.0	5175.0	ORF1ab	3.0	1725.0	3.0	same gene	2021-09	2021	9
5440	5422	18	4	0.16393	5175.0	ORF1ab	3.0	1725.0	5157.0	ORF1ab	3.0	1719.0	6.0	same gene	2021-09	2021	9
5442	5422	20	4	0.16393	5177.0	ORF1ab	2.0	1726.0	5157.0	ORF1ab	3.0	1719.0	7.0	same gene	2021-09	2021	9
5422	5440	18	4	0.16393	5157.0	ORF1ab	3.0	1719.0	5175.0	ORF1ab	3.0	1725.0	6.0	same gene	2021-09	2021	9
5431	5445	14	4	0.16393	5166.0	ORF1ab	3.0	1722.0	5180.0	ORF1ab	2.0	1727.0	5.0	same gene	2021-09	2021	9
5422	5442	20	4	0.16393	5157.0	ORF1ab	3.0	1719.0	5177.0	ORF1ab	2.0	1726.0	7.0	same gene	2021-09	2021	9
5435	5431	4	4	0.16393	5170.0	ORF1ab	1.0	1724.0	5166.0	ORF1ab	3.0	1722.0	2.0	same gene	2021-09	2021	9
5449	5431	18	4	0.16393	5184.0	ORF1ab	3.0	1728.0	5166.0	ORF1ab	3.0	1722.0	6.0	same gene	2021-09	2021	9
5439	5431	8	4	0.16393	5174.0	ORF1ab	2.0	1725.0	5166.0	ORF1ab	3.0	1722.0	3.0	same gene	2021-09	2021	9
5444	5431	13	4	0.16393	5179.0	ORF1ab	1.0	1727.0	5166.0	ORF1ab	3.0	1722.0	5.0	same gene	2021-09	2021	9
5431	5439	8	4	0.16393	5166.0	ORF1ab	3.0	1722.0	5174.0	ORF1ab	2.0	1725.0	3.0	same gene	2021-09	2021	9
5446	5431	15	4	0.16393	5181.0	ORF1ab	3.0	1727.0	5166.0	ORF1ab	3.0	1722.0	5.0	same gene	2021-09	2021	9
5445	5431	14	4	0.16393	5180.0	ORF1ab	2.0	1727.0	5166.0	ORF1ab	3.0	1722.0	5.0	same gene	2021-09	2021	9
5440	5431	9	4	0.16393	5175.0	ORF1ab	3.0	1725.0	5166.0	ORF1ab	3.0	1722.0	3.0	same gene	2021-09	2021	9
5435	5450	15	4	0.16391	5170.0	ORF1ab	1.0	1724.0	5185.0	ORF1ab	1.0	1729.0	5.0	same gene	2021-09	2021	9
5450	5433	17	4	0.16391	5185.0	ORF1ab	1.0	1729.0	5168.0	ORF1ab	2.0	1723.0	6.0	same gene	2021-09	2021	9
5450	5445	5	4	0.16391	5185.0	ORF1ab	1.0	1729.0	5180.0	ORF1ab	2.0	1727.0	2.0	same gene	2021-09	2021	9
5450	5432	18	4	0.16391	5185.0	ORF1ab	1.0	1729.0	5167.0	ORF1ab	1.0	1723.0	6.0	same gene	2021-09	2021	9
5435	5451	16	4	0.16391	5170.0	ORF1ab	1.0	1724.0	5186.0	ORF1ab	2.0	1729.0	5.0	same gene	2021-09	2021	9
5451	5444	7	4	0.16391	5186.0	ORF1ab	2.0	1729.0	5179.0	ORF1ab	1.0	1727.0	2.0	same gene	2021-09	2021	9
5439	5451	12	4	0.16391	5174.0	ORF1ab	2.0	1725.0	5186.0	ORF1ab	2.0	1729.0	4.0	same gene	2021-09	2021	9
5451	5445	6	4	0.16391	5186.0	ORF1ab	2.0	1729.0	5180.0	ORF1ab	2.0	1727.0	2.0	same gene	2021-09	2021	9
5450	5446	4	4	0.16391	5185.0	ORF1ab	1.0	1729.0	5181.0	ORF1ab	3.0	1727.0	2.0	same gene	2021-09	2021	9
5439	5450	11	4	0.16391	5174.0	ORF1ab	2.0	1725.0	5185.0	ORF1ab	1.0	1729.0	4.0	same gene	2021-09	2021	9
5451	5446	5	4	0.16391	5186.0	ORF1ab	2.0	1729.0	5181.0	ORF1ab	3.0	1727.0	2.0	same gene	2021-09	2021	9
5451	5432	19	4	0.16391	5186.0	ORF1ab	2.0	1729.0	5167.0	ORF1ab	1.0	1723.0	6.0	same gene	2021-09	2021	9
5451	5433	18	4	0.16391	5186.0	ORF1ab	2.0	1729.0	5168.0	ORF1ab	2.0	1723.0	6.0	same gene	2021-09	2021	9
5450	5439	11	4	0.16391	5185.0	ORF1ab	1.0	1729.0	5174.0	ORF1ab	2.0	1725.0	4.0	same gene	2021-09	2021	9
5450	5444	6	4	0.16391	5185.0	ORF1ab	1.0	1729.0	5179.0	ORF1ab	1.0	1727.0	2.0	same gene	2021-09	2021	9
5446	5451	5	4	0.16391	5181.0	ORF1ab	3.0	1727.0	5186.0	ORF1ab	2.0	1729.0	2.0	same gene	2021-09	2021	9
5432	5451	19	4	0.16391	5167.0	ORF1ab	1.0	1723.0	5186.0	ORF1ab	2.0	1729.0	6.0	same gene	2021-09	2021	9
5446	5450	4	4	0.16391	5181.0	ORF1ab	3.0	1727.0	5185.0	ORF1ab	1.0	1729.0	2.0	same gene	2021-09	2021	9
5450	5435	15	4	0.16391	5185.0	ORF1ab	1.0	1729.0	5170.0	ORF1ab	1.0	1724.0	5.0	same gene	2021-09	2021	9
5451	5435	16	4	0.16391	5186.0	ORF1ab	2.0	1729.0	5170.0	ORF1ab	1.0	1724.0	5.0	same gene	2021-09	2021	9
5445	5451	6	4	0.16391	5180.0	ORF1ab	2.0	1727.0	5186.0	ORF1ab	2.0	1729.0	2.0	same gene	2021-09	2021	9
5445	5450	5	4	0.16391	5180.0	ORF1ab	2.0	1727.0	5185.0	ORF1ab	1.0	1729.0	2.0	same gene	2021-09	2021	9
5444	5451	7	4	0.16391	5179.0	ORF1ab	1.0	1727.0	5186.0	ORF1ab	2.0	1729.0	2.0	same gene	2021-09	2021	9
5433	5450	17	4	0.16391	5168.0	ORF1ab	2.0	1723.0	5185.0	ORF1ab	1.0	1729.0	6.0	same gene	2021-09	2021	9
5451	5443	8	4	0.16391	5186.0	ORF1ab	2.0	1729.0	5178.0	ORF1ab	3.0	1726.0	3.0	same gene	2021-09	2021	9
5433	5451	18	4	0.16391	5168.0	ORF1ab	2.0	1723.0	5186.0	ORF1ab	2.0	1729.0	6.0	same gene	2021-09	2021	9
5444	5450	6	4	0.16391	5179.0	ORF1ab	1.0	1727.0	5185.0	ORF1ab	1.0	1729.0	2.0	same gene	2021-09	2021	9
5450	5443	7	4	0.16391	5185.0	ORF1ab	1.0	1729.0	5178.0	ORF1ab	3.0	1726.0	3.0	same gene	2021-09	2021	9
5443	5451	8	4	0.16391	5178.0	ORF1ab	3.0	1726.0	5186.0	ORF1ab	2.0	1729.0	3.0	same gene	2021-09	2021	9
5443	5450	7	4	0.16391	5178.0	ORF1ab	3.0	1726.0	5185.0	ORF1ab	1.0	1729.0	3.0	same gene	2021-09	2021	9
5432	5450	18	4	0.16391	5167.0	ORF1ab	1.0	1723.0	5185.0	ORF1ab	1.0	1729.0	6.0	same gene	2021-09	2021	9
5451	5439	12	4	0.16391	5186.0	ORF1ab	2.0	1729.0	5174.0	ORF1ab	2.0	1725.0	4.0	same gene	2021-09	2021	9
5446	5436	10	4	0.1639	5181.0	ORF1ab	3.0	1727.0	5171.0	ORF1ab	2.0	1724.0	3.0	same gene	2021-09	2021	9
5445	5436	9	4	0.1639	5180.0	ORF1ab	2.0	1727.0	5171.0	ORF1ab	2.0	1724.0	3.0	same gene	2021-09	2021	9
5436	5446	10	4	0.1639	5171.0	ORF1ab	2.0	1724.0	5181.0	ORF1ab	3.0	1727.0	3.0	same gene	2021-09	2021	9
5443	5436	7	4	0.1639	5178.0	ORF1ab	3.0	1726.0	5171.0	ORF1ab	2.0	1724.0	2.0	same gene	2021-09	2021	9
5444	5436	8	4	0.1639	5179.0	ORF1ab	1.0	1727.0	5171.0	ORF1ab	2.0	1724.0	3.0	same gene	2021-09	2021	9
5436	5445	9	4	0.1639	5171.0	ORF1ab	2.0	1724.0	5180.0	ORF1ab	2.0	1727.0	3.0	same gene	2021-09	2021	9
5436	5444	8	4	0.1639	5171.0	ORF1ab	2.0	1724.0	5179.0	ORF1ab	1.0	1727.0	3.0	same gene	2021-09	2021	9
5436	5443	7	4	0.1639	5171.0	ORF1ab	2.0	1724.0	5178.0	ORF1ab	3.0	1726.0	2.0	same gene	2021-09	2021	9
5435	5441	6	4	0.16389	5170.0	ORF1ab	1.0	1724.0	5176.0	ORF1ab	1.0	1726.0	2.0	same gene	2021-09	2021	9
5433	5441	8	4	0.16389	5168.0	ORF1ab	2.0	1723.0	5176.0	ORF1ab	1.0	1726.0	3.0	same gene	2021-09	2021	9
5432	5441	9	4	0.16389	5167.0	ORF1ab	1.0	1723.0	5176.0	ORF1ab	1.0	1726.0	3.0	same gene	2021-09	2021	9
5441	5433	8	4	0.16389	5176.0	ORF1ab	1.0	1726.0	5168.0	ORF1ab	2.0	1723.0	3.0	same gene	2021-09	2021	9
5441	5432	9	4	0.16389	5176.0	ORF1ab	1.0	1726.0	5167.0	ORF1ab	1.0	1723.0	3.0	same gene	2021-09	2021	9
5441	5435	6	4	0.16389	5176.0	ORF1ab	1.0	1726.0	5170.0	ORF1ab	1.0	1724.0	2.0	same gene	2021-09	2021	9
6645	6638	7	4	0.16385	6380.0	ORF1ab	2.0	2127.0	6373.0	ORF1ab	1.0	2125.0	2.0	same gene	2021-09	2021	9
6638	6645	7	4	0.16385	6373.0	ORF1ab	1.0	2125.0	6380.0	ORF1ab	2.0	2127.0	2.0	same gene	2021-09	2021	9
4075	4079	4	4	0.16384	3810.0	ORF1ab	3.0	1270.0	3814.0	ORF1ab	1.0	1272.0	2.0	same gene	2021-09	2021	9
4079	4075	4	4	0.16384	3814.0	ORF1ab	1.0	1272.0	3810.0	ORF1ab	3.0	1270.0	2.0	same gene	2021-09	2021	9
1733	1749	16	4	0.16372	1468.0	ORF1ab	1.0	490.0	1484.0	ORF1ab	2.0	495.0	5.0	same gene	2021-09	2021	9
1750	1733	17	4	0.16372	1485.0	ORF1ab	3.0	495.0	1468.0	ORF1ab	1.0	490.0	5.0	same gene	2021-09	2021	9
1735	1739	4	4	0.16372	1470.0	ORF1ab	3.0	490.0	1474.0	ORF1ab	1.0	492.0	2.0	same gene	2021-09	2021	9
1735	1744	9	4	0.16372	1470.0	ORF1ab	3.0	490.0	1479.0	ORF1ab	3.0	493.0	3.0	same gene	2021-09	2021	9
1733	1750	17	4	0.16372	1468.0	ORF1ab	1.0	490.0	1485.0	ORF1ab	3.0	495.0	5.0	same gene	2021-09	2021	9
1748	1733	15	4	0.16372	1483.0	ORF1ab	1.0	495.0	1468.0	ORF1ab	1.0	490.0	5.0	same gene	2021-09	2021	9
1749	1733	16	4	0.16372	1484.0	ORF1ab	2.0	495.0	1468.0	ORF1ab	1.0	490.0	5.0	same gene	2021-09	2021	9
1748	1744	4	4	0.16372	1483.0	ORF1ab	1.0	495.0	1479.0	ORF1ab	3.0	493.0	2.0	same gene	2021-09	2021	9
1731	1739	8	4	0.16372	1466.0	ORF1ab	2.0	489.0	1474.0	ORF1ab	1.0	492.0	3.0	same gene	2021-09	2021	9
1748	1737	11	4	0.16372	1483.0	ORF1ab	1.0	495.0	1472.0	ORF1ab	2.0	491.0	4.0	same gene	2021-09	2021	9
1736	1731	5	4	0.16372	1471.0	ORF1ab	1.0	491.0	1466.0	ORF1ab	2.0	489.0	2.0	same gene	2021-09	2021	9
1750	1737	13	4	0.16372	1485.0	ORF1ab	3.0	495.0	1472.0	ORF1ab	2.0	491.0	4.0	same gene	2021-09	2021	9
1749	1737	12	4	0.16372	1484.0	ORF1ab	2.0	495.0	1472.0	ORF1ab	2.0	491.0	4.0	same gene	2021-09	2021	9
1739	1735	4	4	0.16372	1474.0	ORF1ab	1.0	492.0	1470.0	ORF1ab	3.0	490.0	2.0	same gene	2021-09	2021	9
1750	1744	6	4	0.16372	1485.0	ORF1ab	3.0	495.0	1479.0	ORF1ab	3.0	493.0	2.0	same gene	2021-09	2021	9
1731	1748	17	4	0.16372	1466.0	ORF1ab	2.0	489.0	1483.0	ORF1ab	1.0	495.0	6.0	same gene	2021-09	2021	9
1739	1733	6	4	0.16372	1474.0	ORF1ab	1.0	492.0	1468.0	ORF1ab	1.0	490.0	2.0	same gene	2021-09	2021	9
1736	1744	8	4	0.16372	1471.0	ORF1ab	1.0	491.0	1479.0	ORF1ab	3.0	493.0	2.0	same gene	2021-09	2021	9
1731	1736	5	4	0.16372	1466.0	ORF1ab	2.0	489.0	1471.0	ORF1ab	1.0	491.0	2.0	same gene	2021-09	2021	9
1744	1733	11	4	0.16372	1479.0	ORF1ab	3.0	493.0	1468.0	ORF1ab	1.0	490.0	3.0	same gene	2021-09	2021	9
1735	1748	13	4	0.16372	1470.0	ORF1ab	3.0	490.0	1483.0	ORF1ab	1.0	495.0	5.0	same gene	2021-09	2021	9
1735	1749	14	4	0.16372	1470.0	ORF1ab	3.0	490.0	1484.0	ORF1ab	2.0	495.0	5.0	same gene	2021-09	2021	9
1733	1739	6	4	0.16372	1468.0	ORF1ab	1.0	490.0	1474.0	ORF1ab	1.0	492.0	2.0	same gene	2021-09	2021	9
1735	1750	15	4	0.16372	1470.0	ORF1ab	3.0	490.0	1485.0	ORF1ab	3.0	495.0	5.0	same gene	2021-09	2021	9
1748	1739	9	4	0.16372	1483.0	ORF1ab	1.0	495.0	1474.0	ORF1ab	1.0	492.0	3.0	same gene	2021-09	2021	9
1749	1744	5	4	0.16372	1484.0	ORF1ab	2.0	495.0	1479.0	ORF1ab	3.0	493.0	2.0	same gene	2021-09	2021	9
1731	1750	19	4	0.16372	1466.0	ORF1ab	2.0	489.0	1485.0	ORF1ab	3.0	495.0	6.0	same gene	2021-09	2021	9
1749	1731	18	4	0.16372	1484.0	ORF1ab	2.0	495.0	1466.0	ORF1ab	2.0	489.0	6.0	same gene	2021-09	2021	9
1731	1737	6	4	0.16372	1466.0	ORF1ab	2.0	489.0	1472.0	ORF1ab	2.0	491.0	2.0	same gene	2021-09	2021	9
1750	1731	19	4	0.16372	1485.0	ORF1ab	3.0	495.0	1466.0	ORF1ab	2.0	489.0	6.0	same gene	2021-09	2021	9
1744	1750	6	4	0.16372	1479.0	ORF1ab	3.0	493.0	1485.0	ORF1ab	3.0	495.0	2.0	same gene	2021-09	2021	9
1733	1748	15	4	0.16372	1468.0	ORF1ab	1.0	490.0	1483.0	ORF1ab	1.0	495.0	5.0	same gene	2021-09	2021	9
1750	1735	15	4	0.16372	1485.0	ORF1ab	3.0	495.0	1470.0	ORF1ab	3.0	490.0	5.0	same gene	2021-09	2021	9
1744	1749	5	4	0.16372	1479.0	ORF1ab	3.0	493.0	1484.0	ORF1ab	2.0	495.0	2.0	same gene	2021-09	2021	9
1736	1748	12	4	0.16372	1471.0	ORF1ab	1.0	491.0	1483.0	ORF1ab	1.0	495.0	4.0	same gene	2021-09	2021	9
1744	1737	7	4	0.16372	1479.0	ORF1ab	3.0	493.0	1472.0	ORF1ab	2.0	491.0	2.0	same gene	2021-09	2021	9
1736	1749	13	4	0.16372	1471.0	ORF1ab	1.0	491.0	1484.0	ORF1ab	2.0	495.0	4.0	same gene	2021-09	2021	9
1744	1748	4	4	0.16372	1479.0	ORF1ab	3.0	493.0	1483.0	ORF1ab	1.0	495.0	2.0	same gene	2021-09	2021	9
1749	1735	14	4	0.16372	1484.0	ORF1ab	2.0	495.0	1470.0	ORF1ab	3.0	490.0	5.0	same gene	2021-09	2021	9
1748	1735	13	4	0.16372	1483.0	ORF1ab	1.0	495.0	1470.0	ORF1ab	3.0	490.0	5.0	same gene	2021-09	2021	9
1731	1749	18	4	0.16372	1466.0	ORF1ab	2.0	489.0	1484.0	ORF1ab	2.0	495.0	6.0	same gene	2021-09	2021	9
1744	1731	13	4	0.16372	1479.0	ORF1ab	3.0	493.0	1466.0	ORF1ab	2.0	489.0	4.0	same gene	2021-09	2021	9
1744	1736	8	4	0.16372	1479.0	ORF1ab	3.0	493.0	1471.0	ORF1ab	1.0	491.0	2.0	same gene	2021-09	2021	9
1739	1750	11	4	0.16372	1474.0	ORF1ab	1.0	492.0	1485.0	ORF1ab	3.0	495.0	3.0	same gene	2021-09	2021	9
1749	1736	13	4	0.16372	1484.0	ORF1ab	2.0	495.0	1471.0	ORF1ab	1.0	491.0	4.0	same gene	2021-09	2021	9
1739	1749	10	4	0.16372	1474.0	ORF1ab	1.0	492.0	1484.0	ORF1ab	2.0	495.0	3.0	same gene	2021-09	2021	9
1737	1748	11	4	0.16372	1472.0	ORF1ab	2.0	491.0	1483.0	ORF1ab	1.0	495.0	4.0	same gene	2021-09	2021	9
1737	1749	12	4	0.16372	1472.0	ORF1ab	2.0	491.0	1484.0	ORF1ab	2.0	495.0	4.0	same gene	2021-09	2021	9
1733	1744	11	4	0.16372	1468.0	ORF1ab	1.0	490.0	1479.0	ORF1ab	3.0	493.0	3.0	same gene	2021-09	2021	9
1737	1750	13	4	0.16372	1472.0	ORF1ab	2.0	491.0	1485.0	ORF1ab	3.0	495.0	4.0	same gene	2021-09	2021	9
1737	1744	7	4	0.16372	1472.0	ORF1ab	2.0	491.0	1479.0	ORF1ab	3.0	493.0	2.0	same gene	2021-09	2021	9
1744	1735	9	4	0.16372	1479.0	ORF1ab	3.0	493.0	1470.0	ORF1ab	3.0	490.0	3.0	same gene	2021-09	2021	9
1737	1731	6	4	0.16372	1472.0	ORF1ab	2.0	491.0	1466.0	ORF1ab	2.0	489.0	2.0	same gene	2021-09	2021	9
1748	1731	17	4	0.16372	1483.0	ORF1ab	1.0	495.0	1466.0	ORF1ab	2.0	489.0	6.0	same gene	2021-09	2021	9
1748	1736	12	4	0.16372	1483.0	ORF1ab	1.0	495.0	1471.0	ORF1ab	1.0	491.0	4.0	same gene	2021-09	2021	9
1739	1731	8	4	0.16372	1474.0	ORF1ab	1.0	492.0	1466.0	ORF1ab	2.0	489.0	3.0	same gene	2021-09	2021	9
1750	1739	11	4	0.16372	1485.0	ORF1ab	3.0	495.0	1474.0	ORF1ab	1.0	492.0	3.0	same gene	2021-09	2021	9
1749	1739	10	4	0.16372	1484.0	ORF1ab	2.0	495.0	1474.0	ORF1ab	1.0	492.0	3.0	same gene	2021-09	2021	9
1731	1744	13	4	0.16372	1466.0	ORF1ab	2.0	489.0	1479.0	ORF1ab	3.0	493.0	4.0	same gene	2021-09	2021	9
1739	1748	9	4	0.16372	1474.0	ORF1ab	1.0	492.0	1483.0	ORF1ab	1.0	495.0	3.0	same gene	2021-09	2021	9
1735	1740	5	4	0.16371	1470.0	ORF1ab	3.0	490.0	1475.0	ORF1ab	2.0	492.0	2.0	same gene	2021-09	2021	9
1740	1731	9	4	0.16371	1475.0	ORF1ab	2.0	492.0	1466.0	ORF1ab	2.0	489.0	3.0	same gene	2021-09	2021	9
1740	1748	8	4	0.16371	1475.0	ORF1ab	2.0	492.0	1483.0	ORF1ab	1.0	495.0	3.0	same gene	2021-09	2021	9
1749	1740	9	4	0.16371	1484.0	ORF1ab	2.0	495.0	1475.0	ORF1ab	2.0	492.0	3.0	same gene	2021-09	2021	9
1740	1733	7	4	0.16371	1475.0	ORF1ab	2.0	492.0	1468.0	ORF1ab	1.0	490.0	2.0	same gene	2021-09	2021	9
1748	1740	8	4	0.16371	1483.0	ORF1ab	1.0	495.0	1475.0	ORF1ab	2.0	492.0	3.0	same gene	2021-09	2021	9
1740	1735	5	4	0.16371	1475.0	ORF1ab	2.0	492.0	1470.0	ORF1ab	3.0	490.0	2.0	same gene	2021-09	2021	9
1740	1749	9	4	0.16371	1475.0	ORF1ab	2.0	492.0	1484.0	ORF1ab	2.0	495.0	3.0	same gene	2021-09	2021	9
1731	1740	9	4	0.16371	1466.0	ORF1ab	2.0	489.0	1475.0	ORF1ab	2.0	492.0	3.0	same gene	2021-09	2021	9
1733	1740	7	4	0.16371	1468.0	ORF1ab	1.0	490.0	1475.0	ORF1ab	2.0	492.0	2.0	same gene	2021-09	2021	9
1749	1743	6	4	0.1637	1484.0	ORF1ab	2.0	495.0	1478.0	ORF1ab	2.0	493.0	2.0	same gene	2021-09	2021	9
1748	1743	5	4	0.1637	1483.0	ORF1ab	1.0	495.0	1478.0	ORF1ab	2.0	493.0	2.0	same gene	2021-09	2021	9
1731	1743	12	4	0.1637	1466.0	ORF1ab	2.0	489.0	1478.0	ORF1ab	2.0	493.0	4.0	same gene	2021-09	2021	9
1737	1743	6	4	0.1637	1472.0	ORF1ab	2.0	491.0	1478.0	ORF1ab	2.0	493.0	2.0	same gene	2021-09	2021	9
1735	1743	8	4	0.1637	1470.0	ORF1ab	3.0	490.0	1478.0	ORF1ab	2.0	493.0	3.0	same gene	2021-09	2021	9
1743	1737	6	4	0.1637	1478.0	ORF1ab	2.0	493.0	1472.0	ORF1ab	2.0	491.0	2.0	same gene	2021-09	2021	9
1743	1731	12	4	0.1637	1478.0	ORF1ab	2.0	493.0	1466.0	ORF1ab	2.0	489.0	4.0	same gene	2021-09	2021	9
1743	1733	10	4	0.1637	1478.0	ORF1ab	2.0	493.0	1468.0	ORF1ab	1.0	490.0	3.0	same gene	2021-09	2021	9
1743	1749	6	4	0.1637	1478.0	ORF1ab	2.0	493.0	1484.0	ORF1ab	2.0	495.0	2.0	same gene	2021-09	2021	9
1743	1748	5	4	0.1637	1478.0	ORF1ab	2.0	493.0	1483.0	ORF1ab	1.0	495.0	2.0	same gene	2021-09	2021	9
1743	1735	8	4	0.1637	1478.0	ORF1ab	2.0	493.0	1470.0	ORF1ab	3.0	490.0	3.0	same gene	2021-09	2021	9
1733	1743	10	4	0.1637	1468.0	ORF1ab	1.0	490.0	1478.0	ORF1ab	2.0	493.0	3.0	same gene	2021-09	2021	9
1751	1733	18	4	0.16366	1486.0	ORF1ab	1.0	496.0	1468.0	ORF1ab	1.0	490.0	6.0	same gene	2021-09	2021	9
1734	1748	14	4	0.16366	1469.0	ORF1ab	2.0	490.0	1483.0	ORF1ab	1.0	495.0	5.0	same gene	2021-09	2021	9
1744	1734	10	4	0.16366	1479.0	ORF1ab	3.0	493.0	1469.0	ORF1ab	2.0	490.0	3.0	same gene	2021-09	2021	9
1731	1754	23	4	0.16366	1466.0	ORF1ab	2.0	489.0	1489.0	ORF1ab	1.0	497.0	8.0	same gene	2021-09	2021	9
1739	1734	5	4	0.16366	1474.0	ORF1ab	1.0	492.0	1469.0	ORF1ab	2.0	490.0	2.0	same gene	2021-09	2021	9
1731	1751	20	4	0.16366	1466.0	ORF1ab	2.0	489.0	1486.0	ORF1ab	1.0	496.0	7.0	same gene	2021-09	2021	9
1751	1731	20	4	0.16366	1486.0	ORF1ab	1.0	496.0	1466.0	ORF1ab	2.0	489.0	7.0	same gene	2021-09	2021	9
1754	1731	23	4	0.16366	1489.0	ORF1ab	1.0	497.0	1466.0	ORF1ab	2.0	489.0	8.0	same gene	2021-09	2021	9
1754	1733	21	4	0.16366	1489.0	ORF1ab	1.0	497.0	1468.0	ORF1ab	1.0	490.0	7.0	same gene	2021-09	2021	9
1742	1731	11	4	0.16366	1477.0	ORF1ab	1.0	493.0	1466.0	ORF1ab	2.0	489.0	4.0	same gene	2021-09	2021	9
1742	1733	9	4	0.16366	1477.0	ORF1ab	1.0	493.0	1468.0	ORF1ab	1.0	490.0	3.0	same gene	2021-09	2021	9
1746	1733	13	4	0.16366	1481.0	ORF1ab	2.0	494.0	1468.0	ORF1ab	1.0	490.0	4.0	same gene	2021-09	2021	9
1746	1731	15	4	0.16366	1481.0	ORF1ab	2.0	494.0	1466.0	ORF1ab	2.0	489.0	5.0	same gene	2021-09	2021	9
1733	1751	18	4	0.16366	1468.0	ORF1ab	1.0	490.0	1486.0	ORF1ab	1.0	496.0	6.0	same gene	2021-09	2021	9
1734	1744	10	4	0.16366	1469.0	ORF1ab	2.0	490.0	1479.0	ORF1ab	3.0	493.0	3.0	same gene	2021-09	2021	9
1737	1751	14	4	0.16366	1472.0	ORF1ab	2.0	491.0	1486.0	ORF1ab	1.0	496.0	5.0	same gene	2021-09	2021	9
1739	1746	7	4	0.16366	1474.0	ORF1ab	1.0	492.0	1481.0	ORF1ab	2.0	494.0	2.0	same gene	2021-09	2021	9
1739	1754	15	4	0.16366	1474.0	ORF1ab	1.0	492.0	1489.0	ORF1ab	1.0	497.0	5.0	same gene	2021-09	2021	9
1742	1748	6	4	0.16366	1477.0	ORF1ab	1.0	493.0	1483.0	ORF1ab	1.0	495.0	2.0	same gene	2021-09	2021	9
1742	1749	7	4	0.16366	1477.0	ORF1ab	1.0	493.0	1484.0	ORF1ab	2.0	495.0	2.0	same gene	2021-09	2021	9
1742	1750	8	4	0.16366	1477.0	ORF1ab	1.0	493.0	1485.0	ORF1ab	3.0	495.0	2.0	same gene	2021-09	2021	9
1749	1734	15	4	0.16366	1484.0	ORF1ab	2.0	495.0	1469.0	ORF1ab	2.0	490.0	5.0	same gene	2021-09	2021	9
1736	1742	6	4	0.16366	1471.0	ORF1ab	1.0	491.0	1477.0	ORF1ab	1.0	493.0	2.0	same gene	2021-09	2021	9
1735	1754	19	4	0.16366	1470.0	ORF1ab	3.0	490.0	1489.0	ORF1ab	1.0	497.0	7.0	same gene	2021-09	2021	9
1735	1751	16	4	0.16366	1470.0	ORF1ab	3.0	490.0	1486.0	ORF1ab	1.0	496.0	6.0	same gene	2021-09	2021	9
1735	1746	11	4	0.16366	1470.0	ORF1ab	3.0	490.0	1481.0	ORF1ab	2.0	494.0	4.0	same gene	2021-09	2021	9
1744	1751	7	4	0.16366	1479.0	ORF1ab	3.0	493.0	1486.0	ORF1ab	1.0	496.0	3.0	same gene	2021-09	2021	9
1744	1754	10	4	0.16366	1479.0	ORF1ab	3.0	493.0	1489.0	ORF1ab	1.0	497.0	4.0	same gene	2021-09	2021	9
1748	1754	6	4	0.16366	1483.0	ORF1ab	1.0	495.0	1489.0	ORF1ab	1.0	497.0	2.0	same gene	2021-09	2021	9
1749	1754	5	4	0.16366	1484.0	ORF1ab	2.0	495.0	1489.0	ORF1ab	1.0	497.0	2.0	same gene	2021-09	2021	9
1734	1739	5	4	0.16366	1469.0	ORF1ab	2.0	490.0	1474.0	ORF1ab	1.0	492.0	2.0	same gene	2021-09	2021	9
1746	1739	7	4	0.16366	1481.0	ORF1ab	2.0	494.0	1474.0	ORF1ab	1.0	492.0	2.0	same gene	2021-09	2021	9
1739	1751	12	4	0.16366	1474.0	ORF1ab	1.0	492.0	1486.0	ORF1ab	1.0	496.0	4.0	same gene	2021-09	2021	9
1750	1734	16	4	0.16366	1485.0	ORF1ab	3.0	495.0	1469.0	ORF1ab	2.0	490.0	5.0	same gene	2021-09	2021	9
1735	1742	7	4	0.16366	1470.0	ORF1ab	3.0	490.0	1477.0	ORF1ab	1.0	493.0	3.0	same gene	2021-09	2021	9
1742	1735	7	4	0.16366	1477.0	ORF1ab	1.0	493.0	1470.0	ORF1ab	3.0	490.0	3.0	same gene	2021-09	2021	9
1751	1735	16	4	0.16366	1486.0	ORF1ab	1.0	496.0	1470.0	ORF1ab	3.0	490.0	6.0	same gene	2021-09	2021	9
1754	1735	19	4	0.16366	1489.0	ORF1ab	1.0	497.0	1470.0	ORF1ab	3.0	490.0	7.0	same gene	2021-09	2021	9
1742	1736	6	4	0.16366	1477.0	ORF1ab	1.0	493.0	1471.0	ORF1ab	1.0	491.0	2.0	same gene	2021-09	2021	9
1751	1736	15	4	0.16366	1486.0	ORF1ab	1.0	496.0	1471.0	ORF1ab	1.0	491.0	5.0	same gene	2021-09	2021	9
1736	1754	18	4	0.16366	1471.0	ORF1ab	1.0	491.0	1489.0	ORF1ab	1.0	497.0	6.0	same gene	2021-09	2021	9
1754	1736	18	4	0.16366	1489.0	ORF1ab	1.0	497.0	1471.0	ORF1ab	1.0	491.0	6.0	same gene	2021-09	2021	9
1742	1737	5	4	0.16366	1477.0	ORF1ab	1.0	493.0	1472.0	ORF1ab	2.0	491.0	2.0	same gene	2021-09	2021	9
1746	1737	9	4	0.16366	1481.0	ORF1ab	2.0	494.0	1472.0	ORF1ab	2.0	491.0	3.0	same gene	2021-09	2021	9
1751	1737	14	4	0.16366	1486.0	ORF1ab	1.0	496.0	1472.0	ORF1ab	2.0	491.0	5.0	same gene	2021-09	2021	9
1733	1746	13	4	0.16366	1468.0	ORF1ab	1.0	490.0	1481.0	ORF1ab	2.0	494.0	4.0	same gene	2021-09	2021	9
1754	1737	17	4	0.16366	1489.0	ORF1ab	1.0	497.0	1472.0	ORF1ab	2.0	491.0	6.0	same gene	2021-09	2021	9
1736	1751	15	4	0.16366	1471.0	ORF1ab	1.0	491.0	1486.0	ORF1ab	1.0	496.0	5.0	same gene	2021-09	2021	9
1737	1742	5	4	0.16366	1472.0	ORF1ab	2.0	491.0	1477.0	ORF1ab	1.0	493.0	2.0	same gene	2021-09	2021	9
1737	1746	9	4	0.16366	1472.0	ORF1ab	2.0	491.0	1481.0	ORF1ab	2.0	494.0	3.0	same gene	2021-09	2021	9
1737	1754	17	4	0.16366	1472.0	ORF1ab	2.0	491.0	1489.0	ORF1ab	1.0	497.0	6.0	same gene	2021-09	2021	9
1751	1739	12	4	0.16366	1486.0	ORF1ab	1.0	496.0	1474.0	ORF1ab	1.0	492.0	4.0	same gene	2021-09	2021	9
1748	1734	14	4	0.16366	1483.0	ORF1ab	1.0	495.0	1469.0	ORF1ab	2.0	490.0	5.0	same gene	2021-09	2021	9
1746	1735	11	4	0.16366	1481.0	ORF1ab	2.0	494.0	1470.0	ORF1ab	3.0	490.0	4.0	same gene	2021-09	2021	9
1749	1742	7	4	0.16366	1484.0	ORF1ab	2.0	495.0	1477.0	ORF1ab	1.0	493.0	2.0	same gene	2021-09	2021	9
1750	1742	8	4	0.16366	1485.0	ORF1ab	3.0	495.0	1477.0	ORF1ab	1.0	493.0	2.0	same gene	2021-09	2021	9
1733	1742	9	4	0.16366	1468.0	ORF1ab	1.0	490.0	1477.0	ORF1ab	1.0	493.0	3.0	same gene	2021-09	2021	9
1731	1742	11	4	0.16366	1466.0	ORF1ab	2.0	489.0	1477.0	ORF1ab	1.0	493.0	4.0	same gene	2021-09	2021	9
1734	1750	16	4	0.16366	1469.0	ORF1ab	2.0	490.0	1485.0	ORF1ab	3.0	495.0	5.0	same gene	2021-09	2021	9
1751	1744	7	4	0.16366	1486.0	ORF1ab	1.0	496.0	1479.0	ORF1ab	3.0	493.0	3.0	same gene	2021-09	2021	9
1754	1744	10	4	0.16366	1489.0	ORF1ab	1.0	497.0	1479.0	ORF1ab	3.0	493.0	4.0	same gene	2021-09	2021	9
1754	1739	15	4	0.16366	1489.0	ORF1ab	1.0	497.0	1474.0	ORF1ab	1.0	492.0	5.0	same gene	2021-09	2021	9
1754	1748	6	4	0.16366	1489.0	ORF1ab	1.0	497.0	1483.0	ORF1ab	1.0	495.0	2.0	same gene	2021-09	2021	9
1733	1754	21	4	0.16366	1468.0	ORF1ab	1.0	490.0	1489.0	ORF1ab	1.0	497.0	7.0	same gene	2021-09	2021	9
1754	1749	5	4	0.16366	1489.0	ORF1ab	1.0	497.0	1484.0	ORF1ab	2.0	495.0	2.0	same gene	2021-09	2021	9
1731	1746	15	4	0.16366	1466.0	ORF1ab	2.0	489.0	1481.0	ORF1ab	2.0	494.0	5.0	same gene	2021-09	2021	9
1734	1749	15	4	0.16366	1469.0	ORF1ab	2.0	490.0	1484.0	ORF1ab	2.0	495.0	5.0	same gene	2021-09	2021	9
1748	1742	6	4	0.16366	1483.0	ORF1ab	1.0	495.0	1477.0	ORF1ab	1.0	493.0	2.0	same gene	2021-09	2021	9
1736	1745	9	4	0.16359	1471.0	ORF1ab	1.0	491.0	1480.0	ORF1ab	1.0	494.0	3.0	same gene	2021-09	2021	9
1745	1735	10	4	0.16359	1480.0	ORF1ab	1.0	494.0	1470.0	ORF1ab	3.0	490.0	4.0	same gene	2021-09	2021	9
1737	1745	8	4	0.16359	1472.0	ORF1ab	2.0	491.0	1480.0	ORF1ab	1.0	494.0	3.0	same gene	2021-09	2021	9
1745	1739	6	4	0.16359	1480.0	ORF1ab	1.0	494.0	1474.0	ORF1ab	1.0	492.0	2.0	same gene	2021-09	2021	9
1733	1745	12	4	0.16359	1468.0	ORF1ab	1.0	490.0	1480.0	ORF1ab	1.0	494.0	4.0	same gene	2021-09	2021	9
1745	1737	8	4	0.16359	1480.0	ORF1ab	1.0	494.0	1472.0	ORF1ab	2.0	491.0	3.0	same gene	2021-09	2021	9
1745	1736	9	4	0.16359	1480.0	ORF1ab	1.0	494.0	1471.0	ORF1ab	1.0	491.0	3.0	same gene	2021-09	2021	9
1739	1745	6	4	0.16359	1474.0	ORF1ab	1.0	492.0	1480.0	ORF1ab	1.0	494.0	2.0	same gene	2021-09	2021	9
1745	1733	12	4	0.16359	1480.0	ORF1ab	1.0	494.0	1468.0	ORF1ab	1.0	490.0	4.0	same gene	2021-09	2021	9
1731	1745	14	4	0.16359	1466.0	ORF1ab	2.0	489.0	1480.0	ORF1ab	1.0	494.0	5.0	same gene	2021-09	2021	9
1735	1745	10	4	0.16359	1470.0	ORF1ab	3.0	490.0	1480.0	ORF1ab	1.0	494.0	4.0	same gene	2021-09	2021	9
1745	1731	14	4	0.16359	1480.0	ORF1ab	1.0	494.0	1466.0	ORF1ab	2.0	489.0	5.0	same gene	2021-09	2021	9
1730	1750	20	4	0.16354	1465.0	ORF1ab	1.0	489.0	1485.0	ORF1ab	3.0	495.0	6.0	same gene	2021-09	2021	9
1737	1730	7	4	0.16354	1472.0	ORF1ab	2.0	491.0	1465.0	ORF1ab	1.0	489.0	2.0	same gene	2021-09	2021	9
1730	1737	7	4	0.16354	1465.0	ORF1ab	1.0	489.0	1472.0	ORF1ab	2.0	491.0	2.0	same gene	2021-09	2021	9
1730	1739	9	4	0.16354	1465.0	ORF1ab	1.0	489.0	1474.0	ORF1ab	1.0	492.0	3.0	same gene	2021-09	2021	9
1730	1749	19	4	0.16354	1465.0	ORF1ab	1.0	489.0	1484.0	ORF1ab	2.0	495.0	6.0	same gene	2021-09	2021	9
1750	1730	20	4	0.16354	1485.0	ORF1ab	3.0	495.0	1465.0	ORF1ab	1.0	489.0	6.0	same gene	2021-09	2021	9
1730	1736	6	4	0.16354	1465.0	ORF1ab	1.0	489.0	1471.0	ORF1ab	1.0	491.0	2.0	same gene	2021-09	2021	9
1739	1730	9	4	0.16354	1474.0	ORF1ab	1.0	492.0	1465.0	ORF1ab	1.0	489.0	3.0	same gene	2021-09	2021	9
1749	1730	19	4	0.16354	1484.0	ORF1ab	2.0	495.0	1465.0	ORF1ab	1.0	489.0	6.0	same gene	2021-09	2021	9
1748	1730	18	4	0.16354	1483.0	ORF1ab	1.0	495.0	1465.0	ORF1ab	1.0	489.0	6.0	same gene	2021-09	2021	9
1744	1730	14	4	0.16354	1479.0	ORF1ab	3.0	493.0	1465.0	ORF1ab	1.0	489.0	4.0	same gene	2021-09	2021	9
1736	1730	6	4	0.16354	1471.0	ORF1ab	1.0	491.0	1465.0	ORF1ab	1.0	489.0	2.0	same gene	2021-09	2021	9
1730	1748	18	4	0.16354	1465.0	ORF1ab	1.0	489.0	1483.0	ORF1ab	1.0	495.0	6.0	same gene	2021-09	2021	9
1730	1744	14	4	0.16354	1465.0	ORF1ab	1.0	489.0	1479.0	ORF1ab	3.0	493.0	4.0	same gene	2021-09	2021	9
7511	7517	6	4	0.16352	7246.0	ORF1ab	1.0	2416.0	7252.0	ORF1ab	1.0	2418.0	2.0	same gene	2021-09	2021	9
7514	7520	6	4	0.16352	7249.0	ORF1ab	1.0	2417.0	7255.0	ORF1ab	1.0	2419.0	2.0	same gene	2021-09	2021	9
7510	7520	10	4	0.16352	7245.0	ORF1ab	3.0	2415.0	7255.0	ORF1ab	1.0	2419.0	4.0	same gene	2021-09	2021	9
7511	7524	13	4	0.16352	7246.0	ORF1ab	1.0	2416.0	7259.0	ORF1ab	2.0	2420.0	4.0	same gene	2021-09	2021	9
7515	7524	9	4	0.16352	7250.0	ORF1ab	2.0	2417.0	7259.0	ORF1ab	2.0	2420.0	3.0	same gene	2021-09	2021	9
7511	7523	12	4	0.16352	7246.0	ORF1ab	1.0	2416.0	7258.0	ORF1ab	1.0	2420.0	4.0	same gene	2021-09	2021	9
7514	7523	9	4	0.16352	7249.0	ORF1ab	1.0	2417.0	7258.0	ORF1ab	1.0	2420.0	3.0	same gene	2021-09	2021	9
7511	7520	9	4	0.16352	7246.0	ORF1ab	1.0	2416.0	7255.0	ORF1ab	1.0	2419.0	3.0	same gene	2021-09	2021	9
7514	7524	10	4	0.16352	7249.0	ORF1ab	1.0	2417.0	7259.0	ORF1ab	2.0	2420.0	3.0	same gene	2021-09	2021	9
7510	7515	5	4	0.16352	7245.0	ORF1ab	3.0	2415.0	7250.0	ORF1ab	2.0	2417.0	2.0	same gene	2021-09	2021	9
1748	1732	16	4	0.16352	1483.0	ORF1ab	1.0	495.0	1467.0	ORF1ab	3.0	489.0	6.0	same gene	2021-09	2021	9
7515	7523	8	4	0.16352	7250.0	ORF1ab	2.0	2417.0	7258.0	ORF1ab	1.0	2420.0	3.0	same gene	2021-09	2021	9
1736	1732	4	4	0.16352	1471.0	ORF1ab	1.0	491.0	1467.0	ORF1ab	3.0	489.0	2.0	same gene	2021-09	2021	9
1744	1732	12	4	0.16352	1479.0	ORF1ab	3.0	493.0	1467.0	ORF1ab	3.0	489.0	4.0	same gene	2021-09	2021	9
7517	7524	7	4	0.16352	7252.0	ORF1ab	1.0	2418.0	7259.0	ORF1ab	2.0	2420.0	2.0	same gene	2021-09	2021	9
7515	7520	5	4	0.16352	7250.0	ORF1ab	2.0	2417.0	7255.0	ORF1ab	1.0	2419.0	2.0	same gene	2021-09	2021	9
7510	7524	14	4	0.16352	7245.0	ORF1ab	3.0	2415.0	7259.0	ORF1ab	2.0	2420.0	5.0	same gene	2021-09	2021	9
7510	7514	4	4	0.16352	7245.0	ORF1ab	3.0	2415.0	7249.0	ORF1ab	1.0	2417.0	2.0	same gene	2021-09	2021	9
7510	7523	13	4	0.16352	7245.0	ORF1ab	3.0	2415.0	7258.0	ORF1ab	1.0	2420.0	5.0	same gene	2021-09	2021	9
1749	1732	17	4	0.16352	1484.0	ORF1ab	2.0	495.0	1467.0	ORF1ab	3.0	489.0	6.0	same gene	2021-09	2021	9
7517	7523	6	4	0.16352	7252.0	ORF1ab	1.0	2418.0	7258.0	ORF1ab	1.0	2420.0	2.0	same gene	2021-09	2021	9
1739	1732	7	4	0.16352	1474.0	ORF1ab	1.0	492.0	1467.0	ORF1ab	3.0	489.0	3.0	same gene	2021-09	2021	9
7510	7517	7	4	0.16352	7245.0	ORF1ab	3.0	2415.0	7252.0	ORF1ab	1.0	2418.0	3.0	same gene	2021-09	2021	9
1737	1732	5	4	0.16352	1472.0	ORF1ab	2.0	491.0	1467.0	ORF1ab	3.0	489.0	2.0	same gene	2021-09	2021	9
1750	1732	18	4	0.16352	1485.0	ORF1ab	3.0	495.0	1467.0	ORF1ab	3.0	489.0	6.0	same gene	2021-09	2021	9
1732	1736	4	4	0.16352	1467.0	ORF1ab	3.0	489.0	1471.0	ORF1ab	1.0	491.0	2.0	same gene	2021-09	2021	9
7514	7510	4	4	0.16352	7249.0	ORF1ab	1.0	2417.0	7245.0	ORF1ab	3.0	2415.0	2.0	same gene	2021-09	2021	9
7517	7510	7	4	0.16352	7252.0	ORF1ab	1.0	2418.0	7245.0	ORF1ab	3.0	2415.0	3.0	same gene	2021-09	2021	9
7524	7514	10	4	0.16352	7259.0	ORF1ab	2.0	2420.0	7249.0	ORF1ab	1.0	2417.0	3.0	same gene	2021-09	2021	9
7520	7515	5	4	0.16352	7255.0	ORF1ab	1.0	2419.0	7250.0	ORF1ab	2.0	2417.0	2.0	same gene	2021-09	2021	9
7515	7510	5	4	0.16352	7250.0	ORF1ab	2.0	2417.0	7245.0	ORF1ab	3.0	2415.0	2.0	same gene	2021-09	2021	9
7523	7515	8	4	0.16352	7258.0	ORF1ab	1.0	2420.0	7250.0	ORF1ab	2.0	2417.0	3.0	same gene	2021-09	2021	9
7524	7515	9	4	0.16352	7259.0	ORF1ab	2.0	2420.0	7250.0	ORF1ab	2.0	2417.0	3.0	same gene	2021-09	2021	9
7520	7511	9	4	0.16352	7255.0	ORF1ab	1.0	2419.0	7246.0	ORF1ab	1.0	2416.0	3.0	same gene	2021-09	2021	9
7517	7511	6	4	0.16352	7252.0	ORF1ab	1.0	2418.0	7246.0	ORF1ab	1.0	2416.0	2.0	same gene	2021-09	2021	9
1732	1737	5	4	0.16352	1467.0	ORF1ab	3.0	489.0	1472.0	ORF1ab	2.0	491.0	2.0	same gene	2021-09	2021	9
7524	7510	14	4	0.16352	7259.0	ORF1ab	2.0	2420.0	7245.0	ORF1ab	3.0	2415.0	5.0	same gene	2021-09	2021	9
7523	7510	13	4	0.16352	7258.0	ORF1ab	1.0	2420.0	7245.0	ORF1ab	3.0	2415.0	5.0	same gene	2021-09	2021	9
7520	7510	10	4	0.16352	7255.0	ORF1ab	1.0	2419.0	7245.0	ORF1ab	3.0	2415.0	4.0	same gene	2021-09	2021	9
1732	1750	18	4	0.16352	1467.0	ORF1ab	3.0	489.0	1485.0	ORF1ab	3.0	495.0	6.0	same gene	2021-09	2021	9
1732	1749	17	4	0.16352	1467.0	ORF1ab	3.0	489.0	1484.0	ORF1ab	2.0	495.0	6.0	same gene	2021-09	2021	9
7523	7517	6	4	0.16352	7258.0	ORF1ab	1.0	2420.0	7252.0	ORF1ab	1.0	2418.0	2.0	same gene	2021-09	2021	9
1732	1748	16	4	0.16352	1467.0	ORF1ab	3.0	489.0	1483.0	ORF1ab	1.0	495.0	6.0	same gene	2021-09	2021	9
7524	7517	7	4	0.16352	7259.0	ORF1ab	2.0	2420.0	7252.0	ORF1ab	1.0	2418.0	2.0	same gene	2021-09	2021	9
1732	1744	12	4	0.16352	1467.0	ORF1ab	3.0	489.0	1479.0	ORF1ab	3.0	493.0	4.0	same gene	2021-09	2021	9
7523	7514	9	4	0.16352	7258.0	ORF1ab	1.0	2420.0	7249.0	ORF1ab	1.0	2417.0	3.0	same gene	2021-09	2021	9
1732	1739	7	4	0.16352	1467.0	ORF1ab	3.0	489.0	1474.0	ORF1ab	1.0	492.0	3.0	same gene	2021-09	2021	9
7520	7514	6	4	0.16352	7255.0	ORF1ab	1.0	2419.0	7249.0	ORF1ab	1.0	2417.0	2.0	same gene	2021-09	2021	9
7523	7511	12	4	0.16352	7258.0	ORF1ab	1.0	2420.0	7246.0	ORF1ab	1.0	2416.0	4.0	same gene	2021-09	2021	9
7524	7511	13	4	0.16352	7259.0	ORF1ab	2.0	2420.0	7246.0	ORF1ab	1.0	2416.0	4.0	same gene	2021-09	2021	9
7513	7524	11	4	0.16351	7248.0	ORF1ab	3.0	2416.0	7259.0	ORF1ab	2.0	2420.0	4.0	same gene	2021-09	2021	9
7513	7523	10	4	0.16351	7248.0	ORF1ab	3.0	2416.0	7258.0	ORF1ab	1.0	2420.0	4.0	same gene	2021-09	2021	9
4796	4791	5	4	0.16351	4531.0	ORF1ab	1.0	1511.0	4526.0	ORF1ab	2.0	1509.0	2.0	same gene	2021-09	2021	9
4799	4791	8	4	0.16351	4534.0	ORF1ab	1.0	1512.0	4526.0	ORF1ab	2.0	1509.0	3.0	same gene	2021-09	2021	9
4803	4791	12	4	0.16351	4538.0	ORF1ab	2.0	1513.0	4526.0	ORF1ab	2.0	1509.0	4.0	same gene	2021-09	2021	9
4791	4796	5	4	0.16351	4526.0	ORF1ab	2.0	1509.0	4531.0	ORF1ab	1.0	1511.0	2.0	same gene	2021-09	2021	9
7513	7517	4	4	0.16351	7248.0	ORF1ab	3.0	2416.0	7252.0	ORF1ab	1.0	2418.0	2.0	same gene	2021-09	2021	9
7517	7513	4	4	0.16351	7252.0	ORF1ab	1.0	2418.0	7248.0	ORF1ab	3.0	2416.0	2.0	same gene	2021-09	2021	9
4791	4799	8	4	0.16351	4526.0	ORF1ab	2.0	1509.0	4534.0	ORF1ab	1.0	1512.0	3.0	same gene	2021-09	2021	9
7513	7520	7	4	0.16351	7248.0	ORF1ab	3.0	2416.0	7255.0	ORF1ab	1.0	2419.0	3.0	same gene	2021-09	2021	9
4799	4793	6	4	0.16351	4534.0	ORF1ab	1.0	1512.0	4528.0	ORF1ab	1.0	1510.0	2.0	same gene	2021-09	2021	9
4791	4803	12	4	0.16351	4526.0	ORF1ab	2.0	1509.0	4538.0	ORF1ab	2.0	1513.0	4.0	same gene	2021-09	2021	9
4803	4793	10	4	0.16351	4538.0	ORF1ab	2.0	1513.0	4528.0	ORF1ab	1.0	1510.0	3.0	same gene	2021-09	2021	9
7520	7513	7	4	0.16351	7255.0	ORF1ab	1.0	2419.0	7248.0	ORF1ab	3.0	2416.0	3.0	same gene	2021-09	2021	9
7523	7513	10	4	0.16351	7258.0	ORF1ab	1.0	2420.0	7248.0	ORF1ab	3.0	2416.0	4.0	same gene	2021-09	2021	9
4803	4796	7	4	0.16351	4538.0	ORF1ab	2.0	1513.0	4531.0	ORF1ab	1.0	1511.0	2.0	same gene	2021-09	2021	9
7524	7513	11	4	0.16351	7259.0	ORF1ab	2.0	2420.0	7248.0	ORF1ab	3.0	2416.0	4.0	same gene	2021-09	2021	9
4793	4803	10	4	0.16351	4528.0	ORF1ab	1.0	1510.0	4538.0	ORF1ab	2.0	1513.0	3.0	same gene	2021-09	2021	9
4793	4799	6	4	0.16351	4528.0	ORF1ab	1.0	1510.0	4534.0	ORF1ab	1.0	1512.0	2.0	same gene	2021-09	2021	9
4796	4803	7	4	0.16351	4531.0	ORF1ab	1.0	1511.0	4538.0	ORF1ab	2.0	1513.0	2.0	same gene	2021-09	2021	9
7514	7522	8	4	0.1635	7249.0	ORF1ab	1.0	2417.0	7257.0	ORF1ab	3.0	2419.0	2.0	same gene	2021-09	2021	9
7522	7515	7	4	0.1635	7257.0	ORF1ab	3.0	2419.0	7250.0	ORF1ab	2.0	2417.0	2.0	same gene	2021-09	2021	9
7515	7522	7	4	0.1635	7250.0	ORF1ab	2.0	2417.0	7257.0	ORF1ab	3.0	2419.0	2.0	same gene	2021-09	2021	9
7523	7519	4	4	0.1635	7258.0	ORF1ab	1.0	2420.0	7254.0	ORF1ab	3.0	2418.0	2.0	same gene	2021-09	2021	9
7524	7519	5	4	0.1635	7259.0	ORF1ab	2.0	2420.0	7254.0	ORF1ab	3.0	2418.0	2.0	same gene	2021-09	2021	9
7522	7511	11	4	0.1635	7257.0	ORF1ab	3.0	2419.0	7246.0	ORF1ab	1.0	2416.0	3.0	same gene	2021-09	2021	9
7519	7523	4	4	0.1635	7254.0	ORF1ab	3.0	2418.0	7258.0	ORF1ab	1.0	2420.0	2.0	same gene	2021-09	2021	9
7519	7524	5	4	0.1635	7254.0	ORF1ab	3.0	2418.0	7259.0	ORF1ab	2.0	2420.0	2.0	same gene	2021-09	2021	9
7522	7514	8	4	0.1635	7257.0	ORF1ab	3.0	2419.0	7249.0	ORF1ab	1.0	2417.0	2.0	same gene	2021-09	2021	9
7519	7513	6	4	0.1635	7254.0	ORF1ab	3.0	2418.0	7248.0	ORF1ab	3.0	2416.0	2.0	same gene	2021-09	2021	9
7513	7519	6	4	0.1635	7248.0	ORF1ab	3.0	2416.0	7254.0	ORF1ab	3.0	2418.0	2.0	same gene	2021-09	2021	9
7509	7501	8	4	0.1635	7244.0	ORF1ab	2.0	2415.0	7236.0	ORF1ab	3.0	2412.0	3.0	same gene	2021-09	2021	9
5437	5443	6	4	0.1635	5172.0	ORF1ab	3.0	1724.0	5178.0	ORF1ab	3.0	1726.0	2.0	same gene	2021-09	2021	9
5437	5444	7	4	0.1635	5172.0	ORF1ab	3.0	1724.0	5179.0	ORF1ab	1.0	1727.0	3.0	same gene	2021-09	2021	9
7500	7508	8	4	0.1635	7235.0	ORF1ab	2.0	2412.0	7243.0	ORF1ab	1.0	2415.0	3.0	same gene	2021-09	2021	9
7500	7507	7	4	0.1635	7235.0	ORF1ab	2.0	2412.0	7242.0	ORF1ab	3.0	2414.0	2.0	same gene	2021-09	2021	9
7500	7506	6	4	0.1635	7235.0	ORF1ab	2.0	2412.0	7241.0	ORF1ab	2.0	2414.0	2.0	same gene	2021-09	2021	9
7503	7508	5	4	0.1635	7238.0	ORF1ab	2.0	2413.0	7243.0	ORF1ab	1.0	2415.0	2.0	same gene	2021-09	2021	9
7503	7509	6	4	0.1635	7238.0	ORF1ab	2.0	2413.0	7244.0	ORF1ab	2.0	2415.0	2.0	same gene	2021-09	2021	9
7509	7503	6	4	0.1635	7244.0	ORF1ab	2.0	2415.0	7238.0	ORF1ab	2.0	2413.0	2.0	same gene	2021-09	2021	9
7509	7500	9	4	0.1635	7244.0	ORF1ab	2.0	2415.0	7235.0	ORF1ab	2.0	2412.0	3.0	same gene	2021-09	2021	9
7508	7500	8	4	0.1635	7243.0	ORF1ab	1.0	2415.0	7235.0	ORF1ab	2.0	2412.0	3.0	same gene	2021-09	2021	9
7507	7500	7	4	0.1635	7242.0	ORF1ab	3.0	2414.0	7235.0	ORF1ab	2.0	2412.0	2.0	same gene	2021-09	2021	9
7506	7500	6	4	0.1635	7241.0	ORF1ab	2.0	2414.0	7235.0	ORF1ab	2.0	2412.0	2.0	same gene	2021-09	2021	9
7505	7500	5	4	0.1635	7240.0	ORF1ab	1.0	2414.0	7235.0	ORF1ab	2.0	2412.0	2.0	same gene	2021-09	2021	9
5446	5437	9	4	0.1635	5181.0	ORF1ab	3.0	1727.0	5172.0	ORF1ab	3.0	1724.0	3.0	same gene	2021-09	2021	9
5445	5437	8	4	0.1635	5180.0	ORF1ab	2.0	1727.0	5172.0	ORF1ab	3.0	1724.0	3.0	same gene	2021-09	2021	9
5444	5437	7	4	0.1635	5179.0	ORF1ab	1.0	1727.0	5172.0	ORF1ab	3.0	1724.0	3.0	same gene	2021-09	2021	9
5443	5437	6	4	0.1635	5178.0	ORF1ab	3.0	1726.0	5172.0	ORF1ab	3.0	1724.0	2.0	same gene	2021-09	2021	9
7500	7505	5	4	0.1635	7235.0	ORF1ab	2.0	2412.0	7240.0	ORF1ab	1.0	2414.0	2.0	same gene	2021-09	2021	9
7508	7503	5	4	0.1635	7243.0	ORF1ab	1.0	2415.0	7238.0	ORF1ab	2.0	2413.0	2.0	same gene	2021-09	2021	9
7519	7511	8	4	0.1635	7254.0	ORF1ab	3.0	2418.0	7246.0	ORF1ab	1.0	2416.0	2.0	same gene	2021-09	2021	9
7509	7502	7	4	0.1635	7244.0	ORF1ab	2.0	2415.0	7237.0	ORF1ab	1.0	2413.0	2.0	same gene	2021-09	2021	9
7508	7502	6	4	0.1635	7243.0	ORF1ab	1.0	2415.0	7237.0	ORF1ab	1.0	2413.0	2.0	same gene	2021-09	2021	9
7522	7510	12	4	0.1635	7257.0	ORF1ab	3.0	2419.0	7245.0	ORF1ab	3.0	2415.0	4.0	same gene	2021-09	2021	9
7500	7509	9	4	0.1635	7235.0	ORF1ab	2.0	2412.0	7244.0	ORF1ab	2.0	2415.0	3.0	same gene	2021-09	2021	9
7519	7510	9	4	0.1635	7254.0	ORF1ab	3.0	2418.0	7245.0	ORF1ab	3.0	2415.0	3.0	same gene	2021-09	2021	9
5437	5445	8	4	0.1635	5172.0	ORF1ab	3.0	1724.0	5180.0	ORF1ab	2.0	1727.0	3.0	same gene	2021-09	2021	9
7511	7522	11	4	0.1635	7246.0	ORF1ab	1.0	2416.0	7257.0	ORF1ab	3.0	2419.0	3.0	same gene	2021-09	2021	9
7501	7508	7	4	0.1635	7236.0	ORF1ab	3.0	2412.0	7243.0	ORF1ab	1.0	2415.0	3.0	same gene	2021-09	2021	9
7511	7519	8	4	0.1635	7246.0	ORF1ab	1.0	2416.0	7254.0	ORF1ab	3.0	2418.0	2.0	same gene	2021-09	2021	9
7501	7509	8	4	0.1635	7236.0	ORF1ab	3.0	2412.0	7244.0	ORF1ab	2.0	2415.0	3.0	same gene	2021-09	2021	9
7508	7501	7	4	0.1635	7243.0	ORF1ab	1.0	2415.0	7236.0	ORF1ab	3.0	2412.0	3.0	same gene	2021-09	2021	9
7501	7506	5	4	0.1635	7236.0	ORF1ab	3.0	2412.0	7241.0	ORF1ab	2.0	2414.0	2.0	same gene	2021-09	2021	9
7501	7505	4	4	0.1635	7236.0	ORF1ab	3.0	2412.0	7240.0	ORF1ab	1.0	2414.0	2.0	same gene	2021-09	2021	9
7510	7522	12	4	0.1635	7245.0	ORF1ab	3.0	2415.0	7257.0	ORF1ab	3.0	2419.0	4.0	same gene	2021-09	2021	9
7501	7507	6	4	0.1635	7236.0	ORF1ab	3.0	2412.0	7242.0	ORF1ab	3.0	2414.0	2.0	same gene	2021-09	2021	9
7502	7508	6	4	0.1635	7237.0	ORF1ab	1.0	2413.0	7243.0	ORF1ab	1.0	2415.0	2.0	same gene	2021-09	2021	9
7502	7509	7	4	0.1635	7237.0	ORF1ab	1.0	2413.0	7244.0	ORF1ab	2.0	2415.0	2.0	same gene	2021-09	2021	9
7510	7519	9	4	0.1635	7245.0	ORF1ab	3.0	2415.0	7254.0	ORF1ab	3.0	2418.0	3.0	same gene	2021-09	2021	9
7507	7501	6	4	0.1635	7242.0	ORF1ab	3.0	2414.0	7236.0	ORF1ab	3.0	2412.0	2.0	same gene	2021-09	2021	9
7506	7501	5	4	0.1635	7241.0	ORF1ab	2.0	2414.0	7236.0	ORF1ab	3.0	2412.0	2.0	same gene	2021-09	2021	9
7505	7501	4	4	0.1635	7240.0	ORF1ab	1.0	2414.0	7236.0	ORF1ab	3.0	2412.0	2.0	same gene	2021-09	2021	9
5437	5446	9	4	0.1635	5172.0	ORF1ab	3.0	1724.0	5181.0	ORF1ab	3.0	1727.0	3.0	same gene	2021-09	2021	9
7512	7523	11	4	0.16349	7247.0	ORF1ab	2.0	2416.0	7258.0	ORF1ab	1.0	2420.0	4.0	same gene	2021-09	2021	9
7512	7520	8	4	0.16349	7247.0	ORF1ab	2.0	2416.0	7255.0	ORF1ab	1.0	2419.0	3.0	same gene	2021-09	2021	9
7512	7517	5	4	0.16349	7247.0	ORF1ab	2.0	2416.0	7252.0	ORF1ab	1.0	2418.0	2.0	same gene	2021-09	2021	9
7524	7512	12	4	0.16349	7259.0	ORF1ab	2.0	2420.0	7247.0	ORF1ab	2.0	2416.0	4.0	same gene	2021-09	2021	9
7523	7512	11	4	0.16349	7258.0	ORF1ab	1.0	2420.0	7247.0	ORF1ab	2.0	2416.0	4.0	same gene	2021-09	2021	9
7520	7512	8	4	0.16349	7255.0	ORF1ab	1.0	2419.0	7247.0	ORF1ab	2.0	2416.0	3.0	same gene	2021-09	2021	9
7517	7512	5	4	0.16349	7252.0	ORF1ab	1.0	2418.0	7247.0	ORF1ab	2.0	2416.0	2.0	same gene	2021-09	2021	9
7512	7524	12	4	0.16349	7247.0	ORF1ab	2.0	2416.0	7259.0	ORF1ab	2.0	2420.0	4.0	same gene	2021-09	2021	9
7521	7511	10	4	0.16348	7256.0	ORF1ab	2.0	2419.0	7246.0	ORF1ab	1.0	2416.0	3.0	same gene	2021-09	2021	9
4797	4791	6	4	0.16348	4532.0	ORF1ab	2.0	1511.0	4526.0	ORF1ab	2.0	1509.0	2.0	same gene	2021-09	2021	9
7521	7515	6	4	0.16348	7256.0	ORF1ab	2.0	2419.0	7250.0	ORF1ab	2.0	2417.0	2.0	same gene	2021-09	2021	9
7521	7510	11	4	0.16348	7256.0	ORF1ab	2.0	2419.0	7245.0	ORF1ab	3.0	2415.0	4.0	same gene	2021-09	2021	9
7521	7514	7	4	0.16348	7256.0	ORF1ab	2.0	2419.0	7249.0	ORF1ab	1.0	2417.0	2.0	same gene	2021-09	2021	9
7515	7521	6	4	0.16348	7250.0	ORF1ab	2.0	2417.0	7256.0	ORF1ab	2.0	2419.0	2.0	same gene	2021-09	2021	9
7514	7521	7	4	0.16348	7249.0	ORF1ab	1.0	2417.0	7256.0	ORF1ab	2.0	2419.0	2.0	same gene	2021-09	2021	9
7511	7521	10	4	0.16348	7246.0	ORF1ab	1.0	2416.0	7256.0	ORF1ab	2.0	2419.0	3.0	same gene	2021-09	2021	9
7510	7521	11	4	0.16348	7245.0	ORF1ab	3.0	2415.0	7256.0	ORF1ab	2.0	2419.0	4.0	same gene	2021-09	2021	9
4791	4797	6	4	0.16348	4526.0	ORF1ab	2.0	1509.0	4532.0	ORF1ab	2.0	1511.0	2.0	same gene	2021-09	2021	9
7515	7527	12	4	0.16347	7250.0	ORF1ab	2.0	2417.0	7262.0	ORF1ab	2.0	2421.0	4.0	same gene	2021-09	2021	9
7515	7525	10	4	0.16347	7250.0	ORF1ab	2.0	2417.0	7260.0	ORF1ab	3.0	2420.0	3.0	same gene	2021-09	2021	9
7525	7511	14	4	0.16347	7260.0	ORF1ab	3.0	2420.0	7246.0	ORF1ab	1.0	2416.0	4.0	same gene	2021-09	2021	9
7527	7511	16	4	0.16347	7262.0	ORF1ab	2.0	2421.0	7246.0	ORF1ab	1.0	2416.0	5.0	same gene	2021-09	2021	9
7510	7525	15	4	0.16347	7245.0	ORF1ab	3.0	2415.0	7260.0	ORF1ab	3.0	2420.0	5.0	same gene	2021-09	2021	9
7527	7514	13	4	0.16347	7262.0	ORF1ab	2.0	2421.0	7249.0	ORF1ab	1.0	2417.0	4.0	same gene	2021-09	2021	9
7510	7527	17	4	0.16347	7245.0	ORF1ab	3.0	2415.0	7262.0	ORF1ab	2.0	2421.0	6.0	same gene	2021-09	2021	9
7520	7527	7	4	0.16347	7255.0	ORF1ab	1.0	2419.0	7262.0	ORF1ab	2.0	2421.0	2.0	same gene	2021-09	2021	9
7514	7527	13	4	0.16347	7249.0	ORF1ab	1.0	2417.0	7262.0	ORF1ab	2.0	2421.0	4.0	same gene	2021-09	2021	9
7527	7520	7	4	0.16347	7262.0	ORF1ab	2.0	2421.0	7255.0	ORF1ab	1.0	2419.0	2.0	same gene	2021-09	2021	9
7525	7514	11	4	0.16347	7260.0	ORF1ab	3.0	2420.0	7249.0	ORF1ab	1.0	2417.0	3.0	same gene	2021-09	2021	9
7514	7525	11	4	0.16347	7249.0	ORF1ab	1.0	2417.0	7260.0	ORF1ab	3.0	2420.0	3.0	same gene	2021-09	2021	9
7511	7525	14	4	0.16347	7246.0	ORF1ab	1.0	2416.0	7260.0	ORF1ab	3.0	2420.0	4.0	same gene	2021-09	2021	9
7511	7527	16	4	0.16347	7246.0	ORF1ab	1.0	2416.0	7262.0	ORF1ab	2.0	2421.0	5.0	same gene	2021-09	2021	9
7517	7525	8	4	0.16347	7252.0	ORF1ab	1.0	2418.0	7260.0	ORF1ab	3.0	2420.0	2.0	same gene	2021-09	2021	9
7517	7527	10	4	0.16347	7252.0	ORF1ab	1.0	2418.0	7262.0	ORF1ab	2.0	2421.0	3.0	same gene	2021-09	2021	9
7527	7510	17	4	0.16347	7262.0	ORF1ab	2.0	2421.0	7245.0	ORF1ab	3.0	2415.0	6.0	same gene	2021-09	2021	9
7525	7517	8	4	0.16347	7260.0	ORF1ab	3.0	2420.0	7252.0	ORF1ab	1.0	2418.0	2.0	same gene	2021-09	2021	9
7527	7517	10	4	0.16347	7262.0	ORF1ab	2.0	2421.0	7252.0	ORF1ab	1.0	2418.0	3.0	same gene	2021-09	2021	9
7525	7510	15	4	0.16347	7260.0	ORF1ab	3.0	2420.0	7245.0	ORF1ab	3.0	2415.0	5.0	same gene	2021-09	2021	9
7525	7515	10	4	0.16347	7260.0	ORF1ab	3.0	2420.0	7250.0	ORF1ab	2.0	2417.0	3.0	same gene	2021-09	2021	9
7527	7515	12	4	0.16347	7262.0	ORF1ab	2.0	2421.0	7250.0	ORF1ab	2.0	2417.0	4.0	same gene	2021-09	2021	9
7514	7506	8	4	0.16345	7249.0	ORF1ab	1.0	2417.0	7241.0	ORF1ab	2.0	2414.0	3.0	same gene	2021-09	2021	9
7511	7506	5	4	0.16345	7246.0	ORF1ab	1.0	2416.0	7241.0	ORF1ab	2.0	2414.0	2.0	same gene	2021-09	2021	9
7524	7505	19	4	0.16345	7259.0	ORF1ab	2.0	2420.0	7240.0	ORF1ab	1.0	2414.0	6.0	same gene	2021-09	2021	9
7508	7498	10	4	0.16345	7243.0	ORF1ab	1.0	2415.0	7233.0	ORF1ab	3.0	2411.0	4.0	same gene	2021-09	2021	9
7507	7498	9	4	0.16345	7242.0	ORF1ab	3.0	2414.0	7233.0	ORF1ab	3.0	2411.0	3.0	same gene	2021-09	2021	9
7506	7498	8	4	0.16345	7241.0	ORF1ab	2.0	2414.0	7233.0	ORF1ab	3.0	2411.0	3.0	same gene	2021-09	2021	9
7523	7505	18	4	0.16345	7258.0	ORF1ab	1.0	2420.0	7240.0	ORF1ab	1.0	2414.0	6.0	same gene	2021-09	2021	9
7505	7498	7	4	0.16345	7240.0	ORF1ab	1.0	2414.0	7233.0	ORF1ab	3.0	2411.0	3.0	same gene	2021-09	2021	9
7502	7498	4	4	0.16345	7237.0	ORF1ab	1.0	2413.0	7233.0	ORF1ab	3.0	2411.0	2.0	same gene	2021-09	2021	9
7503	7498	5	4	0.16345	7238.0	ORF1ab	2.0	2413.0	7233.0	ORF1ab	3.0	2411.0	2.0	same gene	2021-09	2021	9
7514	7507	7	4	0.16345	7249.0	ORF1ab	1.0	2417.0	7242.0	ORF1ab	3.0	2414.0	3.0	same gene	2021-09	2021	9
7515	7507	8	4	0.16345	7250.0	ORF1ab	2.0	2417.0	7242.0	ORF1ab	3.0	2414.0	3.0	same gene	2021-09	2021	9
7515	7506	9	4	0.16345	7250.0	ORF1ab	2.0	2417.0	7241.0	ORF1ab	2.0	2414.0	3.0	same gene	2021-09	2021	9
7517	7506	11	4	0.16345	7252.0	ORF1ab	1.0	2418.0	7241.0	ORF1ab	2.0	2414.0	4.0	same gene	2021-09	2021	9
7520	7506	14	4	0.16345	7255.0	ORF1ab	1.0	2419.0	7241.0	ORF1ab	2.0	2414.0	5.0	same gene	2021-09	2021	9
7523	7506	17	4	0.16345	7258.0	ORF1ab	1.0	2420.0	7241.0	ORF1ab	2.0	2414.0	6.0	same gene	2021-09	2021	9
7524	7506	18	4	0.16345	7259.0	ORF1ab	2.0	2420.0	7241.0	ORF1ab	2.0	2414.0	6.0	same gene	2021-09	2021	9
7511	7507	4	4	0.16345	7246.0	ORF1ab	1.0	2416.0	7242.0	ORF1ab	3.0	2414.0	2.0	same gene	2021-09	2021	9
7523	7507	16	4	0.16345	7258.0	ORF1ab	1.0	2420.0	7242.0	ORF1ab	3.0	2414.0	6.0	same gene	2021-09	2021	9
7513	7507	6	4	0.16345	7248.0	ORF1ab	3.0	2416.0	7242.0	ORF1ab	3.0	2414.0	2.0	same gene	2021-09	2021	9
7513	7506	7	4	0.16345	7248.0	ORF1ab	3.0	2416.0	7241.0	ORF1ab	2.0	2414.0	2.0	same gene	2021-09	2021	9
7520	7507	13	4	0.16345	7255.0	ORF1ab	1.0	2419.0	7242.0	ORF1ab	3.0	2414.0	5.0	same gene	2021-09	2021	9
7517	7507	10	4	0.16345	7252.0	ORF1ab	1.0	2418.0	7242.0	ORF1ab	3.0	2414.0	4.0	same gene	2021-09	2021	9
7509	7498	11	4	0.16345	7244.0	ORF1ab	2.0	2415.0	7233.0	ORF1ab	3.0	2411.0	4.0	same gene	2021-09	2021	9
7515	7503	12	4	0.16345	7250.0	ORF1ab	2.0	2417.0	7238.0	ORF1ab	2.0	2413.0	4.0	same gene	2021-09	2021	9
7520	7505	15	4	0.16345	7255.0	ORF1ab	1.0	2419.0	7240.0	ORF1ab	1.0	2414.0	5.0	same gene	2021-09	2021	9
7507	7499	8	4	0.16345	7242.0	ORF1ab	3.0	2414.0	7234.0	ORF1ab	1.0	2412.0	2.0	same gene	2021-09	2021	9
7523	7501	22	4	0.16345	7258.0	ORF1ab	1.0	2420.0	7236.0	ORF1ab	3.0	2412.0	8.0	same gene	2021-09	2021	9
7520	7501	19	4	0.16345	7255.0	ORF1ab	1.0	2419.0	7236.0	ORF1ab	3.0	2412.0	7.0	same gene	2021-09	2021	9
7517	7501	16	4	0.16345	7252.0	ORF1ab	1.0	2418.0	7236.0	ORF1ab	3.0	2412.0	6.0	same gene	2021-09	2021	9
7515	7501	14	4	0.16345	7250.0	ORF1ab	2.0	2417.0	7236.0	ORF1ab	3.0	2412.0	5.0	same gene	2021-09	2021	9
7514	7501	13	4	0.16345	7249.0	ORF1ab	1.0	2417.0	7236.0	ORF1ab	3.0	2412.0	5.0	same gene	2021-09	2021	9
7513	7501	12	4	0.16345	7248.0	ORF1ab	3.0	2416.0	7236.0	ORF1ab	3.0	2412.0	4.0	same gene	2021-09	2021	9
7511	7501	10	4	0.16345	7246.0	ORF1ab	1.0	2416.0	7236.0	ORF1ab	3.0	2412.0	4.0	same gene	2021-09	2021	9
7510	7501	9	4	0.16345	7245.0	ORF1ab	3.0	2415.0	7236.0	ORF1ab	3.0	2412.0	3.0	same gene	2021-09	2021	9
7505	7499	6	4	0.16345	7240.0	ORF1ab	1.0	2414.0	7234.0	ORF1ab	1.0	2412.0	2.0	same gene	2021-09	2021	9
7506	7499	7	4	0.16345	7241.0	ORF1ab	2.0	2414.0	7234.0	ORF1ab	1.0	2412.0	2.0	same gene	2021-09	2021	9
7508	7499	9	4	0.16345	7243.0	ORF1ab	1.0	2415.0	7234.0	ORF1ab	1.0	2412.0	3.0	same gene	2021-09	2021	9
7517	7505	12	4	0.16345	7252.0	ORF1ab	1.0	2418.0	7240.0	ORF1ab	1.0	2414.0	4.0	same gene	2021-09	2021	9
7509	7499	10	4	0.16345	7244.0	ORF1ab	2.0	2415.0	7234.0	ORF1ab	1.0	2412.0	3.0	same gene	2021-09	2021	9
7510	7500	10	4	0.16345	7245.0	ORF1ab	3.0	2415.0	7235.0	ORF1ab	2.0	2412.0	3.0	same gene	2021-09	2021	9
7511	7500	11	4	0.16345	7246.0	ORF1ab	1.0	2416.0	7235.0	ORF1ab	2.0	2412.0	4.0	same gene	2021-09	2021	9
7513	7500	13	4	0.16345	7248.0	ORF1ab	3.0	2416.0	7235.0	ORF1ab	2.0	2412.0	4.0	same gene	2021-09	2021	9
7514	7500	14	4	0.16345	7249.0	ORF1ab	1.0	2417.0	7235.0	ORF1ab	2.0	2412.0	5.0	same gene	2021-09	2021	9
7515	7500	15	4	0.16345	7250.0	ORF1ab	2.0	2417.0	7235.0	ORF1ab	2.0	2412.0	5.0	same gene	2021-09	2021	9
7517	7500	17	4	0.16345	7252.0	ORF1ab	1.0	2418.0	7235.0	ORF1ab	2.0	2412.0	6.0	same gene	2021-09	2021	9
7520	7500	20	4	0.16345	7255.0	ORF1ab	1.0	2419.0	7235.0	ORF1ab	2.0	2412.0	7.0	same gene	2021-09	2021	9
7523	7500	23	4	0.16345	7258.0	ORF1ab	1.0	2420.0	7235.0	ORF1ab	2.0	2412.0	8.0	same gene	2021-09	2021	9
7524	7500	24	4	0.16345	7259.0	ORF1ab	2.0	2420.0	7235.0	ORF1ab	2.0	2412.0	8.0	same gene	2021-09	2021	9
7524	7501	23	4	0.16345	7259.0	ORF1ab	2.0	2420.0	7236.0	ORF1ab	3.0	2412.0	8.0	same gene	2021-09	2021	9
4801	4791	10	4	0.16345	4536.0	ORF1ab	3.0	1512.0	4526.0	ORF1ab	2.0	1509.0	3.0	same gene	2021-09	2021	9
7510	7502	8	4	0.16345	7245.0	ORF1ab	3.0	2415.0	7237.0	ORF1ab	1.0	2413.0	2.0	same gene	2021-09	2021	9
7511	7502	9	4	0.16345	7246.0	ORF1ab	1.0	2416.0	7237.0	ORF1ab	1.0	2413.0	3.0	same gene	2021-09	2021	9
7515	7505	10	4	0.16345	7250.0	ORF1ab	2.0	2417.0	7240.0	ORF1ab	1.0	2414.0	3.0	same gene	2021-09	2021	9
7514	7505	9	4	0.16345	7249.0	ORF1ab	1.0	2417.0	7240.0	ORF1ab	1.0	2414.0	3.0	same gene	2021-09	2021	9
7513	7505	8	4	0.16345	7248.0	ORF1ab	3.0	2416.0	7240.0	ORF1ab	1.0	2414.0	2.0	same gene	2021-09	2021	9
7511	7505	6	4	0.16345	7246.0	ORF1ab	1.0	2416.0	7240.0	ORF1ab	1.0	2414.0	2.0	same gene	2021-09	2021	9
7524	7503	21	4	0.16345	7259.0	ORF1ab	2.0	2420.0	7238.0	ORF1ab	2.0	2413.0	7.0	same gene	2021-09	2021	9
7523	7503	20	4	0.16345	7258.0	ORF1ab	1.0	2420.0	7238.0	ORF1ab	2.0	2413.0	7.0	same gene	2021-09	2021	9
7520	7503	17	4	0.16345	7255.0	ORF1ab	1.0	2419.0	7238.0	ORF1ab	2.0	2413.0	6.0	same gene	2021-09	2021	9
7517	7503	14	4	0.16345	7252.0	ORF1ab	1.0	2418.0	7238.0	ORF1ab	2.0	2413.0	5.0	same gene	2021-09	2021	9
7514	7508	6	4	0.16345	7249.0	ORF1ab	1.0	2417.0	7243.0	ORF1ab	1.0	2415.0	2.0	same gene	2021-09	2021	9
7514	7503	11	4	0.16345	7249.0	ORF1ab	1.0	2417.0	7238.0	ORF1ab	2.0	2413.0	4.0	same gene	2021-09	2021	9
7513	7503	10	4	0.16345	7248.0	ORF1ab	3.0	2416.0	7238.0	ORF1ab	2.0	2413.0	3.0	same gene	2021-09	2021	9
7511	7503	8	4	0.16345	7246.0	ORF1ab	1.0	2416.0	7238.0	ORF1ab	2.0	2413.0	3.0	same gene	2021-09	2021	9
7510	7503	7	4	0.16345	7245.0	ORF1ab	3.0	2415.0	7238.0	ORF1ab	2.0	2413.0	2.0	same gene	2021-09	2021	9
4801	4793	8	4	0.16345	4536.0	ORF1ab	3.0	1512.0	4528.0	ORF1ab	1.0	1510.0	2.0	same gene	2021-09	2021	9
7524	7502	22	4	0.16345	7259.0	ORF1ab	2.0	2420.0	7237.0	ORF1ab	1.0	2413.0	7.0	same gene	2021-09	2021	9
7523	7502	21	4	0.16345	7258.0	ORF1ab	1.0	2420.0	7237.0	ORF1ab	1.0	2413.0	7.0	same gene	2021-09	2021	9
7520	7502	18	4	0.16345	7255.0	ORF1ab	1.0	2419.0	7237.0	ORF1ab	1.0	2413.0	6.0	same gene	2021-09	2021	9
7517	7502	15	4	0.16345	7252.0	ORF1ab	1.0	2418.0	7237.0	ORF1ab	1.0	2413.0	5.0	same gene	2021-09	2021	9
7515	7502	13	4	0.16345	7250.0	ORF1ab	2.0	2417.0	7237.0	ORF1ab	1.0	2413.0	4.0	same gene	2021-09	2021	9
7514	7502	12	4	0.16345	7249.0	ORF1ab	1.0	2417.0	7237.0	ORF1ab	1.0	2413.0	4.0	same gene	2021-09	2021	9
7513	7502	11	4	0.16345	7248.0	ORF1ab	3.0	2416.0	7237.0	ORF1ab	1.0	2413.0	3.0	same gene	2021-09	2021	9
7524	7507	17	4	0.16345	7259.0	ORF1ab	2.0	2420.0	7242.0	ORF1ab	3.0	2414.0	6.0	same gene	2021-09	2021	9
7499	7509	10	4	0.16345	7234.0	ORF1ab	1.0	2412.0	7244.0	ORF1ab	2.0	2415.0	3.0	same gene	2021-09	2021	9
7515	7508	7	4	0.16345	7250.0	ORF1ab	2.0	2417.0	7243.0	ORF1ab	1.0	2415.0	2.0	same gene	2021-09	2021	9
7517	7508	9	4	0.16345	7252.0	ORF1ab	1.0	2418.0	7243.0	ORF1ab	1.0	2415.0	3.0	same gene	2021-09	2021	9
7506	7520	14	4	0.16345	7241.0	ORF1ab	2.0	2414.0	7255.0	ORF1ab	1.0	2419.0	5.0	same gene	2021-09	2021	9
7506	7517	11	4	0.16345	7241.0	ORF1ab	2.0	2414.0	7252.0	ORF1ab	1.0	2418.0	4.0	same gene	2021-09	2021	9
7506	7515	9	4	0.16345	7241.0	ORF1ab	2.0	2414.0	7250.0	ORF1ab	2.0	2417.0	3.0	same gene	2021-09	2021	9
7506	7514	8	4	0.16345	7241.0	ORF1ab	2.0	2414.0	7249.0	ORF1ab	1.0	2417.0	3.0	same gene	2021-09	2021	9
7506	7513	7	4	0.16345	7241.0	ORF1ab	2.0	2414.0	7248.0	ORF1ab	3.0	2416.0	2.0	same gene	2021-09	2021	9
7506	7511	5	4	0.16345	7241.0	ORF1ab	2.0	2414.0	7246.0	ORF1ab	1.0	2416.0	2.0	same gene	2021-09	2021	9
7505	7524	19	4	0.16345	7240.0	ORF1ab	1.0	2414.0	7259.0	ORF1ab	2.0	2420.0	6.0	same gene	2021-09	2021	9
7505	7523	18	4	0.16345	7240.0	ORF1ab	1.0	2414.0	7258.0	ORF1ab	1.0	2420.0	6.0	same gene	2021-09	2021	9
7505	7520	15	4	0.16345	7240.0	ORF1ab	1.0	2414.0	7255.0	ORF1ab	1.0	2419.0	5.0	same gene	2021-09	2021	9
7505	7517	12	4	0.16345	7240.0	ORF1ab	1.0	2414.0	7252.0	ORF1ab	1.0	2418.0	4.0	same gene	2021-09	2021	9
7505	7515	10	4	0.16345	7240.0	ORF1ab	1.0	2414.0	7250.0	ORF1ab	2.0	2417.0	3.0	same gene	2021-09	2021	9
7505	7514	9	4	0.16345	7240.0	ORF1ab	1.0	2414.0	7249.0	ORF1ab	1.0	2417.0	3.0	same gene	2021-09	2021	9
7505	7513	8	4	0.16345	7240.0	ORF1ab	1.0	2414.0	7248.0	ORF1ab	3.0	2416.0	2.0	same gene	2021-09	2021	9
7505	7511	6	4	0.16345	7240.0	ORF1ab	1.0	2414.0	7246.0	ORF1ab	1.0	2416.0	2.0	same gene	2021-09	2021	9
7503	7524	21	4	0.16345	7238.0	ORF1ab	2.0	2413.0	7259.0	ORF1ab	2.0	2420.0	7.0	same gene	2021-09	2021	9
7503	7523	20	4	0.16345	7238.0	ORF1ab	2.0	2413.0	7258.0	ORF1ab	1.0	2420.0	7.0	same gene	2021-09	2021	9
7503	7520	17	4	0.16345	7238.0	ORF1ab	2.0	2413.0	7255.0	ORF1ab	1.0	2419.0	6.0	same gene	2021-09	2021	9
7503	7517	14	4	0.16345	7238.0	ORF1ab	2.0	2413.0	7252.0	ORF1ab	1.0	2418.0	5.0	same gene	2021-09	2021	9
7503	7515	12	4	0.16345	7238.0	ORF1ab	2.0	2413.0	7250.0	ORF1ab	2.0	2417.0	4.0	same gene	2021-09	2021	9
7503	7514	11	4	0.16345	7238.0	ORF1ab	2.0	2413.0	7249.0	ORF1ab	1.0	2417.0	4.0	same gene	2021-09	2021	9
7503	7513	10	4	0.16345	7238.0	ORF1ab	2.0	2413.0	7248.0	ORF1ab	3.0	2416.0	3.0	same gene	2021-09	2021	9
7506	7523	17	4	0.16345	7241.0	ORF1ab	2.0	2414.0	7258.0	ORF1ab	1.0	2420.0	6.0	same gene	2021-09	2021	9
7506	7524	18	4	0.16345	7241.0	ORF1ab	2.0	2414.0	7259.0	ORF1ab	2.0	2420.0	6.0	same gene	2021-09	2021	9
7507	7511	4	4	0.16345	7242.0	ORF1ab	3.0	2414.0	7246.0	ORF1ab	1.0	2416.0	2.0	same gene	2021-09	2021	9
7508	7520	12	4	0.16345	7243.0	ORF1ab	1.0	2415.0	7255.0	ORF1ab	1.0	2419.0	4.0	same gene	2021-09	2021	9
7509	7524	15	4	0.16345	7244.0	ORF1ab	2.0	2415.0	7259.0	ORF1ab	2.0	2420.0	5.0	same gene	2021-09	2021	9
7509	7523	14	4	0.16345	7244.0	ORF1ab	2.0	2415.0	7258.0	ORF1ab	1.0	2420.0	5.0	same gene	2021-09	2021	9
7509	7520	11	4	0.16345	7244.0	ORF1ab	2.0	2415.0	7255.0	ORF1ab	1.0	2419.0	4.0	same gene	2021-09	2021	9
7509	7517	8	4	0.16345	7244.0	ORF1ab	2.0	2415.0	7252.0	ORF1ab	1.0	2418.0	3.0	same gene	2021-09	2021	9
7509	7515	6	4	0.16345	7244.0	ORF1ab	2.0	2415.0	7250.0	ORF1ab	2.0	2417.0	2.0	same gene	2021-09	2021	9
7509	7514	5	4	0.16345	7244.0	ORF1ab	2.0	2415.0	7249.0	ORF1ab	1.0	2417.0	2.0	same gene	2021-09	2021	9
7508	7524	16	4	0.16345	7243.0	ORF1ab	1.0	2415.0	7259.0	ORF1ab	2.0	2420.0	5.0	same gene	2021-09	2021	9
7508	7523	15	4	0.16345	7243.0	ORF1ab	1.0	2415.0	7258.0	ORF1ab	1.0	2420.0	5.0	same gene	2021-09	2021	9
4793	4801	8	4	0.16345	4528.0	ORF1ab	1.0	1510.0	4536.0	ORF1ab	3.0	1512.0	2.0	same gene	2021-09	2021	9
7508	7517	9	4	0.16345	7243.0	ORF1ab	1.0	2415.0	7252.0	ORF1ab	1.0	2418.0	3.0	same gene	2021-09	2021	9
7507	7513	6	4	0.16345	7242.0	ORF1ab	3.0	2414.0	7248.0	ORF1ab	3.0	2416.0	2.0	same gene	2021-09	2021	9
7508	7515	7	4	0.16345	7243.0	ORF1ab	1.0	2415.0	7250.0	ORF1ab	2.0	2417.0	2.0	same gene	2021-09	2021	9
7508	7514	6	4	0.16345	7243.0	ORF1ab	1.0	2415.0	7249.0	ORF1ab	1.0	2417.0	2.0	same gene	2021-09	2021	9
7507	7524	17	4	0.16345	7242.0	ORF1ab	3.0	2414.0	7259.0	ORF1ab	2.0	2420.0	6.0	same gene	2021-09	2021	9
7507	7523	16	4	0.16345	7242.0	ORF1ab	3.0	2414.0	7258.0	ORF1ab	1.0	2420.0	6.0	same gene	2021-09	2021	9
7507	7520	13	4	0.16345	7242.0	ORF1ab	3.0	2414.0	7255.0	ORF1ab	1.0	2419.0	5.0	same gene	2021-09	2021	9
7507	7517	10	4	0.16345	7242.0	ORF1ab	3.0	2414.0	7252.0	ORF1ab	1.0	2418.0	4.0	same gene	2021-09	2021	9
7507	7515	8	4	0.16345	7242.0	ORF1ab	3.0	2414.0	7250.0	ORF1ab	2.0	2417.0	3.0	same gene	2021-09	2021	9
7507	7514	7	4	0.16345	7242.0	ORF1ab	3.0	2414.0	7249.0	ORF1ab	1.0	2417.0	3.0	same gene	2021-09	2021	9
4791	4801	10	4	0.16345	4526.0	ORF1ab	2.0	1509.0	4536.0	ORF1ab	3.0	1512.0	3.0	same gene	2021-09	2021	9
7503	7511	8	4	0.16345	7238.0	ORF1ab	2.0	2413.0	7246.0	ORF1ab	1.0	2416.0	3.0	same gene	2021-09	2021	9
7503	7510	7	4	0.16345	7238.0	ORF1ab	2.0	2413.0	7245.0	ORF1ab	3.0	2415.0	2.0	same gene	2021-09	2021	9
7502	7524	22	4	0.16345	7237.0	ORF1ab	1.0	2413.0	7259.0	ORF1ab	2.0	2420.0	7.0	same gene	2021-09	2021	9
7498	7503	5	4	0.16345	7233.0	ORF1ab	3.0	2411.0	7238.0	ORF1ab	2.0	2413.0	2.0	same gene	2021-09	2021	9
7499	7508	9	4	0.16345	7234.0	ORF1ab	1.0	2412.0	7243.0	ORF1ab	1.0	2415.0	3.0	same gene	2021-09	2021	9
7499	7507	8	4	0.16345	7234.0	ORF1ab	1.0	2412.0	7242.0	ORF1ab	3.0	2414.0	2.0	same gene	2021-09	2021	9
7499	7506	7	4	0.16345	7234.0	ORF1ab	1.0	2412.0	7241.0	ORF1ab	2.0	2414.0	2.0	same gene	2021-09	2021	9
7499	7505	6	4	0.16345	7234.0	ORF1ab	1.0	2412.0	7240.0	ORF1ab	1.0	2414.0	2.0	same gene	2021-09	2021	9
7498	7509	11	4	0.16345	7233.0	ORF1ab	3.0	2411.0	7244.0	ORF1ab	2.0	2415.0	4.0	same gene	2021-09	2021	9
7498	7508	10	4	0.16345	7233.0	ORF1ab	3.0	2411.0	7243.0	ORF1ab	1.0	2415.0	4.0	same gene	2021-09	2021	9
7498	7507	9	4	0.16345	7233.0	ORF1ab	3.0	2411.0	7242.0	ORF1ab	3.0	2414.0	3.0	same gene	2021-09	2021	9
7498	7506	8	4	0.16345	7233.0	ORF1ab	3.0	2411.0	7241.0	ORF1ab	2.0	2414.0	3.0	same gene	2021-09	2021	9
7498	7505	7	4	0.16345	7233.0	ORF1ab	3.0	2411.0	7240.0	ORF1ab	1.0	2414.0	3.0	same gene	2021-09	2021	9
7498	7502	4	4	0.16345	7233.0	ORF1ab	3.0	2411.0	7237.0	ORF1ab	1.0	2413.0	2.0	same gene	2021-09	2021	9
7500	7511	11	4	0.16345	7235.0	ORF1ab	2.0	2412.0	7246.0	ORF1ab	1.0	2416.0	4.0	same gene	2021-09	2021	9
7524	7509	15	4	0.16345	7259.0	ORF1ab	2.0	2420.0	7244.0	ORF1ab	2.0	2415.0	5.0	same gene	2021-09	2021	9
7523	7509	14	4	0.16345	7258.0	ORF1ab	1.0	2420.0	7244.0	ORF1ab	2.0	2415.0	5.0	same gene	2021-09	2021	9
7520	7509	11	4	0.16345	7255.0	ORF1ab	1.0	2419.0	7244.0	ORF1ab	2.0	2415.0	4.0	same gene	2021-09	2021	9
7517	7509	8	4	0.16345	7252.0	ORF1ab	1.0	2418.0	7244.0	ORF1ab	2.0	2415.0	3.0	same gene	2021-09	2021	9
7515	7509	6	4	0.16345	7250.0	ORF1ab	2.0	2417.0	7244.0	ORF1ab	2.0	2415.0	2.0	same gene	2021-09	2021	9
7514	7509	5	4	0.16345	7249.0	ORF1ab	1.0	2417.0	7244.0	ORF1ab	2.0	2415.0	2.0	same gene	2021-09	2021	9
7524	7508	16	4	0.16345	7259.0	ORF1ab	2.0	2420.0	7243.0	ORF1ab	1.0	2415.0	5.0	same gene	2021-09	2021	9
7523	7508	15	4	0.16345	7258.0	ORF1ab	1.0	2420.0	7243.0	ORF1ab	1.0	2415.0	5.0	same gene	2021-09	2021	9
7520	7508	12	4	0.16345	7255.0	ORF1ab	1.0	2419.0	7243.0	ORF1ab	1.0	2415.0	4.0	same gene	2021-09	2021	9
7500	7510	10	4	0.16345	7235.0	ORF1ab	2.0	2412.0	7245.0	ORF1ab	3.0	2415.0	3.0	same gene	2021-09	2021	9
7500	7513	13	4	0.16345	7235.0	ORF1ab	2.0	2412.0	7248.0	ORF1ab	3.0	2416.0	4.0	same gene	2021-09	2021	9
7502	7523	21	4	0.16345	7237.0	ORF1ab	1.0	2413.0	7258.0	ORF1ab	1.0	2420.0	7.0	same gene	2021-09	2021	9
7501	7517	16	4	0.16345	7236.0	ORF1ab	3.0	2412.0	7252.0	ORF1ab	1.0	2418.0	6.0	same gene	2021-09	2021	9
7502	7520	18	4	0.16345	7237.0	ORF1ab	1.0	2413.0	7255.0	ORF1ab	1.0	2419.0	6.0	same gene	2021-09	2021	9
7502	7517	15	4	0.16345	7237.0	ORF1ab	1.0	2413.0	7252.0	ORF1ab	1.0	2418.0	5.0	same gene	2021-09	2021	9
7502	7515	13	4	0.16345	7237.0	ORF1ab	1.0	2413.0	7250.0	ORF1ab	2.0	2417.0	4.0	same gene	2021-09	2021	9
7502	7514	12	4	0.16345	7237.0	ORF1ab	1.0	2413.0	7249.0	ORF1ab	1.0	2417.0	4.0	same gene	2021-09	2021	9
7502	7513	11	4	0.16345	7237.0	ORF1ab	1.0	2413.0	7248.0	ORF1ab	3.0	2416.0	3.0	same gene	2021-09	2021	9
7502	7511	9	4	0.16345	7237.0	ORF1ab	1.0	2413.0	7246.0	ORF1ab	1.0	2416.0	3.0	same gene	2021-09	2021	9
7502	7510	8	4	0.16345	7237.0	ORF1ab	1.0	2413.0	7245.0	ORF1ab	3.0	2415.0	2.0	same gene	2021-09	2021	9
7501	7524	23	4	0.16345	7236.0	ORF1ab	3.0	2412.0	7259.0	ORF1ab	2.0	2420.0	8.0	same gene	2021-09	2021	9
7501	7520	19	4	0.16345	7236.0	ORF1ab	3.0	2412.0	7255.0	ORF1ab	1.0	2419.0	7.0	same gene	2021-09	2021	9
7501	7515	14	4	0.16345	7236.0	ORF1ab	3.0	2412.0	7250.0	ORF1ab	2.0	2417.0	5.0	same gene	2021-09	2021	9
7500	7514	14	4	0.16345	7235.0	ORF1ab	2.0	2412.0	7249.0	ORF1ab	1.0	2417.0	5.0	same gene	2021-09	2021	9
7501	7514	13	4	0.16345	7236.0	ORF1ab	3.0	2412.0	7249.0	ORF1ab	1.0	2417.0	5.0	same gene	2021-09	2021	9
7501	7513	12	4	0.16345	7236.0	ORF1ab	3.0	2412.0	7248.0	ORF1ab	3.0	2416.0	4.0	same gene	2021-09	2021	9
7501	7511	10	4	0.16345	7236.0	ORF1ab	3.0	2412.0	7246.0	ORF1ab	1.0	2416.0	4.0	same gene	2021-09	2021	9
7501	7510	9	4	0.16345	7236.0	ORF1ab	3.0	2412.0	7245.0	ORF1ab	3.0	2415.0	3.0	same gene	2021-09	2021	9
7500	7524	24	4	0.16345	7235.0	ORF1ab	2.0	2412.0	7259.0	ORF1ab	2.0	2420.0	8.0	same gene	2021-09	2021	9
7500	7523	23	4	0.16345	7235.0	ORF1ab	2.0	2412.0	7258.0	ORF1ab	1.0	2420.0	8.0	same gene	2021-09	2021	9
7500	7520	20	4	0.16345	7235.0	ORF1ab	2.0	2412.0	7255.0	ORF1ab	1.0	2419.0	7.0	same gene	2021-09	2021	9
7500	7517	17	4	0.16345	7235.0	ORF1ab	2.0	2412.0	7252.0	ORF1ab	1.0	2418.0	6.0	same gene	2021-09	2021	9
7500	7515	15	4	0.16345	7235.0	ORF1ab	2.0	2412.0	7250.0	ORF1ab	2.0	2417.0	5.0	same gene	2021-09	2021	9
7501	7523	22	4	0.16345	7236.0	ORF1ab	3.0	2412.0	7258.0	ORF1ab	1.0	2420.0	8.0	same gene	2021-09	2021	9
7498	7525	27	4	0.16344	7233.0	ORF1ab	3.0	2411.0	7260.0	ORF1ab	3.0	2420.0	9.0	same gene	2021-09	2021	9
7527	7498	29	4	0.16344	7262.0	ORF1ab	2.0	2421.0	7233.0	ORF1ab	3.0	2411.0	10.0	same gene	2021-09	2021	9
4802	4791	11	4	0.16344	4537.0	ORF1ab	1.0	1513.0	4526.0	ORF1ab	2.0	1509.0	4.0	same gene	2021-09	2021	9
7499	7527	28	4	0.16344	7234.0	ORF1ab	1.0	2412.0	7262.0	ORF1ab	2.0	2421.0	9.0	same gene	2021-09	2021	9
7499	7525	26	4	0.16344	7234.0	ORF1ab	1.0	2412.0	7260.0	ORF1ab	3.0	2420.0	8.0	same gene	2021-09	2021	9
7498	7527	29	4	0.16344	7233.0	ORF1ab	3.0	2411.0	7262.0	ORF1ab	2.0	2421.0	10.0	same gene	2021-09	2021	9
7525	7498	27	4	0.16344	7260.0	ORF1ab	3.0	2420.0	7233.0	ORF1ab	3.0	2411.0	9.0	same gene	2021-09	2021	9
7525	7499	26	4	0.16344	7260.0	ORF1ab	3.0	2420.0	7234.0	ORF1ab	1.0	2412.0	8.0	same gene	2021-09	2021	9
7527	7499	28	4	0.16344	7262.0	ORF1ab	2.0	2421.0	7234.0	ORF1ab	1.0	2412.0	9.0	same gene	2021-09	2021	9
4804	4793	11	4	0.16344	4539.0	ORF1ab	3.0	1513.0	4528.0	ORF1ab	1.0	1510.0	3.0	same gene	2021-09	2021	9
4802	4793	9	4	0.16344	4537.0	ORF1ab	1.0	1513.0	4528.0	ORF1ab	1.0	1510.0	3.0	same gene	2021-09	2021	9
4793	4804	11	4	0.16344	4528.0	ORF1ab	1.0	1510.0	4539.0	ORF1ab	3.0	1513.0	3.0	same gene	2021-09	2021	9
4793	4802	9	4	0.16344	4528.0	ORF1ab	1.0	1510.0	4537.0	ORF1ab	1.0	1513.0	3.0	same gene	2021-09	2021	9
4791	4804	13	4	0.16344	4526.0	ORF1ab	2.0	1509.0	4539.0	ORF1ab	3.0	1513.0	4.0	same gene	2021-09	2021	9
4804	4791	13	4	0.16344	4539.0	ORF1ab	3.0	1513.0	4526.0	ORF1ab	2.0	1509.0	4.0	same gene	2021-09	2021	9
4791	4802	11	4	0.16344	4526.0	ORF1ab	2.0	1509.0	4537.0	ORF1ab	1.0	1513.0	4.0	same gene	2021-09	2021	9
1729	1737	8	4	0.16343	1464.0	ORF1ab	3.0	488.0	1472.0	ORF1ab	2.0	491.0	3.0	same gene	2021-09	2021	9
1729	1735	6	4	0.16343	1464.0	ORF1ab	3.0	488.0	1470.0	ORF1ab	3.0	490.0	2.0	same gene	2021-09	2021	9
7735	7739	4	4	0.16343	7470.0	ORF1ab	3.0	2490.0	7474.0	ORF1ab	1.0	2492.0	2.0	same gene	2021-09	2021	9
7739	7735	4	4	0.16343	7474.0	ORF1ab	1.0	2492.0	7470.0	ORF1ab	3.0	2490.0	2.0	same gene	2021-09	2021	9
1733	1729	4	4	0.16343	1468.0	ORF1ab	1.0	490.0	1464.0	ORF1ab	3.0	488.0	2.0	same gene	2021-09	2021	9
1735	1729	6	4	0.16343	1470.0	ORF1ab	3.0	490.0	1464.0	ORF1ab	3.0	488.0	2.0	same gene	2021-09	2021	9
1733	1741	8	4	0.16343	1468.0	ORF1ab	1.0	490.0	1476.0	ORF1ab	3.0	492.0	2.0	same gene	2021-09	2021	9
1749	1741	8	4	0.16343	1484.0	ORF1ab	2.0	495.0	1476.0	ORF1ab	3.0	492.0	3.0	same gene	2021-09	2021	9
1748	1741	7	4	0.16343	1483.0	ORF1ab	1.0	495.0	1476.0	ORF1ab	3.0	492.0	3.0	same gene	2021-09	2021	9
1737	1729	8	4	0.16343	1472.0	ORF1ab	2.0	491.0	1464.0	ORF1ab	3.0	488.0	3.0	same gene	2021-09	2021	9
1729	1749	20	4	0.16343	1464.0	ORF1ab	3.0	488.0	1484.0	ORF1ab	2.0	495.0	7.0	same gene	2021-09	2021	9
1739	1729	10	4	0.16343	1474.0	ORF1ab	1.0	492.0	1464.0	ORF1ab	3.0	488.0	4.0	same gene	2021-09	2021	9
1744	1729	15	4	0.16343	1479.0	ORF1ab	3.0	493.0	1464.0	ORF1ab	3.0	488.0	5.0	same gene	2021-09	2021	9
1741	1735	6	4	0.16343	1476.0	ORF1ab	3.0	492.0	1470.0	ORF1ab	3.0	490.0	2.0	same gene	2021-09	2021	9
1748	1729	19	4	0.16343	1483.0	ORF1ab	1.0	495.0	1464.0	ORF1ab	3.0	488.0	7.0	same gene	2021-09	2021	9
1749	1729	20	4	0.16343	1484.0	ORF1ab	2.0	495.0	1464.0	ORF1ab	3.0	488.0	7.0	same gene	2021-09	2021	9
1729	1748	19	4	0.16343	1464.0	ORF1ab	3.0	488.0	1483.0	ORF1ab	1.0	495.0	7.0	same gene	2021-09	2021	9
1729	1744	15	4	0.16343	1464.0	ORF1ab	3.0	488.0	1479.0	ORF1ab	3.0	493.0	5.0	same gene	2021-09	2021	9
1741	1733	8	4	0.16343	1476.0	ORF1ab	3.0	492.0	1468.0	ORF1ab	1.0	490.0	2.0	same gene	2021-09	2021	9
1729	1739	10	4	0.16343	1464.0	ORF1ab	3.0	488.0	1474.0	ORF1ab	1.0	492.0	4.0	same gene	2021-09	2021	9
1731	1741	10	4	0.16343	1466.0	ORF1ab	2.0	489.0	1476.0	ORF1ab	3.0	492.0	3.0	same gene	2021-09	2021	9
1741	1731	10	4	0.16343	1476.0	ORF1ab	3.0	492.0	1466.0	ORF1ab	2.0	489.0	3.0	same gene	2021-09	2021	9
1729	1733	4	4	0.16343	1464.0	ORF1ab	3.0	488.0	1468.0	ORF1ab	1.0	490.0	2.0	same gene	2021-09	2021	9
7735	7746	11	4	0.16343	7470.0	ORF1ab	3.0	2490.0	7481.0	ORF1ab	2.0	2494.0	4.0	same gene	2021-09	2021	9
7746	7735	11	4	0.16343	7481.0	ORF1ab	2.0	2494.0	7470.0	ORF1ab	3.0	2490.0	4.0	same gene	2021-09	2021	9
1741	1748	7	4	0.16343	1476.0	ORF1ab	3.0	492.0	1483.0	ORF1ab	1.0	495.0	3.0	same gene	2021-09	2021	9
1735	1741	6	4	0.16343	1470.0	ORF1ab	3.0	490.0	1476.0	ORF1ab	3.0	492.0	2.0	same gene	2021-09	2021	9
1741	1749	8	4	0.16343	1476.0	ORF1ab	3.0	492.0	1484.0	ORF1ab	2.0	495.0	3.0	same gene	2021-09	2021	9
7509	7504	5	4	0.1634	7244.0	ORF1ab	2.0	2415.0	7239.0	ORF1ab	3.0	2413.0	2.0	same gene	2021-09	2021	9
7504	7509	5	4	0.1634	7239.0	ORF1ab	3.0	2413.0	7244.0	ORF1ab	2.0	2415.0	2.0	same gene	2021-09	2021	9
7504	7508	4	4	0.1634	7239.0	ORF1ab	3.0	2413.0	7243.0	ORF1ab	1.0	2415.0	2.0	same gene	2021-09	2021	9
7508	7504	4	4	0.1634	7243.0	ORF1ab	1.0	2415.0	7239.0	ORF1ab	3.0	2413.0	2.0	same gene	2021-09	2021	9
7524	7516	8	4	0.16338	7259.0	ORF1ab	2.0	2420.0	7251.0	ORF1ab	3.0	2417.0	3.0	same gene	2021-09	2021	9
7523	7516	7	4	0.16338	7258.0	ORF1ab	1.0	2420.0	7251.0	ORF1ab	3.0	2417.0	3.0	same gene	2021-09	2021	9
7520	7516	4	4	0.16338	7255.0	ORF1ab	1.0	2419.0	7251.0	ORF1ab	3.0	2417.0	2.0	same gene	2021-09	2021	9
7516	7510	6	4	0.16338	7251.0	ORF1ab	3.0	2417.0	7245.0	ORF1ab	3.0	2415.0	2.0	same gene	2021-09	2021	9
7510	7516	6	4	0.16338	7245.0	ORF1ab	3.0	2415.0	7251.0	ORF1ab	3.0	2417.0	2.0	same gene	2021-09	2021	9
7516	7520	4	4	0.16338	7251.0	ORF1ab	3.0	2417.0	7255.0	ORF1ab	1.0	2419.0	2.0	same gene	2021-09	2021	9
7516	7523	7	4	0.16338	7251.0	ORF1ab	3.0	2417.0	7258.0	ORF1ab	1.0	2420.0	3.0	same gene	2021-09	2021	9
7516	7524	8	4	0.16338	7251.0	ORF1ab	3.0	2417.0	7259.0	ORF1ab	2.0	2420.0	3.0	same gene	2021-09	2021	9
4799	4792	7	4	0.16337	4534.0	ORF1ab	1.0	1512.0	4527.0	ORF1ab	3.0	1509.0	3.0	same gene	2021-09	2021	9
4792	4799	7	4	0.16337	4527.0	ORF1ab	3.0	1509.0	4534.0	ORF1ab	1.0	1512.0	3.0	same gene	2021-09	2021	9
4792	4796	4	4	0.16337	4527.0	ORF1ab	3.0	1509.0	4531.0	ORF1ab	1.0	1511.0	2.0	same gene	2021-09	2021	9
4793	4800	7	4	0.16337	4528.0	ORF1ab	1.0	1510.0	4535.0	ORF1ab	2.0	1512.0	2.0	same gene	2021-09	2021	9
4796	4792	4	4	0.16337	4531.0	ORF1ab	1.0	1511.0	4527.0	ORF1ab	3.0	1509.0	2.0	same gene	2021-09	2021	9
4792	4803	11	4	0.16337	4527.0	ORF1ab	3.0	1509.0	4538.0	ORF1ab	2.0	1513.0	4.0	same gene	2021-09	2021	9
4791	4798	7	4	0.16337	4526.0	ORF1ab	2.0	1509.0	4533.0	ORF1ab	3.0	1511.0	2.0	same gene	2021-09	2021	9
4791	4800	9	4	0.16337	4526.0	ORF1ab	2.0	1509.0	4535.0	ORF1ab	2.0	1512.0	3.0	same gene	2021-09	2021	9
4803	4792	11	4	0.16337	4538.0	ORF1ab	2.0	1513.0	4527.0	ORF1ab	3.0	1509.0	4.0	same gene	2021-09	2021	9
4800	4793	7	4	0.16337	4535.0	ORF1ab	2.0	1512.0	4528.0	ORF1ab	1.0	1510.0	2.0	same gene	2021-09	2021	9
4800	4791	9	4	0.16337	4535.0	ORF1ab	2.0	1512.0	4526.0	ORF1ab	2.0	1509.0	3.0	same gene	2021-09	2021	9
4798	4791	7	4	0.16337	4533.0	ORF1ab	3.0	1511.0	4526.0	ORF1ab	2.0	1509.0	2.0	same gene	2021-09	2021	9
7518	7510	8	4	0.16333	7253.0	ORF1ab	2.0	2418.0	7245.0	ORF1ab	3.0	2415.0	3.0	same gene	2021-09	2021	9
7518	7524	6	4	0.16333	7253.0	ORF1ab	2.0	2418.0	7259.0	ORF1ab	2.0	2420.0	2.0	same gene	2021-09	2021	9
7518	7523	5	4	0.16333	7253.0	ORF1ab	2.0	2418.0	7258.0	ORF1ab	1.0	2420.0	2.0	same gene	2021-09	2021	9
7524	7518	6	4	0.16333	7259.0	ORF1ab	2.0	2420.0	7253.0	ORF1ab	2.0	2418.0	2.0	same gene	2021-09	2021	9
7511	7518	7	4	0.16333	7246.0	ORF1ab	1.0	2416.0	7253.0	ORF1ab	2.0	2418.0	2.0	same gene	2021-09	2021	9
7510	7518	8	4	0.16333	7245.0	ORF1ab	3.0	2415.0	7253.0	ORF1ab	2.0	2418.0	3.0	same gene	2021-09	2021	9
7518	7511	7	4	0.16333	7253.0	ORF1ab	2.0	2418.0	7246.0	ORF1ab	1.0	2416.0	2.0	same gene	2021-09	2021	9
7523	7518	5	4	0.16333	7258.0	ORF1ab	1.0	2420.0	7253.0	ORF1ab	2.0	2418.0	2.0	same gene	2021-09	2021	9
4794	4803	9	4	0.16332	4529.0	ORF1ab	2.0	1510.0	4538.0	ORF1ab	2.0	1513.0	3.0	same gene	2021-09	2021	9
4794	4799	5	4	0.16332	4529.0	ORF1ab	2.0	1510.0	4534.0	ORF1ab	1.0	1512.0	2.0	same gene	2021-09	2021	9
4803	4794	9	4	0.16332	4538.0	ORF1ab	2.0	1513.0	4529.0	ORF1ab	2.0	1510.0	3.0	same gene	2021-09	2021	9
4799	4794	5	4	0.16332	4534.0	ORF1ab	1.0	1512.0	4529.0	ORF1ab	2.0	1510.0	2.0	same gene	2021-09	2021	9
4803	4795	8	4	0.16326	4538.0	ORF1ab	2.0	1513.0	4530.0	ORF1ab	3.0	1510.0	3.0	same gene	2021-09	2021	9
4795	4799	4	4	0.16326	4530.0	ORF1ab	3.0	1510.0	4534.0	ORF1ab	1.0	1512.0	2.0	same gene	2021-09	2021	9
4795	4803	8	4	0.16326	4530.0	ORF1ab	3.0	1510.0	4538.0	ORF1ab	2.0	1513.0	3.0	same gene	2021-09	2021	9
4799	4795	4	4	0.16326	4534.0	ORF1ab	1.0	1512.0	4530.0	ORF1ab	3.0	1510.0	2.0	same gene	2021-09	2021	9
1744	1738	6	4	0.16323	1479.0	ORF1ab	3.0	493.0	1473.0	ORF1ab	3.0	491.0	2.0	same gene	2021-09	2021	9
1748	1738	10	4	0.16323	1483.0	ORF1ab	1.0	495.0	1473.0	ORF1ab	3.0	491.0	4.0	same gene	2021-09	2021	9
1738	1749	11	4	0.16323	1473.0	ORF1ab	3.0	491.0	1484.0	ORF1ab	2.0	495.0	4.0	same gene	2021-09	2021	9
1749	1738	11	4	0.16323	1484.0	ORF1ab	2.0	495.0	1473.0	ORF1ab	3.0	491.0	4.0	same gene	2021-09	2021	9
1738	1731	7	4	0.16323	1473.0	ORF1ab	3.0	491.0	1466.0	ORF1ab	2.0	489.0	2.0	same gene	2021-09	2021	9
1738	1744	6	4	0.16323	1473.0	ORF1ab	3.0	491.0	1479.0	ORF1ab	3.0	493.0	2.0	same gene	2021-09	2021	9
1738	1748	10	4	0.16323	1473.0	ORF1ab	3.0	491.0	1483.0	ORF1ab	1.0	495.0	4.0	same gene	2021-09	2021	9
1731	1738	7	4	0.16323	1466.0	ORF1ab	2.0	489.0	1473.0	ORF1ab	3.0	491.0	2.0	same gene	2021-09	2021	9
6637	6645	8	4	0.1632	6372.0	ORF1ab	3.0	2124.0	6380.0	ORF1ab	2.0	2127.0	3.0	same gene	2021-09	2021	9
6642	6637	5	4	0.1632	6377.0	ORF1ab	2.0	2126.0	6372.0	ORF1ab	3.0	2124.0	2.0	same gene	2021-09	2021	9
6641	6637	4	4	0.1632	6376.0	ORF1ab	1.0	2126.0	6372.0	ORF1ab	3.0	2124.0	2.0	same gene	2021-09	2021	9
6637	6641	4	4	0.1632	6372.0	ORF1ab	3.0	2124.0	6376.0	ORF1ab	1.0	2126.0	2.0	same gene	2021-09	2021	9
6637	6642	5	4	0.1632	6372.0	ORF1ab	3.0	2124.0	6377.0	ORF1ab	2.0	2126.0	2.0	same gene	2021-09	2021	9
6637	6643	6	4	0.1632	6372.0	ORF1ab	3.0	2124.0	6378.0	ORF1ab	3.0	2126.0	2.0	same gene	2021-09	2021	9
6643	6637	6	4	0.1632	6378.0	ORF1ab	3.0	2126.0	6372.0	ORF1ab	3.0	2124.0	2.0	same gene	2021-09	2021	9
6645	6637	8	4	0.1632	6380.0	ORF1ab	2.0	2127.0	6372.0	ORF1ab	3.0	2124.0	3.0	same gene	2021-09	2021	9
4793	7498	2705	4	0.16319	4528.0	ORF1ab	1.0	1510.0	7233.0	ORF1ab	3.0	2411.0	901.0	same gene	2021-09	2021	9
7498	4791	2707	4	0.16319	7233.0	ORF1ab	3.0	2411.0	4526.0	ORF1ab	2.0	1509.0	902.0	same gene	2021-09	2021	9
4793	7499	2706	4	0.16319	4528.0	ORF1ab	1.0	1510.0	7234.0	ORF1ab	1.0	2412.0	902.0	same gene	2021-09	2021	9
7499	4803	2696	4	0.16319	7234.0	ORF1ab	1.0	2412.0	4538.0	ORF1ab	2.0	1513.0	899.0	same gene	2021-09	2021	9
7499	4793	2706	4	0.16319	7234.0	ORF1ab	1.0	2412.0	4528.0	ORF1ab	1.0	1510.0	902.0	same gene	2021-09	2021	9
4803	7499	2696	4	0.16319	4538.0	ORF1ab	2.0	1513.0	7234.0	ORF1ab	1.0	2412.0	899.0	same gene	2021-09	2021	9
7498	4793	2705	4	0.16319	7233.0	ORF1ab	3.0	2411.0	4528.0	ORF1ab	1.0	1510.0	901.0	same gene	2021-09	2021	9
4799	7499	2700	4	0.16319	4534.0	ORF1ab	1.0	1512.0	7234.0	ORF1ab	1.0	2412.0	900.0	same gene	2021-09	2021	9
7499	4799	2700	4	0.16319	7234.0	ORF1ab	1.0	2412.0	4534.0	ORF1ab	1.0	1512.0	900.0	same gene	2021-09	2021	9
7498	4799	2699	4	0.16319	7233.0	ORF1ab	3.0	2411.0	4534.0	ORF1ab	1.0	1512.0	899.0	same gene	2021-09	2021	9
4791	7499	2708	4	0.16319	4526.0	ORF1ab	2.0	1509.0	7234.0	ORF1ab	1.0	2412.0	903.0	same gene	2021-09	2021	9
7499	4796	2703	4	0.16319	7234.0	ORF1ab	1.0	2412.0	4531.0	ORF1ab	1.0	1511.0	901.0	same gene	2021-09	2021	9
4791	7498	2707	4	0.16319	4526.0	ORF1ab	2.0	1509.0	7233.0	ORF1ab	3.0	2411.0	902.0	same gene	2021-09	2021	9
4796	7499	2703	4	0.16319	4531.0	ORF1ab	1.0	1511.0	7234.0	ORF1ab	1.0	2412.0	901.0	same gene	2021-09	2021	9
7499	4791	2708	4	0.16319	7234.0	ORF1ab	1.0	2412.0	4526.0	ORF1ab	2.0	1509.0	903.0	same gene	2021-09	2021	9
4799	7498	2699	4	0.16319	4534.0	ORF1ab	1.0	1512.0	7233.0	ORF1ab	3.0	2411.0	899.0	same gene	2021-09	2021	9
6653	6637	16	4	0.16308	6388.0	ORF1ab	1.0	2130.0	6372.0	ORF1ab	3.0	2124.0	6.0	same gene	2021-09	2021	9
6637	6653	16	4	0.16308	6372.0	ORF1ab	3.0	2124.0	6388.0	ORF1ab	1.0	2130.0	6.0	same gene	2021-09	2021	9
6641	6648	7	4	0.16296	6376.0	ORF1ab	1.0	2126.0	6383.0	ORF1ab	2.0	2128.0	2.0	same gene	2021-09	2021	9
6648	6641	7	4	0.16296	6383.0	ORF1ab	2.0	2128.0	6376.0	ORF1ab	1.0	2126.0	2.0	same gene	2021-09	2021	9
6648	6642	6	4	0.16296	6383.0	ORF1ab	2.0	2128.0	6377.0	ORF1ab	2.0	2126.0	2.0	same gene	2021-09	2021	9
6648	6643	5	4	0.16296	6383.0	ORF1ab	2.0	2128.0	6378.0	ORF1ab	3.0	2126.0	2.0	same gene	2021-09	2021	9
6642	6648	6	4	0.16296	6377.0	ORF1ab	2.0	2126.0	6383.0	ORF1ab	2.0	2128.0	2.0	same gene	2021-09	2021	9
6643	6648	5	4	0.16296	6378.0	ORF1ab	3.0	2126.0	6383.0	ORF1ab	2.0	2128.0	2.0	same gene	2021-09	2021	9
4424	4412	12	4	0.16288	4159.0	ORF1ab	1.0	1387.0	4147.0	ORF1ab	1.0	1383.0	4.0	same gene	2021-09	2021	9
4424	4418	6	4	0.16288	4159.0	ORF1ab	1.0	1387.0	4153.0	ORF1ab	1.0	1385.0	2.0	same gene	2021-09	2021	9
4424	4415	9	4	0.16288	4159.0	ORF1ab	1.0	1387.0	4150.0	ORF1ab	1.0	1384.0	3.0	same gene	2021-09	2021	9
4424	4417	7	4	0.16288	4159.0	ORF1ab	1.0	1387.0	4152.0	ORF1ab	3.0	1384.0	3.0	same gene	2021-09	2021	9
4420	4424	4	4	0.16288	4155.0	ORF1ab	3.0	1385.0	4159.0	ORF1ab	1.0	1387.0	2.0	same gene	2021-09	2021	9
4424	4419	5	4	0.16288	4159.0	ORF1ab	1.0	1387.0	4154.0	ORF1ab	2.0	1385.0	2.0	same gene	2021-09	2021	9
4424	4420	4	4	0.16288	4159.0	ORF1ab	1.0	1387.0	4155.0	ORF1ab	3.0	1385.0	2.0	same gene	2021-09	2021	9
4419	4424	5	4	0.16288	4154.0	ORF1ab	2.0	1385.0	4159.0	ORF1ab	1.0	1387.0	2.0	same gene	2021-09	2021	9
4412	4424	12	4	0.16288	4147.0	ORF1ab	1.0	1383.0	4159.0	ORF1ab	1.0	1387.0	4.0	same gene	2021-09	2021	9
4415	4424	9	4	0.16288	4150.0	ORF1ab	1.0	1384.0	4159.0	ORF1ab	1.0	1387.0	3.0	same gene	2021-09	2021	9
4417	4424	7	4	0.16288	4152.0	ORF1ab	3.0	1384.0	4159.0	ORF1ab	1.0	1387.0	3.0	same gene	2021-09	2021	9
4418	4424	6	4	0.16288	4153.0	ORF1ab	1.0	1385.0	4159.0	ORF1ab	1.0	1387.0	2.0	same gene	2021-09	2021	9
1751	7499	5748	4	0.16281	1486.0	ORF1ab	1.0	496.0	7234.0	ORF1ab	1.0	2412.0	1916.0	same gene	2021-09	2021	9
1751	7498	5747	4	0.16281	1486.0	ORF1ab	1.0	496.0	7233.0	ORF1ab	3.0	2411.0	1915.0	same gene	2021-09	2021	9
7498	1751	5747	4	0.16281	7233.0	ORF1ab	3.0	2411.0	1486.0	ORF1ab	1.0	496.0	1915.0	same gene	2021-09	2021	9
1754	7499	5745	4	0.16281	1489.0	ORF1ab	1.0	497.0	7234.0	ORF1ab	1.0	2412.0	1915.0	same gene	2021-09	2021	9
7498	1754	5744	4	0.16281	7233.0	ORF1ab	3.0	2411.0	1489.0	ORF1ab	1.0	497.0	1914.0	same gene	2021-09	2021	9
7499	1754	5745	4	0.16281	7234.0	ORF1ab	1.0	2412.0	1489.0	ORF1ab	1.0	497.0	1915.0	same gene	2021-09	2021	9
7499	1751	5748	4	0.16281	7234.0	ORF1ab	1.0	2412.0	1486.0	ORF1ab	1.0	496.0	1916.0	same gene	2021-09	2021	9
1754	7498	5744	4	0.16281	1489.0	ORF1ab	1.0	497.0	7233.0	ORF1ab	3.0	2411.0	1914.0	same gene	2021-09	2021	9
1725	1749	24	4	0.1628	1460.0	ORF1ab	2.0	487.0	1484.0	ORF1ab	2.0	495.0	8.0	same gene	2021-09	2021	9
1726	1731	5	4	0.1628	1461.0	ORF1ab	3.0	487.0	1466.0	ORF1ab	2.0	489.0	2.0	same gene	2021-09	2021	9
1726	1733	7	4	0.1628	1461.0	ORF1ab	3.0	487.0	1468.0	ORF1ab	1.0	490.0	3.0	same gene	2021-09	2021	9
1726	1735	9	4	0.1628	1461.0	ORF1ab	3.0	487.0	1470.0	ORF1ab	3.0	490.0	3.0	same gene	2021-09	2021	9
1726	1748	22	4	0.1628	1461.0	ORF1ab	3.0	487.0	1483.0	ORF1ab	1.0	495.0	8.0	same gene	2021-09	2021	9
1726	1749	23	4	0.1628	1461.0	ORF1ab	3.0	487.0	1484.0	ORF1ab	2.0	495.0	8.0	same gene	2021-09	2021	9
1726	1744	18	4	0.1628	1461.0	ORF1ab	3.0	487.0	1479.0	ORF1ab	3.0	493.0	6.0	same gene	2021-09	2021	9
1726	1739	13	4	0.1628	1461.0	ORF1ab	3.0	487.0	1474.0	ORF1ab	1.0	492.0	5.0	same gene	2021-09	2021	9
1726	1737	11	4	0.1628	1461.0	ORF1ab	3.0	487.0	1472.0	ORF1ab	2.0	491.0	4.0	same gene	2021-09	2021	9
1725	1748	23	4	0.1628	1460.0	ORF1ab	2.0	487.0	1483.0	ORF1ab	1.0	495.0	8.0	same gene	2021-09	2021	9
1744	1726	18	4	0.1628	1479.0	ORF1ab	3.0	493.0	1461.0	ORF1ab	3.0	487.0	6.0	same gene	2021-09	2021	9
1749	1726	23	4	0.1628	1484.0	ORF1ab	2.0	495.0	1461.0	ORF1ab	3.0	487.0	8.0	same gene	2021-09	2021	9
1725	1731	6	4	0.1628	1460.0	ORF1ab	2.0	487.0	1466.0	ORF1ab	2.0	489.0	2.0	same gene	2021-09	2021	9
1735	1725	10	4	0.1628	1470.0	ORF1ab	3.0	490.0	1460.0	ORF1ab	2.0	487.0	3.0	same gene	2021-09	2021	9
1725	1739	14	4	0.1628	1460.0	ORF1ab	2.0	487.0	1474.0	ORF1ab	1.0	492.0	5.0	same gene	2021-09	2021	9
1748	1725	23	4	0.1628	1483.0	ORF1ab	1.0	495.0	1460.0	ORF1ab	2.0	487.0	8.0	same gene	2021-09	2021	9
1748	1726	22	4	0.1628	1483.0	ORF1ab	1.0	495.0	1461.0	ORF1ab	3.0	487.0	8.0	same gene	2021-09	2021	9
1725	1737	12	4	0.1628	1460.0	ORF1ab	2.0	487.0	1472.0	ORF1ab	2.0	491.0	4.0	same gene	2021-09	2021	9
1744	1725	19	4	0.1628	1479.0	ORF1ab	3.0	493.0	1460.0	ORF1ab	2.0	487.0	6.0	same gene	2021-09	2021	9
1749	1725	24	4	0.1628	1484.0	ORF1ab	2.0	495.0	1460.0	ORF1ab	2.0	487.0	8.0	same gene	2021-09	2021	9
1731	1726	5	4	0.1628	1466.0	ORF1ab	2.0	489.0	1461.0	ORF1ab	3.0	487.0	2.0	same gene	2021-09	2021	9
1739	1725	14	4	0.1628	1474.0	ORF1ab	1.0	492.0	1460.0	ORF1ab	2.0	487.0	5.0	same gene	2021-09	2021	9
1737	1725	12	4	0.1628	1472.0	ORF1ab	2.0	491.0	1460.0	ORF1ab	2.0	487.0	4.0	same gene	2021-09	2021	9
1725	1744	19	4	0.1628	1460.0	ORF1ab	2.0	487.0	1479.0	ORF1ab	3.0	493.0	6.0	same gene	2021-09	2021	9
1733	1725	8	4	0.1628	1468.0	ORF1ab	1.0	490.0	1460.0	ORF1ab	2.0	487.0	3.0	same gene	2021-09	2021	9
1725	1733	8	4	0.1628	1460.0	ORF1ab	2.0	487.0	1468.0	ORF1ab	1.0	490.0	3.0	same gene	2021-09	2021	9
1739	1726	13	4	0.1628	1474.0	ORF1ab	1.0	492.0	1461.0	ORF1ab	3.0	487.0	5.0	same gene	2021-09	2021	9
1737	1726	11	4	0.1628	1472.0	ORF1ab	2.0	491.0	1461.0	ORF1ab	3.0	487.0	4.0	same gene	2021-09	2021	9
1733	1726	7	4	0.1628	1468.0	ORF1ab	1.0	490.0	1461.0	ORF1ab	3.0	487.0	3.0	same gene	2021-09	2021	9
1731	1725	6	4	0.1628	1466.0	ORF1ab	2.0	489.0	1460.0	ORF1ab	2.0	487.0	2.0	same gene	2021-09	2021	9
1725	1735	10	4	0.1628	1460.0	ORF1ab	2.0	487.0	1470.0	ORF1ab	3.0	490.0	3.0	same gene	2021-09	2021	9
1735	1726	9	4	0.1628	1470.0	ORF1ab	3.0	490.0	1461.0	ORF1ab	3.0	487.0	3.0	same gene	2021-09	2021	9
7499	4075	3424	4	0.16255	7234.0	ORF1ab	1.0	2412.0	3810.0	ORF1ab	3.0	1270.0	1142.0	same gene	2021-09	2021	9
4075	7498	3423	4	0.16255	3810.0	ORF1ab	3.0	1270.0	7233.0	ORF1ab	3.0	2411.0	1141.0	same gene	2021-09	2021	9
4075	7499	3424	4	0.16255	3810.0	ORF1ab	3.0	1270.0	7234.0	ORF1ab	1.0	2412.0	1142.0	same gene	2021-09	2021	9
7498	4075	3423	4	0.16255	7233.0	ORF1ab	3.0	2411.0	3810.0	ORF1ab	3.0	1270.0	1141.0	same gene	2021-09	2021	9
6637	7499	862	4	0.16236	6372.0	ORF1ab	3.0	2124.0	7234.0	ORF1ab	1.0	2412.0	288.0	same gene	2021-09	2021	9
7499	6637	862	4	0.16236	7234.0	ORF1ab	1.0	2412.0	6372.0	ORF1ab	3.0	2124.0	288.0	same gene	2021-09	2021	9
7498	5451	2047	4	0.16224	7233.0	ORF1ab	3.0	2411.0	5186.0	ORF1ab	2.0	1729.0	682.0	same gene	2021-09	2021	9
5451	7499	2048	4	0.16224	5186.0	ORF1ab	2.0	1729.0	7234.0	ORF1ab	1.0	2412.0	683.0	same gene	2021-09	2021	9
7499	5451	2048	4	0.16224	7234.0	ORF1ab	1.0	2412.0	5186.0	ORF1ab	2.0	1729.0	683.0	same gene	2021-09	2021	9
7498	5450	2048	4	0.16224	7233.0	ORF1ab	3.0	2411.0	5185.0	ORF1ab	1.0	1729.0	682.0	same gene	2021-09	2021	9
7499	5450	2049	4	0.16224	7234.0	ORF1ab	1.0	2412.0	5185.0	ORF1ab	1.0	1729.0	683.0	same gene	2021-09	2021	9
5450	7498	2048	4	0.16224	5185.0	ORF1ab	1.0	1729.0	7233.0	ORF1ab	3.0	2411.0	682.0	same gene	2021-09	2021	9
5450	7499	2049	4	0.16224	5185.0	ORF1ab	1.0	1729.0	7234.0	ORF1ab	1.0	2412.0	683.0	same gene	2021-09	2021	9
5451	7498	2047	4	0.16224	5186.0	ORF1ab	2.0	1729.0	7233.0	ORF1ab	3.0	2411.0	682.0	same gene	2021-09	2021	9
7516	6651	865	4	0.16215	7251.0	ORF1ab	3.0	2417.0	6386.0	ORF1ab	2.0	2129.0	288.0	same gene	2021-09	2021	9
6651	7516	865	4	0.16215	6386.0	ORF1ab	2.0	2129.0	7251.0	ORF1ab	3.0	2417.0	288.0	same gene	2021-09	2021	9
1747	1736	11	4	0.16208	1482.0	ORF1ab	3.0	494.0	1471.0	ORF1ab	1.0	491.0	3.0	same gene	2021-09	2021	9
1747	1731	16	4	0.16208	1482.0	ORF1ab	3.0	494.0	1466.0	ORF1ab	2.0	489.0	5.0	same gene	2021-09	2021	9
1735	1747	12	4	0.16208	1470.0	ORF1ab	3.0	490.0	1482.0	ORF1ab	3.0	494.0	4.0	same gene	2021-09	2021	9
1736	1747	11	4	0.16208	1471.0	ORF1ab	1.0	491.0	1482.0	ORF1ab	3.0	494.0	3.0	same gene	2021-09	2021	9
1737	1747	10	4	0.16208	1472.0	ORF1ab	2.0	491.0	1482.0	ORF1ab	3.0	494.0	3.0	same gene	2021-09	2021	9
1731	1747	16	4	0.16208	1466.0	ORF1ab	2.0	489.0	1482.0	ORF1ab	3.0	494.0	5.0	same gene	2021-09	2021	9
1747	1737	10	4	0.16208	1482.0	ORF1ab	3.0	494.0	1472.0	ORF1ab	2.0	491.0	3.0	same gene	2021-09	2021	9
1733	1747	14	4	0.16208	1468.0	ORF1ab	1.0	490.0	1482.0	ORF1ab	3.0	494.0	4.0	same gene	2021-09	2021	9
1747	1739	8	4	0.16208	1482.0	ORF1ab	3.0	494.0	1474.0	ORF1ab	1.0	492.0	2.0	same gene	2021-09	2021	9
1739	1747	8	4	0.16208	1474.0	ORF1ab	1.0	492.0	1482.0	ORF1ab	3.0	494.0	2.0	same gene	2021-09	2021	9
1747	1733	14	4	0.16208	1482.0	ORF1ab	3.0	494.0	1468.0	ORF1ab	1.0	490.0	4.0	same gene	2021-09	2021	9
1747	1735	12	4	0.16208	1482.0	ORF1ab	3.0	494.0	1470.0	ORF1ab	3.0	490.0	4.0	same gene	2021-09	2021	9
7499	7733	234	4	0.16126	7234.0	ORF1ab	1.0	2412.0	7468.0	ORF1ab	1.0	2490.0	78.0	same gene	2021-09	2021	9
7499	7746	247	4	0.16126	7234.0	ORF1ab	1.0	2412.0	7481.0	ORF1ab	2.0	2494.0	82.0	same gene	2021-09	2021	9
7499	7739	240	4	0.16126	7234.0	ORF1ab	1.0	2412.0	7474.0	ORF1ab	1.0	2492.0	80.0	same gene	2021-09	2021	9
7499	7737	238	4	0.16126	7234.0	ORF1ab	1.0	2412.0	7472.0	ORF1ab	2.0	2491.0	79.0	same gene	2021-09	2021	9
7499	7734	235	4	0.16126	7234.0	ORF1ab	1.0	2412.0	7469.0	ORF1ab	2.0	2490.0	78.0	same gene	2021-09	2021	9
7737	7498	239	4	0.16126	7472.0	ORF1ab	2.0	2491.0	7233.0	ORF1ab	3.0	2411.0	80.0	same gene	2021-09	2021	9
7498	7746	248	4	0.16126	7233.0	ORF1ab	3.0	2411.0	7481.0	ORF1ab	2.0	2494.0	83.0	same gene	2021-09	2021	9
7739	7498	241	4	0.16126	7474.0	ORF1ab	1.0	2492.0	7233.0	ORF1ab	3.0	2411.0	81.0	same gene	2021-09	2021	9
7746	7498	248	4	0.16126	7481.0	ORF1ab	2.0	2494.0	7233.0	ORF1ab	3.0	2411.0	83.0	same gene	2021-09	2021	9
7733	7499	234	4	0.16126	7468.0	ORF1ab	1.0	2490.0	7234.0	ORF1ab	1.0	2412.0	78.0	same gene	2021-09	2021	9
7734	7499	235	4	0.16126	7469.0	ORF1ab	2.0	2490.0	7234.0	ORF1ab	1.0	2412.0	78.0	same gene	2021-09	2021	9
7737	7499	238	4	0.16126	7472.0	ORF1ab	2.0	2491.0	7234.0	ORF1ab	1.0	2412.0	79.0	same gene	2021-09	2021	9
7498	7739	241	4	0.16126	7233.0	ORF1ab	3.0	2411.0	7474.0	ORF1ab	1.0	2492.0	81.0	same gene	2021-09	2021	9
7746	7499	247	4	0.16126	7481.0	ORF1ab	2.0	2494.0	7234.0	ORF1ab	1.0	2412.0	82.0	same gene	2021-09	2021	9
7739	7499	240	4	0.16126	7474.0	ORF1ab	1.0	2492.0	7234.0	ORF1ab	1.0	2412.0	80.0	same gene	2021-09	2021	9
7498	7733	235	4	0.16126	7233.0	ORF1ab	3.0	2411.0	7468.0	ORF1ab	1.0	2490.0	79.0	same gene	2021-09	2021	9
7734	7498	236	4	0.16126	7469.0	ORF1ab	2.0	2490.0	7233.0	ORF1ab	3.0	2411.0	79.0	same gene	2021-09	2021	9
7733	7498	235	4	0.16126	7468.0	ORF1ab	1.0	2490.0	7233.0	ORF1ab	3.0	2411.0	79.0	same gene	2021-09	2021	9
7498	7737	239	4	0.16126	7233.0	ORF1ab	3.0	2411.0	7472.0	ORF1ab	2.0	2491.0	80.0	same gene	2021-09	2021	9
7498	7734	236	4	0.16126	7233.0	ORF1ab	3.0	2411.0	7469.0	ORF1ab	2.0	2490.0	79.0	same gene	2021-09	2021	9
8794	7499	1295	4	0.15985	8529.0	ORF1ab	3.0	2843.0	7234.0	ORF1ab	1.0	2412.0	431.0	same gene	2021-09	2021	9
7499	8794	1295	4	0.15985	7234.0	ORF1ab	1.0	2412.0	8529.0	ORF1ab	3.0	2843.0	431.0	same gene	2021-09	2021	9
5188	5193	5	4	0.15928	4923.0	ORF1ab	3.0	1641.0	4928.0	ORF1ab	2.0	1643.0	2.0	same gene	2021-09	2021	9
5185	5189	4	4	0.15928	4920.0	ORF1ab	3.0	1640.0	4924.0	ORF1ab	1.0	1642.0	2.0	same gene	2021-09	2021	9
5187	5193	6	4	0.15928	4922.0	ORF1ab	2.0	1641.0	4928.0	ORF1ab	2.0	1643.0	2.0	same gene	2021-09	2021	9
5189	5185	4	4	0.15928	4924.0	ORF1ab	1.0	1642.0	4920.0	ORF1ab	3.0	1640.0	2.0	same gene	2021-09	2021	9
5193	5186	7	4	0.15928	4928.0	ORF1ab	2.0	1643.0	4921.0	ORF1ab	1.0	1641.0	2.0	same gene	2021-09	2021	9
5186	5193	7	4	0.15928	4921.0	ORF1ab	1.0	1641.0	4928.0	ORF1ab	2.0	1643.0	2.0	same gene	2021-09	2021	9
5193	5187	6	4	0.15928	4928.0	ORF1ab	2.0	1643.0	4922.0	ORF1ab	2.0	1641.0	2.0	same gene	2021-09	2021	9
5193	5188	5	4	0.15928	4928.0	ORF1ab	2.0	1643.0	4923.0	ORF1ab	3.0	1641.0	2.0	same gene	2021-09	2021	9
7498	5190	2308	4	0.15875	7233.0	ORF1ab	3.0	2411.0	4925.0	ORF1ab	2.0	1642.0	769.0	same gene	2021-09	2021	9
5190	7498	2308	4	0.15875	4925.0	ORF1ab	2.0	1642.0	7233.0	ORF1ab	3.0	2411.0	769.0	same gene	2021-09	2021	9
5190	7499	2309	4	0.15875	4925.0	ORF1ab	2.0	1642.0	7234.0	ORF1ab	1.0	2412.0	770.0	same gene	2021-09	2021	9
7499	5190	2309	4	0.15875	7234.0	ORF1ab	1.0	2412.0	4925.0	ORF1ab	2.0	1642.0	770.0	same gene	2021-09	2021	9
5188	5195	7	4	0.15851	4923.0	ORF1ab	3.0	1641.0	4930.0	ORF1ab	1.0	1644.0	3.0	same gene	2021-09	2021	9
5195	5191	4	4	0.15851	4930.0	ORF1ab	1.0	1644.0	4926.0	ORF1ab	3.0	1642.0	2.0	same gene	2021-09	2021	9
5196	5191	5	4	0.15851	4931.0	ORF1ab	2.0	1644.0	4926.0	ORF1ab	3.0	1642.0	2.0	same gene	2021-09	2021	9
5195	5186	9	4	0.15851	4930.0	ORF1ab	1.0	1644.0	4921.0	ORF1ab	1.0	1641.0	3.0	same gene	2021-09	2021	9
5195	5187	8	4	0.15851	4930.0	ORF1ab	1.0	1644.0	4922.0	ORF1ab	2.0	1641.0	3.0	same gene	2021-09	2021	9
5195	5188	7	4	0.15851	4930.0	ORF1ab	1.0	1644.0	4923.0	ORF1ab	3.0	1641.0	3.0	same gene	2021-09	2021	9
5195	5189	6	4	0.15851	4930.0	ORF1ab	1.0	1644.0	4924.0	ORF1ab	1.0	1642.0	2.0	same gene	2021-09	2021	9
5186	5195	9	4	0.15851	4921.0	ORF1ab	1.0	1641.0	4930.0	ORF1ab	1.0	1644.0	3.0	same gene	2021-09	2021	9
5191	5196	5	4	0.15851	4926.0	ORF1ab	3.0	1642.0	4931.0	ORF1ab	2.0	1644.0	2.0	same gene	2021-09	2021	9
5191	5195	4	4	0.15851	4926.0	ORF1ab	3.0	1642.0	4930.0	ORF1ab	1.0	1644.0	2.0	same gene	2021-09	2021	9
5189	5195	6	4	0.15851	4924.0	ORF1ab	1.0	1642.0	4930.0	ORF1ab	1.0	1644.0	2.0	same gene	2021-09	2021	9
5187	5195	8	4	0.15851	4922.0	ORF1ab	2.0	1641.0	4930.0	ORF1ab	1.0	1644.0	3.0	same gene	2021-09	2021	9
5187	5192	5	4	0.15807	4922.0	ORF1ab	2.0	1641.0	4927.0	ORF1ab	1.0	1643.0	2.0	same gene	2021-09	2021	9
5192	5188	4	4	0.15807	4927.0	ORF1ab	1.0	1643.0	4923.0	ORF1ab	3.0	1641.0	2.0	same gene	2021-09	2021	9
5188	5192	4	4	0.15807	4923.0	ORF1ab	3.0	1641.0	4927.0	ORF1ab	1.0	1643.0	2.0	same gene	2021-09	2021	9
5192	5187	5	4	0.15807	4927.0	ORF1ab	1.0	1643.0	4922.0	ORF1ab	2.0	1641.0	2.0	same gene	2021-09	2021	9
5192	5186	6	4	0.15807	4927.0	ORF1ab	1.0	1643.0	4921.0	ORF1ab	1.0	1641.0	2.0	same gene	2021-09	2021	9
5186	5192	6	4	0.15807	4921.0	ORF1ab	1.0	1641.0	4927.0	ORF1ab	1.0	1643.0	2.0	same gene	2021-09	2021	9
7525	4407	3118	4	0.1577	7260.0	ORF1ab	3.0	2420.0	4142.0	ORF1ab	2.0	1381.0	1039.0	same gene	2021-09	2021	9
4400	7527	3127	4	0.1577	4135.0	ORF1ab	1.0	1379.0	7262.0	ORF1ab	2.0	2421.0	1042.0	same gene	2021-09	2021	9
4398	7525	3127	4	0.1577	4133.0	ORF1ab	2.0	1378.0	7260.0	ORF1ab	3.0	2420.0	1042.0	same gene	2021-09	2021	9
4409	7525	3116	4	0.1577	4144.0	ORF1ab	1.0	1382.0	7260.0	ORF1ab	3.0	2420.0	1038.0	same gene	2021-09	2021	9
4407	7527	3120	4	0.1577	4142.0	ORF1ab	2.0	1381.0	7262.0	ORF1ab	2.0	2421.0	1040.0	same gene	2021-09	2021	9
4407	7525	3118	4	0.1577	4142.0	ORF1ab	2.0	1381.0	7260.0	ORF1ab	3.0	2420.0	1039.0	same gene	2021-09	2021	9
4401	7527	3126	4	0.1577	4136.0	ORF1ab	2.0	1379.0	7262.0	ORF1ab	2.0	2421.0	1042.0	same gene	2021-09	2021	9
4401	7525	3124	4	0.1577	4136.0	ORF1ab	2.0	1379.0	7260.0	ORF1ab	3.0	2420.0	1041.0	same gene	2021-09	2021	9
7527	4401	3126	4	0.1577	7262.0	ORF1ab	2.0	2421.0	4136.0	ORF1ab	2.0	1379.0	1042.0	same gene	2021-09	2021	9
4400	7525	3125	4	0.1577	4135.0	ORF1ab	1.0	1379.0	7260.0	ORF1ab	3.0	2420.0	1041.0	same gene	2021-09	2021	9
4398	7527	3129	4	0.1577	4133.0	ORF1ab	2.0	1378.0	7262.0	ORF1ab	2.0	2421.0	1043.0	same gene	2021-09	2021	9
4409	7527	3118	4	0.1577	4144.0	ORF1ab	1.0	1382.0	7262.0	ORF1ab	2.0	2421.0	1039.0	same gene	2021-09	2021	9
7525	4401	3124	4	0.1577	7260.0	ORF1ab	3.0	2420.0	4136.0	ORF1ab	2.0	1379.0	1041.0	same gene	2021-09	2021	9
7527	4409	3118	4	0.1577	7262.0	ORF1ab	2.0	2421.0	4144.0	ORF1ab	1.0	1382.0	1039.0	same gene	2021-09	2021	9
7527	4407	3120	4	0.1577	7262.0	ORF1ab	2.0	2421.0	4142.0	ORF1ab	2.0	1381.0	1040.0	same gene	2021-09	2021	9
7525	4398	3127	4	0.1577	7260.0	ORF1ab	3.0	2420.0	4133.0	ORF1ab	2.0	1378.0	1042.0	same gene	2021-09	2021	9
7527	4398	3129	4	0.1577	7262.0	ORF1ab	2.0	2421.0	4133.0	ORF1ab	2.0	1378.0	1043.0	same gene	2021-09	2021	9
7525	4400	3125	4	0.1577	7260.0	ORF1ab	3.0	2420.0	4135.0	ORF1ab	1.0	1379.0	1041.0	same gene	2021-09	2021	9
7527	4400	3127	4	0.1577	7262.0	ORF1ab	2.0	2421.0	4135.0	ORF1ab	1.0	1379.0	1042.0	same gene	2021-09	2021	9
7525	4409	3116	4	0.1577	7260.0	ORF1ab	3.0	2420.0	4144.0	ORF1ab	1.0	1382.0	1038.0	same gene	2021-09	2021	9
7498	21146	13648	4	0.15764	7233.0	ORF1ab	3.0	2411.0	7679.0	ORF1ab	2.0	2560.0	149.0	same gene	2021-09	2021	9
7499	21146	13647	4	0.15764	7234.0	ORF1ab	1.0	2412.0	7679.0	ORF1ab	2.0	2560.0	148.0	same gene	2021-09	2021	9
21146	7498	13648	4	0.15764	7679.0	ORF1ab	2.0	2560.0	7233.0	ORF1ab	3.0	2411.0	149.0	same gene	2021-09	2021	9
21146	7499	13647	4	0.15764	7679.0	ORF1ab	2.0	2560.0	7234.0	ORF1ab	1.0	2412.0	148.0	same gene	2021-09	2021	9
6399	7499	1100	4	0.15701	6134.0	ORF1ab	2.0	2045.0	7234.0	ORF1ab	1.0	2412.0	367.0	same gene	2021-09	2021	9
7499	6399	1100	4	0.15701	7234.0	ORF1ab	1.0	2412.0	6134.0	ORF1ab	2.0	2045.0	367.0	same gene	2021-09	2021	9
5193	5183	10	4	0.15638	4928.0	ORF1ab	2.0	1643.0	4918.0	ORF1ab	1.0	1640.0	3.0	same gene	2021-09	2021	9
5191	5183	8	4	0.15638	4926.0	ORF1ab	3.0	1642.0	4918.0	ORF1ab	1.0	1640.0	2.0	same gene	2021-09	2021	9
5189	5183	6	4	0.15638	4924.0	ORF1ab	1.0	1642.0	4918.0	ORF1ab	1.0	1640.0	2.0	same gene	2021-09	2021	9
5183	5189	6	4	0.15638	4918.0	ORF1ab	1.0	1640.0	4924.0	ORF1ab	1.0	1642.0	2.0	same gene	2021-09	2021	9
5183	5193	10	4	0.15638	4918.0	ORF1ab	1.0	1640.0	4928.0	ORF1ab	2.0	1643.0	3.0	same gene	2021-09	2021	9
5183	5191	8	4	0.15638	4918.0	ORF1ab	1.0	1640.0	4926.0	ORF1ab	3.0	1642.0	2.0	same gene	2021-09	2021	9
21756	21778	22	4	0.15321	194.0	S	2.0	65.0	216.0	S	3.0	72.0	7.0	same gene	2021-09	2021	9
21778	21756	22	4	0.15321	216.0	S	3.0	72.0	194.0	S	2.0	65.0	7.0	same gene	2021-09	2021	9
7926	14014	6088	4	0.15004	7661.0	ORF1ab	2.0	2554.0	547.0	ORF1ab	1.0	183.0	2371.0	same gene	2021-09	2021	9
14014	7926	6088	4	0.15004	547.0	ORF1ab	1.0	183.0	7661.0	ORF1ab	2.0	2554.0	2371.0	same gene	2021-09	2021	9
17040	7851	9189	4	0.14808	3573.0	ORF1ab	3.0	1191.0	7586.0	ORF1ab	2.0	2529.0	1338.0	same gene	2021-09	2021	9
7851	17040	9189	4	0.14808	7586.0	ORF1ab	2.0	2529.0	3573.0	ORF1ab	3.0	1191.0	1338.0	same gene	2021-09	2021	9
28048	28095	47	4	0.14663	155.0	ORF8	2.0	52.0	202.0	ORF8	1.0	68.0	16.0	same gene	2021-09	2021	9
28095	28048	47	4	0.14663	202.0	ORF8	1.0	68.0	155.0	ORF8	2.0	52.0	16.0	same gene	2021-09	2021	9
5184	1729	3455	4	0.14655	4919.0	ORF1ab	2.0	1640.0	1464.0	ORF1ab	3.0	488.0	1152.0	same gene	2021-09	2021	9
1729	5184	3455	4	0.14655	1464.0	ORF1ab	3.0	488.0	4919.0	ORF1ab	2.0	1640.0	1152.0	same gene	2021-09	2021	9
10029	21846	11817	4	0.14164	9764.0	ORF1ab	2.0	3255.0	284.0	S	2.0	95.0		different gene	2021-09	2021	9
21846	10029	11817	4	0.14164	284.0	S	2.0	95.0	9764.0	ORF1ab	2.0	3255.0		different gene	2021-09	2021	9
509	7499	6990	4	0.14032	244.0	ORF1ab	1.0	82.0	7234.0	ORF1ab	1.0	2412.0	2330.0	same gene	2021-09	2021	9
509	7498	6989	4	0.14032	244.0	ORF1ab	1.0	82.0	7233.0	ORF1ab	3.0	2411.0	2329.0	same gene	2021-09	2021	9
7498	509	6989	4	0.14032	7233.0	ORF1ab	3.0	2411.0	244.0	ORF1ab	1.0	82.0	2329.0	same gene	2021-09	2021	9
7499	509	6990	4	0.14032	7234.0	ORF1ab	1.0	2412.0	244.0	ORF1ab	1.0	82.0	2330.0	same gene	2021-09	2021	9
14120	2110	12010	4	0.13833	653.0	ORF1ab	2.0	218.0	1845.0	ORF1ab	3.0	615.0	397.0	same gene	2021-09	2021	9
2110	14120	12010	4	0.13833	1845.0	ORF1ab	3.0	615.0	653.0	ORF1ab	2.0	218.0	397.0	same gene	2021-09	2021	9
267	1752	1485	4	0.13362	2.0	ORF1ab	2.0	1.0	1487.0	ORF1ab	2.0	496.0	495.0	same gene	2021-09	2021	9
1752	267	1485	4	0.13362	1487.0	ORF1ab	2.0	496.0	2.0	ORF1ab	2.0	1.0	495.0	same gene	2021-09	2021	9
1752	268	1484	4	0.13362	1487.0	ORF1ab	2.0	496.0	3.0	ORF1ab	3.0	1.0	495.0	same gene	2021-09	2021	9
266	1752	1486	4	0.13362	1.0	ORF1ab	1.0	1.0	1487.0	ORF1ab	2.0	496.0	495.0	same gene	2021-09	2021	9
1752	266	1486	4	0.13362	1487.0	ORF1ab	2.0	496.0	1.0	ORF1ab	1.0	1.0	495.0	same gene	2021-09	2021	9
268	1752	1484	4	0.13362	3.0	ORF1ab	3.0	1.0	1487.0	ORF1ab	2.0	496.0	495.0	same gene	2021-09	2021	9
19366	19349	17	4	0.13029	5899.0	ORF1ab	1.0	1967.0	5882.0	ORF1ab	2.0	1961.0	6.0	same gene	2021-09	2021	9
19349	19366	17	4	0.13029	5882.0	ORF1ab	2.0	1961.0	5899.0	ORF1ab	1.0	1967.0	6.0	same gene	2021-09	2021	9
19323	19316	7	4	0.12619	5856.0	ORF1ab	3.0	1952.0	5849.0	ORF1ab	2.0	1950.0	2.0	same gene	2021-09	2021	9
19316	19323	7	4	0.12619	5849.0	ORF1ab	2.0	1950.0	5856.0	ORF1ab	3.0	1952.0	2.0	same gene	2021-09	2021	9
23284	25339	2055	4	0.12557	1722.0	S	3.0	574.0	3777.0	S	3.0	1259.0	685.0	same gene	2021-09	2021	9
25339	23284	2055	4	0.12557	3777.0	S	3.0	1259.0	1722.0	S	3.0	574.0	685.0	same gene	2021-09	2021	9
19463	19519	56	4	0.12517	5996.0	ORF1ab	2.0	1999.0	6052.0	ORF1ab	1.0	2018.0	19.0	same gene	2021-09	2021	9
19519	19463	56	4	0.12517	6052.0	ORF1ab	1.0	2018.0	5996.0	ORF1ab	2.0	1999.0	19.0	same gene	2021-09	2021	9
29651	29646	5	4	0.10792	94.0	ORF10	1.0	32.0	89.0	ORF10	2.0	30.0	2.0	same gene	2021-09	2021	9
29646	29651	5	4	0.10792	89.0	ORF10	2.0	30.0	94.0	ORF10	1.0	32.0	2.0	same gene	2021-09	2021	9
1267	1191	76	4	0.10481	1002.0	ORF1ab	3.0	334.0	926.0	ORF1ab	2.0	309.0	25.0	same gene	2021-09	2021	9
1191	1267	76	4	0.10481	926.0	ORF1ab	2.0	309.0	1002.0	ORF1ab	3.0	334.0	25.0	same gene	2021-09	2021	9
2762	2757	5	4	0.10451	2497.0	ORF1ab	1.0	833.0	2492.0	ORF1ab	2.0	831.0	2.0	same gene	2021-09	2021	9
2758	2763	5	4	0.10451	2493.0	ORF1ab	3.0	831.0	2498.0	ORF1ab	2.0	833.0	2.0	same gene	2021-09	2021	9
2762	2758	4	4	0.10451	2497.0	ORF1ab	1.0	833.0	2493.0	ORF1ab	3.0	831.0	2.0	same gene	2021-09	2021	9
2763	2758	5	4	0.10451	2498.0	ORF1ab	2.0	833.0	2493.0	ORF1ab	3.0	831.0	2.0	same gene	2021-09	2021	9
2758	2762	4	4	0.10451	2493.0	ORF1ab	3.0	831.0	2497.0	ORF1ab	1.0	833.0	2.0	same gene	2021-09	2021	9
2757	2763	6	4	0.10451	2492.0	ORF1ab	2.0	831.0	2498.0	ORF1ab	2.0	833.0	2.0	same gene	2021-09	2021	9
2757	2762	5	4	0.10451	2492.0	ORF1ab	2.0	831.0	2497.0	ORF1ab	1.0	833.0	2.0	same gene	2021-09	2021	9
2763	2757	6	4	0.10451	2498.0	ORF1ab	2.0	833.0	2492.0	ORF1ab	2.0	831.0	2.0	same gene	2021-09	2021	9
2759	2766	7	4	0.10383	2494.0	ORF1ab	1.0	832.0	2501.0	ORF1ab	2.0	834.0	2.0	same gene	2021-09	2021	9
2760	2765	5	4	0.10383	2495.0	ORF1ab	2.0	832.0	2500.0	ORF1ab	1.0	834.0	2.0	same gene	2021-09	2021	9
2760	2766	6	4	0.10383	2495.0	ORF1ab	2.0	832.0	2501.0	ORF1ab	2.0	834.0	2.0	same gene	2021-09	2021	9
2759	2765	6	4	0.10383	2494.0	ORF1ab	1.0	832.0	2500.0	ORF1ab	1.0	834.0	2.0	same gene	2021-09	2021	9
2766	2759	7	4	0.10383	2501.0	ORF1ab	2.0	834.0	2494.0	ORF1ab	1.0	832.0	2.0	same gene	2021-09	2021	9
2765	2760	5	4	0.10383	2500.0	ORF1ab	1.0	834.0	2495.0	ORF1ab	2.0	832.0	2.0	same gene	2021-09	2021	9
2766	2760	6	4	0.10383	2501.0	ORF1ab	2.0	834.0	2495.0	ORF1ab	2.0	832.0	2.0	same gene	2021-09	2021	9
2765	2759	6	4	0.10383	2500.0	ORF1ab	1.0	834.0	2494.0	ORF1ab	1.0	832.0	2.0	same gene	2021-09	2021	9
2747	2743	4	4	0.10364	2482.0	ORF1ab	1.0	828.0	2478.0	ORF1ab	3.0	826.0	2.0	same gene	2021-09	2021	9
2743	2747	4	4	0.10364	2478.0	ORF1ab	3.0	826.0	2482.0	ORF1ab	1.0	828.0	2.0	same gene	2021-09	2021	9
2776	2781	5	4	0.10325	2511.0	ORF1ab	3.0	837.0	2516.0	ORF1ab	2.0	839.0	2.0	same gene	2021-09	2021	9
2781	2776	5	4	0.10325	2516.0	ORF1ab	2.0	839.0	2511.0	ORF1ab	3.0	837.0	2.0	same gene	2021-09	2021	9
10319	27964	17645	4	0.10305	10054.0	ORF1ab	1.0	3352.0	71.0	ORF8	2.0	24.0		different gene	2021-09	2021	9
27964	10319	17645	4	0.10305	71.0	ORF8	2.0	24.0	10054.0	ORF1ab	1.0	3352.0		different gene	2021-09	2021	9
2770	2774	4	4	0.10256	2505.0	ORF1ab	3.0	835.0	2509.0	ORF1ab	1.0	837.0	2.0	same gene	2021-09	2021	9
2774	2770	4	4	0.10256	2509.0	ORF1ab	1.0	837.0	2505.0	ORF1ab	3.0	835.0	2.0	same gene	2021-09	2021	9
2750	2743	7	4	0.10239	2485.0	ORF1ab	1.0	829.0	2478.0	ORF1ab	3.0	826.0	3.0	same gene	2021-09	2021	9
2744	2750	6	4	0.10239	2479.0	ORF1ab	1.0	827.0	2485.0	ORF1ab	1.0	829.0	2.0	same gene	2021-09	2021	9
2743	2750	7	4	0.10239	2478.0	ORF1ab	3.0	826.0	2485.0	ORF1ab	1.0	829.0	3.0	same gene	2021-09	2021	9
2750	2744	6	4	0.10239	2485.0	ORF1ab	1.0	829.0	2479.0	ORF1ab	1.0	827.0	2.0	same gene	2021-09	2021	9
11456	23284	11828	4	0.10117	11191.0	ORF1ab	1.0	3731.0	1722.0	S	3.0	574.0		different gene	2021-09	2021	9
23284	11456	11828	4	0.10117	1722.0	S	3.0	574.0	11191.0	ORF1ab	1.0	3731.0		different gene	2021-09	2021	9
28472	18424	10048	4	0.10111	199.0	N	1.0	67.0	4957.0	ORF1ab	1.0	1653.0		different gene	2021-09	2021	9
18424	28472	10048	4	0.10111	4957.0	ORF1ab	1.0	1653.0	199.0	N	1.0	67.0		different gene	2021-09	2021	9
2777	2783	6	4	0.10097	2512.0	ORF1ab	1.0	838.0	2518.0	ORF1ab	1.0	840.0	2.0	same gene	2021-09	2021	9
2783	2777	6	4	0.10097	2518.0	ORF1ab	1.0	840.0	2512.0	ORF1ab	1.0	838.0	2.0	same gene	2021-09	2021	9
18424	10319	8105	4	0.09998	4957.0	ORF1ab	1.0	1653.0	10054.0	ORF1ab	1.0	3352.0	1699.0	same gene	2021-09	2021	9
10319	18424	8105	4	0.09998	10054.0	ORF1ab	1.0	3352.0	4957.0	ORF1ab	1.0	1653.0	1699.0	same gene	2021-09	2021	9
25907	18424	7483	4	0.09977	515.0	ORF3a	2.0	172.0	4957.0	ORF1ab	1.0	1653.0		different gene	2021-09	2021	9
18424	25907	7483	4	0.09977	4957.0	ORF1ab	1.0	1653.0	515.0	ORF3a	2.0	172.0		different gene	2021-09	2021	9
28095	14120	13975	4	0.09888	202.0	ORF8	1.0	68.0	653.0	ORF1ab	2.0	218.0		different gene	2021-09	2021	9
14120	28095	13975	4	0.09888	653.0	ORF1ab	2.0	218.0	202.0	ORF8	1.0	68.0		different gene	2021-09	2021	9
5648	28512	22864	3	0.09353	5383.0	ORF1ab	1.0	1795.0	239.0	N	2.0	80.0		different gene	2021-09	2021	9
28512	5648	22864	3	0.09353	239.0	N	2.0	80.0	5383.0	ORF1ab	1.0	1795.0		different gene	2021-09	2021	9
18424	21304	2880	3	0.09246	4957.0	ORF1ab	1.0	1653.0	7837.0	ORF1ab	1.0	2613.0	960.0	same gene	2021-09	2021	9
21304	18424	2880	3	0.09246	7837.0	ORF1ab	1.0	2613.0	4957.0	ORF1ab	1.0	1653.0	960.0	same gene	2021-09	2021	9
28512	26149	2363	3	0.09225	239.0	N	2.0	80.0	757.0	ORF3a	1.0	253.0		different gene	2021-09	2021	9
26149	28512	2363	3	0.09225	757.0	ORF3a	1.0	253.0	239.0	N	2.0	80.0		different gene	2021-09	2021	9
28167	28512	345	3	0.09167	274.0	ORF8	1.0	92.0	239.0	N	2.0	80.0		different gene	2021-09	2021	9
28512	28167	345	3	0.09167	239.0	N	2.0	80.0	274.0	ORF8	1.0	92.0		different gene	2021-09	2021	9
28869	1059	27810	3	0.09131	596.0	N	2.0	199.0	794.0	ORF1ab	2.0	265.0		different gene	2021-09	2021	9
1059	28869	27810	3	0.09131	794.0	ORF1ab	2.0	265.0	596.0	N	2.0	199.0		different gene	2021-09	2021	9
6319	733	5586	3	0.09113	6054.0	ORF1ab	3.0	2018.0	468.0	ORF1ab	3.0	156.0	1862.0	same gene	2021-09	2021	9
733	6319	5586	3	0.09113	468.0	ORF1ab	3.0	156.0	6054.0	ORF1ab	3.0	2018.0	1862.0	same gene	2021-09	2021	9
6613	22812	16199	3	0.09093	6348.0	ORF1ab	3.0	2116.0	1250.0	S	2.0	417.0		different gene	2021-09	2021	9
22812	6613	16199	3	0.09093	1250.0	S	2.0	417.0	6348.0	ORF1ab	3.0	2116.0		different gene	2021-09	2021	9
28512	733	27779	3	0.09038	239.0	N	2.0	80.0	468.0	ORF1ab	3.0	156.0		different gene	2021-09	2021	9
733	28512	27779	3	0.09038	468.0	ORF1ab	3.0	156.0	239.0	N	2.0	80.0		different gene	2021-09	2021	9
28512	21621	6891	3	0.09033	239.0	N	2.0	80.0	59.0	S	2.0	20.0		different gene	2021-09	2021	9
21621	28512	6891	3	0.09033	59.0	S	2.0	20.0	239.0	N	2.0	80.0		different gene	2021-09	2021	9
22812	12778	10034	3	0.09007	1250.0	S	2.0	417.0	12513.0	ORF1ab	3.0	4171.0		different gene	2021-09	2021	9
12778	22812	10034	3	0.09007	12513.0	ORF1ab	3.0	4171.0	1250.0	S	2.0	417.0		different gene	2021-09	2021	9
22812	733	22079	3	0.09003	1250.0	S	2.0	417.0	468.0	ORF1ab	3.0	156.0		different gene	2021-09	2021	9
733	22812	22079	3	0.09003	468.0	ORF1ab	3.0	156.0	1250.0	S	2.0	417.0		different gene	2021-09	2021	9
21638	21621	17	3	0.08969	76.0	S	1.0	26.0	59.0	S	2.0	20.0	6.0	same gene	2021-09	2021	9
21621	21638	17	3	0.08969	59.0	S	2.0	20.0	76.0	S	1.0	26.0	6.0	same gene	2021-09	2021	9
13860	28512	14652	3	0.08906	393.0	ORF1ab	3.0	131.0	239.0	N	2.0	80.0		different gene	2021-09	2021	9
28512	13860	14652	3	0.08906	239.0	N	2.0	80.0	393.0	ORF1ab	3.0	131.0		different gene	2021-09	2021	9
22132	28167	6035	3	0.08878	570.0	S	3.0	190.0	274.0	ORF8	1.0	92.0		different gene	2021-09	2021	9
28167	22132	6035	3	0.08878	274.0	ORF8	1.0	92.0	570.0	S	3.0	190.0		different gene	2021-09	2021	9
28512	3828	24684	3	0.08853	239.0	N	2.0	80.0	3563.0	ORF1ab	2.0	1188.0		different gene	2021-09	2021	9
3828	28512	24684	3	0.08853	3563.0	ORF1ab	2.0	1188.0	239.0	N	2.0	80.0		different gene	2021-09	2021	9
2749	733	2016	3	0.08697	2484.0	ORF1ab	3.0	828.0	468.0	ORF1ab	3.0	156.0	672.0	same gene	2021-09	2021	9
733	2749	2016	3	0.08697	468.0	ORF1ab	3.0	156.0	2484.0	ORF1ab	3.0	828.0	672.0	same gene	2021-09	2021	9
17259	733	16526	3	0.08604	3792.0	ORF1ab	3.0	1264.0	468.0	ORF1ab	3.0	156.0	1108.0	same gene	2021-09	2021	9
733	17259	16526	3	0.08604	468.0	ORF1ab	3.0	156.0	3792.0	ORF1ab	3.0	1264.0	1108.0	same gene	2021-09	2021	9
18424	28869	10445	3	0.08541	4957.0	ORF1ab	1.0	1653.0	596.0	N	2.0	199.0		different gene	2021-09	2021	9
28869	18424	10445	3	0.08541	596.0	N	2.0	199.0	4957.0	ORF1ab	1.0	1653.0		different gene	2021-09	2021	9
29628	29635	7	3	0.08496	71.0	ORF10	2.0	24.0	78.0	ORF10	3.0	26.0	2.0	same gene	2021-09	2021	9
29635	29628	7	3	0.08496	78.0	ORF10	3.0	26.0	71.0	ORF10	2.0	24.0	2.0	same gene	2021-09	2021	9
29621	29629	8	3	0.08488	64.0	ORF10	1.0	22.0	72.0	ORF10	3.0	24.0	2.0	same gene	2021-09	2021	9
29629	29621	8	3	0.08488	72.0	ORF10	3.0	24.0	64.0	ORF10	1.0	22.0	2.0	same gene	2021-09	2021	9
29612	29618	6	3	0.08484	55.0	ORF10	1.0	19.0	61.0	ORF10	1.0	21.0	2.0	same gene	2021-09	2021	9
29618	29613	5	3	0.08484	61.0	ORF10	1.0	21.0	56.0	ORF10	2.0	19.0	2.0	same gene	2021-09	2021	9
29613	29618	5	3	0.08484	56.0	ORF10	2.0	19.0	61.0	ORF10	1.0	21.0	2.0	same gene	2021-09	2021	9
29618	29612	6	3	0.08484	61.0	ORF10	1.0	21.0	55.0	ORF10	1.0	19.0	2.0	same gene	2021-09	2021	9
29622	29629	7	3	0.08483	65.0	ORF10	2.0	22.0	72.0	ORF10	3.0	24.0	2.0	same gene	2021-09	2021	9
29629	29622	7	3	0.08483	72.0	ORF10	3.0	24.0	65.0	ORF10	2.0	22.0	2.0	same gene	2021-09	2021	9
29630	29626	4	3	0.08473	73.0	ORF10	1.0	25.0	69.0	ORF10	3.0	23.0	2.0	same gene	2021-09	2021	9
29626	29630	4	3	0.08473	69.0	ORF10	3.0	23.0	73.0	ORF10	1.0	25.0	2.0	same gene	2021-09	2021	9
29634	29629	5	3	0.08469	77.0	ORF10	2.0	26.0	72.0	ORF10	3.0	24.0	2.0	same gene	2021-09	2021	9
29634	29626	8	3	0.08469	77.0	ORF10	2.0	26.0	69.0	ORF10	3.0	23.0	3.0	same gene	2021-09	2021	9
29629	29634	5	3	0.08469	72.0	ORF10	3.0	24.0	77.0	ORF10	2.0	26.0	2.0	same gene	2021-09	2021	9
29626	29634	8	3	0.08469	69.0	ORF10	3.0	23.0	77.0	ORF10	2.0	26.0	3.0	same gene	2021-09	2021	9
29623	29629	6	3	0.08439	66.0	ORF10	3.0	22.0	72.0	ORF10	3.0	24.0	2.0	same gene	2021-09	2021	9
29629	29623	6	3	0.08439	72.0	ORF10	3.0	24.0	66.0	ORF10	3.0	22.0	2.0	same gene	2021-09	2021	9
10029	9891	138	3	0.08416	9764.0	ORF1ab	2.0	3255.0	9626.0	ORF1ab	2.0	3209.0	46.0	same gene	2021-09	2021	9
9891	10029	138	3	0.08416	9626.0	ORF1ab	2.0	3209.0	9764.0	ORF1ab	2.0	3255.0	46.0	same gene	2021-09	2021	9
29643	29637	6	3	0.08391	86.0	ORF10	2.0	29.0	80.0	ORF10	2.0	27.0	2.0	same gene	2021-09	2021	9
29644	29637	7	3	0.08391	87.0	ORF10	3.0	29.0	80.0	ORF10	2.0	27.0	2.0	same gene	2021-09	2021	9
29637	29644	7	3	0.08391	80.0	ORF10	2.0	27.0	87.0	ORF10	3.0	29.0	2.0	same gene	2021-09	2021	9
29637	29643	6	3	0.08391	80.0	ORF10	2.0	27.0	86.0	ORF10	2.0	29.0	2.0	same gene	2021-09	2021	9
22812	23525	713	3	0.08341	1250.0	S	2.0	417.0	1963.0	S	1.0	655.0	238.0	same gene	2021-09	2021	9
23525	22812	713	3	0.08341	1963.0	S	1.0	655.0	1250.0	S	2.0	417.0	238.0	same gene	2021-09	2021	9
29619	29613	6	3	0.08289	62.0	ORF10	2.0	21.0	56.0	ORF10	2.0	19.0	2.0	same gene	2021-09	2021	9
29612	29619	7	3	0.08289	55.0	ORF10	1.0	19.0	62.0	ORF10	2.0	21.0	2.0	same gene	2021-09	2021	9
29613	29619	6	3	0.08289	56.0	ORF10	2.0	19.0	62.0	ORF10	2.0	21.0	2.0	same gene	2021-09	2021	9
29619	29612	7	3	0.08289	62.0	ORF10	2.0	21.0	55.0	ORF10	1.0	19.0	2.0	same gene	2021-09	2021	9
29619	29626	7	3	0.08288	62.0	ORF10	2.0	21.0	69.0	ORF10	3.0	23.0	2.0	same gene	2021-09	2021	9
29629	29619	10	3	0.08288	72.0	ORF10	3.0	24.0	62.0	ORF10	2.0	21.0	3.0	same gene	2021-09	2021	9
29619	29629	10	3	0.08288	62.0	ORF10	2.0	21.0	72.0	ORF10	3.0	24.0	3.0	same gene	2021-09	2021	9
29626	29619	7	3	0.08288	69.0	ORF10	3.0	23.0	62.0	ORF10	2.0	21.0	2.0	same gene	2021-09	2021	9
21974	28512	6538	3	0.08242	412.0	S	1.0	138.0	239.0	N	2.0	80.0		different gene	2021-09	2021	9
28512	21974	6538	3	0.08242	239.0	N	2.0	80.0	412.0	S	1.0	138.0		different gene	2021-09	2021	9
12946	27739	14793	3	0.08153	12681.0	ORF1ab	3.0	4227.0	346.0	ORF7a	1.0	116.0		different gene	2021-09	2021	9
27739	12946	14793	3	0.08153	346.0	ORF7a	1.0	116.0	12681.0	ORF1ab	3.0	4227.0		different gene	2021-09	2021	9
28007	9559	18448	3	0.08123	114.0	ORF8	3.0	38.0	9294.0	ORF1ab	3.0	3098.0		different gene	2021-09	2021	9
9559	28007	18448	3	0.08123	9294.0	ORF1ab	3.0	3098.0	114.0	ORF8	3.0	38.0		different gene	2021-09	2021	9
25088	22812	2276	3	0.08094	3526.0	S	1.0	1176.0	1250.0	S	2.0	417.0	759.0	same gene	2021-09	2021	9
22812	25088	2276	3	0.08094	1250.0	S	2.0	417.0	3526.0	S	1.0	1176.0	759.0	same gene	2021-09	2021	9
29636	29612	24	3	0.07903	79.0	ORF10	1.0	27.0	55.0	ORF10	1.0	19.0	8.0	same gene	2021-09	2021	9
29612	29636	24	3	0.07903	55.0	ORF10	1.0	19.0	79.0	ORF10	1.0	27.0	8.0	same gene	2021-09	2021	9
29636	29613	23	3	0.07903	79.0	ORF10	1.0	27.0	56.0	ORF10	2.0	19.0	8.0	same gene	2021-09	2021	9
29613	29636	23	3	0.07903	56.0	ORF10	2.0	19.0	79.0	ORF10	1.0	27.0	8.0	same gene	2021-09	2021	9
733	28878	28145	3	0.07785	468.0	ORF1ab	3.0	156.0	605.0	N	2.0	202.0		different gene	2021-09	2021	9
28878	733	28145	3	0.07785	605.0	N	2.0	202.0	468.0	ORF1ab	3.0	156.0		different gene	2021-09	2021	9
24642	22812	1830	3	0.0776	3080.0	S	2.0	1027.0	1250.0	S	2.0	417.0	610.0	same gene	2021-09	2021	9
22812	24642	1830	3	0.0776	1250.0	S	2.0	417.0	3080.0	S	2.0	1027.0	610.0	same gene	2021-09	2021	9
27925	9867	18058	3	0.07696	32.0	ORF8	2.0	11.0	9602.0	ORF1ab	2.0	3201.0		different gene	2021-09	2021	9
9867	27925	18058	3	0.07696	9602.0	ORF1ab	2.0	3201.0	32.0	ORF8	2.0	11.0		different gene	2021-09	2021	9
25563	28887	3324	3	0.07639	171.0	ORF3a	3.0	57.0	614.0	N	2.0	205.0		different gene	2021-09	2021	9
28887	25563	3324	3	0.07639	614.0	N	2.0	205.0	171.0	ORF3a	3.0	57.0		different gene	2021-09	2021	9
25517	27925	2408	3	0.07546	125.0	ORF3a	2.0	42.0	32.0	ORF8	2.0	11.0		different gene	2021-09	2021	9
27925	25517	2408	3	0.07546	32.0	ORF8	2.0	11.0	125.0	ORF3a	2.0	42.0		different gene	2021-09	2021	9
21621	21614	7	3	0.07472	59.0	S	2.0	20.0	52.0	S	1.0	18.0	2.0	same gene	2021-09	2021	9
21614	21621	7	3	0.07472	52.0	S	1.0	18.0	59.0	S	2.0	20.0	2.0	same gene	2021-09	2021	9
12946	1267	11679	3	0.07434	12681.0	ORF1ab	3.0	4227.0	1002.0	ORF1ab	3.0	334.0	3893.0	same gene	2021-09	2021	9
1267	12946	11679	3	0.07434	1002.0	ORF1ab	3.0	334.0	12681.0	ORF1ab	3.0	4227.0	3893.0	same gene	2021-09	2021	9
29592	29599	7	3	0.07304	35.0	ORF10	2.0	12.0	42.0	ORF10	3.0	14.0	2.0	same gene	2021-09	2021	9
29599	29592	7	3	0.07304	42.0	ORF10	3.0	14.0	35.0	ORF10	2.0	12.0	2.0	same gene	2021-09	2021	9
28975	27925	1050	3	0.07287	702.0	N	3.0	234.0	32.0	ORF8	2.0	11.0		different gene	2021-09	2021	9
27925	28975	1050	3	0.07287	32.0	ORF8	2.0	11.0	702.0	N	3.0	234.0		different gene	2021-09	2021	9
12946	18176	5230	3	0.0725	12681.0	ORF1ab	3.0	4227.0	4709.0	ORF1ab	2.0	1570.0	2657.0	same gene	2021-09	2021	9
18176	12946	5230	3	0.0725	4709.0	ORF1ab	2.0	1570.0	12681.0	ORF1ab	3.0	4227.0	2657.0	same gene	2021-09	2021	9
28007	15240	12767	3	0.07237	114.0	ORF8	3.0	38.0	1773.0	ORF1ab	3.0	591.0		different gene	2021-09	2021	9
15240	28007	12767	3	0.07237	1773.0	ORF1ab	3.0	591.0	114.0	ORF8	3.0	38.0		different gene	2021-09	2021	9
20262	27739	7477	3	0.07226	6795.0	ORF1ab	3.0	2265.0	346.0	ORF7a	1.0	116.0		different gene	2021-09	2021	9
27739	20262	7477	3	0.07226	346.0	ORF7a	1.0	116.0	6795.0	ORF1ab	3.0	2265.0		different gene	2021-09	2021	9
2742	6636	3894	3	0.07175	2477.0	ORF1ab	2.0	826.0	6371.0	ORF1ab	2.0	2124.0	1298.0	same gene	2021-09	2021	9
6636	2742	3894	3	0.07175	6371.0	ORF1ab	2.0	2124.0	2477.0	ORF1ab	2.0	826.0	1298.0	same gene	2021-09	2021	9
25352	27345	1993	3	0.07031	3790.0	S	1.0	1264.0	144.0	ORF6	3.0	48.0		different gene	2021-09	2021	9
27345	25352	1993	3	0.07031	144.0	ORF6	3.0	48.0	3790.0	S	1.0	1264.0		different gene	2021-09	2021	9
28073	16726	11347	3	0.07008	180.0	ORF8	3.0	60.0	3259.0	ORF1ab	1.0	1087.0		different gene	2021-09	2021	9
16726	28073	11347	3	0.07008	3259.0	ORF1ab	1.0	1087.0	180.0	ORF8	3.0	60.0		different gene	2021-09	2021	9
286	290	4	3	0.06995	21.0	ORF1ab	3.0	7.0	25.0	ORF1ab	1.0	9.0	2.0	same gene	2021-09	2021	9
290	286	4	3	0.06995	25.0	ORF1ab	1.0	9.0	21.0	ORF1ab	3.0	7.0	2.0	same gene	2021-09	2021	9
17615	16176	1439	3	0.06953	4148.0	ORF1ab	2.0	1383.0	2709.0	ORF1ab	3.0	903.0	480.0	same gene	2021-09	2021	9
16176	17615	1439	3	0.06953	2709.0	ORF1ab	3.0	903.0	4148.0	ORF1ab	2.0	1383.0	480.0	same gene	2021-09	2021	9
28073	6638	21435	3	0.06907	180.0	ORF8	3.0	60.0	6373.0	ORF1ab	1.0	2125.0		different gene	2021-09	2021	9
6638	28073	21435	3	0.06907	6373.0	ORF1ab	1.0	2125.0	180.0	ORF8	3.0	60.0		different gene	2021-09	2021	9
3948	11562	7614	3	0.06893	3683.0	ORF1ab	2.0	1228.0	11297.0	ORF1ab	2.0	3766.0	2538.0	same gene	2021-09	2021	9
11562	3948	7614	3	0.06893	11297.0	ORF1ab	2.0	3766.0	3683.0	ORF1ab	2.0	1228.0	2538.0	same gene	2021-09	2021	9
28007	17122	10885	3	0.0685	114.0	ORF8	3.0	38.0	3655.0	ORF1ab	1.0	1219.0		different gene	2021-09	2021	9
17122	28007	10885	3	0.0685	3655.0	ORF1ab	1.0	1219.0	114.0	ORF8	3.0	38.0		different gene	2021-09	2021	9
285	290	5	3	0.06821	20.0	ORF1ab	2.0	7.0	25.0	ORF1ab	1.0	9.0	2.0	same gene	2021-09	2021	9
290	285	5	3	0.06821	25.0	ORF1ab	1.0	9.0	20.0	ORF1ab	2.0	7.0	2.0	same gene	2021-09	2021	9
23012	22812	200	3	0.06443	1450.0	S	1.0	484.0	1250.0	S	2.0	417.0	67.0	same gene	2021-09	2021	9
22812	23012	200	3	0.06443	1250.0	S	2.0	417.0	1450.0	S	1.0	484.0	67.0	same gene	2021-09	2021	9
333	339	6	3	0.06391	68.0	ORF1ab	2.0	23.0	74.0	ORF1ab	2.0	25.0	2.0	same gene	2021-09	2021	9
339	333	6	3	0.06391	74.0	ORF1ab	2.0	25.0	68.0	ORF1ab	2.0	23.0	2.0	same gene	2021-09	2021	9
334	339	5	3	0.06391	69.0	ORF1ab	3.0	23.0	74.0	ORF1ab	2.0	25.0	2.0	same gene	2021-09	2021	9
339	334	5	3	0.06391	74.0	ORF1ab	2.0	25.0	69.0	ORF1ab	3.0	23.0	2.0	same gene	2021-09	2021	9
29604	29617	13	3	0.06382	47.0	ORF10	2.0	16.0	60.0	ORF10	3.0	20.0	4.0	same gene	2021-09	2021	9
29617	29604	13	3	0.06382	60.0	ORF10	3.0	20.0	47.0	ORF10	2.0	16.0	4.0	same gene	2021-09	2021	9
5164	22427	17263	3	0.06371	4899.0	ORF1ab	3.0	1633.0	865.0	S	1.0	289.0		different gene	2021-09	2021	9
22427	5164	17263	3	0.06371	865.0	S	1.0	289.0	4899.0	ORF1ab	3.0	1633.0		different gene	2021-09	2021	9
29561	29556	5	3	0.06352	4.0	ORF10	1.0	2.0						different gene	2021-09	2021	9
29556	29561	5	3	0.06352					4.0	ORF10	1.0	2.0		different gene	2021-09	2021	9
21897	26107	4210	3	0.06344	335.0	S	2.0	112.0	715.0	ORF3a	1.0	239.0		different gene	2021-09	2021	9
26107	21897	4210	3	0.06344	715.0	ORF3a	1.0	239.0	335.0	S	2.0	112.0		different gene	2021-09	2021	9
2911	27345	24434	3	0.06334	2646.0	ORF1ab	3.0	882.0	144.0	ORF6	3.0	48.0		different gene	2021-09	2021	9
27345	2911	24434	3	0.06334	144.0	ORF6	3.0	48.0	2646.0	ORF1ab	3.0	882.0		different gene	2021-09	2021	9
29555	29561	6	3	0.06324					4.0	ORF10	1.0	2.0		different gene	2021-09	2021	9
29561	29555	6	3	0.06324	4.0	ORF10	1.0	2.0						different gene	2021-09	2021	9
29559	29555	4	3	0.06324	2.0	ORF10	2.0	1.0						different gene	2021-09	2021	9
29555	29559	4	3	0.06324					2.0	ORF10	2.0	1.0		different gene	2021-09	2021	9
29561	29557	4	3	0.06322	4.0	ORF10	1.0	2.0						different gene	2021-09	2021	9
29559	29557	2	3	0.06322	2.0	ORF10	2.0	1.0						different gene	2021-09	2021	9
29557	29559	2	3	0.06322					2.0	ORF10	2.0	1.0		different gene	2021-09	2021	9
29557	29561	4	3	0.06322					4.0	ORF10	1.0	2.0		different gene	2021-09	2021	9
28272	28887	615	3	0.06315					614.0	N	2.0	205.0		different gene	2021-09	2021	9
28887	28272	615	3	0.06315	614.0	N	2.0	205.0						different gene	2021-09	2021	9
348	342	6	3	0.06294	83.0	ORF1ab	2.0	28.0	77.0	ORF1ab	2.0	26.0	2.0	same gene	2021-09	2021	9
342	348	6	3	0.06294	77.0	ORF1ab	2.0	26.0	83.0	ORF1ab	2.0	28.0	2.0	same gene	2021-09	2021	9
22018	21600	418	3	0.06283	456.0	S	3.0	152.0	38.0	S	2.0	13.0	139.0	same gene	2021-09	2021	9
21600	22018	418	3	0.06283	38.0	S	2.0	13.0	456.0	S	3.0	152.0	139.0	same gene	2021-09	2021	9
29603	29611	8	3	0.06281	46.0	ORF10	1.0	16.0	54.0	ORF10	3.0	18.0	2.0	same gene	2021-09	2021	9
29611	29605	6	3	0.06281	54.0	ORF10	3.0	18.0	48.0	ORF10	3.0	16.0	2.0	same gene	2021-09	2021	9
29605	29611	6	3	0.06281	48.0	ORF10	3.0	16.0	54.0	ORF10	3.0	18.0	2.0	same gene	2021-09	2021	9
29610	29603	7	3	0.06281	53.0	ORF10	2.0	18.0	46.0	ORF10	1.0	16.0	2.0	same gene	2021-09	2021	9
29611	29603	8	3	0.06281	54.0	ORF10	3.0	18.0	46.0	ORF10	1.0	16.0	2.0	same gene	2021-09	2021	9
29605	29610	5	3	0.06281	48.0	ORF10	3.0	16.0	53.0	ORF10	2.0	18.0	2.0	same gene	2021-09	2021	9
29603	29610	7	3	0.06281	46.0	ORF10	1.0	16.0	53.0	ORF10	2.0	18.0	2.0	same gene	2021-09	2021	9
29610	29605	5	3	0.06281	53.0	ORF10	2.0	18.0	48.0	ORF10	3.0	16.0	2.0	same gene	2021-09	2021	9
14120	7042	7078	3	0.06253	653.0	ORF1ab	2.0	218.0	6777.0	ORF1ab	3.0	2259.0	2041.0	same gene	2021-09	2021	9
7042	14120	7078	3	0.06253	6777.0	ORF1ab	3.0	2259.0	653.0	ORF1ab	2.0	218.0	2041.0	same gene	2021-09	2021	9
26801	445	26356	3	0.06251	279.0	M	3.0	93.0	180.0	ORF1ab	3.0	60.0		different gene	2021-09	2021	9
445	26801	26356	3	0.06251	180.0	ORF1ab	3.0	60.0	279.0	M	3.0	93.0		different gene	2021-09	2021	9
445	28932	28487	3	0.06247	180.0	ORF1ab	3.0	60.0	659.0	N	2.0	220.0		different gene	2021-09	2021	9
28932	445	28487	3	0.06247	659.0	N	2.0	220.0	180.0	ORF1ab	3.0	60.0		different gene	2021-09	2021	9
5164	1684	3480	3	0.06242	4899.0	ORF1ab	3.0	1633.0	1419.0	ORF1ab	3.0	473.0	1160.0	same gene	2021-09	2021	9
1684	5164	3480	3	0.06242	1419.0	ORF1ab	3.0	473.0	4899.0	ORF1ab	3.0	1633.0	1160.0	same gene	2021-09	2021	9
27604	21372	6232	3	0.06239	211.0	ORF7a	1.0	71.0	7905.0	ORF1ab	3.0	2635.0		different gene	2021-09	2021	9
21372	27604	6232	3	0.06239	7905.0	ORF1ab	3.0	2635.0	211.0	ORF7a	1.0	71.0		different gene	2021-09	2021	9
29551	29549	2	3	0.06233										different gene	2021-09	2021	9
29549	29551	2	3	0.06233										different gene	2021-09	2021	9
29549	29552	3	3	0.06229										different gene	2021-09	2021	9
29552	29549	3	3	0.06229										different gene	2021-09	2021	9
17014	22018	5004	3	0.0619	3547.0	ORF1ab	1.0	1183.0	456.0	S	3.0	152.0		different gene	2021-09	2021	9
22018	17014	5004	3	0.0619	456.0	S	3.0	152.0	3547.0	ORF1ab	1.0	1183.0		different gene	2021-09	2021	9
29564	29559	5	3	0.06186	7.0	ORF10	1.0	3.0	2.0	ORF10	2.0	1.0	2.0	same gene	2021-09	2021	9
29559	29564	5	3	0.06186	2.0	ORF10	2.0	1.0	7.0	ORF10	1.0	3.0	2.0	same gene	2021-09	2021	9
29551	29554	3	3	0.06175										different gene	2021-09	2021	9
29554	29551	3	3	0.06175										different gene	2021-09	2021	9
329	323	6	3	0.06153	64.0	ORF1ab	1.0	22.0	58.0	ORF1ab	1.0	20.0	2.0	same gene	2021-09	2021	9
323	329	6	3	0.06153	58.0	ORF1ab	1.0	20.0	64.0	ORF1ab	1.0	22.0	2.0	same gene	2021-09	2021	9
28326	5164	23162	3	0.06135	53.0	N	2.0	18.0	4899.0	ORF1ab	3.0	1633.0		different gene	2021-09	2021	9
5164	28326	23162	3	0.06135	4899.0	ORF1ab	3.0	1633.0	53.0	N	2.0	18.0		different gene	2021-09	2021	9
29561	29554	7	3	0.06119	4.0	ORF10	1.0	2.0						different gene	2021-09	2021	9
29554	29561	7	3	0.06119					4.0	ORF10	1.0	2.0		different gene	2021-09	2021	9
29554	29559	5	3	0.06119					2.0	ORF10	2.0	1.0		different gene	2021-09	2021	9
29559	29554	5	3	0.06119	2.0	ORF10	2.0	1.0						different gene	2021-09	2021	9
15096	28095	12999	3	0.06118	1629.0	ORF1ab	3.0	543.0	202.0	ORF8	1.0	68.0		different gene	2021-09	2021	9
28095	15096	12999	3	0.06118	202.0	ORF8	1.0	68.0	1629.0	ORF1ab	3.0	543.0		different gene	2021-09	2021	9
23055	23075	20	3	0.06114	1493.0	S	2.0	498.0	1513.0	S	1.0	505.0	7.0	same gene	2021-09	2021	9
23075	23055	20	3	0.06114	1513.0	S	1.0	505.0	1493.0	S	2.0	498.0	7.0	same gene	2021-09	2021	9
5164	12049	6885	3	0.06025	4899.0	ORF1ab	3.0	1633.0	11784.0	ORF1ab	3.0	3928.0	2295.0	same gene	2021-09	2021	9
12049	5164	6885	3	0.06025	11784.0	ORF1ab	3.0	3928.0	4899.0	ORF1ab	3.0	1633.0	2295.0	same gene	2021-09	2021	9
6286	445	5841	3	0.06024	6021.0	ORF1ab	3.0	2007.0	180.0	ORF1ab	3.0	60.0	1947.0	same gene	2021-09	2021	9
23012	23604	592	3	0.06024	1450.0	S	1.0	484.0	2042.0	S	2.0	681.0	197.0	same gene	2021-09	2021	9
23604	23012	592	3	0.06024	2042.0	S	2.0	681.0	1450.0	S	1.0	484.0	197.0	same gene	2021-09	2021	9
445	6286	5841	3	0.06024	180.0	ORF1ab	3.0	60.0	6021.0	ORF1ab	3.0	2007.0	1947.0	same gene	2021-09	2021	9
29645	445	29200	3	0.05978	88.0	ORF10	1.0	30.0	180.0	ORF1ab	3.0	60.0		different gene	2021-09	2021	9
445	29645	29200	3	0.05978	180.0	ORF1ab	3.0	60.0	88.0	ORF10	1.0	30.0		different gene	2021-09	2021	9
445	21255	20810	3	0.05936	180.0	ORF1ab	3.0	60.0	7788.0	ORF1ab	3.0	2596.0	2536.0	same gene	2021-09	2021	9
21255	445	20810	3	0.05936	7788.0	ORF1ab	3.0	2596.0	180.0	ORF1ab	3.0	60.0	2536.0	same gene	2021-09	2021	9
23050	23054	4	3	0.05904	1488.0	S	3.0	496.0	1492.0	S	1.0	498.0	2.0	same gene	2021-09	2021	9
23054	23050	4	3	0.05904	1492.0	S	1.0	498.0	1488.0	S	3.0	496.0	2.0	same gene	2021-09	2021	9
26164	26159	5	3	0.05901	772.0	ORF3a	1.0	258.0	767.0	ORF3a	2.0	256.0	2.0	same gene	2021-09	2021	9
26159	26164	5	3	0.05901	767.0	ORF3a	2.0	256.0	772.0	ORF3a	1.0	258.0	2.0	same gene	2021-09	2021	9
25563	27925	2362	3	0.05857	171.0	ORF3a	3.0	57.0	32.0	ORF8	2.0	11.0		different gene	2021-09	2021	9
27925	25563	2362	3	0.05857	32.0	ORF8	2.0	11.0	171.0	ORF3a	3.0	57.0		different gene	2021-09	2021	9
5424	7328	1904	3	0.05838	5159.0	ORF1ab	2.0	1720.0	7063.0	ORF1ab	1.0	2355.0	635.0	same gene	2021-09	2021	9
7328	5424	1904	3	0.05838	7063.0	ORF1ab	1.0	2355.0	5159.0	ORF1ab	2.0	1720.0	635.0	same gene	2021-09	2021	9
28075	10195	17880	3	0.05711	182.0	ORF8	2.0	61.0	9930.0	ORF1ab	3.0	3310.0		different gene	2021-09	2021	9
10195	28075	17880	3	0.05711	9930.0	ORF1ab	3.0	3310.0	182.0	ORF8	2.0	61.0		different gene	2021-09	2021	9
6638	21916	15278	3	0.05636	6373.0	ORF1ab	1.0	2125.0	354.0	S	3.0	118.0		different gene	2021-09	2021	9
21916	6638	15278	3	0.05636	354.0	S	3.0	118.0	6373.0	ORF1ab	1.0	2125.0		different gene	2021-09	2021	9
22445	22458	13	3	0.05635	883.0	S	1.0	295.0	896.0	S	2.0	299.0	4.0	same gene	2021-09	2021	9
5422	21915	16493	3	0.05635	5157.0	ORF1ab	3.0	1719.0	353.0	S	2.0	118.0		different gene	2021-09	2021	9
21915	5422	16493	3	0.05635	353.0	S	2.0	118.0	5157.0	ORF1ab	3.0	1719.0		different gene	2021-09	2021	9
22458	22445	13	3	0.05635	896.0	S	2.0	299.0	883.0	S	1.0	295.0	4.0	same gene	2021-09	2021	9
1267	5184	3917	3	0.0563	1002.0	ORF1ab	3.0	334.0	4919.0	ORF1ab	2.0	1640.0	1306.0	same gene	2021-09	2021	9
5184	1267	3917	3	0.0563	4919.0	ORF1ab	2.0	1640.0	1002.0	ORF1ab	3.0	334.0	1306.0	same gene	2021-09	2021	9
27291	24208	3083	3	0.0557	90.0	ORF6	3.0	30.0	2646.0	S	3.0	882.0		different gene	2021-09	2021	9
24208	27291	3083	3	0.0557	2646.0	S	3.0	882.0	90.0	ORF6	3.0	30.0		different gene	2021-09	2021	9
29602	29551	51	3	0.05535	45.0	ORF10	3.0	15.0						different gene	2021-09	2021	9
29549	29602	53	3	0.05535					45.0	ORF10	3.0	15.0		different gene	2021-09	2021	9
29551	29602	51	3	0.05535					45.0	ORF10	3.0	15.0		different gene	2021-09	2021	9
29602	29549	53	3	0.05535	45.0	ORF10	3.0	15.0						different gene	2021-09	2021	9
23048	23055	7	3	0.05478	1486.0	S	1.0	496.0	1493.0	S	2.0	498.0	2.0	same gene	2021-09	2021	9
23055	23048	7	3	0.05478	1493.0	S	2.0	498.0	1486.0	S	1.0	496.0	2.0	same gene	2021-09	2021	9
21463	21481	18	3	0.05447	7996.0	ORF1ab	1.0	2666.0	8014.0	ORF1ab	1.0	2672.0	6.0	same gene	2021-09	2021	9
21463	21480	17	3	0.05447	7996.0	ORF1ab	1.0	2666.0	8013.0	ORF1ab	3.0	2671.0	5.0	same gene	2021-09	2021	9
21480	21463	17	3	0.05447	8013.0	ORF1ab	3.0	2671.0	7996.0	ORF1ab	1.0	2666.0	5.0	same gene	2021-09	2021	9
21481	21463	18	3	0.05447	8014.0	ORF1ab	1.0	2672.0	7996.0	ORF1ab	1.0	2666.0	6.0	same gene	2021-09	2021	9
21430	21426	4	3	0.054	7963.0	ORF1ab	1.0	2655.0	7959.0	ORF1ab	3.0	2653.0	2.0	same gene	2021-09	2021	9
21426	21430	4	3	0.054	7959.0	ORF1ab	3.0	2653.0	7963.0	ORF1ab	1.0	2655.0	2.0	same gene	2021-09	2021	9
21475	21470	5	3	0.05374	8008.0	ORF1ab	1.0	2670.0	8003.0	ORF1ab	2.0	2668.0	2.0	same gene	2021-09	2021	9
21470	21475	5	3	0.05374	8003.0	ORF1ab	2.0	2668.0	8008.0	ORF1ab	1.0	2670.0	2.0	same gene	2021-09	2021	9
22320	16500	5820	3	0.05351	758.0	S	2.0	253.0	3033.0	ORF1ab	3.0	1011.0		different gene	2021-09	2021	9
16500	22320	5820	3	0.05351	3033.0	ORF1ab	3.0	1011.0	758.0	S	2.0	253.0		different gene	2021-09	2021	9
21447	21451	4	3	0.05334	7980.0	ORF1ab	3.0	2660.0	7984.0	ORF1ab	1.0	2662.0	2.0	same gene	2021-09	2021	9
21451	21447	4	3	0.05334	7984.0	ORF1ab	1.0	2662.0	7980.0	ORF1ab	3.0	2660.0	2.0	same gene	2021-09	2021	9
17615	12162	5453	3	0.05331	4148.0	ORF1ab	2.0	1383.0	11897.0	ORF1ab	2.0	3966.0	2583.0	same gene	2021-09	2021	9
12162	17615	5453	3	0.05331	11897.0	ORF1ab	2.0	3966.0	4148.0	ORF1ab	2.0	1383.0	2583.0	same gene	2021-09	2021	9
28881	28975	94	3	0.05214	608.0	N	2.0	203.0	702.0	N	3.0	234.0	31.0	same gene	2021-09	2021	9
28975	28881	94	3	0.05214	702.0	N	3.0	234.0	608.0	N	2.0	203.0	31.0	same gene	2021-09	2021	9
22018	29362	7344	2	0.05127	456.0	S	3.0	152.0	1089.0	N	3.0	363.0		different gene	2021-09	2021	9
29362	22018	7344	2	0.05127	1089.0	N	3.0	363.0	456.0	S	3.0	152.0		different gene	2021-09	2021	9
25135	12162	12973	2	0.05121	3573.0	S	3.0	1191.0	11897.0	ORF1ab	2.0	3966.0		different gene	2021-09	2021	9
12162	25135	12973	2	0.05121	11897.0	ORF1ab	2.0	3966.0	3573.0	S	3.0	1191.0		different gene	2021-09	2021	9
28073	7926	20147	2	0.05083	180.0	ORF8	3.0	60.0	7661.0	ORF1ab	2.0	2554.0		different gene	2021-09	2021	9
7926	28073	20147	2	0.05083	7661.0	ORF1ab	2.0	2554.0	180.0	ORF8	3.0	60.0		different gene	2021-09	2021	9
15952	28299	12347	2	0.05067	2485.0	ORF1ab	1.0	829.0	26.0	N	2.0	9.0		different gene	2021-09	2021	9
28299	15952	12347	2	0.05067	26.0	N	2.0	9.0	2485.0	ORF1ab	1.0	829.0		different gene	2021-09	2021	9
28272	26681	1591	2	0.05064					159.0	M	3.0	53.0		different gene	2021-09	2021	9
26681	28272	1591	2	0.05064	159.0	M	3.0	53.0						different gene	2021-09	2021	9
28272	21600	6672	2	0.05063					38.0	S	2.0	13.0		different gene	2021-09	2021	9
21600	28272	6672	2	0.05063	38.0	S	2.0	13.0						different gene	2021-09	2021	9
27566	27629	63	2	0.05058	173.0	ORF7a	2.0	58.0	236.0	ORF7a	2.0	79.0	21.0	same gene	2021-09	2021	9
27629	27566	63	2	0.05058	236.0	ORF7a	2.0	79.0	173.0	ORF7a	2.0	58.0	21.0	same gene	2021-09	2021	9
19271	19277	6	2	0.05051	5804.0	ORF1ab	2.0	1935.0	5810.0	ORF1ab	2.0	1937.0	2.0	same gene	2021-09	2021	9
19277	19271	6	2	0.05051	5810.0	ORF1ab	2.0	1937.0	5804.0	ORF1ab	2.0	1935.0	2.0	same gene	2021-09	2021	9
7080	7085	5	2	0.0502	6815.0	ORF1ab	2.0	2272.0	6820.0	ORF1ab	1.0	2274.0	2.0	same gene	2021-09	2021	9
7085	7080	5	2	0.0502	6820.0	ORF1ab	1.0	2274.0	6815.0	ORF1ab	2.0	2272.0	2.0	same gene	2021-09	2021	9
7086	7080	6	2	0.04997	6821.0	ORF1ab	2.0	2274.0	6815.0	ORF1ab	2.0	2272.0	2.0	same gene	2021-09	2021	9
7080	7086	6	2	0.04997	6815.0	ORF1ab	2.0	2272.0	6821.0	ORF1ab	2.0	2274.0	2.0	same gene	2021-09	2021	9
22478	22497	19	2	0.04973	916.0	S	1.0	306.0	935.0	S	2.0	312.0	6.0	same gene	2021-09	2021	9
22497	22478	19	2	0.04973	935.0	S	2.0	312.0	916.0	S	1.0	306.0	6.0	same gene	2021-09	2021	9
7077	7085	8	2	0.04966	6812.0	ORF1ab	2.0	2271.0	6820.0	ORF1ab	1.0	2274.0	3.0	same gene	2021-09	2021	9
7085	7077	8	2	0.04966	6820.0	ORF1ab	1.0	2274.0	6812.0	ORF1ab	2.0	2271.0	3.0	same gene	2021-09	2021	9
7079	7085	6	2	0.04966	6814.0	ORF1ab	1.0	2272.0	6820.0	ORF1ab	1.0	2274.0	2.0	same gene	2021-09	2021	9
7085	7079	6	2	0.04966	6820.0	ORF1ab	1.0	2274.0	6814.0	ORF1ab	1.0	2272.0	2.0	same gene	2021-09	2021	9
16500	9867	6633	2	0.04942	3033.0	ORF1ab	3.0	1011.0	9602.0	ORF1ab	2.0	3201.0	2190.0	same gene	2021-09	2021	9
9867	16500	6633	2	0.04942	9602.0	ORF1ab	2.0	3201.0	3033.0	ORF1ab	3.0	1011.0	2190.0	same gene	2021-09	2021	9
7081	7085	4	2	0.04925	6816.0	ORF1ab	3.0	2272.0	6820.0	ORF1ab	1.0	2274.0	2.0	same gene	2021-09	2021	9
7085	7081	4	2	0.04925	6820.0	ORF1ab	1.0	2274.0	6816.0	ORF1ab	3.0	2272.0	2.0	same gene	2021-09	2021	9
8829	19006	10177	2	0.04903	8564.0	ORF1ab	2.0	2855.0	5539.0	ORF1ab	1.0	1847.0	1008.0	same gene	2021-09	2021	9
19006	8829	10177	2	0.04903	5539.0	ORF1ab	1.0	1847.0	8564.0	ORF1ab	2.0	2855.0	1008.0	same gene	2021-09	2021	9
29253	24928	4325	2	0.04893	980.0	N	2.0	327.0	3366.0	S	3.0	1122.0		different gene	2021-09	2021	9
24928	29253	4325	2	0.04893	3366.0	S	3.0	1122.0	980.0	N	2.0	327.0		different gene	2021-09	2021	9
28895	18360	10535	2	0.04887	622.0	N	1.0	208.0	4893.0	ORF1ab	3.0	1631.0		different gene	2021-09	2021	9
18360	28895	10535	2	0.04887	4893.0	ORF1ab	3.0	1631.0	622.0	N	1.0	208.0		different gene	2021-09	2021	9
28271	21614	6657	2	0.04844					52.0	S	1.0	18.0		different gene	2021-09	2021	9
21614	28271	6657	2	0.04844	52.0	S	1.0	18.0						different gene	2021-09	2021	9
11514	27345	15831	2	0.04844	11249.0	ORF1ab	2.0	3750.0	144.0	ORF6	3.0	48.0		different gene	2021-09	2021	9
27345	11514	15831	2	0.04844	144.0	ORF6	3.0	48.0	11249.0	ORF1ab	2.0	3750.0		different gene	2021-09	2021	9
4237	17040	12803	2	0.04753	3972.0	ORF1ab	3.0	1324.0	3573.0	ORF1ab	3.0	1191.0	133.0	same gene	2021-09	2021	9
17040	4237	12803	2	0.04753	3573.0	ORF1ab	3.0	1191.0	3972.0	ORF1ab	3.0	1324.0	133.0	same gene	2021-09	2021	9
22509	22458	51	2	0.04743	947.0	S	2.0	316.0	896.0	S	2.0	299.0	17.0	same gene	2021-09	2021	9
22458	22509	51	2	0.04743	896.0	S	2.0	299.0	947.0	S	2.0	316.0	17.0	same gene	2021-09	2021	9
24349	12878	11471	2	0.04705	2787.0	S	3.0	929.0	12613.0	ORF1ab	1.0	4205.0		different gene	2021-09	2021	9
12878	24349	11471	2	0.04705	12613.0	ORF1ab	1.0	4205.0	2787.0	S	3.0	929.0		different gene	2021-09	2021	9
25135	15720	9415	2	0.04703	3573.0	S	3.0	1191.0	2253.0	ORF1ab	3.0	751.0		different gene	2021-09	2021	9
15720	25135	9415	2	0.04703	2253.0	ORF1ab	3.0	751.0	3573.0	S	3.0	1191.0		different gene	2021-09	2021	9
3948	26107	22159	2	0.04672	3683.0	ORF1ab	2.0	1228.0	715.0	ORF3a	1.0	239.0		different gene	2021-09	2021	9
26107	3948	22159	2	0.04672	715.0	ORF3a	1.0	239.0	3683.0	ORF1ab	2.0	1228.0		different gene	2021-09	2021	9
14805	8083	6722	2	0.04671	1338.0	ORF1ab	3.0	446.0	7818.0	ORF1ab	3.0	2606.0	2160.0	same gene	2021-09	2021	9
8083	14805	6722	2	0.04671	7818.0	ORF1ab	3.0	2606.0	1338.0	ORF1ab	3.0	446.0	2160.0	same gene	2021-09	2021	9
21137	25135	3998	2	0.04659	7670.0	ORF1ab	2.0	2557.0	3573.0	S	3.0	1191.0		different gene	2021-09	2021	9
25135	21137	3998	2	0.04659	3573.0	S	3.0	1191.0	7670.0	ORF1ab	2.0	2557.0		different gene	2021-09	2021	9
12946	11418	1528	2	0.04651	12681.0	ORF1ab	3.0	4227.0	11153.0	ORF1ab	2.0	3718.0	509.0	same gene	2021-09	2021	9
11418	12946	1528	2	0.04651	11153.0	ORF1ab	2.0	3718.0	12681.0	ORF1ab	3.0	4227.0	509.0	same gene	2021-09	2021	9
7080	7087	7	2	0.04649	6815.0	ORF1ab	2.0	2272.0	6822.0	ORF1ab	3.0	2274.0	2.0	same gene	2021-09	2021	9
7087	7080	7	2	0.04649	6822.0	ORF1ab	3.0	2274.0	6815.0	ORF1ab	2.0	2272.0	2.0	same gene	2021-09	2021	9
24349	2597	21752	2	0.04648	2787.0	S	3.0	929.0	2332.0	ORF1ab	1.0	778.0		different gene	2021-09	2021	9
2597	24349	21752	2	0.04648	2332.0	ORF1ab	1.0	778.0	2787.0	S	3.0	929.0		different gene	2021-09	2021	9
27890	24349	3541	2	0.04642					2787.0	S	3.0	929.0		different gene	2021-09	2021	9
24349	27890	3541	2	0.04642	2787.0	S	3.0	929.0						different gene	2021-09	2021	9
29534	29531	3	2	0.04612					1258.0	N	1.0	420.0		different gene	2021-09	2021	9
29531	29534	3	2	0.04612	1258.0	N	1.0	420.0						different gene	2021-09	2021	9
29533	29525	8	2	0.0461	1260.0	N	3.0	420.0	1252.0	N	1.0	418.0	2.0	same gene	2021-09	2021	9
29525	29534	9	2	0.0461	1252.0	N	1.0	418.0						different gene	2021-09	2021	9
29525	29533	8	2	0.0461	1252.0	N	1.0	418.0	1260.0	N	3.0	420.0	2.0	same gene	2021-09	2021	9
29534	29525	9	2	0.0461					1252.0	N	1.0	418.0		different gene	2021-09	2021	9
28075	28095	20	2	0.04607	182.0	ORF8	2.0	61.0	202.0	ORF8	1.0	68.0	7.0	same gene	2021-09	2021	9
28095	28075	20	2	0.04607	202.0	ORF8	1.0	68.0	182.0	ORF8	2.0	61.0	7.0	same gene	2021-09	2021	9
28007	27985	22	2	0.04563	114.0	ORF8	3.0	38.0	92.0	ORF8	2.0	31.0	7.0	same gene	2021-09	2021	9
27985	28007	22	2	0.04563	92.0	ORF8	2.0	31.0	114.0	ORF8	3.0	38.0	7.0	same gene	2021-09	2021	9
29534	29530	4	2	0.04557					1257.0	N	3.0	419.0		different gene	2021-09	2021	9
29530	29534	4	2	0.04557	1257.0	N	3.0	419.0						different gene	2021-09	2021	9
687	693	6	2	0.04543	422.0	ORF1ab	2.0	141.0	428.0	ORF1ab	2.0	143.0	2.0	same gene	2021-09	2021	9
693	687	6	2	0.04543	428.0	ORF1ab	2.0	143.0	422.0	ORF1ab	2.0	141.0	2.0	same gene	2021-09	2021	9
688	693	5	2	0.04542	423.0	ORF1ab	3.0	141.0	428.0	ORF1ab	2.0	143.0	2.0	same gene	2021-09	2021	9
693	688	5	2	0.04542	428.0	ORF1ab	2.0	143.0	423.0	ORF1ab	3.0	141.0	2.0	same gene	2021-09	2021	9
6408	25003	18595	2	0.04541	6143.0	ORF1ab	2.0	2048.0	3441.0	S	3.0	1147.0		different gene	2021-09	2021	9
25003	6408	18595	2	0.04541	3441.0	S	3.0	1147.0	6143.0	ORF1ab	2.0	2048.0		different gene	2021-09	2021	9
6940	6946	6	2	0.04534	6675.0	ORF1ab	3.0	2225.0	6681.0	ORF1ab	3.0	2227.0	2.0	same gene	2021-09	2021	9
6946	6940	6	2	0.04534	6681.0	ORF1ab	3.0	2227.0	6675.0	ORF1ab	3.0	2225.0	2.0	same gene	2021-09	2021	9
6986	6993	7	2	0.04531	6721.0	ORF1ab	1.0	2241.0	6728.0	ORF1ab	2.0	2243.0	2.0	same gene	2021-09	2021	9
6993	6986	7	2	0.04531	6728.0	ORF1ab	2.0	2243.0	6721.0	ORF1ab	1.0	2241.0	2.0	same gene	2021-09	2021	9
29532	29534	2	2	0.04506	1259.0	N	2.0	420.0						different gene	2021-09	2021	9
29534	29532	2	2	0.04506					1259.0	N	2.0	420.0		different gene	2021-09	2021	9
29524	29534	10	2	0.04496	1251.0	N	3.0	417.0						different gene	2021-09	2021	9
29524	29533	9	2	0.04496	1251.0	N	3.0	417.0	1260.0	N	3.0	420.0	3.0	same gene	2021-09	2021	9
29524	29531	7	2	0.04496	1251.0	N	3.0	417.0	1258.0	N	1.0	420.0	3.0	same gene	2021-09	2021	9
29524	29529	5	2	0.04496	1251.0	N	3.0	417.0	1256.0	N	2.0	419.0	2.0	same gene	2021-09	2021	9
29531	29524	7	2	0.04496	1258.0	N	1.0	420.0	1251.0	N	3.0	417.0	3.0	same gene	2021-09	2021	9
29529	29524	5	2	0.04496	1256.0	N	2.0	419.0	1251.0	N	3.0	417.0	2.0	same gene	2021-09	2021	9
29533	29524	9	2	0.04496	1260.0	N	3.0	420.0	1251.0	N	3.0	417.0	3.0	same gene	2021-09	2021	9
29534	29524	10	2	0.04496					1251.0	N	3.0	417.0		different gene	2021-09	2021	9
7008	7003	5	2	0.04494	6743.0	ORF1ab	2.0	2248.0	6738.0	ORF1ab	3.0	2246.0	2.0	same gene	2021-09	2021	9
7003	7008	5	2	0.04494	6738.0	ORF1ab	3.0	2246.0	6743.0	ORF1ab	2.0	2248.0	2.0	same gene	2021-09	2021	9
6959	6954	5	2	0.04482	6694.0	ORF1ab	1.0	2232.0	6689.0	ORF1ab	2.0	2230.0	2.0	same gene	2021-09	2021	9
6954	6959	5	2	0.04482	6689.0	ORF1ab	2.0	2230.0	6694.0	ORF1ab	1.0	2232.0	2.0	same gene	2021-09	2021	9
25702	18360	7342	2	0.04479	310.0	ORF3a	1.0	104.0	4893.0	ORF1ab	3.0	1631.0		different gene	2021-09	2021	9
18360	25702	7342	2	0.04479	4893.0	ORF1ab	3.0	1631.0	310.0	ORF3a	1.0	104.0		different gene	2021-09	2021	9
696	685	11	2	0.04476	431.0	ORF1ab	2.0	144.0	420.0	ORF1ab	3.0	140.0	4.0	same gene	2021-09	2021	9
685	696	11	2	0.04476	420.0	ORF1ab	3.0	140.0	431.0	ORF1ab	2.0	144.0	4.0	same gene	2021-09	2021	9
693	684	9	2	0.04473	428.0	ORF1ab	2.0	143.0	419.0	ORF1ab	2.0	140.0	3.0	same gene	2021-09	2021	9
684	693	9	2	0.04473	419.0	ORF1ab	2.0	140.0	428.0	ORF1ab	2.0	143.0	3.0	same gene	2021-09	2021	9
690	684	6	2	0.04472	425.0	ORF1ab	2.0	142.0	419.0	ORF1ab	2.0	140.0	2.0	same gene	2021-09	2021	9
684	690	6	2	0.04472	419.0	ORF1ab	2.0	140.0	425.0	ORF1ab	2.0	142.0	2.0	same gene	2021-09	2021	9
680	686	6	2	0.0447	415.0	ORF1ab	1.0	139.0	421.0	ORF1ab	1.0	141.0	2.0	same gene	2021-09	2021	9
686	680	6	2	0.0447	421.0	ORF1ab	1.0	141.0	415.0	ORF1ab	1.0	139.0	2.0	same gene	2021-09	2021	9
684	698	14	2	0.04467	419.0	ORF1ab	2.0	140.0	433.0	ORF1ab	1.0	145.0	5.0	same gene	2021-09	2021	9
698	686	12	2	0.04467	433.0	ORF1ab	1.0	145.0	421.0	ORF1ab	1.0	141.0	4.0	same gene	2021-09	2021	9
686	698	12	2	0.04467	421.0	ORF1ab	1.0	141.0	433.0	ORF1ab	1.0	145.0	4.0	same gene	2021-09	2021	9
698	684	14	2	0.04467	433.0	ORF1ab	1.0	145.0	419.0	ORF1ab	2.0	140.0	5.0	same gene	2021-09	2021	9
686	682	4	2	0.04465	421.0	ORF1ab	1.0	141.0	417.0	ORF1ab	3.0	139.0	2.0	same gene	2021-09	2021	9
682	686	4	2	0.04465	417.0	ORF1ab	3.0	139.0	421.0	ORF1ab	1.0	141.0	2.0	same gene	2021-09	2021	9
684	699	15	2	0.0446	419.0	ORF1ab	2.0	140.0	434.0	ORF1ab	2.0	145.0	5.0	same gene	2021-09	2021	9
699	684	15	2	0.0446	434.0	ORF1ab	2.0	145.0	419.0	ORF1ab	2.0	140.0	5.0	same gene	2021-09	2021	9
686	699	13	2	0.0446	421.0	ORF1ab	1.0	141.0	434.0	ORF1ab	2.0	145.0	4.0	same gene	2021-09	2021	9
699	686	13	2	0.0446	434.0	ORF1ab	2.0	145.0	421.0	ORF1ab	1.0	141.0	4.0	same gene	2021-09	2021	9
695	686	9	2	0.04459	430.0	ORF1ab	1.0	144.0	421.0	ORF1ab	1.0	141.0	3.0	same gene	2021-09	2021	9
695	684	11	2	0.04459	430.0	ORF1ab	1.0	144.0	419.0	ORF1ab	2.0	140.0	4.0	same gene	2021-09	2021	9
684	695	11	2	0.04459	419.0	ORF1ab	2.0	140.0	430.0	ORF1ab	1.0	144.0	4.0	same gene	2021-09	2021	9
686	695	9	2	0.04459	421.0	ORF1ab	1.0	141.0	430.0	ORF1ab	1.0	144.0	3.0	same gene	2021-09	2021	9
697	686	11	2	0.04458	432.0	ORF1ab	3.0	144.0	421.0	ORF1ab	1.0	141.0	3.0	same gene	2021-09	2021	9
686	697	11	2	0.04458	421.0	ORF1ab	1.0	141.0	432.0	ORF1ab	3.0	144.0	3.0	same gene	2021-09	2021	9
697	684	13	2	0.04458	432.0	ORF1ab	3.0	144.0	419.0	ORF1ab	2.0	140.0	4.0	same gene	2021-09	2021	9
684	697	13	2	0.04458	419.0	ORF1ab	2.0	140.0	432.0	ORF1ab	3.0	144.0	4.0	same gene	2021-09	2021	9
1048	27527	26479	2	0.04431	783.0	ORF1ab	3.0	261.0	134.0	ORF7a	2.0	45.0		different gene	2021-09	2021	9
27527	1048	26479	2	0.04431	134.0	ORF7a	2.0	45.0	783.0	ORF1ab	3.0	261.0		different gene	2021-09	2021	9
692	686	6	2	0.04417	427.0	ORF1ab	1.0	143.0	421.0	ORF1ab	1.0	141.0	2.0	same gene	2021-09	2021	9
684	692	8	2	0.04417	419.0	ORF1ab	2.0	140.0	427.0	ORF1ab	1.0	143.0	3.0	same gene	2021-09	2021	9
686	692	6	2	0.04417	421.0	ORF1ab	1.0	141.0	427.0	ORF1ab	1.0	143.0	2.0	same gene	2021-09	2021	9
692	684	8	2	0.04417	427.0	ORF1ab	1.0	143.0	419.0	ORF1ab	2.0	140.0	3.0	same gene	2021-09	2021	9
29524	29536	12	2	0.04411	1251.0	N	3.0	417.0						different gene	2021-09	2021	9
29536	29524	12	2	0.04411					1251.0	N	3.0	417.0		different gene	2021-09	2021	9
29542	29544	2	2	0.04368										different gene	2021-09	2021	9
29544	29542	2	2	0.04368										different gene	2021-09	2021	9
29539	29544	5	2	0.04356										different gene	2021-09	2021	9
29544	29539	5	2	0.04356										different gene	2021-09	2021	9
22801	12801	10000	2	0.04355	1239.0	S	3.0	413.0	12536.0	ORF1ab	2.0	4179.0		different gene	2021-09	2021	9
12801	22801	10000	2	0.04355	12536.0	ORF1ab	2.0	4179.0	1239.0	S	3.0	413.0		different gene	2021-09	2021	9
29544	29547	3	2	0.04348										different gene	2021-09	2021	9
29544	29541	3	2	0.04348										different gene	2021-09	2021	9
29547	29544	3	2	0.04348										different gene	2021-09	2021	9
29541	29544	3	2	0.04348										different gene	2021-09	2021	9
2061	24872	22811	2	0.0431	1796.0	ORF1ab	2.0	599.0	3310.0	S	1.0	1104.0		different gene	2021-09	2021	9
24872	2061	22811	2	0.0431	3310.0	S	1.0	1104.0	1796.0	ORF1ab	2.0	599.0		different gene	2021-09	2021	9
29536	29538	2	2	0.04308										different gene	2021-09	2021	9
29538	29536	2	2	0.04308										different gene	2021-09	2021	9
29544	29538	6	2	0.04286										different gene	2021-09	2021	9
29538	29544	6	2	0.04286										different gene	2021-09	2021	9
29544	29540	4	2	0.04274										different gene	2021-09	2021	9
29540	29544	4	2	0.04274										different gene	2021-09	2021	9
17331	2336	14995	2	0.04271	3864.0	ORF1ab	3.0	1288.0	2071.0	ORF1ab	1.0	691.0	597.0	same gene	2021-09	2021	9
2336	17331	14995	2	0.04271	2071.0	ORF1ab	1.0	691.0	3864.0	ORF1ab	3.0	1288.0	597.0	same gene	2021-09	2021	9
29519	29538	19	2	0.04244	1246.0	N	1.0	416.0						different gene	2021-09	2021	9
[truncated: 2,907 more rows]
