# Supplementary material for: Real-time identification of epistatic interactions in SARS-CoV-2 from large genome collections
Source: Genome Biol. 2024 Aug 22;25:228. doi: 10.1186/s13059-024-03355-y (PMC11342480; doi:10.1186/s13059-024-03355-y)
Supplement: Supplementary file 9 — Additional file 9. Table S8: predicted interactions for the time subsets, from March 2020 until March 2023; columns are the same as those in Table S7. [file 13059_2024_3355_MOESM9_ESM.zip › time_subset_2021-10.tsv]

pos_source	pos_target	distance	outlier	mi	feature_position_source	gene_source	codon_source	feature_codon_source	feature_position_target	gene_target	codon_target	feature_codon_target	codon_distance	interaction	name	year	month
4181	8986	4805	4	0.58951	3916.0	ORF1ab	1.0	1306.0	8721.0	ORF1ab	3.0	2907.0	1601.0	same gene	2021-10	2021	10
8986	4181	4805	4	0.58951	8721.0	ORF1ab	3.0	2907.0	3916.0	ORF1ab	1.0	1306.0	1601.0	same gene	2021-10	2021	10
11201	11332	131	4	0.58854	10936.0	ORF1ab	1.0	3646.0	11067.0	ORF1ab	3.0	3689.0	43.0	same gene	2021-10	2021	10
11332	11201	131	4	0.58854	11067.0	ORF1ab	3.0	3689.0	10936.0	ORF1ab	1.0	3646.0	43.0	same gene	2021-10	2021	10
19220	4181	15039	4	0.58735	5753.0	ORF1ab	2.0	1918.0	3916.0	ORF1ab	1.0	1306.0	612.0	same gene	2021-10	2021	10
4181	19220	15039	4	0.58735	3916.0	ORF1ab	1.0	1306.0	5753.0	ORF1ab	2.0	1918.0	612.0	same gene	2021-10	2021	10
11332	4181	7151	4	0.58645	11067.0	ORF1ab	3.0	3689.0	3916.0	ORF1ab	1.0	1306.0	2383.0	same gene	2021-10	2021	10
4181	11332	7151	4	0.58645	3916.0	ORF1ab	1.0	1306.0	11067.0	ORF1ab	3.0	3689.0	2383.0	same gene	2021-10	2021	10
4181	9053	4872	4	0.58353	3916.0	ORF1ab	1.0	1306.0	8788.0	ORF1ab	1.0	2930.0	1624.0	same gene	2021-10	2021	10
9053	4181	4872	4	0.58353	8788.0	ORF1ab	1.0	2930.0	3916.0	ORF1ab	1.0	1306.0	1624.0	same gene	2021-10	2021	10
19220	6402	12818	4	0.58126	5753.0	ORF1ab	2.0	1918.0	6137.0	ORF1ab	2.0	2046.0	128.0	same gene	2021-10	2021	10
6402	19220	12818	4	0.58126	6137.0	ORF1ab	2.0	2046.0	5753.0	ORF1ab	2.0	1918.0	128.0	same gene	2021-10	2021	10
4181	27874	23693	4	0.56972	3916.0	ORF1ab	1.0	1306.0	119.0	ORF7b	2.0	40.0		different gene	2021-10	2021	10
27874	4181	23693	4	0.56972	119.0	ORF7b	2.0	40.0	3916.0	ORF1ab	1.0	1306.0		different gene	2021-10	2021	10
28916	19220	9696	4	0.56394	643.0	N	1.0	215.0	5753.0	ORF1ab	2.0	1918.0		different gene	2021-10	2021	10
19220	28916	9696	4	0.56394	5753.0	ORF1ab	2.0	1918.0	643.0	N	1.0	215.0		different gene	2021-10	2021	10
4181	7124	2943	4	0.54951	3916.0	ORF1ab	1.0	1306.0	6859.0	ORF1ab	1.0	2287.0	981.0	same gene	2021-10	2021	10
7124	4181	2943	4	0.54951	6859.0	ORF1ab	1.0	2287.0	3916.0	ORF1ab	1.0	1306.0	981.0	same gene	2021-10	2021	10
23604	28881	5277	4	0.53017	2042.0	S	2.0	681.0	608.0	N	2.0	203.0		different gene	2021-10	2021	10
28881	23604	5277	4	0.53017	608.0	N	2.0	203.0	2042.0	S	2.0	681.0		different gene	2021-10	2021	10
19220	10029	9191	4	0.52636	5753.0	ORF1ab	2.0	1918.0	9764.0	ORF1ab	2.0	3255.0	1337.0	same gene	2021-10	2021	10
10029	19220	9191	4	0.52636	9764.0	ORF1ab	2.0	3255.0	5753.0	ORF1ab	2.0	1918.0	1337.0	same gene	2021-10	2021	10
28251	28245	6	4	0.51269	358.0	ORF8	1.0	120.0	352.0	ORF8	1.0	118.0	2.0	same gene	2021-10	2021	10
28245	28251	6	4	0.51269	352.0	ORF8	1.0	118.0	358.0	ORF8	1.0	120.0	2.0	same gene	2021-10	2021	10
28255	28250	5	4	0.5113	362.0	ORF8	2.0	121.0	357.0	ORF8	3.0	119.0	2.0	same gene	2021-10	2021	10
28250	28255	5	4	0.5113	357.0	ORF8	3.0	119.0	362.0	ORF8	2.0	121.0	2.0	same gene	2021-10	2021	10
15451	16466	1015	4	0.49077	1984.0	ORF1ab	1.0	662.0	2999.0	ORF1ab	2.0	1000.0	338.0	same gene	2021-10	2021	10
16466	15451	1015	4	0.49077	2999.0	ORF1ab	2.0	1000.0	1984.0	ORF1ab	1.0	662.0	338.0	same gene	2021-10	2021	10
23604	25469	1865	4	0.49062	2042.0	S	2.0	681.0	77.0	ORF3a	2.0	26.0		different gene	2021-10	2021	10
25469	23604	1865	4	0.49062	77.0	ORF3a	2.0	26.0	2042.0	S	2.0	681.0		different gene	2021-10	2021	10
27752	27638	114	4	0.48796	359.0	ORF7a	2.0	120.0	245.0	ORF7a	2.0	82.0	38.0	same gene	2021-10	2021	10
27638	27752	114	4	0.48796	245.0	ORF7a	2.0	82.0	359.0	ORF7a	2.0	120.0	38.0	same gene	2021-10	2021	10
28461	25469	2992	4	0.48124	188.0	N	2.0	63.0	77.0	ORF3a	2.0	26.0		different gene	2021-10	2021	10
25469	28461	2992	4	0.48124	77.0	ORF3a	2.0	26.0	188.0	N	2.0	63.0		different gene	2021-10	2021	10
15451	28249	12798	4	0.48075	1984.0	ORF1ab	1.0	662.0	356.0	ORF8	2.0	119.0		different gene	2021-10	2021	10
28249	15451	12798	4	0.48075	356.0	ORF8	2.0	119.0	1984.0	ORF1ab	1.0	662.0		different gene	2021-10	2021	10
25469	21618	3851	4	0.47936	77.0	ORF3a	2.0	26.0	56.0	S	2.0	19.0		different gene	2021-10	2021	10
21618	25469	3851	4	0.47936	56.0	S	2.0	19.0	77.0	ORF3a	2.0	26.0		different gene	2021-10	2021	10
26767	23604	3163	4	0.47743	245.0	M	2.0	82.0	2042.0	S	2.0	681.0		different gene	2021-10	2021	10
23604	26767	3163	4	0.47743	2042.0	S	2.0	681.0	245.0	M	2.0	82.0		different gene	2021-10	2021	10
27752	21618	6134	4	0.47491	359.0	ORF7a	2.0	120.0	56.0	S	2.0	19.0		different gene	2021-10	2021	10
21618	27752	6134	4	0.47491	56.0	S	2.0	19.0	359.0	ORF7a	2.0	120.0		different gene	2021-10	2021	10
22039	21618	421	4	0.47222	477.0	S	3.0	159.0	56.0	S	2.0	19.0	140.0	same gene	2021-10	2021	10
21618	22039	421	4	0.47222	56.0	S	2.0	19.0	477.0	S	3.0	159.0	140.0	same gene	2021-10	2021	10
22995	23604	609	4	0.47097	1433.0	S	2.0	478.0	2042.0	S	2.0	681.0	203.0	same gene	2021-10	2021	10
23604	22995	609	4	0.47097	2042.0	S	2.0	681.0	1433.0	S	2.0	478.0	203.0	same gene	2021-10	2021	10
15451	25469	10018	4	0.46462	1984.0	ORF1ab	1.0	662.0	77.0	ORF3a	2.0	26.0		different gene	2021-10	2021	10
25469	15451	10018	4	0.46462	77.0	ORF3a	2.0	26.0	1984.0	ORF1ab	1.0	662.0		different gene	2021-10	2021	10
29402	28881	521	4	0.45502	1129.0	N	1.0	377.0	608.0	N	2.0	203.0	174.0	same gene	2021-10	2021	10
28881	29402	521	4	0.45502	608.0	N	2.0	203.0	1129.0	N	1.0	377.0	174.0	same gene	2021-10	2021	10
23604	24410	806	4	0.43451	2042.0	S	2.0	681.0	2848.0	S	1.0	950.0	269.0	same gene	2021-10	2021	10
24410	23604	806	4	0.43451	2848.0	S	1.0	950.0	2042.0	S	2.0	681.0	269.0	same gene	2021-10	2021	10
22917	23604	687	4	0.42347	1355.0	S	2.0	452.0	2042.0	S	2.0	681.0	229.0	same gene	2021-10	2021	10
23604	22917	687	4	0.42347	2042.0	S	2.0	681.0	1355.0	S	2.0	452.0	229.0	same gene	2021-10	2021	10
11283	11290	7	4	0.39023	11018.0	ORF1ab	2.0	3673.0	11025.0	ORF1ab	3.0	3675.0	2.0	same gene	2021-10	2021	10
11290	11283	7	4	0.39023	11025.0	ORF1ab	3.0	3675.0	11018.0	ORF1ab	2.0	3673.0	2.0	same gene	2021-10	2021	10
11286	11291	5	4	0.39015	11021.0	ORF1ab	2.0	3674.0	11026.0	ORF1ab	1.0	3676.0	2.0	same gene	2021-10	2021	10
11291	11286	5	4	0.39015	11026.0	ORF1ab	1.0	3676.0	11021.0	ORF1ab	2.0	3674.0	2.0	same gene	2021-10	2021	10
11291	11285	6	4	0.39015	11026.0	ORF1ab	1.0	3676.0	11020.0	ORF1ab	1.0	3674.0	2.0	same gene	2021-10	2021	10
11285	11291	6	4	0.39015	11020.0	ORF1ab	1.0	3674.0	11026.0	ORF1ab	1.0	3676.0	2.0	same gene	2021-10	2021	10
11291	11283	8	4	0.39015	11026.0	ORF1ab	1.0	3676.0	11018.0	ORF1ab	2.0	3673.0	3.0	same gene	2021-10	2021	10
11283	11291	8	4	0.39015	11018.0	ORF1ab	2.0	3673.0	11026.0	ORF1ab	1.0	3676.0	3.0	same gene	2021-10	2021	10
11283	11289	6	4	0.39013	11018.0	ORF1ab	2.0	3673.0	11024.0	ORF1ab	2.0	3675.0	2.0	same gene	2021-10	2021	10
11289	11283	6	4	0.39013	11024.0	ORF1ab	2.0	3675.0	11018.0	ORF1ab	2.0	3673.0	2.0	same gene	2021-10	2021	10
11293	11283	10	4	0.38678	11028.0	ORF1ab	3.0	3676.0	11018.0	ORF1ab	2.0	3673.0	3.0	same gene	2021-10	2021	10
11295	11285	10	4	0.38678	11030.0	ORF1ab	2.0	3677.0	11020.0	ORF1ab	1.0	3674.0	3.0	same gene	2021-10	2021	10
11295	11283	12	4	0.38678	11030.0	ORF1ab	2.0	3677.0	11018.0	ORF1ab	2.0	3673.0	4.0	same gene	2021-10	2021	10
11293	11285	8	4	0.38678	11028.0	ORF1ab	3.0	3676.0	11020.0	ORF1ab	1.0	3674.0	2.0	same gene	2021-10	2021	10
11293	11286	7	4	0.38678	11028.0	ORF1ab	3.0	3676.0	11021.0	ORF1ab	2.0	3674.0	2.0	same gene	2021-10	2021	10
11286	11295	9	4	0.38678	11021.0	ORF1ab	2.0	3674.0	11030.0	ORF1ab	2.0	3677.0	3.0	same gene	2021-10	2021	10
11286	11293	7	4	0.38678	11021.0	ORF1ab	2.0	3674.0	11028.0	ORF1ab	3.0	3676.0	2.0	same gene	2021-10	2021	10
11285	11295	10	4	0.38678	11020.0	ORF1ab	1.0	3674.0	11030.0	ORF1ab	2.0	3677.0	3.0	same gene	2021-10	2021	10
11285	11293	8	4	0.38678	11020.0	ORF1ab	1.0	3674.0	11028.0	ORF1ab	3.0	3676.0	2.0	same gene	2021-10	2021	10
11295	11286	9	4	0.38678	11030.0	ORF1ab	2.0	3677.0	11021.0	ORF1ab	2.0	3674.0	3.0	same gene	2021-10	2021	10
11283	11295	12	4	0.38678	11018.0	ORF1ab	2.0	3673.0	11030.0	ORF1ab	2.0	3677.0	4.0	same gene	2021-10	2021	10
11283	11293	10	4	0.38678	11018.0	ORF1ab	2.0	3673.0	11028.0	ORF1ab	3.0	3676.0	3.0	same gene	2021-10	2021	10
11282	11297	15	4	0.38438	11017.0	ORF1ab	1.0	3673.0	11032.0	ORF1ab	1.0	3678.0	5.0	same gene	2021-10	2021	10
11297	11282	15	4	0.38438	11032.0	ORF1ab	1.0	3678.0	11017.0	ORF1ab	1.0	3673.0	5.0	same gene	2021-10	2021	10
19220	15451	3769	4	0.34542	5753.0	ORF1ab	2.0	1918.0	1984.0	ORF1ab	1.0	662.0	1256.0	same gene	2021-10	2021	10
15451	19220	3769	4	0.34542	1984.0	ORF1ab	1.0	662.0	5753.0	ORF1ab	2.0	1918.0	1256.0	same gene	2021-10	2021	10
28249	9053	19196	4	0.34334	356.0	ORF8	2.0	119.0	8788.0	ORF1ab	1.0	2930.0		different gene	2021-10	2021	10
9053	28249	19196	4	0.34334	8788.0	ORF1ab	1.0	2930.0	356.0	ORF8	2.0	119.0		different gene	2021-10	2021	10
23271	15279	7992	4	0.32998	1709.0	S	2.0	570.0	1812.0	ORF1ab	3.0	604.0		different gene	2021-10	2021	10
15279	23271	7992	4	0.32998	1812.0	ORF1ab	3.0	604.0	1709.0	S	2.0	570.0		different gene	2021-10	2021	10
16176	5388	10788	4	0.32782	2709.0	ORF1ab	3.0	903.0	5123.0	ORF1ab	2.0	1708.0	805.0	same gene	2021-10	2021	10
5388	16176	10788	4	0.32782	5123.0	ORF1ab	2.0	1708.0	2709.0	ORF1ab	3.0	903.0	805.0	same gene	2021-10	2021	10
23271	3267	20004	4	0.32772	1709.0	S	2.0	570.0	3002.0	ORF1ab	2.0	1001.0		different gene	2021-10	2021	10
3267	23271	20004	4	0.32772	3002.0	ORF1ab	2.0	1001.0	1709.0	S	2.0	570.0		different gene	2021-10	2021	10
16176	23271	7095	4	0.32766	2709.0	ORF1ab	3.0	903.0	1709.0	S	2.0	570.0		different gene	2021-10	2021	10
23271	16176	7095	4	0.32766	1709.0	S	2.0	570.0	2709.0	ORF1ab	3.0	903.0		different gene	2021-10	2021	10
16176	24914	8738	4	0.32763	2709.0	ORF1ab	3.0	903.0	3352.0	S	1.0	1118.0		different gene	2021-10	2021	10
24914	16176	8738	4	0.32763	3352.0	S	1.0	1118.0	2709.0	ORF1ab	3.0	903.0		different gene	2021-10	2021	10
15279	24506	9227	4	0.32754	1812.0	ORF1ab	3.0	604.0	2944.0	S	1.0	982.0		different gene	2021-10	2021	10
24506	15279	9227	4	0.32754	2944.0	S	1.0	982.0	1812.0	ORF1ab	3.0	604.0		different gene	2021-10	2021	10
28977	16176	12801	4	0.3274	704.0	N	2.0	235.0	2709.0	ORF1ab	3.0	903.0		different gene	2021-10	2021	10
16176	28977	12801	4	0.3274	2709.0	ORF1ab	3.0	903.0	704.0	N	2.0	235.0		different gene	2021-10	2021	10
28111	16176	11935	4	0.32714	218.0	ORF8	2.0	73.0	2709.0	ORF1ab	3.0	903.0		different gene	2021-10	2021	10
16176	28111	11935	4	0.32714	2709.0	ORF1ab	3.0	903.0	218.0	ORF8	2.0	73.0		different gene	2021-10	2021	10
913	23271	22358	4	0.32628	648.0	ORF1ab	3.0	216.0	1709.0	S	2.0	570.0		different gene	2021-10	2021	10
23271	913	22358	4	0.32628	1709.0	S	2.0	570.0	648.0	ORF1ab	3.0	216.0		different gene	2021-10	2021	10
28048	28111	63	4	0.32611	155.0	ORF8	2.0	52.0	218.0	ORF8	2.0	73.0	21.0	same gene	2021-10	2021	10
28111	28048	63	4	0.32611	218.0	ORF8	2.0	73.0	155.0	ORF8	2.0	52.0	21.0	same gene	2021-10	2021	10
28048	27972	76	4	0.32605	155.0	ORF8	2.0	52.0	79.0	ORF8	1.0	27.0	25.0	same gene	2021-10	2021	10
27972	28048	76	4	0.32605	79.0	ORF8	1.0	27.0	155.0	ORF8	2.0	52.0	25.0	same gene	2021-10	2021	10
6954	23271	16317	4	0.32524	6689.0	ORF1ab	2.0	2230.0	1709.0	S	2.0	570.0		different gene	2021-10	2021	10
23271	6954	16317	4	0.32524	1709.0	S	2.0	570.0	6689.0	ORF1ab	2.0	2230.0		different gene	2021-10	2021	10
14676	23271	8595	4	0.32522	1209.0	ORF1ab	3.0	403.0	1709.0	S	2.0	570.0		different gene	2021-10	2021	10
23271	14676	8595	4	0.32522	1709.0	S	2.0	570.0	1209.0	ORF1ab	3.0	403.0		different gene	2021-10	2021	10
24506	28281	3775	4	0.32434	2944.0	S	1.0	982.0	8.0	N	2.0	3.0		different gene	2021-10	2021	10
28281	24506	3775	4	0.32434	8.0	N	2.0	3.0	2944.0	S	1.0	982.0		different gene	2021-10	2021	10
23709	24506	797	4	0.32362	2147.0	S	2.0	716.0	2944.0	S	1.0	982.0	266.0	same gene	2021-10	2021	10
24506	23709	797	4	0.32362	2944.0	S	1.0	982.0	2147.0	S	2.0	716.0	266.0	same gene	2021-10	2021	10
16176	5986	10190	4	0.31995	2709.0	ORF1ab	3.0	903.0	5721.0	ORF1ab	3.0	1907.0	1004.0	same gene	2021-10	2021	10
5986	16176	10190	4	0.31995	5721.0	ORF1ab	3.0	1907.0	2709.0	ORF1ab	3.0	903.0	1004.0	same gene	2021-10	2021	10
23063	23604	541	4	0.30398	1501.0	S	1.0	501.0	2042.0	S	2.0	681.0	180.0	same gene	2021-10	2021	10
23604	23063	541	4	0.30398	2042.0	S	2.0	681.0	1501.0	S	1.0	501.0	180.0	same gene	2021-10	2021	10
21771	21996	225	4	0.30388	209.0	S	2.0	70.0	434.0	S	2.0	145.0	75.0	same gene	2021-10	2021	10
21996	21771	225	4	0.30388	434.0	S	2.0	145.0	209.0	S	2.0	70.0	75.0	same gene	2021-10	2021	10
28881	11296	17585	4	0.30038	608.0	N	2.0	203.0	11031.0	ORF1ab	3.0	3677.0		different gene	2021-10	2021	10
11296	28881	17585	4	0.30038	11031.0	ORF1ab	3.0	3677.0	608.0	N	2.0	203.0		different gene	2021-10	2021	10
23604	16176	7428	4	0.29095	2042.0	S	2.0	681.0	2709.0	ORF1ab	3.0	903.0		different gene	2021-10	2021	10
16176	23604	7428	4	0.29095	2709.0	ORF1ab	3.0	903.0	2042.0	S	2.0	681.0		different gene	2021-10	2021	10
21997	16176	5821	4	0.2866	435.0	S	3.0	145.0	2709.0	ORF1ab	3.0	903.0		different gene	2021-10	2021	10
16176	21997	5821	4	0.2866	2709.0	ORF1ab	3.0	903.0	435.0	S	3.0	145.0		different gene	2021-10	2021	10
7851	21846	13995	4	0.27125	7586.0	ORF1ab	2.0	2529.0	284.0	S	2.0	95.0		different gene	2021-10	2021	10
21846	7851	13995	4	0.27125	284.0	S	2.0	95.0	7586.0	ORF1ab	2.0	2529.0		different gene	2021-10	2021	10
24208	17236	6972	4	0.2469	2646.0	S	3.0	882.0	3769.0	ORF1ab	1.0	1257.0		different gene	2021-10	2021	10
17236	24208	6972	4	0.2469	3769.0	ORF1ab	1.0	1257.0	2646.0	S	3.0	882.0		different gene	2021-10	2021	10
21759	16176	5583	4	0.23816	197.0	S	2.0	66.0	2709.0	ORF1ab	3.0	903.0		different gene	2021-10	2021	10
16176	21759	5583	4	0.23816	2709.0	ORF1ab	3.0	903.0	197.0	S	2.0	66.0		different gene	2021-10	2021	10
9891	11418	1527	4	0.23599	9626.0	ORF1ab	2.0	3209.0	11153.0	ORF1ab	2.0	3718.0	509.0	same gene	2021-10	2021	10
11418	9891	1527	4	0.23599	11153.0	ORF1ab	2.0	3718.0	9626.0	ORF1ab	2.0	3209.0	509.0	same gene	2021-10	2021	10
11418	5184	6234	4	0.22448	11153.0	ORF1ab	2.0	3718.0	4919.0	ORF1ab	2.0	1640.0	2078.0	same gene	2021-10	2021	10
5184	11418	6234	4	0.22448	4919.0	ORF1ab	2.0	1640.0	11153.0	ORF1ab	2.0	3718.0	2078.0	same gene	2021-10	2021	10
6040	14014	7974	4	0.22224	5775.0	ORF1ab	3.0	1925.0	547.0	ORF1ab	1.0	183.0	1742.0	same gene	2021-10	2021	10
14014	6040	7974	4	0.22224	547.0	ORF1ab	1.0	183.0	5775.0	ORF1ab	3.0	1925.0	1742.0	same gene	2021-10	2021	10
21904	21929	25	4	0.21933	342.0	S	3.0	114.0	367.0	S	1.0	123.0	9.0	same gene	2021-10	2021	10
21929	21904	25	4	0.21933	367.0	S	1.0	123.0	342.0	S	3.0	114.0	9.0	same gene	2021-10	2021	10
27507	26107	1400	4	0.21791	114.0	ORF7a	3.0	38.0	715.0	ORF3a	1.0	239.0		different gene	2021-10	2021	10
26107	27507	1400	4	0.21791	715.0	ORF3a	1.0	239.0	114.0	ORF7a	3.0	38.0		different gene	2021-10	2021	10
11514	5584	5930	4	0.20426	11249.0	ORF1ab	2.0	3750.0	5319.0	ORF1ab	3.0	1773.0	1977.0	same gene	2021-10	2021	10
5584	11514	5930	4	0.20426	5319.0	ORF1ab	3.0	1773.0	11249.0	ORF1ab	2.0	3750.0	1977.0	same gene	2021-10	2021	10
29050	11456	17594	4	0.19882	777.0	N	3.0	259.0	11191.0	ORF1ab	1.0	3731.0		different gene	2021-10	2021	10
11456	29050	17594	4	0.19882	11191.0	ORF1ab	1.0	3731.0	777.0	N	3.0	259.0		different gene	2021-10	2021	10
28271	23604	4667	4	0.18889					2042.0	S	2.0	681.0		different gene	2021-10	2021	10
23604	28271	4667	4	0.18889	2042.0	S	2.0	681.0						different gene	2021-10	2021	10
29050	29509	459	4	0.18569	777.0	N	3.0	259.0	1236.0	N	3.0	412.0	153.0	same gene	2021-10	2021	10
29509	29050	459	4	0.18569	1236.0	N	3.0	412.0	777.0	N	3.0	259.0	153.0	same gene	2021-10	2021	10
5584	13019	7435	4	0.1832	5319.0	ORF1ab	3.0	1773.0	12754.0	ORF1ab	1.0	4252.0	2479.0	same gene	2021-10	2021	10
13019	5584	7435	4	0.1832	12754.0	ORF1ab	1.0	4252.0	5319.0	ORF1ab	3.0	1773.0	2479.0	same gene	2021-10	2021	10
7926	14014	6088	4	0.17977	7661.0	ORF1ab	2.0	2554.0	547.0	ORF1ab	1.0	183.0	2371.0	same gene	2021-10	2021	10
14014	7926	6088	4	0.17977	547.0	ORF1ab	1.0	183.0	7661.0	ORF1ab	2.0	2554.0	2371.0	same gene	2021-10	2021	10
11418	11514	96	4	0.17971	11153.0	ORF1ab	2.0	3718.0	11249.0	ORF1ab	2.0	3750.0	32.0	same gene	2021-10	2021	10
11514	11418	96	4	0.17971	11249.0	ORF1ab	2.0	3750.0	11153.0	ORF1ab	2.0	3718.0	32.0	same gene	2021-10	2021	10
17040	7851	9189	4	0.16674	3573.0	ORF1ab	3.0	1191.0	7586.0	ORF1ab	2.0	2529.0	1338.0	same gene	2021-10	2021	10
7851	17040	9189	4	0.16674	7586.0	ORF1ab	2.0	2529.0	3573.0	ORF1ab	3.0	1191.0	1338.0	same gene	2021-10	2021	10
273	268	5	4	0.166	8.0	ORF1ab	2.0	3.0	3.0	ORF1ab	3.0	1.0	2.0	same gene	2021-10	2021	10
268	273	5	4	0.166	3.0	ORF1ab	3.0	1.0	8.0	ORF1ab	2.0	3.0	2.0	same gene	2021-10	2021	10
267	273	6	4	0.166	2.0	ORF1ab	2.0	1.0	8.0	ORF1ab	2.0	3.0	2.0	same gene	2021-10	2021	10
273	267	6	4	0.166	8.0	ORF1ab	2.0	3.0	2.0	ORF1ab	2.0	1.0	2.0	same gene	2021-10	2021	10
21843	21874	31	4	0.15967	281.0	S	2.0	94.0	312.0	S	3.0	104.0	10.0	same gene	2021-10	2021	10
21874	21843	31	4	0.15967	312.0	S	3.0	104.0	281.0	S	2.0	94.0	10.0	same gene	2021-10	2021	10
22227	5584	16643	4	0.15945	665.0	S	2.0	222.0	5319.0	ORF1ab	3.0	1773.0		different gene	2021-10	2021	10
5584	22227	16643	4	0.15945	5319.0	ORF1ab	3.0	1773.0	665.0	S	2.0	222.0		different gene	2021-10	2021	10
21793	21905	112	4	0.15256	231.0	S	3.0	77.0	343.0	S	1.0	115.0	38.0	same gene	2021-10	2021	10
21905	21793	112	4	0.15256	343.0	S	1.0	115.0	231.0	S	3.0	77.0	38.0	same gene	2021-10	2021	10
21885	21794	91	4	0.15194	323.0	S	2.0	108.0	232.0	S	1.0	78.0	30.0	same gene	2021-10	2021	10
21794	21885	91	4	0.15194	232.0	S	1.0	78.0	323.0	S	2.0	108.0	30.0	same gene	2021-10	2021	10
523	517	6	4	0.1498	258.0	ORF1ab	3.0	86.0	252.0	ORF1ab	3.0	84.0	2.0	same gene	2021-10	2021	10
517	523	6	4	0.1498	252.0	ORF1ab	3.0	84.0	258.0	ORF1ab	3.0	86.0	2.0	same gene	2021-10	2021	10
21758	21778	20	4	0.14316	196.0	S	1.0	66.0	216.0	S	3.0	72.0	6.0	same gene	2021-10	2021	10
21778	21758	20	4	0.14316	216.0	S	3.0	72.0	196.0	S	1.0	66.0	6.0	same gene	2021-10	2021	10
28881	25563	3318	4	0.14051	608.0	N	2.0	203.0	171.0	ORF3a	3.0	57.0		different gene	2021-10	2021	10
25563	28881	3318	4	0.14051	171.0	ORF3a	3.0	57.0	608.0	N	2.0	203.0		different gene	2021-10	2021	10
25339	23284	2055	4	0.14034	3777.0	S	3.0	1259.0	1722.0	S	3.0	574.0	685.0	same gene	2021-10	2021	10
23284	25339	2055	4	0.14034	1722.0	S	3.0	574.0	3777.0	S	3.0	1259.0	685.0	same gene	2021-10	2021	10
19525	19463	62	4	0.13815	6058.0	ORF1ab	1.0	2020.0	5996.0	ORF1ab	2.0	1999.0	21.0	same gene	2021-10	2021	10
19463	19525	62	4	0.13815	5996.0	ORF1ab	2.0	1999.0	6058.0	ORF1ab	1.0	2020.0	21.0	same gene	2021-10	2021	10
21853	21802	51	4	0.13641	291.0	S	3.0	97.0	240.0	S	3.0	80.0	17.0	same gene	2021-10	2021	10
21802	21853	51	4	0.13641	240.0	S	3.0	80.0	291.0	S	3.0	97.0	17.0	same gene	2021-10	2021	10
19366	19349	17	4	0.13552	5899.0	ORF1ab	1.0	1967.0	5882.0	ORF1ab	2.0	1961.0	6.0	same gene	2021-10	2021	10
19349	19366	17	4	0.13552	5882.0	ORF1ab	2.0	1961.0	5899.0	ORF1ab	1.0	1967.0	6.0	same gene	2021-10	2021	10
1059	25563	24504	4	0.13363	794.0	ORF1ab	2.0	265.0	171.0	ORF3a	3.0	57.0		different gene	2021-10	2021	10
25563	1059	24504	4	0.13363	171.0	ORF3a	3.0	57.0	794.0	ORF1ab	2.0	265.0		different gene	2021-10	2021	10
19342	19375	33	4	0.13161	5875.0	ORF1ab	1.0	1959.0	5908.0	ORF1ab	1.0	1970.0	11.0	same gene	2021-10	2021	10
19375	19342	33	4	0.13161	5908.0	ORF1ab	1.0	1970.0	5875.0	ORF1ab	1.0	1959.0	11.0	same gene	2021-10	2021	10
4418	4412	6	4	0.1299	4153.0	ORF1ab	1.0	1385.0	4147.0	ORF1ab	1.0	1383.0	2.0	same gene	2021-10	2021	10
4412	4418	6	4	0.1299	4147.0	ORF1ab	1.0	1383.0	4153.0	ORF1ab	1.0	1385.0	2.0	same gene	2021-10	2021	10
4412	4419	7	4	0.1299	4147.0	ORF1ab	1.0	1383.0	4154.0	ORF1ab	2.0	1385.0	2.0	same gene	2021-10	2021	10
4412	4420	8	4	0.1299	4147.0	ORF1ab	1.0	1383.0	4155.0	ORF1ab	3.0	1385.0	2.0	same gene	2021-10	2021	10
4420	4412	8	4	0.1299	4155.0	ORF1ab	3.0	1385.0	4147.0	ORF1ab	1.0	1383.0	2.0	same gene	2021-10	2021	10
4419	4412	7	4	0.1299	4154.0	ORF1ab	2.0	1385.0	4147.0	ORF1ab	1.0	1383.0	2.0	same gene	2021-10	2021	10
4401	4407	6	4	0.12989	4136.0	ORF1ab	2.0	1379.0	4142.0	ORF1ab	2.0	1381.0	2.0	same gene	2021-10	2021	10
4407	4400	7	4	0.12989	4142.0	ORF1ab	2.0	1381.0	4135.0	ORF1ab	1.0	1379.0	2.0	same gene	2021-10	2021	10
4409	4400	9	4	0.12989	4144.0	ORF1ab	1.0	1382.0	4135.0	ORF1ab	1.0	1379.0	3.0	same gene	2021-10	2021	10
4400	4409	9	4	0.12989	4135.0	ORF1ab	1.0	1379.0	4144.0	ORF1ab	1.0	1382.0	3.0	same gene	2021-10	2021	10
4407	4401	6	4	0.12989	4142.0	ORF1ab	2.0	1381.0	4136.0	ORF1ab	2.0	1379.0	2.0	same gene	2021-10	2021	10
4418	4414	4	4	0.12989	4153.0	ORF1ab	1.0	1385.0	4149.0	ORF1ab	3.0	1383.0	2.0	same gene	2021-10	2021	10
4409	4401	8	4	0.12989	4144.0	ORF1ab	1.0	1382.0	4136.0	ORF1ab	2.0	1379.0	3.0	same gene	2021-10	2021	10
4401	4409	8	4	0.12989	4136.0	ORF1ab	2.0	1379.0	4144.0	ORF1ab	1.0	1382.0	3.0	same gene	2021-10	2021	10
4420	4414	6	4	0.12989	4155.0	ORF1ab	3.0	1385.0	4149.0	ORF1ab	3.0	1383.0	2.0	same gene	2021-10	2021	10
4414	4418	4	4	0.12989	4149.0	ORF1ab	3.0	1383.0	4153.0	ORF1ab	1.0	1385.0	2.0	same gene	2021-10	2021	10
4409	4398	11	4	0.12989	4144.0	ORF1ab	1.0	1382.0	4133.0	ORF1ab	2.0	1378.0	4.0	same gene	2021-10	2021	10
4414	4419	5	4	0.12989	4149.0	ORF1ab	3.0	1383.0	4154.0	ORF1ab	2.0	1385.0	2.0	same gene	2021-10	2021	10
4398	4407	9	4	0.12989	4133.0	ORF1ab	2.0	1378.0	4142.0	ORF1ab	2.0	1381.0	3.0	same gene	2021-10	2021	10
4398	4409	11	4	0.12989	4133.0	ORF1ab	2.0	1378.0	4144.0	ORF1ab	1.0	1382.0	4.0	same gene	2021-10	2021	10
4414	4420	6	4	0.12989	4149.0	ORF1ab	3.0	1383.0	4155.0	ORF1ab	3.0	1385.0	2.0	same gene	2021-10	2021	10
4400	4407	7	4	0.12989	4135.0	ORF1ab	1.0	1379.0	4142.0	ORF1ab	2.0	1381.0	2.0	same gene	2021-10	2021	10
4419	4414	5	4	0.12989	4154.0	ORF1ab	2.0	1385.0	4149.0	ORF1ab	3.0	1383.0	2.0	same gene	2021-10	2021	10
4407	4398	9	4	0.12989	4142.0	ORF1ab	2.0	1381.0	4133.0	ORF1ab	2.0	1378.0	3.0	same gene	2021-10	2021	10
4413	4418	5	4	0.12988	4148.0	ORF1ab	2.0	1383.0	4153.0	ORF1ab	1.0	1385.0	2.0	same gene	2021-10	2021	10
4420	4413	7	4	0.12988	4155.0	ORF1ab	3.0	1385.0	4148.0	ORF1ab	2.0	1383.0	2.0	same gene	2021-10	2021	10
4413	4419	6	4	0.12988	4148.0	ORF1ab	2.0	1383.0	4154.0	ORF1ab	2.0	1385.0	2.0	same gene	2021-10	2021	10
4419	4413	6	4	0.12988	4154.0	ORF1ab	2.0	1385.0	4148.0	ORF1ab	2.0	1383.0	2.0	same gene	2021-10	2021	10
4418	4413	5	4	0.12988	4153.0	ORF1ab	1.0	1385.0	4148.0	ORF1ab	2.0	1383.0	2.0	same gene	2021-10	2021	10
4413	4420	7	4	0.12988	4148.0	ORF1ab	2.0	1383.0	4155.0	ORF1ab	3.0	1385.0	2.0	same gene	2021-10	2021	10
4409	4418	9	4	0.12987	4144.0	ORF1ab	1.0	1382.0	4153.0	ORF1ab	1.0	1385.0	3.0	same gene	2021-10	2021	10
4400	4420	20	4	0.12987	4135.0	ORF1ab	1.0	1379.0	4155.0	ORF1ab	3.0	1385.0	6.0	same gene	2021-10	2021	10
4401	4415	14	4	0.12987	4136.0	ORF1ab	2.0	1379.0	4150.0	ORF1ab	1.0	1384.0	5.0	same gene	2021-10	2021	10
4409	4420	11	4	0.12987	4144.0	ORF1ab	1.0	1382.0	4155.0	ORF1ab	3.0	1385.0	3.0	same gene	2021-10	2021	10
4409	4419	10	4	0.12987	4144.0	ORF1ab	1.0	1382.0	4154.0	ORF1ab	2.0	1385.0	3.0	same gene	2021-10	2021	10
4407	4417	10	4	0.12987	4142.0	ORF1ab	2.0	1381.0	4152.0	ORF1ab	3.0	1384.0	3.0	same gene	2021-10	2021	10
4409	4417	8	4	0.12987	4144.0	ORF1ab	1.0	1382.0	4152.0	ORF1ab	3.0	1384.0	2.0	same gene	2021-10	2021	10
4401	4419	18	4	0.12987	4136.0	ORF1ab	2.0	1379.0	4154.0	ORF1ab	2.0	1385.0	6.0	same gene	2021-10	2021	10
4400	4412	12	4	0.12987	4135.0	ORF1ab	1.0	1379.0	4147.0	ORF1ab	1.0	1383.0	4.0	same gene	2021-10	2021	10
4398	4420	22	4	0.12987	4133.0	ORF1ab	2.0	1378.0	4155.0	ORF1ab	3.0	1385.0	7.0	same gene	2021-10	2021	10
4400	4415	15	4	0.12987	4135.0	ORF1ab	1.0	1379.0	4150.0	ORF1ab	1.0	1384.0	5.0	same gene	2021-10	2021	10
4398	4419	21	4	0.12987	4133.0	ORF1ab	2.0	1378.0	4154.0	ORF1ab	2.0	1385.0	7.0	same gene	2021-10	2021	10
4398	4418	20	4	0.12987	4133.0	ORF1ab	2.0	1378.0	4153.0	ORF1ab	1.0	1385.0	7.0	same gene	2021-10	2021	10
4398	4417	19	4	0.12987	4133.0	ORF1ab	2.0	1378.0	4152.0	ORF1ab	3.0	1384.0	6.0	same gene	2021-10	2021	10
4398	4415	17	4	0.12987	4133.0	ORF1ab	2.0	1378.0	4150.0	ORF1ab	1.0	1384.0	6.0	same gene	2021-10	2021	10
4398	4412	14	4	0.12987	4133.0	ORF1ab	2.0	1378.0	4147.0	ORF1ab	1.0	1383.0	5.0	same gene	2021-10	2021	10
4400	4417	17	4	0.12987	4135.0	ORF1ab	1.0	1379.0	4152.0	ORF1ab	3.0	1384.0	5.0	same gene	2021-10	2021	10
4409	4415	6	4	0.12987	4144.0	ORF1ab	1.0	1382.0	4150.0	ORF1ab	1.0	1384.0	2.0	same gene	2021-10	2021	10
4400	4418	18	4	0.12987	4135.0	ORF1ab	1.0	1379.0	4153.0	ORF1ab	1.0	1385.0	6.0	same gene	2021-10	2021	10
4401	4420	19	4	0.12987	4136.0	ORF1ab	2.0	1379.0	4155.0	ORF1ab	3.0	1385.0	6.0	same gene	2021-10	2021	10
4400	4419	19	4	0.12987	4135.0	ORF1ab	1.0	1379.0	4154.0	ORF1ab	2.0	1385.0	6.0	same gene	2021-10	2021	10
4407	4412	5	4	0.12987	4142.0	ORF1ab	2.0	1381.0	4147.0	ORF1ab	1.0	1383.0	2.0	same gene	2021-10	2021	10
4407	4415	8	4	0.12987	4142.0	ORF1ab	2.0	1381.0	4150.0	ORF1ab	1.0	1384.0	3.0	same gene	2021-10	2021	10
4407	4418	11	4	0.12987	4142.0	ORF1ab	2.0	1381.0	4153.0	ORF1ab	1.0	1385.0	4.0	same gene	2021-10	2021	10
4407	4419	12	4	0.12987	4142.0	ORF1ab	2.0	1381.0	4154.0	ORF1ab	2.0	1385.0	4.0	same gene	2021-10	2021	10
4407	4420	13	4	0.12987	4142.0	ORF1ab	2.0	1381.0	4155.0	ORF1ab	3.0	1385.0	4.0	same gene	2021-10	2021	10
4401	4412	11	4	0.12987	4136.0	ORF1ab	2.0	1379.0	4147.0	ORF1ab	1.0	1383.0	4.0	same gene	2021-10	2021	10
4401	4417	16	4	0.12987	4136.0	ORF1ab	2.0	1379.0	4152.0	ORF1ab	3.0	1384.0	5.0	same gene	2021-10	2021	10
4415	4401	14	4	0.12987	4150.0	ORF1ab	1.0	1384.0	4136.0	ORF1ab	2.0	1379.0	5.0	same gene	2021-10	2021	10
4412	4400	12	4	0.12987	4147.0	ORF1ab	1.0	1383.0	4135.0	ORF1ab	1.0	1379.0	4.0	same gene	2021-10	2021	10
4412	4401	11	4	0.12987	4147.0	ORF1ab	1.0	1383.0	4136.0	ORF1ab	2.0	1379.0	4.0	same gene	2021-10	2021	10
4419	4398	21	4	0.12987	4154.0	ORF1ab	2.0	1385.0	4133.0	ORF1ab	2.0	1378.0	7.0	same gene	2021-10	2021	10
4420	4398	22	4	0.12987	4155.0	ORF1ab	3.0	1385.0	4133.0	ORF1ab	2.0	1378.0	7.0	same gene	2021-10	2021	10
4415	4407	8	4	0.12987	4150.0	ORF1ab	1.0	1384.0	4142.0	ORF1ab	2.0	1381.0	3.0	same gene	2021-10	2021	10
4412	4407	5	4	0.12987	4147.0	ORF1ab	1.0	1383.0	4142.0	ORF1ab	2.0	1381.0	2.0	same gene	2021-10	2021	10
4420	4401	19	4	0.12987	4155.0	ORF1ab	3.0	1385.0	4136.0	ORF1ab	2.0	1379.0	6.0	same gene	2021-10	2021	10
4415	4400	15	4	0.12987	4150.0	ORF1ab	1.0	1384.0	4135.0	ORF1ab	1.0	1379.0	5.0	same gene	2021-10	2021	10
4415	4398	17	4	0.12987	4150.0	ORF1ab	1.0	1384.0	4133.0	ORF1ab	2.0	1378.0	6.0	same gene	2021-10	2021	10
4417	4400	17	4	0.12987	4152.0	ORF1ab	3.0	1384.0	4135.0	ORF1ab	1.0	1379.0	5.0	same gene	2021-10	2021	10
4419	4401	18	4	0.12987	4154.0	ORF1ab	2.0	1385.0	4136.0	ORF1ab	2.0	1379.0	6.0	same gene	2021-10	2021	10
4418	4400	18	4	0.12987	4153.0	ORF1ab	1.0	1385.0	4135.0	ORF1ab	1.0	1379.0	6.0	same gene	2021-10	2021	10
4419	4400	19	4	0.12987	4154.0	ORF1ab	2.0	1385.0	4135.0	ORF1ab	1.0	1379.0	6.0	same gene	2021-10	2021	10
4420	4400	20	4	0.12987	4155.0	ORF1ab	3.0	1385.0	4135.0	ORF1ab	1.0	1379.0	6.0	same gene	2021-10	2021	10
4418	4401	17	4	0.12987	4153.0	ORF1ab	1.0	1385.0	4136.0	ORF1ab	2.0	1379.0	6.0	same gene	2021-10	2021	10
4417	4398	19	4	0.12987	4152.0	ORF1ab	3.0	1384.0	4133.0	ORF1ab	2.0	1378.0	6.0	same gene	2021-10	2021	10
4418	4398	20	4	0.12987	4153.0	ORF1ab	1.0	1385.0	4133.0	ORF1ab	2.0	1378.0	7.0	same gene	2021-10	2021	10
4412	4398	14	4	0.12987	4147.0	ORF1ab	1.0	1383.0	4133.0	ORF1ab	2.0	1378.0	5.0	same gene	2021-10	2021	10
4415	4409	6	4	0.12987	4150.0	ORF1ab	1.0	1384.0	4144.0	ORF1ab	1.0	1382.0	2.0	same gene	2021-10	2021	10
4401	4418	17	4	0.12987	4136.0	ORF1ab	2.0	1379.0	4153.0	ORF1ab	1.0	1385.0	6.0	same gene	2021-10	2021	10
4420	4409	11	4	0.12987	4155.0	ORF1ab	3.0	1385.0	4144.0	ORF1ab	1.0	1382.0	3.0	same gene	2021-10	2021	10
4419	4409	10	4	0.12987	4154.0	ORF1ab	2.0	1385.0	4144.0	ORF1ab	1.0	1382.0	3.0	same gene	2021-10	2021	10
4418	4409	9	4	0.12987	4153.0	ORF1ab	1.0	1385.0	4144.0	ORF1ab	1.0	1382.0	3.0	same gene	2021-10	2021	10
4417	4409	8	4	0.12987	4152.0	ORF1ab	3.0	1384.0	4144.0	ORF1ab	1.0	1382.0	2.0	same gene	2021-10	2021	10
4417	4407	10	4	0.12987	4152.0	ORF1ab	3.0	1384.0	4142.0	ORF1ab	2.0	1381.0	3.0	same gene	2021-10	2021	10
4417	4401	16	4	0.12987	4152.0	ORF1ab	3.0	1384.0	4136.0	ORF1ab	2.0	1379.0	5.0	same gene	2021-10	2021	10
4420	4407	13	4	0.12987	4155.0	ORF1ab	3.0	1385.0	4142.0	ORF1ab	2.0	1381.0	4.0	same gene	2021-10	2021	10
4419	4407	12	4	0.12987	4154.0	ORF1ab	2.0	1385.0	4142.0	ORF1ab	2.0	1381.0	4.0	same gene	2021-10	2021	10
4418	4407	11	4	0.12987	4153.0	ORF1ab	1.0	1385.0	4142.0	ORF1ab	2.0	1381.0	4.0	same gene	2021-10	2021	10
4409	4405	4	4	0.12986	4144.0	ORF1ab	1.0	1382.0	4140.0	ORF1ab	3.0	1380.0	2.0	same gene	2021-10	2021	10
4405	4409	4	4	0.12986	4140.0	ORF1ab	3.0	1380.0	4144.0	ORF1ab	1.0	1382.0	2.0	same gene	2021-10	2021	10
4398	4405	7	4	0.12986	4133.0	ORF1ab	2.0	1378.0	4140.0	ORF1ab	3.0	1380.0	2.0	same gene	2021-10	2021	10
4405	4398	7	4	0.12986	4140.0	ORF1ab	3.0	1380.0	4133.0	ORF1ab	2.0	1378.0	2.0	same gene	2021-10	2021	10
4398	4410	12	4	0.12985	4133.0	ORF1ab	2.0	1378.0	4145.0	ORF1ab	2.0	1382.0	4.0	same gene	2021-10	2021	10
4398	4408	10	4	0.12985	4133.0	ORF1ab	2.0	1378.0	4143.0	ORF1ab	3.0	1381.0	3.0	same gene	2021-10	2021	10
4400	4408	8	4	0.12985	4135.0	ORF1ab	1.0	1379.0	4143.0	ORF1ab	3.0	1381.0	2.0	same gene	2021-10	2021	10
4400	4406	6	4	0.12985	4135.0	ORF1ab	1.0	1379.0	4141.0	ORF1ab	1.0	1381.0	2.0	same gene	2021-10	2021	10
4398	4406	8	4	0.12985	4133.0	ORF1ab	2.0	1378.0	4141.0	ORF1ab	1.0	1381.0	3.0	same gene	2021-10	2021	10
4401	4408	7	4	0.12985	4136.0	ORF1ab	2.0	1379.0	4143.0	ORF1ab	3.0	1381.0	2.0	same gene	2021-10	2021	10
4400	4410	10	4	0.12985	4135.0	ORF1ab	1.0	1379.0	4145.0	ORF1ab	2.0	1382.0	3.0	same gene	2021-10	2021	10
4408	4401	7	4	0.12985	4143.0	ORF1ab	3.0	1381.0	4136.0	ORF1ab	2.0	1379.0	2.0	same gene	2021-10	2021	10
4406	4400	6	4	0.12985	4141.0	ORF1ab	1.0	1381.0	4135.0	ORF1ab	1.0	1379.0	2.0	same gene	2021-10	2021	10
4406	4398	8	4	0.12985	4141.0	ORF1ab	1.0	1381.0	4133.0	ORF1ab	2.0	1378.0	3.0	same gene	2021-10	2021	10
4401	4406	5	4	0.12985	4136.0	ORF1ab	2.0	1379.0	4141.0	ORF1ab	1.0	1381.0	2.0	same gene	2021-10	2021	10
4406	4401	5	4	0.12985	4141.0	ORF1ab	1.0	1381.0	4136.0	ORF1ab	2.0	1379.0	2.0	same gene	2021-10	2021	10
4408	4398	10	4	0.12985	4143.0	ORF1ab	3.0	1381.0	4133.0	ORF1ab	2.0	1378.0	3.0	same gene	2021-10	2021	10
4401	4410	9	4	0.12985	4136.0	ORF1ab	2.0	1379.0	4145.0	ORF1ab	2.0	1382.0	3.0	same gene	2021-10	2021	10
4410	4398	12	4	0.12985	4145.0	ORF1ab	2.0	1382.0	4133.0	ORF1ab	2.0	1378.0	4.0	same gene	2021-10	2021	10
4410	4400	10	4	0.12985	4145.0	ORF1ab	2.0	1382.0	4135.0	ORF1ab	1.0	1379.0	3.0	same gene	2021-10	2021	10
4408	4400	8	4	0.12985	4143.0	ORF1ab	3.0	1381.0	4135.0	ORF1ab	1.0	1379.0	2.0	same gene	2021-10	2021	10
4410	4401	9	4	0.12985	4145.0	ORF1ab	2.0	1382.0	4136.0	ORF1ab	2.0	1379.0	3.0	same gene	2021-10	2021	10
4402	4407	5	4	0.12983	4137.0	ORF1ab	3.0	1379.0	4142.0	ORF1ab	2.0	1381.0	2.0	same gene	2021-10	2021	10
4407	4402	5	4	0.12983	4142.0	ORF1ab	2.0	1381.0	4137.0	ORF1ab	3.0	1379.0	2.0	same gene	2021-10	2021	10
4411	4401	10	4	0.12978	4146.0	ORF1ab	3.0	1382.0	4136.0	ORF1ab	2.0	1379.0	3.0	same gene	2021-10	2021	10
4400	4411	11	4	0.12978	4135.0	ORF1ab	1.0	1379.0	4146.0	ORF1ab	3.0	1382.0	3.0	same gene	2021-10	2021	10
4401	4411	10	4	0.12978	4136.0	ORF1ab	2.0	1379.0	4146.0	ORF1ab	3.0	1382.0	3.0	same gene	2021-10	2021	10
4411	4398	13	4	0.12978	4146.0	ORF1ab	3.0	1382.0	4133.0	ORF1ab	2.0	1378.0	4.0	same gene	2021-10	2021	10
4398	4411	13	4	0.12978	4133.0	ORF1ab	2.0	1378.0	4146.0	ORF1ab	3.0	1382.0	4.0	same gene	2021-10	2021	10
4411	4400	11	4	0.12978	4146.0	ORF1ab	3.0	1382.0	4135.0	ORF1ab	1.0	1379.0	3.0	same gene	2021-10	2021	10
4415	4422	7	4	0.12975	4150.0	ORF1ab	1.0	1384.0	4157.0	ORF1ab	2.0	1386.0	2.0	same gene	2021-10	2021	10
4422	4415	7	4	0.12975	4157.0	ORF1ab	2.0	1386.0	4150.0	ORF1ab	1.0	1384.0	2.0	same gene	2021-10	2021	10
4403	4398	5	4	0.12975	4138.0	ORF1ab	1.0	1380.0	4133.0	ORF1ab	2.0	1378.0	2.0	same gene	2021-10	2021	10
4398	4403	5	4	0.12975	4133.0	ORF1ab	2.0	1378.0	4138.0	ORF1ab	1.0	1380.0	2.0	same gene	2021-10	2021	10
4404	4398	6	4	0.12973	4139.0	ORF1ab	2.0	1380.0	4133.0	ORF1ab	2.0	1378.0	2.0	same gene	2021-10	2021	10
4398	4404	6	4	0.12973	4133.0	ORF1ab	2.0	1378.0	4139.0	ORF1ab	2.0	1380.0	2.0	same gene	2021-10	2021	10
4409	4404	5	4	0.12973	4144.0	ORF1ab	1.0	1382.0	4139.0	ORF1ab	2.0	1380.0	2.0	same gene	2021-10	2021	10
4404	4409	5	4	0.12973	4139.0	ORF1ab	2.0	1380.0	4144.0	ORF1ab	1.0	1382.0	2.0	same gene	2021-10	2021	10
4415	4421	6	4	0.12967	4150.0	ORF1ab	1.0	1384.0	4156.0	ORF1ab	1.0	1386.0	2.0	same gene	2021-10	2021	10
4421	4415	6	4	0.12967	4156.0	ORF1ab	1.0	1386.0	4150.0	ORF1ab	1.0	1384.0	2.0	same gene	2021-10	2021	10
4409	4399	10	4	0.12964	4144.0	ORF1ab	1.0	1382.0	4134.0	ORF1ab	3.0	1378.0	4.0	same gene	2021-10	2021	10
4399	4409	10	4	0.12964	4134.0	ORF1ab	3.0	1378.0	4144.0	ORF1ab	1.0	1382.0	4.0	same gene	2021-10	2021	10
4399	4407	8	4	0.12964	4134.0	ORF1ab	3.0	1378.0	4142.0	ORF1ab	2.0	1381.0	3.0	same gene	2021-10	2021	10
4407	4399	8	4	0.12964	4142.0	ORF1ab	2.0	1381.0	4134.0	ORF1ab	3.0	1378.0	3.0	same gene	2021-10	2021	10
21144	21148	4	4	0.12954	7677.0	ORF1ab	3.0	2559.0	7681.0	ORF1ab	1.0	2561.0	2.0	same gene	2021-10	2021	10
21148	21144	4	4	0.12954	7681.0	ORF1ab	1.0	2561.0	7677.0	ORF1ab	3.0	2559.0	2.0	same gene	2021-10	2021	10
21152	21147	5	4	0.1295	7685.0	ORF1ab	2.0	2562.0	7680.0	ORF1ab	3.0	2560.0	2.0	same gene	2021-10	2021	10
21147	21152	5	4	0.1295	7680.0	ORF1ab	3.0	2560.0	7685.0	ORF1ab	2.0	2562.0	2.0	same gene	2021-10	2021	10
8804	8787	17	4	0.12882	8539.0	ORF1ab	1.0	2847.0	8522.0	ORF1ab	2.0	2841.0	6.0	same gene	2021-10	2021	10
8787	8804	17	4	0.12882	8522.0	ORF1ab	2.0	2841.0	8539.0	ORF1ab	1.0	2847.0	6.0	same gene	2021-10	2021	10
6647	6643	4	4	0.1286	6382.0	ORF1ab	1.0	2128.0	6378.0	ORF1ab	3.0	2126.0	2.0	same gene	2021-10	2021	10
6643	6647	4	4	0.1286	6378.0	ORF1ab	3.0	2126.0	6382.0	ORF1ab	1.0	2128.0	2.0	same gene	2021-10	2021	10
8793	8798	5	4	0.12856	8528.0	ORF1ab	2.0	2843.0	8533.0	ORF1ab	1.0	2845.0	2.0	same gene	2021-10	2021	10
8793	8799	6	4	0.12856	8528.0	ORF1ab	2.0	2843.0	8534.0	ORF1ab	2.0	2845.0	2.0	same gene	2021-10	2021	10
8801	8793	8	4	0.12856	8536.0	ORF1ab	1.0	2846.0	8528.0	ORF1ab	2.0	2843.0	3.0	same gene	2021-10	2021	10
8799	8793	6	4	0.12856	8534.0	ORF1ab	2.0	2845.0	8528.0	ORF1ab	2.0	2843.0	2.0	same gene	2021-10	2021	10
8793	8801	8	4	0.12856	8528.0	ORF1ab	2.0	2843.0	8536.0	ORF1ab	1.0	2846.0	3.0	same gene	2021-10	2021	10
8798	8793	5	4	0.12856	8533.0	ORF1ab	1.0	2845.0	8528.0	ORF1ab	2.0	2843.0	2.0	same gene	2021-10	2021	10
6649	6643	6	4	0.1285	6384.0	ORF1ab	3.0	2128.0	6378.0	ORF1ab	3.0	2126.0	2.0	same gene	2021-10	2021	10
6643	6649	6	4	0.1285	6378.0	ORF1ab	3.0	2126.0	6384.0	ORF1ab	3.0	2128.0	2.0	same gene	2021-10	2021	10
8800	8793	7	4	0.12843	8535.0	ORF1ab	3.0	2845.0	8528.0	ORF1ab	2.0	2843.0	2.0	same gene	2021-10	2021	10
8793	8800	7	4	0.12843	8528.0	ORF1ab	2.0	2843.0	8535.0	ORF1ab	3.0	2845.0	2.0	same gene	2021-10	2021	10
6650	6645	5	4	0.12834	6385.0	ORF1ab	1.0	2129.0	6380.0	ORF1ab	2.0	2127.0	2.0	same gene	2021-10	2021	10
6650	6643	7	4	0.12834	6385.0	ORF1ab	1.0	2129.0	6378.0	ORF1ab	3.0	2126.0	3.0	same gene	2021-10	2021	10
6645	6650	5	4	0.12834	6380.0	ORF1ab	2.0	2127.0	6385.0	ORF1ab	1.0	2129.0	2.0	same gene	2021-10	2021	10
6643	6650	7	4	0.12834	6378.0	ORF1ab	3.0	2126.0	6385.0	ORF1ab	1.0	2129.0	3.0	same gene	2021-10	2021	10
6648	6643	5	4	0.12802	6383.0	ORF1ab	2.0	2128.0	6378.0	ORF1ab	3.0	2126.0	2.0	same gene	2021-10	2021	10
6643	6648	5	4	0.12802	6378.0	ORF1ab	3.0	2126.0	6383.0	ORF1ab	2.0	2128.0	2.0	same gene	2021-10	2021	10
8801	8797	4	4	0.12784	8536.0	ORF1ab	1.0	2846.0	8532.0	ORF1ab	3.0	2844.0	2.0	same gene	2021-10	2021	10
8797	8801	4	4	0.12784	8532.0	ORF1ab	3.0	2844.0	8536.0	ORF1ab	1.0	2846.0	2.0	same gene	2021-10	2021	10
7739	7746	7	4	0.12766	7474.0	ORF1ab	1.0	2492.0	7481.0	ORF1ab	2.0	2494.0	2.0	same gene	2021-10	2021	10
7737	7746	9	4	0.12766	7472.0	ORF1ab	2.0	2491.0	7481.0	ORF1ab	2.0	2494.0	3.0	same gene	2021-10	2021	10
7734	7746	12	4	0.12766	7469.0	ORF1ab	2.0	2490.0	7481.0	ORF1ab	2.0	2494.0	4.0	same gene	2021-10	2021	10
7733	7739	6	4	0.12766	7468.0	ORF1ab	1.0	2490.0	7474.0	ORF1ab	1.0	2492.0	2.0	same gene	2021-10	2021	10
7746	7737	9	4	0.12766	7481.0	ORF1ab	2.0	2494.0	7472.0	ORF1ab	2.0	2491.0	3.0	same gene	2021-10	2021	10
7739	7733	6	4	0.12766	7474.0	ORF1ab	1.0	2492.0	7468.0	ORF1ab	1.0	2490.0	2.0	same gene	2021-10	2021	10
7734	7739	5	4	0.12766	7469.0	ORF1ab	2.0	2490.0	7474.0	ORF1ab	1.0	2492.0	2.0	same gene	2021-10	2021	10
7746	7733	13	4	0.12766	7481.0	ORF1ab	2.0	2494.0	7468.0	ORF1ab	1.0	2490.0	4.0	same gene	2021-10	2021	10
7733	7746	13	4	0.12766	7468.0	ORF1ab	1.0	2490.0	7481.0	ORF1ab	2.0	2494.0	4.0	same gene	2021-10	2021	10
7739	7734	5	4	0.12766	7474.0	ORF1ab	1.0	2492.0	7469.0	ORF1ab	2.0	2490.0	2.0	same gene	2021-10	2021	10
7746	7734	12	4	0.12766	7481.0	ORF1ab	2.0	2494.0	7469.0	ORF1ab	2.0	2490.0	4.0	same gene	2021-10	2021	10
7746	7739	7	4	0.12766	7481.0	ORF1ab	2.0	2494.0	7474.0	ORF1ab	1.0	2492.0	2.0	same gene	2021-10	2021	10
7744	7737	7	4	0.12765	7479.0	ORF1ab	3.0	2493.0	7472.0	ORF1ab	2.0	2491.0	2.0	same gene	2021-10	2021	10
7734	7744	10	4	0.12765	7469.0	ORF1ab	2.0	2490.0	7479.0	ORF1ab	3.0	2493.0	3.0	same gene	2021-10	2021	10
7744	7733	11	4	0.12765	7479.0	ORF1ab	3.0	2493.0	7468.0	ORF1ab	1.0	2490.0	3.0	same gene	2021-10	2021	10
7737	7744	7	4	0.12765	7472.0	ORF1ab	2.0	2491.0	7479.0	ORF1ab	3.0	2493.0	2.0	same gene	2021-10	2021	10
7733	7744	11	4	0.12765	7468.0	ORF1ab	1.0	2490.0	7479.0	ORF1ab	3.0	2493.0	3.0	same gene	2021-10	2021	10
7744	7734	10	4	0.12765	7479.0	ORF1ab	3.0	2493.0	7469.0	ORF1ab	2.0	2490.0	3.0	same gene	2021-10	2021	10
7741	7733	8	4	0.12764	7476.0	ORF1ab	3.0	2492.0	7468.0	ORF1ab	1.0	2490.0	2.0	same gene	2021-10	2021	10
7741	7734	7	4	0.12764	7476.0	ORF1ab	3.0	2492.0	7469.0	ORF1ab	2.0	2490.0	2.0	same gene	2021-10	2021	10
7746	7741	5	4	0.12764	7481.0	ORF1ab	2.0	2494.0	7476.0	ORF1ab	3.0	2492.0	2.0	same gene	2021-10	2021	10
7741	7746	5	4	0.12764	7476.0	ORF1ab	3.0	2492.0	7481.0	ORF1ab	2.0	2494.0	2.0	same gene	2021-10	2021	10
7734	7741	7	4	0.12764	7469.0	ORF1ab	2.0	2490.0	7476.0	ORF1ab	3.0	2492.0	2.0	same gene	2021-10	2021	10
7733	7741	8	4	0.12764	7468.0	ORF1ab	1.0	2490.0	7476.0	ORF1ab	3.0	2492.0	2.0	same gene	2021-10	2021	10
7738	7746	8	4	0.12763	7473.0	ORF1ab	3.0	2491.0	7481.0	ORF1ab	2.0	2494.0	3.0	same gene	2021-10	2021	10
7746	7738	8	4	0.12763	7481.0	ORF1ab	2.0	2494.0	7473.0	ORF1ab	3.0	2491.0	3.0	same gene	2021-10	2021	10
7733	7742	9	4	0.1276	7468.0	ORF1ab	1.0	2490.0	7477.0	ORF1ab	1.0	2493.0	3.0	same gene	2021-10	2021	10
7737	7742	5	4	0.1276	7472.0	ORF1ab	2.0	2491.0	7477.0	ORF1ab	1.0	2493.0	2.0	same gene	2021-10	2021	10
7742	7734	8	4	0.1276	7477.0	ORF1ab	1.0	2493.0	7469.0	ORF1ab	2.0	2490.0	3.0	same gene	2021-10	2021	10
7734	7742	8	4	0.1276	7469.0	ORF1ab	2.0	2490.0	7477.0	ORF1ab	1.0	2493.0	3.0	same gene	2021-10	2021	10
7742	7733	9	4	0.1276	7477.0	ORF1ab	1.0	2493.0	7468.0	ORF1ab	1.0	2490.0	3.0	same gene	2021-10	2021	10
7742	7737	5	4	0.1276	7477.0	ORF1ab	1.0	2493.0	7472.0	ORF1ab	2.0	2491.0	2.0	same gene	2021-10	2021	10
7733	7745	12	4	0.12759	7468.0	ORF1ab	1.0	2490.0	7480.0	ORF1ab	1.0	2494.0	4.0	same gene	2021-10	2021	10
7745	7734	11	4	0.12759	7480.0	ORF1ab	1.0	2494.0	7469.0	ORF1ab	2.0	2490.0	4.0	same gene	2021-10	2021	10
7745	7737	8	4	0.12759	7480.0	ORF1ab	1.0	2494.0	7472.0	ORF1ab	2.0	2491.0	3.0	same gene	2021-10	2021	10
7734	7745	11	4	0.12759	7469.0	ORF1ab	2.0	2490.0	7480.0	ORF1ab	1.0	2494.0	4.0	same gene	2021-10	2021	10
7737	7745	8	4	0.12759	7472.0	ORF1ab	2.0	2491.0	7480.0	ORF1ab	1.0	2494.0	3.0	same gene	2021-10	2021	10
7745	7733	12	4	0.12759	7480.0	ORF1ab	1.0	2494.0	7468.0	ORF1ab	1.0	2490.0	4.0	same gene	2021-10	2021	10
4062	4067	5	4	0.12757	3797.0	ORF1ab	2.0	1266.0	3802.0	ORF1ab	1.0	1268.0	2.0	same gene	2021-10	2021	10
4067	4062	5	4	0.12757	3802.0	ORF1ab	1.0	1268.0	3797.0	ORF1ab	2.0	1266.0	2.0	same gene	2021-10	2021	10
4065	4074	9	4	0.12756	3800.0	ORF1ab	2.0	1267.0	3809.0	ORF1ab	2.0	1270.0	3.0	same gene	2021-10	2021	10
4064	4074	10	4	0.12756	3799.0	ORF1ab	1.0	1267.0	3809.0	ORF1ab	2.0	1270.0	3.0	same gene	2021-10	2021	10
6642	6637	5	4	0.12756	6377.0	ORF1ab	2.0	2126.0	6372.0	ORF1ab	3.0	2124.0	2.0	same gene	2021-10	2021	10
4062	4074	12	4	0.12756	3797.0	ORF1ab	2.0	1266.0	3809.0	ORF1ab	2.0	1270.0	4.0	same gene	2021-10	2021	10
4074	4062	12	4	0.12756	3809.0	ORF1ab	2.0	1270.0	3797.0	ORF1ab	2.0	1266.0	4.0	same gene	2021-10	2021	10
4074	4064	10	4	0.12756	3809.0	ORF1ab	2.0	1270.0	3799.0	ORF1ab	1.0	1267.0	3.0	same gene	2021-10	2021	10
4074	4065	9	4	0.12756	3809.0	ORF1ab	2.0	1270.0	3800.0	ORF1ab	2.0	1267.0	3.0	same gene	2021-10	2021	10
6637	6642	5	4	0.12756	6372.0	ORF1ab	3.0	2124.0	6377.0	ORF1ab	2.0	2126.0	2.0	same gene	2021-10	2021	10
4064	4072	8	4	0.12751	3799.0	ORF1ab	1.0	1267.0	3807.0	ORF1ab	3.0	1269.0	2.0	same gene	2021-10	2021	10
4072	4062	10	4	0.12751	3807.0	ORF1ab	3.0	1269.0	3797.0	ORF1ab	2.0	1266.0	3.0	same gene	2021-10	2021	10
4065	4072	7	4	0.12751	3800.0	ORF1ab	2.0	1267.0	3807.0	ORF1ab	3.0	1269.0	2.0	same gene	2021-10	2021	10
4072	4064	8	4	0.12751	3807.0	ORF1ab	3.0	1269.0	3799.0	ORF1ab	1.0	1267.0	2.0	same gene	2021-10	2021	10
4072	4065	7	4	0.12751	3807.0	ORF1ab	3.0	1269.0	3800.0	ORF1ab	2.0	1267.0	2.0	same gene	2021-10	2021	10
4062	4072	10	4	0.12751	3797.0	ORF1ab	2.0	1266.0	3807.0	ORF1ab	3.0	1269.0	3.0	same gene	2021-10	2021	10
7734	7740	6	4	0.1275	7469.0	ORF1ab	2.0	2490.0	7475.0	ORF1ab	2.0	2492.0	2.0	same gene	2021-10	2021	10
7740	7746	6	4	0.1275	7475.0	ORF1ab	2.0	2492.0	7481.0	ORF1ab	2.0	2494.0	2.0	same gene	2021-10	2021	10
7740	7734	6	4	0.1275	7475.0	ORF1ab	2.0	2492.0	7469.0	ORF1ab	2.0	2490.0	2.0	same gene	2021-10	2021	10
7746	7740	6	4	0.1275	7481.0	ORF1ab	2.0	2494.0	7475.0	ORF1ab	2.0	2492.0	2.0	same gene	2021-10	2021	10
7740	7733	7	4	0.1275	7475.0	ORF1ab	2.0	2492.0	7468.0	ORF1ab	1.0	2490.0	2.0	same gene	2021-10	2021	10
7733	7740	7	4	0.1275	7468.0	ORF1ab	1.0	2490.0	7475.0	ORF1ab	2.0	2492.0	2.0	same gene	2021-10	2021	10
4064	4070	6	4	0.12749	3799.0	ORF1ab	1.0	1267.0	3805.0	ORF1ab	1.0	1269.0	2.0	same gene	2021-10	2021	10
4070	4064	6	4	0.12749	3805.0	ORF1ab	1.0	1269.0	3799.0	ORF1ab	1.0	1267.0	2.0	same gene	2021-10	2021	10
4070	4065	5	4	0.12749	3805.0	ORF1ab	1.0	1269.0	3800.0	ORF1ab	2.0	1267.0	2.0	same gene	2021-10	2021	10
4062	4070	8	4	0.12749	3797.0	ORF1ab	2.0	1266.0	3805.0	ORF1ab	1.0	1269.0	3.0	same gene	2021-10	2021	10
4070	4062	8	4	0.12749	3805.0	ORF1ab	1.0	1269.0	3797.0	ORF1ab	2.0	1266.0	3.0	same gene	2021-10	2021	10
4065	4070	5	4	0.12749	3800.0	ORF1ab	2.0	1267.0	3805.0	ORF1ab	1.0	1269.0	2.0	same gene	2021-10	2021	10
4069	4062	7	4	0.12746	3804.0	ORF1ab	3.0	1268.0	3797.0	ORF1ab	2.0	1266.0	2.0	same gene	2021-10	2021	10
4062	4069	7	4	0.12746	3797.0	ORF1ab	2.0	1266.0	3804.0	ORF1ab	3.0	1268.0	2.0	same gene	2021-10	2021	10
4065	4071	6	4	0.12744	3800.0	ORF1ab	2.0	1267.0	3806.0	ORF1ab	2.0	1269.0	2.0	same gene	2021-10	2021	10
4062	4071	9	4	0.12744	3797.0	ORF1ab	2.0	1266.0	3806.0	ORF1ab	2.0	1269.0	3.0	same gene	2021-10	2021	10
4071	4064	7	4	0.12744	3806.0	ORF1ab	2.0	1269.0	3799.0	ORF1ab	1.0	1267.0	2.0	same gene	2021-10	2021	10
4064	4071	7	4	0.12744	3799.0	ORF1ab	1.0	1267.0	3806.0	ORF1ab	2.0	1269.0	2.0	same gene	2021-10	2021	10
4071	4062	9	4	0.12744	3806.0	ORF1ab	2.0	1269.0	3797.0	ORF1ab	2.0	1266.0	3.0	same gene	2021-10	2021	10
4071	4065	6	4	0.12744	3806.0	ORF1ab	2.0	1269.0	3800.0	ORF1ab	2.0	1267.0	2.0	same gene	2021-10	2021	10
4073	4065	8	4	0.12741	3808.0	ORF1ab	1.0	1270.0	3800.0	ORF1ab	2.0	1267.0	3.0	same gene	2021-10	2021	10
4073	4062	11	4	0.12741	3808.0	ORF1ab	1.0	1270.0	3797.0	ORF1ab	2.0	1266.0	4.0	same gene	2021-10	2021	10
4062	4073	11	4	0.12741	3797.0	ORF1ab	2.0	1266.0	3808.0	ORF1ab	1.0	1270.0	4.0	same gene	2021-10	2021	10
4073	4064	9	4	0.12741	3808.0	ORF1ab	1.0	1270.0	3799.0	ORF1ab	1.0	1267.0	3.0	same gene	2021-10	2021	10
4065	4073	8	4	0.12741	3800.0	ORF1ab	2.0	1267.0	3808.0	ORF1ab	1.0	1270.0	3.0	same gene	2021-10	2021	10
4064	4073	9	4	0.12741	3799.0	ORF1ab	1.0	1267.0	3808.0	ORF1ab	1.0	1270.0	3.0	same gene	2021-10	2021	10
7743	7733	10	4	0.12738	7478.0	ORF1ab	2.0	2493.0	7468.0	ORF1ab	1.0	2490.0	3.0	same gene	2021-10	2021	10
7737	7743	6	4	0.12738	7472.0	ORF1ab	2.0	2491.0	7478.0	ORF1ab	2.0	2493.0	2.0	same gene	2021-10	2021	10
7733	7743	10	4	0.12738	7468.0	ORF1ab	1.0	2490.0	7478.0	ORF1ab	2.0	2493.0	3.0	same gene	2021-10	2021	10
7734	7743	9	4	0.12738	7469.0	ORF1ab	2.0	2490.0	7478.0	ORF1ab	2.0	2493.0	3.0	same gene	2021-10	2021	10
7743	7734	9	4	0.12738	7478.0	ORF1ab	2.0	2493.0	7469.0	ORF1ab	2.0	2490.0	3.0	same gene	2021-10	2021	10
7743	7737	6	4	0.12738	7478.0	ORF1ab	2.0	2493.0	7472.0	ORF1ab	2.0	2491.0	2.0	same gene	2021-10	2021	10
4061	4056	5	4	0.1273	3796.0	ORF1ab	1.0	1266.0	3791.0	ORF1ab	2.0	1264.0	2.0	same gene	2021-10	2021	10
4052	4061	9	4	0.1273	3787.0	ORF1ab	1.0	1263.0	3796.0	ORF1ab	1.0	1266.0	3.0	same gene	2021-10	2021	10
4056	4061	5	4	0.1273	3791.0	ORF1ab	2.0	1264.0	3796.0	ORF1ab	1.0	1266.0	2.0	same gene	2021-10	2021	10
4061	4052	9	4	0.1273	3796.0	ORF1ab	1.0	1266.0	3787.0	ORF1ab	1.0	1263.0	3.0	same gene	2021-10	2021	10
4061	4053	8	4	0.1273	3796.0	ORF1ab	1.0	1266.0	3788.0	ORF1ab	2.0	1263.0	3.0	same gene	2021-10	2021	10
4053	4061	8	4	0.1273	3788.0	ORF1ab	2.0	1263.0	3796.0	ORF1ab	1.0	1266.0	3.0	same gene	2021-10	2021	10
4061	4051	10	4	0.12726	3796.0	ORF1ab	1.0	1266.0	3786.0	ORF1ab	3.0	1262.0	4.0	same gene	2021-10	2021	10
4056	4051	5	4	0.12726	3791.0	ORF1ab	2.0	1264.0	3786.0	ORF1ab	3.0	1262.0	2.0	same gene	2021-10	2021	10
4051	4061	10	4	0.12726	3786.0	ORF1ab	3.0	1262.0	3796.0	ORF1ab	1.0	1266.0	4.0	same gene	2021-10	2021	10
4051	4056	5	4	0.12726	3786.0	ORF1ab	3.0	1262.0	3791.0	ORF1ab	2.0	1264.0	2.0	same gene	2021-10	2021	10
4061	4055	6	4	0.12724	3796.0	ORF1ab	1.0	1266.0	3790.0	ORF1ab	1.0	1264.0	2.0	same gene	2021-10	2021	10
4055	4061	6	4	0.12724	3790.0	ORF1ab	1.0	1264.0	3796.0	ORF1ab	1.0	1266.0	2.0	same gene	2021-10	2021	10
4047	4053	6	4	0.12721	3782.0	ORF1ab	2.0	1261.0	3788.0	ORF1ab	2.0	1263.0	2.0	same gene	2021-10	2021	10
4054	4061	7	4	0.12721	3789.0	ORF1ab	3.0	1263.0	3796.0	ORF1ab	1.0	1266.0	3.0	same gene	2021-10	2021	10
4061	4054	7	4	0.12721	3796.0	ORF1ab	1.0	1266.0	3789.0	ORF1ab	3.0	1263.0	3.0	same gene	2021-10	2021	10
4053	4047	6	4	0.12721	3788.0	ORF1ab	2.0	1263.0	3782.0	ORF1ab	2.0	1261.0	2.0	same gene	2021-10	2021	10
4060	4052	8	4	0.12719	3795.0	ORF1ab	3.0	1265.0	3787.0	ORF1ab	1.0	1263.0	2.0	same gene	2021-10	2021	10
4052	4060	8	4	0.12719	3787.0	ORF1ab	1.0	1263.0	3795.0	ORF1ab	3.0	1265.0	2.0	same gene	2021-10	2021	10
7746	7736	10	4	0.12716	7481.0	ORF1ab	2.0	2494.0	7471.0	ORF1ab	1.0	2491.0	3.0	same gene	2021-10	2021	10
7736	7746	10	4	0.12716	7471.0	ORF1ab	1.0	2491.0	7481.0	ORF1ab	2.0	2494.0	3.0	same gene	2021-10	2021	10
4061	4057	4	4	0.12712	3796.0	ORF1ab	1.0	1266.0	3792.0	ORF1ab	3.0	1264.0	2.0	same gene	2021-10	2021	10
4057	4061	4	4	0.12712	3792.0	ORF1ab	3.0	1264.0	3796.0	ORF1ab	1.0	1266.0	2.0	same gene	2021-10	2021	10
4058	4052	6	4	0.12709	3793.0	ORF1ab	1.0	1265.0	3787.0	ORF1ab	1.0	1263.0	2.0	same gene	2021-10	2021	10
4052	4058	6	4	0.12709	3787.0	ORF1ab	1.0	1263.0	3793.0	ORF1ab	1.0	1265.0	2.0	same gene	2021-10	2021	10
4059	4053	6	4	0.12704	3794.0	ORF1ab	2.0	1265.0	3788.0	ORF1ab	2.0	1263.0	2.0	same gene	2021-10	2021	10
4053	4059	6	4	0.12704	3788.0	ORF1ab	2.0	1263.0	3794.0	ORF1ab	2.0	1265.0	2.0	same gene	2021-10	2021	10
4059	4052	7	4	0.12704	3794.0	ORF1ab	2.0	1265.0	3787.0	ORF1ab	1.0	1263.0	2.0	same gene	2021-10	2021	10
4052	4059	7	4	0.12704	3787.0	ORF1ab	1.0	1263.0	3794.0	ORF1ab	2.0	1265.0	2.0	same gene	2021-10	2021	10
4062	4068	6	4	0.12703	3797.0	ORF1ab	2.0	1266.0	3803.0	ORF1ab	2.0	1268.0	2.0	same gene	2021-10	2021	10
4068	4062	6	4	0.12703	3803.0	ORF1ab	2.0	1268.0	3797.0	ORF1ab	2.0	1266.0	2.0	same gene	2021-10	2021	10
5448	5432	16	4	0.127	5183.0	ORF1ab	2.0	1728.0	5167.0	ORF1ab	1.0	1723.0	5.0	same gene	2021-10	2021	10
5446	5432	14	4	0.127	5181.0	ORF1ab	3.0	1727.0	5167.0	ORF1ab	1.0	1723.0	4.0	same gene	2021-10	2021	10
5444	5432	12	4	0.127	5179.0	ORF1ab	1.0	1727.0	5167.0	ORF1ab	1.0	1723.0	4.0	same gene	2021-10	2021	10
5445	5432	13	4	0.127	5180.0	ORF1ab	2.0	1727.0	5167.0	ORF1ab	1.0	1723.0	4.0	same gene	2021-10	2021	10
5432	5443	11	4	0.127	5167.0	ORF1ab	1.0	1723.0	5178.0	ORF1ab	3.0	1726.0	3.0	same gene	2021-10	2021	10
5443	5432	11	4	0.127	5178.0	ORF1ab	3.0	1726.0	5167.0	ORF1ab	1.0	1723.0	3.0	same gene	2021-10	2021	10
5423	5445	22	4	0.127	5158.0	ORF1ab	1.0	1720.0	5180.0	ORF1ab	2.0	1727.0	7.0	same gene	2021-10	2021	10
5442	5432	10	4	0.127	5177.0	ORF1ab	2.0	1726.0	5167.0	ORF1ab	1.0	1723.0	3.0	same gene	2021-10	2021	10
5440	5432	8	4	0.127	5175.0	ORF1ab	3.0	1725.0	5167.0	ORF1ab	1.0	1723.0	2.0	same gene	2021-10	2021	10
5439	5432	7	4	0.127	5174.0	ORF1ab	2.0	1725.0	5167.0	ORF1ab	1.0	1723.0	2.0	same gene	2021-10	2021	10
5432	5439	7	4	0.127	5167.0	ORF1ab	1.0	1723.0	5174.0	ORF1ab	2.0	1725.0	2.0	same gene	2021-10	2021	10
5432	5440	8	4	0.127	5167.0	ORF1ab	1.0	1723.0	5175.0	ORF1ab	3.0	1725.0	2.0	same gene	2021-10	2021	10
5423	5446	23	4	0.127	5158.0	ORF1ab	1.0	1720.0	5181.0	ORF1ab	3.0	1727.0	7.0	same gene	2021-10	2021	10
5423	5435	12	4	0.127	5158.0	ORF1ab	1.0	1720.0	5170.0	ORF1ab	1.0	1724.0	4.0	same gene	2021-10	2021	10
5423	5444	21	4	0.127	5158.0	ORF1ab	1.0	1720.0	5179.0	ORF1ab	1.0	1727.0	7.0	same gene	2021-10	2021	10
5423	5443	20	4	0.127	5158.0	ORF1ab	1.0	1720.0	5178.0	ORF1ab	3.0	1726.0	6.0	same gene	2021-10	2021	10
5423	5442	19	4	0.127	5158.0	ORF1ab	1.0	1720.0	5177.0	ORF1ab	2.0	1726.0	6.0	same gene	2021-10	2021	10
5423	5440	17	4	0.127	5158.0	ORF1ab	1.0	1720.0	5175.0	ORF1ab	3.0	1725.0	5.0	same gene	2021-10	2021	10
5423	5439	16	4	0.127	5158.0	ORF1ab	1.0	1720.0	5174.0	ORF1ab	2.0	1725.0	5.0	same gene	2021-10	2021	10
5449	5432	17	4	0.127	5184.0	ORF1ab	3.0	1728.0	5167.0	ORF1ab	1.0	1723.0	5.0	same gene	2021-10	2021	10
5423	5433	10	4	0.127	5158.0	ORF1ab	1.0	1720.0	5168.0	ORF1ab	2.0	1723.0	3.0	same gene	2021-10	2021	10
5423	5432	9	4	0.127	5158.0	ORF1ab	1.0	1720.0	5167.0	ORF1ab	1.0	1723.0	3.0	same gene	2021-10	2021	10
5439	5433	6	4	0.127	5174.0	ORF1ab	2.0	1725.0	5168.0	ORF1ab	2.0	1723.0	2.0	same gene	2021-10	2021	10
5440	5433	7	4	0.127	5175.0	ORF1ab	3.0	1725.0	5168.0	ORF1ab	2.0	1723.0	2.0	same gene	2021-10	2021	10
5442	5433	9	4	0.127	5177.0	ORF1ab	2.0	1726.0	5168.0	ORF1ab	2.0	1723.0	3.0	same gene	2021-10	2021	10
5432	5442	10	4	0.127	5167.0	ORF1ab	1.0	1723.0	5177.0	ORF1ab	2.0	1726.0	3.0	same gene	2021-10	2021	10
5439	5449	10	4	0.127	5174.0	ORF1ab	2.0	1725.0	5184.0	ORF1ab	3.0	1728.0	3.0	same gene	2021-10	2021	10
5432	5444	12	4	0.127	5167.0	ORF1ab	1.0	1723.0	5179.0	ORF1ab	1.0	1727.0	4.0	same gene	2021-10	2021	10
5432	5445	13	4	0.127	5167.0	ORF1ab	1.0	1723.0	5180.0	ORF1ab	2.0	1727.0	4.0	same gene	2021-10	2021	10
5440	5446	6	4	0.127	5175.0	ORF1ab	3.0	1725.0	5181.0	ORF1ab	3.0	1727.0	2.0	same gene	2021-10	2021	10
5440	5445	5	4	0.127	5175.0	ORF1ab	3.0	1725.0	5180.0	ORF1ab	2.0	1727.0	2.0	same gene	2021-10	2021	10
5440	5444	4	4	0.127	5175.0	ORF1ab	3.0	1725.0	5179.0	ORF1ab	1.0	1727.0	2.0	same gene	2021-10	2021	10
5445	5433	12	4	0.127	5180.0	ORF1ab	2.0	1727.0	5168.0	ORF1ab	2.0	1723.0	4.0	same gene	2021-10	2021	10
5439	5448	9	4	0.127	5174.0	ORF1ab	2.0	1725.0	5183.0	ORF1ab	2.0	1728.0	3.0	same gene	2021-10	2021	10
5439	5446	7	4	0.127	5174.0	ORF1ab	2.0	1725.0	5181.0	ORF1ab	3.0	1727.0	2.0	same gene	2021-10	2021	10
5439	5445	6	4	0.127	5174.0	ORF1ab	2.0	1725.0	5180.0	ORF1ab	2.0	1727.0	2.0	same gene	2021-10	2021	10
5435	5442	7	4	0.127	5170.0	ORF1ab	1.0	1724.0	5177.0	ORF1ab	2.0	1726.0	2.0	same gene	2021-10	2021	10
5435	5443	8	4	0.127	5170.0	ORF1ab	1.0	1724.0	5178.0	ORF1ab	3.0	1726.0	2.0	same gene	2021-10	2021	10
5435	5444	9	4	0.127	5170.0	ORF1ab	1.0	1724.0	5179.0	ORF1ab	1.0	1727.0	3.0	same gene	2021-10	2021	10
5435	5445	10	4	0.127	5170.0	ORF1ab	1.0	1724.0	5180.0	ORF1ab	2.0	1727.0	3.0	same gene	2021-10	2021	10
5435	5446	11	4	0.127	5170.0	ORF1ab	1.0	1724.0	5181.0	ORF1ab	3.0	1727.0	3.0	same gene	2021-10	2021	10
5435	5448	13	4	0.127	5170.0	ORF1ab	1.0	1724.0	5183.0	ORF1ab	2.0	1728.0	4.0	same gene	2021-10	2021	10
5435	5449	14	4	0.127	5170.0	ORF1ab	1.0	1724.0	5184.0	ORF1ab	3.0	1728.0	4.0	same gene	2021-10	2021	10
5439	5444	5	4	0.127	5174.0	ORF1ab	2.0	1725.0	5179.0	ORF1ab	1.0	1727.0	2.0	same gene	2021-10	2021	10
5440	5448	8	4	0.127	5175.0	ORF1ab	3.0	1725.0	5183.0	ORF1ab	2.0	1728.0	3.0	same gene	2021-10	2021	10
5440	5449	9	4	0.127	5175.0	ORF1ab	3.0	1725.0	5184.0	ORF1ab	3.0	1728.0	3.0	same gene	2021-10	2021	10
5442	5448	6	4	0.127	5177.0	ORF1ab	2.0	1726.0	5183.0	ORF1ab	2.0	1728.0	2.0	same gene	2021-10	2021	10
5433	5440	7	4	0.127	5168.0	ORF1ab	2.0	1723.0	5175.0	ORF1ab	3.0	1725.0	2.0	same gene	2021-10	2021	10
5432	5446	14	4	0.127	5167.0	ORF1ab	1.0	1723.0	5181.0	ORF1ab	3.0	1727.0	4.0	same gene	2021-10	2021	10
5432	5448	16	4	0.127	5167.0	ORF1ab	1.0	1723.0	5183.0	ORF1ab	2.0	1728.0	5.0	same gene	2021-10	2021	10
5432	5449	17	4	0.127	5167.0	ORF1ab	1.0	1723.0	5184.0	ORF1ab	3.0	1728.0	5.0	same gene	2021-10	2021	10
5443	5449	6	4	0.127	5178.0	ORF1ab	3.0	1726.0	5184.0	ORF1ab	3.0	1728.0	2.0	same gene	2021-10	2021	10
5443	5448	5	4	0.127	5178.0	ORF1ab	3.0	1726.0	5183.0	ORF1ab	2.0	1728.0	2.0	same gene	2021-10	2021	10
5433	5439	6	4	0.127	5168.0	ORF1ab	2.0	1723.0	5174.0	ORF1ab	2.0	1725.0	2.0	same gene	2021-10	2021	10
5433	5442	9	4	0.127	5168.0	ORF1ab	2.0	1723.0	5177.0	ORF1ab	2.0	1726.0	3.0	same gene	2021-10	2021	10
5442	5449	7	4	0.127	5177.0	ORF1ab	2.0	1726.0	5184.0	ORF1ab	3.0	1728.0	2.0	same gene	2021-10	2021	10
5433	5443	10	4	0.127	5168.0	ORF1ab	2.0	1723.0	5178.0	ORF1ab	3.0	1726.0	3.0	same gene	2021-10	2021	10
5433	5444	11	4	0.127	5168.0	ORF1ab	2.0	1723.0	5179.0	ORF1ab	1.0	1727.0	4.0	same gene	2021-10	2021	10
5433	5445	12	4	0.127	5168.0	ORF1ab	2.0	1723.0	5180.0	ORF1ab	2.0	1727.0	4.0	same gene	2021-10	2021	10
5433	5446	13	4	0.127	5168.0	ORF1ab	2.0	1723.0	5181.0	ORF1ab	3.0	1727.0	4.0	same gene	2021-10	2021	10
5433	5448	15	4	0.127	5168.0	ORF1ab	2.0	1723.0	5183.0	ORF1ab	2.0	1728.0	5.0	same gene	2021-10	2021	10
5433	5449	16	4	0.127	5168.0	ORF1ab	2.0	1723.0	5184.0	ORF1ab	3.0	1728.0	5.0	same gene	2021-10	2021	10
5444	5433	11	4	0.127	5179.0	ORF1ab	1.0	1727.0	5168.0	ORF1ab	2.0	1723.0	4.0	same gene	2021-10	2021	10
5443	5433	10	4	0.127	5178.0	ORF1ab	3.0	1726.0	5168.0	ORF1ab	2.0	1723.0	3.0	same gene	2021-10	2021	10
5446	5433	13	4	0.127	5181.0	ORF1ab	3.0	1727.0	5168.0	ORF1ab	2.0	1723.0	4.0	same gene	2021-10	2021	10
5448	5435	13	4	0.127	5183.0	ORF1ab	2.0	1728.0	5170.0	ORF1ab	1.0	1724.0	4.0	same gene	2021-10	2021	10
5446	5439	7	4	0.127	5181.0	ORF1ab	3.0	1727.0	5174.0	ORF1ab	2.0	1725.0	2.0	same gene	2021-10	2021	10
5445	5439	6	4	0.127	5180.0	ORF1ab	2.0	1727.0	5174.0	ORF1ab	2.0	1725.0	2.0	same gene	2021-10	2021	10
5444	5439	5	4	0.127	5179.0	ORF1ab	1.0	1727.0	5174.0	ORF1ab	2.0	1725.0	2.0	same gene	2021-10	2021	10
5444	5423	21	4	0.127	5179.0	ORF1ab	1.0	1727.0	5158.0	ORF1ab	1.0	1720.0	7.0	same gene	2021-10	2021	10
5443	5423	20	4	0.127	5178.0	ORF1ab	3.0	1726.0	5158.0	ORF1ab	1.0	1720.0	6.0	same gene	2021-10	2021	10
5442	5423	19	4	0.127	5177.0	ORF1ab	2.0	1726.0	5158.0	ORF1ab	1.0	1720.0	6.0	same gene	2021-10	2021	10
5440	5423	17	4	0.127	5175.0	ORF1ab	3.0	1725.0	5158.0	ORF1ab	1.0	1720.0	5.0	same gene	2021-10	2021	10
5449	5435	14	4	0.127	5184.0	ORF1ab	3.0	1728.0	5170.0	ORF1ab	1.0	1724.0	4.0	same gene	2021-10	2021	10
5446	5435	11	4	0.127	5181.0	ORF1ab	3.0	1727.0	5170.0	ORF1ab	1.0	1724.0	3.0	same gene	2021-10	2021	10
5435	5423	12	4	0.127	5170.0	ORF1ab	1.0	1724.0	5158.0	ORF1ab	1.0	1720.0	4.0	same gene	2021-10	2021	10
5446	5423	23	4	0.127	5181.0	ORF1ab	3.0	1727.0	5158.0	ORF1ab	1.0	1720.0	7.0	same gene	2021-10	2021	10
5445	5423	22	4	0.127	5180.0	ORF1ab	2.0	1727.0	5158.0	ORF1ab	1.0	1720.0	7.0	same gene	2021-10	2021	10
5445	5435	10	4	0.127	5180.0	ORF1ab	2.0	1727.0	5170.0	ORF1ab	1.0	1724.0	3.0	same gene	2021-10	2021	10
5444	5435	9	4	0.127	5179.0	ORF1ab	1.0	1727.0	5170.0	ORF1ab	1.0	1724.0	3.0	same gene	2021-10	2021	10
5439	5423	16	4	0.127	5174.0	ORF1ab	2.0	1725.0	5158.0	ORF1ab	1.0	1720.0	5.0	same gene	2021-10	2021	10
5443	5435	8	4	0.127	5178.0	ORF1ab	3.0	1726.0	5170.0	ORF1ab	1.0	1724.0	2.0	same gene	2021-10	2021	10
5442	5435	7	4	0.127	5177.0	ORF1ab	2.0	1726.0	5170.0	ORF1ab	1.0	1724.0	2.0	same gene	2021-10	2021	10
5432	5423	9	4	0.127	5167.0	ORF1ab	1.0	1723.0	5158.0	ORF1ab	1.0	1720.0	3.0	same gene	2021-10	2021	10
5448	5439	9	4	0.127	5183.0	ORF1ab	2.0	1728.0	5174.0	ORF1ab	2.0	1725.0	3.0	same gene	2021-10	2021	10
5449	5439	10	4	0.127	5184.0	ORF1ab	3.0	1728.0	5174.0	ORF1ab	2.0	1725.0	3.0	same gene	2021-10	2021	10
5444	5440	4	4	0.127	5179.0	ORF1ab	1.0	1727.0	5175.0	ORF1ab	3.0	1725.0	2.0	same gene	2021-10	2021	10
5449	5442	7	4	0.127	5184.0	ORF1ab	3.0	1728.0	5177.0	ORF1ab	2.0	1726.0	2.0	same gene	2021-10	2021	10
5448	5433	15	4	0.127	5183.0	ORF1ab	2.0	1728.0	5168.0	ORF1ab	2.0	1723.0	5.0	same gene	2021-10	2021	10
5449	5433	16	4	0.127	5184.0	ORF1ab	3.0	1728.0	5168.0	ORF1ab	2.0	1723.0	5.0	same gene	2021-10	2021	10
5445	5440	5	4	0.127	5180.0	ORF1ab	2.0	1727.0	5175.0	ORF1ab	3.0	1725.0	2.0	same gene	2021-10	2021	10
5449	5443	6	4	0.127	5184.0	ORF1ab	3.0	1728.0	5178.0	ORF1ab	3.0	1726.0	2.0	same gene	2021-10	2021	10
5448	5443	5	4	0.127	5183.0	ORF1ab	2.0	1728.0	5178.0	ORF1ab	3.0	1726.0	2.0	same gene	2021-10	2021	10
5433	5423	10	4	0.127	5168.0	ORF1ab	2.0	1723.0	5158.0	ORF1ab	1.0	1720.0	3.0	same gene	2021-10	2021	10
5448	5442	6	4	0.127	5183.0	ORF1ab	2.0	1728.0	5177.0	ORF1ab	2.0	1726.0	2.0	same gene	2021-10	2021	10
5449	5440	9	4	0.127	5184.0	ORF1ab	3.0	1728.0	5175.0	ORF1ab	3.0	1725.0	3.0	same gene	2021-10	2021	10
5448	5440	8	4	0.127	5183.0	ORF1ab	2.0	1728.0	5175.0	ORF1ab	3.0	1725.0	3.0	same gene	2021-10	2021	10
5446	5440	6	4	0.127	5181.0	ORF1ab	3.0	1727.0	5175.0	ORF1ab	3.0	1725.0	2.0	same gene	2021-10	2021	10
5444	5429	15	4	0.12699	5179.0	ORF1ab	1.0	1727.0	5164.0	ORF1ab	1.0	1722.0	5.0	same gene	2021-10	2021	10
5445	5429	16	4	0.12699	5180.0	ORF1ab	2.0	1727.0	5164.0	ORF1ab	1.0	1722.0	5.0	same gene	2021-10	2021	10
5446	5429	17	4	0.12699	5181.0	ORF1ab	3.0	1727.0	5164.0	ORF1ab	1.0	1722.0	5.0	same gene	2021-10	2021	10
5449	5429	20	4	0.12699	5184.0	ORF1ab	3.0	1728.0	5164.0	ORF1ab	1.0	1722.0	6.0	same gene	2021-10	2021	10
5435	5430	5	4	0.12699	5170.0	ORF1ab	1.0	1724.0	5165.0	ORF1ab	2.0	1722.0	2.0	same gene	2021-10	2021	10
5439	5430	9	4	0.12699	5174.0	ORF1ab	2.0	1725.0	5165.0	ORF1ab	2.0	1722.0	3.0	same gene	2021-10	2021	10
5440	5430	10	4	0.12699	5175.0	ORF1ab	3.0	1725.0	5165.0	ORF1ab	2.0	1722.0	3.0	same gene	2021-10	2021	10
5443	5430	13	4	0.12699	5178.0	ORF1ab	3.0	1726.0	5165.0	ORF1ab	2.0	1722.0	4.0	same gene	2021-10	2021	10
5432	5438	6	4	0.12699	5167.0	ORF1ab	1.0	1723.0	5173.0	ORF1ab	1.0	1725.0	2.0	same gene	2021-10	2021	10
5445	5438	7	4	0.12699	5180.0	ORF1ab	2.0	1727.0	5173.0	ORF1ab	1.0	1725.0	2.0	same gene	2021-10	2021	10
5433	5438	5	4	0.12699	5168.0	ORF1ab	2.0	1723.0	5173.0	ORF1ab	1.0	1725.0	2.0	same gene	2021-10	2021	10
5444	5438	6	4	0.12699	5179.0	ORF1ab	1.0	1727.0	5173.0	ORF1ab	1.0	1725.0	2.0	same gene	2021-10	2021	10
5445	5430	15	4	0.12699	5180.0	ORF1ab	2.0	1727.0	5165.0	ORF1ab	2.0	1722.0	5.0	same gene	2021-10	2021	10
5446	5438	8	4	0.12699	5181.0	ORF1ab	3.0	1727.0	5173.0	ORF1ab	1.0	1725.0	2.0	same gene	2021-10	2021	10
5448	5438	10	4	0.12699	5183.0	ORF1ab	2.0	1728.0	5173.0	ORF1ab	1.0	1725.0	3.0	same gene	2021-10	2021	10
5449	5438	11	4	0.12699	5184.0	ORF1ab	3.0	1728.0	5173.0	ORF1ab	1.0	1725.0	3.0	same gene	2021-10	2021	10
5438	5449	11	4	0.12699	5173.0	ORF1ab	1.0	1725.0	5184.0	ORF1ab	3.0	1728.0	3.0	same gene	2021-10	2021	10
5438	5448	10	4	0.12699	5173.0	ORF1ab	1.0	1725.0	5183.0	ORF1ab	2.0	1728.0	3.0	same gene	2021-10	2021	10
5438	5446	8	4	0.12699	5173.0	ORF1ab	1.0	1725.0	5181.0	ORF1ab	3.0	1727.0	2.0	same gene	2021-10	2021	10
5438	5445	7	4	0.12699	5173.0	ORF1ab	1.0	1725.0	5180.0	ORF1ab	2.0	1727.0	2.0	same gene	2021-10	2021	10
5438	5444	6	4	0.12699	5173.0	ORF1ab	1.0	1725.0	5179.0	ORF1ab	1.0	1727.0	2.0	same gene	2021-10	2021	10
5443	5429	14	4	0.12699	5178.0	ORF1ab	3.0	1726.0	5164.0	ORF1ab	1.0	1722.0	4.0	same gene	2021-10	2021	10
5442	5429	13	4	0.12699	5177.0	ORF1ab	2.0	1726.0	5164.0	ORF1ab	1.0	1722.0	4.0	same gene	2021-10	2021	10
5440	5429	11	4	0.12699	5175.0	ORF1ab	3.0	1725.0	5164.0	ORF1ab	1.0	1722.0	3.0	same gene	2021-10	2021	10
5444	5430	14	4	0.12699	5179.0	ORF1ab	1.0	1727.0	5165.0	ORF1ab	2.0	1722.0	5.0	same gene	2021-10	2021	10
5442	5430	12	4	0.12699	5177.0	ORF1ab	2.0	1726.0	5165.0	ORF1ab	2.0	1722.0	4.0	same gene	2021-10	2021	10
5430	5449	19	4	0.12699	5165.0	ORF1ab	2.0	1722.0	5184.0	ORF1ab	3.0	1728.0	6.0	same gene	2021-10	2021	10
5429	5444	15	4	0.12699	5164.0	ORF1ab	1.0	1722.0	5179.0	ORF1ab	1.0	1727.0	5.0	same gene	2021-10	2021	10
5435	5429	6	4	0.12699	5170.0	ORF1ab	1.0	1724.0	5164.0	ORF1ab	1.0	1722.0	2.0	same gene	2021-10	2021	10
5438	5433	5	4	0.12699	5173.0	ORF1ab	1.0	1725.0	5168.0	ORF1ab	2.0	1723.0	2.0	same gene	2021-10	2021	10
5430	5448	18	4	0.12699	5165.0	ORF1ab	2.0	1722.0	5183.0	ORF1ab	2.0	1728.0	6.0	same gene	2021-10	2021	10
5438	5432	6	4	0.12699	5173.0	ORF1ab	1.0	1725.0	5167.0	ORF1ab	1.0	1723.0	2.0	same gene	2021-10	2021	10
5449	5430	19	4	0.12699	5184.0	ORF1ab	3.0	1728.0	5165.0	ORF1ab	2.0	1722.0	6.0	same gene	2021-10	2021	10
5448	5430	18	4	0.12699	5183.0	ORF1ab	2.0	1728.0	5165.0	ORF1ab	2.0	1722.0	6.0	same gene	2021-10	2021	10
5446	5430	16	4	0.12699	5181.0	ORF1ab	3.0	1727.0	5165.0	ORF1ab	2.0	1722.0	5.0	same gene	2021-10	2021	10
5429	5435	6	4	0.12699	5164.0	ORF1ab	1.0	1722.0	5170.0	ORF1ab	1.0	1724.0	2.0	same gene	2021-10	2021	10
5429	5439	10	4	0.12699	5164.0	ORF1ab	1.0	1722.0	5174.0	ORF1ab	2.0	1725.0	3.0	same gene	2021-10	2021	10
5429	5440	11	4	0.12699	5164.0	ORF1ab	1.0	1722.0	5175.0	ORF1ab	3.0	1725.0	3.0	same gene	2021-10	2021	10
5429	5442	13	4	0.12699	5164.0	ORF1ab	1.0	1722.0	5177.0	ORF1ab	2.0	1726.0	4.0	same gene	2021-10	2021	10
5429	5443	14	4	0.12699	5164.0	ORF1ab	1.0	1722.0	5178.0	ORF1ab	3.0	1726.0	4.0	same gene	2021-10	2021	10
5439	5429	10	4	0.12699	5174.0	ORF1ab	2.0	1725.0	5164.0	ORF1ab	1.0	1722.0	3.0	same gene	2021-10	2021	10
5429	5445	16	4	0.12699	5164.0	ORF1ab	1.0	1722.0	5180.0	ORF1ab	2.0	1727.0	5.0	same gene	2021-10	2021	10
5430	5440	10	4	0.12699	5165.0	ORF1ab	2.0	1722.0	5175.0	ORF1ab	3.0	1725.0	3.0	same gene	2021-10	2021	10
5429	5446	17	4	0.12699	5164.0	ORF1ab	1.0	1722.0	5181.0	ORF1ab	3.0	1727.0	5.0	same gene	2021-10	2021	10
5430	5446	16	4	0.12699	5165.0	ORF1ab	2.0	1722.0	5181.0	ORF1ab	3.0	1727.0	5.0	same gene	2021-10	2021	10
5430	5444	14	4	0.12699	5165.0	ORF1ab	2.0	1722.0	5179.0	ORF1ab	1.0	1727.0	5.0	same gene	2021-10	2021	10
5430	5443	13	4	0.12699	5165.0	ORF1ab	2.0	1722.0	5178.0	ORF1ab	3.0	1726.0	4.0	same gene	2021-10	2021	10
5430	5442	12	4	0.12699	5165.0	ORF1ab	2.0	1722.0	5177.0	ORF1ab	2.0	1726.0	4.0	same gene	2021-10	2021	10
5430	5445	15	4	0.12699	5165.0	ORF1ab	2.0	1722.0	5180.0	ORF1ab	2.0	1727.0	5.0	same gene	2021-10	2021	10
5430	5439	9	4	0.12699	5165.0	ORF1ab	2.0	1722.0	5174.0	ORF1ab	2.0	1725.0	3.0	same gene	2021-10	2021	10
5430	5435	5	4	0.12699	5165.0	ORF1ab	2.0	1722.0	5170.0	ORF1ab	1.0	1724.0	2.0	same gene	2021-10	2021	10
5429	5449	20	4	0.12699	5164.0	ORF1ab	1.0	1722.0	5184.0	ORF1ab	3.0	1728.0	6.0	same gene	2021-10	2021	10
5445	5424	21	4	0.12697	5180.0	ORF1ab	2.0	1727.0	5159.0	ORF1ab	2.0	1720.0	7.0	same gene	2021-10	2021	10
5424	5432	8	4	0.12697	5159.0	ORF1ab	2.0	1720.0	5167.0	ORF1ab	1.0	1723.0	3.0	same gene	2021-10	2021	10
5424	5433	9	4	0.12697	5159.0	ORF1ab	2.0	1720.0	5168.0	ORF1ab	2.0	1723.0	3.0	same gene	2021-10	2021	10
5424	5435	11	4	0.12697	5159.0	ORF1ab	2.0	1720.0	5170.0	ORF1ab	1.0	1724.0	4.0	same gene	2021-10	2021	10
5424	5439	15	4	0.12697	5159.0	ORF1ab	2.0	1720.0	5174.0	ORF1ab	2.0	1725.0	5.0	same gene	2021-10	2021	10
5424	5443	19	4	0.12697	5159.0	ORF1ab	2.0	1720.0	5178.0	ORF1ab	3.0	1726.0	6.0	same gene	2021-10	2021	10
5424	5444	20	4	0.12697	5159.0	ORF1ab	2.0	1720.0	5179.0	ORF1ab	1.0	1727.0	7.0	same gene	2021-10	2021	10
5424	5445	21	4	0.12697	5159.0	ORF1ab	2.0	1720.0	5180.0	ORF1ab	2.0	1727.0	7.0	same gene	2021-10	2021	10
5424	5446	22	4	0.12697	5159.0	ORF1ab	2.0	1720.0	5181.0	ORF1ab	3.0	1727.0	7.0	same gene	2021-10	2021	10
5424	5449	25	4	0.12697	5159.0	ORF1ab	2.0	1720.0	5184.0	ORF1ab	3.0	1728.0	8.0	same gene	2021-10	2021	10
5444	5424	20	4	0.12697	5179.0	ORF1ab	1.0	1727.0	5159.0	ORF1ab	2.0	1720.0	7.0	same gene	2021-10	2021	10
5443	5424	19	4	0.12697	5178.0	ORF1ab	3.0	1726.0	5159.0	ORF1ab	2.0	1720.0	6.0	same gene	2021-10	2021	10
5449	5424	25	4	0.12697	5184.0	ORF1ab	3.0	1728.0	5159.0	ORF1ab	2.0	1720.0	8.0	same gene	2021-10	2021	10
5439	5424	15	4	0.12697	5174.0	ORF1ab	2.0	1725.0	5159.0	ORF1ab	2.0	1720.0	5.0	same gene	2021-10	2021	10
5435	5424	11	4	0.12697	5170.0	ORF1ab	1.0	1724.0	5159.0	ORF1ab	2.0	1720.0	4.0	same gene	2021-10	2021	10
5433	5424	9	4	0.12697	5168.0	ORF1ab	2.0	1723.0	5159.0	ORF1ab	2.0	1720.0	3.0	same gene	2021-10	2021	10
8798	8804	6	4	0.12697	8533.0	ORF1ab	1.0	2845.0	8539.0	ORF1ab	1.0	2847.0	2.0	same gene	2021-10	2021	10
5432	5424	8	4	0.12697	5167.0	ORF1ab	1.0	1723.0	5159.0	ORF1ab	2.0	1720.0	3.0	same gene	2021-10	2021	10
8804	8798	6	4	0.12697	8539.0	ORF1ab	1.0	2847.0	8533.0	ORF1ab	1.0	2845.0	2.0	same gene	2021-10	2021	10
5446	5424	22	4	0.12697	5181.0	ORF1ab	3.0	1727.0	5159.0	ORF1ab	2.0	1720.0	7.0	same gene	2021-10	2021	10
5435	5447	12	4	0.12692	5170.0	ORF1ab	1.0	1724.0	5182.0	ORF1ab	1.0	1728.0	4.0	same gene	2021-10	2021	10
5447	5433	14	4	0.12692	5182.0	ORF1ab	1.0	1728.0	5168.0	ORF1ab	2.0	1723.0	5.0	same gene	2021-10	2021	10
5447	5443	4	4	0.12692	5182.0	ORF1ab	1.0	1728.0	5178.0	ORF1ab	3.0	1726.0	2.0	same gene	2021-10	2021	10
5447	5439	8	4	0.12692	5182.0	ORF1ab	1.0	1728.0	5174.0	ORF1ab	2.0	1725.0	3.0	same gene	2021-10	2021	10
5439	5447	8	4	0.12692	5174.0	ORF1ab	2.0	1725.0	5182.0	ORF1ab	1.0	1728.0	3.0	same gene	2021-10	2021	10
5447	5432	15	4	0.12692	5182.0	ORF1ab	1.0	1728.0	5167.0	ORF1ab	1.0	1723.0	5.0	same gene	2021-10	2021	10
5447	5435	12	4	0.12692	5182.0	ORF1ab	1.0	1728.0	5170.0	ORF1ab	1.0	1724.0	4.0	same gene	2021-10	2021	10
5443	5447	4	4	0.12692	5178.0	ORF1ab	3.0	1726.0	5182.0	ORF1ab	1.0	1728.0	2.0	same gene	2021-10	2021	10
5432	5447	15	4	0.12692	5167.0	ORF1ab	1.0	1723.0	5182.0	ORF1ab	1.0	1728.0	5.0	same gene	2021-10	2021	10
5433	5447	14	4	0.12692	5168.0	ORF1ab	2.0	1723.0	5182.0	ORF1ab	1.0	1728.0	5.0	same gene	2021-10	2021	10
5448	5434	14	4	0.1269	5183.0	ORF1ab	2.0	1728.0	5169.0	ORF1ab	3.0	1723.0	5.0	same gene	2021-10	2021	10
5446	5434	12	4	0.1269	5181.0	ORF1ab	3.0	1727.0	5169.0	ORF1ab	3.0	1723.0	4.0	same gene	2021-10	2021	10
5445	5434	11	4	0.1269	5180.0	ORF1ab	2.0	1727.0	5169.0	ORF1ab	3.0	1723.0	4.0	same gene	2021-10	2021	10
5444	5434	10	4	0.1269	5179.0	ORF1ab	1.0	1727.0	5169.0	ORF1ab	3.0	1723.0	4.0	same gene	2021-10	2021	10
5443	5434	9	4	0.1269	5178.0	ORF1ab	3.0	1726.0	5169.0	ORF1ab	3.0	1723.0	3.0	same gene	2021-10	2021	10
5442	5434	8	4	0.1269	5177.0	ORF1ab	2.0	1726.0	5169.0	ORF1ab	3.0	1723.0	3.0	same gene	2021-10	2021	10
5440	5434	6	4	0.1269	5175.0	ORF1ab	3.0	1725.0	5169.0	ORF1ab	3.0	1723.0	2.0	same gene	2021-10	2021	10
5439	5434	5	4	0.1269	5174.0	ORF1ab	2.0	1725.0	5169.0	ORF1ab	3.0	1723.0	2.0	same gene	2021-10	2021	10
5449	5434	15	4	0.1269	5184.0	ORF1ab	3.0	1728.0	5169.0	ORF1ab	3.0	1723.0	5.0	same gene	2021-10	2021	10
5434	5446	12	4	0.1269	5169.0	ORF1ab	3.0	1723.0	5181.0	ORF1ab	3.0	1727.0	4.0	same gene	2021-10	2021	10
5434	5445	11	4	0.1269	5169.0	ORF1ab	3.0	1723.0	5180.0	ORF1ab	2.0	1727.0	4.0	same gene	2021-10	2021	10
5434	5439	5	4	0.1269	5169.0	ORF1ab	3.0	1723.0	5174.0	ORF1ab	2.0	1725.0	2.0	same gene	2021-10	2021	10
5434	5443	9	4	0.1269	5169.0	ORF1ab	3.0	1723.0	5178.0	ORF1ab	3.0	1726.0	3.0	same gene	2021-10	2021	10
5434	5442	8	4	0.1269	5169.0	ORF1ab	3.0	1723.0	5177.0	ORF1ab	2.0	1726.0	3.0	same gene	2021-10	2021	10
5434	5448	14	4	0.1269	5169.0	ORF1ab	3.0	1723.0	5183.0	ORF1ab	2.0	1728.0	5.0	same gene	2021-10	2021	10
5434	5449	15	4	0.1269	5169.0	ORF1ab	3.0	1723.0	5184.0	ORF1ab	3.0	1728.0	5.0	same gene	2021-10	2021	10
5434	5440	6	4	0.1269	5169.0	ORF1ab	3.0	1723.0	5175.0	ORF1ab	3.0	1725.0	2.0	same gene	2021-10	2021	10
5434	5444	10	4	0.1269	5169.0	ORF1ab	3.0	1723.0	5179.0	ORF1ab	1.0	1727.0	4.0	same gene	2021-10	2021	10
5434	5423	11	4	0.1269	5169.0	ORF1ab	3.0	1723.0	5158.0	ORF1ab	1.0	1720.0	3.0	same gene	2021-10	2021	10
5423	5434	11	4	0.1269	5158.0	ORF1ab	1.0	1720.0	5169.0	ORF1ab	3.0	1723.0	3.0	same gene	2021-10	2021	10
5446	5451	5	4	0.12688	5181.0	ORF1ab	3.0	1727.0	5186.0	ORF1ab	2.0	1729.0	2.0	same gene	2021-10	2021	10
5446	5450	4	4	0.12688	5181.0	ORF1ab	3.0	1727.0	5185.0	ORF1ab	1.0	1729.0	2.0	same gene	2021-10	2021	10
5445	5450	5	4	0.12688	5180.0	ORF1ab	2.0	1727.0	5185.0	ORF1ab	1.0	1729.0	2.0	same gene	2021-10	2021	10
5444	5451	7	4	0.12688	5179.0	ORF1ab	1.0	1727.0	5186.0	ORF1ab	2.0	1729.0	2.0	same gene	2021-10	2021	10
5443	5451	8	4	0.12688	5178.0	ORF1ab	3.0	1726.0	5186.0	ORF1ab	2.0	1729.0	3.0	same gene	2021-10	2021	10
5443	5450	7	4	0.12688	5178.0	ORF1ab	3.0	1726.0	5185.0	ORF1ab	1.0	1729.0	3.0	same gene	2021-10	2021	10
5445	5451	6	4	0.12688	5180.0	ORF1ab	2.0	1727.0	5186.0	ORF1ab	2.0	1729.0	2.0	same gene	2021-10	2021	10
5444	5450	6	4	0.12688	5179.0	ORF1ab	1.0	1727.0	5185.0	ORF1ab	1.0	1729.0	2.0	same gene	2021-10	2021	10
5451	5440	11	4	0.12688	5186.0	ORF1ab	2.0	1729.0	5175.0	ORF1ab	3.0	1725.0	4.0	same gene	2021-10	2021	10
5432	5451	19	4	0.12688	5167.0	ORF1ab	1.0	1723.0	5186.0	ORF1ab	2.0	1729.0	6.0	same gene	2021-10	2021	10
5450	5440	10	4	0.12688	5185.0	ORF1ab	1.0	1729.0	5175.0	ORF1ab	3.0	1725.0	4.0	same gene	2021-10	2021	10
5451	5439	12	4	0.12688	5186.0	ORF1ab	2.0	1729.0	5174.0	ORF1ab	2.0	1725.0	4.0	same gene	2021-10	2021	10
5450	5439	11	4	0.12688	5185.0	ORF1ab	1.0	1729.0	5174.0	ORF1ab	2.0	1725.0	4.0	same gene	2021-10	2021	10
5451	5435	16	4	0.12688	5186.0	ORF1ab	2.0	1729.0	5170.0	ORF1ab	1.0	1724.0	5.0	same gene	2021-10	2021	10
5450	5435	15	4	0.12688	5185.0	ORF1ab	1.0	1729.0	5170.0	ORF1ab	1.0	1724.0	5.0	same gene	2021-10	2021	10
5451	5433	18	4	0.12688	5186.0	ORF1ab	2.0	1729.0	5168.0	ORF1ab	2.0	1723.0	6.0	same gene	2021-10	2021	10
5450	5433	17	4	0.12688	5185.0	ORF1ab	1.0	1729.0	5168.0	ORF1ab	2.0	1723.0	6.0	same gene	2021-10	2021	10
5450	5432	18	4	0.12688	5185.0	ORF1ab	1.0	1729.0	5167.0	ORF1ab	1.0	1723.0	6.0	same gene	2021-10	2021	10
5451	5432	19	4	0.12688	5186.0	ORF1ab	2.0	1729.0	5167.0	ORF1ab	1.0	1723.0	6.0	same gene	2021-10	2021	10
5432	5450	18	4	0.12688	5167.0	ORF1ab	1.0	1723.0	5185.0	ORF1ab	1.0	1729.0	6.0	same gene	2021-10	2021	10
5442	5451	9	4	0.12688	5177.0	ORF1ab	2.0	1726.0	5186.0	ORF1ab	2.0	1729.0	3.0	same gene	2021-10	2021	10
5450	5442	8	4	0.12688	5185.0	ORF1ab	1.0	1729.0	5177.0	ORF1ab	2.0	1726.0	3.0	same gene	2021-10	2021	10
5450	5443	7	4	0.12688	5185.0	ORF1ab	1.0	1729.0	5178.0	ORF1ab	3.0	1726.0	3.0	same gene	2021-10	2021	10
5451	5446	5	4	0.12688	5186.0	ORF1ab	2.0	1729.0	5181.0	ORF1ab	3.0	1727.0	2.0	same gene	2021-10	2021	10
5450	5446	4	4	0.12688	5185.0	ORF1ab	1.0	1729.0	5181.0	ORF1ab	3.0	1727.0	2.0	same gene	2021-10	2021	10
5451	5445	6	4	0.12688	5186.0	ORF1ab	2.0	1729.0	5180.0	ORF1ab	2.0	1727.0	2.0	same gene	2021-10	2021	10
5450	5445	5	4	0.12688	5185.0	ORF1ab	1.0	1729.0	5180.0	ORF1ab	2.0	1727.0	2.0	same gene	2021-10	2021	10
5451	5444	7	4	0.12688	5186.0	ORF1ab	2.0	1729.0	5179.0	ORF1ab	1.0	1727.0	2.0	same gene	2021-10	2021	10
5450	5444	6	4	0.12688	5185.0	ORF1ab	1.0	1729.0	5179.0	ORF1ab	1.0	1727.0	2.0	same gene	2021-10	2021	10
5451	5443	8	4	0.12688	5186.0	ORF1ab	2.0	1729.0	5178.0	ORF1ab	3.0	1726.0	3.0	same gene	2021-10	2021	10
5435	5450	15	4	0.12688	5170.0	ORF1ab	1.0	1724.0	5185.0	ORF1ab	1.0	1729.0	5.0	same gene	2021-10	2021	10
5435	5451	16	4	0.12688	5170.0	ORF1ab	1.0	1724.0	5186.0	ORF1ab	2.0	1729.0	5.0	same gene	2021-10	2021	10
5451	5442	9	4	0.12688	5186.0	ORF1ab	2.0	1729.0	5177.0	ORF1ab	2.0	1726.0	3.0	same gene	2021-10	2021	10
5439	5450	11	4	0.12688	5174.0	ORF1ab	2.0	1725.0	5185.0	ORF1ab	1.0	1729.0	4.0	same gene	2021-10	2021	10
5439	5451	12	4	0.12688	5174.0	ORF1ab	2.0	1725.0	5186.0	ORF1ab	2.0	1729.0	4.0	same gene	2021-10	2021	10
5440	5450	10	4	0.12688	5175.0	ORF1ab	3.0	1725.0	5185.0	ORF1ab	1.0	1729.0	4.0	same gene	2021-10	2021	10
5440	5451	11	4	0.12688	5175.0	ORF1ab	3.0	1725.0	5186.0	ORF1ab	2.0	1729.0	4.0	same gene	2021-10	2021	10
5433	5451	18	4	0.12688	5168.0	ORF1ab	2.0	1723.0	5186.0	ORF1ab	2.0	1729.0	6.0	same gene	2021-10	2021	10
5433	5450	17	4	0.12688	5168.0	ORF1ab	2.0	1723.0	5185.0	ORF1ab	1.0	1729.0	6.0	same gene	2021-10	2021	10
5442	5450	8	4	0.12688	5177.0	ORF1ab	2.0	1726.0	5185.0	ORF1ab	1.0	1729.0	3.0	same gene	2021-10	2021	10
5444	5425	19	4	0.12687	5179.0	ORF1ab	1.0	1727.0	5160.0	ORF1ab	3.0	1720.0	7.0	same gene	2021-10	2021	10
5425	5435	10	4	0.12687	5160.0	ORF1ab	3.0	1720.0	5170.0	ORF1ab	1.0	1724.0	4.0	same gene	2021-10	2021	10
5425	5433	8	4	0.12687	5160.0	ORF1ab	3.0	1720.0	5168.0	ORF1ab	2.0	1723.0	3.0	same gene	2021-10	2021	10
5425	5432	7	4	0.12687	5160.0	ORF1ab	3.0	1720.0	5167.0	ORF1ab	1.0	1723.0	3.0	same gene	2021-10	2021	10
5446	5425	21	4	0.12687	5181.0	ORF1ab	3.0	1727.0	5160.0	ORF1ab	3.0	1720.0	7.0	same gene	2021-10	2021	10
5425	5439	14	4	0.12687	5160.0	ORF1ab	3.0	1720.0	5174.0	ORF1ab	2.0	1725.0	5.0	same gene	2021-10	2021	10
5445	5425	20	4	0.12687	5180.0	ORF1ab	2.0	1727.0	5160.0	ORF1ab	3.0	1720.0	7.0	same gene	2021-10	2021	10
5449	5425	24	4	0.12687	5184.0	ORF1ab	3.0	1728.0	5160.0	ORF1ab	3.0	1720.0	8.0	same gene	2021-10	2021	10
5443	5425	18	4	0.12687	5178.0	ORF1ab	3.0	1726.0	5160.0	ORF1ab	3.0	1720.0	6.0	same gene	2021-10	2021	10
5442	5425	17	4	0.12687	5177.0	ORF1ab	2.0	1726.0	5160.0	ORF1ab	3.0	1720.0	6.0	same gene	2021-10	2021	10
5440	5425	15	4	0.12687	5175.0	ORF1ab	3.0	1725.0	5160.0	ORF1ab	3.0	1720.0	5.0	same gene	2021-10	2021	10
5439	5425	14	4	0.12687	5174.0	ORF1ab	2.0	1725.0	5160.0	ORF1ab	3.0	1720.0	5.0	same gene	2021-10	2021	10
5435	5425	10	4	0.12687	5170.0	ORF1ab	1.0	1724.0	5160.0	ORF1ab	3.0	1720.0	4.0	same gene	2021-10	2021	10
5433	5425	8	4	0.12687	5168.0	ORF1ab	2.0	1723.0	5160.0	ORF1ab	3.0	1720.0	3.0	same gene	2021-10	2021	10
5432	5425	7	4	0.12687	5167.0	ORF1ab	1.0	1723.0	5160.0	ORF1ab	3.0	1720.0	3.0	same gene	2021-10	2021	10
5448	5425	23	4	0.12687	5183.0	ORF1ab	2.0	1728.0	5160.0	ORF1ab	3.0	1720.0	8.0	same gene	2021-10	2021	10
5425	5442	17	4	0.12687	5160.0	ORF1ab	3.0	1720.0	5177.0	ORF1ab	2.0	1726.0	6.0	same gene	2021-10	2021	10
5425	5440	15	4	0.12687	5160.0	ORF1ab	3.0	1720.0	5175.0	ORF1ab	3.0	1725.0	5.0	same gene	2021-10	2021	10
5431	5449	18	4	0.12687	5166.0	ORF1ab	3.0	1722.0	5184.0	ORF1ab	3.0	1728.0	6.0	same gene	2021-10	2021	10
5431	5448	17	4	0.12687	5166.0	ORF1ab	3.0	1722.0	5183.0	ORF1ab	2.0	1728.0	6.0	same gene	2021-10	2021	10
5439	5431	8	4	0.12687	5174.0	ORF1ab	2.0	1725.0	5166.0	ORF1ab	3.0	1722.0	3.0	same gene	2021-10	2021	10
5431	5444	13	4	0.12687	5166.0	ORF1ab	3.0	1722.0	5179.0	ORF1ab	1.0	1727.0	5.0	same gene	2021-10	2021	10
5431	5443	12	4	0.12687	5166.0	ORF1ab	3.0	1722.0	5178.0	ORF1ab	3.0	1726.0	4.0	same gene	2021-10	2021	10
5431	5445	14	4	0.12687	5166.0	ORF1ab	3.0	1722.0	5180.0	ORF1ab	2.0	1727.0	5.0	same gene	2021-10	2021	10
5431	5446	15	4	0.12687	5166.0	ORF1ab	3.0	1722.0	5181.0	ORF1ab	3.0	1727.0	5.0	same gene	2021-10	2021	10
5425	5443	18	4	0.12687	5160.0	ORF1ab	3.0	1720.0	5178.0	ORF1ab	3.0	1726.0	6.0	same gene	2021-10	2021	10
5431	5442	11	4	0.12687	5166.0	ORF1ab	3.0	1722.0	5177.0	ORF1ab	2.0	1726.0	4.0	same gene	2021-10	2021	10
5431	5440	9	4	0.12687	5166.0	ORF1ab	3.0	1722.0	5175.0	ORF1ab	3.0	1725.0	3.0	same gene	2021-10	2021	10
5431	5439	8	4	0.12687	5166.0	ORF1ab	3.0	1722.0	5174.0	ORF1ab	2.0	1725.0	3.0	same gene	2021-10	2021	10
5425	5449	24	4	0.12687	5160.0	ORF1ab	3.0	1720.0	5184.0	ORF1ab	3.0	1728.0	8.0	same gene	2021-10	2021	10
5425	5448	23	4	0.12687	5160.0	ORF1ab	3.0	1720.0	5183.0	ORF1ab	2.0	1728.0	8.0	same gene	2021-10	2021	10
5425	5446	21	4	0.12687	5160.0	ORF1ab	3.0	1720.0	5181.0	ORF1ab	3.0	1727.0	7.0	same gene	2021-10	2021	10
5435	5431	4	4	0.12687	5170.0	ORF1ab	1.0	1724.0	5166.0	ORF1ab	3.0	1722.0	2.0	same gene	2021-10	2021	10
5431	5435	4	4	0.12687	5166.0	ORF1ab	3.0	1722.0	5170.0	ORF1ab	1.0	1724.0	2.0	same gene	2021-10	2021	10
5440	5431	9	4	0.12687	5175.0	ORF1ab	3.0	1725.0	5166.0	ORF1ab	3.0	1722.0	3.0	same gene	2021-10	2021	10
5444	5431	13	4	0.12687	5179.0	ORF1ab	1.0	1727.0	5166.0	ORF1ab	3.0	1722.0	5.0	same gene	2021-10	2021	10
5425	5444	19	4	0.12687	5160.0	ORF1ab	3.0	1720.0	5179.0	ORF1ab	1.0	1727.0	7.0	same gene	2021-10	2021	10
5425	5445	20	4	0.12687	5160.0	ORF1ab	3.0	1720.0	5180.0	ORF1ab	2.0	1727.0	7.0	same gene	2021-10	2021	10
5449	5431	18	4	0.12687	5184.0	ORF1ab	3.0	1728.0	5166.0	ORF1ab	3.0	1722.0	6.0	same gene	2021-10	2021	10
5448	5431	17	4	0.12687	5183.0	ORF1ab	2.0	1728.0	5166.0	ORF1ab	3.0	1722.0	6.0	same gene	2021-10	2021	10
5445	5431	14	4	0.12687	5180.0	ORF1ab	2.0	1727.0	5166.0	ORF1ab	3.0	1722.0	5.0	same gene	2021-10	2021	10
5446	5431	15	4	0.12687	5181.0	ORF1ab	3.0	1727.0	5166.0	ORF1ab	3.0	1722.0	5.0	same gene	2021-10	2021	10
5443	5431	12	4	0.12687	5178.0	ORF1ab	3.0	1726.0	5166.0	ORF1ab	3.0	1722.0	4.0	same gene	2021-10	2021	10
5442	5431	11	4	0.12687	5177.0	ORF1ab	2.0	1726.0	5166.0	ORF1ab	3.0	1722.0	4.0	same gene	2021-10	2021	10
5444	5436	8	4	0.12686	5179.0	ORF1ab	1.0	1727.0	5171.0	ORF1ab	2.0	1724.0	3.0	same gene	2021-10	2021	10
5436	5444	8	4	0.12686	5171.0	ORF1ab	2.0	1724.0	5179.0	ORF1ab	1.0	1727.0	3.0	same gene	2021-10	2021	10
5436	5445	9	4	0.12686	5171.0	ORF1ab	2.0	1724.0	5180.0	ORF1ab	2.0	1727.0	3.0	same gene	2021-10	2021	10
5436	5446	10	4	0.12686	5171.0	ORF1ab	2.0	1724.0	5181.0	ORF1ab	3.0	1727.0	3.0	same gene	2021-10	2021	10
5436	5448	12	4	0.12686	5171.0	ORF1ab	2.0	1724.0	5183.0	ORF1ab	2.0	1728.0	4.0	same gene	2021-10	2021	10
5436	5449	13	4	0.12686	5171.0	ORF1ab	2.0	1724.0	5184.0	ORF1ab	3.0	1728.0	4.0	same gene	2021-10	2021	10
5436	5443	7	4	0.12686	5171.0	ORF1ab	2.0	1724.0	5178.0	ORF1ab	3.0	1726.0	2.0	same gene	2021-10	2021	10
5448	5436	12	4	0.12686	5183.0	ORF1ab	2.0	1728.0	5171.0	ORF1ab	2.0	1724.0	4.0	same gene	2021-10	2021	10
5449	5436	13	4	0.12686	5184.0	ORF1ab	3.0	1728.0	5171.0	ORF1ab	2.0	1724.0	4.0	same gene	2021-10	2021	10
5445	5436	9	4	0.12686	5180.0	ORF1ab	2.0	1727.0	5171.0	ORF1ab	2.0	1724.0	3.0	same gene	2021-10	2021	10
5446	5436	10	4	0.12686	5181.0	ORF1ab	3.0	1727.0	5171.0	ORF1ab	2.0	1724.0	3.0	same gene	2021-10	2021	10
5442	5436	6	4	0.12686	5177.0	ORF1ab	2.0	1726.0	5171.0	ORF1ab	2.0	1724.0	2.0	same gene	2021-10	2021	10
5443	5436	7	4	0.12686	5178.0	ORF1ab	3.0	1726.0	5171.0	ORF1ab	2.0	1724.0	2.0	same gene	2021-10	2021	10
5436	5442	6	4	0.12686	5171.0	ORF1ab	2.0	1724.0	5177.0	ORF1ab	2.0	1726.0	2.0	same gene	2021-10	2021	10
5433	5441	8	4	0.12681	5168.0	ORF1ab	2.0	1723.0	5176.0	ORF1ab	1.0	1726.0	3.0	same gene	2021-10	2021	10
5435	5441	6	4	0.12681	5170.0	ORF1ab	1.0	1724.0	5176.0	ORF1ab	1.0	1726.0	2.0	same gene	2021-10	2021	10
5432	5441	9	4	0.12681	5167.0	ORF1ab	1.0	1723.0	5176.0	ORF1ab	1.0	1726.0	3.0	same gene	2021-10	2021	10
5441	5432	9	4	0.12681	5176.0	ORF1ab	1.0	1726.0	5167.0	ORF1ab	1.0	1723.0	3.0	same gene	2021-10	2021	10
5441	5435	6	4	0.12681	5176.0	ORF1ab	1.0	1726.0	5170.0	ORF1ab	1.0	1724.0	2.0	same gene	2021-10	2021	10
5441	5433	8	4	0.12681	5176.0	ORF1ab	1.0	1726.0	5168.0	ORF1ab	2.0	1723.0	3.0	same gene	2021-10	2021	10
4065	4053	12	4	0.12675	3800.0	ORF1ab	2.0	1267.0	3788.0	ORF1ab	2.0	1263.0	4.0	same gene	2021-10	2021	10
4056	4062	6	4	0.12675	3791.0	ORF1ab	2.0	1264.0	3797.0	ORF1ab	2.0	1266.0	2.0	same gene	2021-10	2021	10
4056	4064	8	4	0.12675	3791.0	ORF1ab	2.0	1264.0	3799.0	ORF1ab	1.0	1267.0	3.0	same gene	2021-10	2021	10
4056	4065	9	4	0.12675	3791.0	ORF1ab	2.0	1264.0	3800.0	ORF1ab	2.0	1267.0	3.0	same gene	2021-10	2021	10
4065	4056	9	4	0.12675	3800.0	ORF1ab	2.0	1267.0	3791.0	ORF1ab	2.0	1264.0	3.0	same gene	2021-10	2021	10
4062	4056	6	4	0.12675	3797.0	ORF1ab	2.0	1266.0	3791.0	ORF1ab	2.0	1264.0	2.0	same gene	2021-10	2021	10
4062	4052	10	4	0.12675	3797.0	ORF1ab	2.0	1266.0	3787.0	ORF1ab	1.0	1263.0	3.0	same gene	2021-10	2021	10
4064	4052	12	4	0.12675	3799.0	ORF1ab	1.0	1267.0	3787.0	ORF1ab	1.0	1263.0	4.0	same gene	2021-10	2021	10
4065	4052	13	4	0.12675	3800.0	ORF1ab	2.0	1267.0	3787.0	ORF1ab	1.0	1263.0	4.0	same gene	2021-10	2021	10
4062	4053	9	4	0.12675	3797.0	ORF1ab	2.0	1266.0	3788.0	ORF1ab	2.0	1263.0	3.0	same gene	2021-10	2021	10
4064	4053	11	4	0.12675	3799.0	ORF1ab	1.0	1267.0	3788.0	ORF1ab	2.0	1263.0	4.0	same gene	2021-10	2021	10
4064	4056	8	4	0.12675	3799.0	ORF1ab	1.0	1267.0	3791.0	ORF1ab	2.0	1264.0	3.0	same gene	2021-10	2021	10
4052	4064	12	4	0.12675	3787.0	ORF1ab	1.0	1263.0	3799.0	ORF1ab	1.0	1267.0	4.0	same gene	2021-10	2021	10
4052	4065	13	4	0.12675	3787.0	ORF1ab	1.0	1263.0	3800.0	ORF1ab	2.0	1267.0	4.0	same gene	2021-10	2021	10
4052	4062	10	4	0.12675	3787.0	ORF1ab	1.0	1263.0	3797.0	ORF1ab	2.0	1266.0	3.0	same gene	2021-10	2021	10
4053	4065	12	4	0.12675	3788.0	ORF1ab	2.0	1263.0	3800.0	ORF1ab	2.0	1267.0	4.0	same gene	2021-10	2021	10
4053	4062	9	4	0.12675	3788.0	ORF1ab	2.0	1263.0	3797.0	ORF1ab	2.0	1266.0	3.0	same gene	2021-10	2021	10
4053	4064	11	4	0.12675	3788.0	ORF1ab	2.0	1263.0	3799.0	ORF1ab	1.0	1267.0	4.0	same gene	2021-10	2021	10
1748	1736	12	4	0.12671	1483.0	ORF1ab	1.0	495.0	1471.0	ORF1ab	1.0	491.0	4.0	same gene	2021-10	2021	10
1749	1737	12	4	0.12671	1484.0	ORF1ab	2.0	495.0	1472.0	ORF1ab	2.0	491.0	4.0	same gene	2021-10	2021	10
1744	1733	11	4	0.12671	1479.0	ORF1ab	3.0	493.0	1468.0	ORF1ab	1.0	490.0	3.0	same gene	2021-10	2021	10
1735	1748	13	4	0.12671	1470.0	ORF1ab	3.0	490.0	1483.0	ORF1ab	1.0	495.0	5.0	same gene	2021-10	2021	10
1737	1744	7	4	0.12671	1472.0	ORF1ab	2.0	491.0	1479.0	ORF1ab	3.0	493.0	2.0	same gene	2021-10	2021	10
1748	1735	13	4	0.12671	1483.0	ORF1ab	1.0	495.0	1470.0	ORF1ab	3.0	490.0	5.0	same gene	2021-10	2021	10
1744	1735	9	4	0.12671	1479.0	ORF1ab	3.0	493.0	1470.0	ORF1ab	3.0	490.0	3.0	same gene	2021-10	2021	10
1739	1735	4	4	0.12671	1474.0	ORF1ab	1.0	492.0	1470.0	ORF1ab	3.0	490.0	2.0	same gene	2021-10	2021	10
1737	1748	11	4	0.12671	1472.0	ORF1ab	2.0	491.0	1483.0	ORF1ab	1.0	495.0	4.0	same gene	2021-10	2021	10
1739	1733	6	4	0.12671	1474.0	ORF1ab	1.0	492.0	1468.0	ORF1ab	1.0	490.0	2.0	same gene	2021-10	2021	10
1750	1733	17	4	0.12671	1485.0	ORF1ab	3.0	495.0	1468.0	ORF1ab	1.0	490.0	5.0	same gene	2021-10	2021	10
1737	1749	12	4	0.12671	1472.0	ORF1ab	2.0	491.0	1484.0	ORF1ab	2.0	495.0	4.0	same gene	2021-10	2021	10
1749	1733	16	4	0.12671	1484.0	ORF1ab	2.0	495.0	1468.0	ORF1ab	1.0	490.0	5.0	same gene	2021-10	2021	10
1737	1750	13	4	0.12671	1472.0	ORF1ab	2.0	491.0	1485.0	ORF1ab	3.0	495.0	4.0	same gene	2021-10	2021	10
1748	1737	11	4	0.12671	1483.0	ORF1ab	1.0	495.0	1472.0	ORF1ab	2.0	491.0	4.0	same gene	2021-10	2021	10
1750	1737	13	4	0.12671	1485.0	ORF1ab	3.0	495.0	1472.0	ORF1ab	2.0	491.0	4.0	same gene	2021-10	2021	10
1744	1736	8	4	0.12671	1479.0	ORF1ab	3.0	493.0	1471.0	ORF1ab	1.0	491.0	2.0	same gene	2021-10	2021	10
1744	1749	5	4	0.12671	1479.0	ORF1ab	3.0	493.0	1484.0	ORF1ab	2.0	495.0	2.0	same gene	2021-10	2021	10
1736	1749	13	4	0.12671	1471.0	ORF1ab	1.0	491.0	1484.0	ORF1ab	2.0	495.0	4.0	same gene	2021-10	2021	10
1744	1750	6	4	0.12671	1479.0	ORF1ab	3.0	493.0	1485.0	ORF1ab	3.0	495.0	2.0	same gene	2021-10	2021	10
1748	1739	9	4	0.12671	1483.0	ORF1ab	1.0	495.0	1474.0	ORF1ab	1.0	492.0	3.0	same gene	2021-10	2021	10
1749	1739	10	4	0.12671	1484.0	ORF1ab	2.0	495.0	1474.0	ORF1ab	1.0	492.0	3.0	same gene	2021-10	2021	10
1748	1733	15	4	0.12671	1483.0	ORF1ab	1.0	495.0	1468.0	ORF1ab	1.0	490.0	5.0	same gene	2021-10	2021	10
1750	1739	11	4	0.12671	1485.0	ORF1ab	3.0	495.0	1474.0	ORF1ab	1.0	492.0	3.0	same gene	2021-10	2021	10
1744	1737	7	4	0.12671	1479.0	ORF1ab	3.0	493.0	1472.0	ORF1ab	2.0	491.0	2.0	same gene	2021-10	2021	10
1749	1735	14	4	0.12671	1484.0	ORF1ab	2.0	495.0	1470.0	ORF1ab	3.0	490.0	5.0	same gene	2021-10	2021	10
1748	1744	4	4	0.12671	1483.0	ORF1ab	1.0	495.0	1479.0	ORF1ab	3.0	493.0	2.0	same gene	2021-10	2021	10
1749	1744	5	4	0.12671	1484.0	ORF1ab	2.0	495.0	1479.0	ORF1ab	3.0	493.0	2.0	same gene	2021-10	2021	10
1750	1744	6	4	0.12671	1485.0	ORF1ab	3.0	495.0	1479.0	ORF1ab	3.0	493.0	2.0	same gene	2021-10	2021	10
1750	1735	15	4	0.12671	1485.0	ORF1ab	3.0	495.0	1470.0	ORF1ab	3.0	490.0	5.0	same gene	2021-10	2021	10
1735	1749	14	4	0.12671	1470.0	ORF1ab	3.0	490.0	1484.0	ORF1ab	2.0	495.0	5.0	same gene	2021-10	2021	10
1733	1750	17	4	0.12671	1468.0	ORF1ab	1.0	490.0	1485.0	ORF1ab	3.0	495.0	5.0	same gene	2021-10	2021	10
1736	1748	12	4	0.12671	1471.0	ORF1ab	1.0	491.0	1483.0	ORF1ab	1.0	495.0	4.0	same gene	2021-10	2021	10
1731	1748	17	4	0.12671	1466.0	ORF1ab	2.0	489.0	1483.0	ORF1ab	1.0	495.0	6.0	same gene	2021-10	2021	10
1739	1750	11	4	0.12671	1474.0	ORF1ab	1.0	492.0	1485.0	ORF1ab	3.0	495.0	3.0	same gene	2021-10	2021	10
1739	1749	10	4	0.12671	1474.0	ORF1ab	1.0	492.0	1484.0	ORF1ab	2.0	495.0	3.0	same gene	2021-10	2021	10
1739	1748	9	4	0.12671	1474.0	ORF1ab	1.0	492.0	1483.0	ORF1ab	1.0	495.0	3.0	same gene	2021-10	2021	10
1735	1744	9	4	0.12671	1470.0	ORF1ab	3.0	490.0	1479.0	ORF1ab	3.0	493.0	3.0	same gene	2021-10	2021	10
1735	1739	4	4	0.12671	1470.0	ORF1ab	3.0	490.0	1474.0	ORF1ab	1.0	492.0	2.0	same gene	2021-10	2021	10
1735	1750	15	4	0.12671	1470.0	ORF1ab	3.0	490.0	1485.0	ORF1ab	3.0	495.0	5.0	same gene	2021-10	2021	10
1733	1749	16	4	0.12671	1468.0	ORF1ab	1.0	490.0	1484.0	ORF1ab	2.0	495.0	5.0	same gene	2021-10	2021	10
1733	1748	15	4	0.12671	1468.0	ORF1ab	1.0	490.0	1483.0	ORF1ab	1.0	495.0	5.0	same gene	2021-10	2021	10
1733	1744	11	4	0.12671	1468.0	ORF1ab	1.0	490.0	1479.0	ORF1ab	3.0	493.0	3.0	same gene	2021-10	2021	10
1750	1731	19	4	0.12671	1485.0	ORF1ab	3.0	495.0	1466.0	ORF1ab	2.0	489.0	6.0	same gene	2021-10	2021	10
1744	1748	4	4	0.12671	1479.0	ORF1ab	3.0	493.0	1483.0	ORF1ab	1.0	495.0	2.0	same gene	2021-10	2021	10
1733	1739	6	4	0.12671	1468.0	ORF1ab	1.0	490.0	1474.0	ORF1ab	1.0	492.0	2.0	same gene	2021-10	2021	10
1736	1731	5	4	0.12671	1471.0	ORF1ab	1.0	491.0	1466.0	ORF1ab	2.0	489.0	2.0	same gene	2021-10	2021	10
1731	1749	18	4	0.12671	1466.0	ORF1ab	2.0	489.0	1484.0	ORF1ab	2.0	495.0	6.0	same gene	2021-10	2021	10
1731	1750	19	4	0.12671	1466.0	ORF1ab	2.0	489.0	1485.0	ORF1ab	3.0	495.0	6.0	same gene	2021-10	2021	10
1749	1736	13	4	0.12671	1484.0	ORF1ab	2.0	495.0	1471.0	ORF1ab	1.0	491.0	4.0	same gene	2021-10	2021	10
1748	1731	17	4	0.12671	1483.0	ORF1ab	1.0	495.0	1466.0	ORF1ab	2.0	489.0	6.0	same gene	2021-10	2021	10
1737	1731	6	4	0.12671	1472.0	ORF1ab	2.0	491.0	1466.0	ORF1ab	2.0	489.0	2.0	same gene	2021-10	2021	10
1739	1731	8	4	0.12671	1474.0	ORF1ab	1.0	492.0	1466.0	ORF1ab	2.0	489.0	3.0	same gene	2021-10	2021	10
1744	1731	13	4	0.12671	1479.0	ORF1ab	3.0	493.0	1466.0	ORF1ab	2.0	489.0	4.0	same gene	2021-10	2021	10
1731	1736	5	4	0.12671	1466.0	ORF1ab	2.0	489.0	1471.0	ORF1ab	1.0	491.0	2.0	same gene	2021-10	2021	10
1731	1737	6	4	0.12671	1466.0	ORF1ab	2.0	489.0	1472.0	ORF1ab	2.0	491.0	2.0	same gene	2021-10	2021	10
1749	1731	18	4	0.12671	1484.0	ORF1ab	2.0	495.0	1466.0	ORF1ab	2.0	489.0	6.0	same gene	2021-10	2021	10
1731	1739	8	4	0.12671	1466.0	ORF1ab	2.0	489.0	1474.0	ORF1ab	1.0	492.0	3.0	same gene	2021-10	2021	10
1736	1744	8	4	0.12671	1471.0	ORF1ab	1.0	491.0	1479.0	ORF1ab	3.0	493.0	2.0	same gene	2021-10	2021	10
1731	1744	13	4	0.12671	1466.0	ORF1ab	2.0	489.0	1479.0	ORF1ab	3.0	493.0	4.0	same gene	2021-10	2021	10
1749	1743	6	4	0.1267	1484.0	ORF1ab	2.0	495.0	1478.0	ORF1ab	2.0	493.0	2.0	same gene	2021-10	2021	10
1743	1737	6	4	0.1267	1478.0	ORF1ab	2.0	493.0	1472.0	ORF1ab	2.0	491.0	2.0	same gene	2021-10	2021	10
1748	1743	5	4	0.1267	1483.0	ORF1ab	1.0	495.0	1478.0	ORF1ab	2.0	493.0	2.0	same gene	2021-10	2021	10
1731	1743	12	4	0.1267	1466.0	ORF1ab	2.0	489.0	1478.0	ORF1ab	2.0	493.0	4.0	same gene	2021-10	2021	10
1735	1743	8	4	0.1267	1470.0	ORF1ab	3.0	490.0	1478.0	ORF1ab	2.0	493.0	3.0	same gene	2021-10	2021	10
1743	1731	12	4	0.1267	1478.0	ORF1ab	2.0	493.0	1466.0	ORF1ab	2.0	489.0	4.0	same gene	2021-10	2021	10
1743	1735	8	4	0.1267	1478.0	ORF1ab	2.0	493.0	1470.0	ORF1ab	3.0	490.0	3.0	same gene	2021-10	2021	10
1733	1743	10	4	0.1267	1468.0	ORF1ab	1.0	490.0	1478.0	ORF1ab	2.0	493.0	3.0	same gene	2021-10	2021	10
1737	1743	6	4	0.1267	1472.0	ORF1ab	2.0	491.0	1478.0	ORF1ab	2.0	493.0	2.0	same gene	2021-10	2021	10
1743	1733	10	4	0.1267	1478.0	ORF1ab	2.0	493.0	1468.0	ORF1ab	1.0	490.0	3.0	same gene	2021-10	2021	10
1743	1748	5	4	0.1267	1478.0	ORF1ab	2.0	493.0	1483.0	ORF1ab	1.0	495.0	2.0	same gene	2021-10	2021	10
1743	1749	6	4	0.1267	1478.0	ORF1ab	2.0	493.0	1484.0	ORF1ab	2.0	495.0	2.0	same gene	2021-10	2021	10
1748	1754	6	4	0.12667	1483.0	ORF1ab	1.0	495.0	1489.0	ORF1ab	1.0	497.0	2.0	same gene	2021-10	2021	10
1746	1731	15	4	0.12667	1481.0	ORF1ab	2.0	494.0	1466.0	ORF1ab	2.0	489.0	5.0	same gene	2021-10	2021	10
1754	1748	6	4	0.12667	1489.0	ORF1ab	1.0	497.0	1483.0	ORF1ab	1.0	495.0	2.0	same gene	2021-10	2021	10
1754	1749	5	4	0.12667	1489.0	ORF1ab	1.0	497.0	1484.0	ORF1ab	2.0	495.0	2.0	same gene	2021-10	2021	10
1731	1746	15	4	0.12667	1466.0	ORF1ab	2.0	489.0	1481.0	ORF1ab	2.0	494.0	5.0	same gene	2021-10	2021	10
1731	1751	20	4	0.12667	1466.0	ORF1ab	2.0	489.0	1486.0	ORF1ab	1.0	496.0	7.0	same gene	2021-10	2021	10
1733	1746	13	4	0.12667	1468.0	ORF1ab	1.0	490.0	1481.0	ORF1ab	2.0	494.0	4.0	same gene	2021-10	2021	10
1754	1731	23	4	0.12667	1489.0	ORF1ab	1.0	497.0	1466.0	ORF1ab	2.0	489.0	8.0	same gene	2021-10	2021	10
1733	1751	18	4	0.12667	1468.0	ORF1ab	1.0	490.0	1486.0	ORF1ab	1.0	496.0	6.0	same gene	2021-10	2021	10
1733	1754	21	4	0.12667	1468.0	ORF1ab	1.0	490.0	1489.0	ORF1ab	1.0	497.0	7.0	same gene	2021-10	2021	10
1735	1746	11	4	0.12667	1470.0	ORF1ab	3.0	490.0	1481.0	ORF1ab	2.0	494.0	4.0	same gene	2021-10	2021	10
1735	1751	16	4	0.12667	1470.0	ORF1ab	3.0	490.0	1486.0	ORF1ab	1.0	496.0	6.0	same gene	2021-10	2021	10
1735	1754	19	4	0.12667	1470.0	ORF1ab	3.0	490.0	1489.0	ORF1ab	1.0	497.0	7.0	same gene	2021-10	2021	10
1751	1731	20	4	0.12667	1486.0	ORF1ab	1.0	496.0	1466.0	ORF1ab	2.0	489.0	7.0	same gene	2021-10	2021	10
1736	1746	10	4	0.12667	1471.0	ORF1ab	1.0	491.0	1481.0	ORF1ab	2.0	494.0	3.0	same gene	2021-10	2021	10
1751	1744	7	4	0.12667	1486.0	ORF1ab	1.0	496.0	1479.0	ORF1ab	3.0	493.0	3.0	same gene	2021-10	2021	10
1749	1754	5	4	0.12667	1484.0	ORF1ab	2.0	495.0	1489.0	ORF1ab	1.0	497.0	2.0	same gene	2021-10	2021	10
1744	1754	10	4	0.12667	1479.0	ORF1ab	3.0	493.0	1489.0	ORF1ab	1.0	497.0	4.0	same gene	2021-10	2021	10
1744	1751	7	4	0.12667	1479.0	ORF1ab	3.0	493.0	1486.0	ORF1ab	1.0	496.0	3.0	same gene	2021-10	2021	10
1739	1754	15	4	0.12667	1474.0	ORF1ab	1.0	492.0	1489.0	ORF1ab	1.0	497.0	5.0	same gene	2021-10	2021	10
1739	1751	12	4	0.12667	1474.0	ORF1ab	1.0	492.0	1486.0	ORF1ab	1.0	496.0	4.0	same gene	2021-10	2021	10
1739	1746	7	4	0.12667	1474.0	ORF1ab	1.0	492.0	1481.0	ORF1ab	2.0	494.0	2.0	same gene	2021-10	2021	10
1736	1751	15	4	0.12667	1471.0	ORF1ab	1.0	491.0	1486.0	ORF1ab	1.0	496.0	5.0	same gene	2021-10	2021	10
1736	1754	18	4	0.12667	1471.0	ORF1ab	1.0	491.0	1489.0	ORF1ab	1.0	497.0	6.0	same gene	2021-10	2021	10
1737	1746	9	4	0.12667	1472.0	ORF1ab	2.0	491.0	1481.0	ORF1ab	2.0	494.0	3.0	same gene	2021-10	2021	10
1737	1751	14	4	0.12667	1472.0	ORF1ab	2.0	491.0	1486.0	ORF1ab	1.0	496.0	5.0	same gene	2021-10	2021	10
1737	1754	17	4	0.12667	1472.0	ORF1ab	2.0	491.0	1489.0	ORF1ab	1.0	497.0	6.0	same gene	2021-10	2021	10
1754	1744	10	4	0.12667	1489.0	ORF1ab	1.0	497.0	1479.0	ORF1ab	3.0	493.0	4.0	same gene	2021-10	2021	10
1731	1754	23	4	0.12667	1466.0	ORF1ab	2.0	489.0	1489.0	ORF1ab	1.0	497.0	8.0	same gene	2021-10	2021	10
1751	1736	15	4	0.12667	1486.0	ORF1ab	1.0	496.0	1471.0	ORF1ab	1.0	491.0	5.0	same gene	2021-10	2021	10
1751	1737	14	4	0.12667	1486.0	ORF1ab	1.0	496.0	1472.0	ORF1ab	2.0	491.0	5.0	same gene	2021-10	2021	10
1746	1739	7	4	0.12667	1481.0	ORF1ab	2.0	494.0	1474.0	ORF1ab	1.0	492.0	2.0	same gene	2021-10	2021	10
1754	1739	15	4	0.12667	1489.0	ORF1ab	1.0	497.0	1474.0	ORF1ab	1.0	492.0	5.0	same gene	2021-10	2021	10
1754	1736	18	4	0.12667	1489.0	ORF1ab	1.0	497.0	1471.0	ORF1ab	1.0	491.0	6.0	same gene	2021-10	2021	10
1746	1733	13	4	0.12667	1481.0	ORF1ab	2.0	494.0	1468.0	ORF1ab	1.0	490.0	4.0	same gene	2021-10	2021	10
1751	1733	18	4	0.12667	1486.0	ORF1ab	1.0	496.0	1468.0	ORF1ab	1.0	490.0	6.0	same gene	2021-10	2021	10
1746	1736	10	4	0.12667	1481.0	ORF1ab	2.0	494.0	1471.0	ORF1ab	1.0	491.0	3.0	same gene	2021-10	2021	10
1754	1733	21	4	0.12667	1489.0	ORF1ab	1.0	497.0	1468.0	ORF1ab	1.0	490.0	7.0	same gene	2021-10	2021	10
1751	1739	12	4	0.12667	1486.0	ORF1ab	1.0	496.0	1474.0	ORF1ab	1.0	492.0	4.0	same gene	2021-10	2021	10
1754	1737	17	4	0.12667	1489.0	ORF1ab	1.0	497.0	1472.0	ORF1ab	2.0	491.0	6.0	same gene	2021-10	2021	10
1754	1735	19	4	0.12667	1489.0	ORF1ab	1.0	497.0	1470.0	ORF1ab	3.0	490.0	7.0	same gene	2021-10	2021	10
1751	1735	16	4	0.12667	1486.0	ORF1ab	1.0	496.0	1470.0	ORF1ab	3.0	490.0	6.0	same gene	2021-10	2021	10
1746	1735	11	4	0.12667	1481.0	ORF1ab	2.0	494.0	1470.0	ORF1ab	3.0	490.0	4.0	same gene	2021-10	2021	10
1746	1737	9	4	0.12667	1481.0	ORF1ab	2.0	494.0	1472.0	ORF1ab	2.0	491.0	3.0	same gene	2021-10	2021	10
1745	1739	6	4	0.12661	1480.0	ORF1ab	1.0	494.0	1474.0	ORF1ab	1.0	492.0	2.0	same gene	2021-10	2021	10
1740	1731	9	4	0.12661	1475.0	ORF1ab	2.0	492.0	1466.0	ORF1ab	2.0	489.0	3.0	same gene	2021-10	2021	10
1745	1735	10	4	0.12661	1480.0	ORF1ab	1.0	494.0	1470.0	ORF1ab	3.0	490.0	4.0	same gene	2021-10	2021	10
1745	1731	14	4	0.12661	1480.0	ORF1ab	1.0	494.0	1466.0	ORF1ab	2.0	489.0	5.0	same gene	2021-10	2021	10
1735	1740	5	4	0.12661	1470.0	ORF1ab	3.0	490.0	1475.0	ORF1ab	2.0	492.0	2.0	same gene	2021-10	2021	10
1749	1740	9	4	0.12661	1484.0	ORF1ab	2.0	495.0	1475.0	ORF1ab	2.0	492.0	3.0	same gene	2021-10	2021	10
1745	1737	8	4	0.12661	1480.0	ORF1ab	1.0	494.0	1472.0	ORF1ab	2.0	491.0	3.0	same gene	2021-10	2021	10
1733	1745	12	4	0.12661	1468.0	ORF1ab	1.0	490.0	1480.0	ORF1ab	1.0	494.0	4.0	same gene	2021-10	2021	10
1735	1745	10	4	0.12661	1470.0	ORF1ab	3.0	490.0	1480.0	ORF1ab	1.0	494.0	4.0	same gene	2021-10	2021	10
1733	1740	7	4	0.12661	1468.0	ORF1ab	1.0	490.0	1475.0	ORF1ab	2.0	492.0	2.0	same gene	2021-10	2021	10
1740	1735	5	4	0.12661	1475.0	ORF1ab	2.0	492.0	1470.0	ORF1ab	3.0	490.0	2.0	same gene	2021-10	2021	10
1731	1745	14	4	0.12661	1466.0	ORF1ab	2.0	489.0	1480.0	ORF1ab	1.0	494.0	5.0	same gene	2021-10	2021	10
1740	1749	9	4	0.12661	1475.0	ORF1ab	2.0	492.0	1484.0	ORF1ab	2.0	495.0	3.0	same gene	2021-10	2021	10
1740	1748	8	4	0.12661	1475.0	ORF1ab	2.0	492.0	1483.0	ORF1ab	1.0	495.0	3.0	same gene	2021-10	2021	10
1731	1740	9	4	0.12661	1466.0	ORF1ab	2.0	489.0	1475.0	ORF1ab	2.0	492.0	3.0	same gene	2021-10	2021	10
1740	1733	7	4	0.12661	1475.0	ORF1ab	2.0	492.0	1468.0	ORF1ab	1.0	490.0	2.0	same gene	2021-10	2021	10
1739	1745	6	4	0.12661	1474.0	ORF1ab	1.0	492.0	1480.0	ORF1ab	1.0	494.0	2.0	same gene	2021-10	2021	10
1737	1745	8	4	0.12661	1472.0	ORF1ab	2.0	491.0	1480.0	ORF1ab	1.0	494.0	3.0	same gene	2021-10	2021	10
1745	1733	12	4	0.12661	1480.0	ORF1ab	1.0	494.0	1468.0	ORF1ab	1.0	490.0	4.0	same gene	2021-10	2021	10
1748	1740	8	4	0.12661	1483.0	ORF1ab	1.0	495.0	1475.0	ORF1ab	2.0	492.0	3.0	same gene	2021-10	2021	10
1749	1734	15	4	0.1266	1484.0	ORF1ab	2.0	495.0	1469.0	ORF1ab	2.0	490.0	5.0	same gene	2021-10	2021	10
1748	1734	14	4	0.1266	1483.0	ORF1ab	1.0	495.0	1469.0	ORF1ab	2.0	490.0	5.0	same gene	2021-10	2021	10
1744	1734	10	4	0.1266	1479.0	ORF1ab	3.0	493.0	1469.0	ORF1ab	2.0	490.0	3.0	same gene	2021-10	2021	10
1739	1734	5	4	0.1266	1474.0	ORF1ab	1.0	492.0	1469.0	ORF1ab	2.0	490.0	2.0	same gene	2021-10	2021	10
1750	1734	16	4	0.1266	1485.0	ORF1ab	3.0	495.0	1469.0	ORF1ab	2.0	490.0	5.0	same gene	2021-10	2021	10
7735	7746	11	4	0.1266	7470.0	ORF1ab	3.0	2490.0	7481.0	ORF1ab	2.0	2494.0	4.0	same gene	2021-10	2021	10
1734	1739	5	4	0.1266	1469.0	ORF1ab	2.0	490.0	1474.0	ORF1ab	1.0	492.0	2.0	same gene	2021-10	2021	10
7746	7735	11	4	0.1266	7481.0	ORF1ab	2.0	2494.0	7470.0	ORF1ab	3.0	2490.0	4.0	same gene	2021-10	2021	10
7739	7735	4	4	0.1266	7474.0	ORF1ab	1.0	2492.0	7470.0	ORF1ab	3.0	2490.0	2.0	same gene	2021-10	2021	10
1734	1744	10	4	0.1266	1469.0	ORF1ab	2.0	490.0	1479.0	ORF1ab	3.0	493.0	3.0	same gene	2021-10	2021	10
1734	1750	16	4	0.1266	1469.0	ORF1ab	2.0	490.0	1485.0	ORF1ab	3.0	495.0	5.0	same gene	2021-10	2021	10
1734	1749	15	4	0.1266	1469.0	ORF1ab	2.0	490.0	1484.0	ORF1ab	2.0	495.0	5.0	same gene	2021-10	2021	10
7735	7739	4	4	0.1266	7470.0	ORF1ab	3.0	2490.0	7474.0	ORF1ab	1.0	2492.0	2.0	same gene	2021-10	2021	10
1734	1748	14	4	0.1266	1469.0	ORF1ab	2.0	490.0	1483.0	ORF1ab	1.0	495.0	5.0	same gene	2021-10	2021	10
7523	7514	9	4	0.12658	7258.0	ORF1ab	1.0	2420.0	7249.0	ORF1ab	1.0	2417.0	3.0	same gene	2021-10	2021	10
7523	7513	10	4	0.12658	7258.0	ORF1ab	1.0	2420.0	7248.0	ORF1ab	3.0	2416.0	4.0	same gene	2021-10	2021	10
7524	7513	11	4	0.12658	7259.0	ORF1ab	2.0	2420.0	7248.0	ORF1ab	3.0	2416.0	4.0	same gene	2021-10	2021	10
7520	7514	6	4	0.12658	7255.0	ORF1ab	1.0	2419.0	7249.0	ORF1ab	1.0	2417.0	2.0	same gene	2021-10	2021	10
7523	7515	8	4	0.12658	7258.0	ORF1ab	1.0	2420.0	7250.0	ORF1ab	2.0	2417.0	3.0	same gene	2021-10	2021	10
7524	7514	10	4	0.12658	7259.0	ORF1ab	2.0	2420.0	7249.0	ORF1ab	1.0	2417.0	3.0	same gene	2021-10	2021	10
7520	7515	5	4	0.12658	7255.0	ORF1ab	1.0	2419.0	7250.0	ORF1ab	2.0	2417.0	2.0	same gene	2021-10	2021	10
7524	7515	9	4	0.12658	7259.0	ORF1ab	2.0	2420.0	7250.0	ORF1ab	2.0	2417.0	3.0	same gene	2021-10	2021	10
7523	7517	6	4	0.12658	7258.0	ORF1ab	1.0	2420.0	7252.0	ORF1ab	1.0	2418.0	2.0	same gene	2021-10	2021	10
7524	7517	7	4	0.12658	7259.0	ORF1ab	2.0	2420.0	7252.0	ORF1ab	1.0	2418.0	2.0	same gene	2021-10	2021	10
7520	7513	7	4	0.12658	7255.0	ORF1ab	1.0	2419.0	7248.0	ORF1ab	3.0	2416.0	3.0	same gene	2021-10	2021	10
7523	7511	12	4	0.12658	7258.0	ORF1ab	1.0	2420.0	7246.0	ORF1ab	1.0	2416.0	4.0	same gene	2021-10	2021	10
7517	7513	4	4	0.12658	7252.0	ORF1ab	1.0	2418.0	7248.0	ORF1ab	3.0	2416.0	2.0	same gene	2021-10	2021	10
4799	4791	8	4	0.12658	4534.0	ORF1ab	1.0	1512.0	4526.0	ORF1ab	2.0	1509.0	3.0	same gene	2021-10	2021	10
7514	7510	4	4	0.12658	7249.0	ORF1ab	1.0	2417.0	7245.0	ORF1ab	3.0	2415.0	2.0	same gene	2021-10	2021	10
7515	7510	5	4	0.12658	7250.0	ORF1ab	2.0	2417.0	7245.0	ORF1ab	3.0	2415.0	2.0	same gene	2021-10	2021	10
7517	7510	7	4	0.12658	7252.0	ORF1ab	1.0	2418.0	7245.0	ORF1ab	3.0	2415.0	3.0	same gene	2021-10	2021	10
7520	7510	10	4	0.12658	7255.0	ORF1ab	1.0	2419.0	7245.0	ORF1ab	3.0	2415.0	4.0	same gene	2021-10	2021	10
7523	7510	13	4	0.12658	7258.0	ORF1ab	1.0	2420.0	7245.0	ORF1ab	3.0	2415.0	5.0	same gene	2021-10	2021	10
7524	7510	14	4	0.12658	7259.0	ORF1ab	2.0	2420.0	7245.0	ORF1ab	3.0	2415.0	5.0	same gene	2021-10	2021	10
7524	7511	13	4	0.12658	7259.0	ORF1ab	2.0	2420.0	7246.0	ORF1ab	1.0	2416.0	4.0	same gene	2021-10	2021	10
7517	7511	6	4	0.12658	7252.0	ORF1ab	1.0	2418.0	7246.0	ORF1ab	1.0	2416.0	2.0	same gene	2021-10	2021	10
7520	7511	9	4	0.12658	7255.0	ORF1ab	1.0	2419.0	7246.0	ORF1ab	1.0	2416.0	3.0	same gene	2021-10	2021	10
4791	4799	8	4	0.12658	4526.0	ORF1ab	2.0	1509.0	4534.0	ORF1ab	1.0	1512.0	3.0	same gene	2021-10	2021	10
4799	4793	6	4	0.12658	4534.0	ORF1ab	1.0	1512.0	4528.0	ORF1ab	1.0	1510.0	2.0	same gene	2021-10	2021	10
4793	4799	6	4	0.12658	4528.0	ORF1ab	1.0	1510.0	4534.0	ORF1ab	1.0	1512.0	2.0	same gene	2021-10	2021	10
7511	7523	12	4	0.12658	7246.0	ORF1ab	1.0	2416.0	7258.0	ORF1ab	1.0	2420.0	4.0	same gene	2021-10	2021	10
7513	7523	10	4	0.12658	7248.0	ORF1ab	3.0	2416.0	7258.0	ORF1ab	1.0	2420.0	4.0	same gene	2021-10	2021	10
7515	7523	8	4	0.12658	7250.0	ORF1ab	2.0	2417.0	7258.0	ORF1ab	1.0	2420.0	3.0	same gene	2021-10	2021	10
7511	7517	6	4	0.12658	7246.0	ORF1ab	1.0	2416.0	7252.0	ORF1ab	1.0	2418.0	2.0	same gene	2021-10	2021	10
7513	7524	11	4	0.12658	7248.0	ORF1ab	3.0	2416.0	7259.0	ORF1ab	2.0	2420.0	4.0	same gene	2021-10	2021	10
7514	7520	6	4	0.12658	7249.0	ORF1ab	1.0	2417.0	7255.0	ORF1ab	1.0	2419.0	2.0	same gene	2021-10	2021	10
7513	7520	7	4	0.12658	7248.0	ORF1ab	3.0	2416.0	7255.0	ORF1ab	1.0	2419.0	3.0	same gene	2021-10	2021	10
7513	7517	4	4	0.12658	7248.0	ORF1ab	3.0	2416.0	7252.0	ORF1ab	1.0	2418.0	2.0	same gene	2021-10	2021	10
7514	7523	9	4	0.12658	7249.0	ORF1ab	1.0	2417.0	7258.0	ORF1ab	1.0	2420.0	3.0	same gene	2021-10	2021	10
7514	7524	10	4	0.12658	7249.0	ORF1ab	1.0	2417.0	7259.0	ORF1ab	2.0	2420.0	3.0	same gene	2021-10	2021	10
7510	7514	4	4	0.12658	7245.0	ORF1ab	3.0	2415.0	7249.0	ORF1ab	1.0	2417.0	2.0	same gene	2021-10	2021	10
7510	7515	5	4	0.12658	7245.0	ORF1ab	3.0	2415.0	7250.0	ORF1ab	2.0	2417.0	2.0	same gene	2021-10	2021	10
7510	7517	7	4	0.12658	7245.0	ORF1ab	3.0	2415.0	7252.0	ORF1ab	1.0	2418.0	3.0	same gene	2021-10	2021	10
7515	7520	5	4	0.12658	7250.0	ORF1ab	2.0	2417.0	7255.0	ORF1ab	1.0	2419.0	2.0	same gene	2021-10	2021	10
7511	7520	9	4	0.12658	7246.0	ORF1ab	1.0	2416.0	7255.0	ORF1ab	1.0	2419.0	3.0	same gene	2021-10	2021	10
7517	7524	7	4	0.12658	7252.0	ORF1ab	1.0	2418.0	7259.0	ORF1ab	2.0	2420.0	2.0	same gene	2021-10	2021	10
7515	7524	9	4	0.12658	7250.0	ORF1ab	2.0	2417.0	7259.0	ORF1ab	2.0	2420.0	3.0	same gene	2021-10	2021	10
7510	7520	10	4	0.12658	7245.0	ORF1ab	3.0	2415.0	7255.0	ORF1ab	1.0	2419.0	4.0	same gene	2021-10	2021	10
7511	7524	13	4	0.12658	7246.0	ORF1ab	1.0	2416.0	7259.0	ORF1ab	2.0	2420.0	4.0	same gene	2021-10	2021	10
7510	7523	13	4	0.12658	7245.0	ORF1ab	3.0	2415.0	7258.0	ORF1ab	1.0	2420.0	5.0	same gene	2021-10	2021	10
7510	7524	14	4	0.12658	7245.0	ORF1ab	3.0	2415.0	7259.0	ORF1ab	2.0	2420.0	5.0	same gene	2021-10	2021	10
7517	7523	6	4	0.12658	7252.0	ORF1ab	1.0	2418.0	7258.0	ORF1ab	1.0	2420.0	2.0	same gene	2021-10	2021	10
7507	7501	6	4	0.12657	7242.0	ORF1ab	3.0	2414.0	7236.0	ORF1ab	3.0	2412.0	2.0	same gene	2021-10	2021	10
7508	7501	7	4	0.12657	7243.0	ORF1ab	1.0	2415.0	7236.0	ORF1ab	3.0	2412.0	3.0	same gene	2021-10	2021	10
7506	7501	5	4	0.12657	7241.0	ORF1ab	2.0	2414.0	7236.0	ORF1ab	3.0	2412.0	2.0	same gene	2021-10	2021	10
7505	7501	4	4	0.12657	7240.0	ORF1ab	1.0	2414.0	7236.0	ORF1ab	3.0	2412.0	2.0	same gene	2021-10	2021	10
7509	7501	8	4	0.12657	7244.0	ORF1ab	2.0	2415.0	7236.0	ORF1ab	3.0	2412.0	3.0	same gene	2021-10	2021	10
4793	4803	10	4	0.12657	4528.0	ORF1ab	1.0	1510.0	4538.0	ORF1ab	2.0	1513.0	3.0	same gene	2021-10	2021	10
4796	4803	7	4	0.12657	4531.0	ORF1ab	1.0	1511.0	4538.0	ORF1ab	2.0	1513.0	2.0	same gene	2021-10	2021	10
7516	1742	5774	4	0.12657	7251.0	ORF1ab	3.0	2417.0	1477.0	ORF1ab	1.0	493.0	1924.0	same gene	2021-10	2021	10
7507	7500	7	4	0.12657	7242.0	ORF1ab	3.0	2414.0	7235.0	ORF1ab	2.0	2412.0	2.0	same gene	2021-10	2021	10
1735	1742	7	4	0.12657	1470.0	ORF1ab	3.0	490.0	1477.0	ORF1ab	1.0	493.0	3.0	same gene	2021-10	2021	10
1731	1742	11	4	0.12657	1466.0	ORF1ab	2.0	489.0	1477.0	ORF1ab	1.0	493.0	4.0	same gene	2021-10	2021	10
7509	7500	9	4	0.12657	7244.0	ORF1ab	2.0	2415.0	7235.0	ORF1ab	2.0	2412.0	3.0	same gene	2021-10	2021	10
7500	7509	9	4	0.12657	7235.0	ORF1ab	2.0	2412.0	7244.0	ORF1ab	2.0	2415.0	3.0	same gene	2021-10	2021	10
7500	7508	8	4	0.12657	7235.0	ORF1ab	2.0	2412.0	7243.0	ORF1ab	1.0	2415.0	3.0	same gene	2021-10	2021	10
1748	1742	6	4	0.12657	1483.0	ORF1ab	1.0	495.0	1477.0	ORF1ab	1.0	493.0	2.0	same gene	2021-10	2021	10
1737	1742	5	4	0.12657	1472.0	ORF1ab	2.0	491.0	1477.0	ORF1ab	1.0	493.0	2.0	same gene	2021-10	2021	10
7500	7507	7	4	0.12657	7235.0	ORF1ab	2.0	2412.0	7242.0	ORF1ab	3.0	2414.0	2.0	same gene	2021-10	2021	10
7505	7500	5	4	0.12657	7240.0	ORF1ab	1.0	2414.0	7235.0	ORF1ab	2.0	2412.0	2.0	same gene	2021-10	2021	10
7500	7506	6	4	0.12657	7235.0	ORF1ab	2.0	2412.0	7241.0	ORF1ab	2.0	2414.0	2.0	same gene	2021-10	2021	10
7500	7505	5	4	0.12657	7235.0	ORF1ab	2.0	2412.0	7240.0	ORF1ab	1.0	2414.0	2.0	same gene	2021-10	2021	10
7508	7500	8	4	0.12657	7243.0	ORF1ab	1.0	2415.0	7235.0	ORF1ab	2.0	2412.0	3.0	same gene	2021-10	2021	10
7506	7500	6	4	0.12657	7241.0	ORF1ab	2.0	2414.0	7235.0	ORF1ab	2.0	2412.0	2.0	same gene	2021-10	2021	10
1749	1742	7	4	0.12657	1484.0	ORF1ab	2.0	495.0	1477.0	ORF1ab	1.0	493.0	2.0	same gene	2021-10	2021	10
1733	1742	9	4	0.12657	1468.0	ORF1ab	1.0	490.0	1477.0	ORF1ab	1.0	493.0	3.0	same gene	2021-10	2021	10
7501	7505	4	4	0.12657	7236.0	ORF1ab	3.0	2412.0	7240.0	ORF1ab	1.0	2414.0	2.0	same gene	2021-10	2021	10
1742	1748	6	4	0.12657	1477.0	ORF1ab	1.0	493.0	1483.0	ORF1ab	1.0	495.0	2.0	same gene	2021-10	2021	10
7502	7509	7	4	0.12657	7237.0	ORF1ab	1.0	2413.0	7244.0	ORF1ab	2.0	2415.0	2.0	same gene	2021-10	2021	10
7502	7508	6	4	0.12657	7237.0	ORF1ab	1.0	2413.0	7243.0	ORF1ab	1.0	2415.0	2.0	same gene	2021-10	2021	10
7503	7508	5	4	0.12657	7238.0	ORF1ab	2.0	2413.0	7243.0	ORF1ab	1.0	2415.0	2.0	same gene	2021-10	2021	10
1742	1735	7	4	0.12657	1477.0	ORF1ab	1.0	493.0	1470.0	ORF1ab	3.0	490.0	3.0	same gene	2021-10	2021	10
7509	7503	6	4	0.12657	7244.0	ORF1ab	2.0	2415.0	7238.0	ORF1ab	2.0	2413.0	2.0	same gene	2021-10	2021	10
4791	4796	5	4	0.12657	4526.0	ORF1ab	2.0	1509.0	4531.0	ORF1ab	1.0	1511.0	2.0	same gene	2021-10	2021	10
7508	7503	5	4	0.12657	7243.0	ORF1ab	1.0	2415.0	7238.0	ORF1ab	2.0	2413.0	2.0	same gene	2021-10	2021	10
1742	7516	5774	4	0.12657	1477.0	ORF1ab	1.0	493.0	7251.0	ORF1ab	3.0	2417.0	1924.0	same gene	2021-10	2021	10
7501	7509	8	4	0.12657	7236.0	ORF1ab	3.0	2412.0	7244.0	ORF1ab	2.0	2415.0	3.0	same gene	2021-10	2021	10
7501	7508	7	4	0.12657	7236.0	ORF1ab	3.0	2412.0	7243.0	ORF1ab	1.0	2415.0	3.0	same gene	2021-10	2021	10
7501	7506	5	4	0.12657	7236.0	ORF1ab	3.0	2412.0	7241.0	ORF1ab	2.0	2414.0	2.0	same gene	2021-10	2021	10
1742	1736	6	4	0.12657	1477.0	ORF1ab	1.0	493.0	1471.0	ORF1ab	1.0	491.0	2.0	same gene	2021-10	2021	10
1742	1749	7	4	0.12657	1477.0	ORF1ab	1.0	493.0	1484.0	ORF1ab	2.0	495.0	2.0	same gene	2021-10	2021	10
1742	1731	11	4	0.12657	1477.0	ORF1ab	1.0	493.0	1466.0	ORF1ab	2.0	489.0	4.0	same gene	2021-10	2021	10
7501	7507	6	4	0.12657	7236.0	ORF1ab	3.0	2412.0	7242.0	ORF1ab	3.0	2414.0	2.0	same gene	2021-10	2021	10
4803	4793	10	4	0.12657	4538.0	ORF1ab	2.0	1513.0	4528.0	ORF1ab	1.0	1510.0	3.0	same gene	2021-10	2021	10
7503	7509	6	4	0.12657	7238.0	ORF1ab	2.0	2413.0	7244.0	ORF1ab	2.0	2415.0	2.0	same gene	2021-10	2021	10
4796	4791	5	4	0.12657	4531.0	ORF1ab	1.0	1511.0	4526.0	ORF1ab	2.0	1509.0	2.0	same gene	2021-10	2021	10
4803	4791	12	4	0.12657	4538.0	ORF1ab	2.0	1513.0	4526.0	ORF1ab	2.0	1509.0	4.0	same gene	2021-10	2021	10
7508	7502	6	4	0.12657	7243.0	ORF1ab	1.0	2415.0	7237.0	ORF1ab	1.0	2413.0	2.0	same gene	2021-10	2021	10
7509	7502	7	4	0.12657	7244.0	ORF1ab	2.0	2415.0	7237.0	ORF1ab	1.0	2413.0	2.0	same gene	2021-10	2021	10
4791	4803	12	4	0.12657	4526.0	ORF1ab	2.0	1509.0	4538.0	ORF1ab	2.0	1513.0	4.0	same gene	2021-10	2021	10
4803	4796	7	4	0.12657	4538.0	ORF1ab	2.0	1513.0	4531.0	ORF1ab	1.0	1511.0	2.0	same gene	2021-10	2021	10
1742	1733	9	4	0.12657	1477.0	ORF1ab	1.0	493.0	1468.0	ORF1ab	1.0	490.0	3.0	same gene	2021-10	2021	10
1736	1742	6	4	0.12657	1471.0	ORF1ab	1.0	491.0	1477.0	ORF1ab	1.0	493.0	2.0	same gene	2021-10	2021	10
1742	1737	5	4	0.12657	1477.0	ORF1ab	1.0	493.0	1472.0	ORF1ab	2.0	491.0	2.0	same gene	2021-10	2021	10
7512	7517	5	4	0.12656	7247.0	ORF1ab	2.0	2416.0	7252.0	ORF1ab	1.0	2418.0	2.0	same gene	2021-10	2021	10
7520	7512	8	4	0.12656	7255.0	ORF1ab	1.0	2419.0	7247.0	ORF1ab	2.0	2416.0	3.0	same gene	2021-10	2021	10
5437	5449	12	4	0.12656	5172.0	ORF1ab	3.0	1724.0	5184.0	ORF1ab	3.0	1728.0	4.0	same gene	2021-10	2021	10
5437	5444	7	4	0.12656	5172.0	ORF1ab	3.0	1724.0	5179.0	ORF1ab	1.0	1727.0	3.0	same gene	2021-10	2021	10
5437	5445	8	4	0.12656	5172.0	ORF1ab	3.0	1724.0	5180.0	ORF1ab	2.0	1727.0	3.0	same gene	2021-10	2021	10
7517	7512	5	4	0.12656	7252.0	ORF1ab	1.0	2418.0	7247.0	ORF1ab	2.0	2416.0	2.0	same gene	2021-10	2021	10
5437	5446	9	4	0.12656	5172.0	ORF1ab	3.0	1724.0	5181.0	ORF1ab	3.0	1727.0	3.0	same gene	2021-10	2021	10
7524	7512	12	4	0.12656	7259.0	ORF1ab	2.0	2420.0	7247.0	ORF1ab	2.0	2416.0	4.0	same gene	2021-10	2021	10
5437	5443	6	4	0.12656	5172.0	ORF1ab	3.0	1724.0	5178.0	ORF1ab	3.0	1726.0	2.0	same gene	2021-10	2021	10
5442	5437	5	4	0.12656	5177.0	ORF1ab	2.0	1726.0	5172.0	ORF1ab	3.0	1724.0	2.0	same gene	2021-10	2021	10
5437	5442	5	4	0.12656	5172.0	ORF1ab	3.0	1724.0	5177.0	ORF1ab	2.0	1726.0	2.0	same gene	2021-10	2021	10
5443	5437	6	4	0.12656	5178.0	ORF1ab	3.0	1726.0	5172.0	ORF1ab	3.0	1724.0	2.0	same gene	2021-10	2021	10
5449	5437	12	4	0.12656	5184.0	ORF1ab	3.0	1728.0	5172.0	ORF1ab	3.0	1724.0	4.0	same gene	2021-10	2021	10
5448	5437	11	4	0.12656	5183.0	ORF1ab	2.0	1728.0	5172.0	ORF1ab	3.0	1724.0	4.0	same gene	2021-10	2021	10
5446	5437	9	4	0.12656	5181.0	ORF1ab	3.0	1727.0	5172.0	ORF1ab	3.0	1724.0	3.0	same gene	2021-10	2021	10
7512	7524	12	4	0.12656	7247.0	ORF1ab	2.0	2416.0	7259.0	ORF1ab	2.0	2420.0	4.0	same gene	2021-10	2021	10
7512	7523	11	4	0.12656	7247.0	ORF1ab	2.0	2416.0	7258.0	ORF1ab	1.0	2420.0	4.0	same gene	2021-10	2021	10
5445	5437	8	4	0.12656	5180.0	ORF1ab	2.0	1727.0	5172.0	ORF1ab	3.0	1724.0	3.0	same gene	2021-10	2021	10
7512	7520	8	4	0.12656	7247.0	ORF1ab	2.0	2416.0	7255.0	ORF1ab	1.0	2419.0	3.0	same gene	2021-10	2021	10
5444	5437	7	4	0.12656	5179.0	ORF1ab	1.0	1727.0	5172.0	ORF1ab	3.0	1724.0	3.0	same gene	2021-10	2021	10
7523	7512	11	4	0.12656	7258.0	ORF1ab	1.0	2420.0	7247.0	ORF1ab	2.0	2416.0	4.0	same gene	2021-10	2021	10
5437	5448	11	4	0.12656	5172.0	ORF1ab	3.0	1724.0	5183.0	ORF1ab	2.0	1728.0	4.0	same gene	2021-10	2021	10
7510	7527	17	4	0.12655	7245.0	ORF1ab	3.0	2415.0	7262.0	ORF1ab	2.0	2421.0	6.0	same gene	2021-10	2021	10
7517	7525	8	4	0.12655	7252.0	ORF1ab	1.0	2418.0	7260.0	ORF1ab	3.0	2420.0	2.0	same gene	2021-10	2021	10
7527	7511	16	4	0.12655	7262.0	ORF1ab	2.0	2421.0	7246.0	ORF1ab	1.0	2416.0	5.0	same gene	2021-10	2021	10
7527	7520	7	4	0.12655	7262.0	ORF1ab	2.0	2421.0	7255.0	ORF1ab	1.0	2419.0	2.0	same gene	2021-10	2021	10
7525	7511	14	4	0.12655	7260.0	ORF1ab	3.0	2420.0	7246.0	ORF1ab	1.0	2416.0	4.0	same gene	2021-10	2021	10
4797	4803	6	4	0.12655	4532.0	ORF1ab	2.0	1511.0	4538.0	ORF1ab	2.0	1513.0	2.0	same gene	2021-10	2021	10
7513	7521	8	4	0.12655	7248.0	ORF1ab	3.0	2416.0	7256.0	ORF1ab	2.0	2419.0	3.0	same gene	2021-10	2021	10
7521	7511	10	4	0.12655	7256.0	ORF1ab	2.0	2419.0	7246.0	ORF1ab	1.0	2416.0	3.0	same gene	2021-10	2021	10
4797	4791	6	4	0.12655	4532.0	ORF1ab	2.0	1511.0	4526.0	ORF1ab	2.0	1509.0	2.0	same gene	2021-10	2021	10
4803	4797	6	4	0.12655	4538.0	ORF1ab	2.0	1513.0	4532.0	ORF1ab	2.0	1511.0	2.0	same gene	2021-10	2021	10
7510	7525	15	4	0.12655	7245.0	ORF1ab	3.0	2415.0	7260.0	ORF1ab	3.0	2420.0	5.0	same gene	2021-10	2021	10
7514	7521	7	4	0.12655	7249.0	ORF1ab	1.0	2417.0	7256.0	ORF1ab	2.0	2419.0	2.0	same gene	2021-10	2021	10
7525	7517	8	4	0.12655	7260.0	ORF1ab	3.0	2420.0	7252.0	ORF1ab	1.0	2418.0	2.0	same gene	2021-10	2021	10
7514	7525	11	4	0.12655	7249.0	ORF1ab	1.0	2417.0	7260.0	ORF1ab	3.0	2420.0	3.0	same gene	2021-10	2021	10
7527	7510	17	4	0.12655	7262.0	ORF1ab	2.0	2421.0	7245.0	ORF1ab	3.0	2415.0	6.0	same gene	2021-10	2021	10
7525	7510	15	4	0.12655	7260.0	ORF1ab	3.0	2420.0	7245.0	ORF1ab	3.0	2415.0	5.0	same gene	2021-10	2021	10
7514	7527	13	4	0.12655	7249.0	ORF1ab	1.0	2417.0	7262.0	ORF1ab	2.0	2421.0	4.0	same gene	2021-10	2021	10
7515	7521	6	4	0.12655	7250.0	ORF1ab	2.0	2417.0	7256.0	ORF1ab	2.0	2419.0	2.0	same gene	2021-10	2021	10
4791	4797	6	4	0.12655	4526.0	ORF1ab	2.0	1509.0	4532.0	ORF1ab	2.0	1511.0	2.0	same gene	2021-10	2021	10
7521	7510	11	4	0.12655	7256.0	ORF1ab	2.0	2419.0	7245.0	ORF1ab	3.0	2415.0	4.0	same gene	2021-10	2021	10
7515	7525	10	4	0.12655	7250.0	ORF1ab	2.0	2417.0	7260.0	ORF1ab	3.0	2420.0	3.0	same gene	2021-10	2021	10
7515	7527	12	4	0.12655	7250.0	ORF1ab	2.0	2417.0	7262.0	ORF1ab	2.0	2421.0	4.0	same gene	2021-10	2021	10
7527	7517	10	4	0.12655	7262.0	ORF1ab	2.0	2421.0	7252.0	ORF1ab	1.0	2418.0	3.0	same gene	2021-10	2021	10
7517	7527	10	4	0.12655	7252.0	ORF1ab	1.0	2418.0	7262.0	ORF1ab	2.0	2421.0	3.0	same gene	2021-10	2021	10
7511	7525	14	4	0.12655	7246.0	ORF1ab	1.0	2416.0	7260.0	ORF1ab	3.0	2420.0	4.0	same gene	2021-10	2021	10
7510	7521	11	4	0.12655	7245.0	ORF1ab	3.0	2415.0	7256.0	ORF1ab	2.0	2419.0	4.0	same gene	2021-10	2021	10
7521	7513	8	4	0.12655	7256.0	ORF1ab	2.0	2419.0	7248.0	ORF1ab	3.0	2416.0	3.0	same gene	2021-10	2021	10
7527	7514	13	4	0.12655	7262.0	ORF1ab	2.0	2421.0	7249.0	ORF1ab	1.0	2417.0	4.0	same gene	2021-10	2021	10
7511	7521	10	4	0.12655	7246.0	ORF1ab	1.0	2416.0	7256.0	ORF1ab	2.0	2419.0	3.0	same gene	2021-10	2021	10
7511	7527	16	4	0.12655	7246.0	ORF1ab	1.0	2416.0	7262.0	ORF1ab	2.0	2421.0	5.0	same gene	2021-10	2021	10
7520	7527	7	4	0.12655	7255.0	ORF1ab	1.0	2419.0	7262.0	ORF1ab	2.0	2421.0	2.0	same gene	2021-10	2021	10
7521	7515	6	4	0.12655	7256.0	ORF1ab	2.0	2419.0	7250.0	ORF1ab	2.0	2417.0	2.0	same gene	2021-10	2021	10
7525	7514	11	4	0.12655	7260.0	ORF1ab	3.0	2420.0	7249.0	ORF1ab	1.0	2417.0	3.0	same gene	2021-10	2021	10
7525	7515	10	4	0.12655	7260.0	ORF1ab	3.0	2420.0	7250.0	ORF1ab	2.0	2417.0	3.0	same gene	2021-10	2021	10
7521	7514	7	4	0.12655	7256.0	ORF1ab	2.0	2419.0	7249.0	ORF1ab	1.0	2417.0	2.0	same gene	2021-10	2021	10
7527	7515	12	4	0.12655	7262.0	ORF1ab	2.0	2421.0	7250.0	ORF1ab	2.0	2417.0	4.0	same gene	2021-10	2021	10
1736	1730	6	4	0.12654	1471.0	ORF1ab	1.0	491.0	1465.0	ORF1ab	1.0	489.0	2.0	same gene	2021-10	2021	10
1737	1730	7	4	0.12654	1472.0	ORF1ab	2.0	491.0	1465.0	ORF1ab	1.0	489.0	2.0	same gene	2021-10	2021	10
1749	1730	19	4	0.12654	1484.0	ORF1ab	2.0	495.0	1465.0	ORF1ab	1.0	489.0	6.0	same gene	2021-10	2021	10
1739	1730	9	4	0.12654	1474.0	ORF1ab	1.0	492.0	1465.0	ORF1ab	1.0	489.0	3.0	same gene	2021-10	2021	10
1744	1730	14	4	0.12654	1479.0	ORF1ab	3.0	493.0	1465.0	ORF1ab	1.0	489.0	4.0	same gene	2021-10	2021	10
1730	1749	19	4	0.12654	1465.0	ORF1ab	1.0	489.0	1484.0	ORF1ab	2.0	495.0	6.0	same gene	2021-10	2021	10
1730	1744	14	4	0.12654	1465.0	ORF1ab	1.0	489.0	1479.0	ORF1ab	3.0	493.0	4.0	same gene	2021-10	2021	10
1730	1739	9	4	0.12654	1465.0	ORF1ab	1.0	489.0	1474.0	ORF1ab	1.0	492.0	3.0	same gene	2021-10	2021	10
1730	1737	7	4	0.12654	1465.0	ORF1ab	1.0	489.0	1472.0	ORF1ab	2.0	491.0	2.0	same gene	2021-10	2021	10
1730	1736	6	4	0.12654	1465.0	ORF1ab	1.0	489.0	1471.0	ORF1ab	1.0	491.0	2.0	same gene	2021-10	2021	10
1730	1748	18	4	0.12654	1465.0	ORF1ab	1.0	489.0	1483.0	ORF1ab	1.0	495.0	6.0	same gene	2021-10	2021	10
1748	1730	18	4	0.12654	1483.0	ORF1ab	1.0	495.0	1465.0	ORF1ab	1.0	489.0	6.0	same gene	2021-10	2021	10
7517	7509	8	4	0.12653	7252.0	ORF1ab	1.0	2418.0	7244.0	ORF1ab	2.0	2415.0	3.0	same gene	2021-10	2021	10
7503	7517	14	4	0.12653	7238.0	ORF1ab	2.0	2413.0	7252.0	ORF1ab	1.0	2418.0	5.0	same gene	2021-10	2021	10
7503	7520	17	4	0.12653	7238.0	ORF1ab	2.0	2413.0	7255.0	ORF1ab	1.0	2419.0	6.0	same gene	2021-10	2021	10
7503	7523	20	4	0.12653	7238.0	ORF1ab	2.0	2413.0	7258.0	ORF1ab	1.0	2420.0	7.0	same gene	2021-10	2021	10
7503	7524	21	4	0.12653	7238.0	ORF1ab	2.0	2413.0	7259.0	ORF1ab	2.0	2420.0	7.0	same gene	2021-10	2021	10
7505	7511	6	4	0.12653	7240.0	ORF1ab	1.0	2414.0	7246.0	ORF1ab	1.0	2416.0	2.0	same gene	2021-10	2021	10
7505	7514	9	4	0.12653	7240.0	ORF1ab	1.0	2414.0	7249.0	ORF1ab	1.0	2417.0	3.0	same gene	2021-10	2021	10
7505	7515	10	4	0.12653	7240.0	ORF1ab	1.0	2414.0	7250.0	ORF1ab	2.0	2417.0	3.0	same gene	2021-10	2021	10
7505	7517	12	4	0.12653	7240.0	ORF1ab	1.0	2414.0	7252.0	ORF1ab	1.0	2418.0	4.0	same gene	2021-10	2021	10
7524	7507	17	4	0.12653	7259.0	ORF1ab	2.0	2420.0	7242.0	ORF1ab	3.0	2414.0	6.0	same gene	2021-10	2021	10
7505	7523	18	4	0.12653	7240.0	ORF1ab	1.0	2414.0	7258.0	ORF1ab	1.0	2420.0	6.0	same gene	2021-10	2021	10
7514	7508	6	4	0.12653	7249.0	ORF1ab	1.0	2417.0	7243.0	ORF1ab	1.0	2415.0	2.0	same gene	2021-10	2021	10
7520	7509	11	4	0.12653	7255.0	ORF1ab	1.0	2419.0	7244.0	ORF1ab	2.0	2415.0	4.0	same gene	2021-10	2021	10
7505	7520	15	4	0.12653	7240.0	ORF1ab	1.0	2414.0	7255.0	ORF1ab	1.0	2419.0	5.0	same gene	2021-10	2021	10
7515	7508	7	4	0.12653	7250.0	ORF1ab	2.0	2417.0	7243.0	ORF1ab	1.0	2415.0	2.0	same gene	2021-10	2021	10
7517	7508	9	4	0.12653	7252.0	ORF1ab	1.0	2418.0	7243.0	ORF1ab	1.0	2415.0	3.0	same gene	2021-10	2021	10
7520	7508	12	4	0.12653	7255.0	ORF1ab	1.0	2419.0	7243.0	ORF1ab	1.0	2415.0	4.0	same gene	2021-10	2021	10
7523	7508	15	4	0.12653	7258.0	ORF1ab	1.0	2420.0	7243.0	ORF1ab	1.0	2415.0	5.0	same gene	2021-10	2021	10
7524	7509	15	4	0.12653	7259.0	ORF1ab	2.0	2420.0	7244.0	ORF1ab	2.0	2415.0	5.0	same gene	2021-10	2021	10
7524	7508	16	4	0.12653	7259.0	ORF1ab	2.0	2420.0	7243.0	ORF1ab	1.0	2415.0	5.0	same gene	2021-10	2021	10
7514	7509	5	4	0.12653	7249.0	ORF1ab	1.0	2417.0	7244.0	ORF1ab	2.0	2415.0	2.0	same gene	2021-10	2021	10
7523	7509	14	4	0.12653	7258.0	ORF1ab	1.0	2420.0	7244.0	ORF1ab	2.0	2415.0	5.0	same gene	2021-10	2021	10
7515	7509	6	4	0.12653	7250.0	ORF1ab	2.0	2417.0	7244.0	ORF1ab	2.0	2415.0	2.0	same gene	2021-10	2021	10
7509	7520	11	4	0.12653	7244.0	ORF1ab	2.0	2415.0	7255.0	ORF1ab	1.0	2419.0	4.0	same gene	2021-10	2021	10
7505	7524	19	4	0.12653	7240.0	ORF1ab	1.0	2414.0	7259.0	ORF1ab	2.0	2420.0	6.0	same gene	2021-10	2021	10
7506	7511	5	4	0.12653	7241.0	ORF1ab	2.0	2414.0	7246.0	ORF1ab	1.0	2416.0	2.0	same gene	2021-10	2021	10
7509	7517	8	4	0.12653	7244.0	ORF1ab	2.0	2415.0	7252.0	ORF1ab	1.0	2418.0	3.0	same gene	2021-10	2021	10
7509	7515	6	4	0.12653	7244.0	ORF1ab	2.0	2415.0	7250.0	ORF1ab	2.0	2417.0	2.0	same gene	2021-10	2021	10
7509	7524	15	4	0.12653	7244.0	ORF1ab	2.0	2415.0	7259.0	ORF1ab	2.0	2420.0	5.0	same gene	2021-10	2021	10
7509	7514	5	4	0.12653	7244.0	ORF1ab	2.0	2415.0	7249.0	ORF1ab	1.0	2417.0	2.0	same gene	2021-10	2021	10
7508	7524	16	4	0.12653	7243.0	ORF1ab	1.0	2415.0	7259.0	ORF1ab	2.0	2420.0	5.0	same gene	2021-10	2021	10
7508	7523	15	4	0.12653	7243.0	ORF1ab	1.0	2415.0	7258.0	ORF1ab	1.0	2420.0	5.0	same gene	2021-10	2021	10
7508	7520	12	4	0.12653	7243.0	ORF1ab	1.0	2415.0	7255.0	ORF1ab	1.0	2419.0	4.0	same gene	2021-10	2021	10
4793	4801	8	4	0.12653	4528.0	ORF1ab	1.0	1510.0	4536.0	ORF1ab	3.0	1512.0	2.0	same gene	2021-10	2021	10
7508	7517	9	4	0.12653	7243.0	ORF1ab	1.0	2415.0	7252.0	ORF1ab	1.0	2418.0	3.0	same gene	2021-10	2021	10
7508	7515	7	4	0.12653	7243.0	ORF1ab	1.0	2415.0	7250.0	ORF1ab	2.0	2417.0	2.0	same gene	2021-10	2021	10
7508	7514	6	4	0.12653	7243.0	ORF1ab	1.0	2415.0	7249.0	ORF1ab	1.0	2417.0	2.0	same gene	2021-10	2021	10
7507	7524	17	4	0.12653	7242.0	ORF1ab	3.0	2414.0	7259.0	ORF1ab	2.0	2420.0	6.0	same gene	2021-10	2021	10
4801	4791	10	4	0.12653	4536.0	ORF1ab	3.0	1512.0	4526.0	ORF1ab	2.0	1509.0	3.0	same gene	2021-10	2021	10
7507	7523	16	4	0.12653	7242.0	ORF1ab	3.0	2414.0	7258.0	ORF1ab	1.0	2420.0	6.0	same gene	2021-10	2021	10
7507	7520	13	4	0.12653	7242.0	ORF1ab	3.0	2414.0	7255.0	ORF1ab	1.0	2419.0	5.0	same gene	2021-10	2021	10
4801	4793	8	4	0.12653	4536.0	ORF1ab	3.0	1512.0	4528.0	ORF1ab	1.0	1510.0	2.0	same gene	2021-10	2021	10
7507	7517	10	4	0.12653	7242.0	ORF1ab	3.0	2414.0	7252.0	ORF1ab	1.0	2418.0	4.0	same gene	2021-10	2021	10
7507	7515	8	4	0.12653	7242.0	ORF1ab	3.0	2414.0	7250.0	ORF1ab	2.0	2417.0	3.0	same gene	2021-10	2021	10
7507	7514	7	4	0.12653	7242.0	ORF1ab	3.0	2414.0	7249.0	ORF1ab	1.0	2417.0	3.0	same gene	2021-10	2021	10
7507	7511	4	4	0.12653	7242.0	ORF1ab	3.0	2414.0	7246.0	ORF1ab	1.0	2416.0	2.0	same gene	2021-10	2021	10
7506	7524	18	4	0.12653	7241.0	ORF1ab	2.0	2414.0	7259.0	ORF1ab	2.0	2420.0	6.0	same gene	2021-10	2021	10
7502	7520	18	4	0.12653	7237.0	ORF1ab	1.0	2413.0	7255.0	ORF1ab	1.0	2419.0	6.0	same gene	2021-10	2021	10
4791	4801	10	4	0.12653	4526.0	ORF1ab	2.0	1509.0	4536.0	ORF1ab	3.0	1512.0	3.0	same gene	2021-10	2021	10
7506	7523	17	4	0.12653	7241.0	ORF1ab	2.0	2414.0	7258.0	ORF1ab	1.0	2420.0	6.0	same gene	2021-10	2021	10
7506	7520	14	4	0.12653	7241.0	ORF1ab	2.0	2414.0	7255.0	ORF1ab	1.0	2419.0	5.0	same gene	2021-10	2021	10
7506	7517	11	4	0.12653	7241.0	ORF1ab	2.0	2414.0	7252.0	ORF1ab	1.0	2418.0	4.0	same gene	2021-10	2021	10
7509	7523	14	4	0.12653	7244.0	ORF1ab	2.0	2415.0	7258.0	ORF1ab	1.0	2420.0	5.0	same gene	2021-10	2021	10
7506	7515	9	4	0.12653	7241.0	ORF1ab	2.0	2414.0	7250.0	ORF1ab	2.0	2417.0	3.0	same gene	2021-10	2021	10
7506	7514	8	4	0.12653	7241.0	ORF1ab	2.0	2414.0	7249.0	ORF1ab	1.0	2417.0	3.0	same gene	2021-10	2021	10
7502	7523	21	4	0.12653	7237.0	ORF1ab	1.0	2413.0	7258.0	ORF1ab	1.0	2420.0	7.0	same gene	2021-10	2021	10
7503	7515	12	4	0.12653	7238.0	ORF1ab	2.0	2413.0	7250.0	ORF1ab	2.0	2417.0	4.0	same gene	2021-10	2021	10
7499	7509	10	4	0.12653	7234.0	ORF1ab	1.0	2412.0	7244.0	ORF1ab	2.0	2415.0	3.0	same gene	2021-10	2021	10
7500	7523	23	4	0.12653	7235.0	ORF1ab	2.0	2412.0	7258.0	ORF1ab	1.0	2420.0	8.0	same gene	2021-10	2021	10
7500	7511	11	4	0.12653	7235.0	ORF1ab	2.0	2412.0	7246.0	ORF1ab	1.0	2416.0	4.0	same gene	2021-10	2021	10
7503	7511	8	4	0.12653	7238.0	ORF1ab	2.0	2413.0	7246.0	ORF1ab	1.0	2416.0	3.0	same gene	2021-10	2021	10
7500	7514	14	4	0.12653	7235.0	ORF1ab	2.0	2412.0	7249.0	ORF1ab	1.0	2417.0	5.0	same gene	2021-10	2021	10
7500	7515	15	4	0.12653	7235.0	ORF1ab	2.0	2412.0	7250.0	ORF1ab	2.0	2417.0	5.0	same gene	2021-10	2021	10
7500	7517	17	4	0.12653	7235.0	ORF1ab	2.0	2412.0	7252.0	ORF1ab	1.0	2418.0	6.0	same gene	2021-10	2021	10
7502	7498	4	4	0.12653	7237.0	ORF1ab	1.0	2413.0	7233.0	ORF1ab	3.0	2411.0	2.0	same gene	2021-10	2021	10
7503	7498	5	4	0.12653	7238.0	ORF1ab	2.0	2413.0	7233.0	ORF1ab	3.0	2411.0	2.0	same gene	2021-10	2021	10
7523	7501	22	4	0.12653	7258.0	ORF1ab	1.0	2420.0	7236.0	ORF1ab	3.0	2412.0	8.0	same gene	2021-10	2021	10
7524	7501	23	4	0.12653	7259.0	ORF1ab	2.0	2420.0	7236.0	ORF1ab	3.0	2412.0	8.0	same gene	2021-10	2021	10
7505	7498	7	4	0.12653	7240.0	ORF1ab	1.0	2414.0	7233.0	ORF1ab	3.0	2411.0	3.0	same gene	2021-10	2021	10
7500	7520	20	4	0.12653	7235.0	ORF1ab	2.0	2412.0	7255.0	ORF1ab	1.0	2419.0	7.0	same gene	2021-10	2021	10
7500	7524	24	4	0.12653	7235.0	ORF1ab	2.0	2412.0	7259.0	ORF1ab	2.0	2420.0	8.0	same gene	2021-10	2021	10
7508	7499	9	4	0.12653	7243.0	ORF1ab	1.0	2415.0	7234.0	ORF1ab	1.0	2412.0	3.0	same gene	2021-10	2021	10
7510	7502	8	4	0.12653	7245.0	ORF1ab	3.0	2415.0	7237.0	ORF1ab	1.0	2413.0	2.0	same gene	2021-10	2021	10
7506	7498	8	4	0.12653	7241.0	ORF1ab	2.0	2414.0	7233.0	ORF1ab	3.0	2411.0	3.0	same gene	2021-10	2021	10
7507	7498	9	4	0.12653	7242.0	ORF1ab	3.0	2414.0	7233.0	ORF1ab	3.0	2411.0	3.0	same gene	2021-10	2021	10
7508	7498	10	4	0.12653	7243.0	ORF1ab	1.0	2415.0	7233.0	ORF1ab	3.0	2411.0	4.0	same gene	2021-10	2021	10
7509	7498	11	4	0.12653	7244.0	ORF1ab	2.0	2415.0	7233.0	ORF1ab	3.0	2411.0	4.0	same gene	2021-10	2021	10
7505	7499	6	4	0.12653	7240.0	ORF1ab	1.0	2414.0	7234.0	ORF1ab	1.0	2412.0	2.0	same gene	2021-10	2021	10
7511	7502	9	4	0.12653	7246.0	ORF1ab	1.0	2416.0	7237.0	ORF1ab	1.0	2413.0	3.0	same gene	2021-10	2021	10
7514	7502	12	4	0.12653	7249.0	ORF1ab	1.0	2417.0	7237.0	ORF1ab	1.0	2413.0	4.0	same gene	2021-10	2021	10
7506	7499	7	4	0.12653	7241.0	ORF1ab	2.0	2414.0	7234.0	ORF1ab	1.0	2412.0	2.0	same gene	2021-10	2021	10
7507	7499	8	4	0.12653	7242.0	ORF1ab	3.0	2414.0	7234.0	ORF1ab	1.0	2412.0	2.0	same gene	2021-10	2021	10
7515	7502	13	4	0.12653	7250.0	ORF1ab	2.0	2417.0	7237.0	ORF1ab	1.0	2413.0	4.0	same gene	2021-10	2021	10
7520	7501	19	4	0.12653	7255.0	ORF1ab	1.0	2419.0	7236.0	ORF1ab	3.0	2412.0	7.0	same gene	2021-10	2021	10
7503	7514	11	4	0.12653	7238.0	ORF1ab	2.0	2413.0	7249.0	ORF1ab	1.0	2417.0	4.0	same gene	2021-10	2021	10
7500	7510	10	4	0.12653	7235.0	ORF1ab	2.0	2412.0	7245.0	ORF1ab	3.0	2415.0	3.0	same gene	2021-10	2021	10
7517	7501	16	4	0.12653	7252.0	ORF1ab	1.0	2418.0	7236.0	ORF1ab	3.0	2412.0	6.0	same gene	2021-10	2021	10
7498	7509	11	4	0.12653	7233.0	ORF1ab	3.0	2411.0	7244.0	ORF1ab	2.0	2415.0	4.0	same gene	2021-10	2021	10
7498	7508	10	4	0.12653	7233.0	ORF1ab	3.0	2411.0	7243.0	ORF1ab	1.0	2415.0	4.0	same gene	2021-10	2021	10
7498	7507	9	4	0.12653	7233.0	ORF1ab	3.0	2411.0	7242.0	ORF1ab	3.0	2414.0	3.0	same gene	2021-10	2021	10
7498	7506	8	4	0.12653	7233.0	ORF1ab	3.0	2411.0	7241.0	ORF1ab	2.0	2414.0	3.0	same gene	2021-10	2021	10
7498	7505	7	4	0.12653	7233.0	ORF1ab	3.0	2411.0	7240.0	ORF1ab	1.0	2414.0	3.0	same gene	2021-10	2021	10
7498	7503	5	4	0.12653	7233.0	ORF1ab	3.0	2411.0	7238.0	ORF1ab	2.0	2413.0	2.0	same gene	2021-10	2021	10
7498	7502	4	4	0.12653	7233.0	ORF1ab	3.0	2411.0	7237.0	ORF1ab	1.0	2413.0	2.0	same gene	2021-10	2021	10
7499	7505	6	4	0.12653	7234.0	ORF1ab	1.0	2412.0	7240.0	ORF1ab	1.0	2414.0	2.0	same gene	2021-10	2021	10
7510	7500	10	4	0.12653	7245.0	ORF1ab	3.0	2415.0	7235.0	ORF1ab	2.0	2412.0	3.0	same gene	2021-10	2021	10
7511	7500	11	4	0.12653	7246.0	ORF1ab	1.0	2416.0	7235.0	ORF1ab	2.0	2412.0	4.0	same gene	2021-10	2021	10
7514	7500	14	4	0.12653	7249.0	ORF1ab	1.0	2417.0	7235.0	ORF1ab	2.0	2412.0	5.0	same gene	2021-10	2021	10
7515	7500	15	4	0.12653	7250.0	ORF1ab	2.0	2417.0	7235.0	ORF1ab	2.0	2412.0	5.0	same gene	2021-10	2021	10
7517	7500	17	4	0.12653	7252.0	ORF1ab	1.0	2418.0	7235.0	ORF1ab	2.0	2412.0	6.0	same gene	2021-10	2021	10
7520	7500	20	4	0.12653	7255.0	ORF1ab	1.0	2419.0	7235.0	ORF1ab	2.0	2412.0	7.0	same gene	2021-10	2021	10
7523	7500	23	4	0.12653	7258.0	ORF1ab	1.0	2420.0	7235.0	ORF1ab	2.0	2412.0	8.0	same gene	2021-10	2021	10
7499	7506	7	4	0.12653	7234.0	ORF1ab	1.0	2412.0	7241.0	ORF1ab	2.0	2414.0	2.0	same gene	2021-10	2021	10
7499	7507	8	4	0.12653	7234.0	ORF1ab	1.0	2412.0	7242.0	ORF1ab	3.0	2414.0	2.0	same gene	2021-10	2021	10
7524	7500	24	4	0.12653	7259.0	ORF1ab	2.0	2420.0	7235.0	ORF1ab	2.0	2412.0	8.0	same gene	2021-10	2021	10
7499	7508	9	4	0.12653	7234.0	ORF1ab	1.0	2412.0	7243.0	ORF1ab	1.0	2415.0	3.0	same gene	2021-10	2021	10
7510	7501	9	4	0.12653	7245.0	ORF1ab	3.0	2415.0	7236.0	ORF1ab	3.0	2412.0	3.0	same gene	2021-10	2021	10
7511	7501	10	4	0.12653	7246.0	ORF1ab	1.0	2416.0	7236.0	ORF1ab	3.0	2412.0	4.0	same gene	2021-10	2021	10
7514	7501	13	4	0.12653	7249.0	ORF1ab	1.0	2417.0	7236.0	ORF1ab	3.0	2412.0	5.0	same gene	2021-10	2021	10
7515	7501	14	4	0.12653	7250.0	ORF1ab	2.0	2417.0	7236.0	ORF1ab	3.0	2412.0	5.0	same gene	2021-10	2021	10
7517	7502	15	4	0.12653	7252.0	ORF1ab	1.0	2418.0	7237.0	ORF1ab	1.0	2413.0	5.0	same gene	2021-10	2021	10
7503	7510	7	4	0.12653	7238.0	ORF1ab	2.0	2413.0	7245.0	ORF1ab	3.0	2415.0	2.0	same gene	2021-10	2021	10
7520	7502	18	4	0.12653	7255.0	ORF1ab	1.0	2419.0	7237.0	ORF1ab	1.0	2413.0	6.0	same gene	2021-10	2021	10
7501	7520	19	4	0.12653	7236.0	ORF1ab	3.0	2412.0	7255.0	ORF1ab	1.0	2419.0	7.0	same gene	2021-10	2021	10
7502	7524	22	4	0.12653	7237.0	ORF1ab	1.0	2413.0	7259.0	ORF1ab	2.0	2420.0	7.0	same gene	2021-10	2021	10
7511	7505	6	4	0.12653	7246.0	ORF1ab	1.0	2416.0	7240.0	ORF1ab	1.0	2414.0	2.0	same gene	2021-10	2021	10
7514	7505	9	4	0.12653	7249.0	ORF1ab	1.0	2417.0	7240.0	ORF1ab	1.0	2414.0	3.0	same gene	2021-10	2021	10
7515	7505	10	4	0.12653	7250.0	ORF1ab	2.0	2417.0	7240.0	ORF1ab	1.0	2414.0	3.0	same gene	2021-10	2021	10
7523	7502	21	4	0.12653	7258.0	ORF1ab	1.0	2420.0	7237.0	ORF1ab	1.0	2413.0	7.0	same gene	2021-10	2021	10
7520	7505	15	4	0.12653	7255.0	ORF1ab	1.0	2419.0	7240.0	ORF1ab	1.0	2414.0	5.0	same gene	2021-10	2021	10
7523	7505	18	4	0.12653	7258.0	ORF1ab	1.0	2420.0	7240.0	ORF1ab	1.0	2414.0	6.0	same gene	2021-10	2021	10
7524	7505	19	4	0.12653	7259.0	ORF1ab	2.0	2420.0	7240.0	ORF1ab	1.0	2414.0	6.0	same gene	2021-10	2021	10
7511	7506	5	4	0.12653	7246.0	ORF1ab	1.0	2416.0	7241.0	ORF1ab	2.0	2414.0	2.0	same gene	2021-10	2021	10
7514	7506	8	4	0.12653	7249.0	ORF1ab	1.0	2417.0	7241.0	ORF1ab	2.0	2414.0	3.0	same gene	2021-10	2021	10
7515	7506	9	4	0.12653	7250.0	ORF1ab	2.0	2417.0	7241.0	ORF1ab	2.0	2414.0	3.0	same gene	2021-10	2021	10
7517	7506	11	4	0.12653	7252.0	ORF1ab	1.0	2418.0	7241.0	ORF1ab	2.0	2414.0	4.0	same gene	2021-10	2021	10
7520	7506	14	4	0.12653	7255.0	ORF1ab	1.0	2419.0	7241.0	ORF1ab	2.0	2414.0	5.0	same gene	2021-10	2021	10
7523	7506	17	4	0.12653	7258.0	ORF1ab	1.0	2420.0	7241.0	ORF1ab	2.0	2414.0	6.0	same gene	2021-10	2021	10
7501	7524	23	4	0.12653	7236.0	ORF1ab	3.0	2412.0	7259.0	ORF1ab	2.0	2420.0	8.0	same gene	2021-10	2021	10
7502	7510	8	4	0.12653	7237.0	ORF1ab	1.0	2413.0	7245.0	ORF1ab	3.0	2415.0	2.0	same gene	2021-10	2021	10
7502	7511	9	4	0.12653	7237.0	ORF1ab	1.0	2413.0	7246.0	ORF1ab	1.0	2416.0	3.0	same gene	2021-10	2021	10
7524	7506	18	4	0.12653	7259.0	ORF1ab	2.0	2420.0	7241.0	ORF1ab	2.0	2414.0	6.0	same gene	2021-10	2021	10
7502	7514	12	4	0.12653	7237.0	ORF1ab	1.0	2413.0	7249.0	ORF1ab	1.0	2417.0	4.0	same gene	2021-10	2021	10
7502	7515	13	4	0.12653	7237.0	ORF1ab	1.0	2413.0	7250.0	ORF1ab	2.0	2417.0	4.0	same gene	2021-10	2021	10
7502	7517	15	4	0.12653	7237.0	ORF1ab	1.0	2413.0	7252.0	ORF1ab	1.0	2418.0	5.0	same gene	2021-10	2021	10
7511	7507	4	4	0.12653	7246.0	ORF1ab	1.0	2416.0	7242.0	ORF1ab	3.0	2414.0	2.0	same gene	2021-10	2021	10
7514	7507	7	4	0.12653	7249.0	ORF1ab	1.0	2417.0	7242.0	ORF1ab	3.0	2414.0	3.0	same gene	2021-10	2021	10
7515	7507	8	4	0.12653	7250.0	ORF1ab	2.0	2417.0	7242.0	ORF1ab	3.0	2414.0	3.0	same gene	2021-10	2021	10
7517	7507	10	4	0.12653	7252.0	ORF1ab	1.0	2418.0	7242.0	ORF1ab	3.0	2414.0	4.0	same gene	2021-10	2021	10
7520	7507	13	4	0.12653	7255.0	ORF1ab	1.0	2419.0	7242.0	ORF1ab	3.0	2414.0	5.0	same gene	2021-10	2021	10
7523	7507	16	4	0.12653	7258.0	ORF1ab	1.0	2420.0	7242.0	ORF1ab	3.0	2414.0	6.0	same gene	2021-10	2021	10
7501	7523	22	4	0.12653	7236.0	ORF1ab	3.0	2412.0	7258.0	ORF1ab	1.0	2420.0	8.0	same gene	2021-10	2021	10
7517	7505	12	4	0.12653	7252.0	ORF1ab	1.0	2418.0	7240.0	ORF1ab	1.0	2414.0	4.0	same gene	2021-10	2021	10
7524	7503	21	4	0.12653	7259.0	ORF1ab	2.0	2420.0	7238.0	ORF1ab	2.0	2413.0	7.0	same gene	2021-10	2021	10
7520	7503	17	4	0.12653	7255.0	ORF1ab	1.0	2419.0	7238.0	ORF1ab	2.0	2413.0	6.0	same gene	2021-10	2021	10
7515	7503	12	4	0.12653	7250.0	ORF1ab	2.0	2417.0	7238.0	ORF1ab	2.0	2413.0	4.0	same gene	2021-10	2021	10
7514	7503	11	4	0.12653	7249.0	ORF1ab	1.0	2417.0	7238.0	ORF1ab	2.0	2413.0	4.0	same gene	2021-10	2021	10
7501	7510	9	4	0.12653	7236.0	ORF1ab	3.0	2412.0	7245.0	ORF1ab	3.0	2415.0	3.0	same gene	2021-10	2021	10
7501	7515	14	4	0.12653	7236.0	ORF1ab	3.0	2412.0	7250.0	ORF1ab	2.0	2417.0	5.0	same gene	2021-10	2021	10
7501	7517	16	4	0.12653	7236.0	ORF1ab	3.0	2412.0	7252.0	ORF1ab	1.0	2418.0	6.0	same gene	2021-10	2021	10
7501	7514	13	4	0.12653	7236.0	ORF1ab	3.0	2412.0	7249.0	ORF1ab	1.0	2417.0	5.0	same gene	2021-10	2021	10
7517	7503	14	4	0.12653	7252.0	ORF1ab	1.0	2418.0	7238.0	ORF1ab	2.0	2413.0	5.0	same gene	2021-10	2021	10
7511	7503	8	4	0.12653	7246.0	ORF1ab	1.0	2416.0	7238.0	ORF1ab	2.0	2413.0	3.0	same gene	2021-10	2021	10
7523	7503	20	4	0.12653	7258.0	ORF1ab	1.0	2420.0	7238.0	ORF1ab	2.0	2413.0	7.0	same gene	2021-10	2021	10
7510	7503	7	4	0.12653	7245.0	ORF1ab	3.0	2415.0	7238.0	ORF1ab	2.0	2413.0	2.0	same gene	2021-10	2021	10
7501	7511	10	4	0.12653	7236.0	ORF1ab	3.0	2412.0	7246.0	ORF1ab	1.0	2416.0	4.0	same gene	2021-10	2021	10
7524	7502	22	4	0.12653	7259.0	ORF1ab	2.0	2420.0	7237.0	ORF1ab	1.0	2413.0	7.0	same gene	2021-10	2021	10
7509	7499	10	4	0.12653	7244.0	ORF1ab	2.0	2415.0	7234.0	ORF1ab	1.0	2412.0	3.0	same gene	2021-10	2021	10
4793	4804	11	4	0.12652	4528.0	ORF1ab	1.0	1510.0	4539.0	ORF1ab	3.0	1513.0	3.0	same gene	2021-10	2021	10
7525	7499	26	4	0.12652	7260.0	ORF1ab	3.0	2420.0	7234.0	ORF1ab	1.0	2412.0	8.0	same gene	2021-10	2021	10
7527	7498	29	4	0.12652	7262.0	ORF1ab	2.0	2421.0	7233.0	ORF1ab	3.0	2411.0	10.0	same gene	2021-10	2021	10
7525	7498	27	4	0.12652	7260.0	ORF1ab	3.0	2420.0	7233.0	ORF1ab	3.0	2411.0	9.0	same gene	2021-10	2021	10
7498	7527	29	4	0.12652	7233.0	ORF1ab	3.0	2411.0	7262.0	ORF1ab	2.0	2421.0	10.0	same gene	2021-10	2021	10
7498	7525	27	4	0.12652	7233.0	ORF1ab	3.0	2411.0	7260.0	ORF1ab	3.0	2420.0	9.0	same gene	2021-10	2021	10
4791	4804	13	4	0.12652	4526.0	ORF1ab	2.0	1509.0	4539.0	ORF1ab	3.0	1513.0	4.0	same gene	2021-10	2021	10
4791	4802	11	4	0.12652	4526.0	ORF1ab	2.0	1509.0	4537.0	ORF1ab	1.0	1513.0	4.0	same gene	2021-10	2021	10
4802	4796	6	4	0.12652	4537.0	ORF1ab	1.0	1513.0	4531.0	ORF1ab	1.0	1511.0	2.0	same gene	2021-10	2021	10
4804	4796	8	4	0.12652	4539.0	ORF1ab	3.0	1513.0	4531.0	ORF1ab	1.0	1511.0	2.0	same gene	2021-10	2021	10
4802	4793	9	4	0.12652	4537.0	ORF1ab	1.0	1513.0	4528.0	ORF1ab	1.0	1510.0	3.0	same gene	2021-10	2021	10
7499	7527	28	4	0.12652	7234.0	ORF1ab	1.0	2412.0	7262.0	ORF1ab	2.0	2421.0	9.0	same gene	2021-10	2021	10
4796	4802	6	4	0.12652	4531.0	ORF1ab	1.0	1511.0	4537.0	ORF1ab	1.0	1513.0	2.0	same gene	2021-10	2021	10
7527	7499	28	4	0.12652	7262.0	ORF1ab	2.0	2421.0	7234.0	ORF1ab	1.0	2412.0	9.0	same gene	2021-10	2021	10
4796	4804	8	4	0.12652	4531.0	ORF1ab	1.0	1511.0	4539.0	ORF1ab	3.0	1513.0	2.0	same gene	2021-10	2021	10
4804	4791	13	4	0.12652	4539.0	ORF1ab	3.0	1513.0	4526.0	ORF1ab	2.0	1509.0	4.0	same gene	2021-10	2021	10
4793	4802	9	4	0.12652	4528.0	ORF1ab	1.0	1510.0	4537.0	ORF1ab	1.0	1513.0	3.0	same gene	2021-10	2021	10
4802	4791	11	4	0.12652	4537.0	ORF1ab	1.0	1513.0	4526.0	ORF1ab	2.0	1509.0	4.0	same gene	2021-10	2021	10
4804	4793	11	4	0.12652	4539.0	ORF1ab	3.0	1513.0	4528.0	ORF1ab	1.0	1510.0	3.0	same gene	2021-10	2021	10
7499	7525	26	4	0.12652	7234.0	ORF1ab	1.0	2412.0	7260.0	ORF1ab	3.0	2420.0	8.0	same gene	2021-10	2021	10
1732	1737	5	4	0.1265	1467.0	ORF1ab	3.0	489.0	1472.0	ORF1ab	2.0	491.0	2.0	same gene	2021-10	2021	10
1732	1744	12	4	0.1265	1467.0	ORF1ab	3.0	489.0	1479.0	ORF1ab	3.0	493.0	4.0	same gene	2021-10	2021	10
1739	1732	7	4	0.1265	1474.0	ORF1ab	1.0	492.0	1467.0	ORF1ab	3.0	489.0	3.0	same gene	2021-10	2021	10
1744	1732	12	4	0.1265	1479.0	ORF1ab	3.0	493.0	1467.0	ORF1ab	3.0	489.0	4.0	same gene	2021-10	2021	10
1737	1732	5	4	0.1265	1472.0	ORF1ab	2.0	491.0	1467.0	ORF1ab	3.0	489.0	2.0	same gene	2021-10	2021	10
1732	1739	7	4	0.1265	1467.0	ORF1ab	3.0	489.0	1474.0	ORF1ab	1.0	492.0	3.0	same gene	2021-10	2021	10
1732	1748	16	4	0.1265	1467.0	ORF1ab	3.0	489.0	1483.0	ORF1ab	1.0	495.0	6.0	same gene	2021-10	2021	10
1749	1732	17	4	0.1265	1484.0	ORF1ab	2.0	495.0	1467.0	ORF1ab	3.0	489.0	6.0	same gene	2021-10	2021	10
1748	1732	16	4	0.1265	1483.0	ORF1ab	1.0	495.0	1467.0	ORF1ab	3.0	489.0	6.0	same gene	2021-10	2021	10
1732	1749	17	4	0.1265	1467.0	ORF1ab	3.0	489.0	1484.0	ORF1ab	2.0	495.0	6.0	same gene	2021-10	2021	10
7509	7504	5	4	0.12649	7244.0	ORF1ab	2.0	2415.0	7239.0	ORF1ab	3.0	2413.0	2.0	same gene	2021-10	2021	10
7504	7508	4	4	0.12649	7239.0	ORF1ab	3.0	2413.0	7243.0	ORF1ab	1.0	2415.0	2.0	same gene	2021-10	2021	10
7504	7509	5	4	0.12649	7239.0	ORF1ab	3.0	2413.0	7244.0	ORF1ab	2.0	2415.0	2.0	same gene	2021-10	2021	10
7508	7504	4	4	0.12649	7243.0	ORF1ab	1.0	2415.0	7239.0	ORF1ab	3.0	2413.0	2.0	same gene	2021-10	2021	10
7522	7513	9	4	0.12647	7257.0	ORF1ab	3.0	2419.0	7248.0	ORF1ab	3.0	2416.0	3.0	same gene	2021-10	2021	10
4793	4800	7	4	0.12647	4528.0	ORF1ab	1.0	1510.0	4535.0	ORF1ab	2.0	1512.0	2.0	same gene	2021-10	2021	10
7522	7515	7	4	0.12647	7257.0	ORF1ab	3.0	2419.0	7250.0	ORF1ab	2.0	2417.0	2.0	same gene	2021-10	2021	10
4791	4800	9	4	0.12647	4526.0	ORF1ab	2.0	1509.0	4535.0	ORF1ab	2.0	1512.0	3.0	same gene	2021-10	2021	10
7510	7522	12	4	0.12647	7245.0	ORF1ab	3.0	2415.0	7257.0	ORF1ab	3.0	2419.0	4.0	same gene	2021-10	2021	10
7522	7514	8	4	0.12647	7257.0	ORF1ab	3.0	2419.0	7249.0	ORF1ab	1.0	2417.0	2.0	same gene	2021-10	2021	10
7514	7522	8	4	0.12647	7249.0	ORF1ab	1.0	2417.0	7257.0	ORF1ab	3.0	2419.0	2.0	same gene	2021-10	2021	10
4800	4793	7	4	0.12647	4535.0	ORF1ab	2.0	1512.0	4528.0	ORF1ab	1.0	1510.0	2.0	same gene	2021-10	2021	10
4800	4791	9	4	0.12647	4535.0	ORF1ab	2.0	1512.0	4526.0	ORF1ab	2.0	1509.0	3.0	same gene	2021-10	2021	10
7522	7510	12	4	0.12647	7257.0	ORF1ab	3.0	2419.0	7245.0	ORF1ab	3.0	2415.0	4.0	same gene	2021-10	2021	10
7513	7522	9	4	0.12647	7248.0	ORF1ab	3.0	2416.0	7257.0	ORF1ab	3.0	2419.0	3.0	same gene	2021-10	2021	10
7522	7511	11	4	0.12647	7257.0	ORF1ab	3.0	2419.0	7246.0	ORF1ab	1.0	2416.0	3.0	same gene	2021-10	2021	10
7515	7522	7	4	0.12647	7250.0	ORF1ab	2.0	2417.0	7257.0	ORF1ab	3.0	2419.0	2.0	same gene	2021-10	2021	10
7511	7522	11	4	0.12647	7246.0	ORF1ab	1.0	2416.0	7257.0	ORF1ab	3.0	2419.0	3.0	same gene	2021-10	2021	10
4799	4792	7	4	0.12646	4534.0	ORF1ab	1.0	1512.0	4527.0	ORF1ab	3.0	1509.0	3.0	same gene	2021-10	2021	10
4791	4798	7	4	0.12646	4526.0	ORF1ab	2.0	1509.0	4533.0	ORF1ab	3.0	1511.0	2.0	same gene	2021-10	2021	10
4792	4799	7	4	0.12646	4527.0	ORF1ab	3.0	1509.0	4534.0	ORF1ab	1.0	1512.0	3.0	same gene	2021-10	2021	10
4792	4796	4	4	0.12646	4527.0	ORF1ab	3.0	1509.0	4531.0	ORF1ab	1.0	1511.0	2.0	same gene	2021-10	2021	10
4803	4792	11	4	0.12646	4538.0	ORF1ab	2.0	1513.0	4527.0	ORF1ab	3.0	1509.0	4.0	same gene	2021-10	2021	10
4792	4803	11	4	0.12646	4527.0	ORF1ab	3.0	1509.0	4538.0	ORF1ab	2.0	1513.0	4.0	same gene	2021-10	2021	10
4798	4791	7	4	0.12646	4533.0	ORF1ab	3.0	1511.0	4526.0	ORF1ab	2.0	1509.0	2.0	same gene	2021-10	2021	10
4796	4792	4	4	0.12646	4531.0	ORF1ab	1.0	1511.0	4527.0	ORF1ab	3.0	1509.0	2.0	same gene	2021-10	2021	10
1729	1737	8	4	0.12645	1464.0	ORF1ab	3.0	488.0	1472.0	ORF1ab	2.0	491.0	3.0	same gene	2021-10	2021	10
7510	7516	6	4	0.12645	7245.0	ORF1ab	3.0	2415.0	7251.0	ORF1ab	3.0	2417.0	2.0	same gene	2021-10	2021	10
1729	1744	15	4	0.12645	1464.0	ORF1ab	3.0	488.0	1479.0	ORF1ab	3.0	493.0	5.0	same gene	2021-10	2021	10
7523	7519	4	4	0.12645	7258.0	ORF1ab	1.0	2420.0	7254.0	ORF1ab	3.0	2418.0	2.0	same gene	2021-10	2021	10
1729	1739	10	4	0.12645	1464.0	ORF1ab	3.0	488.0	1474.0	ORF1ab	1.0	492.0	4.0	same gene	2021-10	2021	10
7519	7511	8	4	0.12645	7254.0	ORF1ab	3.0	2418.0	7246.0	ORF1ab	1.0	2416.0	2.0	same gene	2021-10	2021	10
1729	1735	6	4	0.12645	1464.0	ORF1ab	3.0	488.0	1470.0	ORF1ab	3.0	490.0	2.0	same gene	2021-10	2021	10
1729	1733	4	4	0.12645	1464.0	ORF1ab	3.0	488.0	1468.0	ORF1ab	1.0	490.0	2.0	same gene	2021-10	2021	10
1735	1729	6	4	0.12645	1470.0	ORF1ab	3.0	490.0	1464.0	ORF1ab	3.0	488.0	2.0	same gene	2021-10	2021	10
7524	7516	8	4	0.12645	7259.0	ORF1ab	2.0	2420.0	7251.0	ORF1ab	3.0	2417.0	3.0	same gene	2021-10	2021	10
7523	7516	7	4	0.12645	7258.0	ORF1ab	1.0	2420.0	7251.0	ORF1ab	3.0	2417.0	3.0	same gene	2021-10	2021	10
7520	7516	4	4	0.12645	7255.0	ORF1ab	1.0	2419.0	7251.0	ORF1ab	3.0	2417.0	2.0	same gene	2021-10	2021	10
1733	1729	4	4	0.12645	1468.0	ORF1ab	1.0	490.0	1464.0	ORF1ab	3.0	488.0	2.0	same gene	2021-10	2021	10
1729	1748	19	4	0.12645	1464.0	ORF1ab	3.0	488.0	1483.0	ORF1ab	1.0	495.0	7.0	same gene	2021-10	2021	10
1729	1749	20	4	0.12645	1464.0	ORF1ab	3.0	488.0	1484.0	ORF1ab	2.0	495.0	7.0	same gene	2021-10	2021	10
1737	1729	8	4	0.12645	1472.0	ORF1ab	2.0	491.0	1464.0	ORF1ab	3.0	488.0	3.0	same gene	2021-10	2021	10
7511	7519	8	4	0.12645	7246.0	ORF1ab	1.0	2416.0	7254.0	ORF1ab	3.0	2418.0	2.0	same gene	2021-10	2021	10
7516	7510	6	4	0.12645	7251.0	ORF1ab	3.0	2417.0	7245.0	ORF1ab	3.0	2415.0	2.0	same gene	2021-10	2021	10
7519	7523	4	4	0.12645	7254.0	ORF1ab	3.0	2418.0	7258.0	ORF1ab	1.0	2420.0	2.0	same gene	2021-10	2021	10
7519	7510	9	4	0.12645	7254.0	ORF1ab	3.0	2418.0	7245.0	ORF1ab	3.0	2415.0	3.0	same gene	2021-10	2021	10
7516	7523	7	4	0.12645	7251.0	ORF1ab	3.0	2417.0	7258.0	ORF1ab	1.0	2420.0	3.0	same gene	2021-10	2021	10
7524	7519	5	4	0.12645	7259.0	ORF1ab	2.0	2420.0	7254.0	ORF1ab	3.0	2418.0	2.0	same gene	2021-10	2021	10
7516	7524	8	4	0.12645	7251.0	ORF1ab	3.0	2417.0	7259.0	ORF1ab	2.0	2420.0	3.0	same gene	2021-10	2021	10
7516	7520	4	4	0.12645	7251.0	ORF1ab	3.0	2417.0	7255.0	ORF1ab	1.0	2419.0	2.0	same gene	2021-10	2021	10
7519	7524	5	4	0.12645	7254.0	ORF1ab	3.0	2418.0	7259.0	ORF1ab	2.0	2420.0	2.0	same gene	2021-10	2021	10
1739	1729	10	4	0.12645	1474.0	ORF1ab	1.0	492.0	1464.0	ORF1ab	3.0	488.0	4.0	same gene	2021-10	2021	10
7510	7519	9	4	0.12645	7245.0	ORF1ab	3.0	2415.0	7254.0	ORF1ab	3.0	2418.0	3.0	same gene	2021-10	2021	10
1744	1729	15	4	0.12645	1479.0	ORF1ab	3.0	493.0	1464.0	ORF1ab	3.0	488.0	5.0	same gene	2021-10	2021	10
1748	1729	19	4	0.12645	1483.0	ORF1ab	1.0	495.0	1464.0	ORF1ab	3.0	488.0	7.0	same gene	2021-10	2021	10
1749	1729	20	4	0.12645	1484.0	ORF1ab	2.0	495.0	1464.0	ORF1ab	3.0	488.0	7.0	same gene	2021-10	2021	10
1733	1741	8	4	0.12644	1468.0	ORF1ab	1.0	490.0	1476.0	ORF1ab	3.0	492.0	2.0	same gene	2021-10	2021	10
1750	1741	9	4	0.12644	1485.0	ORF1ab	3.0	495.0	1476.0	ORF1ab	3.0	492.0	3.0	same gene	2021-10	2021	10
1741	1733	8	4	0.12644	1476.0	ORF1ab	3.0	492.0	1468.0	ORF1ab	1.0	490.0	2.0	same gene	2021-10	2021	10
1749	1741	8	4	0.12644	1484.0	ORF1ab	2.0	495.0	1476.0	ORF1ab	3.0	492.0	3.0	same gene	2021-10	2021	10
1748	1741	7	4	0.12644	1483.0	ORF1ab	1.0	495.0	1476.0	ORF1ab	3.0	492.0	3.0	same gene	2021-10	2021	10
1741	1750	9	4	0.12644	1476.0	ORF1ab	3.0	492.0	1485.0	ORF1ab	3.0	495.0	3.0	same gene	2021-10	2021	10
1741	1735	6	4	0.12644	1476.0	ORF1ab	3.0	492.0	1470.0	ORF1ab	3.0	490.0	2.0	same gene	2021-10	2021	10
1741	1731	10	4	0.12644	1476.0	ORF1ab	3.0	492.0	1466.0	ORF1ab	2.0	489.0	3.0	same gene	2021-10	2021	10
1735	1741	6	4	0.12644	1470.0	ORF1ab	3.0	490.0	1476.0	ORF1ab	3.0	492.0	2.0	same gene	2021-10	2021	10
1731	1741	10	4	0.12644	1466.0	ORF1ab	2.0	489.0	1476.0	ORF1ab	3.0	492.0	3.0	same gene	2021-10	2021	10
1741	1749	8	4	0.12644	1476.0	ORF1ab	3.0	492.0	1484.0	ORF1ab	2.0	495.0	3.0	same gene	2021-10	2021	10
1741	1748	7	4	0.12644	1476.0	ORF1ab	3.0	492.0	1483.0	ORF1ab	1.0	495.0	3.0	same gene	2021-10	2021	10
7511	7518	7	4	0.12643	7246.0	ORF1ab	1.0	2416.0	7253.0	ORF1ab	2.0	2418.0	2.0	same gene	2021-10	2021	10
7518	7524	6	4	0.12643	7253.0	ORF1ab	2.0	2418.0	7259.0	ORF1ab	2.0	2420.0	2.0	same gene	2021-10	2021	10
7523	7518	5	4	0.12643	7258.0	ORF1ab	1.0	2420.0	7253.0	ORF1ab	2.0	2418.0	2.0	same gene	2021-10	2021	10
7524	7518	6	4	0.12643	7259.0	ORF1ab	2.0	2420.0	7253.0	ORF1ab	2.0	2418.0	2.0	same gene	2021-10	2021	10
7518	7513	5	4	0.12643	7253.0	ORF1ab	2.0	2418.0	7248.0	ORF1ab	3.0	2416.0	2.0	same gene	2021-10	2021	10
7518	7510	8	4	0.12643	7253.0	ORF1ab	2.0	2418.0	7245.0	ORF1ab	3.0	2415.0	3.0	same gene	2021-10	2021	10
7513	7518	5	4	0.12643	7248.0	ORF1ab	3.0	2416.0	7253.0	ORF1ab	2.0	2418.0	2.0	same gene	2021-10	2021	10
7518	7511	7	4	0.12643	7253.0	ORF1ab	2.0	2418.0	7246.0	ORF1ab	1.0	2416.0	2.0	same gene	2021-10	2021	10
7518	7523	5	4	0.12643	7253.0	ORF1ab	2.0	2418.0	7258.0	ORF1ab	1.0	2420.0	2.0	same gene	2021-10	2021	10
7510	7518	8	4	0.12643	7245.0	ORF1ab	3.0	2415.0	7253.0	ORF1ab	2.0	2418.0	3.0	same gene	2021-10	2021	10
4799	4794	5	4	0.12641	4534.0	ORF1ab	1.0	1512.0	4529.0	ORF1ab	2.0	1510.0	2.0	same gene	2021-10	2021	10
4803	4794	9	4	0.12641	4538.0	ORF1ab	2.0	1513.0	4529.0	ORF1ab	2.0	1510.0	3.0	same gene	2021-10	2021	10
4794	4799	5	4	0.12641	4529.0	ORF1ab	2.0	1510.0	4534.0	ORF1ab	1.0	1512.0	2.0	same gene	2021-10	2021	10
4794	4803	9	4	0.12641	4529.0	ORF1ab	2.0	1510.0	4538.0	ORF1ab	2.0	1513.0	3.0	same gene	2021-10	2021	10
7498	4793	2705	4	0.12635	7233.0	ORF1ab	3.0	2411.0	4528.0	ORF1ab	1.0	1510.0	901.0	same gene	2021-10	2021	10
4803	7499	2696	4	0.12635	4538.0	ORF1ab	2.0	1513.0	7234.0	ORF1ab	1.0	2412.0	899.0	same gene	2021-10	2021	10
4791	7498	2707	4	0.12635	4526.0	ORF1ab	2.0	1509.0	7233.0	ORF1ab	3.0	2411.0	902.0	same gene	2021-10	2021	10
4799	7498	2699	4	0.12635	4534.0	ORF1ab	1.0	1512.0	7233.0	ORF1ab	3.0	2411.0	899.0	same gene	2021-10	2021	10
6637	6653	16	4	0.12635	6372.0	ORF1ab	3.0	2124.0	6388.0	ORF1ab	1.0	2130.0	6.0	same gene	2021-10	2021	10
4791	7499	2708	4	0.12635	4526.0	ORF1ab	2.0	1509.0	7234.0	ORF1ab	1.0	2412.0	903.0	same gene	2021-10	2021	10
4796	7499	2703	4	0.12635	4531.0	ORF1ab	1.0	1511.0	7234.0	ORF1ab	1.0	2412.0	901.0	same gene	2021-10	2021	10
7499	4803	2696	4	0.12635	7234.0	ORF1ab	1.0	2412.0	4538.0	ORF1ab	2.0	1513.0	899.0	same gene	2021-10	2021	10
7499	4793	2706	4	0.12635	7234.0	ORF1ab	1.0	2412.0	4528.0	ORF1ab	1.0	1510.0	902.0	same gene	2021-10	2021	10
7499	4799	2700	4	0.12635	7234.0	ORF1ab	1.0	2412.0	4534.0	ORF1ab	1.0	1512.0	900.0	same gene	2021-10	2021	10
7498	4799	2699	4	0.12635	7233.0	ORF1ab	3.0	2411.0	4534.0	ORF1ab	1.0	1512.0	899.0	same gene	2021-10	2021	10
7499	4796	2703	4	0.12635	7234.0	ORF1ab	1.0	2412.0	4531.0	ORF1ab	1.0	1511.0	901.0	same gene	2021-10	2021	10
4793	7499	2706	4	0.12635	4528.0	ORF1ab	1.0	1510.0	7234.0	ORF1ab	1.0	2412.0	902.0	same gene	2021-10	2021	10
4793	7498	2705	4	0.12635	4528.0	ORF1ab	1.0	1510.0	7233.0	ORF1ab	3.0	2411.0	901.0	same gene	2021-10	2021	10
4799	7499	2700	4	0.12635	4534.0	ORF1ab	1.0	1512.0	7234.0	ORF1ab	1.0	2412.0	900.0	same gene	2021-10	2021	10
7499	4791	2708	4	0.12635	7234.0	ORF1ab	1.0	2412.0	4526.0	ORF1ab	2.0	1509.0	903.0	same gene	2021-10	2021	10
7498	4791	2707	4	0.12635	7233.0	ORF1ab	3.0	2411.0	4526.0	ORF1ab	2.0	1509.0	902.0	same gene	2021-10	2021	10
6653	6637	16	4	0.12635	6388.0	ORF1ab	1.0	2130.0	6372.0	ORF1ab	3.0	2124.0	6.0	same gene	2021-10	2021	10
1748	1738	10	4	0.12631	1483.0	ORF1ab	1.0	495.0	1473.0	ORF1ab	3.0	491.0	4.0	same gene	2021-10	2021	10
1744	1738	6	4	0.12631	1479.0	ORF1ab	3.0	493.0	1473.0	ORF1ab	3.0	491.0	2.0	same gene	2021-10	2021	10
1738	1748	10	4	0.12631	1473.0	ORF1ab	3.0	491.0	1483.0	ORF1ab	1.0	495.0	4.0	same gene	2021-10	2021	10
1738	1749	11	4	0.12631	1473.0	ORF1ab	3.0	491.0	1484.0	ORF1ab	2.0	495.0	4.0	same gene	2021-10	2021	10
1731	1738	7	4	0.12631	1466.0	ORF1ab	2.0	489.0	1473.0	ORF1ab	3.0	491.0	2.0	same gene	2021-10	2021	10
1738	1744	6	4	0.12631	1473.0	ORF1ab	3.0	491.0	1479.0	ORF1ab	3.0	493.0	2.0	same gene	2021-10	2021	10
1749	1738	11	4	0.12631	1484.0	ORF1ab	2.0	495.0	1473.0	ORF1ab	3.0	491.0	4.0	same gene	2021-10	2021	10
1738	1731	7	4	0.12631	1473.0	ORF1ab	3.0	491.0	1466.0	ORF1ab	2.0	489.0	2.0	same gene	2021-10	2021	10
4076	1745	2331	4	0.12623	3811.0	ORF1ab	1.0	1271.0	1480.0	ORF1ab	1.0	494.0	777.0	same gene	2021-10	2021	10
1745	4076	2331	4	0.12623	1480.0	ORF1ab	1.0	494.0	3811.0	ORF1ab	1.0	1271.0	777.0	same gene	2021-10	2021	10
1754	7498	5744	4	0.12612	1489.0	ORF1ab	1.0	497.0	7233.0	ORF1ab	3.0	2411.0	1914.0	same gene	2021-10	2021	10
1751	7499	5748	4	0.12612	1486.0	ORF1ab	1.0	496.0	7234.0	ORF1ab	1.0	2412.0	1916.0	same gene	2021-10	2021	10
1751	7498	5747	4	0.12612	1486.0	ORF1ab	1.0	496.0	7233.0	ORF1ab	3.0	2411.0	1915.0	same gene	2021-10	2021	10
7499	1754	5745	4	0.12612	7234.0	ORF1ab	1.0	2412.0	1489.0	ORF1ab	1.0	497.0	1915.0	same gene	2021-10	2021	10
7498	1754	5744	4	0.12612	7233.0	ORF1ab	3.0	2411.0	1489.0	ORF1ab	1.0	497.0	1914.0	same gene	2021-10	2021	10
7499	1751	5748	4	0.12612	7234.0	ORF1ab	1.0	2412.0	1486.0	ORF1ab	1.0	496.0	1916.0	same gene	2021-10	2021	10
7498	1751	5747	4	0.12612	7233.0	ORF1ab	3.0	2411.0	1486.0	ORF1ab	1.0	496.0	1915.0	same gene	2021-10	2021	10
1754	7499	5745	4	0.12612	1489.0	ORF1ab	1.0	497.0	7234.0	ORF1ab	1.0	2412.0	1915.0	same gene	2021-10	2021	10
7498	4079	3419	4	0.12597	7233.0	ORF1ab	3.0	2411.0	3814.0	ORF1ab	1.0	1272.0	1139.0	same gene	2021-10	2021	10
4079	7499	3420	4	0.12597	3814.0	ORF1ab	1.0	1272.0	7234.0	ORF1ab	1.0	2412.0	1140.0	same gene	2021-10	2021	10
7499	4079	3420	4	0.12597	7234.0	ORF1ab	1.0	2412.0	3814.0	ORF1ab	1.0	1272.0	1140.0	same gene	2021-10	2021	10
4079	7498	3419	4	0.12597	3814.0	ORF1ab	1.0	1272.0	7233.0	ORF1ab	3.0	2411.0	1139.0	same gene	2021-10	2021	10
7519	1738	5781	4	0.12595	7254.0	ORF1ab	3.0	2418.0	1473.0	ORF1ab	3.0	491.0	1927.0	same gene	2021-10	2021	10
1738	7519	5781	4	0.12595	1473.0	ORF1ab	3.0	491.0	7254.0	ORF1ab	3.0	2418.0	1927.0	same gene	2021-10	2021	10
1726	1737	11	4	0.12584	1461.0	ORF1ab	3.0	487.0	1472.0	ORF1ab	2.0	491.0	4.0	same gene	2021-10	2021	10
1736	1725	11	4	0.12584	1471.0	ORF1ab	1.0	491.0	1460.0	ORF1ab	2.0	487.0	4.0	same gene	2021-10	2021	10
1726	1744	18	4	0.12584	1461.0	ORF1ab	3.0	487.0	1479.0	ORF1ab	3.0	493.0	6.0	same gene	2021-10	2021	10
4053	4079	26	4	0.12584	3788.0	ORF1ab	2.0	1263.0	3814.0	ORF1ab	1.0	1272.0	9.0	same gene	2021-10	2021	10
1731	1725	6	4	0.12584	1466.0	ORF1ab	2.0	489.0	1460.0	ORF1ab	2.0	487.0	2.0	same gene	2021-10	2021	10
4079	4053	26	4	0.12584	3814.0	ORF1ab	1.0	1272.0	3788.0	ORF1ab	2.0	1263.0	9.0	same gene	2021-10	2021	10
1733	1725	8	4	0.12584	1468.0	ORF1ab	1.0	490.0	1460.0	ORF1ab	2.0	487.0	3.0	same gene	2021-10	2021	10
1726	1748	22	4	0.12584	1461.0	ORF1ab	3.0	487.0	1483.0	ORF1ab	1.0	495.0	8.0	same gene	2021-10	2021	10
1733	1726	7	4	0.12584	1468.0	ORF1ab	1.0	490.0	1461.0	ORF1ab	3.0	487.0	3.0	same gene	2021-10	2021	10
1726	1749	23	4	0.12584	1461.0	ORF1ab	3.0	487.0	1484.0	ORF1ab	2.0	495.0	8.0	same gene	2021-10	2021	10
1726	1750	24	4	0.12584	1461.0	ORF1ab	3.0	487.0	1485.0	ORF1ab	3.0	495.0	8.0	same gene	2021-10	2021	10
1731	1726	5	4	0.12584	1466.0	ORF1ab	2.0	489.0	1461.0	ORF1ab	3.0	487.0	2.0	same gene	2021-10	2021	10
1750	1725	25	4	0.12584	1485.0	ORF1ab	3.0	495.0	1460.0	ORF1ab	2.0	487.0	8.0	same gene	2021-10	2021	10
1744	1725	19	4	0.12584	1479.0	ORF1ab	3.0	493.0	1460.0	ORF1ab	2.0	487.0	6.0	same gene	2021-10	2021	10
1739	1725	14	4	0.12584	1474.0	ORF1ab	1.0	492.0	1460.0	ORF1ab	2.0	487.0	5.0	same gene	2021-10	2021	10
1735	1725	10	4	0.12584	1470.0	ORF1ab	3.0	490.0	1460.0	ORF1ab	2.0	487.0	3.0	same gene	2021-10	2021	10
1737	1725	12	4	0.12584	1472.0	ORF1ab	2.0	491.0	1460.0	ORF1ab	2.0	487.0	4.0	same gene	2021-10	2021	10
1726	1739	13	4	0.12584	1461.0	ORF1ab	3.0	487.0	1474.0	ORF1ab	1.0	492.0	5.0	same gene	2021-10	2021	10
1744	1726	18	4	0.12584	1479.0	ORF1ab	3.0	493.0	1461.0	ORF1ab	3.0	487.0	6.0	same gene	2021-10	2021	10
1725	1737	12	4	0.12584	1460.0	ORF1ab	2.0	487.0	1472.0	ORF1ab	2.0	491.0	4.0	same gene	2021-10	2021	10
1737	1726	11	4	0.12584	1472.0	ORF1ab	2.0	491.0	1461.0	ORF1ab	3.0	487.0	4.0	same gene	2021-10	2021	10
1749	1725	24	4	0.12584	1484.0	ORF1ab	2.0	495.0	1460.0	ORF1ab	2.0	487.0	8.0	same gene	2021-10	2021	10
1736	1726	10	4	0.12584	1471.0	ORF1ab	1.0	491.0	1461.0	ORF1ab	3.0	487.0	4.0	same gene	2021-10	2021	10
1725	1733	8	4	0.12584	1460.0	ORF1ab	2.0	487.0	1468.0	ORF1ab	1.0	490.0	3.0	same gene	2021-10	2021	10
1735	1726	9	4	0.12584	1470.0	ORF1ab	3.0	490.0	1461.0	ORF1ab	3.0	487.0	3.0	same gene	2021-10	2021	10
1748	1725	23	4	0.12584	1483.0	ORF1ab	1.0	495.0	1460.0	ORF1ab	2.0	487.0	8.0	same gene	2021-10	2021	10
1725	1735	10	4	0.12584	1460.0	ORF1ab	2.0	487.0	1470.0	ORF1ab	3.0	490.0	3.0	same gene	2021-10	2021	10
1725	1736	11	4	0.12584	1460.0	ORF1ab	2.0	487.0	1471.0	ORF1ab	1.0	491.0	4.0	same gene	2021-10	2021	10
1750	1726	24	4	0.12584	1485.0	ORF1ab	3.0	495.0	1461.0	ORF1ab	3.0	487.0	8.0	same gene	2021-10	2021	10
1749	1726	23	4	0.12584	1484.0	ORF1ab	2.0	495.0	1461.0	ORF1ab	3.0	487.0	8.0	same gene	2021-10	2021	10
1726	1736	10	4	0.12584	1461.0	ORF1ab	3.0	487.0	1471.0	ORF1ab	1.0	491.0	4.0	same gene	2021-10	2021	10
1725	1731	6	4	0.12584	1460.0	ORF1ab	2.0	487.0	1466.0	ORF1ab	2.0	489.0	2.0	same gene	2021-10	2021	10
1748	1726	22	4	0.12584	1483.0	ORF1ab	1.0	495.0	1461.0	ORF1ab	3.0	487.0	8.0	same gene	2021-10	2021	10
1739	1726	13	4	0.12584	1474.0	ORF1ab	1.0	492.0	1461.0	ORF1ab	3.0	487.0	5.0	same gene	2021-10	2021	10
1725	1739	14	4	0.12584	1460.0	ORF1ab	2.0	487.0	1474.0	ORF1ab	1.0	492.0	5.0	same gene	2021-10	2021	10
1725	1744	19	4	0.12584	1460.0	ORF1ab	2.0	487.0	1479.0	ORF1ab	3.0	493.0	6.0	same gene	2021-10	2021	10
1725	1748	23	4	0.12584	1460.0	ORF1ab	2.0	487.0	1483.0	ORF1ab	1.0	495.0	8.0	same gene	2021-10	2021	10
1725	1749	24	4	0.12584	1460.0	ORF1ab	2.0	487.0	1484.0	ORF1ab	2.0	495.0	8.0	same gene	2021-10	2021	10
1725	1750	25	4	0.12584	1460.0	ORF1ab	2.0	487.0	1485.0	ORF1ab	3.0	495.0	8.0	same gene	2021-10	2021	10
1726	1731	5	4	0.12584	1461.0	ORF1ab	3.0	487.0	1466.0	ORF1ab	2.0	489.0	2.0	same gene	2021-10	2021	10
1726	1733	7	4	0.12584	1461.0	ORF1ab	3.0	487.0	1468.0	ORF1ab	1.0	490.0	3.0	same gene	2021-10	2021	10
1726	1735	9	4	0.12584	1461.0	ORF1ab	3.0	487.0	1470.0	ORF1ab	3.0	490.0	3.0	same gene	2021-10	2021	10
7499	5451	2048	4	0.12571	7234.0	ORF1ab	1.0	2412.0	5186.0	ORF1ab	2.0	1729.0	683.0	same gene	2021-10	2021	10
7499	5450	2049	4	0.12571	7234.0	ORF1ab	1.0	2412.0	5185.0	ORF1ab	1.0	1729.0	683.0	same gene	2021-10	2021	10
5451	7499	2048	4	0.12571	5186.0	ORF1ab	2.0	1729.0	7234.0	ORF1ab	1.0	2412.0	683.0	same gene	2021-10	2021	10
5450	7499	2049	4	0.12571	5185.0	ORF1ab	1.0	1729.0	7234.0	ORF1ab	1.0	2412.0	683.0	same gene	2021-10	2021	10
4424	4415	9	4	0.1257	4159.0	ORF1ab	1.0	1387.0	4150.0	ORF1ab	1.0	1384.0	3.0	same gene	2021-10	2021	10
4418	4424	6	4	0.1257	4153.0	ORF1ab	1.0	1385.0	4159.0	ORF1ab	1.0	1387.0	2.0	same gene	2021-10	2021	10
4412	4424	12	4	0.1257	4147.0	ORF1ab	1.0	1383.0	4159.0	ORF1ab	1.0	1387.0	4.0	same gene	2021-10	2021	10
4415	4424	9	4	0.1257	4150.0	ORF1ab	1.0	1384.0	4159.0	ORF1ab	1.0	1387.0	3.0	same gene	2021-10	2021	10
4424	4418	6	4	0.1257	4159.0	ORF1ab	1.0	1387.0	4153.0	ORF1ab	1.0	1385.0	2.0	same gene	2021-10	2021	10
4424	4419	5	4	0.1257	4159.0	ORF1ab	1.0	1387.0	4154.0	ORF1ab	2.0	1385.0	2.0	same gene	2021-10	2021	10
4417	4424	7	4	0.1257	4152.0	ORF1ab	3.0	1384.0	4159.0	ORF1ab	1.0	1387.0	3.0	same gene	2021-10	2021	10
4424	4417	7	4	0.1257	4159.0	ORF1ab	1.0	1387.0	4152.0	ORF1ab	3.0	1384.0	3.0	same gene	2021-10	2021	10
4424	4420	4	4	0.1257	4159.0	ORF1ab	1.0	1387.0	4155.0	ORF1ab	3.0	1385.0	2.0	same gene	2021-10	2021	10
4419	4424	5	4	0.1257	4154.0	ORF1ab	2.0	1385.0	4159.0	ORF1ab	1.0	1387.0	2.0	same gene	2021-10	2021	10
4424	4412	12	4	0.1257	4159.0	ORF1ab	1.0	1387.0	4147.0	ORF1ab	1.0	1383.0	4.0	same gene	2021-10	2021	10
4420	4424	4	4	0.1257	4155.0	ORF1ab	3.0	1385.0	4159.0	ORF1ab	1.0	1387.0	2.0	same gene	2021-10	2021	10
1747	1736	11	4	0.12546	1482.0	ORF1ab	3.0	494.0	1471.0	ORF1ab	1.0	491.0	3.0	same gene	2021-10	2021	10
1747	1737	10	4	0.12546	1482.0	ORF1ab	3.0	494.0	1472.0	ORF1ab	2.0	491.0	3.0	same gene	2021-10	2021	10
1736	1747	11	4	0.12546	1471.0	ORF1ab	1.0	491.0	1482.0	ORF1ab	3.0	494.0	3.0	same gene	2021-10	2021	10
1733	1747	14	4	0.12546	1468.0	ORF1ab	1.0	490.0	1482.0	ORF1ab	3.0	494.0	4.0	same gene	2021-10	2021	10
1747	1733	14	4	0.12546	1482.0	ORF1ab	3.0	494.0	1468.0	ORF1ab	1.0	490.0	4.0	same gene	2021-10	2021	10
1735	1747	12	4	0.12546	1470.0	ORF1ab	3.0	490.0	1482.0	ORF1ab	3.0	494.0	4.0	same gene	2021-10	2021	10
1747	1735	12	4	0.12546	1482.0	ORF1ab	3.0	494.0	1470.0	ORF1ab	3.0	490.0	4.0	same gene	2021-10	2021	10
1731	1747	16	4	0.12546	1466.0	ORF1ab	2.0	489.0	1482.0	ORF1ab	3.0	494.0	5.0	same gene	2021-10	2021	10
1747	1731	16	4	0.12546	1482.0	ORF1ab	3.0	494.0	1466.0	ORF1ab	2.0	489.0	5.0	same gene	2021-10	2021	10
1737	1747	10	4	0.12546	1472.0	ORF1ab	2.0	491.0	1482.0	ORF1ab	3.0	494.0	3.0	same gene	2021-10	2021	10
1739	1747	8	4	0.12546	1474.0	ORF1ab	1.0	492.0	1482.0	ORF1ab	3.0	494.0	2.0	same gene	2021-10	2021	10
1747	1739	8	4	0.12546	1482.0	ORF1ab	3.0	494.0	1474.0	ORF1ab	1.0	492.0	2.0	same gene	2021-10	2021	10
4795	4803	8	4	0.12536	4530.0	ORF1ab	3.0	1510.0	4538.0	ORF1ab	2.0	1513.0	3.0	same gene	2021-10	2021	10
4799	4795	4	4	0.12536	4534.0	ORF1ab	1.0	1512.0	4530.0	ORF1ab	3.0	1510.0	2.0	same gene	2021-10	2021	10
4795	4799	4	4	0.12536	4530.0	ORF1ab	3.0	1510.0	4534.0	ORF1ab	1.0	1512.0	2.0	same gene	2021-10	2021	10
4803	4795	8	4	0.12536	4538.0	ORF1ab	2.0	1513.0	4530.0	ORF1ab	3.0	1510.0	3.0	same gene	2021-10	2021	10
7499	7733	234	4	0.12477	7234.0	ORF1ab	1.0	2412.0	7468.0	ORF1ab	1.0	2490.0	78.0	same gene	2021-10	2021	10
7737	7499	238	4	0.12477	7472.0	ORF1ab	2.0	2491.0	7234.0	ORF1ab	1.0	2412.0	79.0	same gene	2021-10	2021	10
7499	7739	240	4	0.12477	7234.0	ORF1ab	1.0	2412.0	7474.0	ORF1ab	1.0	2492.0	80.0	same gene	2021-10	2021	10
7739	7499	240	4	0.12477	7474.0	ORF1ab	1.0	2492.0	7234.0	ORF1ab	1.0	2412.0	80.0	same gene	2021-10	2021	10
7746	7499	247	4	0.12477	7481.0	ORF1ab	2.0	2494.0	7234.0	ORF1ab	1.0	2412.0	82.0	same gene	2021-10	2021	10
7733	7499	234	4	0.12477	7468.0	ORF1ab	1.0	2490.0	7234.0	ORF1ab	1.0	2412.0	78.0	same gene	2021-10	2021	10
7499	7737	238	4	0.12477	7234.0	ORF1ab	1.0	2412.0	7472.0	ORF1ab	2.0	2491.0	79.0	same gene	2021-10	2021	10
7499	7734	235	4	0.12477	7234.0	ORF1ab	1.0	2412.0	7469.0	ORF1ab	2.0	2490.0	78.0	same gene	2021-10	2021	10
7499	7746	247	4	0.12477	7234.0	ORF1ab	1.0	2412.0	7481.0	ORF1ab	2.0	2494.0	82.0	same gene	2021-10	2021	10
7734	7499	235	4	0.12477	7469.0	ORF1ab	2.0	2490.0	7234.0	ORF1ab	1.0	2412.0	78.0	same gene	2021-10	2021	10
6651	7516	865	4	0.12446	6386.0	ORF1ab	2.0	2129.0	7251.0	ORF1ab	3.0	2417.0	288.0	same gene	2021-10	2021	10
7516	6651	865	4	0.12446	7251.0	ORF1ab	3.0	2417.0	6386.0	ORF1ab	2.0	2129.0	288.0	same gene	2021-10	2021	10
8794	7499	1295	4	0.12413	8529.0	ORF1ab	3.0	2843.0	7234.0	ORF1ab	1.0	2412.0	431.0	same gene	2021-10	2021	10
7499	8794	1295	4	0.12413	7234.0	ORF1ab	1.0	2412.0	8529.0	ORF1ab	3.0	2843.0	431.0	same gene	2021-10	2021	10
8794	7498	1296	4	0.12413	8529.0	ORF1ab	3.0	2843.0	7233.0	ORF1ab	3.0	2411.0	432.0	same gene	2021-10	2021	10
7498	8794	1296	4	0.12413	7233.0	ORF1ab	3.0	2411.0	8529.0	ORF1ab	3.0	2843.0	432.0	same gene	2021-10	2021	10
5193	5187	6	4	0.12412	4928.0	ORF1ab	2.0	1643.0	4922.0	ORF1ab	2.0	1641.0	2.0	same gene	2021-10	2021	10
5193	5186	7	4	0.12412	4928.0	ORF1ab	2.0	1643.0	4921.0	ORF1ab	1.0	1641.0	2.0	same gene	2021-10	2021	10
5191	5185	6	4	0.12412	4926.0	ORF1ab	3.0	1642.0	4920.0	ORF1ab	3.0	1640.0	2.0	same gene	2021-10	2021	10
5193	5185	8	4	0.12412	4928.0	ORF1ab	2.0	1643.0	4920.0	ORF1ab	3.0	1640.0	3.0	same gene	2021-10	2021	10
5189	5185	4	4	0.12412	4924.0	ORF1ab	1.0	1642.0	4920.0	ORF1ab	3.0	1640.0	2.0	same gene	2021-10	2021	10
5188	5193	5	4	0.12412	4923.0	ORF1ab	3.0	1641.0	4928.0	ORF1ab	2.0	1643.0	2.0	same gene	2021-10	2021	10
5187	5193	6	4	0.12412	4922.0	ORF1ab	2.0	1641.0	4928.0	ORF1ab	2.0	1643.0	2.0	same gene	2021-10	2021	10
5186	5193	7	4	0.12412	4921.0	ORF1ab	1.0	1641.0	4928.0	ORF1ab	2.0	1643.0	2.0	same gene	2021-10	2021	10
5185	5193	8	4	0.12412	4920.0	ORF1ab	3.0	1640.0	4928.0	ORF1ab	2.0	1643.0	3.0	same gene	2021-10	2021	10
5185	5191	6	4	0.12412	4920.0	ORF1ab	3.0	1640.0	4926.0	ORF1ab	3.0	1642.0	2.0	same gene	2021-10	2021	10
5185	5189	4	4	0.12412	4920.0	ORF1ab	3.0	1640.0	4924.0	ORF1ab	1.0	1642.0	2.0	same gene	2021-10	2021	10
5193	5188	5	4	0.12412	4928.0	ORF1ab	2.0	1643.0	4923.0	ORF1ab	3.0	1641.0	2.0	same gene	2021-10	2021	10
4076	7735	3659	4	0.12402	3811.0	ORF1ab	1.0	1271.0	7470.0	ORF1ab	3.0	2490.0	1219.0	same gene	2021-10	2021	10
7735	4076	3659	4	0.12402	7470.0	ORF1ab	3.0	2490.0	3811.0	ORF1ab	1.0	1271.0	1219.0	same gene	2021-10	2021	10
7499	6653	846	4	0.12382	7234.0	ORF1ab	1.0	2412.0	6388.0	ORF1ab	1.0	2130.0	282.0	same gene	2021-10	2021	10
6653	7499	846	4	0.12382	6388.0	ORF1ab	1.0	2130.0	7234.0	ORF1ab	1.0	2412.0	282.0	same gene	2021-10	2021	10
5196	5188	8	4	0.12365	4931.0	ORF1ab	2.0	1644.0	4923.0	ORF1ab	3.0	1641.0	3.0	same gene	2021-10	2021	10
5189	5196	7	4	0.12365	4924.0	ORF1ab	1.0	1642.0	4931.0	ORF1ab	2.0	1644.0	2.0	same gene	2021-10	2021	10
5196	5186	10	4	0.12365	4931.0	ORF1ab	2.0	1644.0	4921.0	ORF1ab	1.0	1641.0	3.0	same gene	2021-10	2021	10
5195	5186	9	4	0.12365	4930.0	ORF1ab	1.0	1644.0	4921.0	ORF1ab	1.0	1641.0	3.0	same gene	2021-10	2021	10
5196	5185	11	4	0.12365	4931.0	ORF1ab	2.0	1644.0	4920.0	ORF1ab	3.0	1640.0	4.0	same gene	2021-10	2021	10
5195	5185	10	4	0.12365	4930.0	ORF1ab	1.0	1644.0	4920.0	ORF1ab	3.0	1640.0	4.0	same gene	2021-10	2021	10
5195	5189	6	4	0.12365	4930.0	ORF1ab	1.0	1644.0	4924.0	ORF1ab	1.0	1642.0	2.0	same gene	2021-10	2021	10
5191	5195	4	4	0.12365	4926.0	ORF1ab	3.0	1642.0	4930.0	ORF1ab	1.0	1644.0	2.0	same gene	2021-10	2021	10
5189	5195	6	4	0.12365	4924.0	ORF1ab	1.0	1642.0	4930.0	ORF1ab	1.0	1644.0	2.0	same gene	2021-10	2021	10
5196	5187	9	4	0.12365	4931.0	ORF1ab	2.0	1644.0	4922.0	ORF1ab	2.0	1641.0	3.0	same gene	2021-10	2021	10
5188	5196	8	4	0.12365	4923.0	ORF1ab	3.0	1641.0	4931.0	ORF1ab	2.0	1644.0	3.0	same gene	2021-10	2021	10
5188	5195	7	4	0.12365	4923.0	ORF1ab	3.0	1641.0	4930.0	ORF1ab	1.0	1644.0	3.0	same gene	2021-10	2021	10
5187	5196	9	4	0.12365	4922.0	ORF1ab	2.0	1641.0	4931.0	ORF1ab	2.0	1644.0	3.0	same gene	2021-10	2021	10
5187	5195	8	4	0.12365	4922.0	ORF1ab	2.0	1641.0	4930.0	ORF1ab	1.0	1644.0	3.0	same gene	2021-10	2021	10
5186	5196	10	4	0.12365	4921.0	ORF1ab	1.0	1641.0	4931.0	ORF1ab	2.0	1644.0	3.0	same gene	2021-10	2021	10
5186	5195	9	4	0.12365	4921.0	ORF1ab	1.0	1641.0	4930.0	ORF1ab	1.0	1644.0	3.0	same gene	2021-10	2021	10
5185	5196	11	4	0.12365	4920.0	ORF1ab	3.0	1640.0	4931.0	ORF1ab	2.0	1644.0	4.0	same gene	2021-10	2021	10
5185	5195	10	4	0.12365	4920.0	ORF1ab	3.0	1640.0	4930.0	ORF1ab	1.0	1644.0	4.0	same gene	2021-10	2021	10
5195	5187	8	4	0.12365	4930.0	ORF1ab	1.0	1644.0	4922.0	ORF1ab	2.0	1641.0	3.0	same gene	2021-10	2021	10
5191	5196	5	4	0.12365	4926.0	ORF1ab	3.0	1642.0	4931.0	ORF1ab	2.0	1644.0	2.0	same gene	2021-10	2021	10
5195	5191	4	4	0.12365	4930.0	ORF1ab	1.0	1644.0	4926.0	ORF1ab	3.0	1642.0	2.0	same gene	2021-10	2021	10
5195	5188	7	4	0.12365	4930.0	ORF1ab	1.0	1644.0	4923.0	ORF1ab	3.0	1641.0	3.0	same gene	2021-10	2021	10
5196	5189	7	4	0.12365	4931.0	ORF1ab	2.0	1644.0	4924.0	ORF1ab	1.0	1642.0	2.0	same gene	2021-10	2021	10
5196	5191	5	4	0.12365	4931.0	ORF1ab	2.0	1644.0	4926.0	ORF1ab	3.0	1642.0	2.0	same gene	2021-10	2021	10
5192	5188	4	4	0.12315	4927.0	ORF1ab	1.0	1643.0	4923.0	ORF1ab	3.0	1641.0	2.0	same gene	2021-10	2021	10
5186	5192	6	4	0.12315	4921.0	ORF1ab	1.0	1641.0	4927.0	ORF1ab	1.0	1643.0	2.0	same gene	2021-10	2021	10
5192	5186	6	4	0.12315	4927.0	ORF1ab	1.0	1643.0	4921.0	ORF1ab	1.0	1641.0	2.0	same gene	2021-10	2021	10
5187	5192	5	4	0.12315	4922.0	ORF1ab	2.0	1641.0	4927.0	ORF1ab	1.0	1643.0	2.0	same gene	2021-10	2021	10
5192	5187	5	4	0.12315	4927.0	ORF1ab	1.0	1643.0	4922.0	ORF1ab	2.0	1641.0	2.0	same gene	2021-10	2021	10
5188	5192	4	4	0.12315	4923.0	ORF1ab	3.0	1641.0	4927.0	ORF1ab	1.0	1643.0	2.0	same gene	2021-10	2021	10
7498	5190	2308	4	0.12267	7233.0	ORF1ab	3.0	2411.0	4925.0	ORF1ab	2.0	1642.0	769.0	same gene	2021-10	2021	10
7499	5190	2309	4	0.12267	7234.0	ORF1ab	1.0	2412.0	4925.0	ORF1ab	2.0	1642.0	770.0	same gene	2021-10	2021	10
5190	7498	2308	4	0.12267	4925.0	ORF1ab	2.0	1642.0	7233.0	ORF1ab	3.0	2411.0	769.0	same gene	2021-10	2021	10
5190	7499	2309	4	0.12267	4925.0	ORF1ab	2.0	1642.0	7234.0	ORF1ab	1.0	2412.0	770.0	same gene	2021-10	2021	10
21148	7499	13649	4	0.1226	7681.0	ORF1ab	1.0	2561.0	7234.0	ORF1ab	1.0	2412.0	149.0	same gene	2021-10	2021	10
21144	7499	13645	4	0.1226	7677.0	ORF1ab	3.0	2559.0	7234.0	ORF1ab	1.0	2412.0	147.0	same gene	2021-10	2021	10
7499	21148	13649	4	0.1226	7234.0	ORF1ab	1.0	2412.0	7681.0	ORF1ab	1.0	2561.0	149.0	same gene	2021-10	2021	10
7499	21144	13645	4	0.1226	7234.0	ORF1ab	1.0	2412.0	7677.0	ORF1ab	3.0	2559.0	147.0	same gene	2021-10	2021	10
7498	21144	13646	4	0.1226	7233.0	ORF1ab	3.0	2411.0	7677.0	ORF1ab	3.0	2559.0	148.0	same gene	2021-10	2021	10
21144	7498	13646	4	0.1226	7677.0	ORF1ab	3.0	2559.0	7233.0	ORF1ab	3.0	2411.0	148.0	same gene	2021-10	2021	10
7527	4400	3127	4	0.1224	7262.0	ORF1ab	2.0	2421.0	4135.0	ORF1ab	1.0	1379.0	1042.0	same gene	2021-10	2021	10
4401	7527	3126	4	0.1224	4136.0	ORF1ab	2.0	1379.0	7262.0	ORF1ab	2.0	2421.0	1042.0	same gene	2021-10	2021	10
7525	4400	3125	4	0.1224	7260.0	ORF1ab	3.0	2420.0	4135.0	ORF1ab	1.0	1379.0	1041.0	same gene	2021-10	2021	10
7525	4398	3127	4	0.1224	7260.0	ORF1ab	3.0	2420.0	4133.0	ORF1ab	2.0	1378.0	1042.0	same gene	2021-10	2021	10
7525	4401	3124	4	0.1224	7260.0	ORF1ab	3.0	2420.0	4136.0	ORF1ab	2.0	1379.0	1041.0	same gene	2021-10	2021	10
7527	4401	3126	4	0.1224	7262.0	ORF1ab	2.0	2421.0	4136.0	ORF1ab	2.0	1379.0	1042.0	same gene	2021-10	2021	10
4401	7525	3124	4	0.1224	4136.0	ORF1ab	2.0	1379.0	7260.0	ORF1ab	3.0	2420.0	1041.0	same gene	2021-10	2021	10
7527	4398	3129	4	0.1224	7262.0	ORF1ab	2.0	2421.0	4133.0	ORF1ab	2.0	1378.0	1043.0	same gene	2021-10	2021	10
4398	7525	3127	4	0.1224	4133.0	ORF1ab	2.0	1378.0	7260.0	ORF1ab	3.0	2420.0	1042.0	same gene	2021-10	2021	10
4400	7527	3127	4	0.1224	4135.0	ORF1ab	1.0	1379.0	7262.0	ORF1ab	2.0	2421.0	1042.0	same gene	2021-10	2021	10
4398	7527	3129	4	0.1224	4133.0	ORF1ab	2.0	1378.0	7262.0	ORF1ab	2.0	2421.0	1043.0	same gene	2021-10	2021	10
4400	7525	3125	4	0.1224	4135.0	ORF1ab	1.0	1379.0	7260.0	ORF1ab	3.0	2420.0	1041.0	same gene	2021-10	2021	10
5191	5183	8	4	0.12218	4926.0	ORF1ab	3.0	1642.0	4918.0	ORF1ab	1.0	1640.0	2.0	same gene	2021-10	2021	10
5193	5183	10	4	0.12218	4928.0	ORF1ab	2.0	1643.0	4918.0	ORF1ab	1.0	1640.0	3.0	same gene	2021-10	2021	10
5189	5183	6	4	0.12218	4924.0	ORF1ab	1.0	1642.0	4918.0	ORF1ab	1.0	1640.0	2.0	same gene	2021-10	2021	10
5183	5189	6	4	0.12218	4918.0	ORF1ab	1.0	1640.0	4924.0	ORF1ab	1.0	1642.0	2.0	same gene	2021-10	2021	10
5183	5193	10	4	0.12218	4918.0	ORF1ab	1.0	1640.0	4928.0	ORF1ab	2.0	1643.0	3.0	same gene	2021-10	2021	10
5183	5191	8	4	0.12218	4918.0	ORF1ab	1.0	1640.0	4926.0	ORF1ab	3.0	1642.0	2.0	same gene	2021-10	2021	10
6399	7499	1100	4	0.12093	6134.0	ORF1ab	2.0	2045.0	7234.0	ORF1ab	1.0	2412.0	367.0	same gene	2021-10	2021	10
6399	7498	1099	4	0.12093	6134.0	ORF1ab	2.0	2045.0	7233.0	ORF1ab	3.0	2411.0	366.0	same gene	2021-10	2021	10
7499	6399	1100	4	0.12093	7234.0	ORF1ab	1.0	2412.0	6134.0	ORF1ab	2.0	2045.0	367.0	same gene	2021-10	2021	10
7498	6399	1099	4	0.12093	7233.0	ORF1ab	3.0	2411.0	6134.0	ORF1ab	2.0	2045.0	366.0	same gene	2021-10	2021	10
5190	5185	5	4	0.11825	4925.0	ORF1ab	2.0	1642.0	4920.0	ORF1ab	3.0	1640.0	2.0	same gene	2021-10	2021	10
5185	5190	5	4	0.11825	4920.0	ORF1ab	3.0	1640.0	4925.0	ORF1ab	2.0	1642.0	2.0	same gene	2021-10	2021	10
19308	19328	20	4	0.1177	5841.0	ORF1ab	3.0	1947.0	5861.0	ORF1ab	2.0	1954.0	7.0	same gene	2021-10	2021	10
19328	19308	20	4	0.1177	5861.0	ORF1ab	2.0	1954.0	5841.0	ORF1ab	3.0	1947.0	7.0	same gene	2021-10	2021	10
5184	1729	3455	4	0.11569	4919.0	ORF1ab	2.0	1640.0	1464.0	ORF1ab	3.0	488.0	1152.0	same gene	2021-10	2021	10
1729	5184	3455	4	0.11569	1464.0	ORF1ab	3.0	488.0	4919.0	ORF1ab	2.0	1640.0	1152.0	same gene	2021-10	2021	10
28095	28048	47	4	0.11284	202.0	ORF8	1.0	68.0	155.0	ORF8	2.0	52.0	16.0	same gene	2021-10	2021	10
28048	28095	47	4	0.11284	155.0	ORF8	2.0	52.0	202.0	ORF8	1.0	68.0	16.0	same gene	2021-10	2021	10
28007	9559	18448	4	0.11117	114.0	ORF8	3.0	38.0	9294.0	ORF1ab	3.0	3098.0		different gene	2021-10	2021	10
9559	28007	18448	4	0.11117	9294.0	ORF1ab	3.0	3098.0	114.0	ORF8	3.0	38.0		different gene	2021-10	2021	10
23284	11456	11828	4	0.11105	1722.0	S	3.0	574.0	11191.0	ORF1ab	1.0	3731.0		different gene	2021-10	2021	10
11456	23284	11828	4	0.11105	11191.0	ORF1ab	1.0	3731.0	1722.0	S	3.0	574.0		different gene	2021-10	2021	10
21846	10029	11817	4	0.111	284.0	S	2.0	95.0	9764.0	ORF1ab	2.0	3255.0		different gene	2021-10	2021	10
10029	21846	11817	4	0.111	9764.0	ORF1ab	2.0	3255.0	284.0	S	2.0	95.0		different gene	2021-10	2021	10
6638	28073	21435	4	0.10976	6373.0	ORF1ab	1.0	2125.0	180.0	ORF8	3.0	60.0		different gene	2021-10	2021	10
28073	6638	21435	4	0.10976	180.0	ORF8	3.0	60.0	6373.0	ORF1ab	1.0	2125.0		different gene	2021-10	2021	10
9891	10029	138	4	0.10894	9626.0	ORF1ab	2.0	3209.0	9764.0	ORF1ab	2.0	3255.0	46.0	same gene	2021-10	2021	10
10029	9891	138	4	0.10894	9764.0	ORF1ab	2.0	3255.0	9626.0	ORF1ab	2.0	3209.0	46.0	same gene	2021-10	2021	10
16726	28073	11347	4	0.10712	3259.0	ORF1ab	1.0	1087.0	180.0	ORF8	3.0	60.0		different gene	2021-10	2021	10
28073	16726	11347	4	0.10712	180.0	ORF8	3.0	60.0	3259.0	ORF1ab	1.0	1087.0		different gene	2021-10	2021	10
4181	11418	7237	4	0.10491	3916.0	ORF1ab	1.0	1306.0	11153.0	ORF1ab	2.0	3718.0	2412.0	same gene	2021-10	2021	10
11418	4181	7237	4	0.10491	11153.0	ORF1ab	2.0	3718.0	3916.0	ORF1ab	1.0	1306.0	2412.0	same gene	2021-10	2021	10
15521	8835	6686	4	0.10455	2054.0	ORF1ab	2.0	685.0	8570.0	ORF1ab	2.0	2857.0	2172.0	same gene	2021-10	2021	10
8835	15521	6686	4	0.10455	8570.0	ORF1ab	2.0	2857.0	2054.0	ORF1ab	2.0	685.0	2172.0	same gene	2021-10	2021	10
29651	29646	5	4	0.10335	94.0	ORF10	1.0	32.0	89.0	ORF10	2.0	30.0	2.0	same gene	2021-10	2021	10
29646	29651	5	4	0.10335	89.0	ORF10	2.0	30.0	94.0	ORF10	1.0	32.0	2.0	same gene	2021-10	2021	10
1752	268	1484	4	0.10292	1487.0	ORF1ab	2.0	496.0	3.0	ORF1ab	3.0	1.0	495.0	same gene	2021-10	2021	10
1752	267	1485	4	0.10292	1487.0	ORF1ab	2.0	496.0	2.0	ORF1ab	2.0	1.0	495.0	same gene	2021-10	2021	10
267	1752	1485	4	0.10292	2.0	ORF1ab	2.0	1.0	1487.0	ORF1ab	2.0	496.0	495.0	same gene	2021-10	2021	10
266	1752	1486	4	0.10292	1.0	ORF1ab	1.0	1.0	1487.0	ORF1ab	2.0	496.0	495.0	same gene	2021-10	2021	10
1752	266	1486	4	0.10292	1487.0	ORF1ab	2.0	496.0	1.0	ORF1ab	1.0	1.0	495.0	same gene	2021-10	2021	10
268	1752	1484	4	0.10292	3.0	ORF1ab	3.0	1.0	1487.0	ORF1ab	2.0	496.0	495.0	same gene	2021-10	2021	10
7498	509	6989	4	0.1022	7233.0	ORF1ab	3.0	2411.0	244.0	ORF1ab	1.0	82.0	2329.0	same gene	2021-10	2021	10
509	7499	6990	4	0.1022	244.0	ORF1ab	1.0	82.0	7234.0	ORF1ab	1.0	2412.0	2330.0	same gene	2021-10	2021	10
509	7498	6989	4	0.1022	244.0	ORF1ab	1.0	82.0	7233.0	ORF1ab	3.0	2411.0	2329.0	same gene	2021-10	2021	10
7499	509	6990	4	0.1022	7234.0	ORF1ab	1.0	2412.0	244.0	ORF1ab	1.0	82.0	2330.0	same gene	2021-10	2021	10
29643	29638	5	3	0.10096	86.0	ORF10	2.0	29.0	81.0	ORF10	3.0	27.0	2.0	same gene	2021-10	2021	10
29638	29643	5	3	0.10096	81.0	ORF10	3.0	27.0	86.0	ORF10	2.0	29.0	2.0	same gene	2021-10	2021	10
28007	15240	12767	3	0.09354	114.0	ORF8	3.0	38.0	1773.0	ORF1ab	3.0	591.0		different gene	2021-10	2021	10
15240	28007	12767	3	0.09354	1773.0	ORF1ab	3.0	591.0	114.0	ORF8	3.0	38.0		different gene	2021-10	2021	10
28007	17122	10885	3	0.09104	114.0	ORF8	3.0	38.0	3655.0	ORF1ab	1.0	1219.0		different gene	2021-10	2021	10
17122	28007	10885	3	0.09104	3655.0	ORF1ab	1.0	1219.0	114.0	ORF8	3.0	38.0		different gene	2021-10	2021	10
14120	2110	12010	3	0.08993	653.0	ORF1ab	2.0	218.0	1845.0	ORF1ab	3.0	615.0	397.0	same gene	2021-10	2021	10
2110	14120	12010	3	0.08993	1845.0	ORF1ab	3.0	615.0	653.0	ORF1ab	2.0	218.0	397.0	same gene	2021-10	2021	10
1191	1267	76	3	0.08976	926.0	ORF1ab	2.0	309.0	1002.0	ORF1ab	3.0	334.0	25.0	same gene	2021-10	2021	10
1267	1191	76	3	0.08976	1002.0	ORF1ab	3.0	334.0	926.0	ORF1ab	2.0	309.0	25.0	same gene	2021-10	2021	10
11360	11366	6	3	0.08819	11095.0	ORF1ab	1.0	3699.0	11101.0	ORF1ab	1.0	3701.0	2.0	same gene	2021-10	2021	10
11361	11366	5	3	0.08819	11096.0	ORF1ab	2.0	3699.0	11101.0	ORF1ab	1.0	3701.0	2.0	same gene	2021-10	2021	10
11359	11364	5	3	0.08819	11094.0	ORF1ab	3.0	3698.0	11099.0	ORF1ab	2.0	3700.0	2.0	same gene	2021-10	2021	10
11359	11363	4	3	0.08819	11094.0	ORF1ab	3.0	3698.0	11098.0	ORF1ab	1.0	3700.0	2.0	same gene	2021-10	2021	10
11359	11366	7	3	0.08819	11094.0	ORF1ab	3.0	3698.0	11101.0	ORF1ab	1.0	3701.0	3.0	same gene	2021-10	2021	10
11363	11359	4	3	0.08819	11098.0	ORF1ab	1.0	3700.0	11094.0	ORF1ab	3.0	3698.0	2.0	same gene	2021-10	2021	10
11364	11359	5	3	0.08819	11099.0	ORF1ab	2.0	3700.0	11094.0	ORF1ab	3.0	3698.0	2.0	same gene	2021-10	2021	10
11366	11359	7	3	0.08819	11101.0	ORF1ab	1.0	3701.0	11094.0	ORF1ab	3.0	3698.0	3.0	same gene	2021-10	2021	10
11366	11361	5	3	0.08819	11101.0	ORF1ab	1.0	3701.0	11096.0	ORF1ab	2.0	3699.0	2.0	same gene	2021-10	2021	10
11366	11360	6	3	0.08819	11101.0	ORF1ab	1.0	3701.0	11095.0	ORF1ab	1.0	3699.0	2.0	same gene	2021-10	2021	10
11370	11363	7	3	0.08327	11105.0	ORF1ab	2.0	3702.0	11098.0	ORF1ab	1.0	3700.0	2.0	same gene	2021-10	2021	10
11364	11370	6	3	0.08327	11099.0	ORF1ab	2.0	3700.0	11105.0	ORF1ab	2.0	3702.0	2.0	same gene	2021-10	2021	10
11363	11369	6	3	0.08327	11098.0	ORF1ab	1.0	3700.0	11104.0	ORF1ab	1.0	3702.0	2.0	same gene	2021-10	2021	10
11363	11370	7	3	0.08327	11098.0	ORF1ab	1.0	3700.0	11105.0	ORF1ab	2.0	3702.0	2.0	same gene	2021-10	2021	10
11369	11364	5	3	0.08327	11104.0	ORF1ab	1.0	3702.0	11099.0	ORF1ab	2.0	3700.0	2.0	same gene	2021-10	2021	10
11364	11369	5	3	0.08327	11099.0	ORF1ab	2.0	3700.0	11104.0	ORF1ab	1.0	3702.0	2.0	same gene	2021-10	2021	10
11369	11363	6	3	0.08327	11104.0	ORF1ab	1.0	3702.0	11098.0	ORF1ab	1.0	3700.0	2.0	same gene	2021-10	2021	10
11370	11364	6	3	0.08327	11105.0	ORF1ab	2.0	3702.0	11099.0	ORF1ab	2.0	3700.0	2.0	same gene	2021-10	2021	10
11562	3948	7614	3	0.08192	11297.0	ORF1ab	2.0	3766.0	3683.0	ORF1ab	2.0	1228.0	2538.0	same gene	2021-10	2021	10
3948	11562	7614	3	0.08192	3683.0	ORF1ab	2.0	1228.0	11297.0	ORF1ab	2.0	3766.0	2538.0	same gene	2021-10	2021	10
28073	7926	20147	3	0.08144	180.0	ORF8	3.0	60.0	7661.0	ORF1ab	2.0	2554.0		different gene	2021-10	2021	10
7926	28073	20147	3	0.08144	7661.0	ORF1ab	2.0	2554.0	180.0	ORF8	3.0	60.0		different gene	2021-10	2021	10
29637	29643	6	3	0.08068	80.0	ORF10	2.0	27.0	86.0	ORF10	2.0	29.0	2.0	same gene	2021-10	2021	10
29643	29637	6	3	0.08068	86.0	ORF10	2.0	29.0	80.0	ORF10	2.0	27.0	2.0	same gene	2021-10	2021	10
29635	29628	7	3	0.08063	78.0	ORF10	3.0	26.0	71.0	ORF10	2.0	24.0	2.0	same gene	2021-10	2021	10
29628	29635	7	3	0.08063	71.0	ORF10	2.0	24.0	78.0	ORF10	3.0	26.0	2.0	same gene	2021-10	2021	10
29621	29629	8	3	0.08062	64.0	ORF10	1.0	22.0	72.0	ORF10	3.0	24.0	2.0	same gene	2021-10	2021	10
29629	29621	8	3	0.08062	72.0	ORF10	3.0	24.0	64.0	ORF10	1.0	22.0	2.0	same gene	2021-10	2021	10
29622	29629	7	3	0.08057	65.0	ORF10	2.0	22.0	72.0	ORF10	3.0	24.0	2.0	same gene	2021-10	2021	10
29629	29622	7	3	0.08057	72.0	ORF10	3.0	24.0	65.0	ORF10	2.0	22.0	2.0	same gene	2021-10	2021	10
29634	29629	5	3	0.08052	77.0	ORF10	2.0	26.0	72.0	ORF10	3.0	24.0	2.0	same gene	2021-10	2021	10
29634	29626	8	3	0.08052	77.0	ORF10	2.0	26.0	69.0	ORF10	3.0	23.0	3.0	same gene	2021-10	2021	10
29626	29634	8	3	0.08052	69.0	ORF10	3.0	23.0	77.0	ORF10	2.0	26.0	3.0	same gene	2021-10	2021	10
29629	29634	5	3	0.08052	72.0	ORF10	3.0	24.0	77.0	ORF10	2.0	26.0	2.0	same gene	2021-10	2021	10
29630	29626	4	3	0.08044	73.0	ORF10	1.0	25.0	69.0	ORF10	3.0	23.0	2.0	same gene	2021-10	2021	10
29626	29630	4	3	0.08044	69.0	ORF10	3.0	23.0	73.0	ORF10	1.0	25.0	2.0	same gene	2021-10	2021	10
29618	29612	6	3	0.08042	61.0	ORF10	1.0	21.0	55.0	ORF10	1.0	19.0	2.0	same gene	2021-10	2021	10
29612	29618	6	3	0.08042	55.0	ORF10	1.0	19.0	61.0	ORF10	1.0	21.0	2.0	same gene	2021-10	2021	10
7085	7080	5	3	0.07977	6820.0	ORF1ab	1.0	2274.0	6815.0	ORF1ab	2.0	2272.0	2.0	same gene	2021-10	2021	10
7080	7085	5	3	0.07977	6815.0	ORF1ab	2.0	2272.0	6820.0	ORF1ab	1.0	2274.0	2.0	same gene	2021-10	2021	10
7080	7086	6	3	0.07955	6815.0	ORF1ab	2.0	2272.0	6821.0	ORF1ab	2.0	2274.0	2.0	same gene	2021-10	2021	10
7086	7080	6	3	0.07955	6821.0	ORF1ab	2.0	2274.0	6815.0	ORF1ab	2.0	2272.0	2.0	same gene	2021-10	2021	10
2758	2763	5	3	0.0795	2493.0	ORF1ab	3.0	831.0	2498.0	ORF1ab	2.0	833.0	2.0	same gene	2021-10	2021	10
2758	2762	4	3	0.0795	2493.0	ORF1ab	3.0	831.0	2497.0	ORF1ab	1.0	833.0	2.0	same gene	2021-10	2021	10
2757	2763	6	3	0.0795	2492.0	ORF1ab	2.0	831.0	2498.0	ORF1ab	2.0	833.0	2.0	same gene	2021-10	2021	10
2757	2762	5	3	0.0795	2492.0	ORF1ab	2.0	831.0	2497.0	ORF1ab	1.0	833.0	2.0	same gene	2021-10	2021	10
2763	2758	5	3	0.0795	2498.0	ORF1ab	2.0	833.0	2493.0	ORF1ab	3.0	831.0	2.0	same gene	2021-10	2021	10
2763	2757	6	3	0.0795	2498.0	ORF1ab	2.0	833.0	2492.0	ORF1ab	2.0	831.0	2.0	same gene	2021-10	2021	10
2762	2757	5	3	0.0795	2497.0	ORF1ab	1.0	833.0	2492.0	ORF1ab	2.0	831.0	2.0	same gene	2021-10	2021	10
2762	2758	4	3	0.0795	2497.0	ORF1ab	1.0	833.0	2493.0	ORF1ab	3.0	831.0	2.0	same gene	2021-10	2021	10
2748	2753	5	3	0.0794	2483.0	ORF1ab	2.0	828.0	2488.0	ORF1ab	1.0	830.0	2.0	same gene	2021-10	2021	10
2748	2754	6	3	0.0794	2483.0	ORF1ab	2.0	828.0	2489.0	ORF1ab	2.0	830.0	2.0	same gene	2021-10	2021	10
2754	2748	6	3	0.0794	2489.0	ORF1ab	2.0	830.0	2483.0	ORF1ab	2.0	828.0	2.0	same gene	2021-10	2021	10
2753	2748	5	3	0.0794	2488.0	ORF1ab	1.0	830.0	2483.0	ORF1ab	2.0	828.0	2.0	same gene	2021-10	2021	10
7085	7079	6	3	0.07938	6820.0	ORF1ab	1.0	2274.0	6814.0	ORF1ab	1.0	2272.0	2.0	same gene	2021-10	2021	10
7085	7077	8	3	0.07938	6820.0	ORF1ab	1.0	2274.0	6812.0	ORF1ab	2.0	2271.0	3.0	same gene	2021-10	2021	10
7079	7085	6	3	0.07938	6814.0	ORF1ab	1.0	2272.0	6820.0	ORF1ab	1.0	2274.0	2.0	same gene	2021-10	2021	10
7077	7085	8	3	0.07938	6812.0	ORF1ab	2.0	2271.0	6820.0	ORF1ab	1.0	2274.0	3.0	same gene	2021-10	2021	10
29623	29629	6	3	0.07928	66.0	ORF10	3.0	22.0	72.0	ORF10	3.0	24.0	2.0	same gene	2021-10	2021	10
29629	29623	6	3	0.07928	72.0	ORF10	3.0	24.0	66.0	ORF10	3.0	22.0	2.0	same gene	2021-10	2021	10
29612	29619	7	3	0.07901	55.0	ORF10	1.0	19.0	62.0	ORF10	2.0	21.0	2.0	same gene	2021-10	2021	10
29619	29612	7	3	0.07901	62.0	ORF10	2.0	21.0	55.0	ORF10	1.0	19.0	2.0	same gene	2021-10	2021	10
2765	2759	6	3	0.07897	2500.0	ORF1ab	1.0	834.0	2494.0	ORF1ab	1.0	832.0	2.0	same gene	2021-10	2021	10
2765	2760	5	3	0.07897	2500.0	ORF1ab	1.0	834.0	2495.0	ORF1ab	2.0	832.0	2.0	same gene	2021-10	2021	10
2759	2766	7	3	0.07897	2494.0	ORF1ab	1.0	832.0	2501.0	ORF1ab	2.0	834.0	2.0	same gene	2021-10	2021	10
2766	2759	7	3	0.07897	2501.0	ORF1ab	2.0	834.0	2494.0	ORF1ab	1.0	832.0	2.0	same gene	2021-10	2021	10
2760	2765	5	3	0.07897	2495.0	ORF1ab	2.0	832.0	2500.0	ORF1ab	1.0	834.0	2.0	same gene	2021-10	2021	10
2766	2760	6	3	0.07897	2501.0	ORF1ab	2.0	834.0	2495.0	ORF1ab	2.0	832.0	2.0	same gene	2021-10	2021	10
2760	2766	6	3	0.07897	2495.0	ORF1ab	2.0	832.0	2501.0	ORF1ab	2.0	834.0	2.0	same gene	2021-10	2021	10
2759	2765	6	3	0.07897	2494.0	ORF1ab	1.0	832.0	2500.0	ORF1ab	1.0	834.0	2.0	same gene	2021-10	2021	10
7085	7081	4	3	0.07887	6820.0	ORF1ab	1.0	2274.0	6816.0	ORF1ab	3.0	2272.0	2.0	same gene	2021-10	2021	10
7081	7085	4	3	0.07887	6816.0	ORF1ab	3.0	2272.0	6820.0	ORF1ab	1.0	2274.0	2.0	same gene	2021-10	2021	10
29626	29619	7	3	0.07882	69.0	ORF10	3.0	23.0	62.0	ORF10	2.0	21.0	2.0	same gene	2021-10	2021	10
29629	29619	10	3	0.07882	72.0	ORF10	3.0	24.0	62.0	ORF10	2.0	21.0	3.0	same gene	2021-10	2021	10
29619	29626	7	3	0.07882	62.0	ORF10	2.0	21.0	69.0	ORF10	3.0	23.0	2.0	same gene	2021-10	2021	10
29619	29629	10	3	0.07882	62.0	ORF10	2.0	21.0	72.0	ORF10	3.0	24.0	3.0	same gene	2021-10	2021	10
2747	2743	4	3	0.07863	2482.0	ORF1ab	1.0	828.0	2478.0	ORF1ab	3.0	826.0	2.0	same gene	2021-10	2021	10
2743	2747	4	3	0.07863	2478.0	ORF1ab	3.0	826.0	2482.0	ORF1ab	1.0	828.0	2.0	same gene	2021-10	2021	10
2781	2776	5	3	0.07861	2516.0	ORF1ab	2.0	839.0	2511.0	ORF1ab	3.0	837.0	2.0	same gene	2021-10	2021	10
2776	2781	5	3	0.07861	2511.0	ORF1ab	3.0	837.0	2516.0	ORF1ab	2.0	839.0	2.0	same gene	2021-10	2021	10
2770	2774	4	3	0.07803	2505.0	ORF1ab	3.0	835.0	2509.0	ORF1ab	1.0	837.0	2.0	same gene	2021-10	2021	10
2774	2770	4	3	0.07803	2509.0	ORF1ab	1.0	837.0	2505.0	ORF1ab	3.0	835.0	2.0	same gene	2021-10	2021	10
2744	2750	6	3	0.07769	2479.0	ORF1ab	1.0	827.0	2485.0	ORF1ab	1.0	829.0	2.0	same gene	2021-10	2021	10
2750	2744	6	3	0.07769	2485.0	ORF1ab	1.0	829.0	2479.0	ORF1ab	1.0	827.0	2.0	same gene	2021-10	2021	10
2743	2750	7	3	0.07769	2478.0	ORF1ab	3.0	826.0	2485.0	ORF1ab	1.0	829.0	3.0	same gene	2021-10	2021	10
2750	2743	7	3	0.07769	2485.0	ORF1ab	1.0	829.0	2478.0	ORF1ab	3.0	826.0	3.0	same gene	2021-10	2021	10
15952	28299	12347	3	0.07626	2485.0	ORF1ab	1.0	829.0	26.0	N	2.0	9.0		different gene	2021-10	2021	10
28299	15952	12347	3	0.07626	26.0	N	2.0	9.0	2485.0	ORF1ab	1.0	829.0		different gene	2021-10	2021	10
7087	7080	7	3	0.0754	6822.0	ORF1ab	3.0	2274.0	6815.0	ORF1ab	2.0	2272.0	2.0	same gene	2021-10	2021	10
7080	7087	7	3	0.0754	6815.0	ORF1ab	2.0	2272.0	6822.0	ORF1ab	3.0	2274.0	2.0	same gene	2021-10	2021	10
29636	29612	24	3	0.07437	79.0	ORF10	1.0	27.0	55.0	ORF10	1.0	19.0	8.0	same gene	2021-10	2021	10
29612	29636	24	3	0.07437	55.0	ORF10	1.0	19.0	79.0	ORF10	1.0	27.0	8.0	same gene	2021-10	2021	10
21372	27604	6232	3	0.074	7905.0	ORF1ab	3.0	2635.0	211.0	ORF7a	1.0	71.0		different gene	2021-10	2021	10
27604	21372	6232	3	0.074	211.0	ORF7a	1.0	71.0	7905.0	ORF1ab	3.0	2635.0		different gene	2021-10	2021	10
23050	23054	4	3	0.07373	1488.0	S	3.0	496.0	1492.0	S	1.0	498.0	2.0	same gene	2021-10	2021	10
23054	23050	4	3	0.07373	1492.0	S	1.0	498.0	1488.0	S	3.0	496.0	2.0	same gene	2021-10	2021	10
21897	26107	4210	3	0.07345	335.0	S	2.0	112.0	715.0	ORF3a	1.0	239.0		different gene	2021-10	2021	10
26107	21897	4210	3	0.07345	715.0	ORF3a	1.0	239.0	335.0	S	2.0	112.0		different gene	2021-10	2021	10
10319	27964	17645	3	0.07247	10054.0	ORF1ab	1.0	3352.0	71.0	ORF8	2.0	24.0		different gene	2021-10	2021	10
27964	10319	17645	3	0.07247	71.0	ORF8	2.0	24.0	10054.0	ORF1ab	1.0	3352.0		different gene	2021-10	2021	10
27291	24208	3083	3	0.07169	90.0	ORF6	3.0	30.0	2646.0	S	3.0	882.0		different gene	2021-10	2021	10
24208	27291	3083	3	0.07169	2646.0	S	3.0	882.0	90.0	ORF6	3.0	30.0		different gene	2021-10	2021	10
25352	27345	1993	3	0.0706	3790.0	S	1.0	1264.0	144.0	ORF6	3.0	48.0		different gene	2021-10	2021	10
27345	25352	1993	3	0.0706	144.0	ORF6	3.0	48.0	3790.0	S	1.0	1264.0		different gene	2021-10	2021	10
7024	7028	4	3	0.07023	6759.0	ORF1ab	3.0	2253.0	6763.0	ORF1ab	1.0	2255.0	2.0	same gene	2021-10	2021	10
7028	7024	4	3	0.07023	6763.0	ORF1ab	1.0	2255.0	6759.0	ORF1ab	3.0	2253.0	2.0	same gene	2021-10	2021	10
18424	28472	10048	3	0.07023	4957.0	ORF1ab	1.0	1653.0	199.0	N	1.0	67.0		different gene	2021-10	2021	10
28472	18424	10048	3	0.07023	199.0	N	1.0	67.0	4957.0	ORF1ab	1.0	1653.0		different gene	2021-10	2021	10
10319	18424	8105	3	0.07022	10054.0	ORF1ab	1.0	3352.0	4957.0	ORF1ab	1.0	1653.0	1699.0	same gene	2021-10	2021	10
18424	10319	8105	3	0.07022	4957.0	ORF1ab	1.0	1653.0	10054.0	ORF1ab	1.0	3352.0	1699.0	same gene	2021-10	2021	10
28095	14120	13975	3	0.06963	202.0	ORF8	1.0	68.0	653.0	ORF1ab	2.0	218.0		different gene	2021-10	2021	10
14120	28095	13975	3	0.06963	653.0	ORF1ab	2.0	218.0	202.0	ORF8	1.0	68.0		different gene	2021-10	2021	10
29599	29591	8	3	0.06946	42.0	ORF10	3.0	14.0	34.0	ORF10	1.0	12.0	2.0	same gene	2021-10	2021	10
29599	29592	7	3	0.06946	42.0	ORF10	3.0	14.0	35.0	ORF10	2.0	12.0	2.0	same gene	2021-10	2021	10
29591	29599	8	3	0.06946	34.0	ORF10	1.0	12.0	42.0	ORF10	3.0	14.0	2.0	same gene	2021-10	2021	10
29592	29599	7	3	0.06946	35.0	ORF10	2.0	12.0	42.0	ORF10	3.0	14.0	2.0	same gene	2021-10	2021	10
25907	18424	7483	3	0.06936	515.0	ORF3a	2.0	172.0	4957.0	ORF1ab	1.0	1653.0		different gene	2021-10	2021	10
18424	25907	7483	3	0.06936	4957.0	ORF1ab	1.0	1653.0	515.0	ORF3a	2.0	172.0		different gene	2021-10	2021	10
27739	12946	14793	3	0.06739	346.0	ORF7a	1.0	116.0	12681.0	ORF1ab	3.0	4227.0		different gene	2021-10	2021	10
12946	27739	14793	3	0.06739	12681.0	ORF1ab	3.0	4227.0	346.0	ORF7a	1.0	116.0		different gene	2021-10	2021	10
7042	6954	88	3	0.06608	6777.0	ORF1ab	3.0	2259.0	6689.0	ORF1ab	2.0	2230.0	29.0	same gene	2021-10	2021	10
6954	7042	88	3	0.06608	6689.0	ORF1ab	2.0	2230.0	6777.0	ORF1ab	3.0	2259.0	29.0	same gene	2021-10	2021	10
28869	1059	27810	3	0.06548	596.0	N	2.0	199.0	794.0	ORF1ab	2.0	265.0		different gene	2021-10	2021	10
1059	28869	27810	3	0.06548	794.0	ORF1ab	2.0	265.0	596.0	N	2.0	199.0		different gene	2021-10	2021	10
23055	23048	7	3	0.06544	1493.0	S	2.0	498.0	1486.0	S	1.0	496.0	2.0	same gene	2021-10	2021	10
23048	23055	7	3	0.06544	1486.0	S	1.0	496.0	1493.0	S	2.0	498.0	2.0	same gene	2021-10	2021	10
5164	22427	17263	3	0.0647	4899.0	ORF1ab	3.0	1633.0	865.0	S	1.0	289.0		different gene	2021-10	2021	10
22427	5164	17263	3	0.0647	865.0	S	1.0	289.0	4899.0	ORF1ab	3.0	1633.0		different gene	2021-10	2021	10
6954	6959	5	3	0.06456	6689.0	ORF1ab	2.0	2230.0	6694.0	ORF1ab	1.0	2232.0	2.0	same gene	2021-10	2021	10
6959	6954	5	3	0.06456	6694.0	ORF1ab	1.0	2232.0	6689.0	ORF1ab	2.0	2230.0	2.0	same gene	2021-10	2021	10
6953	6961	8	3	0.06411	6688.0	ORF1ab	1.0	2230.0	6696.0	ORF1ab	3.0	2232.0	2.0	same gene	2021-10	2021	10
6961	6953	8	3	0.06411	6696.0	ORF1ab	3.0	2232.0	6688.0	ORF1ab	1.0	2230.0	2.0	same gene	2021-10	2021	10
29559	29556	3	3	0.06395	2.0	ORF10	2.0	1.0						different gene	2021-10	2021	10
29561	29556	5	3	0.06395	4.0	ORF10	1.0	2.0						different gene	2021-10	2021	10
29556	29561	5	3	0.06395					4.0	ORF10	1.0	2.0		different gene	2021-10	2021	10
29556	29559	3	3	0.06395					2.0	ORF10	2.0	1.0		different gene	2021-10	2021	10
29581	29572	9	3	0.0638	24.0	ORF10	3.0	8.0	15.0	ORF10	3.0	5.0	3.0	same gene	2021-10	2021	10
29572	29581	9	3	0.0638	15.0	ORF10	3.0	5.0	24.0	ORF10	3.0	8.0	3.0	same gene	2021-10	2021	10
29555	29559	4	3	0.06369					2.0	ORF10	2.0	1.0		different gene	2021-10	2021	10
29561	29555	6	3	0.06369	4.0	ORF10	1.0	2.0						different gene	2021-10	2021	10
29559	29555	4	3	0.06369	2.0	ORF10	2.0	1.0						different gene	2021-10	2021	10
29555	29561	6	3	0.06369					4.0	ORF10	1.0	2.0		different gene	2021-10	2021	10
29559	29557	2	3	0.06368	2.0	ORF10	2.0	1.0						different gene	2021-10	2021	10
29557	29559	2	3	0.06368					2.0	ORF10	2.0	1.0		different gene	2021-10	2021	10
29557	29561	4	3	0.06368					4.0	ORF10	1.0	2.0		different gene	2021-10	2021	10
29561	29557	4	3	0.06368	4.0	ORF10	1.0	2.0						different gene	2021-10	2021	10
29549	29551	2	3	0.06343										different gene	2021-10	2021	10
29551	29549	2	3	0.06343										different gene	2021-10	2021	10
18424	21304	2880	3	0.0634	4957.0	ORF1ab	1.0	1653.0	7837.0	ORF1ab	1.0	2613.0	960.0	same gene	2021-10	2021	10
21304	18424	2880	3	0.0634	7837.0	ORF1ab	1.0	2613.0	4957.0	ORF1ab	1.0	1653.0	960.0	same gene	2021-10	2021	10
18176	12946	5230	3	0.06334	4709.0	ORF1ab	2.0	1570.0	12681.0	ORF1ab	3.0	4227.0	2657.0	same gene	2021-10	2021	10
12946	18176	5230	3	0.06334	12681.0	ORF1ab	3.0	4227.0	4709.0	ORF1ab	2.0	1570.0	2657.0	same gene	2021-10	2021	10
5648	28512	22864	3	0.06298	5383.0	ORF1ab	1.0	1795.0	239.0	N	2.0	80.0		different gene	2021-10	2021	10
28512	5648	22864	3	0.06298	239.0	N	2.0	80.0	5383.0	ORF1ab	1.0	1795.0		different gene	2021-10	2021	10
27739	20262	7477	3	0.06278	346.0	ORF7a	1.0	116.0	6795.0	ORF1ab	3.0	2265.0		different gene	2021-10	2021	10
20262	27739	7477	3	0.06278	6795.0	ORF1ab	3.0	2265.0	346.0	ORF7a	1.0	116.0		different gene	2021-10	2021	10
1267	12946	11679	3	0.06244	1002.0	ORF1ab	3.0	334.0	12681.0	ORF1ab	3.0	4227.0	3893.0	same gene	2021-10	2021	10
12946	1267	11679	3	0.06244	12681.0	ORF1ab	3.0	4227.0	1002.0	ORF1ab	3.0	334.0	3893.0	same gene	2021-10	2021	10
28326	5164	23162	3	0.06242	53.0	N	2.0	18.0	4899.0	ORF1ab	3.0	1633.0		different gene	2021-10	2021	10
5164	28326	23162	3	0.06242	4899.0	ORF1ab	3.0	1633.0	53.0	N	2.0	18.0		different gene	2021-10	2021	10
2911	27345	24434	3	0.06233	2646.0	ORF1ab	3.0	882.0	144.0	ORF6	3.0	48.0		different gene	2021-10	2021	10
27345	2911	24434	3	0.06233	144.0	ORF6	3.0	48.0	2646.0	ORF1ab	3.0	882.0		different gene	2021-10	2021	10
8829	19006	10177	3	0.06212	8564.0	ORF1ab	2.0	2855.0	5539.0	ORF1ab	1.0	1847.0	1008.0	same gene	2021-10	2021	10
19006	8829	10177	3	0.06212	5539.0	ORF1ab	1.0	1847.0	8564.0	ORF1ab	2.0	2855.0	1008.0	same gene	2021-10	2021	10
25614	21995	3619	3	0.06208	222.0	ORF3a	3.0	74.0	433.0	S	1.0	145.0		different gene	2021-10	2021	10
21995	25614	3619	3	0.06208	433.0	S	1.0	145.0	222.0	ORF3a	3.0	74.0		different gene	2021-10	2021	10
29559	29554	5	3	0.06207	2.0	ORF10	2.0	1.0						different gene	2021-10	2021	10
29561	29554	7	3	0.06207	4.0	ORF10	1.0	2.0						different gene	2021-10	2021	10
29556	29554	2	3	0.06207										different gene	2021-10	2021	10
29554	29556	2	3	0.06207										different gene	2021-10	2021	10
29554	29559	5	3	0.06207					2.0	ORF10	2.0	1.0		different gene	2021-10	2021	10
29554	29561	7	3	0.06207					4.0	ORF10	1.0	2.0		different gene	2021-10	2021	10
29554	29551	3	3	0.06199										different gene	2021-10	2021	10
29551	29554	3	3	0.06199										different gene	2021-10	2021	10
5164	1684	3480	3	0.0616	4899.0	ORF1ab	3.0	1633.0	1419.0	ORF1ab	3.0	473.0	1160.0	same gene	2021-10	2021	10
1684	5164	3480	3	0.0616	1419.0	ORF1ab	3.0	473.0	4899.0	ORF1ab	3.0	1633.0	1160.0	same gene	2021-10	2021	10
22427	12049	10378	3	0.06129	865.0	S	1.0	289.0	11784.0	ORF1ab	3.0	3928.0		different gene	2021-10	2021	10
12049	22427	10378	3	0.06129	11784.0	ORF1ab	3.0	3928.0	865.0	S	1.0	289.0		different gene	2021-10	2021	10
28869	18424	10445	3	0.06126	596.0	N	2.0	199.0	4957.0	ORF1ab	1.0	1653.0		different gene	2021-10	2021	10
18424	28869	10445	3	0.06126	4957.0	ORF1ab	1.0	1653.0	596.0	N	2.0	199.0		different gene	2021-10	2021	10
21638	21621	17	3	0.06124	76.0	S	1.0	26.0	59.0	S	2.0	20.0	6.0	same gene	2021-10	2021	10
21621	21638	17	3	0.06124	59.0	S	2.0	20.0	76.0	S	1.0	26.0	6.0	same gene	2021-10	2021	10
26149	5648	20501	3	0.06101	757.0	ORF3a	1.0	253.0	5383.0	ORF1ab	1.0	1795.0		different gene	2021-10	2021	10
5648	26149	20501	3	0.06101	5383.0	ORF1ab	1.0	1795.0	757.0	ORF3a	1.0	253.0		different gene	2021-10	2021	10
21621	5648	15973	3	0.06096	59.0	S	2.0	20.0	5383.0	ORF1ab	1.0	1795.0		different gene	2021-10	2021	10
5648	21621	15973	3	0.06096	5383.0	ORF1ab	1.0	1795.0	59.0	S	2.0	20.0		different gene	2021-10	2021	10
6319	5648	671	3	0.06069	6054.0	ORF1ab	3.0	2018.0	5383.0	ORF1ab	1.0	1795.0	223.0	same gene	2021-10	2021	10
5648	6319	671	3	0.06069	5383.0	ORF1ab	1.0	1795.0	6054.0	ORF1ab	3.0	2018.0	223.0	same gene	2021-10	2021	10
5648	28167	22519	3	0.06052	5383.0	ORF1ab	1.0	1795.0	274.0	ORF8	1.0	92.0		different gene	2021-10	2021	10
28167	5648	22519	3	0.06052	274.0	ORF8	1.0	92.0	5383.0	ORF1ab	1.0	1795.0		different gene	2021-10	2021	10
286	290	4	3	0.06051	21.0	ORF1ab	3.0	7.0	25.0	ORF1ab	1.0	9.0	2.0	same gene	2021-10	2021	10
290	286	4	3	0.06051	25.0	ORF1ab	1.0	9.0	21.0	ORF1ab	3.0	7.0	2.0	same gene	2021-10	2021	10
22812	6319	16493	3	0.06044	1250.0	S	2.0	417.0	6054.0	ORF1ab	3.0	2018.0		different gene	2021-10	2021	10
6319	22812	16493	3	0.06044	6054.0	ORF1ab	3.0	2018.0	1250.0	S	2.0	417.0		different gene	2021-10	2021	10
22812	6613	16199	3	0.06	1250.0	S	2.0	417.0	6348.0	ORF1ab	3.0	2116.0		different gene	2021-10	2021	10
6613	22812	16199	3	0.06	6348.0	ORF1ab	3.0	2116.0	1250.0	S	2.0	417.0		different gene	2021-10	2021	10
733	6319	5586	3	0.05982	468.0	ORF1ab	3.0	156.0	6054.0	ORF1ab	3.0	2018.0	1862.0	same gene	2021-10	2021	10
6319	733	5586	3	0.05982	6054.0	ORF1ab	3.0	2018.0	468.0	ORF1ab	3.0	156.0	1862.0	same gene	2021-10	2021	10
5648	13860	8212	3	0.05939	5383.0	ORF1ab	1.0	1795.0	393.0	ORF1ab	3.0	131.0	1664.0	same gene	2021-10	2021	10
13860	5648	8212	3	0.05939	393.0	ORF1ab	3.0	131.0	5383.0	ORF1ab	1.0	1795.0	1664.0	same gene	2021-10	2021	10
12778	22812	10034	3	0.05939	12513.0	ORF1ab	3.0	4171.0	1250.0	S	2.0	417.0		different gene	2021-10	2021	10
22812	12778	10034	3	0.05939	1250.0	S	2.0	417.0	12513.0	ORF1ab	3.0	4171.0		different gene	2021-10	2021	10
5648	22132	16484	3	0.05938	5383.0	ORF1ab	1.0	1795.0	570.0	S	3.0	190.0		different gene	2021-10	2021	10
22132	5648	16484	3	0.05938	570.0	S	3.0	190.0	5383.0	ORF1ab	1.0	1795.0		different gene	2021-10	2021	10
29604	29617	13	3	0.05927	47.0	ORF10	2.0	16.0	60.0	ORF10	3.0	20.0	4.0	same gene	2021-10	2021	10
29617	29604	13	3	0.05927	60.0	ORF10	3.0	20.0	47.0	ORF10	2.0	16.0	4.0	same gene	2021-10	2021	10
290	285	5	3	0.0591	25.0	ORF1ab	1.0	9.0	20.0	ORF1ab	2.0	7.0	2.0	same gene	2021-10	2021	10
285	290	5	3	0.0591	20.0	ORF1ab	2.0	7.0	25.0	ORF1ab	1.0	9.0	2.0	same gene	2021-10	2021	10
320	316	4	3	0.05899	55.0	ORF1ab	1.0	19.0	51.0	ORF1ab	3.0	17.0	2.0	same gene	2021-10	2021	10
321	316	5	3	0.05899	56.0	ORF1ab	2.0	19.0	51.0	ORF1ab	3.0	17.0	2.0	same gene	2021-10	2021	10
316	320	4	3	0.05899	51.0	ORF1ab	3.0	17.0	55.0	ORF1ab	1.0	19.0	2.0	same gene	2021-10	2021	10
316	321	5	3	0.05899	51.0	ORF1ab	3.0	17.0	56.0	ORF1ab	2.0	19.0	2.0	same gene	2021-10	2021	10
29611	29605	6	3	0.05867	54.0	ORF10	3.0	18.0	48.0	ORF10	3.0	16.0	2.0	same gene	2021-10	2021	10
29605	29611	6	3	0.05867	48.0	ORF10	3.0	16.0	54.0	ORF10	3.0	18.0	2.0	same gene	2021-10	2021	10
29603	29611	8	3	0.05867	46.0	ORF10	1.0	16.0	54.0	ORF10	3.0	18.0	2.0	same gene	2021-10	2021	10
29611	29603	8	3	0.05867	54.0	ORF10	3.0	18.0	46.0	ORF10	1.0	16.0	2.0	same gene	2021-10	2021	10
29603	29610	7	3	0.05867	46.0	ORF10	1.0	16.0	53.0	ORF10	2.0	18.0	2.0	same gene	2021-10	2021	10
29605	29610	5	3	0.05867	48.0	ORF10	3.0	16.0	53.0	ORF10	2.0	18.0	2.0	same gene	2021-10	2021	10
29610	29603	7	3	0.05867	53.0	ORF10	2.0	18.0	46.0	ORF10	1.0	16.0	2.0	same gene	2021-10	2021	10
29610	29605	5	3	0.05867	53.0	ORF10	2.0	18.0	48.0	ORF10	3.0	16.0	2.0	same gene	2021-10	2021	10
6908	6900	8	3	0.05864	6643.0	ORF1ab	1.0	2215.0	6635.0	ORF1ab	2.0	2212.0	3.0	same gene	2021-10	2021	10
6900	6908	8	3	0.05864	6635.0	ORF1ab	2.0	2212.0	6643.0	ORF1ab	1.0	2215.0	3.0	same gene	2021-10	2021	10
3828	5648	1820	3	0.0586	3563.0	ORF1ab	2.0	1188.0	5383.0	ORF1ab	1.0	1795.0	607.0	same gene	2021-10	2021	10
5648	3828	1820	3	0.0586	5383.0	ORF1ab	1.0	1795.0	3563.0	ORF1ab	2.0	1188.0	607.0	same gene	2021-10	2021	10
24928	29253	4325	3	0.05772	3366.0	S	3.0	1122.0	980.0	N	2.0	327.0		different gene	2021-10	2021	10
29253	24928	4325	3	0.05772	980.0	N	2.0	327.0	3366.0	S	3.0	1122.0		different gene	2021-10	2021	10
325	307	18	3	0.05743	60.0	ORF1ab	3.0	20.0	42.0	ORF1ab	3.0	14.0	6.0	same gene	2021-10	2021	10
307	325	18	3	0.05743	42.0	ORF1ab	3.0	14.0	60.0	ORF1ab	3.0	20.0	6.0	same gene	2021-10	2021	10
2749	6319	3570	3	0.05724	2484.0	ORF1ab	3.0	828.0	6054.0	ORF1ab	3.0	2018.0	1190.0	same gene	2021-10	2021	10
6319	2749	3570	3	0.05724	6054.0	ORF1ab	3.0	2018.0	2484.0	ORF1ab	3.0	828.0	1190.0	same gene	2021-10	2021	10
17259	6319	10940	3	0.05676	3792.0	ORF1ab	3.0	1264.0	6054.0	ORF1ab	3.0	2018.0	754.0	same gene	2021-10	2021	10
6319	17259	10940	3	0.05676	6054.0	ORF1ab	3.0	2018.0	3792.0	ORF1ab	3.0	1264.0	754.0	same gene	2021-10	2021	10
3948	27507	23559	3	0.05612	3683.0	ORF1ab	2.0	1228.0	114.0	ORF7a	3.0	38.0		different gene	2021-10	2021	10
27507	3948	23559	3	0.05612	114.0	ORF7a	3.0	38.0	3683.0	ORF1ab	2.0	1228.0		different gene	2021-10	2021	10
334	339	5	3	0.05607	69.0	ORF1ab	3.0	23.0	74.0	ORF1ab	2.0	25.0	2.0	same gene	2021-10	2021	10
339	334	5	3	0.05607	74.0	ORF1ab	2.0	25.0	69.0	ORF1ab	3.0	23.0	2.0	same gene	2021-10	2021	10
23525	22812	713	3	0.05598	1963.0	S	1.0	655.0	1250.0	S	2.0	417.0	238.0	same gene	2021-10	2021	10
22812	23525	713	3	0.05598	1250.0	S	2.0	417.0	1963.0	S	1.0	655.0	238.0	same gene	2021-10	2021	10
4058	2746	1312	3	0.05589	3793.0	ORF1ab	1.0	1265.0	2481.0	ORF1ab	3.0	827.0	438.0	same gene	2021-10	2021	10
2746	4058	1312	3	0.05589	2481.0	ORF1ab	3.0	827.0	3793.0	ORF1ab	1.0	1265.0	438.0	same gene	2021-10	2021	10
6636	2742	3894	3	0.05577	6371.0	ORF1ab	2.0	2124.0	2477.0	ORF1ab	2.0	826.0	1298.0	same gene	2021-10	2021	10
2742	6636	3894	3	0.05577	2477.0	ORF1ab	2.0	826.0	6371.0	ORF1ab	2.0	2124.0	1298.0	same gene	2021-10	2021	10
28512	21974	6538	2	0.05563	239.0	N	2.0	80.0	412.0	S	1.0	138.0		different gene	2021-10	2021	10
21974	28512	6538	2	0.05563	412.0	S	1.0	138.0	239.0	N	2.0	80.0		different gene	2021-10	2021	10
18360	28895	10535	2	0.05554	4893.0	ORF1ab	3.0	1631.0	622.0	N	1.0	208.0		different gene	2021-10	2021	10
28895	18360	10535	2	0.05554	622.0	N	1.0	208.0	4893.0	ORF1ab	3.0	1631.0		different gene	2021-10	2021	10
348	342	6	2	0.05533	83.0	ORF1ab	2.0	28.0	77.0	ORF1ab	2.0	26.0	2.0	same gene	2021-10	2021	10
342	348	6	2	0.05533	77.0	ORF1ab	2.0	26.0	83.0	ORF1ab	2.0	28.0	2.0	same gene	2021-10	2021	10
18360	25702	7342	2	0.05525	4893.0	ORF1ab	3.0	1631.0	310.0	ORF3a	1.0	104.0		different gene	2021-10	2021	10
25702	18360	7342	2	0.05525	310.0	ORF3a	1.0	104.0	4893.0	ORF1ab	3.0	1631.0		different gene	2021-10	2021	10
12801	22801	10000	2	0.05517	12536.0	ORF1ab	2.0	4179.0	1239.0	S	3.0	413.0		different gene	2021-10	2021	10
22801	12801	10000	2	0.05517	1239.0	S	3.0	413.0	12536.0	ORF1ab	2.0	4179.0		different gene	2021-10	2021	10
1048	27527	26479	2	0.05515	783.0	ORF1ab	3.0	261.0	134.0	ORF7a	2.0	45.0		different gene	2021-10	2021	10
27527	1048	26479	2	0.05515	134.0	ORF7a	2.0	45.0	783.0	ORF1ab	3.0	261.0		different gene	2021-10	2021	10
2755	4073	1318	2	0.05495	2490.0	ORF1ab	3.0	830.0	3808.0	ORF1ab	1.0	1270.0	440.0	same gene	2021-10	2021	10
4073	2755	1318	2	0.05495	3808.0	ORF1ab	1.0	1270.0	2490.0	ORF1ab	3.0	830.0	440.0	same gene	2021-10	2021	10
25563	28887	3324	2	0.05444	171.0	ORF3a	3.0	57.0	614.0	N	2.0	205.0		different gene	2021-10	2021	10
28887	25563	3324	2	0.05444	614.0	N	2.0	205.0	171.0	ORF3a	3.0	57.0		different gene	2021-10	2021	10
6916	6950	34	2	0.05437	6651.0	ORF1ab	3.0	2217.0	6685.0	ORF1ab	1.0	2229.0	12.0	same gene	2021-10	2021	10
6950	6916	34	2	0.05437	6685.0	ORF1ab	1.0	2229.0	6651.0	ORF1ab	3.0	2217.0	12.0	same gene	2021-10	2021	10
22460	22469	9	2	0.05413	898.0	S	1.0	300.0	907.0	S	1.0	303.0	3.0	same gene	2021-10	2021	10
22469	22460	9	2	0.05413	907.0	S	1.0	303.0	898.0	S	1.0	300.0	3.0	same gene	2021-10	2021	10
25088	22812	2276	2	0.0541	3526.0	S	1.0	1176.0	1250.0	S	2.0	417.0	759.0	same gene	2021-10	2021	10
22812	25088	2276	2	0.0541	1250.0	S	2.0	417.0	3526.0	S	1.0	1176.0	759.0	same gene	2021-10	2021	10
17615	16176	1439	2	0.05329	4148.0	ORF1ab	2.0	1383.0	2709.0	ORF1ab	3.0	903.0	480.0	same gene	2021-10	2021	10
16176	17615	1439	2	0.05329	2709.0	ORF1ab	3.0	903.0	4148.0	ORF1ab	2.0	1383.0	480.0	same gene	2021-10	2021	10
27566	27629	63	2	0.05322	173.0	ORF7a	2.0	58.0	236.0	ORF7a	2.0	79.0	21.0	same gene	2021-10	2021	10
27629	27566	63	2	0.05322	236.0	ORF7a	2.0	79.0	173.0	ORF7a	2.0	58.0	21.0	same gene	2021-10	2021	10
28877	6319	22558	2	0.05292	604.0	N	1.0	202.0	6054.0	ORF1ab	3.0	2018.0		different gene	2021-10	2021	10
6319	28877	22558	2	0.05292	6054.0	ORF1ab	3.0	2018.0	604.0	N	1.0	202.0		different gene	2021-10	2021	10
24642	22812	1830	2	0.05249	3080.0	S	2.0	1027.0	1250.0	S	2.0	417.0	610.0	same gene	2021-10	2021	10
22812	24642	1830	2	0.05249	1250.0	S	2.0	417.0	3080.0	S	2.0	1027.0	610.0	same gene	2021-10	2021	10
27925	9867	18058	2	0.05148	32.0	ORF8	2.0	11.0	9602.0	ORF1ab	2.0	3201.0		different gene	2021-10	2021	10
9867	27925	18058	2	0.05148	9602.0	ORF1ab	2.0	3201.0	32.0	ORF8	2.0	11.0		different gene	2021-10	2021	10
17040	4237	12803	2	0.05117	3573.0	ORF1ab	3.0	1191.0	3972.0	ORF1ab	3.0	1324.0	133.0	same gene	2021-10	2021	10
4237	17040	12803	2	0.05117	3972.0	ORF1ab	3.0	1324.0	3573.0	ORF1ab	3.0	1191.0	133.0	same gene	2021-10	2021	10
11514	27345	15831	2	0.0501	11249.0	ORF1ab	2.0	3750.0	144.0	ORF6	3.0	48.0		different gene	2021-10	2021	10
27345	11514	15831	2	0.0501	144.0	ORF6	3.0	48.0	11249.0	ORF1ab	2.0	3750.0		different gene	2021-10	2021	10
25003	6408	18595	2	0.04973	3441.0	S	3.0	1147.0	6143.0	ORF1ab	2.0	2048.0		different gene	2021-10	2021	10
6408	25003	18595	2	0.04973	6143.0	ORF1ab	2.0	2048.0	3441.0	S	3.0	1147.0		different gene	2021-10	2021	10
5424	7328	1904	2	0.04938	5159.0	ORF1ab	2.0	1720.0	7063.0	ORF1ab	1.0	2355.0	635.0	same gene	2021-10	2021	10
7328	7503	175	2	0.04938	7063.0	ORF1ab	1.0	2355.0	7238.0	ORF1ab	2.0	2413.0	58.0	same gene	2021-10	2021	10
7328	7498	170	2	0.04938	7063.0	ORF1ab	1.0	2355.0	7233.0	ORF1ab	3.0	2411.0	56.0	same gene	2021-10	2021	10
7508	7328	180	2	0.04938	7243.0	ORF1ab	1.0	2415.0	7063.0	ORF1ab	1.0	2355.0	60.0	same gene	2021-10	2021	10
7328	5424	1904	2	0.04938	7063.0	ORF1ab	1.0	2355.0	5159.0	ORF1ab	2.0	1720.0	635.0	same gene	2021-10	2021	10
7498	7328	170	2	0.04938	7233.0	ORF1ab	3.0	2411.0	7063.0	ORF1ab	1.0	2355.0	56.0	same gene	2021-10	2021	10
7499	7328	171	2	0.04938	7234.0	ORF1ab	1.0	2412.0	7063.0	ORF1ab	1.0	2355.0	57.0	same gene	2021-10	2021	10
7500	7328	172	2	0.04938	7235.0	ORF1ab	2.0	2412.0	7063.0	ORF1ab	1.0	2355.0	57.0	same gene	2021-10	2021	10
7501	7328	173	2	0.04938	7236.0	ORF1ab	3.0	2412.0	7063.0	ORF1ab	1.0	2355.0	57.0	same gene	2021-10	2021	10
7502	7328	174	2	0.04938	7237.0	ORF1ab	1.0	2413.0	7063.0	ORF1ab	1.0	2355.0	58.0	same gene	2021-10	2021	10
7503	7328	175	2	0.04938	7238.0	ORF1ab	2.0	2413.0	7063.0	ORF1ab	1.0	2355.0	58.0	same gene	2021-10	2021	10
7505	7328	177	2	0.04938	7240.0	ORF1ab	1.0	2414.0	7063.0	ORF1ab	1.0	2355.0	59.0	same gene	2021-10	2021	10
7506	7328	178	2	0.04938	7241.0	ORF1ab	2.0	2414.0	7063.0	ORF1ab	1.0	2355.0	59.0	same gene	2021-10	2021	10
7507	7328	179	2	0.04938	7242.0	ORF1ab	3.0	2414.0	7063.0	ORF1ab	1.0	2355.0	59.0	same gene	2021-10	2021	10
7509	7328	181	2	0.04938	7244.0	ORF1ab	2.0	2415.0	7063.0	ORF1ab	1.0	2355.0	60.0	same gene	2021-10	2021	10
7328	7499	171	2	0.04938	7063.0	ORF1ab	1.0	2355.0	7234.0	ORF1ab	1.0	2412.0	57.0	same gene	2021-10	2021	10
7525	7328	197	2	0.04938	7260.0	ORF1ab	3.0	2420.0	7063.0	ORF1ab	1.0	2355.0	65.0	same gene	2021-10	2021	10
7527	7328	199	2	0.04938	7262.0	ORF1ab	2.0	2421.0	7063.0	ORF1ab	1.0	2355.0	66.0	same gene	2021-10	2021	10
7328	7525	197	2	0.04938	7063.0	ORF1ab	1.0	2355.0	7260.0	ORF1ab	3.0	2420.0	65.0	same gene	2021-10	2021	10
7328	7509	181	2	0.04938	7063.0	ORF1ab	1.0	2355.0	7244.0	ORF1ab	2.0	2415.0	60.0	same gene	2021-10	2021	10
7328	7508	180	2	0.04938	7063.0	ORF1ab	1.0	2355.0	7243.0	ORF1ab	1.0	2415.0	60.0	same gene	2021-10	2021	10
7328	7506	178	2	0.04938	7063.0	ORF1ab	1.0	2355.0	7241.0	ORF1ab	2.0	2414.0	59.0	same gene	2021-10	2021	10
7328	7505	177	2	0.04938	7063.0	ORF1ab	1.0	2355.0	7240.0	ORF1ab	1.0	2414.0	59.0	same gene	2021-10	2021	10
7328	7502	174	2	0.04938	7063.0	ORF1ab	1.0	2355.0	7237.0	ORF1ab	1.0	2413.0	58.0	same gene	2021-10	2021	10
7328	7501	173	2	0.04938	7063.0	ORF1ab	1.0	2355.0	7236.0	ORF1ab	3.0	2412.0	57.0	same gene	2021-10	2021	10
7328	7500	172	2	0.04938	7063.0	ORF1ab	1.0	2355.0	7235.0	ORF1ab	2.0	2412.0	57.0	same gene	2021-10	2021	10
7328	7507	179	2	0.04938	7063.0	ORF1ab	1.0	2355.0	7242.0	ORF1ab	3.0	2414.0	59.0	same gene	2021-10	2021	10
7328	7527	199	2	0.04938	7063.0	ORF1ab	1.0	2355.0	7262.0	ORF1ab	2.0	2421.0	66.0	same gene	2021-10	2021	10
21621	21614	7	2	0.04909	59.0	S	2.0	20.0	52.0	S	1.0	18.0	2.0	same gene	2021-10	2021	10
21614	21621	7	2	0.04909	52.0	S	1.0	18.0	59.0	S	2.0	20.0	2.0	same gene	2021-10	2021	10
15952	18744	2792	2	0.04891	2485.0	ORF1ab	1.0	829.0	5277.0	ORF1ab	3.0	1759.0	930.0	same gene	2021-10	2021	10
18744	15952	2792	2	0.04891	5277.0	ORF1ab	3.0	1759.0	2485.0	ORF1ab	1.0	829.0	930.0	same gene	2021-10	2021	10
28975	27925	1050	2	0.04856	702.0	N	3.0	234.0	32.0	ORF8	2.0	11.0		different gene	2021-10	2021	10
27925	28975	1050	2	0.04856	32.0	ORF8	2.0	11.0	702.0	N	3.0	234.0		different gene	2021-10	2021	10
22995	23012	17	2	0.04823	1433.0	S	2.0	478.0	1450.0	S	1.0	484.0	6.0	same gene	2021-10	2021	10
23012	22995	17	2	0.04823	1450.0	S	1.0	484.0	1433.0	S	2.0	478.0	6.0	same gene	2021-10	2021	10
27985	28007	22	2	0.04815	92.0	ORF8	2.0	31.0	114.0	ORF8	3.0	38.0	7.0	same gene	2021-10	2021	10
28007	27985	22	2	0.04815	114.0	ORF8	3.0	38.0	92.0	ORF8	2.0	31.0	7.0	same gene	2021-10	2021	10
29542	29544	2	2	0.0479										different gene	2021-10	2021	10
29544	29542	2	2	0.0479										different gene	2021-10	2021	10
29544	29541	3	2	0.04771										different gene	2021-10	2021	10
29541	29544	3	2	0.04771										different gene	2021-10	2021	10
29547	29544	3	2	0.04769										different gene	2021-10	2021	10
29544	29547	3	2	0.04769										different gene	2021-10	2021	10
25517	27925	2408	2	0.0473	125.0	ORF3a	2.0	42.0	32.0	ORF8	2.0	11.0		different gene	2021-10	2021	10
27925	25517	2408	2	0.0473	32.0	ORF8	2.0	11.0	125.0	ORF3a	2.0	42.0		different gene	2021-10	2021	10
29540	29544	4	2	0.04712										different gene	2021-10	2021	10
29544	29540	4	2	0.04712										different gene	2021-10	2021	10
27985	28432	447	2	0.04681	92.0	ORF8	2.0	31.0	159.0	N	3.0	53.0		different gene	2021-10	2021	10
28432	27985	447	2	0.04681	159.0	N	3.0	53.0	92.0	ORF8	2.0	31.0		different gene	2021-10	2021	10
29539	29544	5	2	0.04671										different gene	2021-10	2021	10
29544	29539	5	2	0.04671										different gene	2021-10	2021	10
29531	29534	3	2	0.04665	1258.0	N	1.0	420.0						different gene	2021-10	2021	10
29534	29531	3	2	0.04665					1258.0	N	1.0	420.0		different gene	2021-10	2021	10
29534	29525	9	2	0.04664					1252.0	N	1.0	418.0		different gene	2021-10	2021	10
29529	29534	5	2	0.04664	1256.0	N	2.0	419.0						different gene	2021-10	2021	10
29525	29531	6	2	0.04664	1252.0	N	1.0	418.0	1258.0	N	1.0	420.0	2.0	same gene	2021-10	2021	10
29525	29533	8	2	0.04664	1252.0	N	1.0	418.0	1260.0	N	3.0	420.0	2.0	same gene	2021-10	2021	10
29525	29534	9	2	0.04664	1252.0	N	1.0	418.0						different gene	2021-10	2021	10
29531	29525	6	2	0.04664	1258.0	N	1.0	420.0	1252.0	N	1.0	418.0	2.0	same gene	2021-10	2021	10
29533	29525	8	2	0.04664	1260.0	N	3.0	420.0	1252.0	N	1.0	418.0	2.0	same gene	2021-10	2021	10
29534	29529	5	2	0.04664					1256.0	N	2.0	419.0		different gene	2021-10	2021	10
7526	21915	14389	2	0.04589	7261.0	ORF1ab	1.0	2421.0	353.0	S	2.0	118.0		different gene	2021-10	2021	10
21915	7526	14389	2	0.04589	353.0	S	2.0	118.0	7261.0	ORF1ab	1.0	2421.0		different gene	2021-10	2021	10
29534	29532	2	2	0.04581					1259.0	N	2.0	420.0		different gene	2021-10	2021	10
29532	29534	2	2	0.04581	1259.0	N	2.0	420.0						different gene	2021-10	2021	10
693	698	5	2	0.04571	428.0	ORF1ab	2.0	143.0	433.0	ORF1ab	1.0	145.0	2.0	same gene	2021-10	2021	10
698	693	5	2	0.04571	433.0	ORF1ab	1.0	145.0	428.0	ORF1ab	2.0	143.0	2.0	same gene	2021-10	2021	10
699	693	6	2	0.04567	434.0	ORF1ab	2.0	145.0	428.0	ORF1ab	2.0	143.0	2.0	same gene	2021-10	2021	10
693	699	6	2	0.04567	428.0	ORF1ab	2.0	143.0	434.0	ORF1ab	2.0	145.0	2.0	same gene	2021-10	2021	10
26158	26167	9	2	0.04551	766.0	ORF3a	1.0	256.0	775.0	ORF3a	1.0	259.0	3.0	same gene	2021-10	2021	10
26167	26158	9	2	0.04551	775.0	ORF3a	1.0	259.0	766.0	ORF3a	1.0	256.0	3.0	same gene	2021-10	2021	10
445	28932	28487	2	0.04531	180.0	ORF1ab	3.0	60.0	659.0	N	2.0	220.0		different gene	2021-10	2021	10
28932	445	28487	2	0.04531	659.0	N	2.0	220.0	180.0	ORF1ab	3.0	60.0		different gene	2021-10	2021	10
29536	29534	2	2	0.0451										different gene	2021-10	2021	10
29531	29536	5	2	0.0451	1258.0	N	1.0	420.0						different gene	2021-10	2021	10
29533	29536	3	2	0.0451	1260.0	N	3.0	420.0						different gene	2021-10	2021	10
29536	29533	3	2	0.0451					1260.0	N	3.0	420.0		different gene	2021-10	2021	10
29534	29536	2	2	0.0451										different gene	2021-10	2021	10
29536	29531	5	2	0.0451					1258.0	N	1.0	420.0		different gene	2021-10	2021	10
26164	26159	5	2	0.04508	772.0	ORF3a	1.0	258.0	767.0	ORF3a	2.0	256.0	2.0	same gene	2021-10	2021	10
26159	26164	5	2	0.04508	767.0	ORF3a	2.0	256.0	772.0	ORF3a	1.0	258.0	2.0	same gene	2021-10	2021	10
26801	445	26356	2	0.04498	279.0	M	3.0	93.0	180.0	ORF1ab	3.0	60.0		different gene	2021-10	2021	10
445	26801	26356	2	0.04498	180.0	ORF1ab	3.0	60.0	279.0	M	3.0	93.0		different gene	2021-10	2021	10
28887	28272	615	2	0.04481	614.0	N	2.0	205.0						different gene	2021-10	2021	10
28272	28887	615	2	0.04481					614.0	N	2.0	205.0		different gene	2021-10	2021	10
23012	22812	200	2	0.0447	1450.0	S	1.0	484.0	1250.0	S	2.0	417.0	67.0	same gene	2021-10	2021	10
22812	23012	200	2	0.0447	1250.0	S	2.0	417.0	1450.0	S	1.0	484.0	67.0	same gene	2021-10	2021	10
29527	29531	4	2	0.04469	1254.0	N	3.0	418.0	1258.0	N	1.0	420.0	2.0	same gene	2021-10	2021	10
29527	29533	6	2	0.04469	1254.0	N	3.0	418.0	1260.0	N	3.0	420.0	2.0	same gene	2021-10	2021	10
29527	29534	7	2	0.04469	1254.0	N	3.0	418.0						different gene	2021-10	2021	10
[truncated: 6,375 more rows]
