# Supplementary material for: Real-time identification of epistatic interactions in SARS-CoV-2 from large genome collections
Source: Genome Biol. 2024 Aug 22;25:228. doi: 10.1186/s13059-024-03355-y (PMC11342480; doi:10.1186/s13059-024-03355-y)
Supplement: Supplementary file 9 — Additional file 9. Table S8: predicted interactions for the time subsets, from March 2020 until March 2023; columns are the same as those in Table S7. [file 13059_2024_3355_MOESM9_ESM.zip › time_subset_2021-11.tsv]

pos_source	pos_target	distance	outlier	mi	feature_position_source	gene_source	codon_source	feature_codon_source	feature_position_target	gene_target	codon_target	feature_codon_target	codon_distance	interaction	name	year	month
4181	8986	4805	4	0.48625	3916.0	ORF1ab	1.0	1306.0	8721.0	ORF1ab	3.0	2907.0	1601.0	same gene	2021-11	2021	11
8986	4181	4805	4	0.48625	8721.0	ORF1ab	3.0	2907.0	3916.0	ORF1ab	1.0	1306.0	1601.0	same gene	2021-11	2021	11
11201	11332	131	4	0.48399	10936.0	ORF1ab	1.0	3646.0	11067.0	ORF1ab	3.0	3689.0	43.0	same gene	2021-11	2021	11
11332	11201	131	4	0.48399	11067.0	ORF1ab	3.0	3689.0	10936.0	ORF1ab	1.0	3646.0	43.0	same gene	2021-11	2021	11
11332	19220	7888	4	0.4835	11067.0	ORF1ab	3.0	3689.0	5753.0	ORF1ab	2.0	1918.0	1771.0	same gene	2021-11	2021	11
19220	11332	7888	4	0.4835	5753.0	ORF1ab	2.0	1918.0	11067.0	ORF1ab	3.0	3689.0	1771.0	same gene	2021-11	2021	11
11332	4181	7151	4	0.48216	11067.0	ORF1ab	3.0	3689.0	3916.0	ORF1ab	1.0	1306.0	2383.0	same gene	2021-11	2021	11
4181	11332	7151	4	0.48216	3916.0	ORF1ab	1.0	1306.0	11067.0	ORF1ab	3.0	3689.0	2383.0	same gene	2021-11	2021	11
9053	4181	4872	4	0.48211	8788.0	ORF1ab	1.0	2930.0	3916.0	ORF1ab	1.0	1306.0	1624.0	same gene	2021-11	2021	11
4181	9053	4872	4	0.48211	3916.0	ORF1ab	1.0	1306.0	8788.0	ORF1ab	1.0	2930.0	1624.0	same gene	2021-11	2021	11
11332	6402	4930	4	0.48034	11067.0	ORF1ab	3.0	3689.0	6137.0	ORF1ab	2.0	2046.0	1643.0	same gene	2021-11	2021	11
6402	11332	4930	4	0.48034	6137.0	ORF1ab	2.0	2046.0	11067.0	ORF1ab	3.0	3689.0	1643.0	same gene	2021-11	2021	11
27874	4181	23693	4	0.47415	119.0	ORF7b	2.0	40.0	3916.0	ORF1ab	1.0	1306.0		different gene	2021-11	2021	11
4181	27874	23693	4	0.47415	3916.0	ORF1ab	1.0	1306.0	119.0	ORF7b	2.0	40.0		different gene	2021-11	2021	11
19220	28916	9696	4	0.46499	5753.0	ORF1ab	2.0	1918.0	643.0	N	1.0	215.0		different gene	2021-11	2021	11
28916	19220	9696	4	0.46499	643.0	N	1.0	215.0	5753.0	ORF1ab	2.0	1918.0		different gene	2021-11	2021	11
7124	4181	2943	4	0.4573	6859.0	ORF1ab	1.0	2287.0	3916.0	ORF1ab	1.0	1306.0	981.0	same gene	2021-11	2021	11
4181	7124	2943	4	0.4573	3916.0	ORF1ab	1.0	1306.0	6859.0	ORF1ab	1.0	2287.0	981.0	same gene	2021-11	2021	11
10029	19220	9191	4	0.43617	9764.0	ORF1ab	2.0	3255.0	5753.0	ORF1ab	2.0	1918.0	1337.0	same gene	2021-11	2021	11
19220	10029	9191	4	0.43617	5753.0	ORF1ab	2.0	1918.0	9764.0	ORF1ab	2.0	3255.0	1337.0	same gene	2021-11	2021	11
23604	28881	5277	4	0.4003	2042.0	S	2.0	681.0	608.0	N	2.0	203.0		different gene	2021-11	2021	11
28881	23604	5277	4	0.4003	608.0	N	2.0	203.0	2042.0	S	2.0	681.0		different gene	2021-11	2021	11
28251	28245	6	4	0.39624	358.0	ORF8	1.0	120.0	352.0	ORF8	1.0	118.0	2.0	same gene	2021-11	2021	11
28245	28251	6	4	0.39624	352.0	ORF8	1.0	118.0	358.0	ORF8	1.0	120.0	2.0	same gene	2021-11	2021	11
28255	28250	5	4	0.3957	362.0	ORF8	2.0	121.0	357.0	ORF8	3.0	119.0	2.0	same gene	2021-11	2021	11
28250	28255	5	4	0.3957	357.0	ORF8	3.0	119.0	362.0	ORF8	2.0	121.0	2.0	same gene	2021-11	2021	11
15451	16466	1015	4	0.37858	1984.0	ORF1ab	1.0	662.0	2999.0	ORF1ab	2.0	1000.0	338.0	same gene	2021-11	2021	11
16466	15451	1015	4	0.37858	2999.0	ORF1ab	2.0	1000.0	1984.0	ORF1ab	1.0	662.0	338.0	same gene	2021-11	2021	11
25469	23604	1865	4	0.37715	77.0	ORF3a	2.0	26.0	2042.0	S	2.0	681.0		different gene	2021-11	2021	11
23604	25469	1865	4	0.37715	2042.0	S	2.0	681.0	77.0	ORF3a	2.0	26.0		different gene	2021-11	2021	11
28461	25469	2992	4	0.37212	188.0	N	2.0	63.0	77.0	ORF3a	2.0	26.0		different gene	2021-11	2021	11
25469	28461	2992	4	0.37212	77.0	ORF3a	2.0	26.0	188.0	N	2.0	63.0		different gene	2021-11	2021	11
15451	28249	12798	4	0.37201	1984.0	ORF1ab	1.0	662.0	356.0	ORF8	2.0	119.0		different gene	2021-11	2021	11
28249	15451	12798	4	0.37201	356.0	ORF8	2.0	119.0	1984.0	ORF1ab	1.0	662.0		different gene	2021-11	2021	11
27752	27638	114	4	0.37171	359.0	ORF7a	2.0	120.0	245.0	ORF7a	2.0	82.0	38.0	same gene	2021-11	2021	11
27638	27752	114	4	0.37171	245.0	ORF7a	2.0	82.0	359.0	ORF7a	2.0	120.0	38.0	same gene	2021-11	2021	11
26767	23604	3163	4	0.3671	245.0	M	2.0	82.0	2042.0	S	2.0	681.0		different gene	2021-11	2021	11
23604	26767	3163	4	0.3671	2042.0	S	2.0	681.0	245.0	M	2.0	82.0		different gene	2021-11	2021	11
27752	21618	6134	4	0.36649	359.0	ORF7a	2.0	120.0	56.0	S	2.0	19.0		different gene	2021-11	2021	11
21618	27752	6134	4	0.36649	56.0	S	2.0	19.0	359.0	ORF7a	2.0	120.0		different gene	2021-11	2021	11
25469	21618	3851	4	0.36633	77.0	ORF3a	2.0	26.0	56.0	S	2.0	19.0		different gene	2021-11	2021	11
21618	25469	3851	4	0.36633	56.0	S	2.0	19.0	77.0	ORF3a	2.0	26.0		different gene	2021-11	2021	11
22037	21618	419	4	0.36214	475.0	S	1.0	159.0	56.0	S	2.0	19.0	140.0	same gene	2021-11	2021	11
21618	22037	419	4	0.36214	56.0	S	2.0	19.0	475.0	S	1.0	159.0	140.0	same gene	2021-11	2021	11
25469	15451	10018	4	0.35995	77.0	ORF3a	2.0	26.0	1984.0	ORF1ab	1.0	662.0		different gene	2021-11	2021	11
15451	25469	10018	4	0.35995	1984.0	ORF1ab	1.0	662.0	77.0	ORF3a	2.0	26.0		different gene	2021-11	2021	11
23604	22995	609	4	0.35634	2042.0	S	2.0	681.0	1433.0	S	2.0	478.0	203.0	same gene	2021-11	2021	11
22995	23604	609	4	0.35634	1433.0	S	2.0	478.0	2042.0	S	2.0	681.0	203.0	same gene	2021-11	2021	11
29402	27752	1650	4	0.34576	1129.0	N	1.0	377.0	359.0	ORF7a	2.0	120.0		different gene	2021-11	2021	11
27752	29402	1650	4	0.34576	359.0	ORF7a	2.0	120.0	1129.0	N	1.0	377.0		different gene	2021-11	2021	11
23604	24410	806	4	0.33595	2042.0	S	2.0	681.0	2848.0	S	1.0	950.0	269.0	same gene	2021-11	2021	11
24410	23604	806	4	0.33595	2848.0	S	1.0	950.0	2042.0	S	2.0	681.0	269.0	same gene	2021-11	2021	11
23604	22917	687	4	0.32716	2042.0	S	2.0	681.0	1355.0	S	2.0	452.0	229.0	same gene	2021-11	2021	11
22917	23604	687	4	0.32716	1355.0	S	2.0	452.0	2042.0	S	2.0	681.0	229.0	same gene	2021-11	2021	11
21846	7851	13995	4	0.28797	284.0	S	2.0	95.0	7586.0	ORF1ab	2.0	2529.0		different gene	2021-11	2021	11
7851	21846	13995	4	0.28797	7586.0	ORF1ab	2.0	2529.0	284.0	S	2.0	95.0		different gene	2021-11	2021	11
11288	11296	8	4	0.28306	11023.0	ORF1ab	1.0	3675.0	11031.0	ORF1ab	3.0	3677.0	2.0	same gene	2021-11	2021	11
11296	11288	8	4	0.28306	11031.0	ORF1ab	3.0	3677.0	11023.0	ORF1ab	1.0	3675.0	2.0	same gene	2021-11	2021	11
11293	11286	7	4	0.28291	11028.0	ORF1ab	3.0	3676.0	11021.0	ORF1ab	2.0	3674.0	2.0	same gene	2021-11	2021	11
11286	11295	9	4	0.28291	11021.0	ORF1ab	2.0	3674.0	11030.0	ORF1ab	2.0	3677.0	3.0	same gene	2021-11	2021	11
11295	11286	9	4	0.28291	11030.0	ORF1ab	2.0	3677.0	11021.0	ORF1ab	2.0	3674.0	3.0	same gene	2021-11	2021	11
11286	11293	7	4	0.28291	11021.0	ORF1ab	2.0	3674.0	11028.0	ORF1ab	3.0	3676.0	2.0	same gene	2021-11	2021	11
24208	17236	6972	4	0.27331	2646.0	S	3.0	882.0	3769.0	ORF1ab	1.0	1257.0		different gene	2021-11	2021	11
17236	24208	6972	4	0.27331	3769.0	ORF1ab	1.0	1257.0	2646.0	S	3.0	882.0		different gene	2021-11	2021	11
15451	19220	3769	4	0.2713	1984.0	ORF1ab	1.0	662.0	5753.0	ORF1ab	2.0	1918.0	1256.0	same gene	2021-11	2021	11
19220	15451	3769	4	0.2713	5753.0	ORF1ab	2.0	1918.0	1984.0	ORF1ab	1.0	662.0	1256.0	same gene	2021-11	2021	11
9053	28249	19196	4	0.26991	8788.0	ORF1ab	1.0	2930.0	356.0	ORF8	2.0	119.0		different gene	2021-11	2021	11
28249	9053	19196	4	0.26991	356.0	ORF8	2.0	119.0	8788.0	ORF1ab	1.0	2930.0		different gene	2021-11	2021	11
21774	21996	222	4	0.24121	212.0	S	2.0	71.0	434.0	S	2.0	145.0	74.0	same gene	2021-11	2021	11
21996	21774	222	4	0.24121	434.0	S	2.0	145.0	212.0	S	2.0	71.0	74.0	same gene	2021-11	2021	11
16176	23271	7095	4	0.23546	2709.0	ORF1ab	3.0	903.0	1709.0	S	2.0	570.0		different gene	2021-11	2021	11
23271	16176	7095	4	0.23546	1709.0	S	2.0	570.0	2709.0	ORF1ab	3.0	903.0		different gene	2021-11	2021	11
24914	16176	8738	4	0.23524	3352.0	S	1.0	1118.0	2709.0	ORF1ab	3.0	903.0		different gene	2021-11	2021	11
16176	24914	8738	4	0.23524	2709.0	ORF1ab	3.0	903.0	3352.0	S	1.0	1118.0		different gene	2021-11	2021	11
5388	16176	10788	4	0.23524	5123.0	ORF1ab	2.0	1708.0	2709.0	ORF1ab	3.0	903.0	805.0	same gene	2021-11	2021	11
16176	5388	10788	4	0.23524	2709.0	ORF1ab	3.0	903.0	5123.0	ORF1ab	2.0	1708.0	805.0	same gene	2021-11	2021	11
23271	24506	1235	4	0.23523	1709.0	S	2.0	570.0	2944.0	S	1.0	982.0	412.0	same gene	2021-11	2021	11
24506	23271	1235	4	0.23523	2944.0	S	1.0	982.0	1709.0	S	2.0	570.0	412.0	same gene	2021-11	2021	11
16176	28977	12801	4	0.23517	2709.0	ORF1ab	3.0	903.0	704.0	N	2.0	235.0		different gene	2021-11	2021	11
28977	16176	12801	4	0.23517	704.0	N	2.0	235.0	2709.0	ORF1ab	3.0	903.0		different gene	2021-11	2021	11
16176	28111	11935	4	0.23505	2709.0	ORF1ab	3.0	903.0	218.0	ORF8	2.0	73.0		different gene	2021-11	2021	11
28111	16176	11935	4	0.23505	218.0	ORF8	2.0	73.0	2709.0	ORF1ab	3.0	903.0		different gene	2021-11	2021	11
23271	3267	20004	4	0.2347	1709.0	S	2.0	570.0	3002.0	ORF1ab	2.0	1001.0		different gene	2021-11	2021	11
3267	23271	20004	4	0.2347	3002.0	ORF1ab	2.0	1001.0	1709.0	S	2.0	570.0		different gene	2021-11	2021	11
23271	15279	7992	4	0.23403	1709.0	S	2.0	570.0	1812.0	ORF1ab	3.0	604.0		different gene	2021-11	2021	11
15279	23271	7992	4	0.23403	1812.0	ORF1ab	3.0	604.0	1709.0	S	2.0	570.0		different gene	2021-11	2021	11
6954	23271	16317	4	0.23337	6689.0	ORF1ab	2.0	2230.0	1709.0	S	2.0	570.0		different gene	2021-11	2021	11
23271	6954	16317	4	0.23337	1709.0	S	2.0	570.0	6689.0	ORF1ab	2.0	2230.0		different gene	2021-11	2021	11
24506	28281	3775	4	0.23325	2944.0	S	1.0	982.0	8.0	N	2.0	3.0		different gene	2021-11	2021	11
28281	24506	3775	4	0.23325	8.0	N	2.0	3.0	2944.0	S	1.0	982.0		different gene	2021-11	2021	11
23271	913	22358	4	0.23264	1709.0	S	2.0	570.0	648.0	ORF1ab	3.0	216.0		different gene	2021-11	2021	11
913	23271	22358	4	0.23264	648.0	ORF1ab	3.0	216.0	1709.0	S	2.0	570.0		different gene	2021-11	2021	11
8835	15521	6686	4	0.23246	8570.0	ORF1ab	2.0	2857.0	2054.0	ORF1ab	2.0	685.0	2172.0	same gene	2021-11	2021	11
15521	8835	6686	4	0.23246	2054.0	ORF1ab	2.0	685.0	8570.0	ORF1ab	2.0	2857.0	2172.0	same gene	2021-11	2021	11
23709	24506	797	4	0.23229	2147.0	S	2.0	716.0	2944.0	S	1.0	982.0	266.0	same gene	2021-11	2021	11
24506	23709	797	4	0.23229	2944.0	S	1.0	982.0	2147.0	S	2.0	716.0	266.0	same gene	2021-11	2021	11
28111	27972	139	4	0.23208	218.0	ORF8	2.0	73.0	79.0	ORF8	1.0	27.0	46.0	same gene	2021-11	2021	11
27972	28111	139	4	0.23208	79.0	ORF8	1.0	27.0	218.0	ORF8	2.0	73.0	46.0	same gene	2021-11	2021	11
23271	14676	8595	4	0.23126	1709.0	S	2.0	570.0	1209.0	ORF1ab	3.0	403.0		different gene	2021-11	2021	11
14676	23271	8595	4	0.23126	1209.0	ORF1ab	3.0	403.0	1709.0	S	2.0	570.0		different gene	2021-11	2021	11
28111	28048	63	4	0.23026	218.0	ORF8	2.0	73.0	155.0	ORF8	2.0	52.0	21.0	same gene	2021-11	2021	11
28048	28111	63	4	0.23026	155.0	ORF8	2.0	52.0	218.0	ORF8	2.0	73.0	21.0	same gene	2021-11	2021	11
16176	5986	10190	4	0.22845	2709.0	ORF1ab	3.0	903.0	5721.0	ORF1ab	3.0	1907.0	1004.0	same gene	2021-11	2021	11
5986	16176	10190	4	0.22845	5721.0	ORF1ab	3.0	1907.0	2709.0	ORF1ab	3.0	903.0	1004.0	same gene	2021-11	2021	11
11296	28881	17585	4	0.22782	11031.0	ORF1ab	3.0	3677.0	608.0	N	2.0	203.0		different gene	2021-11	2021	11
28881	11296	17585	4	0.22782	608.0	N	2.0	203.0	11031.0	ORF1ab	3.0	3677.0		different gene	2021-11	2021	11
23604	23063	541	4	0.22704	2042.0	S	2.0	681.0	1501.0	S	1.0	501.0	180.0	same gene	2021-11	2021	11
23063	23604	541	4	0.22704	1501.0	S	1.0	501.0	2042.0	S	2.0	681.0	180.0	same gene	2021-11	2021	11
6040	14014	7974	4	0.22492	5775.0	ORF1ab	3.0	1925.0	547.0	ORF1ab	1.0	183.0	1742.0	same gene	2021-11	2021	11
14014	6040	7974	4	0.22492	547.0	ORF1ab	1.0	183.0	5775.0	ORF1ab	3.0	1925.0	1742.0	same gene	2021-11	2021	11
27507	26107	1400	4	0.22395	114.0	ORF7a	3.0	38.0	715.0	ORF3a	1.0	239.0		different gene	2021-11	2021	11
26107	27507	1400	4	0.22395	715.0	ORF3a	1.0	239.0	114.0	ORF7a	3.0	38.0		different gene	2021-11	2021	11
16176	23604	7428	4	0.20928	2709.0	ORF1ab	3.0	903.0	2042.0	S	2.0	681.0		different gene	2021-11	2021	11
23604	16176	7428	4	0.20928	2042.0	S	2.0	681.0	2709.0	ORF1ab	3.0	903.0		different gene	2021-11	2021	11
9891	11418	1527	4	0.2054	9626.0	ORF1ab	2.0	3209.0	11153.0	ORF1ab	2.0	3718.0	509.0	same gene	2021-11	2021	11
11418	9891	1527	4	0.2054	11153.0	ORF1ab	2.0	3718.0	9626.0	ORF1ab	2.0	3209.0	509.0	same gene	2021-11	2021	11
16176	21997	5821	4	0.20404	2709.0	ORF1ab	3.0	903.0	435.0	S	3.0	145.0		different gene	2021-11	2021	11
21997	16176	5821	4	0.20404	435.0	S	3.0	145.0	2709.0	ORF1ab	3.0	903.0		different gene	2021-11	2021	11
11456	29050	17594	4	0.20235	11191.0	ORF1ab	1.0	3731.0	777.0	N	3.0	259.0		different gene	2021-11	2021	11
29050	11456	17594	4	0.20235	777.0	N	3.0	259.0	11191.0	ORF1ab	1.0	3731.0		different gene	2021-11	2021	11
5184	11418	6234	4	0.19663	4919.0	ORF1ab	2.0	1640.0	11153.0	ORF1ab	2.0	3718.0	2078.0	same gene	2021-11	2021	11
11418	5184	6234	4	0.19663	11153.0	ORF1ab	2.0	3718.0	4919.0	ORF1ab	2.0	1640.0	2078.0	same gene	2021-11	2021	11
17040	7851	9189	4	0.19467	3573.0	ORF1ab	3.0	1191.0	7586.0	ORF1ab	2.0	2529.0	1338.0	same gene	2021-11	2021	11
7851	17040	9189	4	0.19467	7586.0	ORF1ab	2.0	2529.0	3573.0	ORF1ab	3.0	1191.0	1338.0	same gene	2021-11	2021	11
29050	29509	459	4	0.19151	777.0	N	3.0	259.0	1236.0	N	3.0	412.0	153.0	same gene	2021-11	2021	11
29509	29050	459	4	0.19151	1236.0	N	3.0	412.0	777.0	N	3.0	259.0	153.0	same gene	2021-11	2021	11
14014	7926	6088	4	0.18938	547.0	ORF1ab	1.0	183.0	7661.0	ORF1ab	2.0	2554.0	2371.0	same gene	2021-11	2021	11
7926	14014	6088	4	0.18938	7661.0	ORF1ab	2.0	2554.0	547.0	ORF1ab	1.0	183.0	2371.0	same gene	2021-11	2021	11
5584	11514	5930	4	0.18005	5319.0	ORF1ab	3.0	1773.0	11249.0	ORF1ab	2.0	3750.0	1977.0	same gene	2021-11	2021	11
11514	5584	5930	4	0.18005	11249.0	ORF1ab	2.0	3750.0	5319.0	ORF1ab	3.0	1773.0	1977.0	same gene	2021-11	2021	11
21929	21904	25	4	0.17985	367.0	S	1.0	123.0	342.0	S	3.0	114.0	9.0	same gene	2021-11	2021	11
21904	21929	25	4	0.17985	342.0	S	3.0	114.0	367.0	S	1.0	123.0	9.0	same gene	2021-11	2021	11
21759	16176	5583	4	0.17101	197.0	S	2.0	66.0	2709.0	ORF1ab	3.0	903.0		different gene	2021-11	2021	11
16176	21759	5583	4	0.17101	2709.0	ORF1ab	3.0	903.0	197.0	S	2.0	66.0		different gene	2021-11	2021	11
11418	11514	96	4	0.15881	11153.0	ORF1ab	2.0	3718.0	11249.0	ORF1ab	2.0	3750.0	32.0	same gene	2021-11	2021	11
11514	11418	96	4	0.15881	11249.0	ORF1ab	2.0	3750.0	11153.0	ORF1ab	2.0	3718.0	32.0	same gene	2021-11	2021	11
5584	13019	7435	4	0.15832	5319.0	ORF1ab	3.0	1773.0	12754.0	ORF1ab	1.0	4252.0	2479.0	same gene	2021-11	2021	11
13019	5584	7435	4	0.15832	12754.0	ORF1ab	1.0	4252.0	5319.0	ORF1ab	3.0	1773.0	2479.0	same gene	2021-11	2021	11
23604	28271	4667	4	0.14861	2042.0	S	2.0	681.0						different gene	2021-11	2021	11
28271	23604	4667	4	0.14861					2042.0	S	2.0	681.0		different gene	2021-11	2021	11
23284	25339	2055	4	0.14538	1722.0	S	3.0	574.0	3777.0	S	3.0	1259.0	685.0	same gene	2021-11	2021	11
25339	23284	2055	4	0.14538	3777.0	S	3.0	1259.0	1722.0	S	3.0	574.0	685.0	same gene	2021-11	2021	11
517	523	6	4	0.14516	252.0	ORF1ab	3.0	84.0	258.0	ORF1ab	3.0	86.0	2.0	same gene	2021-11	2021	11
523	517	6	4	0.14516	258.0	ORF1ab	3.0	86.0	252.0	ORF1ab	3.0	84.0	2.0	same gene	2021-11	2021	11
11366	11361	5	4	0.13364	11101.0	ORF1ab	1.0	3701.0	11096.0	ORF1ab	2.0	3699.0	2.0	same gene	2021-11	2021	11
11364	11359	5	4	0.13364	11099.0	ORF1ab	2.0	3700.0	11094.0	ORF1ab	3.0	3698.0	2.0	same gene	2021-11	2021	11
11363	11359	4	4	0.13364	11098.0	ORF1ab	1.0	3700.0	11094.0	ORF1ab	3.0	3698.0	2.0	same gene	2021-11	2021	11
11366	11360	6	4	0.13364	11101.0	ORF1ab	1.0	3701.0	11095.0	ORF1ab	1.0	3699.0	2.0	same gene	2021-11	2021	11
11366	11359	7	4	0.13364	11101.0	ORF1ab	1.0	3701.0	11094.0	ORF1ab	3.0	3698.0	3.0	same gene	2021-11	2021	11
11360	11366	6	4	0.13364	11095.0	ORF1ab	1.0	3699.0	11101.0	ORF1ab	1.0	3701.0	2.0	same gene	2021-11	2021	11
11359	11366	7	4	0.13364	11094.0	ORF1ab	3.0	3698.0	11101.0	ORF1ab	1.0	3701.0	3.0	same gene	2021-11	2021	11
11359	11363	4	4	0.13364	11094.0	ORF1ab	3.0	3698.0	11098.0	ORF1ab	1.0	3700.0	2.0	same gene	2021-11	2021	11
11359	11364	5	4	0.13364	11094.0	ORF1ab	3.0	3698.0	11099.0	ORF1ab	2.0	3700.0	2.0	same gene	2021-11	2021	11
11361	11366	5	4	0.13364	11096.0	ORF1ab	2.0	3699.0	11101.0	ORF1ab	1.0	3701.0	2.0	same gene	2021-11	2021	11
21995	25614	3619	4	0.13185	433.0	S	1.0	145.0	222.0	ORF3a	3.0	74.0		different gene	2021-11	2021	11
25614	21995	3619	4	0.13185	222.0	ORF3a	3.0	74.0	433.0	S	1.0	145.0		different gene	2021-11	2021	11
11370	11364	6	4	0.1293	11105.0	ORF1ab	2.0	3702.0	11099.0	ORF1ab	2.0	3700.0	2.0	same gene	2021-11	2021	11
11369	11363	6	4	0.1293	11104.0	ORF1ab	1.0	3702.0	11098.0	ORF1ab	1.0	3700.0	2.0	same gene	2021-11	2021	11
11364	11370	6	4	0.1293	11099.0	ORF1ab	2.0	3700.0	11105.0	ORF1ab	2.0	3702.0	2.0	same gene	2021-11	2021	11
11370	11363	7	4	0.1293	11105.0	ORF1ab	2.0	3702.0	11098.0	ORF1ab	1.0	3700.0	2.0	same gene	2021-11	2021	11
11363	11369	6	4	0.1293	11098.0	ORF1ab	1.0	3700.0	11104.0	ORF1ab	1.0	3702.0	2.0	same gene	2021-11	2021	11
11369	11364	5	4	0.1293	11104.0	ORF1ab	1.0	3702.0	11099.0	ORF1ab	2.0	3700.0	2.0	same gene	2021-11	2021	11
11363	11370	7	4	0.1293	11098.0	ORF1ab	1.0	3700.0	11105.0	ORF1ab	2.0	3702.0	2.0	same gene	2021-11	2021	11
11364	11369	5	4	0.1293	11099.0	ORF1ab	2.0	3700.0	11104.0	ORF1ab	1.0	3702.0	2.0	same gene	2021-11	2021	11
21874	21840	34	4	0.12745	312.0	S	3.0	104.0	278.0	S	2.0	93.0	11.0	same gene	2021-11	2021	11
21874	21842	32	4	0.12745	312.0	S	3.0	104.0	280.0	S	1.0	94.0	10.0	same gene	2021-11	2021	11
21842	21874	32	4	0.12745	280.0	S	1.0	94.0	312.0	S	3.0	104.0	10.0	same gene	2021-11	2021	11
21840	21874	34	4	0.12745	278.0	S	2.0	93.0	312.0	S	3.0	104.0	11.0	same gene	2021-11	2021	11
9559	28007	18448	4	0.12633	9294.0	ORF1ab	3.0	3098.0	114.0	ORF8	3.0	38.0		different gene	2021-11	2021	11
28007	9559	18448	4	0.12633	114.0	ORF8	3.0	38.0	9294.0	ORF1ab	3.0	3098.0		different gene	2021-11	2021	11
11357	11371	14	4	0.12622	11092.0	ORF1ab	1.0	3698.0	11106.0	ORF1ab	3.0	3702.0	4.0	same gene	2021-11	2021	11
11371	11357	14	4	0.12622	11106.0	ORF1ab	3.0	3702.0	11092.0	ORF1ab	1.0	3698.0	4.0	same gene	2021-11	2021	11
28073	6638	21435	4	0.12589	180.0	ORF8	3.0	60.0	6373.0	ORF1ab	1.0	2125.0		different gene	2021-11	2021	11
6638	28073	21435	4	0.12589	6373.0	ORF1ab	1.0	2125.0	180.0	ORF8	3.0	60.0		different gene	2021-11	2021	11
19349	19366	17	4	0.12536	5882.0	ORF1ab	2.0	1961.0	5899.0	ORF1ab	1.0	1967.0	6.0	same gene	2021-11	2021	11
19366	19349	17	4	0.12536	5899.0	ORF1ab	1.0	1967.0	5882.0	ORF1ab	2.0	1961.0	6.0	same gene	2021-11	2021	11
267	273	6	4	0.12476	2.0	ORF1ab	2.0	1.0	8.0	ORF1ab	2.0	3.0	2.0	same gene	2021-11	2021	11
268	273	5	4	0.12476	3.0	ORF1ab	3.0	1.0	8.0	ORF1ab	2.0	3.0	2.0	same gene	2021-11	2021	11
273	268	5	4	0.12476	8.0	ORF1ab	2.0	3.0	3.0	ORF1ab	3.0	1.0	2.0	same gene	2021-11	2021	11
273	267	6	4	0.12476	8.0	ORF1ab	2.0	3.0	2.0	ORF1ab	2.0	1.0	2.0	same gene	2021-11	2021	11
21885	21794	91	4	0.12419	323.0	S	2.0	108.0	232.0	S	1.0	78.0	30.0	same gene	2021-11	2021	11
21794	21885	91	4	0.12419	232.0	S	1.0	78.0	323.0	S	2.0	108.0	30.0	same gene	2021-11	2021	11
19466	19525	59	4	0.12393	5999.0	ORF1ab	2.0	2000.0	6058.0	ORF1ab	1.0	2020.0	20.0	same gene	2021-11	2021	11
19525	19466	59	4	0.12393	6058.0	ORF1ab	1.0	2020.0	5999.0	ORF1ab	2.0	2000.0	20.0	same gene	2021-11	2021	11
21905	21791	114	4	0.12355	343.0	S	1.0	115.0	229.0	S	1.0	77.0	38.0	same gene	2021-11	2021	11
21791	21905	114	4	0.12355	229.0	S	1.0	77.0	343.0	S	1.0	115.0	38.0	same gene	2021-11	2021	11
19514	19475	39	4	0.12133	6047.0	ORF1ab	2.0	2016.0	6008.0	ORF1ab	2.0	2003.0	13.0	same gene	2021-11	2021	11
19475	19514	39	4	0.12133	6008.0	ORF1ab	2.0	2003.0	6047.0	ORF1ab	2.0	2016.0	13.0	same gene	2021-11	2021	11
22227	5584	16643	4	0.12035	665.0	S	2.0	222.0	5319.0	ORF1ab	3.0	1773.0		different gene	2021-11	2021	11
5584	22227	16643	4	0.12035	5319.0	ORF1ab	3.0	1773.0	665.0	S	2.0	222.0		different gene	2021-11	2021	11
21758	21778	20	4	0.11819	196.0	S	1.0	66.0	216.0	S	3.0	72.0	6.0	same gene	2021-11	2021	11
21778	21758	20	4	0.11819	216.0	S	3.0	72.0	196.0	S	1.0	66.0	6.0	same gene	2021-11	2021	11
28073	16726	11347	4	0.11792	180.0	ORF8	3.0	60.0	3259.0	ORF1ab	1.0	1087.0		different gene	2021-11	2021	11
16726	28073	11347	4	0.11792	3259.0	ORF1ab	1.0	1087.0	180.0	ORF8	3.0	60.0		different gene	2021-11	2021	11
15952	28299	12347	4	0.11719	2485.0	ORF1ab	1.0	829.0	26.0	N	2.0	9.0		different gene	2021-11	2021	11
28299	15952	12347	4	0.11719	26.0	N	2.0	9.0	2485.0	ORF1ab	1.0	829.0		different gene	2021-11	2021	11
25339	11456	13883	4	0.11701	3777.0	S	3.0	1259.0	11191.0	ORF1ab	1.0	3731.0		different gene	2021-11	2021	11
11456	25339	13883	4	0.11701	11191.0	ORF1ab	1.0	3731.0	3777.0	S	3.0	1259.0		different gene	2021-11	2021	11
10029	9891	138	4	0.11334	9764.0	ORF1ab	2.0	3255.0	9626.0	ORF1ab	2.0	3209.0	46.0	same gene	2021-11	2021	11
9891	10029	138	4	0.11334	9626.0	ORF1ab	2.0	3209.0	9764.0	ORF1ab	2.0	3255.0	46.0	same gene	2021-11	2021	11
11418	4181	7237	4	0.10991	11153.0	ORF1ab	2.0	3718.0	3916.0	ORF1ab	1.0	1306.0	2412.0	same gene	2021-11	2021	11
4181	11418	7237	4	0.10991	3916.0	ORF1ab	1.0	1306.0	11153.0	ORF1ab	2.0	3718.0	2412.0	same gene	2021-11	2021	11
19328	19308	20	4	0.10867	5861.0	ORF1ab	2.0	1954.0	5841.0	ORF1ab	3.0	1947.0	7.0	same gene	2021-11	2021	11
19308	19328	20	4	0.10867	5841.0	ORF1ab	3.0	1947.0	5861.0	ORF1ab	2.0	1954.0	7.0	same gene	2021-11	2021	11
28007	17122	10885	4	0.10631	114.0	ORF8	3.0	38.0	3655.0	ORF1ab	1.0	1219.0		different gene	2021-11	2021	11
17122	28007	10885	4	0.10631	3655.0	ORF1ab	1.0	1219.0	114.0	ORF8	3.0	38.0		different gene	2021-11	2021	11
28007	15240	12767	4	0.10488	114.0	ORF8	3.0	38.0	1773.0	ORF1ab	3.0	591.0		different gene	2021-11	2021	11
15240	28007	12767	4	0.10488	1773.0	ORF1ab	3.0	591.0	114.0	ORF8	3.0	38.0		different gene	2021-11	2021	11
7080	7085	5	3	0.10403	6815.0	ORF1ab	2.0	2272.0	6820.0	ORF1ab	1.0	2274.0	2.0	same gene	2021-11	2021	11
7085	7080	5	3	0.10403	6820.0	ORF1ab	1.0	2274.0	6815.0	ORF1ab	2.0	2272.0	2.0	same gene	2021-11	2021	11
29646	29652	6	3	0.10212	89.0	ORF10	2.0	30.0	95.0	ORF10	2.0	32.0	2.0	same gene	2021-11	2021	11
29652	29646	6	3	0.10212	95.0	ORF10	2.0	32.0	89.0	ORF10	2.0	30.0	2.0	same gene	2021-11	2021	11
25563	28881	3318	3	0.09998	171.0	ORF3a	3.0	57.0	608.0	N	2.0	203.0		different gene	2021-11	2021	11
28881	25563	3318	3	0.09998	608.0	N	2.0	203.0	171.0	ORF3a	3.0	57.0		different gene	2021-11	2021	11
7023	7018	5	3	0.09703	6758.0	ORF1ab	2.0	2253.0	6753.0	ORF1ab	3.0	2251.0	2.0	same gene	2021-11	2021	11
7018	7023	5	3	0.09703	6753.0	ORF1ab	3.0	2251.0	6758.0	ORF1ab	2.0	2253.0	2.0	same gene	2021-11	2021	11
7028	7016	12	3	0.09646	6763.0	ORF1ab	1.0	2255.0	6751.0	ORF1ab	1.0	2251.0	4.0	same gene	2021-11	2021	11
7016	7028	12	3	0.09646	6751.0	ORF1ab	1.0	2251.0	6763.0	ORF1ab	1.0	2255.0	4.0	same gene	2021-11	2021	11
4409	4398	11	3	0.09578	4144.0	ORF1ab	1.0	1382.0	4133.0	ORF1ab	2.0	1378.0	4.0	same gene	2021-11	2021	11
4407	4398	9	3	0.09578	4142.0	ORF1ab	2.0	1381.0	4133.0	ORF1ab	2.0	1378.0	3.0	same gene	2021-11	2021	11
4398	4407	9	3	0.09578	4133.0	ORF1ab	2.0	1378.0	4142.0	ORF1ab	2.0	1381.0	3.0	same gene	2021-11	2021	11
4398	4409	11	3	0.09578	4133.0	ORF1ab	2.0	1378.0	4144.0	ORF1ab	1.0	1382.0	4.0	same gene	2021-11	2021	11
4409	4401	8	3	0.09578	4144.0	ORF1ab	1.0	1382.0	4136.0	ORF1ab	2.0	1379.0	3.0	same gene	2021-11	2021	11
4407	4401	6	3	0.09578	4142.0	ORF1ab	2.0	1381.0	4136.0	ORF1ab	2.0	1379.0	2.0	same gene	2021-11	2021	11
4400	4407	7	3	0.09578	4135.0	ORF1ab	1.0	1379.0	4142.0	ORF1ab	2.0	1381.0	2.0	same gene	2021-11	2021	11
4400	4409	9	3	0.09578	4135.0	ORF1ab	1.0	1379.0	4144.0	ORF1ab	1.0	1382.0	3.0	same gene	2021-11	2021	11
4401	4407	6	3	0.09578	4136.0	ORF1ab	2.0	1379.0	4142.0	ORF1ab	2.0	1381.0	2.0	same gene	2021-11	2021	11
4409	4400	9	3	0.09578	4144.0	ORF1ab	1.0	1382.0	4135.0	ORF1ab	1.0	1379.0	3.0	same gene	2021-11	2021	11
4401	4409	8	3	0.09578	4136.0	ORF1ab	2.0	1379.0	4144.0	ORF1ab	1.0	1382.0	3.0	same gene	2021-11	2021	11
4407	4400	7	3	0.09578	4142.0	ORF1ab	2.0	1381.0	4135.0	ORF1ab	1.0	1379.0	2.0	same gene	2021-11	2021	11
4400	4414	14	3	0.09576	4135.0	ORF1ab	1.0	1379.0	4149.0	ORF1ab	3.0	1383.0	4.0	same gene	2021-11	2021	11
4405	4398	7	3	0.09576	4140.0	ORF1ab	3.0	1380.0	4133.0	ORF1ab	2.0	1378.0	2.0	same gene	2021-11	2021	11
4401	4412	11	3	0.09576	4136.0	ORF1ab	2.0	1379.0	4147.0	ORF1ab	1.0	1383.0	4.0	same gene	2021-11	2021	11
4401	4414	13	3	0.09576	4136.0	ORF1ab	2.0	1379.0	4149.0	ORF1ab	3.0	1383.0	4.0	same gene	2021-11	2021	11
4412	4407	5	3	0.09576	4147.0	ORF1ab	1.0	1383.0	4142.0	ORF1ab	2.0	1381.0	2.0	same gene	2021-11	2021	11
4405	4409	4	3	0.09576	4140.0	ORF1ab	3.0	1380.0	4144.0	ORF1ab	1.0	1382.0	2.0	same gene	2021-11	2021	11
4398	4412	14	3	0.09576	4133.0	ORF1ab	2.0	1378.0	4147.0	ORF1ab	1.0	1383.0	5.0	same gene	2021-11	2021	11
4407	4412	5	3	0.09576	4142.0	ORF1ab	2.0	1381.0	4147.0	ORF1ab	1.0	1383.0	2.0	same gene	2021-11	2021	11
4407	4414	7	3	0.09576	4142.0	ORF1ab	2.0	1381.0	4149.0	ORF1ab	3.0	1383.0	2.0	same gene	2021-11	2021	11
4398	4405	7	3	0.09576	4133.0	ORF1ab	2.0	1378.0	4140.0	ORF1ab	3.0	1380.0	2.0	same gene	2021-11	2021	11
4409	4405	4	3	0.09576	4144.0	ORF1ab	1.0	1382.0	4140.0	ORF1ab	3.0	1380.0	2.0	same gene	2021-11	2021	11
4414	4407	7	3	0.09576	4149.0	ORF1ab	3.0	1383.0	4142.0	ORF1ab	2.0	1381.0	2.0	same gene	2021-11	2021	11
4400	4412	12	3	0.09576	4135.0	ORF1ab	1.0	1379.0	4147.0	ORF1ab	1.0	1383.0	4.0	same gene	2021-11	2021	11
4398	4414	16	3	0.09576	4133.0	ORF1ab	2.0	1378.0	4149.0	ORF1ab	3.0	1383.0	5.0	same gene	2021-11	2021	11
4412	4401	11	3	0.09576	4147.0	ORF1ab	1.0	1383.0	4136.0	ORF1ab	2.0	1379.0	4.0	same gene	2021-11	2021	11
4412	4398	14	3	0.09576	4147.0	ORF1ab	1.0	1383.0	4133.0	ORF1ab	2.0	1378.0	5.0	same gene	2021-11	2021	11
4414	4398	16	3	0.09576	4149.0	ORF1ab	3.0	1383.0	4133.0	ORF1ab	2.0	1378.0	5.0	same gene	2021-11	2021	11
4414	4400	14	3	0.09576	4149.0	ORF1ab	3.0	1383.0	4135.0	ORF1ab	1.0	1379.0	4.0	same gene	2021-11	2021	11
4414	4401	13	3	0.09576	4149.0	ORF1ab	3.0	1383.0	4136.0	ORF1ab	2.0	1379.0	4.0	same gene	2021-11	2021	11
4412	4400	12	3	0.09576	4147.0	ORF1ab	1.0	1383.0	4135.0	ORF1ab	1.0	1379.0	4.0	same gene	2021-11	2021	11
4410	4400	10	3	0.09575	4145.0	ORF1ab	2.0	1382.0	4135.0	ORF1ab	1.0	1379.0	3.0	same gene	2021-11	2021	11
4400	4408	8	3	0.09575	4135.0	ORF1ab	1.0	1379.0	4143.0	ORF1ab	3.0	1381.0	2.0	same gene	2021-11	2021	11
4400	4410	10	3	0.09575	4135.0	ORF1ab	1.0	1379.0	4145.0	ORF1ab	2.0	1382.0	3.0	same gene	2021-11	2021	11
4401	4406	5	3	0.09575	4136.0	ORF1ab	2.0	1379.0	4141.0	ORF1ab	1.0	1381.0	2.0	same gene	2021-11	2021	11
4408	4398	10	3	0.09575	4143.0	ORF1ab	3.0	1381.0	4133.0	ORF1ab	2.0	1378.0	3.0	same gene	2021-11	2021	11
4401	4408	7	3	0.09575	4136.0	ORF1ab	2.0	1379.0	4143.0	ORF1ab	3.0	1381.0	2.0	same gene	2021-11	2021	11
4400	4406	6	3	0.09575	4135.0	ORF1ab	1.0	1379.0	4141.0	ORF1ab	1.0	1381.0	2.0	same gene	2021-11	2021	11
4408	4400	8	3	0.09575	4143.0	ORF1ab	3.0	1381.0	4135.0	ORF1ab	1.0	1379.0	2.0	same gene	2021-11	2021	11
4401	4410	9	3	0.09575	4136.0	ORF1ab	2.0	1379.0	4145.0	ORF1ab	2.0	1382.0	3.0	same gene	2021-11	2021	11
4406	4400	6	3	0.09575	4141.0	ORF1ab	1.0	1381.0	4135.0	ORF1ab	1.0	1379.0	2.0	same gene	2021-11	2021	11
4406	4398	8	3	0.09575	4141.0	ORF1ab	1.0	1381.0	4133.0	ORF1ab	2.0	1378.0	3.0	same gene	2021-11	2021	11
4406	4401	5	3	0.09575	4141.0	ORF1ab	1.0	1381.0	4136.0	ORF1ab	2.0	1379.0	2.0	same gene	2021-11	2021	11
4410	4398	12	3	0.09575	4145.0	ORF1ab	2.0	1382.0	4133.0	ORF1ab	2.0	1378.0	4.0	same gene	2021-11	2021	11
4398	4406	8	3	0.09575	4133.0	ORF1ab	2.0	1378.0	4141.0	ORF1ab	1.0	1381.0	3.0	same gene	2021-11	2021	11
4408	4401	7	3	0.09575	4143.0	ORF1ab	3.0	1381.0	4136.0	ORF1ab	2.0	1379.0	2.0	same gene	2021-11	2021	11
4410	4401	9	3	0.09575	4145.0	ORF1ab	2.0	1382.0	4136.0	ORF1ab	2.0	1379.0	3.0	same gene	2021-11	2021	11
4398	4410	12	3	0.09575	4133.0	ORF1ab	2.0	1378.0	4145.0	ORF1ab	2.0	1382.0	4.0	same gene	2021-11	2021	11
4398	4408	10	3	0.09575	4133.0	ORF1ab	2.0	1378.0	4143.0	ORF1ab	3.0	1381.0	3.0	same gene	2021-11	2021	11
4404	4409	5	3	0.09572	4139.0	ORF1ab	2.0	1380.0	4144.0	ORF1ab	1.0	1382.0	2.0	same gene	2021-11	2021	11
4404	4398	6	3	0.09572	4139.0	ORF1ab	2.0	1380.0	4133.0	ORF1ab	2.0	1378.0	2.0	same gene	2021-11	2021	11
4409	4404	5	3	0.09572	4144.0	ORF1ab	1.0	1382.0	4139.0	ORF1ab	2.0	1380.0	2.0	same gene	2021-11	2021	11
4398	4404	6	3	0.09572	4133.0	ORF1ab	2.0	1378.0	4139.0	ORF1ab	2.0	1380.0	2.0	same gene	2021-11	2021	11
4411	4398	13	3	0.09569	4146.0	ORF1ab	3.0	1382.0	4133.0	ORF1ab	2.0	1378.0	4.0	same gene	2021-11	2021	11
4401	4411	10	3	0.09569	4136.0	ORF1ab	2.0	1379.0	4146.0	ORF1ab	3.0	1382.0	3.0	same gene	2021-11	2021	11
4411	4400	11	3	0.09569	4146.0	ORF1ab	3.0	1382.0	4135.0	ORF1ab	1.0	1379.0	3.0	same gene	2021-11	2021	11
4398	4411	13	3	0.09569	4133.0	ORF1ab	2.0	1378.0	4146.0	ORF1ab	3.0	1382.0	4.0	same gene	2021-11	2021	11
4400	4411	11	3	0.09569	4135.0	ORF1ab	1.0	1379.0	4146.0	ORF1ab	3.0	1382.0	3.0	same gene	2021-11	2021	11
4411	4401	10	3	0.09569	4146.0	ORF1ab	3.0	1382.0	4136.0	ORF1ab	2.0	1379.0	3.0	same gene	2021-11	2021	11
4403	4409	6	3	0.09567	4138.0	ORF1ab	1.0	1380.0	4144.0	ORF1ab	1.0	1382.0	2.0	same gene	2021-11	2021	11
4409	4402	7	3	0.09567	4144.0	ORF1ab	1.0	1382.0	4137.0	ORF1ab	3.0	1379.0	3.0	same gene	2021-11	2021	11
4409	4403	6	3	0.09567	4144.0	ORF1ab	1.0	1382.0	4138.0	ORF1ab	1.0	1380.0	2.0	same gene	2021-11	2021	11
4402	4409	7	3	0.09567	4137.0	ORF1ab	3.0	1379.0	4144.0	ORF1ab	1.0	1382.0	3.0	same gene	2021-11	2021	11
4402	4407	5	3	0.09567	4137.0	ORF1ab	3.0	1379.0	4142.0	ORF1ab	2.0	1381.0	2.0	same gene	2021-11	2021	11
4403	4398	5	3	0.09567	4138.0	ORF1ab	1.0	1380.0	4133.0	ORF1ab	2.0	1378.0	2.0	same gene	2021-11	2021	11
4398	4403	5	3	0.09567	4133.0	ORF1ab	2.0	1378.0	4138.0	ORF1ab	1.0	1380.0	2.0	same gene	2021-11	2021	11
4407	4402	5	3	0.09567	4142.0	ORF1ab	2.0	1381.0	4137.0	ORF1ab	3.0	1379.0	2.0	same gene	2021-11	2021	11
4407	4399	8	3	0.09555	4142.0	ORF1ab	2.0	1381.0	4134.0	ORF1ab	3.0	1378.0	3.0	same gene	2021-11	2021	11
4399	4409	10	3	0.09555	4134.0	ORF1ab	3.0	1378.0	4144.0	ORF1ab	1.0	1382.0	4.0	same gene	2021-11	2021	11
4399	4407	8	3	0.09555	4134.0	ORF1ab	3.0	1378.0	4142.0	ORF1ab	2.0	1381.0	3.0	same gene	2021-11	2021	11
4409	4399	10	3	0.09555	4144.0	ORF1ab	1.0	1382.0	4134.0	ORF1ab	3.0	1378.0	4.0	same gene	2021-11	2021	11
4415	4422	7	3	0.09524	4150.0	ORF1ab	1.0	1384.0	4157.0	ORF1ab	2.0	1386.0	2.0	same gene	2021-11	2021	11
4422	4417	5	3	0.09524	4157.0	ORF1ab	2.0	1386.0	4152.0	ORF1ab	3.0	1384.0	2.0	same gene	2021-11	2021	11
4422	4415	7	3	0.09524	4157.0	ORF1ab	2.0	1386.0	4150.0	ORF1ab	1.0	1384.0	2.0	same gene	2021-11	2021	11
4417	4422	5	3	0.09524	4152.0	ORF1ab	3.0	1384.0	4157.0	ORF1ab	2.0	1386.0	2.0	same gene	2021-11	2021	11
4421	4417	4	3	0.0952	4156.0	ORF1ab	1.0	1386.0	4152.0	ORF1ab	3.0	1384.0	2.0	same gene	2021-11	2021	11
4421	4415	6	3	0.0952	4156.0	ORF1ab	1.0	1386.0	4150.0	ORF1ab	1.0	1384.0	2.0	same gene	2021-11	2021	11
4417	4421	4	3	0.0952	4152.0	ORF1ab	3.0	1384.0	4156.0	ORF1ab	1.0	1386.0	2.0	same gene	2021-11	2021	11
4415	4421	6	3	0.0952	4150.0	ORF1ab	1.0	1384.0	4156.0	ORF1ab	1.0	1386.0	2.0	same gene	2021-11	2021	11
4419	4412	7	3	0.0948	4154.0	ORF1ab	2.0	1385.0	4147.0	ORF1ab	1.0	1383.0	2.0	same gene	2021-11	2021	11
4412	4418	6	3	0.0948	4147.0	ORF1ab	1.0	1383.0	4153.0	ORF1ab	1.0	1385.0	2.0	same gene	2021-11	2021	11
4418	4412	6	3	0.0948	4153.0	ORF1ab	1.0	1385.0	4147.0	ORF1ab	1.0	1383.0	2.0	same gene	2021-11	2021	11
4412	4419	7	3	0.0948	4147.0	ORF1ab	1.0	1383.0	4154.0	ORF1ab	2.0	1385.0	2.0	same gene	2021-11	2021	11
21155	21148	7	3	0.09441	7688.0	ORF1ab	2.0	2563.0	7681.0	ORF1ab	1.0	2561.0	2.0	same gene	2021-11	2021	11
21148	21155	7	3	0.09441	7681.0	ORF1ab	1.0	2561.0	7688.0	ORF1ab	2.0	2563.0	2.0	same gene	2021-11	2021	11
21154	21148	6	3	0.09439	7687.0	ORF1ab	1.0	2563.0	7681.0	ORF1ab	1.0	2561.0	2.0	same gene	2021-11	2021	11
21148	21154	6	3	0.09439	7681.0	ORF1ab	1.0	2561.0	7687.0	ORF1ab	1.0	2563.0	2.0	same gene	2021-11	2021	11
21148	21144	4	3	0.09435	7681.0	ORF1ab	1.0	2561.0	7677.0	ORF1ab	3.0	2559.0	2.0	same gene	2021-11	2021	11
21152	21144	8	3	0.09435	7685.0	ORF1ab	2.0	2562.0	7677.0	ORF1ab	3.0	2559.0	3.0	same gene	2021-11	2021	11
21144	21148	4	3	0.09435	7677.0	ORF1ab	3.0	2559.0	7681.0	ORF1ab	1.0	2561.0	2.0	same gene	2021-11	2021	11
21144	21152	8	3	0.09435	7677.0	ORF1ab	3.0	2559.0	7685.0	ORF1ab	2.0	2562.0	3.0	same gene	2021-11	2021	11
25563	1059	24504	3	0.09431	171.0	ORF3a	3.0	57.0	794.0	ORF1ab	2.0	265.0		different gene	2021-11	2021	11
1059	25563	24504	3	0.09431	794.0	ORF1ab	2.0	265.0	171.0	ORF3a	3.0	57.0		different gene	2021-11	2021	11
6647	6643	4	3	0.09421	6382.0	ORF1ab	1.0	2128.0	6378.0	ORF1ab	3.0	2126.0	2.0	same gene	2021-11	2021	11
6643	6647	4	3	0.09421	6378.0	ORF1ab	3.0	2126.0	6382.0	ORF1ab	1.0	2128.0	2.0	same gene	2021-11	2021	11
6649	6643	6	3	0.09412	6384.0	ORF1ab	3.0	2128.0	6378.0	ORF1ab	3.0	2126.0	2.0	same gene	2021-11	2021	11
6643	6649	6	3	0.09412	6378.0	ORF1ab	3.0	2126.0	6384.0	ORF1ab	3.0	2128.0	2.0	same gene	2021-11	2021	11
6650	6643	7	3	0.09404	6385.0	ORF1ab	1.0	2129.0	6378.0	ORF1ab	3.0	2126.0	3.0	same gene	2021-11	2021	11
6650	6645	5	3	0.09404	6385.0	ORF1ab	1.0	2129.0	6380.0	ORF1ab	2.0	2127.0	2.0	same gene	2021-11	2021	11
6645	6650	5	3	0.09404	6380.0	ORF1ab	2.0	2127.0	6385.0	ORF1ab	1.0	2129.0	2.0	same gene	2021-11	2021	11
6643	6650	7	3	0.09404	6378.0	ORF1ab	3.0	2126.0	6385.0	ORF1ab	1.0	2129.0	3.0	same gene	2021-11	2021	11
28073	7926	20147	3	0.09401	180.0	ORF8	3.0	60.0	7661.0	ORF1ab	2.0	2554.0		different gene	2021-11	2021	11
7926	28073	20147	3	0.09401	7661.0	ORF1ab	2.0	2554.0	180.0	ORF8	3.0	60.0		different gene	2021-11	2021	11
6648	6643	5	3	0.09375	6383.0	ORF1ab	2.0	2128.0	6378.0	ORF1ab	3.0	2126.0	2.0	same gene	2021-11	2021	11
6643	6648	5	3	0.09375	6378.0	ORF1ab	3.0	2126.0	6383.0	ORF1ab	2.0	2128.0	2.0	same gene	2021-11	2021	11
8786	8804	18	3	0.0936	8521.0	ORF1ab	1.0	2841.0	8539.0	ORF1ab	1.0	2847.0	6.0	same gene	2021-11	2021	11
8787	8804	17	3	0.0936	8522.0	ORF1ab	2.0	2841.0	8539.0	ORF1ab	1.0	2847.0	6.0	same gene	2021-11	2021	11
8804	8787	17	3	0.0936	8539.0	ORF1ab	1.0	2847.0	8522.0	ORF1ab	2.0	2841.0	6.0	same gene	2021-11	2021	11
8804	8786	18	3	0.0936	8539.0	ORF1ab	1.0	2847.0	8521.0	ORF1ab	1.0	2841.0	6.0	same gene	2021-11	2021	11
4062	4067	5	3	0.09351	3797.0	ORF1ab	2.0	1266.0	3802.0	ORF1ab	1.0	1268.0	2.0	same gene	2021-11	2021	11
4067	4062	5	3	0.09351	3802.0	ORF1ab	1.0	1268.0	3797.0	ORF1ab	2.0	1266.0	2.0	same gene	2021-11	2021	11
4062	4070	8	3	0.09345	3797.0	ORF1ab	2.0	1266.0	3805.0	ORF1ab	1.0	1269.0	3.0	same gene	2021-11	2021	11
4070	4064	6	3	0.09345	3805.0	ORF1ab	1.0	1269.0	3799.0	ORF1ab	1.0	1267.0	2.0	same gene	2021-11	2021	11
4065	4070	5	3	0.09345	3800.0	ORF1ab	2.0	1267.0	3805.0	ORF1ab	1.0	1269.0	2.0	same gene	2021-11	2021	11
4070	4065	5	3	0.09345	3805.0	ORF1ab	1.0	1269.0	3800.0	ORF1ab	2.0	1267.0	2.0	same gene	2021-11	2021	11
4064	4070	6	3	0.09345	3799.0	ORF1ab	1.0	1267.0	3805.0	ORF1ab	1.0	1269.0	2.0	same gene	2021-11	2021	11
4070	4062	8	3	0.09345	3805.0	ORF1ab	1.0	1269.0	3797.0	ORF1ab	2.0	1266.0	3.0	same gene	2021-11	2021	11
4065	4072	7	3	0.09344	3800.0	ORF1ab	2.0	1267.0	3807.0	ORF1ab	3.0	1269.0	2.0	same gene	2021-11	2021	11
4064	4072	8	3	0.09344	3799.0	ORF1ab	1.0	1267.0	3807.0	ORF1ab	3.0	1269.0	2.0	same gene	2021-11	2021	11
4062	4072	10	3	0.09344	3797.0	ORF1ab	2.0	1266.0	3807.0	ORF1ab	3.0	1269.0	3.0	same gene	2021-11	2021	11
4072	4062	10	3	0.09344	3807.0	ORF1ab	3.0	1269.0	3797.0	ORF1ab	2.0	1266.0	3.0	same gene	2021-11	2021	11
4072	4064	8	3	0.09344	3807.0	ORF1ab	3.0	1269.0	3799.0	ORF1ab	1.0	1267.0	2.0	same gene	2021-11	2021	11
4072	4065	7	3	0.09344	3807.0	ORF1ab	3.0	1269.0	3800.0	ORF1ab	2.0	1267.0	2.0	same gene	2021-11	2021	11
6637	6642	5	3	0.09341	6372.0	ORF1ab	3.0	2124.0	6377.0	ORF1ab	2.0	2126.0	2.0	same gene	2021-11	2021	11
6642	6637	5	3	0.09341	6377.0	ORF1ab	2.0	2126.0	6372.0	ORF1ab	3.0	2124.0	2.0	same gene	2021-11	2021	11
4069	4062	7	3	0.09338	3804.0	ORF1ab	3.0	1268.0	3797.0	ORF1ab	2.0	1266.0	2.0	same gene	2021-11	2021	11
4062	4069	7	3	0.09338	3797.0	ORF1ab	2.0	1266.0	3804.0	ORF1ab	3.0	1268.0	2.0	same gene	2021-11	2021	11
4071	4064	7	3	0.09337	3806.0	ORF1ab	2.0	1269.0	3799.0	ORF1ab	1.0	1267.0	2.0	same gene	2021-11	2021	11
4064	4073	9	3	0.09337	3799.0	ORF1ab	1.0	1267.0	3808.0	ORF1ab	1.0	1270.0	3.0	same gene	2021-11	2021	11
4062	4073	11	3	0.09337	3797.0	ORF1ab	2.0	1266.0	3808.0	ORF1ab	1.0	1270.0	4.0	same gene	2021-11	2021	11
4064	4071	7	3	0.09337	3799.0	ORF1ab	1.0	1267.0	3806.0	ORF1ab	2.0	1269.0	2.0	same gene	2021-11	2021	11
4073	4064	9	3	0.09337	3808.0	ORF1ab	1.0	1270.0	3799.0	ORF1ab	1.0	1267.0	3.0	same gene	2021-11	2021	11
4065	4071	6	3	0.09337	3800.0	ORF1ab	2.0	1267.0	3806.0	ORF1ab	2.0	1269.0	2.0	same gene	2021-11	2021	11
4071	4065	6	3	0.09337	3806.0	ORF1ab	2.0	1269.0	3800.0	ORF1ab	2.0	1267.0	2.0	same gene	2021-11	2021	11
4073	4062	11	3	0.09337	3808.0	ORF1ab	1.0	1270.0	3797.0	ORF1ab	2.0	1266.0	4.0	same gene	2021-11	2021	11
4065	4073	8	3	0.09337	3800.0	ORF1ab	2.0	1267.0	3808.0	ORF1ab	1.0	1270.0	3.0	same gene	2021-11	2021	11
4073	4065	8	3	0.09337	3808.0	ORF1ab	1.0	1270.0	3800.0	ORF1ab	2.0	1267.0	3.0	same gene	2021-11	2021	11
4062	4071	9	3	0.09337	3797.0	ORF1ab	2.0	1266.0	3806.0	ORF1ab	2.0	1269.0	3.0	same gene	2021-11	2021	11
4071	4062	9	3	0.09337	3806.0	ORF1ab	2.0	1269.0	3797.0	ORF1ab	2.0	1266.0	3.0	same gene	2021-11	2021	11
4803	4796	7	3	0.09335	4538.0	ORF1ab	2.0	1513.0	4531.0	ORF1ab	1.0	1511.0	2.0	same gene	2021-11	2021	11
4796	4791	5	3	0.09335	4531.0	ORF1ab	1.0	1511.0	4526.0	ORF1ab	2.0	1509.0	2.0	same gene	2021-11	2021	11
4803	4793	10	3	0.09335	4538.0	ORF1ab	2.0	1513.0	4528.0	ORF1ab	1.0	1510.0	3.0	same gene	2021-11	2021	11
4799	4793	6	3	0.09335	4534.0	ORF1ab	1.0	1512.0	4528.0	ORF1ab	1.0	1510.0	2.0	same gene	2021-11	2021	11
4803	4791	12	3	0.09335	4538.0	ORF1ab	2.0	1513.0	4526.0	ORF1ab	2.0	1509.0	4.0	same gene	2021-11	2021	11
4793	4803	10	3	0.09335	4528.0	ORF1ab	1.0	1510.0	4538.0	ORF1ab	2.0	1513.0	3.0	same gene	2021-11	2021	11
4793	4799	6	3	0.09335	4528.0	ORF1ab	1.0	1510.0	4534.0	ORF1ab	1.0	1512.0	2.0	same gene	2021-11	2021	11
4799	4791	8	3	0.09335	4534.0	ORF1ab	1.0	1512.0	4526.0	ORF1ab	2.0	1509.0	3.0	same gene	2021-11	2021	11
4791	4803	12	3	0.09335	4526.0	ORF1ab	2.0	1509.0	4538.0	ORF1ab	2.0	1513.0	4.0	same gene	2021-11	2021	11
4791	4799	8	3	0.09335	4526.0	ORF1ab	2.0	1509.0	4534.0	ORF1ab	1.0	1512.0	3.0	same gene	2021-11	2021	11
4791	4796	5	3	0.09335	4526.0	ORF1ab	2.0	1509.0	4531.0	ORF1ab	1.0	1511.0	2.0	same gene	2021-11	2021	11
4796	4803	7	3	0.09335	4531.0	ORF1ab	1.0	1511.0	4538.0	ORF1ab	2.0	1513.0	2.0	same gene	2021-11	2021	11
4803	4797	6	3	0.09333	4538.0	ORF1ab	2.0	1513.0	4532.0	ORF1ab	2.0	1511.0	2.0	same gene	2021-11	2021	11
4797	4803	6	3	0.09333	4532.0	ORF1ab	2.0	1511.0	4538.0	ORF1ab	2.0	1513.0	2.0	same gene	2021-11	2021	11
4791	4797	6	3	0.09333	4526.0	ORF1ab	2.0	1509.0	4532.0	ORF1ab	2.0	1511.0	2.0	same gene	2021-11	2021	11
4797	4791	6	3	0.09333	4532.0	ORF1ab	2.0	1511.0	4526.0	ORF1ab	2.0	1509.0	2.0	same gene	2021-11	2021	11
4791	4801	10	3	0.09332	4526.0	ORF1ab	2.0	1509.0	4536.0	ORF1ab	3.0	1512.0	3.0	same gene	2021-11	2021	11
4793	4801	8	3	0.09332	4528.0	ORF1ab	1.0	1510.0	4536.0	ORF1ab	3.0	1512.0	2.0	same gene	2021-11	2021	11
4801	4791	10	3	0.09332	4536.0	ORF1ab	3.0	1512.0	4526.0	ORF1ab	2.0	1509.0	3.0	same gene	2021-11	2021	11
4801	4793	8	3	0.09332	4536.0	ORF1ab	3.0	1512.0	4528.0	ORF1ab	1.0	1510.0	2.0	same gene	2021-11	2021	11
4791	4804	13	3	0.09331	4526.0	ORF1ab	2.0	1509.0	4539.0	ORF1ab	3.0	1513.0	4.0	same gene	2021-11	2021	11
4793	4804	11	3	0.09331	4528.0	ORF1ab	1.0	1510.0	4539.0	ORF1ab	3.0	1513.0	3.0	same gene	2021-11	2021	11
4804	4793	11	3	0.09331	4539.0	ORF1ab	3.0	1513.0	4528.0	ORF1ab	1.0	1510.0	3.0	same gene	2021-11	2021	11
4804	4796	8	3	0.09331	4539.0	ORF1ab	3.0	1513.0	4531.0	ORF1ab	1.0	1511.0	2.0	same gene	2021-11	2021	11
4796	4804	8	3	0.09331	4531.0	ORF1ab	1.0	1511.0	4539.0	ORF1ab	3.0	1513.0	2.0	same gene	2021-11	2021	11
4804	4791	13	3	0.09331	4539.0	ORF1ab	3.0	1513.0	4526.0	ORF1ab	2.0	1509.0	4.0	same gene	2021-11	2021	11
4800	4793	7	3	0.09327	4535.0	ORF1ab	2.0	1512.0	4528.0	ORF1ab	1.0	1510.0	2.0	same gene	2021-11	2021	11
4800	4791	9	3	0.09327	4535.0	ORF1ab	2.0	1512.0	4526.0	ORF1ab	2.0	1509.0	3.0	same gene	2021-11	2021	11
4793	4800	7	3	0.09327	4528.0	ORF1ab	1.0	1510.0	4535.0	ORF1ab	2.0	1512.0	2.0	same gene	2021-11	2021	11
4791	4800	9	3	0.09327	4526.0	ORF1ab	2.0	1509.0	4535.0	ORF1ab	2.0	1512.0	3.0	same gene	2021-11	2021	11
4802	4793	9	3	0.09325	4537.0	ORF1ab	1.0	1513.0	4528.0	ORF1ab	1.0	1510.0	3.0	same gene	2021-11	2021	11
4791	4802	11	3	0.09325	4526.0	ORF1ab	2.0	1509.0	4537.0	ORF1ab	1.0	1513.0	4.0	same gene	2021-11	2021	11
4802	4791	11	3	0.09325	4537.0	ORF1ab	1.0	1513.0	4526.0	ORF1ab	2.0	1509.0	4.0	same gene	2021-11	2021	11
4803	4798	5	3	0.09325	4538.0	ORF1ab	2.0	1513.0	4533.0	ORF1ab	3.0	1511.0	2.0	same gene	2021-11	2021	11
4798	4791	7	3	0.09325	4533.0	ORF1ab	3.0	1511.0	4526.0	ORF1ab	2.0	1509.0	2.0	same gene	2021-11	2021	11
4802	4796	6	3	0.09325	4537.0	ORF1ab	1.0	1513.0	4531.0	ORF1ab	1.0	1511.0	2.0	same gene	2021-11	2021	11
4798	4803	5	3	0.09325	4533.0	ORF1ab	3.0	1511.0	4538.0	ORF1ab	2.0	1513.0	2.0	same gene	2021-11	2021	11
4791	4798	7	3	0.09325	4526.0	ORF1ab	2.0	1509.0	4533.0	ORF1ab	3.0	1511.0	2.0	same gene	2021-11	2021	11
4796	4802	6	3	0.09325	4531.0	ORF1ab	1.0	1511.0	4537.0	ORF1ab	1.0	1513.0	2.0	same gene	2021-11	2021	11
4793	4802	9	3	0.09325	4528.0	ORF1ab	1.0	1510.0	4537.0	ORF1ab	1.0	1513.0	3.0	same gene	2021-11	2021	11
4796	4792	4	3	0.09324	4531.0	ORF1ab	1.0	1511.0	4527.0	ORF1ab	3.0	1509.0	2.0	same gene	2021-11	2021	11
4803	4792	11	3	0.09324	4538.0	ORF1ab	2.0	1513.0	4527.0	ORF1ab	3.0	1509.0	4.0	same gene	2021-11	2021	11
4792	4799	7	3	0.09324	4527.0	ORF1ab	3.0	1509.0	4534.0	ORF1ab	1.0	1512.0	3.0	same gene	2021-11	2021	11
4799	4792	7	3	0.09324	4534.0	ORF1ab	1.0	1512.0	4527.0	ORF1ab	3.0	1509.0	3.0	same gene	2021-11	2021	11
4792	4796	4	3	0.09324	4527.0	ORF1ab	3.0	1509.0	4531.0	ORF1ab	1.0	1511.0	2.0	same gene	2021-11	2021	11
4792	4803	11	3	0.09324	4527.0	ORF1ab	3.0	1509.0	4538.0	ORF1ab	2.0	1513.0	4.0	same gene	2021-11	2021	11
8798	8793	5	3	0.09313	8533.0	ORF1ab	1.0	2845.0	8528.0	ORF1ab	2.0	2843.0	2.0	same gene	2021-11	2021	11
8793	8798	5	3	0.09313	8528.0	ORF1ab	2.0	2843.0	8533.0	ORF1ab	1.0	2845.0	2.0	same gene	2021-11	2021	11
8793	8801	8	3	0.09313	8528.0	ORF1ab	2.0	2843.0	8536.0	ORF1ab	1.0	2846.0	3.0	same gene	2021-11	2021	11
8801	8793	8	3	0.09313	8536.0	ORF1ab	1.0	2846.0	8528.0	ORF1ab	2.0	2843.0	3.0	same gene	2021-11	2021	11
4794	4803	9	3	0.09311	4529.0	ORF1ab	2.0	1510.0	4538.0	ORF1ab	2.0	1513.0	3.0	same gene	2021-11	2021	11
4803	4794	9	3	0.09311	4538.0	ORF1ab	2.0	1513.0	4529.0	ORF1ab	2.0	1510.0	3.0	same gene	2021-11	2021	11
4799	4794	5	3	0.09311	4534.0	ORF1ab	1.0	1512.0	4529.0	ORF1ab	2.0	1510.0	2.0	same gene	2021-11	2021	11
4794	4799	5	3	0.09311	4529.0	ORF1ab	2.0	1510.0	4534.0	ORF1ab	1.0	1512.0	2.0	same gene	2021-11	2021	11
8801	8791	10	3	0.09309	8536.0	ORF1ab	1.0	2846.0	8526.0	ORF1ab	3.0	2842.0	4.0	same gene	2021-11	2021	11
8798	8791	7	3	0.09309	8533.0	ORF1ab	1.0	2845.0	8526.0	ORF1ab	3.0	2842.0	3.0	same gene	2021-11	2021	11
8791	8801	10	3	0.09309	8526.0	ORF1ab	3.0	2842.0	8536.0	ORF1ab	1.0	2846.0	4.0	same gene	2021-11	2021	11
8791	8798	7	3	0.09309	8526.0	ORF1ab	3.0	2842.0	8533.0	ORF1ab	1.0	2845.0	3.0	same gene	2021-11	2021	11
8799	8793	6	3	0.09304	8534.0	ORF1ab	2.0	2845.0	8528.0	ORF1ab	2.0	2843.0	2.0	same gene	2021-11	2021	11
8793	8799	6	3	0.09304	8528.0	ORF1ab	2.0	2843.0	8534.0	ORF1ab	2.0	2845.0	2.0	same gene	2021-11	2021	11
8800	8793	7	3	0.093	8535.0	ORF1ab	3.0	2845.0	8528.0	ORF1ab	2.0	2843.0	2.0	same gene	2021-11	2021	11
8793	8800	7	3	0.093	8528.0	ORF1ab	2.0	2843.0	8535.0	ORF1ab	3.0	2845.0	2.0	same gene	2021-11	2021	11
4068	4062	6	3	0.09299	3803.0	ORF1ab	2.0	1268.0	3797.0	ORF1ab	2.0	1266.0	2.0	same gene	2021-11	2021	11
4062	4068	6	3	0.09299	3797.0	ORF1ab	2.0	1266.0	3803.0	ORF1ab	2.0	1268.0	2.0	same gene	2021-11	2021	11
8798	8789	9	3	0.09285	8533.0	ORF1ab	1.0	2845.0	8524.0	ORF1ab	1.0	2842.0	3.0	same gene	2021-11	2021	11
8789	8798	9	3	0.09285	8524.0	ORF1ab	1.0	2842.0	8533.0	ORF1ab	1.0	2845.0	3.0	same gene	2021-11	2021	11
8801	8789	12	3	0.09285	8536.0	ORF1ab	1.0	2846.0	8524.0	ORF1ab	1.0	2842.0	4.0	same gene	2021-11	2021	11
8789	8801	12	3	0.09285	8524.0	ORF1ab	1.0	2842.0	8536.0	ORF1ab	1.0	2846.0	4.0	same gene	2021-11	2021	11
8792	8801	9	3	0.09282	8527.0	ORF1ab	1.0	2843.0	8536.0	ORF1ab	1.0	2846.0	3.0	same gene	2021-11	2021	11
8792	8798	6	3	0.09282	8527.0	ORF1ab	1.0	2843.0	8533.0	ORF1ab	1.0	2845.0	2.0	same gene	2021-11	2021	11
8798	8792	6	3	0.09282	8533.0	ORF1ab	1.0	2845.0	8527.0	ORF1ab	1.0	2843.0	2.0	same gene	2021-11	2021	11
8801	8792	9	3	0.09282	8536.0	ORF1ab	1.0	2846.0	8527.0	ORF1ab	1.0	2843.0	3.0	same gene	2021-11	2021	11
8797	8801	4	3	0.09266	8532.0	ORF1ab	3.0	2844.0	8536.0	ORF1ab	1.0	2846.0	2.0	same gene	2021-11	2021	11
8801	8797	4	3	0.09266	8536.0	ORF1ab	1.0	2846.0	8532.0	ORF1ab	3.0	2844.0	2.0	same gene	2021-11	2021	11
7517	7523	6	3	0.0924	7252.0	ORF1ab	1.0	2418.0	7258.0	ORF1ab	1.0	2420.0	2.0	same gene	2021-11	2021	11
7514	7523	9	3	0.0924	7249.0	ORF1ab	1.0	2417.0	7258.0	ORF1ab	1.0	2420.0	3.0	same gene	2021-11	2021	11
7524	7513	11	3	0.0924	7259.0	ORF1ab	2.0	2420.0	7248.0	ORF1ab	3.0	2416.0	4.0	same gene	2021-11	2021	11
7523	7513	10	3	0.0924	7258.0	ORF1ab	1.0	2420.0	7248.0	ORF1ab	3.0	2416.0	4.0	same gene	2021-11	2021	11
7514	7524	10	3	0.0924	7249.0	ORF1ab	1.0	2417.0	7259.0	ORF1ab	2.0	2420.0	3.0	same gene	2021-11	2021	11
7517	7513	4	3	0.0924	7252.0	ORF1ab	1.0	2418.0	7248.0	ORF1ab	3.0	2416.0	2.0	same gene	2021-11	2021	11
7515	7523	8	3	0.0924	7250.0	ORF1ab	2.0	2417.0	7258.0	ORF1ab	1.0	2420.0	3.0	same gene	2021-11	2021	11
7523	7511	12	3	0.0924	7258.0	ORF1ab	1.0	2420.0	7246.0	ORF1ab	1.0	2416.0	4.0	same gene	2021-11	2021	11
7517	7524	7	3	0.0924	7252.0	ORF1ab	1.0	2418.0	7259.0	ORF1ab	2.0	2420.0	2.0	same gene	2021-11	2021	11
7524	7511	13	3	0.0924	7259.0	ORF1ab	2.0	2420.0	7246.0	ORF1ab	1.0	2416.0	4.0	same gene	2021-11	2021	11
7517	7510	7	3	0.0924	7252.0	ORF1ab	1.0	2418.0	7245.0	ORF1ab	3.0	2415.0	3.0	same gene	2021-11	2021	11
7514	7510	4	3	0.0924	7249.0	ORF1ab	1.0	2417.0	7245.0	ORF1ab	3.0	2415.0	2.0	same gene	2021-11	2021	11
7517	7511	6	3	0.0924	7252.0	ORF1ab	1.0	2418.0	7246.0	ORF1ab	1.0	2416.0	2.0	same gene	2021-11	2021	11
7515	7510	5	3	0.0924	7250.0	ORF1ab	2.0	2417.0	7245.0	ORF1ab	3.0	2415.0	2.0	same gene	2021-11	2021	11
7524	7510	14	3	0.0924	7259.0	ORF1ab	2.0	2420.0	7245.0	ORF1ab	3.0	2415.0	5.0	same gene	2021-11	2021	11
7523	7510	13	3	0.0924	7258.0	ORF1ab	1.0	2420.0	7245.0	ORF1ab	3.0	2415.0	5.0	same gene	2021-11	2021	11
7513	7524	11	3	0.0924	7248.0	ORF1ab	3.0	2416.0	7259.0	ORF1ab	2.0	2420.0	4.0	same gene	2021-11	2021	11
7515	7524	9	3	0.0924	7250.0	ORF1ab	2.0	2417.0	7259.0	ORF1ab	2.0	2420.0	3.0	same gene	2021-11	2021	11
7524	7514	10	3	0.0924	7259.0	ORF1ab	2.0	2420.0	7249.0	ORF1ab	1.0	2417.0	3.0	same gene	2021-11	2021	11
7511	7523	12	3	0.0924	7246.0	ORF1ab	1.0	2416.0	7258.0	ORF1ab	1.0	2420.0	4.0	same gene	2021-11	2021	11
7524	7517	7	3	0.0924	7259.0	ORF1ab	2.0	2420.0	7252.0	ORF1ab	1.0	2418.0	2.0	same gene	2021-11	2021	11
7523	7517	6	3	0.0924	7258.0	ORF1ab	1.0	2420.0	7252.0	ORF1ab	1.0	2418.0	2.0	same gene	2021-11	2021	11
7510	7514	4	3	0.0924	7245.0	ORF1ab	3.0	2415.0	7249.0	ORF1ab	1.0	2417.0	2.0	same gene	2021-11	2021	11
7510	7515	5	3	0.0924	7245.0	ORF1ab	3.0	2415.0	7250.0	ORF1ab	2.0	2417.0	2.0	same gene	2021-11	2021	11
7510	7517	7	3	0.0924	7245.0	ORF1ab	3.0	2415.0	7252.0	ORF1ab	1.0	2418.0	3.0	same gene	2021-11	2021	11
7510	7523	13	3	0.0924	7245.0	ORF1ab	3.0	2415.0	7258.0	ORF1ab	1.0	2420.0	5.0	same gene	2021-11	2021	11
7510	7524	14	3	0.0924	7245.0	ORF1ab	3.0	2415.0	7259.0	ORF1ab	2.0	2420.0	5.0	same gene	2021-11	2021	11
7513	7523	10	3	0.0924	7248.0	ORF1ab	3.0	2416.0	7258.0	ORF1ab	1.0	2420.0	4.0	same gene	2021-11	2021	11
7511	7517	6	3	0.0924	7246.0	ORF1ab	1.0	2416.0	7252.0	ORF1ab	1.0	2418.0	2.0	same gene	2021-11	2021	11
7511	7524	13	3	0.0924	7246.0	ORF1ab	1.0	2416.0	7259.0	ORF1ab	2.0	2420.0	4.0	same gene	2021-11	2021	11
7524	7515	9	3	0.0924	7259.0	ORF1ab	2.0	2420.0	7250.0	ORF1ab	2.0	2417.0	3.0	same gene	2021-11	2021	11
7523	7515	8	3	0.0924	7258.0	ORF1ab	1.0	2420.0	7250.0	ORF1ab	2.0	2417.0	3.0	same gene	2021-11	2021	11
7513	7517	4	3	0.0924	7248.0	ORF1ab	3.0	2416.0	7252.0	ORF1ab	1.0	2418.0	2.0	same gene	2021-11	2021	11
7523	7514	9	3	0.0924	7258.0	ORF1ab	1.0	2420.0	7249.0	ORF1ab	1.0	2417.0	3.0	same gene	2021-11	2021	11
7508	7503	5	3	0.09239	7243.0	ORF1ab	1.0	2415.0	7238.0	ORF1ab	2.0	2413.0	2.0	same gene	2021-11	2021	11
7512	7517	5	3	0.09239	7247.0	ORF1ab	2.0	2416.0	7252.0	ORF1ab	1.0	2418.0	2.0	same gene	2021-11	2021	11
7512	7523	11	3	0.09239	7247.0	ORF1ab	2.0	2416.0	7258.0	ORF1ab	1.0	2420.0	4.0	same gene	2021-11	2021	11
7512	7524	12	3	0.09239	7247.0	ORF1ab	2.0	2416.0	7259.0	ORF1ab	2.0	2420.0	4.0	same gene	2021-11	2021	11
7508	7502	6	3	0.09239	7243.0	ORF1ab	1.0	2415.0	7237.0	ORF1ab	1.0	2413.0	2.0	same gene	2021-11	2021	11
7509	7502	7	3	0.09239	7244.0	ORF1ab	2.0	2415.0	7237.0	ORF1ab	1.0	2413.0	2.0	same gene	2021-11	2021	11
7509	7503	6	3	0.09239	7244.0	ORF1ab	2.0	2415.0	7238.0	ORF1ab	2.0	2413.0	2.0	same gene	2021-11	2021	11
7503	7508	5	3	0.09239	7238.0	ORF1ab	2.0	2413.0	7243.0	ORF1ab	1.0	2415.0	2.0	same gene	2021-11	2021	11
7502	7509	7	3	0.09239	7237.0	ORF1ab	1.0	2413.0	7244.0	ORF1ab	2.0	2415.0	2.0	same gene	2021-11	2021	11
7524	7512	12	3	0.09239	7259.0	ORF1ab	2.0	2420.0	7247.0	ORF1ab	2.0	2416.0	4.0	same gene	2021-11	2021	11
7523	7512	11	3	0.09239	7258.0	ORF1ab	1.0	2420.0	7247.0	ORF1ab	2.0	2416.0	4.0	same gene	2021-11	2021	11
7502	7508	6	3	0.09239	7237.0	ORF1ab	1.0	2413.0	7243.0	ORF1ab	1.0	2415.0	2.0	same gene	2021-11	2021	11
7517	7512	5	3	0.09239	7252.0	ORF1ab	1.0	2418.0	7247.0	ORF1ab	2.0	2416.0	2.0	same gene	2021-11	2021	11
7503	7509	6	3	0.09239	7238.0	ORF1ab	2.0	2413.0	7244.0	ORF1ab	2.0	2415.0	2.0	same gene	2021-11	2021	11
7510	7525	15	3	0.09238	7245.0	ORF1ab	3.0	2415.0	7260.0	ORF1ab	3.0	2420.0	5.0	same gene	2021-11	2021	11
7510	7527	17	3	0.09238	7245.0	ORF1ab	3.0	2415.0	7262.0	ORF1ab	2.0	2421.0	6.0	same gene	2021-11	2021	11
7527	7515	12	3	0.09238	7262.0	ORF1ab	2.0	2421.0	7250.0	ORF1ab	2.0	2417.0	4.0	same gene	2021-11	2021	11
4803	4795	8	3	0.09238	4538.0	ORF1ab	2.0	1513.0	4530.0	ORF1ab	3.0	1510.0	3.0	same gene	2021-11	2021	11
7511	7525	14	3	0.09238	7246.0	ORF1ab	1.0	2416.0	7260.0	ORF1ab	3.0	2420.0	4.0	same gene	2021-11	2021	11
7511	7527	16	3	0.09238	7246.0	ORF1ab	1.0	2416.0	7262.0	ORF1ab	2.0	2421.0	5.0	same gene	2021-11	2021	11
7527	7514	13	3	0.09238	7262.0	ORF1ab	2.0	2421.0	7249.0	ORF1ab	1.0	2417.0	4.0	same gene	2021-11	2021	11
7525	7514	11	3	0.09238	7260.0	ORF1ab	3.0	2420.0	7249.0	ORF1ab	1.0	2417.0	3.0	same gene	2021-11	2021	11
4795	4803	8	3	0.09238	4530.0	ORF1ab	3.0	1510.0	4538.0	ORF1ab	2.0	1513.0	3.0	same gene	2021-11	2021	11
7514	7525	11	3	0.09238	7249.0	ORF1ab	1.0	2417.0	7260.0	ORF1ab	3.0	2420.0	3.0	same gene	2021-11	2021	11
7514	7527	13	3	0.09238	7249.0	ORF1ab	1.0	2417.0	7262.0	ORF1ab	2.0	2421.0	4.0	same gene	2021-11	2021	11
4799	4795	4	3	0.09238	4534.0	ORF1ab	1.0	1512.0	4530.0	ORF1ab	3.0	1510.0	2.0	same gene	2021-11	2021	11
7525	7517	8	3	0.09238	7260.0	ORF1ab	3.0	2420.0	7252.0	ORF1ab	1.0	2418.0	2.0	same gene	2021-11	2021	11
7525	7515	10	3	0.09238	7260.0	ORF1ab	3.0	2420.0	7250.0	ORF1ab	2.0	2417.0	3.0	same gene	2021-11	2021	11
4795	4799	4	3	0.09238	4530.0	ORF1ab	3.0	1510.0	4534.0	ORF1ab	1.0	1512.0	2.0	same gene	2021-11	2021	11
7515	7525	10	3	0.09238	7250.0	ORF1ab	2.0	2417.0	7260.0	ORF1ab	3.0	2420.0	3.0	same gene	2021-11	2021	11
7527	7510	17	3	0.09238	7262.0	ORF1ab	2.0	2421.0	7245.0	ORF1ab	3.0	2415.0	6.0	same gene	2021-11	2021	11
7527	7517	10	3	0.09238	7262.0	ORF1ab	2.0	2421.0	7252.0	ORF1ab	1.0	2418.0	3.0	same gene	2021-11	2021	11
7525	7510	15	3	0.09238	7260.0	ORF1ab	3.0	2420.0	7245.0	ORF1ab	3.0	2415.0	5.0	same gene	2021-11	2021	11
7527	7511	16	3	0.09238	7262.0	ORF1ab	2.0	2421.0	7246.0	ORF1ab	1.0	2416.0	5.0	same gene	2021-11	2021	11
7515	7527	12	3	0.09238	7250.0	ORF1ab	2.0	2417.0	7262.0	ORF1ab	2.0	2421.0	4.0	same gene	2021-11	2021	11
7517	7527	10	3	0.09238	7252.0	ORF1ab	1.0	2418.0	7262.0	ORF1ab	2.0	2421.0	3.0	same gene	2021-11	2021	11
7525	7511	14	3	0.09238	7260.0	ORF1ab	3.0	2420.0	7246.0	ORF1ab	1.0	2416.0	4.0	same gene	2021-11	2021	11
7517	7525	8	3	0.09238	7252.0	ORF1ab	1.0	2418.0	7260.0	ORF1ab	3.0	2420.0	2.0	same gene	2021-11	2021	11
7513	7503	10	3	0.09236	7248.0	ORF1ab	3.0	2416.0	7238.0	ORF1ab	2.0	2413.0	3.0	same gene	2021-11	2021	11
7511	7503	8	3	0.09236	7246.0	ORF1ab	1.0	2416.0	7238.0	ORF1ab	2.0	2413.0	3.0	same gene	2021-11	2021	11
7510	7503	7	3	0.09236	7245.0	ORF1ab	3.0	2415.0	7238.0	ORF1ab	2.0	2413.0	2.0	same gene	2021-11	2021	11
7515	7506	9	3	0.09236	7250.0	ORF1ab	2.0	2417.0	7241.0	ORF1ab	2.0	2414.0	3.0	same gene	2021-11	2021	11
7514	7506	8	3	0.09236	7249.0	ORF1ab	1.0	2417.0	7241.0	ORF1ab	2.0	2414.0	3.0	same gene	2021-11	2021	11
7515	7503	12	3	0.09236	7250.0	ORF1ab	2.0	2417.0	7238.0	ORF1ab	2.0	2413.0	4.0	same gene	2021-11	2021	11
7517	7506	11	3	0.09236	7252.0	ORF1ab	1.0	2418.0	7241.0	ORF1ab	2.0	2414.0	4.0	same gene	2021-11	2021	11
7523	7506	17	3	0.09236	7258.0	ORF1ab	1.0	2420.0	7241.0	ORF1ab	2.0	2414.0	6.0	same gene	2021-11	2021	11
7524	7506	18	3	0.09236	7259.0	ORF1ab	2.0	2420.0	7241.0	ORF1ab	2.0	2414.0	6.0	same gene	2021-11	2021	11
7511	7507	4	3	0.09236	7246.0	ORF1ab	1.0	2416.0	7242.0	ORF1ab	3.0	2414.0	2.0	same gene	2021-11	2021	11
7514	7503	11	3	0.09236	7249.0	ORF1ab	1.0	2417.0	7238.0	ORF1ab	2.0	2413.0	4.0	same gene	2021-11	2021	11
7511	7506	5	3	0.09236	7246.0	ORF1ab	1.0	2416.0	7241.0	ORF1ab	2.0	2414.0	2.0	same gene	2021-11	2021	11
7513	7506	7	3	0.09236	7248.0	ORF1ab	3.0	2416.0	7241.0	ORF1ab	2.0	2414.0	2.0	same gene	2021-11	2021	11
7517	7503	14	3	0.09236	7252.0	ORF1ab	1.0	2418.0	7238.0	ORF1ab	2.0	2413.0	5.0	same gene	2021-11	2021	11
7523	7503	20	3	0.09236	7258.0	ORF1ab	1.0	2420.0	7238.0	ORF1ab	2.0	2413.0	7.0	same gene	2021-11	2021	11
7524	7505	19	3	0.09236	7259.0	ORF1ab	2.0	2420.0	7240.0	ORF1ab	1.0	2414.0	6.0	same gene	2021-11	2021	11
7523	7505	18	3	0.09236	7258.0	ORF1ab	1.0	2420.0	7240.0	ORF1ab	1.0	2414.0	6.0	same gene	2021-11	2021	11
7517	7505	12	3	0.09236	7252.0	ORF1ab	1.0	2418.0	7240.0	ORF1ab	1.0	2414.0	4.0	same gene	2021-11	2021	11
7515	7505	10	3	0.09236	7250.0	ORF1ab	2.0	2417.0	7240.0	ORF1ab	1.0	2414.0	3.0	same gene	2021-11	2021	11
7514	7505	9	3	0.09236	7249.0	ORF1ab	1.0	2417.0	7240.0	ORF1ab	1.0	2414.0	3.0	same gene	2021-11	2021	11
7513	7505	8	3	0.09236	7248.0	ORF1ab	3.0	2416.0	7240.0	ORF1ab	1.0	2414.0	2.0	same gene	2021-11	2021	11
7506	7515	9	3	0.09236	7241.0	ORF1ab	2.0	2414.0	7250.0	ORF1ab	2.0	2417.0	3.0	same gene	2021-11	2021	11
7511	7505	6	3	0.09236	7246.0	ORF1ab	1.0	2416.0	7240.0	ORF1ab	1.0	2414.0	2.0	same gene	2021-11	2021	11
7524	7503	21	3	0.09236	7259.0	ORF1ab	2.0	2420.0	7238.0	ORF1ab	2.0	2413.0	7.0	same gene	2021-11	2021	11
7506	7517	11	3	0.09236	7241.0	ORF1ab	2.0	2414.0	7252.0	ORF1ab	1.0	2418.0	4.0	same gene	2021-11	2021	11
7524	7507	17	3	0.09236	7259.0	ORF1ab	2.0	2420.0	7242.0	ORF1ab	3.0	2414.0	6.0	same gene	2021-11	2021	11
7506	7514	8	3	0.09236	7241.0	ORF1ab	2.0	2414.0	7249.0	ORF1ab	1.0	2417.0	3.0	same gene	2021-11	2021	11
7506	7513	7	3	0.09236	7241.0	ORF1ab	2.0	2414.0	7248.0	ORF1ab	3.0	2416.0	2.0	same gene	2021-11	2021	11
7503	7515	12	3	0.09236	7238.0	ORF1ab	2.0	2413.0	7250.0	ORF1ab	2.0	2417.0	4.0	same gene	2021-11	2021	11
7523	7507	16	3	0.09236	7258.0	ORF1ab	1.0	2420.0	7242.0	ORF1ab	3.0	2414.0	6.0	same gene	2021-11	2021	11
7503	7517	14	3	0.09236	7238.0	ORF1ab	2.0	2413.0	7252.0	ORF1ab	1.0	2418.0	5.0	same gene	2021-11	2021	11
7517	7507	10	3	0.09236	7252.0	ORF1ab	1.0	2418.0	7242.0	ORF1ab	3.0	2414.0	4.0	same gene	2021-11	2021	11
7515	7507	8	3	0.09236	7250.0	ORF1ab	2.0	2417.0	7242.0	ORF1ab	3.0	2414.0	3.0	same gene	2021-11	2021	11
7502	7510	8	3	0.09236	7237.0	ORF1ab	1.0	2413.0	7245.0	ORF1ab	3.0	2415.0	2.0	same gene	2021-11	2021	11
7503	7523	20	3	0.09236	7238.0	ORF1ab	2.0	2413.0	7258.0	ORF1ab	1.0	2420.0	7.0	same gene	2021-11	2021	11
7503	7524	21	3	0.09236	7238.0	ORF1ab	2.0	2413.0	7259.0	ORF1ab	2.0	2420.0	7.0	same gene	2021-11	2021	11
7514	7507	7	3	0.09236	7249.0	ORF1ab	1.0	2417.0	7242.0	ORF1ab	3.0	2414.0	3.0	same gene	2021-11	2021	11
7505	7511	6	3	0.09236	7240.0	ORF1ab	1.0	2414.0	7246.0	ORF1ab	1.0	2416.0	2.0	same gene	2021-11	2021	11
7502	7511	9	3	0.09236	7237.0	ORF1ab	1.0	2413.0	7246.0	ORF1ab	1.0	2416.0	3.0	same gene	2021-11	2021	11
7502	7513	11	3	0.09236	7237.0	ORF1ab	1.0	2413.0	7248.0	ORF1ab	3.0	2416.0	3.0	same gene	2021-11	2021	11
7505	7513	8	3	0.09236	7240.0	ORF1ab	1.0	2414.0	7248.0	ORF1ab	3.0	2416.0	2.0	same gene	2021-11	2021	11
7505	7514	9	3	0.09236	7240.0	ORF1ab	1.0	2414.0	7249.0	ORF1ab	1.0	2417.0	3.0	same gene	2021-11	2021	11
7502	7514	12	3	0.09236	7237.0	ORF1ab	1.0	2413.0	7249.0	ORF1ab	1.0	2417.0	4.0	same gene	2021-11	2021	11
7505	7515	10	3	0.09236	7240.0	ORF1ab	1.0	2414.0	7250.0	ORF1ab	2.0	2417.0	3.0	same gene	2021-11	2021	11
7502	7515	13	3	0.09236	7237.0	ORF1ab	1.0	2413.0	7250.0	ORF1ab	2.0	2417.0	4.0	same gene	2021-11	2021	11
7502	7517	15	3	0.09236	7237.0	ORF1ab	1.0	2413.0	7252.0	ORF1ab	1.0	2418.0	5.0	same gene	2021-11	2021	11
7502	7523	21	3	0.09236	7237.0	ORF1ab	1.0	2413.0	7258.0	ORF1ab	1.0	2420.0	7.0	same gene	2021-11	2021	11
7502	7524	22	3	0.09236	7237.0	ORF1ab	1.0	2413.0	7259.0	ORF1ab	2.0	2420.0	7.0	same gene	2021-11	2021	11
7505	7517	12	3	0.09236	7240.0	ORF1ab	1.0	2414.0	7252.0	ORF1ab	1.0	2418.0	4.0	same gene	2021-11	2021	11
7513	7507	6	3	0.09236	7248.0	ORF1ab	3.0	2416.0	7242.0	ORF1ab	3.0	2414.0	2.0	same gene	2021-11	2021	11
7505	7523	18	3	0.09236	7240.0	ORF1ab	1.0	2414.0	7258.0	ORF1ab	1.0	2420.0	6.0	same gene	2021-11	2021	11
7505	7524	19	3	0.09236	7240.0	ORF1ab	1.0	2414.0	7259.0	ORF1ab	2.0	2420.0	6.0	same gene	2021-11	2021	11
7503	7510	7	3	0.09236	7238.0	ORF1ab	2.0	2413.0	7245.0	ORF1ab	3.0	2415.0	2.0	same gene	2021-11	2021	11
7506	7511	5	3	0.09236	7241.0	ORF1ab	2.0	2414.0	7246.0	ORF1ab	1.0	2416.0	2.0	same gene	2021-11	2021	11
7503	7511	8	3	0.09236	7238.0	ORF1ab	2.0	2413.0	7246.0	ORF1ab	1.0	2416.0	3.0	same gene	2021-11	2021	11
7508	7517	9	3	0.09236	7243.0	ORF1ab	1.0	2415.0	7252.0	ORF1ab	1.0	2418.0	3.0	same gene	2021-11	2021	11
7509	7524	15	3	0.09236	7244.0	ORF1ab	2.0	2415.0	7259.0	ORF1ab	2.0	2420.0	5.0	same gene	2021-11	2021	11
7524	7502	22	3	0.09236	7259.0	ORF1ab	2.0	2420.0	7237.0	ORF1ab	1.0	2413.0	7.0	same gene	2021-11	2021	11
7515	7508	7	3	0.09236	7250.0	ORF1ab	2.0	2417.0	7243.0	ORF1ab	1.0	2415.0	2.0	same gene	2021-11	2021	11
7514	7508	6	3	0.09236	7249.0	ORF1ab	1.0	2417.0	7243.0	ORF1ab	1.0	2415.0	2.0	same gene	2021-11	2021	11
7508	7523	15	3	0.09236	7243.0	ORF1ab	1.0	2415.0	7258.0	ORF1ab	1.0	2420.0	5.0	same gene	2021-11	2021	11
7508	7524	16	3	0.09236	7243.0	ORF1ab	1.0	2415.0	7259.0	ORF1ab	2.0	2420.0	5.0	same gene	2021-11	2021	11
7509	7514	5	3	0.09236	7244.0	ORF1ab	2.0	2415.0	7249.0	ORF1ab	1.0	2417.0	2.0	same gene	2021-11	2021	11
7509	7515	6	3	0.09236	7244.0	ORF1ab	2.0	2415.0	7250.0	ORF1ab	2.0	2417.0	2.0	same gene	2021-11	2021	11
7509	7517	8	3	0.09236	7244.0	ORF1ab	2.0	2415.0	7252.0	ORF1ab	1.0	2418.0	3.0	same gene	2021-11	2021	11
7509	7523	14	3	0.09236	7244.0	ORF1ab	2.0	2415.0	7258.0	ORF1ab	1.0	2420.0	5.0	same gene	2021-11	2021	11
7503	7514	11	3	0.09236	7238.0	ORF1ab	2.0	2413.0	7249.0	ORF1ab	1.0	2417.0	4.0	same gene	2021-11	2021	11
7523	7502	21	3	0.09236	7258.0	ORF1ab	1.0	2420.0	7237.0	ORF1ab	1.0	2413.0	7.0	same gene	2021-11	2021	11
7508	7514	6	3	0.09236	7243.0	ORF1ab	1.0	2415.0	7249.0	ORF1ab	1.0	2417.0	2.0	same gene	2021-11	2021	11
7517	7508	9	3	0.09236	7252.0	ORF1ab	1.0	2418.0	7243.0	ORF1ab	1.0	2415.0	3.0	same gene	2021-11	2021	11
7523	7508	15	3	0.09236	7258.0	ORF1ab	1.0	2420.0	7243.0	ORF1ab	1.0	2415.0	5.0	same gene	2021-11	2021	11
7524	7508	16	3	0.09236	7259.0	ORF1ab	2.0	2420.0	7243.0	ORF1ab	1.0	2415.0	5.0	same gene	2021-11	2021	11
7514	7509	5	3	0.09236	7249.0	ORF1ab	1.0	2417.0	7244.0	ORF1ab	2.0	2415.0	2.0	same gene	2021-11	2021	11
7515	7509	6	3	0.09236	7250.0	ORF1ab	2.0	2417.0	7244.0	ORF1ab	2.0	2415.0	2.0	same gene	2021-11	2021	11
7517	7509	8	3	0.09236	7252.0	ORF1ab	1.0	2418.0	7244.0	ORF1ab	2.0	2415.0	3.0	same gene	2021-11	2021	11
7523	7509	14	3	0.09236	7258.0	ORF1ab	1.0	2420.0	7244.0	ORF1ab	2.0	2415.0	5.0	same gene	2021-11	2021	11
7524	7509	15	3	0.09236	7259.0	ORF1ab	2.0	2420.0	7244.0	ORF1ab	2.0	2415.0	5.0	same gene	2021-11	2021	11
7508	7515	7	3	0.09236	7243.0	ORF1ab	1.0	2415.0	7250.0	ORF1ab	2.0	2417.0	2.0	same gene	2021-11	2021	11
7503	7513	10	3	0.09236	7238.0	ORF1ab	2.0	2413.0	7248.0	ORF1ab	3.0	2416.0	3.0	same gene	2021-11	2021	11
7507	7524	17	3	0.09236	7242.0	ORF1ab	3.0	2414.0	7259.0	ORF1ab	2.0	2420.0	6.0	same gene	2021-11	2021	11
7506	7523	17	3	0.09236	7241.0	ORF1ab	2.0	2414.0	7258.0	ORF1ab	1.0	2420.0	6.0	same gene	2021-11	2021	11
7515	7502	13	3	0.09236	7250.0	ORF1ab	2.0	2417.0	7237.0	ORF1ab	1.0	2413.0	4.0	same gene	2021-11	2021	11
7514	7502	12	3	0.09236	7249.0	ORF1ab	1.0	2417.0	7237.0	ORF1ab	1.0	2413.0	4.0	same gene	2021-11	2021	11
7513	7502	11	3	0.09236	7248.0	ORF1ab	3.0	2416.0	7237.0	ORF1ab	1.0	2413.0	3.0	same gene	2021-11	2021	11
7511	7502	9	3	0.09236	7246.0	ORF1ab	1.0	2416.0	7237.0	ORF1ab	1.0	2413.0	3.0	same gene	2021-11	2021	11
7507	7523	16	3	0.09236	7242.0	ORF1ab	3.0	2414.0	7258.0	ORF1ab	1.0	2420.0	6.0	same gene	2021-11	2021	11
7510	7502	8	3	0.09236	7245.0	ORF1ab	3.0	2415.0	7237.0	ORF1ab	1.0	2413.0	2.0	same gene	2021-11	2021	11
7517	7502	15	3	0.09236	7252.0	ORF1ab	1.0	2418.0	7237.0	ORF1ab	1.0	2413.0	5.0	same gene	2021-11	2021	11
7506	7524	18	3	0.09236	7241.0	ORF1ab	2.0	2414.0	7259.0	ORF1ab	2.0	2420.0	6.0	same gene	2021-11	2021	11
7507	7517	10	3	0.09236	7242.0	ORF1ab	3.0	2414.0	7252.0	ORF1ab	1.0	2418.0	4.0	same gene	2021-11	2021	11
7507	7515	8	3	0.09236	7242.0	ORF1ab	3.0	2414.0	7250.0	ORF1ab	2.0	2417.0	3.0	same gene	2021-11	2021	11
7507	7514	7	3	0.09236	7242.0	ORF1ab	3.0	2414.0	7249.0	ORF1ab	1.0	2417.0	3.0	same gene	2021-11	2021	11
7507	7511	4	3	0.09236	7242.0	ORF1ab	3.0	2414.0	7246.0	ORF1ab	1.0	2416.0	2.0	same gene	2021-11	2021	11
7507	7513	6	3	0.09236	7242.0	ORF1ab	3.0	2414.0	7248.0	ORF1ab	3.0	2416.0	2.0	same gene	2021-11	2021	11
6653	6637	16	3	0.09234	6388.0	ORF1ab	1.0	2130.0	6372.0	ORF1ab	3.0	2124.0	6.0	same gene	2021-11	2021	11
6637	6653	16	3	0.09234	6372.0	ORF1ab	3.0	2124.0	6388.0	ORF1ab	1.0	2130.0	6.0	same gene	2021-11	2021	11
7504	7509	5	3	0.09233	7239.0	ORF1ab	3.0	2413.0	7244.0	ORF1ab	2.0	2415.0	2.0	same gene	2021-11	2021	11
7504	7508	4	3	0.09233	7239.0	ORF1ab	3.0	2413.0	7243.0	ORF1ab	1.0	2415.0	2.0	same gene	2021-11	2021	11
7508	7504	4	3	0.09233	7243.0	ORF1ab	1.0	2415.0	7239.0	ORF1ab	3.0	2413.0	2.0	same gene	2021-11	2021	11
7509	7504	5	3	0.09233	7244.0	ORF1ab	2.0	2415.0	7239.0	ORF1ab	3.0	2413.0	2.0	same gene	2021-11	2021	11
7522	7511	11	3	0.09232	7257.0	ORF1ab	3.0	2419.0	7246.0	ORF1ab	1.0	2416.0	3.0	same gene	2021-11	2021	11
7522	7514	8	3	0.09232	7257.0	ORF1ab	3.0	2419.0	7249.0	ORF1ab	1.0	2417.0	2.0	same gene	2021-11	2021	11
7522	7510	12	3	0.09232	7257.0	ORF1ab	3.0	2419.0	7245.0	ORF1ab	3.0	2415.0	4.0	same gene	2021-11	2021	11
7522	7515	7	3	0.09232	7257.0	ORF1ab	3.0	2419.0	7250.0	ORF1ab	2.0	2417.0	2.0	same gene	2021-11	2021	11
4074	4065	9	3	0.09232	3809.0	ORF1ab	2.0	1270.0	3800.0	ORF1ab	2.0	1267.0	3.0	same gene	2021-11	2021	11
4065	4074	9	3	0.09232	3800.0	ORF1ab	2.0	1267.0	3809.0	ORF1ab	2.0	1270.0	3.0	same gene	2021-11	2021	11
4064	4074	10	3	0.09232	3799.0	ORF1ab	1.0	1267.0	3809.0	ORF1ab	2.0	1270.0	3.0	same gene	2021-11	2021	11
4062	4074	12	3	0.09232	3797.0	ORF1ab	2.0	1266.0	3809.0	ORF1ab	2.0	1270.0	4.0	same gene	2021-11	2021	11
4074	4064	10	3	0.09232	3809.0	ORF1ab	2.0	1270.0	3799.0	ORF1ab	1.0	1267.0	3.0	same gene	2021-11	2021	11
7515	7522	7	3	0.09232	7250.0	ORF1ab	2.0	2417.0	7257.0	ORF1ab	3.0	2419.0	2.0	same gene	2021-11	2021	11
7514	7522	8	3	0.09232	7249.0	ORF1ab	1.0	2417.0	7257.0	ORF1ab	3.0	2419.0	2.0	same gene	2021-11	2021	11
7511	7522	11	3	0.09232	7246.0	ORF1ab	1.0	2416.0	7257.0	ORF1ab	3.0	2419.0	3.0	same gene	2021-11	2021	11
7510	7522	12	3	0.09232	7245.0	ORF1ab	3.0	2415.0	7257.0	ORF1ab	3.0	2419.0	4.0	same gene	2021-11	2021	11
4074	4062	12	3	0.09232	3809.0	ORF1ab	2.0	1270.0	3797.0	ORF1ab	2.0	1266.0	4.0	same gene	2021-11	2021	11
7516	7510	6	3	0.09228	7251.0	ORF1ab	3.0	2417.0	7245.0	ORF1ab	3.0	2415.0	2.0	same gene	2021-11	2021	11
7516	7524	8	3	0.09228	7251.0	ORF1ab	3.0	2417.0	7259.0	ORF1ab	2.0	2420.0	3.0	same gene	2021-11	2021	11
7516	7523	7	3	0.09228	7251.0	ORF1ab	3.0	2417.0	7258.0	ORF1ab	1.0	2420.0	3.0	same gene	2021-11	2021	11
7510	7516	6	3	0.09228	7245.0	ORF1ab	3.0	2415.0	7251.0	ORF1ab	3.0	2417.0	2.0	same gene	2021-11	2021	11
7523	7516	7	3	0.09228	7258.0	ORF1ab	1.0	2420.0	7251.0	ORF1ab	3.0	2417.0	3.0	same gene	2021-11	2021	11
7524	7516	8	3	0.09228	7259.0	ORF1ab	2.0	2420.0	7251.0	ORF1ab	3.0	2417.0	3.0	same gene	2021-11	2021	11
5188	5193	5	3	0.09227	4923.0	ORF1ab	3.0	1641.0	4928.0	ORF1ab	2.0	1643.0	2.0	same gene	2021-11	2021	11
5185	5189	4	3	0.09227	4920.0	ORF1ab	3.0	1640.0	4924.0	ORF1ab	1.0	1642.0	2.0	same gene	2021-11	2021	11
5187	5193	6	3	0.09227	4922.0	ORF1ab	2.0	1641.0	4928.0	ORF1ab	2.0	1643.0	2.0	same gene	2021-11	2021	11
5186	5193	7	3	0.09227	4921.0	ORF1ab	1.0	1641.0	4928.0	ORF1ab	2.0	1643.0	2.0	same gene	2021-11	2021	11
5185	5191	6	3	0.09227	4920.0	ORF1ab	3.0	1640.0	4926.0	ORF1ab	3.0	1642.0	2.0	same gene	2021-11	2021	11
5185	5193	8	3	0.09227	4920.0	ORF1ab	3.0	1640.0	4928.0	ORF1ab	2.0	1643.0	3.0	same gene	2021-11	2021	11
5193	5188	5	3	0.09227	4928.0	ORF1ab	2.0	1643.0	4923.0	ORF1ab	3.0	1641.0	2.0	same gene	2021-11	2021	11
5193	5187	6	3	0.09227	4928.0	ORF1ab	2.0	1643.0	4922.0	ORF1ab	2.0	1641.0	2.0	same gene	2021-11	2021	11
5189	5185	4	3	0.09227	4924.0	ORF1ab	1.0	1642.0	4920.0	ORF1ab	3.0	1640.0	2.0	same gene	2021-11	2021	11
5191	5185	6	3	0.09227	4926.0	ORF1ab	3.0	1642.0	4920.0	ORF1ab	3.0	1640.0	2.0	same gene	2021-11	2021	11
5193	5185	8	3	0.09227	4928.0	ORF1ab	2.0	1643.0	4920.0	ORF1ab	3.0	1640.0	3.0	same gene	2021-11	2021	11
5193	5186	7	3	0.09227	4928.0	ORF1ab	2.0	1643.0	4921.0	ORF1ab	1.0	1641.0	2.0	same gene	2021-11	2021	11
4061	4053	8	3	0.09226	3796.0	ORF1ab	1.0	1266.0	3788.0	ORF1ab	2.0	1263.0	3.0	same gene	2021-11	2021	11
4053	4061	8	3	0.09226	3788.0	ORF1ab	2.0	1263.0	3796.0	ORF1ab	1.0	1266.0	3.0	same gene	2021-11	2021	11
4061	4056	5	3	0.09226	3796.0	ORF1ab	1.0	1266.0	3791.0	ORF1ab	2.0	1264.0	2.0	same gene	2021-11	2021	11
4056	4061	5	3	0.09226	3791.0	ORF1ab	2.0	1264.0	3796.0	ORF1ab	1.0	1266.0	2.0	same gene	2021-11	2021	11
4061	4052	9	3	0.09226	3796.0	ORF1ab	1.0	1266.0	3787.0	ORF1ab	1.0	1263.0	3.0	same gene	2021-11	2021	11
4052	4061	9	3	0.09226	3787.0	ORF1ab	1.0	1263.0	3796.0	ORF1ab	1.0	1266.0	3.0	same gene	2021-11	2021	11
4051	4056	5	3	0.09223	3786.0	ORF1ab	3.0	1262.0	3791.0	ORF1ab	2.0	1264.0	2.0	same gene	2021-11	2021	11
4051	4061	10	3	0.09223	3786.0	ORF1ab	3.0	1262.0	3796.0	ORF1ab	1.0	1266.0	4.0	same gene	2021-11	2021	11
4061	4051	10	3	0.09223	3796.0	ORF1ab	1.0	1266.0	3786.0	ORF1ab	3.0	1262.0	4.0	same gene	2021-11	2021	11
4056	4051	5	3	0.09223	3791.0	ORF1ab	2.0	1264.0	3786.0	ORF1ab	3.0	1262.0	2.0	same gene	2021-11	2021	11
7733	7739	6	3	0.09223	7468.0	ORF1ab	1.0	2490.0	7474.0	ORF1ab	1.0	2492.0	2.0	same gene	2021-11	2021	11
7739	7733	6	3	0.09223	7474.0	ORF1ab	1.0	2492.0	7468.0	ORF1ab	1.0	2490.0	2.0	same gene	2021-11	2021	11
4055	4061	6	3	0.09222	3790.0	ORF1ab	1.0	1264.0	3796.0	ORF1ab	1.0	1266.0	2.0	same gene	2021-11	2021	11
7741	7733	8	3	0.09222	7476.0	ORF1ab	3.0	2492.0	7468.0	ORF1ab	1.0	2490.0	2.0	same gene	2021-11	2021	11
4061	4055	6	3	0.09222	3796.0	ORF1ab	1.0	1266.0	3790.0	ORF1ab	1.0	1264.0	2.0	same gene	2021-11	2021	11
7733	7741	8	3	0.09222	7468.0	ORF1ab	1.0	2490.0	7476.0	ORF1ab	3.0	2492.0	2.0	same gene	2021-11	2021	11
4047	4053	6	3	0.0922	3782.0	ORF1ab	2.0	1261.0	3788.0	ORF1ab	2.0	1263.0	2.0	same gene	2021-11	2021	11
4047	4056	9	3	0.0922	3782.0	ORF1ab	2.0	1261.0	3791.0	ORF1ab	2.0	1264.0	3.0	same gene	2021-11	2021	11
4047	4052	5	3	0.0922	3782.0	ORF1ab	2.0	1261.0	3787.0	ORF1ab	1.0	1263.0	2.0	same gene	2021-11	2021	11
4053	4047	6	3	0.0922	3788.0	ORF1ab	2.0	1263.0	3782.0	ORF1ab	2.0	1261.0	2.0	same gene	2021-11	2021	11
4052	4047	5	3	0.0922	3787.0	ORF1ab	1.0	1263.0	3782.0	ORF1ab	2.0	1261.0	2.0	same gene	2021-11	2021	11
4056	4047	9	3	0.0922	3791.0	ORF1ab	2.0	1264.0	3782.0	ORF1ab	2.0	1261.0	3.0	same gene	2021-11	2021	11
4061	4047	14	3	0.0922	3796.0	ORF1ab	1.0	1266.0	3782.0	ORF1ab	2.0	1261.0	5.0	same gene	2021-11	2021	11
4047	4061	14	3	0.0922	3782.0	ORF1ab	2.0	1261.0	3796.0	ORF1ab	1.0	1266.0	5.0	same gene	2021-11	2021	11
7734	7739	5	3	0.09213	7469.0	ORF1ab	2.0	2490.0	7474.0	ORF1ab	1.0	2492.0	2.0	same gene	2021-11	2021	11
7739	7734	5	3	0.09213	7474.0	ORF1ab	1.0	2492.0	7469.0	ORF1ab	2.0	2490.0	2.0	same gene	2021-11	2021	11
4052	4060	8	3	0.09213	3787.0	ORF1ab	1.0	1263.0	3795.0	ORF1ab	3.0	1265.0	2.0	same gene	2021-11	2021	11
4060	4053	7	3	0.09213	3795.0	ORF1ab	3.0	1265.0	3788.0	ORF1ab	2.0	1263.0	2.0	same gene	2021-11	2021	11
4060	4052	8	3	0.09213	3795.0	ORF1ab	3.0	1265.0	3787.0	ORF1ab	1.0	1263.0	2.0	same gene	2021-11	2021	11
4053	4060	7	3	0.09213	3788.0	ORF1ab	2.0	1263.0	3795.0	ORF1ab	3.0	1265.0	2.0	same gene	2021-11	2021	11
4058	4053	5	3	0.0921	3793.0	ORF1ab	1.0	1265.0	3788.0	ORF1ab	2.0	1263.0	2.0	same gene	2021-11	2021	11
4059	4052	7	3	0.0921	3794.0	ORF1ab	2.0	1265.0	3787.0	ORF1ab	1.0	1263.0	2.0	same gene	2021-11	2021	11
4058	4052	6	3	0.0921	3793.0	ORF1ab	1.0	1265.0	3787.0	ORF1ab	1.0	1263.0	2.0	same gene	2021-11	2021	11
4053	4058	5	3	0.0921	3788.0	ORF1ab	2.0	1263.0	3793.0	ORF1ab	1.0	1265.0	2.0	same gene	2021-11	2021	11
4052	4058	6	3	0.0921	3787.0	ORF1ab	1.0	1263.0	3793.0	ORF1ab	1.0	1265.0	2.0	same gene	2021-11	2021	11
4052	4059	7	3	0.0921	3787.0	ORF1ab	1.0	1263.0	3794.0	ORF1ab	2.0	1265.0	2.0	same gene	2021-11	2021	11
7733	7740	7	3	0.09209	7468.0	ORF1ab	1.0	2490.0	7475.0	ORF1ab	2.0	2492.0	2.0	same gene	2021-11	2021	11
7740	7733	7	3	0.09209	7475.0	ORF1ab	2.0	2492.0	7468.0	ORF1ab	1.0	2490.0	2.0	same gene	2021-11	2021	11
4061	4057	4	3	0.09209	3796.0	ORF1ab	1.0	1266.0	3792.0	ORF1ab	3.0	1264.0	2.0	same gene	2021-11	2021	11
4057	4061	4	3	0.09209	3792.0	ORF1ab	3.0	1264.0	3796.0	ORF1ab	1.0	1266.0	2.0	same gene	2021-11	2021	11
5433	5448	15	3	0.09207	5168.0	ORF1ab	2.0	1723.0	5183.0	ORF1ab	2.0	1728.0	5.0	same gene	2021-11	2021	11
5423	5432	9	3	0.09207	5158.0	ORF1ab	1.0	1720.0	5167.0	ORF1ab	1.0	1723.0	3.0	same gene	2021-11	2021	11
5448	5443	5	3	0.09207	5183.0	ORF1ab	2.0	1728.0	5178.0	ORF1ab	3.0	1726.0	2.0	same gene	2021-11	2021	11
5433	5445	12	3	0.09207	5168.0	ORF1ab	2.0	1723.0	5180.0	ORF1ab	2.0	1727.0	4.0	same gene	2021-11	2021	11
5433	5444	11	3	0.09207	5168.0	ORF1ab	2.0	1723.0	5179.0	ORF1ab	1.0	1727.0	4.0	same gene	2021-11	2021	11
5423	5435	12	3	0.09207	5158.0	ORF1ab	1.0	1720.0	5170.0	ORF1ab	1.0	1724.0	4.0	same gene	2021-11	2021	11
5423	5433	10	3	0.09207	5158.0	ORF1ab	1.0	1720.0	5168.0	ORF1ab	2.0	1723.0	3.0	same gene	2021-11	2021	11
5423	5440	17	3	0.09207	5158.0	ORF1ab	1.0	1720.0	5175.0	ORF1ab	3.0	1725.0	5.0	same gene	2021-11	2021	11
5435	5442	7	3	0.09207	5170.0	ORF1ab	1.0	1724.0	5177.0	ORF1ab	2.0	1726.0	2.0	same gene	2021-11	2021	11
5423	5439	16	3	0.09207	5158.0	ORF1ab	1.0	1720.0	5174.0	ORF1ab	2.0	1725.0	5.0	same gene	2021-11	2021	11
5448	5442	6	3	0.09207	5183.0	ORF1ab	2.0	1728.0	5177.0	ORF1ab	2.0	1726.0	2.0	same gene	2021-11	2021	11
5435	5444	9	3	0.09207	5170.0	ORF1ab	1.0	1724.0	5179.0	ORF1ab	1.0	1727.0	3.0	same gene	2021-11	2021	11
5435	5445	10	3	0.09207	5170.0	ORF1ab	1.0	1724.0	5180.0	ORF1ab	2.0	1727.0	3.0	same gene	2021-11	2021	11
5433	5442	9	3	0.09207	5168.0	ORF1ab	2.0	1723.0	5177.0	ORF1ab	2.0	1726.0	3.0	same gene	2021-11	2021	11
5423	5442	19	3	0.09207	5158.0	ORF1ab	1.0	1720.0	5177.0	ORF1ab	2.0	1726.0	6.0	same gene	2021-11	2021	11
5433	5443	10	3	0.09207	5168.0	ORF1ab	2.0	1723.0	5178.0	ORF1ab	3.0	1726.0	3.0	same gene	2021-11	2021	11
5443	5423	20	3	0.09207	5178.0	ORF1ab	3.0	1726.0	5158.0	ORF1ab	1.0	1720.0	6.0	same gene	2021-11	2021	11
5433	5440	7	3	0.09207	5168.0	ORF1ab	2.0	1723.0	5175.0	ORF1ab	3.0	1725.0	2.0	same gene	2021-11	2021	11
5432	5443	11	3	0.09207	5167.0	ORF1ab	1.0	1723.0	5178.0	ORF1ab	3.0	1726.0	3.0	same gene	2021-11	2021	11
5432	5423	9	3	0.09207	5167.0	ORF1ab	1.0	1723.0	5158.0	ORF1ab	1.0	1720.0	3.0	same gene	2021-11	2021	11
5433	5423	10	3	0.09207	5168.0	ORF1ab	2.0	1723.0	5158.0	ORF1ab	1.0	1720.0	3.0	same gene	2021-11	2021	11
5435	5423	12	3	0.09207	5170.0	ORF1ab	1.0	1724.0	5158.0	ORF1ab	1.0	1720.0	4.0	same gene	2021-11	2021	11
5432	5439	7	3	0.09207	5167.0	ORF1ab	1.0	1723.0	5174.0	ORF1ab	2.0	1725.0	2.0	same gene	2021-11	2021	11
5432	5440	8	3	0.09207	5167.0	ORF1ab	1.0	1723.0	5175.0	ORF1ab	3.0	1725.0	2.0	same gene	2021-11	2021	11
5439	5423	16	3	0.09207	5174.0	ORF1ab	2.0	1725.0	5158.0	ORF1ab	1.0	1720.0	5.0	same gene	2021-11	2021	11
5432	5442	10	3	0.09207	5167.0	ORF1ab	1.0	1723.0	5177.0	ORF1ab	2.0	1726.0	3.0	same gene	2021-11	2021	11
5432	5444	12	3	0.09207	5167.0	ORF1ab	1.0	1723.0	5179.0	ORF1ab	1.0	1727.0	4.0	same gene	2021-11	2021	11
5433	5439	6	3	0.09207	5168.0	ORF1ab	2.0	1723.0	5174.0	ORF1ab	2.0	1725.0	2.0	same gene	2021-11	2021	11
5432	5445	13	3	0.09207	5167.0	ORF1ab	1.0	1723.0	5180.0	ORF1ab	2.0	1727.0	4.0	same gene	2021-11	2021	11
5440	5423	17	3	0.09207	5175.0	ORF1ab	3.0	1725.0	5158.0	ORF1ab	1.0	1720.0	5.0	same gene	2021-11	2021	11
5442	5423	19	3	0.09207	5177.0	ORF1ab	2.0	1726.0	5158.0	ORF1ab	1.0	1720.0	6.0	same gene	2021-11	2021	11
5432	5448	16	3	0.09207	5167.0	ORF1ab	1.0	1723.0	5183.0	ORF1ab	2.0	1728.0	5.0	same gene	2021-11	2021	11
5423	5444	21	3	0.09207	5158.0	ORF1ab	1.0	1720.0	5179.0	ORF1ab	1.0	1727.0	7.0	same gene	2021-11	2021	11
5444	5423	21	3	0.09207	5179.0	ORF1ab	1.0	1727.0	5158.0	ORF1ab	1.0	1720.0	7.0	same gene	2021-11	2021	11
5445	5423	22	3	0.09207	5180.0	ORF1ab	2.0	1727.0	5158.0	ORF1ab	1.0	1720.0	7.0	same gene	2021-11	2021	11
5423	5443	20	3	0.09207	5158.0	ORF1ab	1.0	1720.0	5178.0	ORF1ab	3.0	1726.0	6.0	same gene	2021-11	2021	11
5435	5443	8	3	0.09207	5170.0	ORF1ab	1.0	1724.0	5178.0	ORF1ab	3.0	1726.0	2.0	same gene	2021-11	2021	11
5448	5432	16	3	0.09207	5183.0	ORF1ab	2.0	1728.0	5167.0	ORF1ab	1.0	1723.0	5.0	same gene	2021-11	2021	11
5445	5435	10	3	0.09207	5180.0	ORF1ab	2.0	1727.0	5170.0	ORF1ab	1.0	1724.0	3.0	same gene	2021-11	2021	11
5448	5435	13	3	0.09207	5183.0	ORF1ab	2.0	1728.0	5170.0	ORF1ab	1.0	1724.0	4.0	same gene	2021-11	2021	11
5439	5433	6	3	0.09207	5174.0	ORF1ab	2.0	1725.0	5168.0	ORF1ab	2.0	1723.0	2.0	same gene	2021-11	2021	11
5439	5444	5	3	0.09207	5174.0	ORF1ab	2.0	1725.0	5179.0	ORF1ab	1.0	1727.0	2.0	same gene	2021-11	2021	11
5439	5445	6	3	0.09207	5174.0	ORF1ab	2.0	1725.0	5180.0	ORF1ab	2.0	1727.0	2.0	same gene	2021-11	2021	11
5440	5433	7	3	0.09207	5175.0	ORF1ab	3.0	1725.0	5168.0	ORF1ab	2.0	1723.0	2.0	same gene	2021-11	2021	11
5442	5433	9	3	0.09207	5177.0	ORF1ab	2.0	1726.0	5168.0	ORF1ab	2.0	1723.0	3.0	same gene	2021-11	2021	11
5439	5448	9	3	0.09207	5174.0	ORF1ab	2.0	1725.0	5183.0	ORF1ab	2.0	1728.0	3.0	same gene	2021-11	2021	11
5443	5433	10	3	0.09207	5178.0	ORF1ab	3.0	1726.0	5168.0	ORF1ab	2.0	1723.0	3.0	same gene	2021-11	2021	11
5444	5433	11	3	0.09207	5179.0	ORF1ab	1.0	1727.0	5168.0	ORF1ab	2.0	1723.0	4.0	same gene	2021-11	2021	11
5445	5433	12	3	0.09207	5180.0	ORF1ab	2.0	1727.0	5168.0	ORF1ab	2.0	1723.0	4.0	same gene	2021-11	2021	11
5440	5444	4	3	0.09207	5175.0	ORF1ab	3.0	1725.0	5179.0	ORF1ab	1.0	1727.0	2.0	same gene	2021-11	2021	11
5440	5445	5	3	0.09207	5175.0	ORF1ab	3.0	1725.0	5180.0	ORF1ab	2.0	1727.0	2.0	same gene	2021-11	2021	11
5448	5433	15	3	0.09207	5183.0	ORF1ab	2.0	1728.0	5168.0	ORF1ab	2.0	1723.0	5.0	same gene	2021-11	2021	11
5442	5435	7	3	0.09207	5177.0	ORF1ab	2.0	1726.0	5170.0	ORF1ab	1.0	1724.0	2.0	same gene	2021-11	2021	11
5440	5448	8	3	0.09207	5175.0	ORF1ab	3.0	1725.0	5183.0	ORF1ab	2.0	1728.0	3.0	same gene	2021-11	2021	11
5443	5435	8	3	0.09207	5178.0	ORF1ab	3.0	1726.0	5170.0	ORF1ab	1.0	1724.0	2.0	same gene	2021-11	2021	11
5444	5435	9	3	0.09207	5179.0	ORF1ab	1.0	1727.0	5170.0	ORF1ab	1.0	1724.0	3.0	same gene	2021-11	2021	11
5443	5448	5	3	0.09207	5178.0	ORF1ab	3.0	1726.0	5183.0	ORF1ab	2.0	1728.0	2.0	same gene	2021-11	2021	11
5442	5448	6	3	0.09207	5177.0	ORF1ab	2.0	1726.0	5183.0	ORF1ab	2.0	1728.0	2.0	same gene	2021-11	2021	11
5440	5432	8	3	0.09207	5175.0	ORF1ab	3.0	1725.0	5167.0	ORF1ab	1.0	1723.0	2.0	same gene	2021-11	2021	11
5423	5445	22	3	0.09207	5158.0	ORF1ab	1.0	1720.0	5180.0	ORF1ab	2.0	1727.0	7.0	same gene	2021-11	2021	11
5448	5440	8	3	0.09207	5183.0	ORF1ab	2.0	1728.0	5175.0	ORF1ab	3.0	1725.0	3.0	same gene	2021-11	2021	11
5445	5440	5	3	0.09207	5180.0	ORF1ab	2.0	1727.0	5175.0	ORF1ab	3.0	1725.0	2.0	same gene	2021-11	2021	11
5445	5432	13	3	0.09207	5180.0	ORF1ab	2.0	1727.0	5167.0	ORF1ab	1.0	1723.0	4.0	same gene	2021-11	2021	11
5435	5448	13	3	0.09207	5170.0	ORF1ab	1.0	1724.0	5183.0	ORF1ab	2.0	1728.0	4.0	same gene	2021-11	2021	11
5444	5440	4	3	0.09207	5179.0	ORF1ab	1.0	1727.0	5175.0	ORF1ab	3.0	1725.0	2.0	same gene	2021-11	2021	11
5448	5439	9	3	0.09207	5183.0	ORF1ab	2.0	1728.0	5174.0	ORF1ab	2.0	1725.0	3.0	same gene	2021-11	2021	11
5445	5439	6	3	0.09207	5180.0	ORF1ab	2.0	1727.0	5174.0	ORF1ab	2.0	1725.0	2.0	same gene	2021-11	2021	11
5444	5439	5	3	0.09207	5179.0	ORF1ab	1.0	1727.0	5174.0	ORF1ab	2.0	1725.0	2.0	same gene	2021-11	2021	11
5444	5432	12	3	0.09207	5179.0	ORF1ab	1.0	1727.0	5167.0	ORF1ab	1.0	1723.0	4.0	same gene	2021-11	2021	11
5439	5432	7	3	0.09207	5174.0	ORF1ab	2.0	1725.0	5167.0	ORF1ab	1.0	1723.0	2.0	same gene	2021-11	2021	11
5443	5432	11	3	0.09207	5178.0	ORF1ab	3.0	1726.0	5167.0	ORF1ab	1.0	1723.0	3.0	same gene	2021-11	2021	11
5442	5432	10	3	0.09207	5177.0	ORF1ab	2.0	1726.0	5167.0	ORF1ab	1.0	1723.0	3.0	same gene	2021-11	2021	11
5429	5423	6	3	0.09206	5164.0	ORF1ab	1.0	1722.0	5158.0	ORF1ab	1.0	1720.0	2.0	same gene	2021-11	2021	11
4419	4424	5	3	0.09206	4154.0	ORF1ab	2.0	1385.0	4159.0	ORF1ab	1.0	1387.0	2.0	same gene	2021-11	2021	11
5430	5423	7	3	0.09206	5165.0	ORF1ab	2.0	1722.0	5158.0	ORF1ab	1.0	1720.0	2.0	same gene	2021-11	2021	11
5438	5423	15	3	0.09206	5173.0	ORF1ab	1.0	1725.0	5158.0	ORF1ab	1.0	1720.0	5.0	same gene	2021-11	2021	11
5448	5438	10	3	0.09206	5183.0	ORF1ab	2.0	1728.0	5173.0	ORF1ab	1.0	1725.0	3.0	same gene	2021-11	2021	11
5445	5438	7	3	0.09206	5180.0	ORF1ab	2.0	1727.0	5173.0	ORF1ab	1.0	1725.0	2.0	same gene	2021-11	2021	11
4424	4415	9	3	0.09206	4159.0	ORF1ab	1.0	1387.0	4150.0	ORF1ab	1.0	1384.0	3.0	same gene	2021-11	2021	11
4424	4418	6	3	0.09206	4159.0	ORF1ab	1.0	1387.0	4153.0	ORF1ab	1.0	1385.0	2.0	same gene	2021-11	2021	11
5444	5438	6	3	0.09206	5179.0	ORF1ab	1.0	1727.0	5173.0	ORF1ab	1.0	1725.0	2.0	same gene	2021-11	2021	11
4424	4419	5	3	0.09206	4159.0	ORF1ab	1.0	1387.0	4154.0	ORF1ab	2.0	1385.0	2.0	same gene	2021-11	2021	11
4418	4424	6	3	0.09206	4153.0	ORF1ab	1.0	1385.0	4159.0	ORF1ab	1.0	1387.0	2.0	same gene	2021-11	2021	11
5435	5429	6	3	0.09206	5170.0	ORF1ab	1.0	1724.0	5164.0	ORF1ab	1.0	1722.0	2.0	same gene	2021-11	2021	11
5442	5430	12	3	0.09206	5177.0	ORF1ab	2.0	1726.0	5165.0	ORF1ab	2.0	1722.0	4.0	same gene	2021-11	2021	11
5438	5430	8	3	0.09206	5173.0	ORF1ab	1.0	1725.0	5165.0	ORF1ab	2.0	1722.0	3.0	same gene	2021-11	2021	11
4415	4424	9	3	0.09206	4150.0	ORF1ab	1.0	1384.0	4159.0	ORF1ab	1.0	1387.0	3.0	same gene	2021-11	2021	11
5443	5430	13	3	0.09206	5178.0	ORF1ab	3.0	1726.0	5165.0	ORF1ab	2.0	1722.0	4.0	same gene	2021-11	2021	11
5444	5430	14	3	0.09206	5179.0	ORF1ab	1.0	1727.0	5165.0	ORF1ab	2.0	1722.0	5.0	same gene	2021-11	2021	11
5445	5430	15	3	0.09206	5180.0	ORF1ab	2.0	1727.0	5165.0	ORF1ab	2.0	1722.0	5.0	same gene	2021-11	2021	11
5438	5432	6	3	0.09206	5173.0	ORF1ab	1.0	1725.0	5167.0	ORF1ab	1.0	1723.0	2.0	same gene	2021-11	2021	11
5440	5430	10	3	0.09206	5175.0	ORF1ab	3.0	1725.0	5165.0	ORF1ab	2.0	1722.0	3.0	same gene	2021-11	2021	11
5439	5430	9	3	0.09206	5174.0	ORF1ab	2.0	1725.0	5165.0	ORF1ab	2.0	1722.0	3.0	same gene	2021-11	2021	11
5435	5430	5	3	0.09206	5170.0	ORF1ab	1.0	1724.0	5165.0	ORF1ab	2.0	1722.0	2.0	same gene	2021-11	2021	11
5439	5429	10	3	0.09206	5174.0	ORF1ab	2.0	1725.0	5164.0	ORF1ab	1.0	1722.0	3.0	same gene	2021-11	2021	11
5448	5429	19	3	0.09206	5183.0	ORF1ab	2.0	1728.0	5164.0	ORF1ab	1.0	1722.0	6.0	same gene	2021-11	2021	11
5445	5429	16	3	0.09206	5180.0	ORF1ab	2.0	1727.0	5164.0	ORF1ab	1.0	1722.0	5.0	same gene	2021-11	2021	11
5444	5429	15	3	0.09206	5179.0	ORF1ab	1.0	1727.0	5164.0	ORF1ab	1.0	1722.0	5.0	same gene	2021-11	2021	11
5443	5429	14	3	0.09206	5178.0	ORF1ab	3.0	1726.0	5164.0	ORF1ab	1.0	1722.0	4.0	same gene	2021-11	2021	11
5442	5429	13	3	0.09206	5177.0	ORF1ab	2.0	1726.0	5164.0	ORF1ab	1.0	1722.0	4.0	same gene	2021-11	2021	11
5440	5429	11	3	0.09206	5175.0	ORF1ab	3.0	1725.0	5164.0	ORF1ab	1.0	1722.0	3.0	same gene	2021-11	2021	11
5438	5433	5	3	0.09206	5173.0	ORF1ab	1.0	1725.0	5168.0	ORF1ab	2.0	1723.0	2.0	same gene	2021-11	2021	11
5448	5430	18	3	0.09206	5183.0	ORF1ab	2.0	1728.0	5165.0	ORF1ab	2.0	1722.0	6.0	same gene	2021-11	2021	11
5429	5443	14	3	0.09206	5164.0	ORF1ab	1.0	1722.0	5178.0	ORF1ab	3.0	1726.0	4.0	same gene	2021-11	2021	11
5429	5439	10	3	0.09206	5164.0	ORF1ab	1.0	1722.0	5174.0	ORF1ab	2.0	1725.0	3.0	same gene	2021-11	2021	11
5429	5444	15	3	0.09206	5164.0	ORF1ab	1.0	1722.0	5179.0	ORF1ab	1.0	1727.0	5.0	same gene	2021-11	2021	11
5423	5438	15	3	0.09206	5158.0	ORF1ab	1.0	1720.0	5173.0	ORF1ab	1.0	1725.0	5.0	same gene	2021-11	2021	11
5429	5442	13	3	0.09206	5164.0	ORF1ab	1.0	1722.0	5177.0	ORF1ab	2.0	1726.0	4.0	same gene	2021-11	2021	11
5438	5448	10	3	0.09206	5173.0	ORF1ab	1.0	1725.0	5183.0	ORF1ab	2.0	1728.0	3.0	same gene	2021-11	2021	11
5438	5444	6	3	0.09206	5173.0	ORF1ab	1.0	1725.0	5179.0	ORF1ab	1.0	1727.0	2.0	same gene	2021-11	2021	11
5430	5448	18	3	0.09206	5165.0	ORF1ab	2.0	1722.0	5183.0	ORF1ab	2.0	1728.0	6.0	same gene	2021-11	2021	11
5433	5438	5	3	0.09206	5168.0	ORF1ab	2.0	1723.0	5173.0	ORF1ab	1.0	1725.0	2.0	same gene	2021-11	2021	11
5423	5429	6	3	0.09206	5158.0	ORF1ab	1.0	1720.0	5164.0	ORF1ab	1.0	1722.0	2.0	same gene	2021-11	2021	11
5430	5445	15	3	0.09206	5165.0	ORF1ab	2.0	1722.0	5180.0	ORF1ab	2.0	1727.0	5.0	same gene	2021-11	2021	11
5430	5444	14	3	0.09206	5165.0	ORF1ab	2.0	1722.0	5179.0	ORF1ab	1.0	1727.0	5.0	same gene	2021-11	2021	11
5429	5440	11	3	0.09206	5164.0	ORF1ab	1.0	1722.0	5175.0	ORF1ab	3.0	1725.0	3.0	same gene	2021-11	2021	11
5438	5445	7	3	0.09206	5173.0	ORF1ab	1.0	1725.0	5180.0	ORF1ab	2.0	1727.0	2.0	same gene	2021-11	2021	11
5430	5443	13	3	0.09206	5165.0	ORF1ab	2.0	1722.0	5178.0	ORF1ab	3.0	1726.0	4.0	same gene	2021-11	2021	11
5430	5439	9	3	0.09206	5165.0	ORF1ab	2.0	1722.0	5174.0	ORF1ab	2.0	1725.0	3.0	same gene	2021-11	2021	11
5429	5445	16	3	0.09206	5164.0	ORF1ab	1.0	1722.0	5180.0	ORF1ab	2.0	1727.0	5.0	same gene	2021-11	2021	11
5429	5448	19	3	0.09206	5164.0	ORF1ab	1.0	1722.0	5183.0	ORF1ab	2.0	1728.0	6.0	same gene	2021-11	2021	11
5430	5435	5	3	0.09206	5165.0	ORF1ab	2.0	1722.0	5170.0	ORF1ab	1.0	1724.0	2.0	same gene	2021-11	2021	11
5432	5438	6	3	0.09206	5167.0	ORF1ab	1.0	1723.0	5173.0	ORF1ab	1.0	1725.0	2.0	same gene	2021-11	2021	11
5430	5438	8	3	0.09206	5165.0	ORF1ab	2.0	1722.0	5173.0	ORF1ab	1.0	1725.0	3.0	same gene	2021-11	2021	11
5423	5430	7	3	0.09206	5158.0	ORF1ab	1.0	1720.0	5165.0	ORF1ab	2.0	1722.0	2.0	same gene	2021-11	2021	11
5430	5440	10	3	0.09206	5165.0	ORF1ab	2.0	1722.0	5175.0	ORF1ab	3.0	1725.0	3.0	same gene	2021-11	2021	11
5429	5435	6	3	0.09206	5164.0	ORF1ab	1.0	1722.0	5170.0	ORF1ab	1.0	1724.0	2.0	same gene	2021-11	2021	11
5430	5442	12	3	0.09206	5165.0	ORF1ab	2.0	1722.0	5177.0	ORF1ab	2.0	1726.0	4.0	same gene	2021-11	2021	11
5424	5443	19	3	0.09205	5159.0	ORF1ab	2.0	1720.0	5178.0	ORF1ab	3.0	1726.0	6.0	same gene	2021-11	2021	11
5424	5439	15	3	0.09205	5159.0	ORF1ab	2.0	1720.0	5174.0	ORF1ab	2.0	1725.0	5.0	same gene	2021-11	2021	11
5432	5424	8	3	0.09205	5167.0	ORF1ab	1.0	1723.0	5159.0	ORF1ab	2.0	1720.0	3.0	same gene	2021-11	2021	11
5433	5424	9	3	0.09205	5168.0	ORF1ab	2.0	1723.0	5159.0	ORF1ab	2.0	1720.0	3.0	same gene	2021-11	2021	11
5424	5445	21	3	0.09205	5159.0	ORF1ab	2.0	1720.0	5180.0	ORF1ab	2.0	1727.0	7.0	same gene	2021-11	2021	11
5424	5444	20	3	0.09205	5159.0	ORF1ab	2.0	1720.0	5179.0	ORF1ab	1.0	1727.0	7.0	same gene	2021-11	2021	11
5435	5424	11	3	0.09205	5170.0	ORF1ab	1.0	1724.0	5159.0	ORF1ab	2.0	1720.0	4.0	same gene	2021-11	2021	11
5439	5424	15	3	0.09205	5174.0	ORF1ab	2.0	1725.0	5159.0	ORF1ab	2.0	1720.0	5.0	same gene	2021-11	2021	11
5443	5424	19	3	0.09205	5178.0	ORF1ab	3.0	1726.0	5159.0	ORF1ab	2.0	1720.0	6.0	same gene	2021-11	2021	11
5444	5424	20	3	0.09205	5179.0	ORF1ab	1.0	1727.0	5159.0	ORF1ab	2.0	1720.0	7.0	same gene	2021-11	2021	11
5445	5424	21	3	0.09205	5180.0	ORF1ab	2.0	1727.0	5159.0	ORF1ab	2.0	1720.0	7.0	same gene	2021-11	2021	11
5424	5433	9	3	0.09205	5159.0	ORF1ab	2.0	1720.0	5168.0	ORF1ab	2.0	1723.0	3.0	same gene	2021-11	2021	11
5424	5435	11	3	0.09205	5159.0	ORF1ab	2.0	1720.0	5170.0	ORF1ab	1.0	1724.0	4.0	same gene	2021-11	2021	11
5424	5432	8	3	0.09205	5159.0	ORF1ab	2.0	1720.0	5167.0	ORF1ab	1.0	1723.0	3.0	same gene	2021-11	2021	11
4061	4054	7	3	0.09204	3796.0	ORF1ab	1.0	1266.0	3789.0	ORF1ab	3.0	1263.0	3.0	same gene	2021-11	2021	11
4054	4061	7	3	0.09204	3789.0	ORF1ab	3.0	1263.0	3796.0	ORF1ab	1.0	1266.0	3.0	same gene	2021-11	2021	11
5439	5449	10	3	0.092	5174.0	ORF1ab	2.0	1725.0	5184.0	ORF1ab	3.0	1728.0	3.0	same gene	2021-11	2021	11
5449	5432	17	3	0.092	5184.0	ORF1ab	3.0	1728.0	5167.0	ORF1ab	1.0	1723.0	5.0	same gene	2021-11	2021	11
5432	5449	17	3	0.092	5167.0	ORF1ab	1.0	1723.0	5184.0	ORF1ab	3.0	1728.0	5.0	same gene	2021-11	2021	11
5449	5443	6	3	0.092	5184.0	ORF1ab	3.0	1728.0	5178.0	ORF1ab	3.0	1726.0	2.0	same gene	2021-11	2021	11
5435	5449	14	3	0.092	5170.0	ORF1ab	1.0	1724.0	5184.0	ORF1ab	3.0	1728.0	4.0	same gene	2021-11	2021	11
5449	5439	10	3	0.092	5184.0	ORF1ab	3.0	1728.0	5174.0	ORF1ab	2.0	1725.0	3.0	same gene	2021-11	2021	11
5440	5449	9	3	0.092	5175.0	ORF1ab	3.0	1725.0	5184.0	ORF1ab	3.0	1728.0	3.0	same gene	2021-11	2021	11
5442	5449	7	3	0.092	5177.0	ORF1ab	2.0	1726.0	5184.0	ORF1ab	3.0	1728.0	2.0	same gene	2021-11	2021	11
5449	5435	14	3	0.092	5184.0	ORF1ab	3.0	1728.0	5170.0	ORF1ab	1.0	1724.0	4.0	same gene	2021-11	2021	11
5443	5449	6	3	0.092	5178.0	ORF1ab	3.0	1726.0	5184.0	ORF1ab	3.0	1728.0	2.0	same gene	2021-11	2021	11
5433	5449	16	3	0.092	5168.0	ORF1ab	2.0	1723.0	5184.0	ORF1ab	3.0	1728.0	5.0	same gene	2021-11	2021	11
5449	5440	9	3	0.092	5184.0	ORF1ab	3.0	1728.0	5175.0	ORF1ab	3.0	1725.0	3.0	same gene	2021-11	2021	11
5449	5442	7	3	0.092	5184.0	ORF1ab	3.0	1728.0	5177.0	ORF1ab	2.0	1726.0	2.0	same gene	2021-11	2021	11
5449	5433	16	3	0.092	5184.0	ORF1ab	3.0	1728.0	5168.0	ORF1ab	2.0	1723.0	5.0	same gene	2021-11	2021	11
5434	5439	5	3	0.09199	5169.0	ORF1ab	3.0	1723.0	5174.0	ORF1ab	2.0	1725.0	2.0	same gene	2021-11	2021	11
5433	5451	18	3	0.09199	5168.0	ORF1ab	2.0	1723.0	5186.0	ORF1ab	2.0	1729.0	6.0	same gene	2021-11	2021	11
5433	5450	17	3	0.09199	5168.0	ORF1ab	2.0	1723.0	5185.0	ORF1ab	1.0	1729.0	6.0	same gene	2021-11	2021	11
5434	5445	11	3	0.09199	5169.0	ORF1ab	3.0	1723.0	5180.0	ORF1ab	2.0	1727.0	4.0	same gene	2021-11	2021	11
5444	5428	16	3	0.09199	5179.0	ORF1ab	1.0	1727.0	5163.0	ORF1ab	3.0	1721.0	6.0	same gene	2021-11	2021	11
5443	5428	15	3	0.09199	5178.0	ORF1ab	3.0	1726.0	5163.0	ORF1ab	3.0	1721.0	5.0	same gene	2021-11	2021	11
5435	5428	7	3	0.09199	5170.0	ORF1ab	1.0	1724.0	5163.0	ORF1ab	3.0	1721.0	3.0	same gene	2021-11	2021	11
5435	5451	16	3	0.09199	5170.0	ORF1ab	1.0	1724.0	5186.0	ORF1ab	2.0	1729.0	5.0	same gene	2021-11	2021	11
5428	5445	17	3	0.09199	5163.0	ORF1ab	3.0	1721.0	5180.0	ORF1ab	2.0	1727.0	6.0	same gene	2021-11	2021	11
5433	5428	5	3	0.09199	5168.0	ORF1ab	2.0	1723.0	5163.0	ORF1ab	3.0	1721.0	2.0	same gene	2021-11	2021	11
5435	5450	15	3	0.09199	5170.0	ORF1ab	1.0	1724.0	5185.0	ORF1ab	1.0	1729.0	5.0	same gene	2021-11	2021	11
5434	5443	9	3	0.09199	5169.0	ORF1ab	3.0	1723.0	5178.0	ORF1ab	3.0	1726.0	3.0	same gene	2021-11	2021	11
5434	5444	10	3	0.09199	5169.0	ORF1ab	3.0	1723.0	5179.0	ORF1ab	1.0	1727.0	4.0	same gene	2021-11	2021	11
5445	5428	17	3	0.09199	5180.0	ORF1ab	2.0	1727.0	5163.0	ORF1ab	3.0	1721.0	6.0	same gene	2021-11	2021	11
5439	5450	11	3	0.09199	5174.0	ORF1ab	2.0	1725.0	5185.0	ORF1ab	1.0	1729.0	4.0	same gene	2021-11	2021	11
5450	5432	18	3	0.09199	5185.0	ORF1ab	1.0	1729.0	5167.0	ORF1ab	1.0	1723.0	6.0	same gene	2021-11	2021	11
5451	5439	12	3	0.09199	5186.0	ORF1ab	2.0	1729.0	5174.0	ORF1ab	2.0	1725.0	4.0	same gene	2021-11	2021	11
5450	5435	15	3	0.09199	5185.0	ORF1ab	1.0	1729.0	5170.0	ORF1ab	1.0	1724.0	5.0	same gene	2021-11	2021	11
5451	5435	16	3	0.09199	5186.0	ORF1ab	2.0	1729.0	5170.0	ORF1ab	1.0	1724.0	5.0	same gene	2021-11	2021	11
5445	5434	11	3	0.09199	5180.0	ORF1ab	2.0	1727.0	5169.0	ORF1ab	3.0	1723.0	4.0	same gene	2021-11	2021	11
5444	5434	10	3	0.09199	5179.0	ORF1ab	1.0	1727.0	5169.0	ORF1ab	3.0	1723.0	4.0	same gene	2021-11	2021	11
5443	5450	7	3	0.09199	5178.0	ORF1ab	3.0	1726.0	5185.0	ORF1ab	1.0	1729.0	3.0	same gene	2021-11	2021	11
5443	5451	8	3	0.09199	5178.0	ORF1ab	3.0	1726.0	5186.0	ORF1ab	2.0	1729.0	3.0	same gene	2021-11	2021	11
5444	5450	6	3	0.09199	5179.0	ORF1ab	1.0	1727.0	5185.0	ORF1ab	1.0	1729.0	2.0	same gene	2021-11	2021	11
5444	5451	7	3	0.09199	5179.0	ORF1ab	1.0	1727.0	5186.0	ORF1ab	2.0	1729.0	2.0	same gene	2021-11	2021	11
5445	5450	5	3	0.09199	5180.0	ORF1ab	2.0	1727.0	5185.0	ORF1ab	1.0	1729.0	2.0	same gene	2021-11	2021	11
5445	5451	6	3	0.09199	5180.0	ORF1ab	2.0	1727.0	5186.0	ORF1ab	2.0	1729.0	2.0	same gene	2021-11	2021	11
5450	5439	11	3	0.09199	5185.0	ORF1ab	1.0	1729.0	5174.0	ORF1ab	2.0	1725.0	4.0	same gene	2021-11	2021	11
5443	5434	9	3	0.09199	5178.0	ORF1ab	3.0	1726.0	5169.0	ORF1ab	3.0	1723.0	3.0	same gene	2021-11	2021	11
5451	5432	19	3	0.09199	5186.0	ORF1ab	2.0	1729.0	5167.0	ORF1ab	1.0	1723.0	6.0	same gene	2021-11	2021	11
5439	5434	5	3	0.09199	5174.0	ORF1ab	2.0	1725.0	5169.0	ORF1ab	3.0	1723.0	2.0	same gene	2021-11	2021	11
5451	5433	18	3	0.09199	5186.0	ORF1ab	2.0	1729.0	5168.0	ORF1ab	2.0	1723.0	6.0	same gene	2021-11	2021	11
5450	5433	17	3	0.09199	5185.0	ORF1ab	1.0	1729.0	5168.0	ORF1ab	2.0	1723.0	6.0	same gene	2021-11	2021	11
5450	5443	7	3	0.09199	5185.0	ORF1ab	1.0	1729.0	5178.0	ORF1ab	3.0	1726.0	3.0	same gene	2021-11	2021	11
5451	5443	8	3	0.09199	5186.0	ORF1ab	2.0	1729.0	5178.0	ORF1ab	3.0	1726.0	3.0	same gene	2021-11	2021	11
5450	5444	6	3	0.09199	5185.0	ORF1ab	1.0	1729.0	5179.0	ORF1ab	1.0	1727.0	2.0	same gene	2021-11	2021	11
5451	5444	7	3	0.09199	5186.0	ORF1ab	2.0	1729.0	5179.0	ORF1ab	1.0	1727.0	2.0	same gene	2021-11	2021	11
5450	5445	5	3	0.09199	5185.0	ORF1ab	1.0	1729.0	5180.0	ORF1ab	2.0	1727.0	2.0	same gene	2021-11	2021	11
5451	5445	6	3	0.09199	5186.0	ORF1ab	2.0	1729.0	5180.0	ORF1ab	2.0	1727.0	2.0	same gene	2021-11	2021	11
5439	5451	12	3	0.09199	5174.0	ORF1ab	2.0	1725.0	5186.0	ORF1ab	2.0	1729.0	4.0	same gene	2021-11	2021	11
5428	5444	16	3	0.09199	5163.0	ORF1ab	3.0	1721.0	5179.0	ORF1ab	1.0	1727.0	6.0	same gene	2021-11	2021	11
5432	5428	4	3	0.09199	5167.0	ORF1ab	1.0	1723.0	5163.0	ORF1ab	3.0	1721.0	2.0	same gene	2021-11	2021	11
5439	5428	11	3	0.09199	5174.0	ORF1ab	2.0	1725.0	5163.0	ORF1ab	3.0	1721.0	4.0	same gene	2021-11	2021	11
5428	5443	15	3	0.09199	5163.0	ORF1ab	3.0	1721.0	5178.0	ORF1ab	3.0	1726.0	5.0	same gene	2021-11	2021	11
5428	5439	11	3	0.09199	5163.0	ORF1ab	3.0	1721.0	5174.0	ORF1ab	2.0	1725.0	4.0	same gene	2021-11	2021	11
5432	5450	18	3	0.09199	5167.0	ORF1ab	1.0	1723.0	5185.0	ORF1ab	1.0	1729.0	6.0	same gene	2021-11	2021	11
5428	5432	4	3	0.09199	5163.0	ORF1ab	3.0	1721.0	5167.0	ORF1ab	1.0	1723.0	2.0	same gene	2021-11	2021	11
5432	5451	19	3	0.09199	5167.0	ORF1ab	1.0	1723.0	5186.0	ORF1ab	2.0	1729.0	6.0	same gene	2021-11	2021	11
5428	5433	5	3	0.09199	5163.0	ORF1ab	3.0	1721.0	5168.0	ORF1ab	2.0	1723.0	2.0	same gene	2021-11	2021	11
5428	5435	7	3	0.09199	5163.0	ORF1ab	3.0	1721.0	5170.0	ORF1ab	1.0	1724.0	3.0	same gene	2021-11	2021	11
5447	5435	12	3	0.09198	5182.0	ORF1ab	1.0	1728.0	5170.0	ORF1ab	1.0	1724.0	4.0	same gene	2021-11	2021	11
5443	5447	4	3	0.09198	5178.0	ORF1ab	3.0	1726.0	5182.0	ORF1ab	1.0	1728.0	2.0	same gene	2021-11	2021	11
5447	5439	8	3	0.09198	5182.0	ORF1ab	1.0	1728.0	5174.0	ORF1ab	2.0	1725.0	3.0	same gene	2021-11	2021	11
5447	5440	7	3	0.09198	5182.0	ORF1ab	1.0	1728.0	5175.0	ORF1ab	3.0	1725.0	3.0	same gene	2021-11	2021	11
5435	5447	12	3	0.09198	5170.0	ORF1ab	1.0	1724.0	5182.0	ORF1ab	1.0	1728.0	4.0	same gene	2021-11	2021	11
5447	5443	4	3	0.09198	5182.0	ORF1ab	1.0	1728.0	5178.0	ORF1ab	3.0	1726.0	2.0	same gene	2021-11	2021	11
5447	5433	14	3	0.09198	5182.0	ORF1ab	1.0	1728.0	5168.0	ORF1ab	2.0	1723.0	5.0	same gene	2021-11	2021	11
5442	5447	5	3	0.09198	5177.0	ORF1ab	2.0	1726.0	5182.0	ORF1ab	1.0	1728.0	2.0	same gene	2021-11	2021	11
5423	5447	24	3	0.09198	5158.0	ORF1ab	1.0	1720.0	5182.0	ORF1ab	1.0	1728.0	8.0	same gene	2021-11	2021	11
5447	5432	15	3	0.09198	5182.0	ORF1ab	1.0	1728.0	5167.0	ORF1ab	1.0	1723.0	5.0	same gene	2021-11	2021	11
5432	5447	15	3	0.09198	5167.0	ORF1ab	1.0	1723.0	5182.0	ORF1ab	1.0	1728.0	5.0	same gene	2021-11	2021	11
5447	5442	5	3	0.09198	5182.0	ORF1ab	1.0	1728.0	5177.0	ORF1ab	2.0	1726.0	2.0	same gene	2021-11	2021	11
5439	5447	8	3	0.09198	5174.0	ORF1ab	2.0	1725.0	5182.0	ORF1ab	1.0	1728.0	3.0	same gene	2021-11	2021	11
5440	5447	7	3	0.09198	5175.0	ORF1ab	3.0	1725.0	5182.0	ORF1ab	1.0	1728.0	3.0	same gene	2021-11	2021	11
5447	5423	24	3	0.09198	5182.0	ORF1ab	1.0	1728.0	5158.0	ORF1ab	1.0	1720.0	8.0	same gene	2021-11	2021	11
5433	5447	14	3	0.09198	5168.0	ORF1ab	2.0	1723.0	5182.0	ORF1ab	1.0	1728.0	5.0	same gene	2021-11	2021	11
5185	5195	10	3	0.09197	4920.0	ORF1ab	3.0	1640.0	4930.0	ORF1ab	1.0	1644.0	4.0	same gene	2021-11	2021	11
5185	5196	11	3	0.09197	4920.0	ORF1ab	3.0	1640.0	4931.0	ORF1ab	2.0	1644.0	4.0	same gene	2021-11	2021	11
5191	5196	5	3	0.09197	4926.0	ORF1ab	3.0	1642.0	4931.0	ORF1ab	2.0	1644.0	2.0	same gene	2021-11	2021	11
5191	5195	4	3	0.09197	4926.0	ORF1ab	3.0	1642.0	4930.0	ORF1ab	1.0	1644.0	2.0	same gene	2021-11	2021	11
5189	5195	6	3	0.09197	4924.0	ORF1ab	1.0	1642.0	4930.0	ORF1ab	1.0	1644.0	2.0	same gene	2021-11	2021	11
5196	5191	5	3	0.09197	4931.0	ORF1ab	2.0	1644.0	4926.0	ORF1ab	3.0	1642.0	2.0	same gene	2021-11	2021	11
5188	5196	8	3	0.09197	4923.0	ORF1ab	3.0	1641.0	4931.0	ORF1ab	2.0	1644.0	3.0	same gene	2021-11	2021	11
5195	5191	4	3	0.09197	4930.0	ORF1ab	1.0	1644.0	4926.0	ORF1ab	3.0	1642.0	2.0	same gene	2021-11	2021	11
5196	5189	7	3	0.09197	4931.0	ORF1ab	2.0	1644.0	4924.0	ORF1ab	1.0	1642.0	2.0	same gene	2021-11	2021	11
5188	5195	7	3	0.09197	4923.0	ORF1ab	3.0	1641.0	4930.0	ORF1ab	1.0	1644.0	3.0	same gene	2021-11	2021	11
5439	5427	12	3	0.09197	5174.0	ORF1ab	2.0	1725.0	5162.0	ORF1ab	2.0	1721.0	4.0	same gene	2021-11	2021	11
5195	5189	6	3	0.09197	4930.0	ORF1ab	1.0	1644.0	4924.0	ORF1ab	1.0	1642.0	2.0	same gene	2021-11	2021	11
5196	5188	8	3	0.09197	4931.0	ORF1ab	2.0	1644.0	4923.0	ORF1ab	3.0	1641.0	3.0	same gene	2021-11	2021	11
5195	5188	7	3	0.09197	4930.0	ORF1ab	1.0	1644.0	4923.0	ORF1ab	3.0	1641.0	3.0	same gene	2021-11	2021	11
5196	5187	9	3	0.09197	4931.0	ORF1ab	2.0	1644.0	4922.0	ORF1ab	2.0	1641.0	3.0	same gene	2021-11	2021	11
5443	5427	16	3	0.09197	5178.0	ORF1ab	3.0	1726.0	5162.0	ORF1ab	2.0	1721.0	5.0	same gene	2021-11	2021	11
5435	5427	8	3	0.09197	5170.0	ORF1ab	1.0	1724.0	5162.0	ORF1ab	2.0	1721.0	3.0	same gene	2021-11	2021	11
5196	5186	10	3	0.09197	4931.0	ORF1ab	2.0	1644.0	4921.0	ORF1ab	1.0	1641.0	3.0	same gene	2021-11	2021	11
5187	5196	9	3	0.09197	4922.0	ORF1ab	2.0	1641.0	4931.0	ORF1ab	2.0	1644.0	3.0	same gene	2021-11	2021	11
5195	5186	9	3	0.09197	4930.0	ORF1ab	1.0	1644.0	4921.0	ORF1ab	1.0	1641.0	3.0	same gene	2021-11	2021	11
5187	5195	8	3	0.09197	4922.0	ORF1ab	2.0	1641.0	4930.0	ORF1ab	1.0	1644.0	3.0	same gene	2021-11	2021	11
5186	5196	10	3	0.09197	4921.0	ORF1ab	1.0	1641.0	4931.0	ORF1ab	2.0	1644.0	3.0	same gene	2021-11	2021	11
5186	5195	9	3	0.09197	4921.0	ORF1ab	1.0	1641.0	4930.0	ORF1ab	1.0	1644.0	3.0	same gene	2021-11	2021	11
5196	5185	11	3	0.09197	4931.0	ORF1ab	2.0	1644.0	4920.0	ORF1ab	3.0	1640.0	4.0	same gene	2021-11	2021	11
5195	5185	10	3	0.09197	4930.0	ORF1ab	1.0	1644.0	4920.0	ORF1ab	3.0	1640.0	4.0	same gene	2021-11	2021	11
5444	5427	17	3	0.09197	5179.0	ORF1ab	1.0	1727.0	5162.0	ORF1ab	2.0	1721.0	6.0	same gene	2021-11	2021	11
5445	5427	18	3	0.09197	5180.0	ORF1ab	2.0	1727.0	5162.0	ORF1ab	2.0	1721.0	6.0	same gene	2021-11	2021	11
5195	5187	8	3	0.09197	4930.0	ORF1ab	1.0	1644.0	4922.0	ORF1ab	2.0	1641.0	3.0	same gene	2021-11	2021	11
5189	5196	7	3	0.09197	4924.0	ORF1ab	1.0	1642.0	4931.0	ORF1ab	2.0	1644.0	2.0	same gene	2021-11	2021	11
5432	5427	5	3	0.09197	5167.0	ORF1ab	1.0	1723.0	5162.0	ORF1ab	2.0	1721.0	2.0	same gene	2021-11	2021	11
5427	5435	8	3	0.09197	5162.0	ORF1ab	2.0	1721.0	5170.0	ORF1ab	1.0	1724.0	3.0	same gene	2021-11	2021	11
5427	5443	16	3	0.09197	5162.0	ORF1ab	2.0	1721.0	5178.0	ORF1ab	3.0	1726.0	5.0	same gene	2021-11	2021	11
5427	5433	6	3	0.09197	5162.0	ORF1ab	2.0	1721.0	5168.0	ORF1ab	2.0	1723.0	2.0	same gene	2021-11	2021	11
5427	5445	18	3	0.09197	5162.0	ORF1ab	2.0	1721.0	5180.0	ORF1ab	2.0	1727.0	6.0	same gene	2021-11	2021	11
5433	5427	6	3	0.09197	5168.0	ORF1ab	2.0	1723.0	5162.0	ORF1ab	2.0	1721.0	2.0	same gene	2021-11	2021	11
5427	5439	12	3	0.09197	5162.0	ORF1ab	2.0	1721.0	5174.0	ORF1ab	2.0	1725.0	4.0	same gene	2021-11	2021	11
5427	5432	5	3	0.09197	5162.0	ORF1ab	2.0	1721.0	5167.0	ORF1ab	1.0	1723.0	2.0	same gene	2021-11	2021	11
5427	5444	17	3	0.09197	5162.0	ORF1ab	2.0	1721.0	5179.0	ORF1ab	1.0	1727.0	6.0	same gene	2021-11	2021	11
5431	5440	9	3	0.09196	5166.0	ORF1ab	3.0	1722.0	5175.0	ORF1ab	3.0	1725.0	3.0	same gene	2021-11	2021	11
5442	5431	11	3	0.09196	5177.0	ORF1ab	2.0	1726.0	5166.0	ORF1ab	3.0	1722.0	4.0	same gene	2021-11	2021	11
5443	5431	12	3	0.09196	5178.0	ORF1ab	3.0	1726.0	5166.0	ORF1ab	3.0	1722.0	4.0	same gene	2021-11	2021	11
5431	5439	8	3	0.09196	5166.0	ORF1ab	3.0	1722.0	5174.0	ORF1ab	2.0	1725.0	3.0	same gene	2021-11	2021	11
5444	5431	13	3	0.09196	5179.0	ORF1ab	1.0	1727.0	5166.0	ORF1ab	3.0	1722.0	5.0	same gene	2021-11	2021	11
5445	5431	14	3	0.09196	5180.0	ORF1ab	2.0	1727.0	5166.0	ORF1ab	3.0	1722.0	5.0	same gene	2021-11	2021	11
5431	5435	4	3	0.09196	5166.0	ORF1ab	3.0	1722.0	5170.0	ORF1ab	1.0	1724.0	2.0	same gene	2021-11	2021	11
5448	5431	17	3	0.09196	5183.0	ORF1ab	2.0	1728.0	5166.0	ORF1ab	3.0	1722.0	6.0	same gene	2021-11	2021	11
5440	5431	9	3	0.09196	5175.0	ORF1ab	3.0	1725.0	5166.0	ORF1ab	3.0	1722.0	3.0	same gene	2021-11	2021	11
5439	5431	8	3	0.09196	5174.0	ORF1ab	2.0	1725.0	5166.0	ORF1ab	3.0	1722.0	3.0	same gene	2021-11	2021	11
5431	5443	12	3	0.09196	5166.0	ORF1ab	3.0	1722.0	5178.0	ORF1ab	3.0	1726.0	4.0	same gene	2021-11	2021	11
5431	5445	14	3	0.09196	5166.0	ORF1ab	3.0	1722.0	5180.0	ORF1ab	2.0	1727.0	5.0	same gene	2021-11	2021	11
5431	5444	13	3	0.09196	5166.0	ORF1ab	3.0	1722.0	5179.0	ORF1ab	1.0	1727.0	5.0	same gene	2021-11	2021	11
5431	5423	8	3	0.09196	5166.0	ORF1ab	3.0	1722.0	5158.0	ORF1ab	1.0	1720.0	2.0	same gene	2021-11	2021	11
5423	5431	8	3	0.09196	5158.0	ORF1ab	1.0	1720.0	5166.0	ORF1ab	3.0	1722.0	2.0	same gene	2021-11	2021	11
5435	5431	4	3	0.09196	5170.0	ORF1ab	1.0	1724.0	5166.0	ORF1ab	3.0	1722.0	2.0	same gene	2021-11	2021	11
5431	5448	17	3	0.09196	5166.0	ORF1ab	3.0	1722.0	5183.0	ORF1ab	2.0	1728.0	6.0	same gene	2021-11	2021	11
5431	5442	11	3	0.09196	5166.0	ORF1ab	3.0	1722.0	5177.0	ORF1ab	2.0	1726.0	4.0	same gene	2021-11	2021	11
5445	5436	9	3	0.09191	5180.0	ORF1ab	2.0	1727.0	5171.0	ORF1ab	2.0	1724.0	3.0	same gene	2021-11	2021	11
5444	5436	8	3	0.09191	5179.0	ORF1ab	1.0	1727.0	5171.0	ORF1ab	2.0	1724.0	3.0	same gene	2021-11	2021	11
5443	5436	7	3	0.09191	5178.0	ORF1ab	3.0	1726.0	5171.0	ORF1ab	2.0	1724.0	2.0	same gene	2021-11	2021	11
5436	5445	9	3	0.09191	5171.0	ORF1ab	2.0	1724.0	5180.0	ORF1ab	2.0	1727.0	3.0	same gene	2021-11	2021	11
5442	5436	6	3	0.09191	5177.0	ORF1ab	2.0	1726.0	5171.0	ORF1ab	2.0	1724.0	2.0	same gene	2021-11	2021	11
5436	5444	8	3	0.09191	5171.0	ORF1ab	2.0	1724.0	5179.0	ORF1ab	1.0	1727.0	3.0	same gene	2021-11	2021	11
5436	5443	7	3	0.09191	5171.0	ORF1ab	2.0	1724.0	5178.0	ORF1ab	3.0	1726.0	2.0	same gene	2021-11	2021	11
5436	5442	6	3	0.09191	5171.0	ORF1ab	2.0	1724.0	5177.0	ORF1ab	2.0	1726.0	2.0	same gene	2021-11	2021	11
5441	5435	6	3	0.09189	5176.0	ORF1ab	1.0	1726.0	5170.0	ORF1ab	1.0	1724.0	2.0	same gene	2021-11	2021	11
5441	5433	8	3	0.09189	5176.0	ORF1ab	1.0	1726.0	5168.0	ORF1ab	2.0	1723.0	3.0	same gene	2021-11	2021	11
5432	5441	9	3	0.09189	5167.0	ORF1ab	1.0	1723.0	5176.0	ORF1ab	1.0	1726.0	3.0	same gene	2021-11	2021	11
5435	5441	6	3	0.09189	5170.0	ORF1ab	1.0	1724.0	5176.0	ORF1ab	1.0	1726.0	2.0	same gene	2021-11	2021	11
5433	5441	8	3	0.09189	5168.0	ORF1ab	2.0	1723.0	5176.0	ORF1ab	1.0	1726.0	3.0	same gene	2021-11	2021	11
5441	5432	9	3	0.09189	5176.0	ORF1ab	1.0	1726.0	5167.0	ORF1ab	1.0	1723.0	3.0	same gene	2021-11	2021	11
5433	5446	13	3	0.09188	5168.0	ORF1ab	2.0	1723.0	5181.0	ORF1ab	3.0	1727.0	4.0	same gene	2021-11	2021	11
5446	5433	13	3	0.09188	5181.0	ORF1ab	3.0	1727.0	5168.0	ORF1ab	2.0	1723.0	4.0	same gene	2021-11	2021	11
5432	5446	14	3	0.09188	5167.0	ORF1ab	1.0	1723.0	5181.0	ORF1ab	3.0	1727.0	4.0	same gene	2021-11	2021	11
5446	5435	11	3	0.09188	5181.0	ORF1ab	3.0	1727.0	5170.0	ORF1ab	1.0	1724.0	3.0	same gene	2021-11	2021	11
5440	5446	6	3	0.09188	5175.0	ORF1ab	3.0	1725.0	5181.0	ORF1ab	3.0	1727.0	2.0	same gene	2021-11	2021	11
5446	5439	7	3	0.09188	5181.0	ORF1ab	3.0	1727.0	5174.0	ORF1ab	2.0	1725.0	2.0	same gene	2021-11	2021	11
5446	5432	14	3	0.09188	5181.0	ORF1ab	3.0	1727.0	5167.0	ORF1ab	1.0	1723.0	4.0	same gene	2021-11	2021	11
5446	5440	6	3	0.09188	5181.0	ORF1ab	3.0	1727.0	5175.0	ORF1ab	3.0	1725.0	2.0	same gene	2021-11	2021	11
5439	5446	7	3	0.09188	5174.0	ORF1ab	2.0	1725.0	5181.0	ORF1ab	3.0	1727.0	2.0	same gene	2021-11	2021	11
5435	5446	11	3	0.09188	5170.0	ORF1ab	1.0	1724.0	5181.0	ORF1ab	3.0	1727.0	3.0	same gene	2021-11	2021	11
1731	1736	5	3	0.09183	1466.0	ORF1ab	2.0	489.0	1471.0	ORF1ab	1.0	491.0	2.0	same gene	2021-11	2021	11
1750	1736	14	3	0.09183	1485.0	ORF1ab	3.0	495.0	1471.0	ORF1ab	1.0	491.0	4.0	same gene	2021-11	2021	11
1749	1736	13	3	0.09183	1484.0	ORF1ab	2.0	495.0	1471.0	ORF1ab	1.0	491.0	4.0	same gene	2021-11	2021	11
1737	1744	7	3	0.09183	1472.0	ORF1ab	2.0	491.0	1479.0	ORF1ab	3.0	493.0	2.0	same gene	2021-11	2021	11
1731	1737	6	3	0.09183	1466.0	ORF1ab	2.0	489.0	1472.0	ORF1ab	2.0	491.0	2.0	same gene	2021-11	2021	11
1739	1750	11	3	0.09183	1474.0	ORF1ab	1.0	492.0	1485.0	ORF1ab	3.0	495.0	3.0	same gene	2021-11	2021	11
1737	1731	6	3	0.09183	1472.0	ORF1ab	2.0	491.0	1466.0	ORF1ab	2.0	489.0	2.0	same gene	2021-11	2021	11
1739	1731	8	3	0.09183	1474.0	ORF1ab	1.0	492.0	1466.0	ORF1ab	2.0	489.0	3.0	same gene	2021-11	2021	11
1749	1737	12	3	0.09183	1484.0	ORF1ab	2.0	495.0	1472.0	ORF1ab	2.0	491.0	4.0	same gene	2021-11	2021	11
1733	1739	6	3	0.09183	1468.0	ORF1ab	1.0	490.0	1474.0	ORF1ab	1.0	492.0	2.0	same gene	2021-11	2021	11
1750	1737	13	3	0.09183	1485.0	ORF1ab	3.0	495.0	1472.0	ORF1ab	2.0	491.0	4.0	same gene	2021-11	2021	11
1744	1731	13	3	0.09183	1479.0	ORF1ab	3.0	493.0	1466.0	ORF1ab	2.0	489.0	4.0	same gene	2021-11	2021	11
1739	1749	10	3	0.09183	1474.0	ORF1ab	1.0	492.0	1484.0	ORF1ab	2.0	495.0	3.0	same gene	2021-11	2021	11
1749	1731	18	3	0.09183	1484.0	ORF1ab	2.0	495.0	1466.0	ORF1ab	2.0	489.0	6.0	same gene	2021-11	2021	11
1750	1731	19	3	0.09183	1485.0	ORF1ab	3.0	495.0	1466.0	ORF1ab	2.0	489.0	6.0	same gene	2021-11	2021	11
1739	1733	6	3	0.09183	1474.0	ORF1ab	1.0	492.0	1468.0	ORF1ab	1.0	490.0	2.0	same gene	2021-11	2021	11
1736	1731	5	3	0.09183	1471.0	ORF1ab	1.0	491.0	1466.0	ORF1ab	2.0	489.0	2.0	same gene	2021-11	2021	11
1744	1733	11	3	0.09183	1479.0	ORF1ab	3.0	493.0	1468.0	ORF1ab	1.0	490.0	3.0	same gene	2021-11	2021	11
1749	1733	16	3	0.09183	1484.0	ORF1ab	2.0	495.0	1468.0	ORF1ab	1.0	490.0	5.0	same gene	2021-11	2021	11
1750	1733	17	3	0.09183	1485.0	ORF1ab	3.0	495.0	1468.0	ORF1ab	1.0	490.0	5.0	same gene	2021-11	2021	11
1750	1744	6	3	0.09183	1485.0	ORF1ab	3.0	495.0	1479.0	ORF1ab	3.0	493.0	2.0	same gene	2021-11	2021	11
1749	1744	5	3	0.09183	1484.0	ORF1ab	2.0	495.0	1479.0	ORF1ab	3.0	493.0	2.0	same gene	2021-11	2021	11
1731	1739	8	3	0.09183	1466.0	ORF1ab	2.0	489.0	1474.0	ORF1ab	1.0	492.0	3.0	same gene	2021-11	2021	11
1744	1750	6	3	0.09183	1479.0	ORF1ab	3.0	493.0	1485.0	ORF1ab	3.0	495.0	2.0	same gene	2021-11	2021	11
1749	1739	10	3	0.09183	1484.0	ORF1ab	2.0	495.0	1474.0	ORF1ab	1.0	492.0	3.0	same gene	2021-11	2021	11
1750	1739	11	3	0.09183	1485.0	ORF1ab	3.0	495.0	1474.0	ORF1ab	1.0	492.0	3.0	same gene	2021-11	2021	11
1733	1744	11	3	0.09183	1468.0	ORF1ab	1.0	490.0	1479.0	ORF1ab	3.0	493.0	3.0	same gene	2021-11	2021	11
1744	1749	5	3	0.09183	1479.0	ORF1ab	3.0	493.0	1484.0	ORF1ab	2.0	495.0	2.0	same gene	2021-11	2021	11
1731	1744	13	3	0.09183	1466.0	ORF1ab	2.0	489.0	1479.0	ORF1ab	3.0	493.0	4.0	same gene	2021-11	2021	11
1744	1736	8	3	0.09183	1479.0	ORF1ab	3.0	493.0	1471.0	ORF1ab	1.0	491.0	2.0	same gene	2021-11	2021	11
1744	1737	7	3	0.09183	1479.0	ORF1ab	3.0	493.0	1472.0	ORF1ab	2.0	491.0	2.0	same gene	2021-11	2021	11
1733	1749	16	3	0.09183	1468.0	ORF1ab	1.0	490.0	1484.0	ORF1ab	2.0	495.0	5.0	same gene	2021-11	2021	11
1733	1750	17	3	0.09183	1468.0	ORF1ab	1.0	490.0	1485.0	ORF1ab	3.0	495.0	5.0	same gene	2021-11	2021	11
1736	1749	13	3	0.09183	1471.0	ORF1ab	1.0	491.0	1484.0	ORF1ab	2.0	495.0	4.0	same gene	2021-11	2021	11
1737	1749	12	3	0.09183	1472.0	ORF1ab	2.0	491.0	1484.0	ORF1ab	2.0	495.0	4.0	same gene	2021-11	2021	11
1736	1750	14	3	0.09183	1471.0	ORF1ab	1.0	491.0	1485.0	ORF1ab	3.0	495.0	4.0	same gene	2021-11	2021	11
1736	1744	8	3	0.09183	1471.0	ORF1ab	1.0	491.0	1479.0	ORF1ab	3.0	493.0	2.0	same gene	2021-11	2021	11
1737	1750	13	3	0.09183	1472.0	ORF1ab	2.0	491.0	1485.0	ORF1ab	3.0	495.0	4.0	same gene	2021-11	2021	11
1731	1749	18	3	0.09183	1466.0	ORF1ab	2.0	489.0	1484.0	ORF1ab	2.0	495.0	6.0	same gene	2021-11	2021	11
1731	1750	19	3	0.09183	1466.0	ORF1ab	2.0	489.0	1485.0	ORF1ab	3.0	495.0	6.0	same gene	2021-11	2021	11
1743	1731	12	3	0.09182	1478.0	ORF1ab	2.0	493.0	1466.0	ORF1ab	2.0	489.0	4.0	same gene	2021-11	2021	11
1733	1743	10	3	0.09182	1468.0	ORF1ab	1.0	490.0	1478.0	ORF1ab	2.0	493.0	3.0	same gene	2021-11	2021	11
1749	1743	6	3	0.09182	1484.0	ORF1ab	2.0	495.0	1478.0	ORF1ab	2.0	493.0	2.0	same gene	2021-11	2021	11
1743	1733	10	3	0.09182	1478.0	ORF1ab	2.0	493.0	1468.0	ORF1ab	1.0	490.0	3.0	same gene	2021-11	2021	11
1743	1737	6	3	0.09182	1478.0	ORF1ab	2.0	493.0	1472.0	ORF1ab	2.0	491.0	2.0	same gene	2021-11	2021	11
1743	1750	7	3	0.09182	1478.0	ORF1ab	2.0	493.0	1485.0	ORF1ab	3.0	495.0	2.0	same gene	2021-11	2021	11
1737	1743	6	3	0.09182	1472.0	ORF1ab	2.0	491.0	1478.0	ORF1ab	2.0	493.0	2.0	same gene	2021-11	2021	11
1731	1743	12	3	0.09182	1466.0	ORF1ab	2.0	489.0	1478.0	ORF1ab	2.0	493.0	4.0	same gene	2021-11	2021	11
1750	1743	7	3	0.09182	1485.0	ORF1ab	3.0	495.0	1478.0	ORF1ab	2.0	493.0	2.0	same gene	2021-11	2021	11
1743	1749	6	3	0.09182	1478.0	ORF1ab	2.0	493.0	1484.0	ORF1ab	2.0	495.0	2.0	same gene	2021-11	2021	11
1736	1743	7	3	0.09182	1471.0	ORF1ab	1.0	491.0	1478.0	ORF1ab	2.0	493.0	2.0	same gene	2021-11	2021	11
1743	1736	7	3	0.09182	1478.0	ORF1ab	2.0	493.0	1471.0	ORF1ab	1.0	491.0	2.0	same gene	2021-11	2021	11
8798	8804	6	3	0.09181	8533.0	ORF1ab	1.0	2845.0	8539.0	ORF1ab	1.0	2847.0	2.0	same gene	2021-11	2021	11
8804	8798	6	3	0.09181	8539.0	ORF1ab	1.0	2847.0	8533.0	ORF1ab	1.0	2845.0	2.0	same gene	2021-11	2021	11
8804	8793	11	3	0.09181	8539.0	ORF1ab	1.0	2847.0	8528.0	ORF1ab	2.0	2843.0	4.0	same gene	2021-11	2021	11
8793	8804	11	3	0.09181	8528.0	ORF1ab	2.0	2843.0	8539.0	ORF1ab	1.0	2847.0	4.0	same gene	2021-11	2021	11
1739	1751	12	3	0.0918	1474.0	ORF1ab	1.0	492.0	1486.0	ORF1ab	1.0	496.0	4.0	same gene	2021-11	2021	11
1739	1746	7	3	0.0918	1474.0	ORF1ab	1.0	492.0	1481.0	ORF1ab	2.0	494.0	2.0	same gene	2021-11	2021	11
1736	1746	10	3	0.0918	1471.0	ORF1ab	1.0	491.0	1481.0	ORF1ab	2.0	494.0	3.0	same gene	2021-11	2021	11
1754	1739	15	3	0.0918	1489.0	ORF1ab	1.0	497.0	1474.0	ORF1ab	1.0	492.0	5.0	same gene	2021-11	2021	11
1751	1739	12	3	0.0918	1486.0	ORF1ab	1.0	496.0	1474.0	ORF1ab	1.0	492.0	4.0	same gene	2021-11	2021	11
1737	1746	9	3	0.0918	1472.0	ORF1ab	2.0	491.0	1481.0	ORF1ab	2.0	494.0	3.0	same gene	2021-11	2021	11
1733	1746	13	3	0.0918	1468.0	ORF1ab	1.0	490.0	1481.0	ORF1ab	2.0	494.0	4.0	same gene	2021-11	2021	11
1754	1750	4	3	0.0918	1489.0	ORF1ab	1.0	497.0	1485.0	ORF1ab	3.0	495.0	2.0	same gene	2021-11	2021	11
1736	1754	18	3	0.0918	1471.0	ORF1ab	1.0	491.0	1489.0	ORF1ab	1.0	497.0	6.0	same gene	2021-11	2021	11
1754	1749	5	3	0.0918	1489.0	ORF1ab	1.0	497.0	1484.0	ORF1ab	2.0	495.0	2.0	same gene	2021-11	2021	11
1737	1751	14	3	0.0918	1472.0	ORF1ab	2.0	491.0	1486.0	ORF1ab	1.0	496.0	5.0	same gene	2021-11	2021	11
1751	1744	7	3	0.0918	1486.0	ORF1ab	1.0	496.0	1479.0	ORF1ab	3.0	493.0	3.0	same gene	2021-11	2021	11
1736	1751	15	3	0.0918	1471.0	ORF1ab	1.0	491.0	1486.0	ORF1ab	1.0	496.0	5.0	same gene	2021-11	2021	11
1754	1744	10	3	0.0918	1489.0	ORF1ab	1.0	497.0	1479.0	ORF1ab	3.0	493.0	4.0	same gene	2021-11	2021	11
1739	1754	15	3	0.0918	1474.0	ORF1ab	1.0	492.0	1489.0	ORF1ab	1.0	497.0	5.0	same gene	2021-11	2021	11
1737	1754	17	3	0.0918	1472.0	ORF1ab	2.0	491.0	1489.0	ORF1ab	1.0	497.0	6.0	same gene	2021-11	2021	11
1744	1754	10	3	0.0918	1479.0	ORF1ab	3.0	493.0	1489.0	ORF1ab	1.0	497.0	4.0	same gene	2021-11	2021	11
1746	1739	7	3	0.0918	1481.0	ORF1ab	2.0	494.0	1474.0	ORF1ab	1.0	492.0	2.0	same gene	2021-11	2021	11
1754	1731	23	3	0.0918	1489.0	ORF1ab	1.0	497.0	1466.0	ORF1ab	2.0	489.0	8.0	same gene	2021-11	2021	11
1733	1751	18	3	0.0918	1468.0	ORF1ab	1.0	490.0	1486.0	ORF1ab	1.0	496.0	6.0	same gene	2021-11	2021	11
1733	1754	21	3	0.0918	1468.0	ORF1ab	1.0	490.0	1489.0	ORF1ab	1.0	497.0	7.0	same gene	2021-11	2021	11
1731	1746	15	3	0.0918	1466.0	ORF1ab	2.0	489.0	1481.0	ORF1ab	2.0	494.0	5.0	same gene	2021-11	2021	11
1731	1751	20	3	0.0918	1466.0	ORF1ab	2.0	489.0	1486.0	ORF1ab	1.0	496.0	7.0	same gene	2021-11	2021	11
1731	1754	23	3	0.0918	1466.0	ORF1ab	2.0	489.0	1489.0	ORF1ab	1.0	497.0	8.0	same gene	2021-11	2021	11
1746	1736	10	3	0.0918	1481.0	ORF1ab	2.0	494.0	1471.0	ORF1ab	1.0	491.0	3.0	same gene	2021-11	2021	11
1754	1736	18	3	0.0918	1489.0	ORF1ab	1.0	497.0	1471.0	ORF1ab	1.0	491.0	6.0	same gene	2021-11	2021	11
1746	1731	15	3	0.0918	1481.0	ORF1ab	2.0	494.0	1466.0	ORF1ab	2.0	489.0	5.0	same gene	2021-11	2021	11
1751	1731	20	3	0.0918	1486.0	ORF1ab	1.0	496.0	1466.0	ORF1ab	2.0	489.0	7.0	same gene	2021-11	2021	11
1750	1754	4	3	0.0918	1485.0	ORF1ab	3.0	495.0	1489.0	ORF1ab	1.0	497.0	2.0	same gene	2021-11	2021	11
1754	1737	17	3	0.0918	1489.0	ORF1ab	1.0	497.0	1472.0	ORF1ab	2.0	491.0	6.0	same gene	2021-11	2021	11
1751	1737	14	3	0.0918	1486.0	ORF1ab	1.0	496.0	1472.0	ORF1ab	2.0	491.0	5.0	same gene	2021-11	2021	11
1746	1737	9	3	0.0918	1481.0	ORF1ab	2.0	494.0	1472.0	ORF1ab	2.0	491.0	3.0	same gene	2021-11	2021	11
1751	1736	15	3	0.0918	1486.0	ORF1ab	1.0	496.0	1471.0	ORF1ab	1.0	491.0	5.0	same gene	2021-11	2021	11
1744	1751	7	3	0.0918	1479.0	ORF1ab	3.0	493.0	1486.0	ORF1ab	1.0	496.0	3.0	same gene	2021-11	2021	11
1746	1733	13	3	0.0918	1481.0	ORF1ab	2.0	494.0	1468.0	ORF1ab	1.0	490.0	4.0	same gene	2021-11	2021	11
1751	1733	18	3	0.0918	1486.0	ORF1ab	1.0	496.0	1468.0	ORF1ab	1.0	490.0	6.0	same gene	2021-11	2021	11
1754	1733	21	3	0.0918	1489.0	ORF1ab	1.0	497.0	1468.0	ORF1ab	1.0	490.0	7.0	same gene	2021-11	2021	11
1749	1754	5	3	0.0918	1484.0	ORF1ab	2.0	495.0	1489.0	ORF1ab	1.0	497.0	2.0	same gene	2021-11	2021	11
1733	1745	12	3	0.09175	1468.0	ORF1ab	1.0	490.0	1480.0	ORF1ab	1.0	494.0	4.0	same gene	2021-11	2021	11
1737	1745	8	3	0.09175	1472.0	ORF1ab	2.0	491.0	1480.0	ORF1ab	1.0	494.0	3.0	same gene	2021-11	2021	11
1731	1745	14	3	0.09175	1466.0	ORF1ab	2.0	489.0	1480.0	ORF1ab	1.0	494.0	5.0	same gene	2021-11	2021	11
1745	1737	8	3	0.09175	1480.0	ORF1ab	1.0	494.0	1472.0	ORF1ab	2.0	491.0	3.0	same gene	2021-11	2021	11
1745	1739	6	3	0.09175	1480.0	ORF1ab	1.0	494.0	1474.0	ORF1ab	1.0	492.0	2.0	same gene	2021-11	2021	11
1740	1731	9	3	0.09175	1475.0	ORF1ab	2.0	492.0	1466.0	ORF1ab	2.0	489.0	3.0	same gene	2021-11	2021	11
1733	1740	7	3	0.09175	1468.0	ORF1ab	1.0	490.0	1475.0	ORF1ab	2.0	492.0	2.0	same gene	2021-11	2021	11
1740	1733	7	3	0.09175	1475.0	ORF1ab	2.0	492.0	1468.0	ORF1ab	1.0	490.0	2.0	same gene	2021-11	2021	11
1745	1736	9	3	0.09175	1480.0	ORF1ab	1.0	494.0	1471.0	ORF1ab	1.0	491.0	3.0	same gene	2021-11	2021	11
1749	1740	9	3	0.09175	1484.0	ORF1ab	2.0	495.0	1475.0	ORF1ab	2.0	492.0	3.0	same gene	2021-11	2021	11
1745	1731	14	3	0.09175	1480.0	ORF1ab	1.0	494.0	1466.0	ORF1ab	2.0	489.0	5.0	same gene	2021-11	2021	11
1731	1740	9	3	0.09175	1466.0	ORF1ab	2.0	489.0	1475.0	ORF1ab	2.0	492.0	3.0	same gene	2021-11	2021	11
1736	1745	9	3	0.09175	1471.0	ORF1ab	1.0	491.0	1480.0	ORF1ab	1.0	494.0	3.0	same gene	2021-11	2021	11
1740	1749	9	3	0.09175	1475.0	ORF1ab	2.0	492.0	1484.0	ORF1ab	2.0	495.0	3.0	same gene	2021-11	2021	11
1745	1733	12	3	0.09175	1480.0	ORF1ab	1.0	494.0	1468.0	ORF1ab	1.0	490.0	4.0	same gene	2021-11	2021	11
1739	1745	6	3	0.09175	1474.0	ORF1ab	1.0	492.0	1480.0	ORF1ab	1.0	494.0	2.0	same gene	2021-11	2021	11
1734	1744	10	3	0.09174	1469.0	ORF1ab	2.0	490.0	1479.0	ORF1ab	3.0	493.0	3.0	same gene	2021-11	2021	11
1734	1749	15	3	0.09174	1469.0	ORF1ab	2.0	490.0	1484.0	ORF1ab	2.0	495.0	5.0	same gene	2021-11	2021	11
1739	1734	5	3	0.09174	1474.0	ORF1ab	1.0	492.0	1469.0	ORF1ab	2.0	490.0	2.0	same gene	2021-11	2021	11
1744	1734	10	3	0.09174	1479.0	ORF1ab	3.0	493.0	1469.0	ORF1ab	2.0	490.0	3.0	same gene	2021-11	2021	11
1734	1739	5	3	0.09174	1469.0	ORF1ab	2.0	490.0	1474.0	ORF1ab	1.0	492.0	2.0	same gene	2021-11	2021	11
1749	1734	15	3	0.09174	1484.0	ORF1ab	2.0	495.0	1469.0	ORF1ab	2.0	490.0	5.0	same gene	2021-11	2021	11
1742	1737	5	3	0.09172	1477.0	ORF1ab	1.0	493.0	1472.0	ORF1ab	2.0	491.0	2.0	same gene	2021-11	2021	11
1744	1735	9	3	0.09172	1479.0	ORF1ab	3.0	493.0	1470.0	ORF1ab	3.0	490.0	3.0	same gene	2021-11	2021	11
1731	1742	11	3	0.09172	1466.0	ORF1ab	2.0	489.0	1477.0	ORF1ab	1.0	493.0	4.0	same gene	2021-11	2021	11
1749	1735	14	3	0.09172	1484.0	ORF1ab	2.0	495.0	1470.0	ORF1ab	3.0	490.0	5.0	same gene	2021-11	2021	11
1733	1742	9	3	0.09172	1468.0	ORF1ab	1.0	490.0	1477.0	ORF1ab	1.0	493.0	3.0	same gene	2021-11	2021	11
1742	1731	11	3	0.09172	1477.0	ORF1ab	1.0	493.0	1466.0	ORF1ab	2.0	489.0	4.0	same gene	2021-11	2021	11
1739	1735	4	3	0.09172	1474.0	ORF1ab	1.0	492.0	1470.0	ORF1ab	3.0	490.0	2.0	same gene	2021-11	2021	11
1742	1733	9	3	0.09172	1477.0	ORF1ab	1.0	493.0	1468.0	ORF1ab	1.0	490.0	3.0	same gene	2021-11	2021	11
1749	1742	7	3	0.09172	1484.0	ORF1ab	2.0	495.0	1477.0	ORF1ab	1.0	493.0	2.0	same gene	2021-11	2021	11
1750	1735	15	3	0.09172	1485.0	ORF1ab	3.0	495.0	1470.0	ORF1ab	3.0	490.0	5.0	same gene	2021-11	2021	11
1735	1749	14	3	0.09172	1470.0	ORF1ab	3.0	490.0	1484.0	ORF1ab	2.0	495.0	5.0	same gene	2021-11	2021	11
5444	5437	7	3	0.09172	5179.0	ORF1ab	1.0	1727.0	5172.0	ORF1ab	3.0	1724.0	3.0	same gene	2021-11	2021	11
5445	5437	8	3	0.09172	5180.0	ORF1ab	2.0	1727.0	5172.0	ORF1ab	3.0	1724.0	3.0	same gene	2021-11	2021	11
1735	1739	4	3	0.09172	1470.0	ORF1ab	3.0	490.0	1474.0	ORF1ab	1.0	492.0	2.0	same gene	2021-11	2021	11
1735	1744	9	3	0.09172	1470.0	ORF1ab	3.0	490.0	1479.0	ORF1ab	3.0	493.0	3.0	same gene	2021-11	2021	11
1735	1750	15	3	0.09172	1470.0	ORF1ab	3.0	490.0	1485.0	ORF1ab	3.0	495.0	5.0	same gene	2021-11	2021	11
1737	1742	5	3	0.09172	1472.0	ORF1ab	2.0	491.0	1477.0	ORF1ab	1.0	493.0	2.0	same gene	2021-11	2021	11
5437	5443	6	3	0.09172	5172.0	ORF1ab	3.0	1724.0	5178.0	ORF1ab	3.0	1726.0	2.0	same gene	2021-11	2021	11
5437	5444	7	3	0.09172	5172.0	ORF1ab	3.0	1724.0	5179.0	ORF1ab	1.0	1727.0	3.0	same gene	2021-11	2021	11
5437	5445	8	3	0.09172	5172.0	ORF1ab	3.0	1724.0	5180.0	ORF1ab	2.0	1727.0	3.0	same gene	2021-11	2021	11
5443	5437	6	3	0.09172	5178.0	ORF1ab	3.0	1726.0	5172.0	ORF1ab	3.0	1724.0	2.0	same gene	2021-11	2021	11
1742	1749	7	3	0.09172	1477.0	ORF1ab	1.0	493.0	1484.0	ORF1ab	2.0	495.0	2.0	same gene	2021-11	2021	11
1737	1730	7	3	0.09171	1472.0	ORF1ab	2.0	491.0	1465.0	ORF1ab	1.0	489.0	2.0	same gene	2021-11	2021	11
1749	1730	19	3	0.09171	1484.0	ORF1ab	2.0	495.0	1465.0	ORF1ab	1.0	489.0	6.0	same gene	2021-11	2021	11
1736	1730	6	3	0.09171	1471.0	ORF1ab	1.0	491.0	1465.0	ORF1ab	1.0	489.0	2.0	same gene	2021-11	2021	11
7520	7501	19	3	0.09171	7255.0	ORF1ab	1.0	2419.0	7236.0	ORF1ab	3.0	2412.0	7.0	same gene	2021-11	2021	11
1744	1730	14	3	0.09171	1479.0	ORF1ab	3.0	493.0	1465.0	ORF1ab	1.0	489.0	4.0	same gene	2021-11	2021	11
1739	1730	9	3	0.09171	1474.0	ORF1ab	1.0	492.0	1465.0	ORF1ab	1.0	489.0	3.0	same gene	2021-11	2021	11
1730	1749	19	3	0.09171	1465.0	ORF1ab	1.0	489.0	1484.0	ORF1ab	2.0	495.0	6.0	same gene	2021-11	2021	11
7520	7500	20	3	0.09171	7255.0	ORF1ab	1.0	2419.0	7235.0	ORF1ab	2.0	2412.0	7.0	same gene	2021-11	2021	11
1730	1739	9	3	0.09171	1465.0	ORF1ab	1.0	489.0	1474.0	ORF1ab	1.0	492.0	3.0	same gene	2021-11	2021	11
1730	1744	14	3	0.09171	1465.0	ORF1ab	1.0	489.0	1479.0	ORF1ab	3.0	493.0	4.0	same gene	2021-11	2021	11
1730	1736	6	3	0.09171	1465.0	ORF1ab	1.0	489.0	1471.0	ORF1ab	1.0	491.0	2.0	same gene	2021-11	2021	11
7501	7520	19	3	0.09171	7236.0	ORF1ab	3.0	2412.0	7255.0	ORF1ab	1.0	2419.0	7.0	same gene	2021-11	2021	11
1730	1737	7	3	0.09171	1465.0	ORF1ab	1.0	489.0	1472.0	ORF1ab	2.0	491.0	2.0	same gene	2021-11	2021	11
7500	7520	20	3	0.09171	7235.0	ORF1ab	2.0	2412.0	7255.0	ORF1ab	1.0	2419.0	7.0	same gene	2021-11	2021	11
1732	1737	5	3	0.09163	1467.0	ORF1ab	3.0	489.0	1472.0	ORF1ab	2.0	491.0	2.0	same gene	2021-11	2021	11
1749	1732	17	3	0.09163	1484.0	ORF1ab	2.0	495.0	1467.0	ORF1ab	3.0	489.0	6.0	same gene	2021-11	2021	11
1744	1732	12	3	0.09163	1479.0	ORF1ab	3.0	493.0	1467.0	ORF1ab	3.0	489.0	4.0	same gene	2021-11	2021	11
1739	1732	7	3	0.09163	1474.0	ORF1ab	1.0	492.0	1467.0	ORF1ab	3.0	489.0	3.0	same gene	2021-11	2021	11
1737	1732	5	3	0.09163	1472.0	ORF1ab	2.0	491.0	1467.0	ORF1ab	3.0	489.0	2.0	same gene	2021-11	2021	11
1736	1732	4	3	0.09163	1471.0	ORF1ab	1.0	491.0	1467.0	ORF1ab	3.0	489.0	2.0	same gene	2021-11	2021	11
1732	1744	12	3	0.09163	1467.0	ORF1ab	3.0	489.0	1479.0	ORF1ab	3.0	493.0	4.0	same gene	2021-11	2021	11
1732	1739	7	3	0.09163	1467.0	ORF1ab	3.0	489.0	1474.0	ORF1ab	1.0	492.0	3.0	same gene	2021-11	2021	11
1732	1736	4	3	0.09163	1467.0	ORF1ab	3.0	489.0	1471.0	ORF1ab	1.0	491.0	2.0	same gene	2021-11	2021	11
1732	1749	17	3	0.09163	1467.0	ORF1ab	3.0	489.0	1484.0	ORF1ab	2.0	495.0	6.0	same gene	2021-11	2021	11
1736	1729	7	3	0.0916	1471.0	ORF1ab	1.0	491.0	1464.0	ORF1ab	3.0	488.0	3.0	same gene	2021-11	2021	11
1733	1729	4	3	0.0916	1468.0	ORF1ab	1.0	490.0	1464.0	ORF1ab	3.0	488.0	2.0	same gene	2021-11	2021	11
1737	1729	8	3	0.0916	1472.0	ORF1ab	2.0	491.0	1464.0	ORF1ab	3.0	488.0	3.0	same gene	2021-11	2021	11
1744	1729	15	3	0.0916	1479.0	ORF1ab	3.0	493.0	1464.0	ORF1ab	3.0	488.0	5.0	same gene	2021-11	2021	11
1739	1729	10	3	0.0916	1474.0	ORF1ab	1.0	492.0	1464.0	ORF1ab	3.0	488.0	4.0	same gene	2021-11	2021	11
1749	1729	20	3	0.0916	1484.0	ORF1ab	2.0	495.0	1464.0	ORF1ab	3.0	488.0	7.0	same gene	2021-11	2021	11
1729	1739	10	3	0.0916	1464.0	ORF1ab	3.0	488.0	1474.0	ORF1ab	1.0	492.0	4.0	same gene	2021-11	2021	11
1729	1749	20	3	0.0916	1464.0	ORF1ab	3.0	488.0	1484.0	ORF1ab	2.0	495.0	7.0	same gene	2021-11	2021	11
1729	1733	4	3	0.0916	1464.0	ORF1ab	3.0	488.0	1468.0	ORF1ab	1.0	490.0	2.0	same gene	2021-11	2021	11
1729	1737	8	3	0.0916	1464.0	ORF1ab	3.0	488.0	1472.0	ORF1ab	2.0	491.0	3.0	same gene	2021-11	2021	11
1729	1736	7	3	0.0916	1464.0	ORF1ab	3.0	488.0	1471.0	ORF1ab	1.0	491.0	3.0	same gene	2021-11	2021	11
1729	1744	15	3	0.0916	1464.0	ORF1ab	3.0	488.0	1479.0	ORF1ab	3.0	493.0	5.0	same gene	2021-11	2021	11
1733	1741	8	3	0.09159	1468.0	ORF1ab	1.0	490.0	1476.0	ORF1ab	3.0	492.0	2.0	same gene	2021-11	2021	11
1750	1741	9	3	0.09159	1485.0	ORF1ab	3.0	495.0	1476.0	ORF1ab	3.0	492.0	3.0	same gene	2021-11	2021	11
1741	1731	10	3	0.09159	1476.0	ORF1ab	3.0	492.0	1466.0	ORF1ab	2.0	489.0	3.0	same gene	2021-11	2021	11
1741	1750	9	3	0.09159	1476.0	ORF1ab	3.0	492.0	1485.0	ORF1ab	3.0	495.0	3.0	same gene	2021-11	2021	11
1749	1741	8	3	0.09159	1484.0	ORF1ab	2.0	495.0	1476.0	ORF1ab	3.0	492.0	3.0	same gene	2021-11	2021	11
1731	1741	10	3	0.09159	1466.0	ORF1ab	2.0	489.0	1476.0	ORF1ab	3.0	492.0	3.0	same gene	2021-11	2021	11
1741	1749	8	3	0.09159	1476.0	ORF1ab	3.0	492.0	1484.0	ORF1ab	2.0	495.0	3.0	same gene	2021-11	2021	11
1741	1733	8	3	0.09159	1476.0	ORF1ab	3.0	492.0	1468.0	ORF1ab	1.0	490.0	2.0	same gene	2021-11	2021	11
5187	5192	5	3	0.09154	4922.0	ORF1ab	2.0	1641.0	4927.0	ORF1ab	1.0	1643.0	2.0	same gene	2021-11	2021	11
5192	5187	5	3	0.09154	4927.0	ORF1ab	1.0	1643.0	4922.0	ORF1ab	2.0	1641.0	2.0	same gene	2021-11	2021	11
5192	5186	6	3	0.09154	4927.0	ORF1ab	1.0	1643.0	4921.0	ORF1ab	1.0	1641.0	2.0	same gene	2021-11	2021	11
5192	5185	7	3	0.09154	4927.0	ORF1ab	1.0	1643.0	4920.0	ORF1ab	3.0	1640.0	3.0	same gene	2021-11	2021	11
5192	5188	4	3	0.09154	4927.0	ORF1ab	1.0	1643.0	4923.0	ORF1ab	3.0	1641.0	2.0	same gene	2021-11	2021	11
5185	5192	7	3	0.09154	4920.0	ORF1ab	3.0	1640.0	4927.0	ORF1ab	1.0	1643.0	3.0	same gene	2021-11	2021	11
5186	5192	6	3	0.09154	4921.0	ORF1ab	1.0	1641.0	4927.0	ORF1ab	1.0	1643.0	2.0	same gene	2021-11	2021	11
5188	5192	4	3	0.09154	4923.0	ORF1ab	3.0	1641.0	4927.0	ORF1ab	1.0	1643.0	2.0	same gene	2021-11	2021	11
1731	1738	7	3	0.0915	1466.0	ORF1ab	2.0	489.0	1473.0	ORF1ab	3.0	491.0	2.0	same gene	2021-11	2021	11
1749	1738	11	3	0.0915	1484.0	ORF1ab	2.0	495.0	1473.0	ORF1ab	3.0	491.0	4.0	same gene	2021-11	2021	11
1744	1738	6	3	0.0915	1479.0	ORF1ab	3.0	493.0	1473.0	ORF1ab	3.0	491.0	2.0	same gene	2021-11	2021	11
1738	1731	7	3	0.0915	1473.0	ORF1ab	3.0	491.0	1466.0	ORF1ab	2.0	489.0	2.0	same gene	2021-11	2021	11
1738	1749	11	3	0.0915	1473.0	ORF1ab	3.0	491.0	1484.0	ORF1ab	2.0	495.0	4.0	same gene	2021-11	2021	11
1738	1744	6	3	0.0915	1473.0	ORF1ab	3.0	491.0	1479.0	ORF1ab	3.0	493.0	2.0	same gene	2021-11	2021	11
7499	1751	5748	3	0.09145	7234.0	ORF1ab	1.0	2412.0	1486.0	ORF1ab	1.0	496.0	1916.0	same gene	2021-11	2021	11
1754	7499	5745	3	0.09145	1489.0	ORF1ab	1.0	497.0	7234.0	ORF1ab	1.0	2412.0	1915.0	same gene	2021-11	2021	11
7499	1754	5745	3	0.09145	7234.0	ORF1ab	1.0	2412.0	1489.0	ORF1ab	1.0	497.0	1915.0	same gene	2021-11	2021	11
1751	7499	5748	3	0.09145	1486.0	ORF1ab	1.0	496.0	7234.0	ORF1ab	1.0	2412.0	1916.0	same gene	2021-11	2021	11
7739	7735	4	3	0.0914	7474.0	ORF1ab	1.0	2492.0	7470.0	ORF1ab	3.0	2490.0	2.0	same gene	2021-11	2021	11
7735	7739	4	3	0.0914	7470.0	ORF1ab	3.0	2490.0	7474.0	ORF1ab	1.0	2492.0	2.0	same gene	2021-11	2021	11
1733	1748	15	3	0.09137	1468.0	ORF1ab	1.0	490.0	1483.0	ORF1ab	1.0	495.0	5.0	same gene	2021-11	2021	11
1731	1748	17	3	0.09137	1466.0	ORF1ab	2.0	489.0	1483.0	ORF1ab	1.0	495.0	6.0	same gene	2021-11	2021	11
1748	1731	17	3	0.09137	1483.0	ORF1ab	1.0	495.0	1466.0	ORF1ab	2.0	489.0	6.0	same gene	2021-11	2021	11
1748	1733	15	3	0.09137	1483.0	ORF1ab	1.0	495.0	1468.0	ORF1ab	1.0	490.0	5.0	same gene	2021-11	2021	11
1748	1739	9	3	0.09137	1483.0	ORF1ab	1.0	495.0	1474.0	ORF1ab	1.0	492.0	3.0	same gene	2021-11	2021	11
1748	1737	11	3	0.09137	1483.0	ORF1ab	1.0	495.0	1472.0	ORF1ab	2.0	491.0	4.0	same gene	2021-11	2021	11
1744	1748	4	3	0.09137	1479.0	ORF1ab	3.0	493.0	1483.0	ORF1ab	1.0	495.0	2.0	same gene	2021-11	2021	11
1748	1736	12	3	0.09137	1483.0	ORF1ab	1.0	495.0	1471.0	ORF1ab	1.0	491.0	4.0	same gene	2021-11	2021	11
1748	1744	4	3	0.09137	1483.0	ORF1ab	1.0	495.0	1479.0	ORF1ab	3.0	493.0	2.0	same gene	2021-11	2021	11
1739	1748	9	3	0.09137	1474.0	ORF1ab	1.0	492.0	1483.0	ORF1ab	1.0	495.0	3.0	same gene	2021-11	2021	11
1737	1748	11	3	0.09137	1472.0	ORF1ab	2.0	491.0	1483.0	ORF1ab	1.0	495.0	4.0	same gene	2021-11	2021	11
1736	1748	12	3	0.09137	1471.0	ORF1ab	1.0	491.0	1483.0	ORF1ab	1.0	495.0	4.0	same gene	2021-11	2021	11
1738	7519	5781	3	0.09133	1473.0	ORF1ab	3.0	491.0	7254.0	ORF1ab	3.0	2418.0	1927.0	same gene	2021-11	2021	11
7519	1738	5781	3	0.09133	7254.0	ORF1ab	3.0	2418.0	1473.0	ORF1ab	3.0	491.0	1927.0	same gene	2021-11	2021	11
1728	1749	21	3	0.09117	1463.0	ORF1ab	2.0	488.0	1484.0	ORF1ab	2.0	495.0	7.0	same gene	2021-11	2021	11
1744	1728	16	3	0.09117	1479.0	ORF1ab	3.0	493.0	1463.0	ORF1ab	2.0	488.0	5.0	same gene	2021-11	2021	11
1728	1739	11	3	0.09117	1463.0	ORF1ab	2.0	488.0	1474.0	ORF1ab	1.0	492.0	4.0	same gene	2021-11	2021	11
1728	1733	5	3	0.09117	1463.0	ORF1ab	2.0	488.0	1468.0	ORF1ab	1.0	490.0	2.0	same gene	2021-11	2021	11
1733	1728	5	3	0.09117	1468.0	ORF1ab	1.0	490.0	1463.0	ORF1ab	2.0	488.0	2.0	same gene	2021-11	2021	11
1737	1728	9	3	0.09117	1472.0	ORF1ab	2.0	491.0	1463.0	ORF1ab	2.0	488.0	3.0	same gene	2021-11	2021	11
1728	1744	16	3	0.09117	1463.0	ORF1ab	2.0	488.0	1479.0	ORF1ab	3.0	493.0	5.0	same gene	2021-11	2021	11
1728	1737	9	3	0.09117	1463.0	ORF1ab	2.0	488.0	1472.0	ORF1ab	2.0	491.0	3.0	same gene	2021-11	2021	11
1749	1728	21	3	0.09117	1484.0	ORF1ab	2.0	495.0	1463.0	ORF1ab	2.0	488.0	7.0	same gene	2021-11	2021	11
1739	1728	11	3	0.09117	1474.0	ORF1ab	1.0	492.0	1463.0	ORF1ab	2.0	488.0	4.0	same gene	2021-11	2021	11
5451	7499	2048	3	0.09114	5186.0	ORF1ab	2.0	1729.0	7234.0	ORF1ab	1.0	2412.0	683.0	same gene	2021-11	2021	11
7498	5450	2048	3	0.09114	7233.0	ORF1ab	3.0	2411.0	5185.0	ORF1ab	1.0	1729.0	682.0	same gene	2021-11	2021	11
7499	5450	2049	3	0.09114	7234.0	ORF1ab	1.0	2412.0	5185.0	ORF1ab	1.0	1729.0	683.0	same gene	2021-11	2021	11
7498	5451	2047	3	0.09114	7233.0	ORF1ab	3.0	2411.0	5186.0	ORF1ab	2.0	1729.0	682.0	same gene	2021-11	2021	11
7499	5451	2048	3	0.09114	7234.0	ORF1ab	1.0	2412.0	5186.0	ORF1ab	2.0	1729.0	683.0	same gene	2021-11	2021	11
5451	7498	2047	3	0.09114	5186.0	ORF1ab	2.0	1729.0	7233.0	ORF1ab	3.0	2411.0	682.0	same gene	2021-11	2021	11
5450	7498	2048	3	0.09114	5185.0	ORF1ab	1.0	1729.0	7233.0	ORF1ab	3.0	2411.0	682.0	same gene	2021-11	2021	11
5450	7499	2049	3	0.09114	5185.0	ORF1ab	1.0	1729.0	7234.0	ORF1ab	1.0	2412.0	683.0	same gene	2021-11	2021	11
1731	1747	16	3	0.09099	1466.0	ORF1ab	2.0	489.0	1482.0	ORF1ab	3.0	494.0	5.0	same gene	2021-11	2021	11
1747	1736	11	3	0.09099	1482.0	ORF1ab	3.0	494.0	1471.0	ORF1ab	1.0	491.0	3.0	same gene	2021-11	2021	11
1736	1747	11	3	0.09099	1471.0	ORF1ab	1.0	491.0	1482.0	ORF1ab	3.0	494.0	3.0	same gene	2021-11	2021	11
1747	1737	10	3	0.09099	1482.0	ORF1ab	3.0	494.0	1472.0	ORF1ab	2.0	491.0	3.0	same gene	2021-11	2021	11
1739	1747	8	3	0.09099	1474.0	ORF1ab	1.0	492.0	1482.0	ORF1ab	3.0	494.0	2.0	same gene	2021-11	2021	11
1747	1731	16	3	0.09099	1482.0	ORF1ab	3.0	494.0	1466.0	ORF1ab	2.0	489.0	5.0	same gene	2021-11	2021	11
1733	1747	14	3	0.09099	1468.0	ORF1ab	1.0	490.0	1482.0	ORF1ab	3.0	494.0	4.0	same gene	2021-11	2021	11
1747	1739	8	3	0.09099	1482.0	ORF1ab	3.0	494.0	1474.0	ORF1ab	1.0	492.0	2.0	same gene	2021-11	2021	11
1737	1747	10	3	0.09099	1472.0	ORF1ab	2.0	491.0	1482.0	ORF1ab	3.0	494.0	3.0	same gene	2021-11	2021	11
1747	1733	14	3	0.09099	1482.0	ORF1ab	3.0	494.0	1468.0	ORF1ab	1.0	490.0	4.0	same gene	2021-11	2021	11
7737	7746	9	3	0.0909	7472.0	ORF1ab	2.0	2491.0	7481.0	ORF1ab	2.0	2494.0	3.0	same gene	2021-11	2021	11
7746	7737	9	3	0.0909	7481.0	ORF1ab	2.0	2494.0	7472.0	ORF1ab	2.0	2491.0	3.0	same gene	2021-11	2021	11
7733	7746	13	3	0.0909	7468.0	ORF1ab	1.0	2490.0	7481.0	ORF1ab	2.0	2494.0	4.0	same gene	2021-11	2021	11
7746	7733	13	3	0.0909	7481.0	ORF1ab	2.0	2494.0	7468.0	ORF1ab	1.0	2490.0	4.0	same gene	2021-11	2021	11
7746	7739	7	3	0.0909	7481.0	ORF1ab	2.0	2494.0	7474.0	ORF1ab	1.0	2492.0	2.0	same gene	2021-11	2021	11
7739	7746	7	3	0.0909	7474.0	ORF1ab	1.0	2492.0	7481.0	ORF1ab	2.0	2494.0	2.0	same gene	2021-11	2021	11
7499	7733	234	3	0.09089	7234.0	ORF1ab	1.0	2412.0	7468.0	ORF1ab	1.0	2490.0	78.0	same gene	2021-11	2021	11
7498	7733	235	3	0.09089	7233.0	ORF1ab	3.0	2411.0	7468.0	ORF1ab	1.0	2490.0	79.0	same gene	2021-11	2021	11
7498	7739	241	3	0.09089	7233.0	ORF1ab	3.0	2411.0	7474.0	ORF1ab	1.0	2492.0	81.0	same gene	2021-11	2021	11
7733	7498	235	3	0.09089	7468.0	ORF1ab	1.0	2490.0	7233.0	ORF1ab	3.0	2411.0	79.0	same gene	2021-11	2021	11
7498	7737	239	3	0.09089	7233.0	ORF1ab	3.0	2411.0	7472.0	ORF1ab	2.0	2491.0	80.0	same gene	2021-11	2021	11
7499	7739	240	3	0.09089	7234.0	ORF1ab	1.0	2412.0	7474.0	ORF1ab	1.0	2492.0	80.0	same gene	2021-11	2021	11
7499	7737	238	3	0.09089	7234.0	ORF1ab	1.0	2412.0	7472.0	ORF1ab	2.0	2491.0	79.0	same gene	2021-11	2021	11
7737	7498	239	3	0.09089	7472.0	ORF1ab	2.0	2491.0	7233.0	ORF1ab	3.0	2411.0	80.0	same gene	2021-11	2021	11
7739	7499	240	3	0.09089	7474.0	ORF1ab	1.0	2492.0	7234.0	ORF1ab	1.0	2412.0	80.0	same gene	2021-11	2021	11
7737	7499	238	3	0.09089	7472.0	ORF1ab	2.0	2491.0	7234.0	ORF1ab	1.0	2412.0	79.0	same gene	2021-11	2021	11
7733	7499	234	3	0.09089	7468.0	ORF1ab	1.0	2490.0	7234.0	ORF1ab	1.0	2412.0	78.0	same gene	2021-11	2021	11
7739	7498	241	3	0.09089	7474.0	ORF1ab	1.0	2492.0	7233.0	ORF1ab	3.0	2411.0	81.0	same gene	2021-11	2021	11
1742	7516	5774	3	0.09088	1477.0	ORF1ab	1.0	493.0	7251.0	ORF1ab	3.0	2417.0	1924.0	same gene	2021-11	2021	11
7516	1742	5774	3	0.09088	7251.0	ORF1ab	3.0	2417.0	1477.0	ORF1ab	1.0	493.0	1924.0	same gene	2021-11	2021	11
7498	4056	3442	3	0.09086	7233.0	ORF1ab	3.0	2411.0	3791.0	ORF1ab	2.0	1264.0	1147.0	same gene	2021-11	2021	11
7499	4052	3447	3	0.09086	7234.0	ORF1ab	1.0	2412.0	3787.0	ORF1ab	1.0	1263.0	1149.0	same gene	2021-11	2021	11
7499	4056	3443	3	0.09086	7234.0	ORF1ab	1.0	2412.0	3791.0	ORF1ab	2.0	1264.0	1148.0	same gene	2021-11	2021	11
4052	7498	3446	3	0.09086	3787.0	ORF1ab	1.0	1263.0	7233.0	ORF1ab	3.0	2411.0	1148.0	same gene	2021-11	2021	11
7498	4052	3446	3	0.09086	7233.0	ORF1ab	3.0	2411.0	3787.0	ORF1ab	1.0	1263.0	1148.0	same gene	2021-11	2021	11
4052	7499	3447	3	0.09086	3787.0	ORF1ab	1.0	1263.0	7234.0	ORF1ab	1.0	2412.0	1149.0	same gene	2021-11	2021	11
4061	7499	3438	3	0.09086	3796.0	ORF1ab	1.0	1266.0	7234.0	ORF1ab	1.0	2412.0	1146.0	same gene	2021-11	2021	11
4056	7498	3442	3	0.09086	3791.0	ORF1ab	2.0	1264.0	7233.0	ORF1ab	3.0	2411.0	1147.0	same gene	2021-11	2021	11
4056	7499	3443	3	0.09086	3791.0	ORF1ab	2.0	1264.0	7234.0	ORF1ab	1.0	2412.0	1148.0	same gene	2021-11	2021	11
4061	7498	3437	3	0.09086	3796.0	ORF1ab	1.0	1266.0	7233.0	ORF1ab	3.0	2411.0	1145.0	same gene	2021-11	2021	11
7499	4061	3438	3	0.09086	7234.0	ORF1ab	1.0	2412.0	3796.0	ORF1ab	1.0	1266.0	1146.0	same gene	2021-11	2021	11
7498	4061	3437	3	0.09086	7233.0	ORF1ab	3.0	2411.0	3796.0	ORF1ab	1.0	1266.0	1145.0	same gene	2021-11	2021	11
7520	7513	7	3	0.09084	7255.0	ORF1ab	1.0	2419.0	7248.0	ORF1ab	3.0	2416.0	3.0	same gene	2021-11	2021	11
1725	1738	13	3	0.09084	1460.0	ORF1ab	2.0	487.0	1473.0	ORF1ab	3.0	491.0	4.0	same gene	2021-11	2021	11
1726	1738	12	3	0.09084	1461.0	ORF1ab	3.0	487.0	1473.0	ORF1ab	3.0	491.0	4.0	same gene	2021-11	2021	11
7520	7510	10	3	0.09084	7255.0	ORF1ab	1.0	2419.0	7245.0	ORF1ab	3.0	2415.0	4.0	same gene	2021-11	2021	11
7520	7511	9	3	0.09084	7255.0	ORF1ab	1.0	2419.0	7246.0	ORF1ab	1.0	2416.0	3.0	same gene	2021-11	2021	11
7515	7520	5	3	0.09084	7250.0	ORF1ab	2.0	2417.0	7255.0	ORF1ab	1.0	2419.0	2.0	same gene	2021-11	2021	11
7520	7514	6	3	0.09084	7255.0	ORF1ab	1.0	2419.0	7249.0	ORF1ab	1.0	2417.0	2.0	same gene	2021-11	2021	11
7520	7515	5	3	0.09084	7255.0	ORF1ab	1.0	2419.0	7250.0	ORF1ab	2.0	2417.0	2.0	same gene	2021-11	2021	11
1738	1725	13	3	0.09084	1473.0	ORF1ab	3.0	491.0	1460.0	ORF1ab	2.0	487.0	4.0	same gene	2021-11	2021	11
1738	1726	12	3	0.09084	1473.0	ORF1ab	3.0	491.0	1461.0	ORF1ab	3.0	487.0	4.0	same gene	2021-11	2021	11
7514	7520	6	3	0.09084	7249.0	ORF1ab	1.0	2417.0	7255.0	ORF1ab	1.0	2419.0	2.0	same gene	2021-11	2021	11
7513	7520	7	3	0.09084	7248.0	ORF1ab	3.0	2416.0	7255.0	ORF1ab	1.0	2419.0	3.0	same gene	2021-11	2021	11
7511	7520	9	3	0.09084	7246.0	ORF1ab	1.0	2416.0	7255.0	ORF1ab	1.0	2419.0	3.0	same gene	2021-11	2021	11
7510	7520	10	3	0.09084	7245.0	ORF1ab	3.0	2415.0	7255.0	ORF1ab	1.0	2419.0	4.0	same gene	2021-11	2021	11
7509	7500	9	3	0.09083	7244.0	ORF1ab	2.0	2415.0	7235.0	ORF1ab	2.0	2412.0	3.0	same gene	2021-11	2021	11
7509	7501	8	3	0.09083	7244.0	ORF1ab	2.0	2415.0	7236.0	ORF1ab	3.0	2412.0	3.0	same gene	2021-11	2021	11
7508	7501	7	3	0.09083	7243.0	ORF1ab	1.0	2415.0	7236.0	ORF1ab	3.0	2412.0	3.0	same gene	2021-11	2021	11
7501	7508	7	3	0.09083	7236.0	ORF1ab	3.0	2412.0	7243.0	ORF1ab	1.0	2415.0	3.0	same gene	2021-11	2021	11
7501	7505	4	3	0.09083	7236.0	ORF1ab	3.0	2412.0	7240.0	ORF1ab	1.0	2414.0	2.0	same gene	2021-11	2021	11
7501	7509	8	3	0.09083	7236.0	ORF1ab	3.0	2412.0	7244.0	ORF1ab	2.0	2415.0	3.0	same gene	2021-11	2021	11
7505	7500	5	3	0.09083	7240.0	ORF1ab	1.0	2414.0	7235.0	ORF1ab	2.0	2412.0	2.0	same gene	2021-11	2021	11
7500	7509	9	3	0.09083	7235.0	ORF1ab	2.0	2412.0	7244.0	ORF1ab	2.0	2415.0	3.0	same gene	2021-11	2021	11
7500	7508	8	3	0.09083	7235.0	ORF1ab	2.0	2412.0	7243.0	ORF1ab	1.0	2415.0	3.0	same gene	2021-11	2021	11
7500	7507	7	3	0.09083	7235.0	ORF1ab	2.0	2412.0	7242.0	ORF1ab	3.0	2414.0	2.0	same gene	2021-11	2021	11
7506	7500	6	3	0.09083	7241.0	ORF1ab	2.0	2414.0	7235.0	ORF1ab	2.0	2412.0	2.0	same gene	2021-11	2021	11
7507	7500	7	3	0.09083	7242.0	ORF1ab	3.0	2414.0	7235.0	ORF1ab	2.0	2412.0	2.0	same gene	2021-11	2021	11
7501	7507	6	3	0.09083	7236.0	ORF1ab	3.0	2412.0	7242.0	ORF1ab	3.0	2414.0	2.0	same gene	2021-11	2021	11
7501	7506	5	3	0.09083	7236.0	ORF1ab	3.0	2412.0	7241.0	ORF1ab	2.0	2414.0	2.0	same gene	2021-11	2021	11
7507	7501	6	3	0.09083	7242.0	ORF1ab	3.0	2414.0	7236.0	ORF1ab	3.0	2412.0	2.0	same gene	2021-11	2021	11
7500	7506	6	3	0.09083	7235.0	ORF1ab	2.0	2412.0	7241.0	ORF1ab	2.0	2414.0	2.0	same gene	2021-11	2021	11
7500	7505	5	3	0.09083	7235.0	ORF1ab	2.0	2412.0	7240.0	ORF1ab	1.0	2414.0	2.0	same gene	2021-11	2021	11
7506	7501	5	3	0.09083	7241.0	ORF1ab	2.0	2414.0	7236.0	ORF1ab	3.0	2412.0	2.0	same gene	2021-11	2021	11
7508	7500	8	3	0.09083	7243.0	ORF1ab	1.0	2415.0	7235.0	ORF1ab	2.0	2412.0	3.0	same gene	2021-11	2021	11
7505	7501	4	3	0.09083	7240.0	ORF1ab	1.0	2414.0	7236.0	ORF1ab	3.0	2412.0	2.0	same gene	2021-11	2021	11
4056	4064	8	3	0.09069	3791.0	ORF1ab	2.0	1264.0	3799.0	ORF1ab	1.0	1267.0	3.0	same gene	2021-11	2021	11
4056	4062	6	3	0.09069	3791.0	ORF1ab	2.0	1264.0	3797.0	ORF1ab	2.0	1266.0	2.0	same gene	2021-11	2021	11
4052	4062	10	3	0.09069	3787.0	ORF1ab	1.0	1263.0	3797.0	ORF1ab	2.0	1266.0	3.0	same gene	2021-11	2021	11
4056	4065	9	3	0.09069	3791.0	ORF1ab	2.0	1264.0	3800.0	ORF1ab	2.0	1267.0	3.0	same gene	2021-11	2021	11
4052	4064	12	3	0.09069	3787.0	ORF1ab	1.0	1263.0	3799.0	ORF1ab	1.0	1267.0	4.0	same gene	2021-11	2021	11
4053	4062	9	3	0.09069	3788.0	ORF1ab	2.0	1263.0	3797.0	ORF1ab	2.0	1266.0	3.0	same gene	2021-11	2021	11
4053	4064	11	3	0.09069	3788.0	ORF1ab	2.0	1263.0	3799.0	ORF1ab	1.0	1267.0	4.0	same gene	2021-11	2021	11
4053	4065	12	3	0.09069	3788.0	ORF1ab	2.0	1263.0	3800.0	ORF1ab	2.0	1267.0	4.0	same gene	2021-11	2021	11
4052	4065	13	3	0.09069	3787.0	ORF1ab	1.0	1263.0	3800.0	ORF1ab	2.0	1267.0	4.0	same gene	2021-11	2021	11
4062	4052	10	3	0.09069	3797.0	ORF1ab	2.0	1266.0	3787.0	ORF1ab	1.0	1263.0	3.0	same gene	2021-11	2021	11
4062	4053	9	3	0.09069	3797.0	ORF1ab	2.0	1266.0	3788.0	ORF1ab	2.0	1263.0	3.0	same gene	2021-11	2021	11
4064	4053	11	3	0.09069	3799.0	ORF1ab	1.0	1267.0	3788.0	ORF1ab	2.0	1263.0	4.0	same gene	2021-11	2021	11
4065	4053	12	3	0.09069	3800.0	ORF1ab	2.0	1267.0	3788.0	ORF1ab	2.0	1263.0	4.0	same gene	2021-11	2021	11
4065	4052	13	3	0.09069	3800.0	ORF1ab	2.0	1267.0	3787.0	ORF1ab	1.0	1263.0	4.0	same gene	2021-11	2021	11
4064	4052	12	3	0.09069	3799.0	ORF1ab	1.0	1267.0	3787.0	ORF1ab	1.0	1263.0	4.0	same gene	2021-11	2021	11
4062	4056	6	3	0.09069	3797.0	ORF1ab	2.0	1266.0	3791.0	ORF1ab	2.0	1264.0	2.0	same gene	2021-11	2021	11
4064	4056	8	3	0.09069	3799.0	ORF1ab	1.0	1267.0	3791.0	ORF1ab	2.0	1264.0	3.0	same gene	2021-11	2021	11
4065	4056	9	3	0.09069	3800.0	ORF1ab	2.0	1267.0	3791.0	ORF1ab	2.0	1264.0	3.0	same gene	2021-11	2021	11
8794	7499	1295	3	0.09018	8529.0	ORF1ab	3.0	2843.0	7234.0	ORF1ab	1.0	2412.0	431.0	same gene	2021-11	2021	11
8794	7498	1296	3	0.09018	8529.0	ORF1ab	3.0	2843.0	7233.0	ORF1ab	3.0	2411.0	432.0	same gene	2021-11	2021	11
7498	8794	1296	3	0.09018	7233.0	ORF1ab	3.0	2411.0	8529.0	ORF1ab	3.0	2843.0	432.0	same gene	2021-11	2021	11
7499	8794	1295	3	0.09018	7234.0	ORF1ab	1.0	2412.0	8529.0	ORF1ab	3.0	2843.0	431.0	same gene	2021-11	2021	11
5193	5183	10	3	0.08999	4928.0	ORF1ab	2.0	1643.0	4918.0	ORF1ab	1.0	1640.0	3.0	same gene	2021-11	2021	11
5183	5189	6	3	0.08999	4918.0	ORF1ab	1.0	1640.0	4924.0	ORF1ab	1.0	1642.0	2.0	same gene	2021-11	2021	11
5191	5183	8	3	0.08999	4926.0	ORF1ab	3.0	1642.0	4918.0	ORF1ab	1.0	1640.0	2.0	same gene	2021-11	2021	11
5189	5183	6	3	0.08999	4924.0	ORF1ab	1.0	1642.0	4918.0	ORF1ab	1.0	1640.0	2.0	same gene	2021-11	2021	11
5183	5191	8	3	0.08999	4918.0	ORF1ab	1.0	1640.0	4926.0	ORF1ab	3.0	1642.0	2.0	same gene	2021-11	2021	11
5183	5193	10	3	0.08999	4918.0	ORF1ab	1.0	1640.0	4928.0	ORF1ab	2.0	1643.0	3.0	same gene	2021-11	2021	11
5184	5189	5	3	0.0898	4919.0	ORF1ab	2.0	1640.0	4924.0	ORF1ab	1.0	1642.0	2.0	same gene	2021-11	2021	11
5191	5184	7	3	0.0898	4926.0	ORF1ab	3.0	1642.0	4919.0	ORF1ab	2.0	1640.0	2.0	same gene	2021-11	2021	11
5184	5191	7	3	0.0898	4919.0	ORF1ab	2.0	1640.0	4926.0	ORF1ab	3.0	1642.0	2.0	same gene	2021-11	2021	11
5184	5193	9	3	0.0898	4919.0	ORF1ab	2.0	1640.0	4928.0	ORF1ab	2.0	1643.0	3.0	same gene	2021-11	2021	11
5193	5184	9	3	0.0898	4928.0	ORF1ab	2.0	1643.0	4919.0	ORF1ab	2.0	1640.0	3.0	same gene	2021-11	2021	11
5189	5184	5	3	0.0898	4924.0	ORF1ab	1.0	1642.0	4919.0	ORF1ab	2.0	1640.0	2.0	same gene	2021-11	2021	11
4791	7498	2707	3	0.08971	4526.0	ORF1ab	2.0	1509.0	7233.0	ORF1ab	3.0	2411.0	902.0	same gene	2021-11	2021	11
4791	7499	2708	3	0.08971	4526.0	ORF1ab	2.0	1509.0	7234.0	ORF1ab	1.0	2412.0	903.0	same gene	2021-11	2021	11
4793	7498	2705	3	0.08971	4528.0	ORF1ab	1.0	1510.0	7233.0	ORF1ab	3.0	2411.0	901.0	same gene	2021-11	2021	11
4796	7498	2702	3	0.08971	4531.0	ORF1ab	1.0	1511.0	7233.0	ORF1ab	3.0	2411.0	900.0	same gene	2021-11	2021	11
4799	7498	2699	3	0.08971	4534.0	ORF1ab	1.0	1512.0	7233.0	ORF1ab	3.0	2411.0	899.0	same gene	2021-11	2021	11
4793	7499	2706	3	0.08971	4528.0	ORF1ab	1.0	1510.0	7234.0	ORF1ab	1.0	2412.0	902.0	same gene	2021-11	2021	11
4796	7499	2703	3	0.08971	4531.0	ORF1ab	1.0	1511.0	7234.0	ORF1ab	1.0	2412.0	901.0	same gene	2021-11	2021	11
7499	4803	2696	3	0.08971	7234.0	ORF1ab	1.0	2412.0	4538.0	ORF1ab	2.0	1513.0	899.0	same gene	2021-11	2021	11
4799	7499	2700	3	0.08971	4534.0	ORF1ab	1.0	1512.0	7234.0	ORF1ab	1.0	2412.0	900.0	same gene	2021-11	2021	11
7498	4793	2705	3	0.08971	7233.0	ORF1ab	3.0	2411.0	4528.0	ORF1ab	1.0	1510.0	901.0	same gene	2021-11	2021	11
7498	4799	2699	3	0.08971	7233.0	ORF1ab	3.0	2411.0	4534.0	ORF1ab	1.0	1512.0	899.0	same gene	2021-11	2021	11
7499	4796	2703	3	0.08971	7234.0	ORF1ab	1.0	2412.0	4531.0	ORF1ab	1.0	1511.0	901.0	same gene	2021-11	2021	11
7498	4803	2695	3	0.08971	7233.0	ORF1ab	3.0	2411.0	4538.0	ORF1ab	2.0	1513.0	898.0	same gene	2021-11	2021	11
7499	4793	2706	3	0.08971	7234.0	ORF1ab	1.0	2412.0	4528.0	ORF1ab	1.0	1510.0	902.0	same gene	2021-11	2021	11
7498	4796	2702	3	0.08971	7233.0	ORF1ab	3.0	2411.0	4531.0	ORF1ab	1.0	1511.0	900.0	same gene	2021-11	2021	11
7499	4791	2708	3	0.08971	7234.0	ORF1ab	1.0	2412.0	4526.0	ORF1ab	2.0	1509.0	903.0	same gene	2021-11	2021	11
4803	7499	2696	3	0.08971	4538.0	ORF1ab	2.0	1513.0	7234.0	ORF1ab	1.0	2412.0	899.0	same gene	2021-11	2021	11
4803	7498	2695	3	0.08971	4538.0	ORF1ab	2.0	1513.0	7233.0	ORF1ab	3.0	2411.0	898.0	same gene	2021-11	2021	11
7498	4791	2707	3	0.08971	7233.0	ORF1ab	3.0	2411.0	4526.0	ORF1ab	2.0	1509.0	902.0	same gene	2021-11	2021	11
7499	4799	2700	3	0.08971	7234.0	ORF1ab	1.0	2412.0	4534.0	ORF1ab	1.0	1512.0	900.0	same gene	2021-11	2021	11
6652	1732	4920	3	0.08959	6387.0	ORF1ab	3.0	2129.0	1467.0	ORF1ab	3.0	489.0	1640.0	same gene	2021-11	2021	11
1732	6652	4920	3	0.08959	1467.0	ORF1ab	3.0	489.0	6387.0	ORF1ab	3.0	2129.0	1640.0	same gene	2021-11	2021	11
1745	4076	2331	3	0.08953	1480.0	ORF1ab	1.0	494.0	3811.0	ORF1ab	1.0	1271.0	777.0	same gene	2021-11	2021	11
4076	1745	2331	3	0.08953	3811.0	ORF1ab	1.0	1271.0	1480.0	ORF1ab	1.0	494.0	777.0	same gene	2021-11	2021	11
8781	7734	1047	3	0.08948	8516.0	ORF1ab	2.0	2839.0	7469.0	ORF1ab	2.0	2490.0	349.0	same gene	2021-11	2021	11
7734	8781	1047	3	0.08948	7469.0	ORF1ab	2.0	2490.0	8516.0	ORF1ab	2.0	2839.0	349.0	same gene	2021-11	2021	11
7499	6653	846	3	0.08903	7234.0	ORF1ab	1.0	2412.0	6388.0	ORF1ab	1.0	2130.0	282.0	same gene	2021-11	2021	11
7498	6653	845	3	0.08903	7233.0	ORF1ab	3.0	2411.0	6388.0	ORF1ab	1.0	2130.0	281.0	same gene	2021-11	2021	11
6653	7499	846	3	0.08903	6388.0	ORF1ab	1.0	2130.0	7234.0	ORF1ab	1.0	2412.0	282.0	same gene	2021-11	2021	11
6653	7498	845	3	0.08903	6388.0	ORF1ab	1.0	2130.0	7233.0	ORF1ab	3.0	2411.0	281.0	same gene	2021-11	2021	11
6651	7516	865	3	0.08893	6386.0	ORF1ab	2.0	2129.0	7251.0	ORF1ab	3.0	2417.0	288.0	same gene	2021-11	2021	11
7516	6651	865	3	0.08893	7251.0	ORF1ab	3.0	2417.0	6386.0	ORF1ab	2.0	2129.0	288.0	same gene	2021-11	2021	11
7498	21144	13646	3	0.08875	7233.0	ORF1ab	3.0	2411.0	7677.0	ORF1ab	3.0	2559.0	148.0	same gene	2021-11	2021	11
7499	21152	13653	3	0.08875	7234.0	ORF1ab	1.0	2412.0	7685.0	ORF1ab	2.0	2562.0	150.0	same gene	2021-11	2021	11
7499	21144	13645	3	0.08875	7234.0	ORF1ab	1.0	2412.0	7677.0	ORF1ab	3.0	2559.0	147.0	same gene	2021-11	2021	11
21152	7499	13653	3	0.08875	7685.0	ORF1ab	2.0	2562.0	7234.0	ORF1ab	1.0	2412.0	150.0	same gene	2021-11	2021	11
7498	21148	13650	3	0.08875	7233.0	ORF1ab	3.0	2411.0	7681.0	ORF1ab	1.0	2561.0	150.0	same gene	2021-11	2021	11
7499	21148	13649	3	0.08875	7234.0	ORF1ab	1.0	2412.0	7681.0	ORF1ab	1.0	2561.0	149.0	same gene	2021-11	2021	11
21148	7499	13649	3	0.08875	7681.0	ORF1ab	1.0	2561.0	7234.0	ORF1ab	1.0	2412.0	149.0	same gene	2021-11	2021	11
21144	7499	13645	3	0.08875	7677.0	ORF1ab	3.0	2559.0	7234.0	ORF1ab	1.0	2412.0	147.0	same gene	2021-11	2021	11
21144	7498	13646	3	0.08875	7677.0	ORF1ab	3.0	2559.0	7233.0	ORF1ab	3.0	2411.0	148.0	same gene	2021-11	2021	11
21148	7498	13650	3	0.08875	7681.0	ORF1ab	1.0	2561.0	7233.0	ORF1ab	3.0	2411.0	150.0	same gene	2021-11	2021	11
4415	4791	376	3	0.08874	4150.0	ORF1ab	1.0	1384.0	4526.0	ORF1ab	2.0	1509.0	125.0	same gene	2021-11	2021	11
4796	4418	378	3	0.08874	4531.0	ORF1ab	1.0	1511.0	4153.0	ORF1ab	1.0	1385.0	126.0	same gene	2021-11	2021	11
4419	4803	384	3	0.08874	4154.0	ORF1ab	2.0	1385.0	4538.0	ORF1ab	2.0	1513.0	128.0	same gene	2021-11	2021	11
4799	4418	381	3	0.08874	4534.0	ORF1ab	1.0	1512.0	4153.0	ORF1ab	1.0	1385.0	127.0	same gene	2021-11	2021	11
4793	4418	375	3	0.08874	4528.0	ORF1ab	1.0	1510.0	4153.0	ORF1ab	1.0	1385.0	125.0	same gene	2021-11	2021	11
4418	4803	385	3	0.08874	4153.0	ORF1ab	1.0	1385.0	4538.0	ORF1ab	2.0	1513.0	128.0	same gene	2021-11	2021	11
4415	4793	378	3	0.08874	4150.0	ORF1ab	1.0	1384.0	4528.0	ORF1ab	1.0	1510.0	126.0	same gene	2021-11	2021	11
4803	4415	388	3	0.08874	4538.0	ORF1ab	2.0	1513.0	4150.0	ORF1ab	1.0	1384.0	129.0	same gene	2021-11	2021	11
4415	4796	381	3	0.08874	4150.0	ORF1ab	1.0	1384.0	4531.0	ORF1ab	1.0	1511.0	127.0	same gene	2021-11	2021	11
4415	4799	384	3	0.08874	4150.0	ORF1ab	1.0	1384.0	4534.0	ORF1ab	1.0	1512.0	128.0	same gene	2021-11	2021	11
4415	4803	388	3	0.08874	4150.0	ORF1ab	1.0	1384.0	4538.0	ORF1ab	2.0	1513.0	129.0	same gene	2021-11	2021	11
4418	4799	381	3	0.08874	4153.0	ORF1ab	1.0	1385.0	4534.0	ORF1ab	1.0	1512.0	127.0	same gene	2021-11	2021	11
4418	4796	378	3	0.08874	4153.0	ORF1ab	1.0	1385.0	4531.0	ORF1ab	1.0	1511.0	126.0	same gene	2021-11	2021	11
4418	4793	375	3	0.08874	4153.0	ORF1ab	1.0	1385.0	4528.0	ORF1ab	1.0	1510.0	125.0	same gene	2021-11	2021	11
4418	4791	373	3	0.08874	4153.0	ORF1ab	1.0	1385.0	4526.0	ORF1ab	2.0	1509.0	124.0	same gene	2021-11	2021	11
4803	4418	385	3	0.08874	4538.0	ORF1ab	2.0	1513.0	4153.0	ORF1ab	1.0	1385.0	128.0	same gene	2021-11	2021	11
4791	4415	376	3	0.08874	4526.0	ORF1ab	2.0	1509.0	4150.0	ORF1ab	1.0	1384.0	125.0	same gene	2021-11	2021	11
4791	4419	372	3	0.08874	4526.0	ORF1ab	2.0	1509.0	4154.0	ORF1ab	2.0	1385.0	124.0	same gene	2021-11	2021	11
4799	4415	384	3	0.08874	4534.0	ORF1ab	1.0	1512.0	4150.0	ORF1ab	1.0	1384.0	128.0	same gene	2021-11	2021	11
4419	4799	380	3	0.08874	4154.0	ORF1ab	2.0	1385.0	4534.0	ORF1ab	1.0	1512.0	127.0	same gene	2021-11	2021	11
4419	4796	377	3	0.08874	4154.0	ORF1ab	2.0	1385.0	4531.0	ORF1ab	1.0	1511.0	126.0	same gene	2021-11	2021	11
4419	4793	374	3	0.08874	4154.0	ORF1ab	2.0	1385.0	4528.0	ORF1ab	1.0	1510.0	125.0	same gene	2021-11	2021	11
4419	4791	372	3	0.08874	4154.0	ORF1ab	2.0	1385.0	4526.0	ORF1ab	2.0	1509.0	124.0	same gene	2021-11	2021	11
4803	4419	384	3	0.08874	4538.0	ORF1ab	2.0	1513.0	4154.0	ORF1ab	2.0	1385.0	128.0	same gene	2021-11	2021	11
4799	4419	380	3	0.08874	4534.0	ORF1ab	1.0	1512.0	4154.0	ORF1ab	2.0	1385.0	127.0	same gene	2021-11	2021	11
4796	4419	377	3	0.08874	4531.0	ORF1ab	1.0	1511.0	4154.0	ORF1ab	2.0	1385.0	126.0	same gene	2021-11	2021	11
4793	4419	374	3	0.08874	4528.0	ORF1ab	1.0	1510.0	4154.0	ORF1ab	2.0	1385.0	125.0	same gene	2021-11	2021	11
4793	4415	378	3	0.08874	4528.0	ORF1ab	1.0	1510.0	4150.0	ORF1ab	1.0	1384.0	126.0	same gene	2021-11	2021	11
4796	4415	381	3	0.08874	4531.0	ORF1ab	1.0	1511.0	4150.0	ORF1ab	1.0	1384.0	127.0	same gene	2021-11	2021	11
4791	4418	373	3	0.08874	4526.0	ORF1ab	2.0	1509.0	4153.0	ORF1ab	1.0	1385.0	124.0	same gene	2021-11	2021	11
5185	5190	5	3	0.08849	4920.0	ORF1ab	3.0	1640.0	4925.0	ORF1ab	2.0	1642.0	2.0	same gene	2021-11	2021	11
5190	5185	5	3	0.08849	4925.0	ORF1ab	2.0	1642.0	4920.0	ORF1ab	3.0	1640.0	2.0	same gene	2021-11	2021	11
10029	21846	11817	3	0.08845	9764.0	ORF1ab	2.0	3255.0	284.0	S	2.0	95.0		different gene	2021-11	2021	11
21846	10029	11817	3	0.08845	284.0	S	2.0	95.0	9764.0	ORF1ab	2.0	3255.0		different gene	2021-11	2021	11
22227	21995	232	3	0.08821	665.0	S	2.0	222.0	433.0	S	1.0	145.0	77.0	same gene	2021-11	2021	11
21995	22227	232	3	0.08821	433.0	S	1.0	145.0	665.0	S	2.0	222.0	77.0	same gene	2021-11	2021	11
4791	5190	399	3	0.08817	4526.0	ORF1ab	2.0	1509.0	4925.0	ORF1ab	2.0	1642.0	133.0	same gene	2021-11	2021	11
5190	4799	391	3	0.08817	4925.0	ORF1ab	2.0	1642.0	4534.0	ORF1ab	1.0	1512.0	130.0	same gene	2021-11	2021	11
5190	4803	387	3	0.08817	4925.0	ORF1ab	2.0	1642.0	4538.0	ORF1ab	2.0	1513.0	129.0	same gene	2021-11	2021	11
4793	5190	397	3	0.08817	4528.0	ORF1ab	1.0	1510.0	4925.0	ORF1ab	2.0	1642.0	132.0	same gene	2021-11	2021	11
4796	5190	394	3	0.08817	4531.0	ORF1ab	1.0	1511.0	4925.0	ORF1ab	2.0	1642.0	131.0	same gene	2021-11	2021	11
5190	4791	399	3	0.08817	4925.0	ORF1ab	2.0	1642.0	4526.0	ORF1ab	2.0	1509.0	133.0	same gene	2021-11	2021	11
5190	4796	394	3	0.08817	4925.0	ORF1ab	2.0	1642.0	4531.0	ORF1ab	1.0	1511.0	131.0	same gene	2021-11	2021	11
5190	4793	397	3	0.08817	4925.0	ORF1ab	2.0	1642.0	4528.0	ORF1ab	1.0	1510.0	132.0	same gene	2021-11	2021	11
4803	5190	387	3	0.08817	4538.0	ORF1ab	2.0	1513.0	4925.0	ORF1ab	2.0	1642.0	129.0	same gene	2021-11	2021	11
4799	5190	391	3	0.08817	4534.0	ORF1ab	1.0	1512.0	4925.0	ORF1ab	2.0	1642.0	130.0	same gene	2021-11	2021	11
24208	27291	3083	3	0.08802	2646.0	S	3.0	882.0	90.0	ORF6	3.0	30.0		different gene	2021-11	2021	11
27291	24208	3083	3	0.08802	90.0	ORF6	3.0	30.0	2646.0	S	3.0	882.0		different gene	2021-11	2021	11
6399	7499	1100	3	0.08507	6134.0	ORF1ab	2.0	2045.0	7234.0	ORF1ab	1.0	2412.0	367.0	same gene	2021-11	2021	11
7499	6399	1100	3	0.08507	7234.0	ORF1ab	1.0	2412.0	6134.0	ORF1ab	2.0	2045.0	367.0	same gene	2021-11	2021	11
3948	11562	7614	3	0.08453	3683.0	ORF1ab	2.0	1228.0	11297.0	ORF1ab	2.0	3766.0	2538.0	same gene	2021-11	2021	11
11562	3948	7614	3	0.08453	11297.0	ORF1ab	2.0	3766.0	3683.0	ORF1ab	2.0	1228.0	2538.0	same gene	2021-11	2021	11
6959	6954	5	3	0.08263	6694.0	ORF1ab	1.0	2232.0	6689.0	ORF1ab	2.0	2230.0	2.0	same gene	2021-11	2021	11
6954	6959	5	3	0.08263	6689.0	ORF1ab	2.0	2230.0	6694.0	ORF1ab	1.0	2232.0	2.0	same gene	2021-11	2021	11
19551	19306	245	3	0.08234	6084.0	ORF1ab	3.0	2028.0	5839.0	ORF1ab	1.0	1947.0	81.0	same gene	2021-11	2021	11
19306	19551	245	3	0.08234	5839.0	ORF1ab	1.0	1947.0	6084.0	ORF1ab	3.0	2028.0	81.0	same gene	2021-11	2021	11
28095	28048	47	3	0.08207	202.0	ORF8	1.0	68.0	155.0	ORF8	2.0	52.0	16.0	same gene	2021-11	2021	11
28048	28095	47	3	0.08207	155.0	ORF8	2.0	52.0	202.0	ORF8	1.0	68.0	16.0	same gene	2021-11	2021	11
6910	6916	6	3	0.0816	6645.0	ORF1ab	3.0	2215.0	6651.0	ORF1ab	3.0	2217.0	2.0	same gene	2021-11	2021	11
6916	6910	6	3	0.0816	6651.0	ORF1ab	3.0	2217.0	6645.0	ORF1ab	3.0	2215.0	2.0	same gene	2021-11	2021	11
29629	29634	5	3	0.08101	72.0	ORF10	3.0	24.0	77.0	ORF10	2.0	26.0	2.0	same gene	2021-11	2021	11
29634	29626	8	3	0.08101	77.0	ORF10	2.0	26.0	69.0	ORF10	3.0	23.0	3.0	same gene	2021-11	2021	11
29634	29629	5	3	0.08101	77.0	ORF10	2.0	26.0	72.0	ORF10	3.0	24.0	2.0	same gene	2021-11	2021	11
29626	29634	8	3	0.08101	69.0	ORF10	3.0	23.0	77.0	ORF10	2.0	26.0	3.0	same gene	2021-11	2021	11
29622	29629	7	3	0.08099	65.0	ORF10	2.0	22.0	72.0	ORF10	3.0	24.0	2.0	same gene	2021-11	2021	11
29629	29622	7	3	0.08099	72.0	ORF10	3.0	24.0	65.0	ORF10	2.0	22.0	2.0	same gene	2021-11	2021	11
29628	29635	7	3	0.08094	71.0	ORF10	2.0	24.0	78.0	ORF10	3.0	26.0	2.0	same gene	2021-11	2021	11
29635	29628	7	3	0.08094	78.0	ORF10	3.0	26.0	71.0	ORF10	2.0	24.0	2.0	same gene	2021-11	2021	11
29626	29630	4	3	0.08085	69.0	ORF10	3.0	23.0	73.0	ORF10	1.0	25.0	2.0	same gene	2021-11	2021	11
29630	29626	4	3	0.08085	73.0	ORF10	1.0	25.0	69.0	ORF10	3.0	23.0	2.0	same gene	2021-11	2021	11
6909	6900	9	3	0.08038	6644.0	ORF1ab	2.0	2215.0	6635.0	ORF1ab	2.0	2212.0	3.0	same gene	2021-11	2021	11
6900	6909	9	3	0.08038	6635.0	ORF1ab	2.0	2212.0	6644.0	ORF1ab	2.0	2215.0	3.0	same gene	2021-11	2021	11
6961	6952	9	3	0.07999	6696.0	ORF1ab	3.0	2232.0	6687.0	ORF1ab	3.0	2229.0	3.0	same gene	2021-11	2021	11
6952	6961	9	3	0.07999	6687.0	ORF1ab	3.0	2229.0	6696.0	ORF1ab	3.0	2232.0	3.0	same gene	2021-11	2021	11
29623	29629	6	3	0.07997	66.0	ORF10	3.0	22.0	72.0	ORF10	3.0	24.0	2.0	same gene	2021-11	2021	11
29629	29623	6	3	0.07997	72.0	ORF10	3.0	24.0	66.0	ORF10	3.0	22.0	2.0	same gene	2021-11	2021	11
29621	29629	8	3	0.07969	64.0	ORF10	1.0	22.0	72.0	ORF10	3.0	24.0	2.0	same gene	2021-11	2021	11
29629	29621	8	3	0.07969	72.0	ORF10	3.0	24.0	64.0	ORF10	1.0	22.0	2.0	same gene	2021-11	2021	11
29618	29612	6	3	0.07821	61.0	ORF10	1.0	21.0	55.0	ORF10	1.0	19.0	2.0	same gene	2021-11	2021	11
29612	29618	6	3	0.07821	55.0	ORF10	1.0	19.0	61.0	ORF10	1.0	21.0	2.0	same gene	2021-11	2021	11
29643	29636	7	3	0.07806	86.0	ORF10	2.0	29.0	79.0	ORF10	1.0	27.0	2.0	same gene	2021-11	2021	11
29636	29643	7	3	0.07806	79.0	ORF10	1.0	27.0	86.0	ORF10	2.0	29.0	2.0	same gene	2021-11	2021	11
29612	29621	9	3	0.07762	55.0	ORF10	1.0	19.0	64.0	ORF10	1.0	22.0	3.0	same gene	2021-11	2021	11
29621	29612	9	3	0.07762	64.0	ORF10	1.0	22.0	55.0	ORF10	1.0	19.0	3.0	same gene	2021-11	2021	11
21897	27507	5610	3	0.07664	335.0	S	2.0	112.0	114.0	ORF7a	3.0	38.0		different gene	2021-11	2021	11
27507	21897	5610	3	0.07664	114.0	ORF7a	3.0	38.0	335.0	S	2.0	112.0		different gene	2021-11	2021	11
15521	7851	7670	3	0.07633	2054.0	ORF1ab	2.0	685.0	7586.0	ORF1ab	2.0	2529.0	1844.0	same gene	2021-11	2021	11
7851	15521	7670	3	0.07633	7586.0	ORF1ab	2.0	2529.0	2054.0	ORF1ab	2.0	685.0	1844.0	same gene	2021-11	2021	11
25614	17040	8574	3	0.07526	222.0	ORF3a	3.0	74.0	3573.0	ORF1ab	3.0	1191.0		different gene	2021-11	2021	11
17040	25614	8574	3	0.07526	3573.0	ORF1ab	3.0	1191.0	222.0	ORF3a	3.0	74.0		different gene	2021-11	2021	11
1752	268	1484	3	0.07486	1487.0	ORF1ab	2.0	496.0	3.0	ORF1ab	3.0	1.0	495.0	same gene	2021-11	2021	11
1752	267	1485	3	0.07486	1487.0	ORF1ab	2.0	496.0	2.0	ORF1ab	2.0	1.0	495.0	same gene	2021-11	2021	11
267	1752	1485	3	0.07486	2.0	ORF1ab	2.0	1.0	1487.0	ORF1ab	2.0	496.0	495.0	same gene	2021-11	2021	11
266	1752	1486	3	0.07486	1.0	ORF1ab	1.0	1.0	1487.0	ORF1ab	2.0	496.0	495.0	same gene	2021-11	2021	11
1752	266	1486	3	0.07486	1487.0	ORF1ab	2.0	496.0	1.0	ORF1ab	1.0	1.0	495.0	same gene	2021-11	2021	11
268	1752	1484	3	0.07486	3.0	ORF1ab	3.0	1.0	1487.0	ORF1ab	2.0	496.0	495.0	same gene	2021-11	2021	11
18744	15952	2792	3	0.07473	5277.0	ORF1ab	3.0	1759.0	2485.0	ORF1ab	1.0	829.0	930.0	same gene	2021-11	2021	11
15952	18744	2792	3	0.07473	2485.0	ORF1ab	1.0	829.0	5277.0	ORF1ab	3.0	1759.0	930.0	same gene	2021-11	2021	11
21372	27604	6232	3	0.0741	7905.0	ORF1ab	3.0	2635.0	211.0	ORF7a	1.0	71.0		different gene	2021-11	2021	11
27604	21372	6232	3	0.0741	211.0	ORF7a	1.0	71.0	7905.0	ORF1ab	3.0	2635.0		different gene	2021-11	2021	11
6963	6935	28	3	0.07379	6698.0	ORF1ab	2.0	2233.0	6670.0	ORF1ab	1.0	2224.0	9.0	same gene	2021-11	2021	11
6935	6963	28	3	0.07379	6670.0	ORF1ab	1.0	2224.0	6698.0	ORF1ab	2.0	2233.0	9.0	same gene	2021-11	2021	11
29636	29612	24	3	0.07358	79.0	ORF10	1.0	27.0	55.0	ORF10	1.0	19.0	8.0	same gene	2021-11	2021	11
29612	29636	24	3	0.07358	55.0	ORF10	1.0	19.0	79.0	ORF10	1.0	27.0	8.0	same gene	2021-11	2021	11
6954	7042	88	3	0.07328	6689.0	ORF1ab	2.0	2230.0	6777.0	ORF1ab	3.0	2259.0	29.0	same gene	2021-11	2021	11
7042	6954	88	3	0.07328	6777.0	ORF1ab	3.0	2259.0	6689.0	ORF1ab	2.0	2230.0	29.0	same gene	2021-11	2021	11
18133	18128	5	3	0.07285	4666.0	ORF1ab	1.0	1556.0	4661.0	ORF1ab	2.0	1554.0	2.0	same gene	2021-11	2021	11
18128	18133	5	3	0.07285	4661.0	ORF1ab	2.0	1554.0	4666.0	ORF1ab	1.0	1556.0	2.0	same gene	2021-11	2021	11
18133	18127	6	3	0.07281	4666.0	ORF1ab	1.0	1556.0	4660.0	ORF1ab	1.0	1554.0	2.0	same gene	2021-11	2021	11
18127	18133	6	3	0.07281	4660.0	ORF1ab	1.0	1554.0	4666.0	ORF1ab	1.0	1556.0	2.0	same gene	2021-11	2021	11
18129	18133	4	3	0.07267	4662.0	ORF1ab	3.0	1554.0	4666.0	ORF1ab	1.0	1556.0	2.0	same gene	2021-11	2021	11
18133	18129	4	3	0.07267	4666.0	ORF1ab	1.0	1556.0	4662.0	ORF1ab	3.0	1554.0	2.0	same gene	2021-11	2021	11
29618	29637	19	3	0.07259	61.0	ORF10	1.0	21.0	80.0	ORF10	2.0	27.0	6.0	same gene	2021-11	2021	11
29637	29618	19	3	0.07259	80.0	ORF10	2.0	27.0	61.0	ORF10	1.0	21.0	6.0	same gene	2021-11	2021	11
18134	18140	6	3	0.07161	4667.0	ORF1ab	2.0	1556.0	4673.0	ORF1ab	2.0	1558.0	2.0	same gene	2021-11	2021	11
18134	18139	5	3	0.07161	4667.0	ORF1ab	2.0	1556.0	4672.0	ORF1ab	1.0	1558.0	2.0	same gene	2021-11	2021	11
18139	18134	5	3	0.07161	4672.0	ORF1ab	1.0	1558.0	4667.0	ORF1ab	2.0	1556.0	2.0	same gene	2021-11	2021	11
18140	18134	6	3	0.07161	4673.0	ORF1ab	2.0	1558.0	4667.0	ORF1ab	2.0	1556.0	2.0	same gene	2021-11	2021	11
18135	18139	4	3	0.07157	4668.0	ORF1ab	3.0	1556.0	4672.0	ORF1ab	1.0	1558.0	2.0	same gene	2021-11	2021	11
18139	18135	4	3	0.07157	4672.0	ORF1ab	1.0	1558.0	4668.0	ORF1ab	3.0	1556.0	2.0	same gene	2021-11	2021	11
18136	18130	6	3	0.07032	4669.0	ORF1ab	1.0	1557.0	4663.0	ORF1ab	1.0	1555.0	2.0	same gene	2021-11	2021	11
18140	18128	12	3	0.07032	4673.0	ORF1ab	2.0	1558.0	4661.0	ORF1ab	2.0	1554.0	4.0	same gene	2021-11	2021	11
18139	18130	9	3	0.07032	4672.0	ORF1ab	1.0	1558.0	4663.0	ORF1ab	1.0	1555.0	3.0	same gene	2021-11	2021	11
18140	18130	10	3	0.07032	4673.0	ORF1ab	2.0	1558.0	4663.0	ORF1ab	1.0	1555.0	3.0	same gene	2021-11	2021	11
18139	18133	6	3	0.07032	4672.0	ORF1ab	1.0	1558.0	4666.0	ORF1ab	1.0	1556.0	2.0	same gene	2021-11	2021	11
18140	18133	7	3	0.07032	4673.0	ORF1ab	2.0	1558.0	4666.0	ORF1ab	1.0	1556.0	2.0	same gene	2021-11	2021	11
18139	18128	11	3	0.07032	4672.0	ORF1ab	1.0	1558.0	4661.0	ORF1ab	2.0	1554.0	4.0	same gene	2021-11	2021	11
18137	18128	9	3	0.07032	4670.0	ORF1ab	2.0	1557.0	4661.0	ORF1ab	2.0	1554.0	3.0	same gene	2021-11	2021	11
18136	18128	8	3	0.07032	4669.0	ORF1ab	1.0	1557.0	4661.0	ORF1ab	2.0	1554.0	3.0	same gene	2021-11	2021	11
18137	18130	7	3	0.07032	4670.0	ORF1ab	2.0	1557.0	4663.0	ORF1ab	1.0	1555.0	2.0	same gene	2021-11	2021	11
18128	18139	11	3	0.07032	4661.0	ORF1ab	2.0	1554.0	4672.0	ORF1ab	1.0	1558.0	4.0	same gene	2021-11	2021	11
18128	18140	12	3	0.07032	4661.0	ORF1ab	2.0	1554.0	4673.0	ORF1ab	2.0	1558.0	4.0	same gene	2021-11	2021	11
18133	18140	7	3	0.07032	4666.0	ORF1ab	1.0	1556.0	4673.0	ORF1ab	2.0	1558.0	2.0	same gene	2021-11	2021	11
18133	18139	6	3	0.07032	4666.0	ORF1ab	1.0	1556.0	4672.0	ORF1ab	1.0	1558.0	2.0	same gene	2021-11	2021	11
18128	18136	8	3	0.07032	4661.0	ORF1ab	2.0	1554.0	4669.0	ORF1ab	1.0	1557.0	3.0	same gene	2021-11	2021	11
18128	18137	9	3	0.07032	4661.0	ORF1ab	2.0	1554.0	4670.0	ORF1ab	2.0	1557.0	3.0	same gene	2021-11	2021	11
18130	18140	10	3	0.07032	4663.0	ORF1ab	1.0	1555.0	4673.0	ORF1ab	2.0	1558.0	3.0	same gene	2021-11	2021	11
18130	18139	9	3	0.07032	4663.0	ORF1ab	1.0	1555.0	4672.0	ORF1ab	1.0	1558.0	3.0	same gene	2021-11	2021	11
18130	18137	7	3	0.07032	4663.0	ORF1ab	1.0	1555.0	4670.0	ORF1ab	2.0	1557.0	2.0	same gene	2021-11	2021	11
18130	18136	6	3	0.07032	4663.0	ORF1ab	1.0	1555.0	4669.0	ORF1ab	1.0	1557.0	2.0	same gene	2021-11	2021	11
1191	1267	76	3	0.07013	926.0	ORF1ab	2.0	309.0	1002.0	ORF1ab	3.0	334.0	25.0	same gene	2021-11	2021	11
1267	1191	76	3	0.07013	1002.0	ORF1ab	3.0	334.0	926.0	ORF1ab	2.0	309.0	25.0	same gene	2021-11	2021	11
23063	23055	8	3	0.07004	1501.0	S	1.0	501.0	1493.0	S	2.0	498.0	3.0	same gene	2021-11	2021	11
23055	23063	8	3	0.07004	1493.0	S	2.0	498.0	1501.0	S	1.0	501.0	3.0	same gene	2021-11	2021	11
18151	18145	6	3	0.06981	4684.0	ORF1ab	1.0	1562.0	4678.0	ORF1ab	1.0	1560.0	2.0	same gene	2021-11	2021	11
18152	18145	7	3	0.06981	4685.0	ORF1ab	2.0	1562.0	4678.0	ORF1ab	1.0	1560.0	2.0	same gene	2021-11	2021	11
18145	18151	6	3	0.06981	4678.0	ORF1ab	1.0	1560.0	4684.0	ORF1ab	1.0	1562.0	2.0	same gene	2021-11	2021	11
18145	18152	7	3	0.06981	4678.0	ORF1ab	1.0	1560.0	4685.0	ORF1ab	2.0	1562.0	2.0	same gene	2021-11	2021	11
18151	18146	5	3	0.06972	4684.0	ORF1ab	1.0	1562.0	4679.0	ORF1ab	2.0	1560.0	2.0	same gene	2021-11	2021	11
18152	18146	6	3	0.06972	4685.0	ORF1ab	2.0	1562.0	4679.0	ORF1ab	2.0	1560.0	2.0	same gene	2021-11	2021	11
18146	18152	6	3	0.06972	4679.0	ORF1ab	2.0	1560.0	4685.0	ORF1ab	2.0	1562.0	2.0	same gene	2021-11	2021	11
18146	18151	5	3	0.06972	4679.0	ORF1ab	2.0	1560.0	4684.0	ORF1ab	1.0	1562.0	2.0	same gene	2021-11	2021	11
18147	18152	5	3	0.06927	4680.0	ORF1ab	3.0	1560.0	4685.0	ORF1ab	2.0	1562.0	2.0	same gene	2021-11	2021	11
18147	18151	4	3	0.06927	4680.0	ORF1ab	3.0	1560.0	4684.0	ORF1ab	1.0	1562.0	2.0	same gene	2021-11	2021	11
18151	18147	4	3	0.06927	4684.0	ORF1ab	1.0	1562.0	4680.0	ORF1ab	3.0	1560.0	2.0	same gene	2021-11	2021	11
18152	18147	5	3	0.06927	4685.0	ORF1ab	2.0	1562.0	4680.0	ORF1ab	3.0	1560.0	2.0	same gene	2021-11	2021	11
18160	18154	6	3	0.06906	4693.0	ORF1ab	1.0	1565.0	4687.0	ORF1ab	1.0	1563.0	2.0	same gene	2021-11	2021	11
18154	18160	6	3	0.06906	4687.0	ORF1ab	1.0	1563.0	4693.0	ORF1ab	1.0	1565.0	2.0	same gene	2021-11	2021	11
23055	23075	20	3	0.06905	1493.0	S	2.0	498.0	1513.0	S	1.0	505.0	7.0	same gene	2021-11	2021	11
23075	23055	20	3	0.06905	1513.0	S	1.0	505.0	1493.0	S	2.0	498.0	7.0	same gene	2021-11	2021	11
18161	18154	7	3	0.06903	4694.0	ORF1ab	2.0	1565.0	4687.0	ORF1ab	1.0	1563.0	2.0	same gene	2021-11	2021	11
18154	18161	7	3	0.06903	4687.0	ORF1ab	1.0	1563.0	4694.0	ORF1ab	2.0	1565.0	2.0	same gene	2021-11	2021	11
18154	18164	10	3	0.06899	4687.0	ORF1ab	1.0	1563.0	4697.0	ORF1ab	2.0	1566.0	3.0	same gene	2021-11	2021	11
18164	18154	10	3	0.06899	4697.0	ORF1ab	2.0	1566.0	4687.0	ORF1ab	1.0	1563.0	3.0	same gene	2021-11	2021	11
18153	18158	5	3	0.06898	4686.0	ORF1ab	3.0	1562.0	4691.0	ORF1ab	2.0	1564.0	2.0	same gene	2021-11	2021	11
18153	18160	7	3	0.06898	4686.0	ORF1ab	3.0	1562.0	4693.0	ORF1ab	1.0	1565.0	3.0	same gene	2021-11	2021	11
18160	18153	7	3	0.06898	4693.0	ORF1ab	1.0	1565.0	4686.0	ORF1ab	3.0	1562.0	3.0	same gene	2021-11	2021	11
18158	18153	5	3	0.06898	4691.0	ORF1ab	2.0	1564.0	4686.0	ORF1ab	3.0	1562.0	2.0	same gene	2021-11	2021	11
18160	18156	4	3	0.06897	4693.0	ORF1ab	1.0	1565.0	4689.0	ORF1ab	3.0	1563.0	2.0	same gene	2021-11	2021	11
18156	18160	4	3	0.06897	4689.0	ORF1ab	3.0	1563.0	4693.0	ORF1ab	1.0	1565.0	2.0	same gene	2021-11	2021	11
18162	18154	8	3	0.06895	4695.0	ORF1ab	3.0	1565.0	4687.0	ORF1ab	1.0	1563.0	2.0	same gene	2021-11	2021	11
18154	18162	8	3	0.06895	4687.0	ORF1ab	1.0	1563.0	4695.0	ORF1ab	3.0	1565.0	2.0	same gene	2021-11	2021	11
29588	29584	4	3	0.06894	31.0	ORF10	1.0	11.0	27.0	ORF10	3.0	9.0	2.0	same gene	2021-11	2021	11
29584	29588	4	3	0.06894	27.0	ORF10	3.0	9.0	31.0	ORF10	1.0	11.0	2.0	same gene	2021-11	2021	11
18163	18154	9	3	0.06882	4696.0	ORF1ab	1.0	1566.0	4687.0	ORF1ab	1.0	1563.0	3.0	same gene	2021-11	2021	11
18154	18163	9	3	0.06882	4687.0	ORF1ab	1.0	1563.0	4696.0	ORF1ab	1.0	1566.0	3.0	same gene	2021-11	2021	11
18144	18152	8	3	0.06856	4677.0	ORF1ab	3.0	1559.0	4685.0	ORF1ab	2.0	1562.0	3.0	same gene	2021-11	2021	11
18144	18151	7	3	0.06856	4677.0	ORF1ab	3.0	1559.0	4684.0	ORF1ab	1.0	1562.0	3.0	same gene	2021-11	2021	11
18151	18144	7	3	0.06856	4684.0	ORF1ab	1.0	1562.0	4677.0	ORF1ab	3.0	1559.0	3.0	same gene	2021-11	2021	11
18152	18144	8	3	0.06856	4685.0	ORF1ab	2.0	1562.0	4677.0	ORF1ab	3.0	1559.0	3.0	same gene	2021-11	2021	11
18170	18165	5	3	0.06853	4703.0	ORF1ab	2.0	1568.0	4698.0	ORF1ab	3.0	1566.0	2.0	same gene	2021-11	2021	11
18165	18170	5	3	0.06853	4698.0	ORF1ab	3.0	1566.0	4703.0	ORF1ab	2.0	1568.0	2.0	same gene	2021-11	2021	11
23068	23073	5	3	0.06849	1506.0	S	3.0	502.0	1511.0	S	2.0	504.0	2.0	same gene	2021-11	2021	11
23073	23068	5	3	0.06849	1511.0	S	2.0	504.0	1506.0	S	3.0	502.0	2.0	same gene	2021-11	2021	11
18165	18169	4	3	0.06839	4698.0	ORF1ab	3.0	1566.0	4702.0	ORF1ab	1.0	1568.0	2.0	same gene	2021-11	2021	11
18169	18165	4	3	0.06839	4702.0	ORF1ab	1.0	1568.0	4698.0	ORF1ab	3.0	1566.0	2.0	same gene	2021-11	2021	11
18145	18154	9	3	0.06819	4678.0	ORF1ab	1.0	1560.0	4687.0	ORF1ab	1.0	1563.0	3.0	same gene	2021-11	2021	11
18154	18145	9	3	0.06819	4687.0	ORF1ab	1.0	1563.0	4678.0	ORF1ab	1.0	1560.0	3.0	same gene	2021-11	2021	11
18160	18151	9	3	0.06818	4693.0	ORF1ab	1.0	1565.0	4684.0	ORF1ab	1.0	1562.0	3.0	same gene	2021-11	2021	11
18151	18160	9	3	0.06818	4684.0	ORF1ab	1.0	1562.0	4693.0	ORF1ab	1.0	1565.0	3.0	same gene	2021-11	2021	11
509	7499	6990	3	0.06814	244.0	ORF1ab	1.0	82.0	7234.0	ORF1ab	1.0	2412.0	2330.0	same gene	2021-11	2021	11
509	7498	6989	3	0.06814	244.0	ORF1ab	1.0	82.0	7233.0	ORF1ab	3.0	2411.0	2329.0	same gene	2021-11	2021	11
7498	509	6989	3	0.06814	7233.0	ORF1ab	3.0	2411.0	244.0	ORF1ab	1.0	82.0	2329.0	same gene	2021-11	2021	11
7499	509	6990	3	0.06814	7234.0	ORF1ab	1.0	2412.0	244.0	ORF1ab	1.0	82.0	2330.0	same gene	2021-11	2021	11
18165	18154	11	3	0.06808	4698.0	ORF1ab	3.0	1566.0	4687.0	ORF1ab	1.0	1563.0	3.0	same gene	2021-11	2021	11
18154	18168	14	3	0.06808	4687.0	ORF1ab	1.0	1563.0	4701.0	ORF1ab	3.0	1567.0	4.0	same gene	2021-11	2021	11
18168	18154	14	3	0.06808	4701.0	ORF1ab	3.0	1567.0	4687.0	ORF1ab	1.0	1563.0	4.0	same gene	2021-11	2021	11
18154	18165	11	3	0.06808	4687.0	ORF1ab	1.0	1563.0	4698.0	ORF1ab	3.0	1566.0	3.0	same gene	2021-11	2021	11
18172	18168	4	3	0.06734	4705.0	ORF1ab	1.0	1569.0	4701.0	ORF1ab	3.0	1567.0	2.0	same gene	2021-11	2021	11
18168	18172	4	3	0.06734	4701.0	ORF1ab	3.0	1567.0	4705.0	ORF1ab	1.0	1569.0	2.0	same gene	2021-11	2021	11
23055	23048	7	3	0.06644	1493.0	S	2.0	498.0	1486.0	S	1.0	496.0	2.0	same gene	2021-11	2021	11
23048	23055	7	3	0.06644	1486.0	S	1.0	496.0	1493.0	S	2.0	498.0	2.0	same gene	2021-11	2021	11
19006	8829	10177	3	0.06632	5539.0	ORF1ab	1.0	1847.0	8564.0	ORF1ab	2.0	2855.0	1008.0	same gene	2021-11	2021	11
8829	19006	10177	3	0.06632	8564.0	ORF1ab	2.0	2855.0	5539.0	ORF1ab	1.0	1847.0	1008.0	same gene	2021-11	2021	11
18185	18191	6	3	0.06566	4718.0	ORF1ab	2.0	1573.0	4724.0	ORF1ab	2.0	1575.0	2.0	same gene	2021-11	2021	11
18191	18185	6	3	0.06566	4724.0	ORF1ab	2.0	1575.0	4718.0	ORF1ab	2.0	1573.0	2.0	same gene	2021-11	2021	11
18190	18185	5	3	0.06566	4723.0	ORF1ab	1.0	1575.0	4718.0	ORF1ab	2.0	1573.0	2.0	same gene	2021-11	2021	11
18185	18190	5	3	0.06566	4718.0	ORF1ab	2.0	1573.0	4723.0	ORF1ab	1.0	1575.0	2.0	same gene	2021-11	2021	11
18186	18190	4	3	0.06554	4719.0	ORF1ab	3.0	1573.0	4723.0	ORF1ab	1.0	1575.0	2.0	same gene	2021-11	2021	11
18186	18191	5	3	0.06554	4719.0	ORF1ab	3.0	1573.0	4724.0	ORF1ab	2.0	1575.0	2.0	same gene	2021-11	2021	11
18191	18186	5	3	0.06554	4724.0	ORF1ab	2.0	1575.0	4719.0	ORF1ab	3.0	1573.0	2.0	same gene	2021-11	2021	11
18190	18186	4	3	0.06554	4723.0	ORF1ab	1.0	1575.0	4719.0	ORF1ab	3.0	1573.0	2.0	same gene	2021-11	2021	11
18174	18178	4	3	0.06549	4707.0	ORF1ab	3.0	1569.0	4711.0	ORF1ab	1.0	1571.0	2.0	same gene	2021-11	2021	11
18178	18174	4	3	0.06549	4711.0	ORF1ab	1.0	1571.0	4707.0	ORF1ab	3.0	1569.0	2.0	same gene	2021-11	2021	11
18177	18182	5	3	0.06546	4710.0	ORF1ab	3.0	1570.0	4715.0	ORF1ab	2.0	1572.0	2.0	same gene	2021-11	2021	11
18177	18181	4	3	0.06546	4710.0	ORF1ab	3.0	1570.0	4714.0	ORF1ab	1.0	1572.0	2.0	same gene	2021-11	2021	11
18174	18181	7	3	0.06546	4707.0	ORF1ab	3.0	1569.0	4714.0	ORF1ab	1.0	1572.0	3.0	same gene	2021-11	2021	11
18182	18177	5	3	0.06546	4715.0	ORF1ab	2.0	1572.0	4710.0	ORF1ab	3.0	1570.0	2.0	same gene	2021-11	2021	11
18181	18177	4	3	0.06546	4714.0	ORF1ab	1.0	1572.0	4710.0	ORF1ab	3.0	1570.0	2.0	same gene	2021-11	2021	11
18181	18174	7	3	0.06546	4714.0	ORF1ab	1.0	1572.0	4707.0	ORF1ab	3.0	1569.0	3.0	same gene	2021-11	2021	11
18177	18183	6	3	0.0654	4710.0	ORF1ab	3.0	1570.0	4716.0	ORF1ab	3.0	1572.0	2.0	same gene	2021-11	2021	11
18183	18177	6	3	0.0654	4716.0	ORF1ab	3.0	1572.0	4710.0	ORF1ab	3.0	1570.0	2.0	same gene	2021-11	2021	11
18173	18178	5	3	0.06482	4706.0	ORF1ab	2.0	1569.0	4711.0	ORF1ab	1.0	1571.0	2.0	same gene	2021-11	2021	11
18178	18173	5	3	0.06482	4711.0	ORF1ab	1.0	1571.0	4706.0	ORF1ab	2.0	1569.0	2.0	same gene	2021-11	2021	11
18084	18057	27	3	0.06476	4617.0	ORF1ab	3.0	1539.0	4590.0	ORF1ab	3.0	1530.0	9.0	same gene	2021-11	2021	11
18057	18084	27	3	0.06476	4590.0	ORF1ab	3.0	1530.0	4617.0	ORF1ab	3.0	1539.0	9.0	same gene	2021-11	2021	11
18116	18121	5	3	0.06455	4649.0	ORF1ab	2.0	1550.0	4654.0	ORF1ab	1.0	1552.0	2.0	same gene	2021-11	2021	11
18121	18116	5	3	0.06455	4654.0	ORF1ab	1.0	1552.0	4649.0	ORF1ab	2.0	1550.0	2.0	same gene	2021-11	2021	11
18184	18177	7	3	0.06453	4717.0	ORF1ab	1.0	1573.0	4710.0	ORF1ab	3.0	1570.0	3.0	same gene	2021-11	2021	11
18184	18178	6	3	0.06453	4717.0	ORF1ab	1.0	1573.0	4711.0	ORF1ab	1.0	1571.0	2.0	same gene	2021-11	2021	11
18177	18184	7	3	0.06453	4710.0	ORF1ab	3.0	1570.0	4717.0	ORF1ab	1.0	1573.0	3.0	same gene	2021-11	2021	11
18178	18184	6	3	0.06453	4711.0	ORF1ab	1.0	1571.0	4717.0	ORF1ab	1.0	1573.0	2.0	same gene	2021-11	2021	11
18190	18184	6	3	0.06427	4723.0	ORF1ab	1.0	1575.0	4717.0	ORF1ab	1.0	1573.0	2.0	same gene	2021-11	2021	11
18191	18184	7	3	0.06427	4724.0	ORF1ab	2.0	1575.0	4717.0	ORF1ab	1.0	1573.0	2.0	same gene	2021-11	2021	11
18184	18191	7	3	0.06427	4717.0	ORF1ab	1.0	1573.0	4724.0	ORF1ab	2.0	1575.0	2.0	same gene	2021-11	2021	11
18184	18190	6	3	0.06427	4717.0	ORF1ab	1.0	1573.0	4723.0	ORF1ab	1.0	1575.0	2.0	same gene	2021-11	2021	11
18028	18048	20	3	0.06361	4561.0	ORF1ab	1.0	1521.0	4581.0	ORF1ab	3.0	1527.0	6.0	same gene	2021-11	2021	11
18048	18028	20	3	0.06361	4581.0	ORF1ab	3.0	1527.0	4561.0	ORF1ab	1.0	1521.0	6.0	same gene	2021-11	2021	11
18215	18226	11	3	0.06352	4748.0	ORF1ab	2.0	1583.0	4759.0	ORF1ab	1.0	1587.0	4.0	same gene	2021-11	2021	11
18212	18223	11	3	0.06352	4745.0	ORF1ab	2.0	1582.0	4756.0	ORF1ab	1.0	1586.0	4.0	same gene	2021-11	2021	11
18215	18235	20	3	0.06352	4748.0	ORF1ab	2.0	1583.0	4768.0	ORF1ab	1.0	1590.0	7.0	same gene	2021-11	2021	11
18229	18223	6	3	0.06352	4762.0	ORF1ab	1.0	1588.0	4756.0	ORF1ab	1.0	1586.0	2.0	same gene	2021-11	2021	11
18212	18220	8	3	0.06352	4745.0	ORF1ab	2.0	1582.0	4753.0	ORF1ab	1.0	1585.0	3.0	same gene	2021-11	2021	11
18212	18221	9	3	0.06352	4745.0	ORF1ab	2.0	1582.0	4754.0	ORF1ab	2.0	1585.0	3.0	same gene	2021-11	2021	11
18215	18232	17	3	0.06352	4748.0	ORF1ab	2.0	1583.0	4765.0	ORF1ab	1.0	1589.0	6.0	same gene	2021-11	2021	11
18212	18226	14	3	0.06352	4745.0	ORF1ab	2.0	1582.0	4759.0	ORF1ab	1.0	1587.0	5.0	same gene	2021-11	2021	11
18212	18229	17	3	0.06352	4745.0	ORF1ab	2.0	1582.0	4762.0	ORF1ab	1.0	1588.0	6.0	same gene	2021-11	2021	11
18212	18232	20	3	0.06352	4745.0	ORF1ab	2.0	1582.0	4765.0	ORF1ab	1.0	1589.0	7.0	same gene	2021-11	2021	11
18212	18235	23	3	0.06352	4745.0	ORF1ab	2.0	1582.0	4768.0	ORF1ab	1.0	1590.0	8.0	same gene	2021-11	2021	11
18215	18229	14	3	0.06352	4748.0	ORF1ab	2.0	1583.0	4762.0	ORF1ab	1.0	1588.0	5.0	same gene	2021-11	2021	11
18218	18205	13	3	0.06352	4751.0	ORF1ab	2.0	1584.0	4738.0	ORF1ab	1.0	1580.0	4.0	same gene	2021-11	2021	11
18215	18220	5	3	0.06352	4748.0	ORF1ab	2.0	1583.0	4753.0	ORF1ab	1.0	1585.0	2.0	same gene	2021-11	2021	11
18215	18221	6	3	0.06352	4748.0	ORF1ab	2.0	1583.0	4754.0	ORF1ab	2.0	1585.0	2.0	same gene	2021-11	2021	11
18232	18221	11	3	0.06352	4765.0	ORF1ab	1.0	1589.0	4754.0	ORF1ab	2.0	1585.0	4.0	same gene	2021-11	2021	11
18215	18223	8	3	0.06352	4748.0	ORF1ab	2.0	1583.0	4756.0	ORF1ab	1.0	1586.0	3.0	same gene	2021-11	2021	11
18235	18221	14	3	0.06352	4768.0	ORF1ab	1.0	1590.0	4754.0	ORF1ab	2.0	1585.0	5.0	same gene	2021-11	2021	11
18218	18229	11	3	0.06352	4751.0	ORF1ab	2.0	1584.0	4762.0	ORF1ab	1.0	1588.0	4.0	same gene	2021-11	2021	11
18219	18205	14	3	0.06352	4752.0	ORF1ab	3.0	1584.0	4738.0	ORF1ab	1.0	1580.0	4.0	same gene	2021-11	2021	11
18217	18223	6	3	0.06352	4750.0	ORF1ab	1.0	1584.0	4756.0	ORF1ab	1.0	1586.0	2.0	same gene	2021-11	2021	11
18221	18235	14	3	0.06352	4754.0	ORF1ab	2.0	1585.0	4768.0	ORF1ab	1.0	1590.0	5.0	same gene	2021-11	2021	11
18221	18232	11	3	0.06352	4754.0	ORF1ab	2.0	1585.0	4765.0	ORF1ab	1.0	1589.0	4.0	same gene	2021-11	2021	11
18221	18229	8	3	0.06352	4754.0	ORF1ab	2.0	1585.0	4762.0	ORF1ab	1.0	1588.0	3.0	same gene	2021-11	2021	11
18221	18226	5	3	0.06352	4754.0	ORF1ab	2.0	1585.0	4759.0	ORF1ab	1.0	1587.0	2.0	same gene	2021-11	2021	11
18223	18205	18	3	0.06352	4756.0	ORF1ab	1.0	1586.0	4738.0	ORF1ab	1.0	1580.0	6.0	same gene	2021-11	2021	11
18220	18235	15	3	0.06352	4753.0	ORF1ab	1.0	1585.0	4768.0	ORF1ab	1.0	1590.0	5.0	same gene	2021-11	2021	11
18220	18232	12	3	0.06352	4753.0	ORF1ab	1.0	1585.0	4765.0	ORF1ab	1.0	1589.0	4.0	same gene	2021-11	2021	11
18232	18220	12	3	0.06352	4765.0	ORF1ab	1.0	1589.0	4753.0	ORF1ab	1.0	1585.0	4.0	same gene	2021-11	2021	11
18220	18229	9	3	0.06352	4753.0	ORF1ab	1.0	1585.0	4762.0	ORF1ab	1.0	1588.0	3.0	same gene	2021-11	2021	11
18220	18226	6	3	0.06352	4753.0	ORF1ab	1.0	1585.0	4759.0	ORF1ab	1.0	1587.0	2.0	same gene	2021-11	2021	11
18235	18220	15	3	0.06352	4768.0	ORF1ab	1.0	1590.0	4753.0	ORF1ab	1.0	1585.0	5.0	same gene	2021-11	2021	11
18219	18235	16	3	0.06352	4752.0	ORF1ab	3.0	1584.0	4768.0	ORF1ab	1.0	1590.0	6.0	same gene	2021-11	2021	11
18219	18232	13	3	0.06352	4752.0	ORF1ab	3.0	1584.0	4765.0	ORF1ab	1.0	1589.0	5.0	same gene	2021-11	2021	11
18219	18229	10	3	0.06352	4752.0	ORF1ab	3.0	1584.0	4762.0	ORF1ab	1.0	1588.0	4.0	same gene	2021-11	2021	11
18219	18226	7	3	0.06352	4752.0	ORF1ab	3.0	1584.0	4759.0	ORF1ab	1.0	1587.0	3.0	same gene	2021-11	2021	11
18219	18223	4	3	0.06352	4752.0	ORF1ab	3.0	1584.0	4756.0	ORF1ab	1.0	1586.0	2.0	same gene	2021-11	2021	11
18221	18205	16	3	0.06352	4754.0	ORF1ab	2.0	1585.0	4738.0	ORF1ab	1.0	1580.0	5.0	same gene	2021-11	2021	11
18218	18235	17	3	0.06352	4751.0	ORF1ab	2.0	1584.0	4768.0	ORF1ab	1.0	1590.0	6.0	same gene	2021-11	2021	11
18226	18221	5	3	0.06352	4759.0	ORF1ab	1.0	1587.0	4754.0	ORF1ab	2.0	1585.0	2.0	same gene	2021-11	2021	11
18218	18232	14	3	0.06352	4751.0	ORF1ab	2.0	1584.0	4765.0	ORF1ab	1.0	1589.0	5.0	same gene	2021-11	2021	11
18212	18218	6	3	0.06352	4745.0	ORF1ab	2.0	1582.0	4751.0	ORF1ab	2.0	1584.0	2.0	same gene	2021-11	2021	11
18218	18226	8	3	0.06352	4751.0	ORF1ab	2.0	1584.0	4759.0	ORF1ab	1.0	1587.0	3.0	same gene	2021-11	2021	11
18218	18223	5	3	0.06352	4751.0	ORF1ab	2.0	1584.0	4756.0	ORF1ab	1.0	1586.0	2.0	same gene	2021-11	2021	11
18229	18221	8	3	0.06352	4762.0	ORF1ab	1.0	1588.0	4754.0	ORF1ab	2.0	1585.0	3.0	same gene	2021-11	2021	11
18220	18205	15	3	0.06352	4753.0	ORF1ab	1.0	1585.0	4738.0	ORF1ab	1.0	1580.0	5.0	same gene	2021-11	2021	11
18217	18235	18	3	0.06352	4750.0	ORF1ab	1.0	1584.0	4768.0	ORF1ab	1.0	1590.0	6.0	same gene	2021-11	2021	11
18217	18232	15	3	0.06352	4750.0	ORF1ab	1.0	1584.0	4765.0	ORF1ab	1.0	1589.0	5.0	same gene	2021-11	2021	11
18217	18229	12	3	0.06352	4750.0	ORF1ab	1.0	1584.0	4762.0	ORF1ab	1.0	1588.0	4.0	same gene	2021-11	2021	11
18217	18226	9	3	0.06352	4750.0	ORF1ab	1.0	1584.0	4759.0	ORF1ab	1.0	1587.0	3.0	same gene	2021-11	2021	11
18212	18219	7	3	0.06352	4745.0	ORF1ab	2.0	1582.0	4752.0	ORF1ab	3.0	1584.0	2.0	same gene	2021-11	2021	11
18208	18232	24	3	0.06352	4741.0	ORF1ab	1.0	1581.0	4765.0	ORF1ab	1.0	1589.0	8.0	same gene	2021-11	2021	11
18232	18223	9	3	0.06352	4765.0	ORF1ab	1.0	1589.0	4756.0	ORF1ab	1.0	1586.0	3.0	same gene	2021-11	2021	11
18205	18235	30	3	0.06352	4738.0	ORF1ab	1.0	1580.0	4768.0	ORF1ab	1.0	1590.0	10.0	same gene	2021-11	2021	11
18207	18221	14	3	0.06352	4740.0	ORF1ab	3.0	1580.0	4754.0	ORF1ab	2.0	1585.0	5.0	same gene	2021-11	2021	11
18207	18220	13	3	0.06352	4740.0	ORF1ab	3.0	1580.0	4753.0	ORF1ab	1.0	1585.0	5.0	same gene	2021-11	2021	11
18207	18219	12	3	0.06352	4740.0	ORF1ab	3.0	1580.0	4752.0	ORF1ab	3.0	1584.0	4.0	same gene	2021-11	2021	11
18207	18218	11	3	0.06352	4740.0	ORF1ab	3.0	1580.0	4751.0	ORF1ab	2.0	1584.0	4.0	same gene	2021-11	2021	11
18207	18217	10	3	0.06352	4740.0	ORF1ab	3.0	1580.0	4750.0	ORF1ab	1.0	1584.0	4.0	same gene	2021-11	2021	11
18207	18215	8	3	0.06352	4740.0	ORF1ab	3.0	1580.0	4748.0	ORF1ab	2.0	1583.0	3.0	same gene	2021-11	2021	11
18207	18212	5	3	0.06352	4740.0	ORF1ab	3.0	1580.0	4745.0	ORF1ab	2.0	1582.0	2.0	same gene	2021-11	2021	11
18207	18211	4	3	0.06352	4740.0	ORF1ab	3.0	1580.0	4744.0	ORF1ab	1.0	1582.0	2.0	same gene	2021-11	2021	11
18206	18235	29	3	0.06352	4739.0	ORF1ab	2.0	1580.0	4768.0	ORF1ab	1.0	1590.0	10.0	same gene	2021-11	2021	11
18206	18232	26	3	0.06352	4739.0	ORF1ab	2.0	1580.0	4765.0	ORF1ab	1.0	1589.0	9.0	same gene	2021-11	2021	11
18206	18217	11	3	0.06352	4739.0	ORF1ab	2.0	1580.0	4750.0	ORF1ab	1.0	1584.0	4.0	same gene	2021-11	2021	11
18206	18215	9	3	0.06352	4739.0	ORF1ab	2.0	1580.0	4748.0	ORF1ab	2.0	1583.0	3.0	same gene	2021-11	2021	11
18206	18212	6	3	0.06352	4739.0	ORF1ab	2.0	1580.0	4745.0	ORF1ab	2.0	1582.0	2.0	same gene	2021-11	2021	11
18205	18232	27	3	0.06352	4738.0	ORF1ab	1.0	1580.0	4765.0	ORF1ab	1.0	1589.0	9.0	same gene	2021-11	2021	11
18212	18217	5	3	0.06352	4745.0	ORF1ab	2.0	1582.0	4750.0	ORF1ab	1.0	1584.0	2.0	same gene	2021-11	2021	11
18205	18229	24	3	0.06352	4738.0	ORF1ab	1.0	1580.0	4762.0	ORF1ab	1.0	1588.0	8.0	same gene	2021-11	2021	11
18205	18226	21	3	0.06352	4738.0	ORF1ab	1.0	1580.0	4759.0	ORF1ab	1.0	1587.0	7.0	same gene	2021-11	2021	11
18205	18223	18	3	0.06352	4738.0	ORF1ab	1.0	1580.0	4756.0	ORF1ab	1.0	1586.0	6.0	same gene	2021-11	2021	11
18205	18221	16	3	0.06352	4738.0	ORF1ab	1.0	1580.0	4754.0	ORF1ab	2.0	1585.0	5.0	same gene	2021-11	2021	11
18205	18220	15	3	0.06352	4738.0	ORF1ab	1.0	1580.0	4753.0	ORF1ab	1.0	1585.0	5.0	same gene	2021-11	2021	11
18205	18219	14	3	0.06352	4738.0	ORF1ab	1.0	1580.0	4752.0	ORF1ab	3.0	1584.0	4.0	same gene	2021-11	2021	11
18205	18218	13	3	0.06352	4738.0	ORF1ab	1.0	1580.0	4751.0	ORF1ab	2.0	1584.0	4.0	same gene	2021-11	2021	11
18205	18217	12	3	0.06352	4738.0	ORF1ab	1.0	1580.0	4750.0	ORF1ab	1.0	1584.0	4.0	same gene	2021-11	2021	11
18205	18215	10	3	0.06352	4738.0	ORF1ab	1.0	1580.0	4748.0	ORF1ab	2.0	1583.0	3.0	same gene	2021-11	2021	11
18205	18212	7	3	0.06352	4738.0	ORF1ab	1.0	1580.0	4745.0	ORF1ab	2.0	1582.0	2.0	same gene	2021-11	2021	11
18205	18211	6	3	0.06352	4738.0	ORF1ab	1.0	1580.0	4744.0	ORF1ab	1.0	1582.0	2.0	same gene	2021-11	2021	11
18212	18205	7	3	0.06352	4745.0	ORF1ab	2.0	1582.0	4738.0	ORF1ab	1.0	1580.0	2.0	same gene	2021-11	2021	11
18211	18205	6	3	0.06352	4744.0	ORF1ab	1.0	1582.0	4738.0	ORF1ab	1.0	1580.0	2.0	same gene	2021-11	2021	11
18207	18223	16	3	0.06352	4740.0	ORF1ab	3.0	1580.0	4756.0	ORF1ab	1.0	1586.0	6.0	same gene	2021-11	2021	11
18207	18226	19	3	0.06352	4740.0	ORF1ab	3.0	1580.0	4759.0	ORF1ab	1.0	1587.0	7.0	same gene	2021-11	2021	11
18207	18229	22	3	0.06352	4740.0	ORF1ab	3.0	1580.0	4762.0	ORF1ab	1.0	1588.0	8.0	same gene	2021-11	2021	11
18207	18232	25	3	0.06352	4740.0	ORF1ab	3.0	1580.0	4765.0	ORF1ab	1.0	1589.0	9.0	same gene	2021-11	2021	11
18217	18205	12	3	0.06352	4750.0	ORF1ab	1.0	1584.0	4738.0	ORF1ab	1.0	1580.0	4.0	same gene	2021-11	2021	11
18211	18235	24	3	0.06352	4744.0	ORF1ab	1.0	1582.0	4768.0	ORF1ab	1.0	1590.0	8.0	same gene	2021-11	2021	11
18235	18223	12	3	0.06352	4768.0	ORF1ab	1.0	1590.0	4756.0	ORF1ab	1.0	1586.0	4.0	same gene	2021-11	2021	11
18211	18232	21	3	0.06352	4744.0	ORF1ab	1.0	1582.0	4765.0	ORF1ab	1.0	1589.0	7.0	same gene	2021-11	2021	11
18211	18229	18	3	0.06352	4744.0	ORF1ab	1.0	1582.0	4762.0	ORF1ab	1.0	1588.0	6.0	same gene	2021-11	2021	11
18211	18226	15	3	0.06352	4744.0	ORF1ab	1.0	1582.0	4759.0	ORF1ab	1.0	1587.0	5.0	same gene	2021-11	2021	11
18211	18223	12	3	0.06352	4744.0	ORF1ab	1.0	1582.0	4756.0	ORF1ab	1.0	1586.0	4.0	same gene	2021-11	2021	11
18211	18221	10	3	0.06352	4744.0	ORF1ab	1.0	1582.0	4754.0	ORF1ab	2.0	1585.0	3.0	same gene	2021-11	2021	11
18211	18220	9	3	0.06352	4744.0	ORF1ab	1.0	1582.0	4753.0	ORF1ab	1.0	1585.0	3.0	same gene	2021-11	2021	11
18211	18219	8	3	0.06352	4744.0	ORF1ab	1.0	1582.0	4752.0	ORF1ab	3.0	1584.0	2.0	same gene	2021-11	2021	11
18211	18218	7	3	0.06352	4744.0	ORF1ab	1.0	1582.0	4751.0	ORF1ab	2.0	1584.0	2.0	same gene	2021-11	2021	11
18211	18217	6	3	0.06352	4744.0	ORF1ab	1.0	1582.0	4750.0	ORF1ab	1.0	1584.0	2.0	same gene	2021-11	2021	11
18232	18226	6	3	0.06352	4765.0	ORF1ab	1.0	1589.0	4759.0	ORF1ab	1.0	1587.0	2.0	same gene	2021-11	2021	11
18235	18226	9	3	0.06352	4768.0	ORF1ab	1.0	1590.0	4759.0	ORF1ab	1.0	1587.0	3.0	same gene	2021-11	2021	11
18235	18229	6	3	0.06352	4768.0	ORF1ab	1.0	1590.0	4762.0	ORF1ab	1.0	1588.0	2.0	same gene	2021-11	2021	11
18208	18235	27	3	0.06352	4741.0	ORF1ab	1.0	1581.0	4768.0	ORF1ab	1.0	1590.0	9.0	same gene	2021-11	2021	11
18208	18229	21	3	0.06352	4741.0	ORF1ab	1.0	1581.0	4762.0	ORF1ab	1.0	1588.0	7.0	same gene	2021-11	2021	11
18208	18226	18	3	0.06352	4741.0	ORF1ab	1.0	1581.0	4759.0	ORF1ab	1.0	1587.0	6.0	same gene	2021-11	2021	11
18208	18223	15	3	0.06352	4741.0	ORF1ab	1.0	1581.0	4756.0	ORF1ab	1.0	1586.0	5.0	same gene	2021-11	2021	11
18208	18221	13	3	0.06352	4741.0	ORF1ab	1.0	1581.0	4754.0	ORF1ab	2.0	1585.0	4.0	same gene	2021-11	2021	11
18208	18220	12	3	0.06352	4741.0	ORF1ab	1.0	1581.0	4753.0	ORF1ab	1.0	1585.0	4.0	same gene	2021-11	2021	11
18208	18219	11	3	0.06352	4741.0	ORF1ab	1.0	1581.0	4752.0	ORF1ab	3.0	1584.0	3.0	same gene	2021-11	2021	11
18208	18218	10	3	0.06352	4741.0	ORF1ab	1.0	1581.0	4751.0	ORF1ab	2.0	1584.0	3.0	same gene	2021-11	2021	11
18208	18217	9	3	0.06352	4741.0	ORF1ab	1.0	1581.0	4750.0	ORF1ab	1.0	1584.0	3.0	same gene	2021-11	2021	11
18208	18215	7	3	0.06352	4741.0	ORF1ab	1.0	1581.0	4748.0	ORF1ab	2.0	1583.0	2.0	same gene	2021-11	2021	11
18215	18205	10	3	0.06352	4748.0	ORF1ab	2.0	1583.0	4738.0	ORF1ab	1.0	1580.0	3.0	same gene	2021-11	2021	11
18207	18235	28	3	0.06352	4740.0	ORF1ab	3.0	1580.0	4768.0	ORF1ab	1.0	1590.0	10.0	same gene	2021-11	2021	11
18223	18229	6	3	0.06352	4756.0	ORF1ab	1.0	1586.0	4762.0	ORF1ab	1.0	1588.0	2.0	same gene	2021-11	2021	11
18232	18217	15	3	0.06352	4765.0	ORF1ab	1.0	1589.0	4750.0	ORF1ab	1.0	1584.0	5.0	same gene	2021-11	2021	11
18235	18212	23	3	0.06352	4768.0	ORF1ab	1.0	1590.0	4745.0	ORF1ab	2.0	1582.0	8.0	same gene	2021-11	2021	11
18217	18207	10	3	0.06352	4750.0	ORF1ab	1.0	1584.0	4740.0	ORF1ab	3.0	1580.0	4.0	same gene	2021-11	2021	11
18219	18212	7	3	0.06352	4752.0	ORF1ab	3.0	1584.0	4745.0	ORF1ab	2.0	1582.0	2.0	same gene	2021-11	2021	11
18220	18212	8	3	0.06352	4753.0	ORF1ab	1.0	1585.0	4745.0	ORF1ab	2.0	1582.0	3.0	same gene	2021-11	2021	11
18221	18212	9	3	0.06352	4754.0	ORF1ab	2.0	1585.0	4745.0	ORF1ab	2.0	1582.0	3.0	same gene	2021-11	2021	11
18223	18207	16	3	0.06352	4756.0	ORF1ab	1.0	1586.0	4740.0	ORF1ab	3.0	1580.0	6.0	same gene	2021-11	2021	11
18223	18212	11	3	0.06352	4756.0	ORF1ab	1.0	1586.0	4745.0	ORF1ab	2.0	1582.0	4.0	same gene	2021-11	2021	11
18226	18212	14	3	0.06352	4759.0	ORF1ab	1.0	1587.0	4745.0	ORF1ab	2.0	1582.0	5.0	same gene	2021-11	2021	11
18229	18212	17	3	0.06352	4762.0	ORF1ab	1.0	1588.0	4745.0	ORF1ab	2.0	1582.0	6.0	same gene	2021-11	2021	11
18221	18207	14	3	0.06352	4754.0	ORF1ab	2.0	1585.0	4740.0	ORF1ab	3.0	1580.0	5.0	same gene	2021-11	2021	11
18220	18207	13	3	0.06352	4753.0	ORF1ab	1.0	1585.0	4740.0	ORF1ab	3.0	1580.0	5.0	same gene	2021-11	2021	11
18219	18207	12	3	0.06352	4752.0	ORF1ab	3.0	1584.0	4740.0	ORF1ab	3.0	1580.0	4.0	same gene	2021-11	2021	11
18232	18212	20	3	0.06352	4765.0	ORF1ab	1.0	1589.0	4745.0	ORF1ab	2.0	1582.0	7.0	same gene	2021-11	2021	11
18218	18207	11	3	0.06352	4751.0	ORF1ab	2.0	1584.0	4740.0	ORF1ab	3.0	1580.0	4.0	same gene	2021-11	2021	11
18226	18219	7	3	0.06352	4759.0	ORF1ab	1.0	1587.0	4752.0	ORF1ab	3.0	1584.0	3.0	same gene	2021-11	2021	11
18217	18212	5	3	0.06352	4750.0	ORF1ab	1.0	1584.0	4745.0	ORF1ab	2.0	1582.0	2.0	same gene	2021-11	2021	11
18215	18207	8	3	0.06352	4748.0	ORF1ab	2.0	1583.0	4740.0	ORF1ab	3.0	1580.0	3.0	same gene	2021-11	2021	11
18220	18215	5	3	0.06352	4753.0	ORF1ab	1.0	1585.0	4748.0	ORF1ab	2.0	1583.0	2.0	same gene	2021-11	2021	11
18223	18218	5	3	0.06352	4756.0	ORF1ab	1.0	1586.0	4751.0	ORF1ab	2.0	1584.0	2.0	same gene	2021-11	2021	11
18221	18215	6	3	0.06352	4754.0	ORF1ab	2.0	1585.0	4748.0	ORF1ab	2.0	1583.0	2.0	same gene	2021-11	2021	11
18223	18215	8	3	0.06352	4756.0	ORF1ab	1.0	1586.0	4748.0	ORF1ab	2.0	1583.0	3.0	same gene	2021-11	2021	11
18235	18217	18	3	0.06352	4768.0	ORF1ab	1.0	1590.0	4750.0	ORF1ab	1.0	1584.0	6.0	same gene	2021-11	2021	11
18235	18218	17	3	0.06352	4768.0	ORF1ab	1.0	1590.0	4751.0	ORF1ab	2.0	1584.0	6.0	same gene	2021-11	2021	11
18232	18219	13	3	0.06352	4765.0	ORF1ab	1.0	1589.0	4752.0	ORF1ab	3.0	1584.0	5.0	same gene	2021-11	2021	11
18212	18207	5	3	0.06352	4745.0	ORF1ab	2.0	1582.0	4740.0	ORF1ab	3.0	1580.0	2.0	same gene	2021-11	2021	11
18211	18207	4	3	0.06352	4744.0	ORF1ab	1.0	1582.0	4740.0	ORF1ab	3.0	1580.0	2.0	same gene	2021-11	2021	11
18235	18219	16	3	0.06352	4768.0	ORF1ab	1.0	1590.0	4752.0	ORF1ab	3.0	1584.0	6.0	same gene	2021-11	2021	11
18235	18206	29	3	0.06352	4768.0	ORF1ab	1.0	1590.0	4739.0	ORF1ab	2.0	1580.0	10.0	same gene	2021-11	2021	11
18218	18212	6	3	0.06352	4751.0	ORF1ab	2.0	1584.0	4745.0	ORF1ab	2.0	1582.0	2.0	same gene	2021-11	2021	11
18235	18211	24	3	0.06352	4768.0	ORF1ab	1.0	1590.0	4744.0	ORF1ab	1.0	1582.0	8.0	same gene	2021-11	2021	11
18217	18206	11	3	0.06352	4750.0	ORF1ab	1.0	1584.0	4739.0	ORF1ab	2.0	1580.0	4.0	same gene	2021-11	2021	11
18235	18207	28	3	0.06352	4768.0	ORF1ab	1.0	1590.0	4740.0	ORF1ab	3.0	1580.0	10.0	same gene	2021-11	2021	11
18229	18208	21	3	0.06352	4762.0	ORF1ab	1.0	1588.0	4741.0	ORF1ab	1.0	1581.0	7.0	same gene	2021-11	2021	11
18226	18208	18	3	0.06352	4759.0	ORF1ab	1.0	1587.0	4741.0	ORF1ab	1.0	1581.0	6.0	same gene	2021-11	2021	11
18223	18208	15	3	0.06352	4756.0	ORF1ab	1.0	1586.0	4741.0	ORF1ab	1.0	1581.0	5.0	same gene	2021-11	2021	11
18221	18208	13	3	0.06352	4754.0	ORF1ab	2.0	1585.0	4741.0	ORF1ab	1.0	1581.0	4.0	same gene	2021-11	2021	11
18232	18218	14	3	0.06352	4765.0	ORF1ab	1.0	1589.0	4751.0	ORF1ab	2.0	1584.0	5.0	same gene	2021-11	2021	11
18220	18208	12	3	0.06352	4753.0	ORF1ab	1.0	1585.0	4741.0	ORF1ab	1.0	1581.0	4.0	same gene	2021-11	2021	11
18219	18208	11	3	0.06352	4752.0	ORF1ab	3.0	1584.0	4741.0	ORF1ab	1.0	1581.0	3.0	same gene	2021-11	2021	11
18218	18208	10	3	0.06352	4751.0	ORF1ab	2.0	1584.0	4741.0	ORF1ab	1.0	1581.0	3.0	same gene	2021-11	2021	11
18217	18208	9	3	0.06352	4750.0	ORF1ab	1.0	1584.0	4741.0	ORF1ab	1.0	1581.0	3.0	same gene	2021-11	2021	11
18235	18208	27	3	0.06352	4768.0	ORF1ab	1.0	1590.0	4741.0	ORF1ab	1.0	1581.0	9.0	same gene	2021-11	2021	11
18215	18208	7	3	0.06352	4748.0	ORF1ab	2.0	1583.0	4741.0	ORF1ab	1.0	1581.0	2.0	same gene	2021-11	2021	11
18229	18218	11	3	0.06352	4762.0	ORF1ab	1.0	1588.0	4751.0	ORF1ab	2.0	1584.0	4.0	same gene	2021-11	2021	11
18226	18218	8	3	0.06352	4759.0	ORF1ab	1.0	1587.0	4751.0	ORF1ab	2.0	1584.0	3.0	same gene	2021-11	2021	11
18232	18211	21	3	0.06352	4765.0	ORF1ab	1.0	1589.0	4744.0	ORF1ab	1.0	1582.0	7.0	same gene	2021-11	2021	11
18217	18211	6	3	0.06352	4750.0	ORF1ab	1.0	1584.0	4744.0	ORF1ab	1.0	1582.0	2.0	same gene	2021-11	2021	11
18218	18211	7	3	0.06352	4751.0	ORF1ab	2.0	1584.0	4744.0	ORF1ab	1.0	1582.0	2.0	same gene	2021-11	2021	11
18232	18207	25	3	0.06352	4765.0	ORF1ab	1.0	1589.0	4740.0	ORF1ab	3.0	1580.0	9.0	same gene	2021-11	2021	11
18229	18219	10	3	0.06352	4762.0	ORF1ab	1.0	1588.0	4752.0	ORF1ab	3.0	1584.0	4.0	same gene	2021-11	2021	11
18219	18211	8	3	0.06352	4752.0	ORF1ab	3.0	1584.0	4744.0	ORF1ab	1.0	1582.0	2.0	same gene	2021-11	2021	11
18229	18207	22	3	0.06352	4762.0	ORF1ab	1.0	1588.0	4740.0	ORF1ab	3.0	1580.0	8.0	same gene	2021-11	2021	11
18226	18207	19	3	0.06352	4759.0	ORF1ab	1.0	1587.0	4740.0	ORF1ab	3.0	1580.0	7.0	same gene	2021-11	2021	11
18220	18211	9	3	0.06352	4753.0	ORF1ab	1.0	1585.0	4744.0	ORF1ab	1.0	1582.0	3.0	same gene	2021-11	2021	11
18221	18211	10	3	0.06352	4754.0	ORF1ab	2.0	1585.0	4744.0	ORF1ab	1.0	1582.0	3.0	same gene	2021-11	2021	11
18223	18211	12	3	0.06352	4756.0	ORF1ab	1.0	1586.0	4744.0	ORF1ab	1.0	1582.0	4.0	same gene	2021-11	2021	11
18226	18211	15	3	0.06352	4759.0	ORF1ab	1.0	1587.0	4744.0	ORF1ab	1.0	1582.0	5.0	same gene	2021-11	2021	11
18229	18211	18	3	0.06352	4762.0	ORF1ab	1.0	1588.0	4744.0	ORF1ab	1.0	1582.0	6.0	same gene	2021-11	2021	11
18232	18206	26	3	0.06352	4765.0	ORF1ab	1.0	1589.0	4739.0	ORF1ab	2.0	1580.0	9.0	same gene	2021-11	2021	11
18232	18208	24	3	0.06352	4765.0	ORF1ab	1.0	1589.0	4741.0	ORF1ab	1.0	1581.0	8.0	same gene	2021-11	2021	11
18223	18219	4	3	0.06352	4756.0	ORF1ab	1.0	1586.0	4752.0	ORF1ab	3.0	1584.0	2.0	same gene	2021-11	2021	11
18235	18215	20	3	0.06352	4768.0	ORF1ab	1.0	1590.0	4748.0	ORF1ab	2.0	1583.0	7.0	same gene	2021-11	2021	11
18223	18235	12	3	0.06352	4756.0	ORF1ab	1.0	1586.0	4768.0	ORF1ab	1.0	1590.0	4.0	same gene	2021-11	2021	11
18226	18205	21	3	0.06352	4759.0	ORF1ab	1.0	1587.0	4738.0	ORF1ab	1.0	1580.0	7.0	same gene	2021-11	2021	11
18232	18205	27	3	0.06352	4765.0	ORF1ab	1.0	1589.0	4738.0	ORF1ab	1.0	1580.0	9.0	same gene	2021-11	2021	11
18229	18215	14	3	0.06352	4762.0	ORF1ab	1.0	1588.0	4748.0	ORF1ab	2.0	1583.0	5.0	same gene	2021-11	2021	11
18226	18215	11	3	0.06352	4759.0	ORF1ab	1.0	1587.0	4748.0	ORF1ab	2.0	1583.0	4.0	same gene	2021-11	2021	11
18229	18220	9	3	0.06352	4762.0	ORF1ab	1.0	1588.0	4753.0	ORF1ab	1.0	1585.0	3.0	same gene	2021-11	2021	11
18229	18235	6	3	0.06352	4762.0	ORF1ab	1.0	1588.0	4768.0	ORF1ab	1.0	1590.0	2.0	same gene	2021-11	2021	11
18235	18205	30	3	0.06352	4768.0	ORF1ab	1.0	1590.0	4738.0	ORF1ab	1.0	1580.0	10.0	same gene	2021-11	2021	11
18223	18232	9	3	0.06352	4756.0	ORF1ab	1.0	1586.0	4765.0	ORF1ab	1.0	1589.0	3.0	same gene	2021-11	2021	11
18226	18220	6	3	0.06352	4759.0	ORF1ab	1.0	1587.0	4753.0	ORF1ab	1.0	1585.0	2.0	same gene	2021-11	2021	11
18226	18232	6	3	0.06352	4759.0	ORF1ab	1.0	1587.0	4765.0	ORF1ab	1.0	1589.0	2.0	same gene	2021-11	2021	11
18229	18205	24	3	0.06352	4762.0	ORF1ab	1.0	1588.0	4738.0	ORF1ab	1.0	1580.0	8.0	same gene	2021-11	2021	11
18232	18215	17	3	0.06352	4765.0	ORF1ab	1.0	1589.0	4748.0	ORF1ab	2.0	1583.0	6.0	same gene	2021-11	2021	11
18223	18217	6	3	0.06352	4756.0	ORF1ab	1.0	1586.0	4750.0	ORF1ab	1.0	1584.0	2.0	same gene	2021-11	2021	11
18226	18235	9	3	0.06352	4759.0	ORF1ab	1.0	1587.0	4768.0	ORF1ab	1.0	1590.0	3.0	same gene	2021-11	2021	11
18226	18217	9	3	0.06352	4759.0	ORF1ab	1.0	1587.0	4750.0	ORF1ab	1.0	1584.0	3.0	same gene	2021-11	2021	11
18212	18206	6	3	0.06352	4745.0	ORF1ab	2.0	1582.0	4739.0	ORF1ab	2.0	1580.0	2.0	same gene	2021-11	2021	11
18229	18217	12	3	0.06352	4762.0	ORF1ab	1.0	1588.0	4750.0	ORF1ab	1.0	1584.0	4.0	same gene	2021-11	2021	11
18215	18206	9	3	0.06352	4748.0	ORF1ab	2.0	1583.0	4739.0	ORF1ab	2.0	1580.0	3.0	same gene	2021-11	2021	11
18234	18207	27	3	0.06351	4767.0	ORF1ab	3.0	1589.0	4740.0	ORF1ab	3.0	1580.0	9.0	same gene	2021-11	2021	11
18212	18234	22	3	0.06351	4745.0	ORF1ab	2.0	1582.0	4767.0	ORF1ab	3.0	1589.0	7.0	same gene	2021-11	2021	11
18220	18234	14	3	0.06351	4753.0	ORF1ab	1.0	1585.0	4767.0	ORF1ab	3.0	1589.0	4.0	same gene	2021-11	2021	11
18207	18234	27	3	0.06351	4740.0	ORF1ab	3.0	1580.0	4767.0	ORF1ab	3.0	1589.0	9.0	same gene	2021-11	2021	11
18219	18234	15	3	0.06351	4752.0	ORF1ab	3.0	1584.0	4767.0	ORF1ab	3.0	1589.0	5.0	same gene	2021-11	2021	11
18234	18221	13	3	0.06351	4767.0	ORF1ab	3.0	1589.0	4754.0	ORF1ab	2.0	1585.0	4.0	same gene	2021-11	2021	11
18234	18212	22	3	0.06351	4767.0	ORF1ab	3.0	1589.0	4745.0	ORF1ab	2.0	1582.0	7.0	same gene	2021-11	2021	11
18226	18234	8	3	0.06351	4759.0	ORF1ab	1.0	1587.0	4767.0	ORF1ab	3.0	1589.0	2.0	same gene	2021-11	2021	11
18234	18217	17	3	0.06351	4767.0	ORF1ab	3.0	1589.0	4750.0	ORF1ab	1.0	1584.0	5.0	same gene	2021-11	2021	11
18211	18234	23	3	0.06351	4744.0	ORF1ab	1.0	1582.0	4767.0	ORF1ab	3.0	1589.0	7.0	same gene	2021-11	2021	11
18234	18219	15	3	0.06351	4767.0	ORF1ab	3.0	1589.0	4752.0	ORF1ab	3.0	1584.0	5.0	same gene	2021-11	2021	11
18234	18226	8	3	0.06351	4767.0	ORF1ab	3.0	1589.0	4759.0	ORF1ab	1.0	1587.0	2.0	same gene	2021-11	2021	11
18217	18234	17	3	0.06351	4750.0	ORF1ab	1.0	1584.0	4767.0	ORF1ab	3.0	1589.0	5.0	same gene	2021-11	2021	11
18234	18218	16	3	0.06351	4767.0	ORF1ab	3.0	1589.0	4751.0	ORF1ab	2.0	1584.0	5.0	same gene	2021-11	2021	11
18208	18234	26	3	0.06351	4741.0	ORF1ab	1.0	1581.0	4767.0	ORF1ab	3.0	1589.0	8.0	same gene	2021-11	2021	11
18234	18208	26	3	0.06351	4767.0	ORF1ab	3.0	1589.0	4741.0	ORF1ab	1.0	1581.0	8.0	same gene	2021-11	2021	11
18221	18234	13	3	0.06351	4754.0	ORF1ab	2.0	1585.0	4767.0	ORF1ab	3.0	1589.0	4.0	same gene	2021-11	2021	11
18215	18234	19	3	0.06351	4748.0	ORF1ab	2.0	1583.0	4767.0	ORF1ab	3.0	1589.0	6.0	same gene	2021-11	2021	11
18234	18215	19	3	0.06351	4767.0	ORF1ab	3.0	1589.0	4748.0	ORF1ab	2.0	1583.0	6.0	same gene	2021-11	2021	11
18234	18211	23	3	0.06351	4767.0	ORF1ab	3.0	1589.0	4744.0	ORF1ab	1.0	1582.0	7.0	same gene	2021-11	2021	11
18234	18205	29	3	0.06351	4767.0	ORF1ab	3.0	1589.0	4738.0	ORF1ab	1.0	1580.0	9.0	same gene	2021-11	2021	11
18205	18234	29	3	0.06351	4738.0	ORF1ab	1.0	1580.0	4767.0	ORF1ab	3.0	1589.0	9.0	same gene	2021-11	2021	11
18234	18220	14	3	0.06351	4767.0	ORF1ab	3.0	1589.0	4753.0	ORF1ab	1.0	1585.0	4.0	same gene	2021-11	2021	11
18218	18234	16	3	0.06351	4751.0	ORF1ab	2.0	1584.0	4767.0	ORF1ab	3.0	1589.0	5.0	same gene	2021-11	2021	11
18218	18204	14	3	0.0635	4751.0	ORF1ab	2.0	1584.0	4737.0	ORF1ab	3.0	1579.0	5.0	same gene	2021-11	2021	11
18211	18204	7	3	0.0635	4744.0	ORF1ab	1.0	1582.0	4737.0	ORF1ab	3.0	1579.0	3.0	same gene	2021-11	2021	11
18217	18204	13	3	0.0635	4750.0	ORF1ab	1.0	1584.0	4737.0	ORF1ab	3.0	1579.0	5.0	same gene	2021-11	2021	11
18215	18204	11	3	0.0635	4748.0	ORF1ab	2.0	1583.0	4737.0	ORF1ab	3.0	1579.0	4.0	same gene	2021-11	2021	11
18212	18204	8	3	0.0635	4745.0	ORF1ab	2.0	1582.0	4737.0	ORF1ab	3.0	1579.0	3.0	same gene	2021-11	2021	11
18208	18204	4	3	0.0635	4741.0	ORF1ab	1.0	1581.0	4737.0	ORF1ab	3.0	1579.0	2.0	same gene	2021-11	2021	11
18219	18204	15	3	0.0635	4752.0	ORF1ab	3.0	1584.0	4737.0	ORF1ab	3.0	1579.0	5.0	same gene	2021-11	2021	11
18204	18219	15	3	0.0635	4737.0	ORF1ab	3.0	1579.0	4752.0	ORF1ab	3.0	1584.0	5.0	same gene	2021-11	2021	11
18220	18204	16	3	0.0635	4753.0	ORF1ab	1.0	1585.0	4737.0	ORF1ab	3.0	1579.0	6.0	same gene	2021-11	2021	11
18235	18204	31	3	0.0635	4768.0	ORF1ab	1.0	1590.0	4737.0	ORF1ab	3.0	1579.0	11.0	same gene	2021-11	2021	11
18204	18217	13	3	0.0635	4737.0	ORF1ab	3.0	1579.0	4750.0	ORF1ab	1.0	1584.0	5.0	same gene	2021-11	2021	11
18204	18220	16	3	0.0635	4737.0	ORF1ab	3.0	1579.0	4753.0	ORF1ab	1.0	1585.0	6.0	same gene	2021-11	2021	11
18204	18221	17	3	0.0635	4737.0	ORF1ab	3.0	1579.0	4754.0	ORF1ab	2.0	1585.0	6.0	same gene	2021-11	2021	11
18204	18223	19	3	0.0635	4737.0	ORF1ab	3.0	1579.0	4756.0	ORF1ab	1.0	1586.0	7.0	same gene	2021-11	2021	11
18204	18215	11	3	0.0635	4737.0	ORF1ab	3.0	1579.0	4748.0	ORF1ab	2.0	1583.0	4.0	same gene	2021-11	2021	11
18204	18226	22	3	0.0635	4737.0	ORF1ab	3.0	1579.0	4759.0	ORF1ab	1.0	1587.0	8.0	same gene	2021-11	2021	11
18204	18212	8	3	0.0635	4737.0	ORF1ab	3.0	1579.0	4745.0	ORF1ab	2.0	1582.0	3.0	same gene	2021-11	2021	11
18204	18232	28	3	0.0635	4737.0	ORF1ab	3.0	1579.0	4765.0	ORF1ab	1.0	1589.0	10.0	same gene	2021-11	2021	11
18204	18235	31	3	0.0635	4737.0	ORF1ab	3.0	1579.0	4768.0	ORF1ab	1.0	1590.0	11.0	same gene	2021-11	2021	11
18204	18211	7	3	0.0635	4737.0	ORF1ab	3.0	1579.0	4744.0	ORF1ab	1.0	1582.0	3.0	same gene	2021-11	2021	11
18204	18208	4	3	0.0635	4737.0	ORF1ab	3.0	1579.0	4741.0	ORF1ab	1.0	1581.0	2.0	same gene	2021-11	2021	11
18204	18229	25	3	0.0635	4737.0	ORF1ab	3.0	1579.0	4762.0	ORF1ab	1.0	1588.0	9.0	same gene	2021-11	2021	11
18232	18204	28	3	0.0635	4765.0	ORF1ab	1.0	1589.0	4737.0	ORF1ab	3.0	1579.0	10.0	same gene	2021-11	2021	11
18221	18204	17	3	0.0635	4754.0	ORF1ab	2.0	1585.0	4737.0	ORF1ab	3.0	1579.0	6.0	same gene	2021-11	2021	11
18223	18204	19	3	0.0635	4756.0	ORF1ab	1.0	1586.0	4737.0	ORF1ab	3.0	1579.0	7.0	same gene	2021-11	2021	11
18226	18204	22	3	0.0635	4759.0	ORF1ab	1.0	1587.0	4737.0	ORF1ab	3.0	1579.0	8.0	same gene	2021-11	2021	11
18204	18218	14	3	0.0635	4737.0	ORF1ab	3.0	1579.0	4751.0	ORF1ab	2.0	1584.0	5.0	same gene	2021-11	2021	11
18229	18204	25	3	0.0635	4762.0	ORF1ab	1.0	1588.0	4737.0	ORF1ab	3.0	1579.0	9.0	same gene	2021-11	2021	11
18219	18209	10	3	0.06349	4752.0	ORF1ab	3.0	1584.0	4742.0	ORF1ab	2.0	1581.0	3.0	same gene	2021-11	2021	11
18226	18209	17	3	0.06349	4759.0	ORF1ab	1.0	1587.0	4742.0	ORF1ab	2.0	1581.0	6.0	same gene	2021-11	2021	11
18209	18232	23	3	0.06349	4742.0	ORF1ab	2.0	1581.0	4765.0	ORF1ab	1.0	1589.0	8.0	same gene	2021-11	2021	11
18209	18219	10	3	0.06349	4742.0	ORF1ab	2.0	1581.0	4752.0	ORF1ab	3.0	1584.0	3.0	same gene	2021-11	2021	11
18235	18230	5	3	0.06349	4768.0	ORF1ab	1.0	1590.0	4763.0	ORF1ab	2.0	1588.0	2.0	same gene	2021-11	2021	11
18229	18209	20	3	0.06349	4762.0	ORF1ab	1.0	1588.0	4742.0	ORF1ab	2.0	1581.0	7.0	same gene	2021-11	2021	11
18209	18217	8	3	0.06349	4742.0	ORF1ab	2.0	1581.0	4750.0	ORF1ab	1.0	1584.0	3.0	same gene	2021-11	2021	11
18218	18209	9	3	0.06349	4751.0	ORF1ab	2.0	1584.0	4742.0	ORF1ab	2.0	1581.0	3.0	same gene	2021-11	2021	11
18235	18209	26	3	0.06349	4768.0	ORF1ab	1.0	1590.0	4742.0	ORF1ab	2.0	1581.0	9.0	same gene	2021-11	2021	11
18209	18229	20	3	0.06349	4742.0	ORF1ab	2.0	1581.0	4762.0	ORF1ab	1.0	1588.0	7.0	same gene	2021-11	2021	11
18215	18209	6	3	0.06349	4748.0	ORF1ab	2.0	1583.0	4742.0	ORF1ab	2.0	1581.0	2.0	same gene	2021-11	2021	11
18217	18209	8	3	0.06349	4750.0	ORF1ab	1.0	1584.0	4742.0	ORF1ab	2.0	1581.0	3.0	same gene	2021-11	2021	11
18209	18220	11	3	0.06349	4742.0	ORF1ab	2.0	1581.0	4753.0	ORF1ab	1.0	1585.0	4.0	same gene	2021-11	2021	11
18209	18215	6	3	0.06349	4742.0	ORF1ab	2.0	1581.0	4748.0	ORF1ab	2.0	1583.0	2.0	same gene	2021-11	2021	11
18209	18235	26	3	0.06349	4742.0	ORF1ab	2.0	1581.0	4768.0	ORF1ab	1.0	1590.0	9.0	same gene	2021-11	2021	11
18209	18218	9	3	0.06349	4742.0	ORF1ab	2.0	1581.0	4751.0	ORF1ab	2.0	1584.0	3.0	same gene	2021-11	2021	11
18220	18209	11	3	0.06349	4753.0	ORF1ab	1.0	1585.0	4742.0	ORF1ab	2.0	1581.0	4.0	same gene	2021-11	2021	11
18223	18230	7	3	0.06349	4756.0	ORF1ab	1.0	1586.0	4763.0	ORF1ab	2.0	1588.0	2.0	same gene	2021-11	2021	11
18230	18208	22	3	0.06349	4763.0	ORF1ab	2.0	1588.0	4741.0	ORF1ab	1.0	1581.0	7.0	same gene	2021-11	2021	11
18208	18230	22	3	0.06349	4741.0	ORF1ab	1.0	1581.0	4763.0	ORF1ab	2.0	1588.0	7.0	same gene	2021-11	2021	11
18230	18220	10	3	0.06349	4763.0	ORF1ab	2.0	1588.0	4753.0	ORF1ab	1.0	1585.0	3.0	same gene	2021-11	2021	11
18221	18230	9	3	0.06349	4754.0	ORF1ab	2.0	1585.0	4763.0	ORF1ab	2.0	1588.0	3.0	same gene	2021-11	2021	11
18230	18215	15	3	0.06349	4763.0	ORF1ab	2.0	1588.0	4748.0	ORF1ab	2.0	1583.0	5.0	same gene	2021-11	2021	11
18220	18230	10	3	0.06349	4753.0	ORF1ab	1.0	1585.0	4763.0	ORF1ab	2.0	1588.0	3.0	same gene	2021-11	2021	11
18219	18230	11	3	0.06349	4752.0	ORF1ab	3.0	1584.0	4763.0	ORF1ab	2.0	1588.0	4.0	same gene	2021-11	2021	11
18230	18205	25	3	0.06349	4763.0	ORF1ab	2.0	1588.0	4738.0	ORF1ab	1.0	1580.0	8.0	same gene	2021-11	2021	11
18230	18235	5	3	0.06349	4763.0	ORF1ab	2.0	1588.0	4768.0	ORF1ab	1.0	1590.0	2.0	same gene	2021-11	2021	11
18218	18230	12	3	0.06349	4751.0	ORF1ab	2.0	1584.0	4763.0	ORF1ab	2.0	1588.0	4.0	same gene	2021-11	2021	11
18230	18217	13	3	0.06349	4763.0	ORF1ab	2.0	1588.0	4750.0	ORF1ab	1.0	1584.0	4.0	same gene	2021-11	2021	11
18217	18230	13	3	0.06349	4750.0	ORF1ab	1.0	1584.0	4763.0	ORF1ab	2.0	1588.0	4.0	same gene	2021-11	2021	11
18205	18230	25	3	0.06349	4738.0	ORF1ab	1.0	1580.0	4763.0	ORF1ab	2.0	1588.0	8.0	same gene	2021-11	2021	11
18232	18209	23	3	0.06349	4765.0	ORF1ab	1.0	1589.0	4742.0	ORF1ab	2.0	1581.0	8.0	same gene	2021-11	2021	11
18230	18221	9	3	0.06349	4763.0	ORF1ab	2.0	1588.0	4754.0	ORF1ab	2.0	1585.0	3.0	same gene	2021-11	2021	11
18215	18230	15	3	0.06349	4748.0	ORF1ab	2.0	1583.0	4763.0	ORF1ab	2.0	1588.0	5.0	same gene	2021-11	2021	11
18230	18219	11	3	0.06349	4763.0	ORF1ab	2.0	1588.0	4752.0	ORF1ab	3.0	1584.0	4.0	same gene	2021-11	2021	11
18230	18212	18	3	0.06349	4763.0	ORF1ab	2.0	1588.0	4745.0	ORF1ab	2.0	1582.0	6.0	same gene	2021-11	2021	11
18207	18230	23	3	0.06349	4740.0	ORF1ab	3.0	1580.0	4763.0	ORF1ab	2.0	1588.0	8.0	same gene	2021-11	2021	11
18212	18230	18	3	0.06349	4745.0	ORF1ab	2.0	1582.0	4763.0	ORF1ab	2.0	1588.0	6.0	same gene	2021-11	2021	11
18230	18207	23	3	0.06349	4763.0	ORF1ab	2.0	1588.0	4740.0	ORF1ab	3.0	1580.0	8.0	same gene	2021-11	2021	11
18230	18218	12	3	0.06349	4763.0	ORF1ab	2.0	1588.0	4751.0	ORF1ab	2.0	1584.0	4.0	same gene	2021-11	2021	11
18230	18223	7	3	0.06349	4763.0	ORF1ab	2.0	1588.0	4756.0	ORF1ab	1.0	1586.0	2.0	same gene	2021-11	2021	11
18209	18226	17	3	0.06349	4742.0	ORF1ab	2.0	1581.0	4759.0	ORF1ab	1.0	1587.0	6.0	same gene	2021-11	2021	11
18124	18116	8	3	0.06347	4657.0	ORF1ab	1.0	1553.0	4649.0	ORF1ab	2.0	1550.0	3.0	same gene	2021-11	2021	11
18125	18116	9	3	0.06347	4658.0	ORF1ab	2.0	1553.0	4649.0	ORF1ab	2.0	1550.0	3.0	same gene	2021-11	2021	11
18116	18124	8	3	0.06347	4649.0	ORF1ab	2.0	1550.0	4657.0	ORF1ab	1.0	1553.0	3.0	same gene	2021-11	2021	11
18116	18125	9	3	0.06347	4649.0	ORF1ab	2.0	1550.0	4658.0	ORF1ab	2.0	1553.0	3.0	same gene	2021-11	2021	11
18220	18216	4	3	0.06346	4753.0	ORF1ab	1.0	1585.0	4749.0	ORF1ab	3.0	1583.0	2.0	same gene	2021-11	2021	11
18216	18229	13	3	0.06346	4749.0	ORF1ab	3.0	1583.0	4762.0	ORF1ab	1.0	1588.0	5.0	same gene	2021-11	2021	11
18216	18232	16	3	0.06346	4749.0	ORF1ab	3.0	1583.0	4765.0	ORF1ab	1.0	1589.0	6.0	same gene	2021-11	2021	11
18208	18216	8	3	0.06346	4741.0	ORF1ab	1.0	1581.0	4749.0	ORF1ab	3.0	1583.0	2.0	same gene	2021-11	2021	11
18216	18223	7	3	0.06346	4749.0	ORF1ab	3.0	1583.0	4756.0	ORF1ab	1.0	1586.0	3.0	same gene	2021-11	2021	11
18216	18235	19	3	0.06346	4749.0	ORF1ab	3.0	1583.0	4768.0	ORF1ab	1.0	1590.0	7.0	same gene	2021-11	2021	11
18216	18221	5	3	0.06346	4749.0	ORF1ab	3.0	1583.0	4754.0	ORF1ab	2.0	1585.0	2.0	same gene	2021-11	2021	11
18207	18216	9	3	0.06346	4740.0	ORF1ab	3.0	1580.0	4749.0	ORF1ab	3.0	1583.0	3.0	same gene	2021-11	2021	11
18216	18220	4	3	0.06346	4749.0	ORF1ab	3.0	1583.0	4753.0	ORF1ab	1.0	1585.0	2.0	same gene	2021-11	2021	11
18216	18208	8	3	0.06346	4749.0	ORF1ab	3.0	1583.0	4741.0	ORF1ab	1.0	1581.0	2.0	same gene	2021-11	2021	11
18205	18216	11	3	0.06346	4738.0	ORF1ab	1.0	1580.0	4749.0	ORF1ab	3.0	1583.0	3.0	same gene	2021-11	2021	11
18216	18207	9	3	0.06346	4749.0	ORF1ab	3.0	1583.0	4740.0	ORF1ab	3.0	1580.0	3.0	same gene	2021-11	2021	11
18221	18216	5	3	0.06346	4754.0	ORF1ab	2.0	1585.0	4749.0	ORF1ab	3.0	1583.0	2.0	same gene	2021-11	2021	11
18226	18216	10	3	0.06346	4759.0	ORF1ab	1.0	1587.0	4749.0	ORF1ab	3.0	1583.0	4.0	same gene	2021-11	2021	11
18216	18205	11	3	0.06346	4749.0	ORF1ab	3.0	1583.0	4738.0	ORF1ab	1.0	1580.0	3.0	same gene	2021-11	2021	11
18235	18216	19	3	0.06346	4768.0	ORF1ab	1.0	1590.0	4749.0	ORF1ab	3.0	1583.0	7.0	same gene	2021-11	2021	11
18232	18216	16	3	0.06346	4765.0	ORF1ab	1.0	1589.0	4749.0	ORF1ab	3.0	1583.0	6.0	same gene	2021-11	2021	11
18229	18216	13	3	0.06346	4762.0	ORF1ab	1.0	1588.0	4749.0	ORF1ab	3.0	1583.0	5.0	same gene	2021-11	2021	11
18223	18216	7	3	0.06346	4756.0	ORF1ab	1.0	1586.0	4749.0	ORF1ab	3.0	1583.0	3.0	same gene	2021-11	2021	11
18216	18226	10	3	0.06346	4749.0	ORF1ab	3.0	1583.0	4759.0	ORF1ab	1.0	1587.0	4.0	same gene	2021-11	2021	11
18224	18218	6	3	0.06345	4757.0	ORF1ab	2.0	1586.0	4751.0	ORF1ab	2.0	1584.0	2.0	same gene	2021-11	2021	11
18215	18224	9	3	0.06345	4748.0	ORF1ab	2.0	1583.0	4757.0	ORF1ab	2.0	1586.0	3.0	same gene	2021-11	2021	11
18205	18222	17	3	0.06345	4738.0	ORF1ab	1.0	1580.0	4755.0	ORF1ab	3.0	1585.0	5.0	same gene	2021-11	2021	11
18205	18224	19	3	0.06345	4738.0	ORF1ab	1.0	1580.0	4757.0	ORF1ab	2.0	1586.0	6.0	same gene	2021-11	2021	11
18215	18222	7	3	0.06345	4748.0	ORF1ab	2.0	1583.0	4755.0	ORF1ab	3.0	1585.0	2.0	same gene	2021-11	2021	11
18222	18215	7	3	0.06345	4755.0	ORF1ab	3.0	1585.0	4748.0	ORF1ab	2.0	1583.0	2.0	same gene	2021-11	2021	11
18222	18207	15	3	0.06345	4755.0	ORF1ab	3.0	1585.0	4740.0	ORF1ab	3.0	1580.0	5.0	same gene	2021-11	2021	11
18224	18212	12	3	0.06345	4757.0	ORF1ab	2.0	1586.0	4745.0	ORF1ab	2.0	1582.0	4.0	same gene	2021-11	2021	11
18222	18212	10	3	0.06345	4755.0	ORF1ab	3.0	1585.0	4745.0	ORF1ab	2.0	1582.0	3.0	same gene	2021-11	2021	11
18218	18224	6	3	0.06345	4751.0	ORF1ab	2.0	1584.0	4757.0	ORF1ab	2.0	1586.0	2.0	same gene	2021-11	2021	11
18224	18215	9	3	0.06345	4757.0	ORF1ab	2.0	1586.0	4748.0	ORF1ab	2.0	1583.0	3.0	same gene	2021-11	2021	11
18217	18224	7	3	0.06345	4750.0	ORF1ab	1.0	1584.0	4757.0	ORF1ab	2.0	1586.0	2.0	same gene	2021-11	2021	11
18104	18109	5	3	0.06345	4637.0	ORF1ab	2.0	1546.0	4642.0	ORF1ab	1.0	1548.0	2.0	same gene	2021-11	2021	11
18219	18224	5	3	0.06345	4752.0	ORF1ab	3.0	1584.0	4757.0	ORF1ab	2.0	1586.0	2.0	same gene	2021-11	2021	11
18222	18205	17	3	0.06345	4755.0	ORF1ab	3.0	1585.0	4738.0	ORF1ab	1.0	1580.0	5.0	same gene	2021-11	2021	11
18224	18235	11	3	0.06345	4757.0	ORF1ab	2.0	1586.0	4768.0	ORF1ab	1.0	1590.0	4.0	same gene	2021-11	2021	11
18224	18232	8	3	0.06345	4757.0	ORF1ab	2.0	1586.0	4765.0	ORF1ab	1.0	1589.0	3.0	same gene	2021-11	2021	11
18224	18229	5	3	0.06345	4757.0	ORF1ab	2.0	1586.0	4762.0	ORF1ab	1.0	1588.0	2.0	same gene	2021-11	2021	11
18224	18205	19	3	0.06345	4757.0	ORF1ab	2.0	1586.0	4738.0	ORF1ab	1.0	1580.0	6.0	same gene	2021-11	2021	11
18222	18226	4	3	0.06345	4755.0	ORF1ab	3.0	1585.0	4759.0	ORF1ab	1.0	1587.0	2.0	same gene	2021-11	2021	11
18224	18217	7	3	0.06345	4757.0	ORF1ab	2.0	1586.0	4750.0	ORF1ab	1.0	1584.0	2.0	same gene	2021-11	2021	11
18222	18229	7	3	0.06345	4755.0	ORF1ab	3.0	1585.0	4762.0	ORF1ab	1.0	1588.0	3.0	same gene	2021-11	2021	11
18222	18232	10	3	0.06345	4755.0	ORF1ab	3.0	1585.0	4765.0	ORF1ab	1.0	1589.0	4.0	same gene	2021-11	2021	11
18224	18207	17	3	0.06345	4757.0	ORF1ab	2.0	1586.0	4740.0	ORF1ab	3.0	1580.0	6.0	same gene	2021-11	2021	11
18224	18219	5	3	0.06345	4757.0	ORF1ab	2.0	1586.0	4752.0	ORF1ab	3.0	1584.0	2.0	same gene	2021-11	2021	11
18232	18224	8	3	0.06345	4765.0	ORF1ab	1.0	1589.0	4757.0	ORF1ab	2.0	1586.0	3.0	same gene	2021-11	2021	11
18224	18208	16	3	0.06345	4757.0	ORF1ab	2.0	1586.0	4741.0	ORF1ab	1.0	1581.0	5.0	same gene	2021-11	2021	11
18212	18224	12	3	0.06345	4745.0	ORF1ab	2.0	1582.0	4757.0	ORF1ab	2.0	1586.0	4.0	same gene	2021-11	2021	11
18222	18211	11	3	0.06345	4755.0	ORF1ab	3.0	1585.0	4744.0	ORF1ab	1.0	1582.0	3.0	same gene	2021-11	2021	11
18235	18222	13	3	0.06345	4768.0	ORF1ab	1.0	1590.0	4755.0	ORF1ab	3.0	1585.0	5.0	same gene	2021-11	2021	11
18224	18211	13	3	0.06345	4757.0	ORF1ab	2.0	1586.0	4744.0	ORF1ab	1.0	1582.0	4.0	same gene	2021-11	2021	11
18109	18104	5	3	0.06345	4642.0	ORF1ab	1.0	1548.0	4637.0	ORF1ab	2.0	1546.0	2.0	same gene	2021-11	2021	11
18232	18222	10	3	0.06345	4765.0	ORF1ab	1.0	1589.0	4755.0	ORF1ab	3.0	1585.0	4.0	same gene	2021-11	2021	11
18207	18224	17	3	0.06345	4740.0	ORF1ab	3.0	1580.0	4757.0	ORF1ab	2.0	1586.0	6.0	same gene	2021-11	2021	11
18208	18222	14	3	0.06345	4741.0	ORF1ab	1.0	1581.0	4755.0	ORF1ab	3.0	1585.0	4.0	same gene	2021-11	2021	11
18222	18208	14	3	0.06345	4755.0	ORF1ab	3.0	1585.0	4741.0	ORF1ab	1.0	1581.0	4.0	same gene	2021-11	2021	11
18208	18224	16	3	0.06345	4741.0	ORF1ab	1.0	1581.0	4757.0	ORF1ab	2.0	1586.0	5.0	same gene	2021-11	2021	11
18212	18222	10	3	0.06345	4745.0	ORF1ab	2.0	1582.0	4755.0	ORF1ab	3.0	1585.0	3.0	same gene	2021-11	2021	11
18207	18222	15	3	0.06345	4740.0	ORF1ab	3.0	1580.0	4755.0	ORF1ab	3.0	1585.0	5.0	same gene	2021-11	2021	11
18211	18222	11	3	0.06345	4744.0	ORF1ab	1.0	1582.0	4755.0	ORF1ab	3.0	1585.0	3.0	same gene	2021-11	2021	11
18235	18224	11	3	0.06345	4768.0	ORF1ab	1.0	1590.0	4757.0	ORF1ab	2.0	1586.0	4.0	same gene	2021-11	2021	11
18226	18222	4	3	0.06345	4759.0	ORF1ab	1.0	1587.0	4755.0	ORF1ab	3.0	1585.0	2.0	same gene	2021-11	2021	11
18211	18224	13	3	0.06345	4744.0	ORF1ab	1.0	1582.0	4757.0	ORF1ab	2.0	1586.0	4.0	same gene	2021-11	2021	11
18229	18222	7	3	0.06345	4762.0	ORF1ab	1.0	1588.0	4755.0	ORF1ab	3.0	1585.0	3.0	same gene	2021-11	2021	11
18222	18235	13	3	0.06345	4755.0	ORF1ab	3.0	1585.0	4768.0	ORF1ab	1.0	1590.0	5.0	same gene	2021-11	2021	11
18229	18224	5	3	0.06345	4762.0	ORF1ab	1.0	1588.0	4757.0	ORF1ab	2.0	1586.0	2.0	same gene	2021-11	2021	11
18227	18219	8	3	0.06344	4760.0	ORF1ab	2.0	1587.0	4752.0	ORF1ab	3.0	1584.0	3.0	same gene	2021-11	2021	11
18227	18221	6	3	0.06344	4760.0	ORF1ab	2.0	1587.0	4754.0	ORF1ab	2.0	1585.0	2.0	same gene	2021-11	2021	11
18227	18218	9	3	0.06344	4760.0	ORF1ab	2.0	1587.0	4751.0	ORF1ab	2.0	1584.0	3.0	same gene	2021-11	2021	11
18219	18227	8	3	0.06344	4752.0	ORF1ab	3.0	1584.0	4760.0	ORF1ab	2.0	1587.0	3.0	same gene	2021-11	2021	11
18220	18227	7	3	0.06344	4753.0	ORF1ab	1.0	1585.0	4760.0	ORF1ab	2.0	1587.0	2.0	same gene	2021-11	2021	11
18227	18220	7	3	0.06344	4760.0	ORF1ab	2.0	1587.0	4753.0	ORF1ab	1.0	1585.0	2.0	same gene	2021-11	2021	11
18221	18227	6	3	0.06344	4754.0	ORF1ab	2.0	1585.0	4760.0	ORF1ab	2.0	1587.0	2.0	same gene	2021-11	2021	11
18218	18227	9	3	0.06344	4751.0	ORF1ab	2.0	1584.0	4760.0	ORF1ab	2.0	1587.0	3.0	same gene	2021-11	2021	11
18205	18213	8	3	0.06343	4738.0	ORF1ab	1.0	1580.0	4746.0	ORF1ab	3.0	1582.0	2.0	same gene	2021-11	2021	11
18235	18213	22	3	0.06343	4768.0	ORF1ab	1.0	1590.0	4746.0	ORF1ab	3.0	1582.0	8.0	same gene	2021-11	2021	11
18213	18217	4	3	0.06343	4746.0	ORF1ab	3.0	1582.0	4750.0	ORF1ab	1.0	1584.0	2.0	same gene	2021-11	2021	11
18232	18213	19	3	0.06343	4765.0	ORF1ab	1.0	1589.0	4746.0	ORF1ab	3.0	1582.0	7.0	same gene	2021-11	2021	11
18207	18213	6	3	0.06343	4740.0	ORF1ab	3.0	1580.0	4746.0	ORF1ab	3.0	1582.0	2.0	same gene	2021-11	2021	11
18217	18213	4	3	0.06343	4750.0	ORF1ab	1.0	1584.0	4746.0	ORF1ab	3.0	1582.0	2.0	same gene	2021-11	2021	11
18213	18205	8	3	0.06343	4746.0	ORF1ab	3.0	1582.0	4738.0	ORF1ab	1.0	1580.0	2.0	same gene	2021-11	2021	11
18213	18232	19	3	0.06343	4746.0	ORF1ab	3.0	1582.0	4765.0	ORF1ab	1.0	1589.0	7.0	same gene	2021-11	2021	11
18213	18207	6	3	0.06343	4746.0	ORF1ab	3.0	1582.0	4740.0	ORF1ab	3.0	1580.0	2.0	same gene	2021-11	2021	11
18213	18235	22	3	0.06343	4746.0	ORF1ab	3.0	1582.0	4768.0	ORF1ab	1.0	1590.0	8.0	same gene	2021-11	2021	11
18219	18231	12	3	0.06341	4752.0	ORF1ab	3.0	1584.0	4764.0	ORF1ab	3.0	1588.0	4.0	same gene	2021-11	2021	11
18214	18206	8	3	0.06341	4747.0	ORF1ab	1.0	1583.0	4739.0	ORF1ab	2.0	1580.0	3.0	same gene	2021-11	2021	11
18214	18208	6	3	0.06341	4747.0	ORF1ab	1.0	1583.0	4741.0	ORF1ab	1.0	1581.0	2.0	same gene	2021-11	2021	11
18218	18231	13	3	0.06341	4751.0	ORF1ab	2.0	1584.0	4764.0	ORF1ab	3.0	1588.0	4.0	same gene	2021-11	2021	11
18231	18218	13	3	0.06341	4764.0	ORF1ab	3.0	1588.0	4751.0	ORF1ab	2.0	1584.0	4.0	same gene	2021-11	2021	11
18214	18207	7	3	0.06341	4747.0	ORF1ab	1.0	1583.0	4740.0	ORF1ab	3.0	1580.0	3.0	same gene	2021-11	2021	11
18231	18220	11	3	0.06341	4764.0	ORF1ab	3.0	1588.0	4753.0	ORF1ab	1.0	1585.0	3.0	same gene	2021-11	2021	11
18221	18231	10	3	0.06341	4754.0	ORF1ab	2.0	1585.0	4764.0	ORF1ab	3.0	1588.0	3.0	same gene	2021-11	2021	11
18220	18231	11	3	0.06341	4753.0	ORF1ab	1.0	1585.0	4764.0	ORF1ab	3.0	1588.0	3.0	same gene	2021-11	2021	11
18214	18229	15	3	0.06341	4747.0	ORF1ab	1.0	1583.0	4762.0	ORF1ab	1.0	1588.0	5.0	same gene	2021-11	2021	11
18214	18232	18	3	0.06341	4747.0	ORF1ab	1.0	1583.0	4765.0	ORF1ab	1.0	1589.0	6.0	same gene	2021-11	2021	11
18207	18214	7	3	0.06341	4740.0	ORF1ab	3.0	1580.0	4747.0	ORF1ab	1.0	1583.0	3.0	same gene	2021-11	2021	11
18231	18221	10	3	0.06341	4764.0	ORF1ab	3.0	1588.0	4754.0	ORF1ab	2.0	1585.0	3.0	same gene	2021-11	2021	11
18214	18221	7	3	0.06341	4747.0	ORF1ab	1.0	1583.0	4754.0	ORF1ab	2.0	1585.0	2.0	same gene	2021-11	2021	11
18214	18205	9	3	0.06341	4747.0	ORF1ab	1.0	1583.0	4738.0	ORF1ab	1.0	1580.0	3.0	same gene	2021-11	2021	11
18220	18214	6	3	0.06341	4753.0	ORF1ab	1.0	1585.0	4747.0	ORF1ab	1.0	1583.0	2.0	same gene	2021-11	2021	11
18221	18214	7	3	0.06341	4754.0	ORF1ab	2.0	1585.0	4747.0	ORF1ab	1.0	1583.0	2.0	same gene	2021-11	2021	11
[truncated: 4,499 more rows]
