# Supplementary material for: Real-time identification of epistatic interactions in SARS-CoV-2 from large genome collections
Source: Genome Biol. 2024 Aug 22;25:228. doi: 10.1186/s13059-024-03355-y (PMC11342480; doi:10.1186/s13059-024-03355-y)
Supplement: Supplementary file 9 — Additional file 9. Table S8: predicted interactions for the time subsets, from March 2020 until March 2023; columns are the same as those in Table S7. [file 13059_2024_3355_MOESM9_ESM.zip › time_subset_2021-12.tsv]

pos_source	pos_target	distance	outlier	mi	feature_position_source	gene_source	codon_source	feature_codon_source	feature_position_target	gene_target	codon_target	feature_codon_target	codon_distance	interaction	name	year	month
11332	11201	131	4	0.48135	11067.0	ORF1ab	3.0	3689.0	10936.0	ORF1ab	1.0	3646.0	43.0	same gene	2021-12	2021	12
11201	11332	131	4	0.48135	10936.0	ORF1ab	1.0	3646.0	11067.0	ORF1ab	3.0	3689.0	43.0	same gene	2021-12	2021	12
11332	19220	7888	4	0.47947	11067.0	ORF1ab	3.0	3689.0	5753.0	ORF1ab	2.0	1918.0	1771.0	same gene	2021-12	2021	12
19220	11332	7888	4	0.47947	5753.0	ORF1ab	2.0	1918.0	11067.0	ORF1ab	3.0	3689.0	1771.0	same gene	2021-12	2021	12
8986	4181	4805	4	0.4763	8721.0	ORF1ab	3.0	2907.0	3916.0	ORF1ab	1.0	1306.0	1601.0	same gene	2021-12	2021	12
4181	8986	4805	4	0.4763	3916.0	ORF1ab	1.0	1306.0	8721.0	ORF1ab	3.0	2907.0	1601.0	same gene	2021-12	2021	12
4181	11332	7151	4	0.47541	3916.0	ORF1ab	1.0	1306.0	11067.0	ORF1ab	3.0	3689.0	2383.0	same gene	2021-12	2021	12
11332	4181	7151	4	0.47541	11067.0	ORF1ab	3.0	3689.0	3916.0	ORF1ab	1.0	1306.0	2383.0	same gene	2021-12	2021	12
4181	9053	4872	4	0.47505	3916.0	ORF1ab	1.0	1306.0	8788.0	ORF1ab	1.0	2930.0	1624.0	same gene	2021-12	2021	12
9053	4181	4872	4	0.47505	8788.0	ORF1ab	1.0	2930.0	3916.0	ORF1ab	1.0	1306.0	1624.0	same gene	2021-12	2021	12
6402	11332	4930	4	0.47011	6137.0	ORF1ab	2.0	2046.0	11067.0	ORF1ab	3.0	3689.0	1643.0	same gene	2021-12	2021	12
11332	6402	4930	4	0.47011	11067.0	ORF1ab	3.0	3689.0	6137.0	ORF1ab	2.0	2046.0	1643.0	same gene	2021-12	2021	12
4181	27874	23693	4	0.46068	3916.0	ORF1ab	1.0	1306.0	119.0	ORF7b	2.0	40.0		different gene	2021-12	2021	12
27874	4181	23693	4	0.46068	119.0	ORF7b	2.0	40.0	3916.0	ORF1ab	1.0	1306.0		different gene	2021-12	2021	12
4181	7124	2943	4	0.45577	3916.0	ORF1ab	1.0	1306.0	6859.0	ORF1ab	1.0	2287.0	981.0	same gene	2021-12	2021	12
7124	4181	2943	4	0.45577	6859.0	ORF1ab	1.0	2287.0	3916.0	ORF1ab	1.0	1306.0	981.0	same gene	2021-12	2021	12
19220	28916	9696	4	0.453	5753.0	ORF1ab	2.0	1918.0	643.0	N	1.0	215.0		different gene	2021-12	2021	12
28916	19220	9696	4	0.453	643.0	N	1.0	215.0	5753.0	ORF1ab	2.0	1918.0		different gene	2021-12	2021	12
28881	23604	5277	4	0.41056	608.0	N	2.0	203.0	2042.0	S	2.0	681.0		different gene	2021-12	2021	12
23604	28881	5277	4	0.41056	2042.0	S	2.0	681.0	608.0	N	2.0	203.0		different gene	2021-12	2021	12
28251	28245	6	4	0.40618	358.0	ORF8	1.0	120.0	352.0	ORF8	1.0	118.0	2.0	same gene	2021-12	2021	12
28245	28251	6	4	0.40618	352.0	ORF8	1.0	118.0	358.0	ORF8	1.0	120.0	2.0	same gene	2021-12	2021	12
28249	28255	6	4	0.40447	356.0	ORF8	2.0	119.0	362.0	ORF8	2.0	121.0	2.0	same gene	2021-12	2021	12
28255	28249	6	4	0.40447	362.0	ORF8	2.0	121.0	356.0	ORF8	2.0	119.0	2.0	same gene	2021-12	2021	12
15451	16466	1015	4	0.38905	1984.0	ORF1ab	1.0	662.0	2999.0	ORF1ab	2.0	1000.0	338.0	same gene	2021-12	2021	12
16466	15451	1015	4	0.38905	2999.0	ORF1ab	2.0	1000.0	1984.0	ORF1ab	1.0	662.0	338.0	same gene	2021-12	2021	12
23604	25469	1865	4	0.38642	2042.0	S	2.0	681.0	77.0	ORF3a	2.0	26.0		different gene	2021-12	2021	12
25469	23604	1865	4	0.38642	77.0	ORF3a	2.0	26.0	2042.0	S	2.0	681.0		different gene	2021-12	2021	12
28461	25469	2992	4	0.38161	188.0	N	2.0	63.0	77.0	ORF3a	2.0	26.0		different gene	2021-12	2021	12
25469	28461	2992	4	0.38161	77.0	ORF3a	2.0	26.0	188.0	N	2.0	63.0		different gene	2021-12	2021	12
27752	27638	114	4	0.37999	359.0	ORF7a	2.0	120.0	245.0	ORF7a	2.0	82.0	38.0	same gene	2021-12	2021	12
27638	27752	114	4	0.37999	245.0	ORF7a	2.0	82.0	359.0	ORF7a	2.0	120.0	38.0	same gene	2021-12	2021	12
25469	26767	1298	4	0.3793	77.0	ORF3a	2.0	26.0	245.0	M	2.0	82.0		different gene	2021-12	2021	12
26767	25469	1298	4	0.3793	245.0	M	2.0	82.0	77.0	ORF3a	2.0	26.0		different gene	2021-12	2021	12
25469	21618	3851	4	0.37598	77.0	ORF3a	2.0	26.0	56.0	S	2.0	19.0		different gene	2021-12	2021	12
21618	25469	3851	4	0.37598	56.0	S	2.0	19.0	77.0	ORF3a	2.0	26.0		different gene	2021-12	2021	12
27752	21618	6134	4	0.37454	359.0	ORF7a	2.0	120.0	56.0	S	2.0	19.0		different gene	2021-12	2021	12
21618	27752	6134	4	0.37454	56.0	S	2.0	19.0	359.0	ORF7a	2.0	120.0		different gene	2021-12	2021	12
28248	15451	12797	4	0.37434	355.0	ORF8	1.0	119.0	1984.0	ORF1ab	1.0	662.0		different gene	2021-12	2021	12
15451	28248	12797	4	0.37434	1984.0	ORF1ab	1.0	662.0	355.0	ORF8	1.0	119.0		different gene	2021-12	2021	12
15451	25469	10018	4	0.37236	1984.0	ORF1ab	1.0	662.0	77.0	ORF3a	2.0	26.0		different gene	2021-12	2021	12
25469	15451	10018	4	0.37236	77.0	ORF3a	2.0	26.0	1984.0	ORF1ab	1.0	662.0		different gene	2021-12	2021	12
27752	29402	1650	4	0.36079	359.0	ORF7a	2.0	120.0	1129.0	N	1.0	377.0		different gene	2021-12	2021	12
29402	27752	1650	4	0.36079	1129.0	N	1.0	377.0	359.0	ORF7a	2.0	120.0		different gene	2021-12	2021	12
22025	21618	407	4	0.35872	463.0	S	1.0	155.0	56.0	S	2.0	19.0	136.0	same gene	2021-12	2021	12
21618	22025	407	4	0.35872	56.0	S	2.0	19.0	463.0	S	1.0	155.0	136.0	same gene	2021-12	2021	12
23604	24410	806	4	0.3522	2042.0	S	2.0	681.0	2848.0	S	1.0	950.0	269.0	same gene	2021-12	2021	12
24410	23604	806	4	0.3522	2848.0	S	1.0	950.0	2042.0	S	2.0	681.0	269.0	same gene	2021-12	2021	12
22917	23604	687	4	0.35157	1355.0	S	2.0	452.0	2042.0	S	2.0	681.0	229.0	same gene	2021-12	2021	12
23604	22917	687	4	0.35157	2042.0	S	2.0	681.0	1355.0	S	2.0	452.0	229.0	same gene	2021-12	2021	12
11293	11286	7	4	0.31911	11028.0	ORF1ab	3.0	3676.0	11021.0	ORF1ab	2.0	3674.0	2.0	same gene	2021-12	2021	12
11286	11293	7	4	0.31911	11021.0	ORF1ab	2.0	3674.0	11028.0	ORF1ab	3.0	3676.0	2.0	same gene	2021-12	2021	12
10029	11332	1303	4	0.30273	9764.0	ORF1ab	2.0	3255.0	11067.0	ORF1ab	3.0	3689.0	434.0	same gene	2021-12	2021	12
11332	10029	1303	4	0.30273	11067.0	ORF1ab	3.0	3689.0	9764.0	ORF1ab	2.0	3255.0	434.0	same gene	2021-12	2021	12
19220	16466	2754	4	0.28932	5753.0	ORF1ab	2.0	1918.0	2999.0	ORF1ab	2.0	1000.0	918.0	same gene	2021-12	2021	12
16466	19220	2754	4	0.28932	2999.0	ORF1ab	2.0	1000.0	5753.0	ORF1ab	2.0	1918.0	918.0	same gene	2021-12	2021	12
28881	28916	35	4	0.28336	608.0	N	2.0	203.0	643.0	N	1.0	215.0	12.0	same gene	2021-12	2021	12
28916	28881	35	4	0.28336	643.0	N	1.0	215.0	608.0	N	2.0	203.0	12.0	same gene	2021-12	2021	12
17236	24208	6972	4	0.27744	3769.0	ORF1ab	1.0	1257.0	2646.0	S	3.0	882.0		different gene	2021-12	2021	12
24208	17236	6972	4	0.27744	2646.0	S	3.0	882.0	3769.0	ORF1ab	1.0	1257.0		different gene	2021-12	2021	12
21985	21774	211	4	0.27108	423.0	S	3.0	141.0	212.0	S	2.0	71.0	70.0	same gene	2021-12	2021	12
21774	21985	211	4	0.27108	212.0	S	2.0	71.0	423.0	S	3.0	141.0	70.0	same gene	2021-12	2021	12
23604	11288	12316	4	0.26965	2042.0	S	2.0	681.0	11023.0	ORF1ab	1.0	3675.0		different gene	2021-12	2021	12
11288	23604	12316	4	0.26965	11023.0	ORF1ab	1.0	3675.0	2042.0	S	2.0	681.0		different gene	2021-12	2021	12
7851	21846	13995	4	0.2615	7586.0	ORF1ab	2.0	2529.0	284.0	S	2.0	95.0		different gene	2021-12	2021	12
21846	7851	13995	4	0.2615	284.0	S	2.0	95.0	7586.0	ORF1ab	2.0	2529.0		different gene	2021-12	2021	12
8835	15521	6686	4	0.26014	8570.0	ORF1ab	2.0	2857.0	2054.0	ORF1ab	2.0	685.0	2172.0	same gene	2021-12	2021	12
15521	8835	6686	4	0.26014	2054.0	ORF1ab	2.0	685.0	8570.0	ORF1ab	2.0	2857.0	2172.0	same gene	2021-12	2021	12
23604	22995	609	4	0.25407	2042.0	S	2.0	681.0	1433.0	S	2.0	478.0	203.0	same gene	2021-12	2021	12
22995	23604	609	4	0.25407	1433.0	S	2.0	478.0	2042.0	S	2.0	681.0	203.0	same gene	2021-12	2021	12
23604	23063	541	4	0.25184	2042.0	S	2.0	681.0	1501.0	S	1.0	501.0	180.0	same gene	2021-12	2021	12
23063	23604	541	4	0.25184	1501.0	S	1.0	501.0	2042.0	S	2.0	681.0	180.0	same gene	2021-12	2021	12
23604	21997	1607	4	0.24013	2042.0	S	2.0	681.0	435.0	S	3.0	145.0	536.0	same gene	2021-12	2021	12
21997	23604	1607	4	0.24013	435.0	S	3.0	145.0	2042.0	S	2.0	681.0	536.0	same gene	2021-12	2021	12
6040	14014	7974	4	0.22456	5775.0	ORF1ab	3.0	1925.0	547.0	ORF1ab	1.0	183.0	1742.0	same gene	2021-12	2021	12
14014	6040	7974	4	0.22456	547.0	ORF1ab	1.0	183.0	5775.0	ORF1ab	3.0	1925.0	1742.0	same gene	2021-12	2021	12
28271	23604	4667	4	0.22155					2042.0	S	2.0	681.0		different gene	2021-12	2021	12
23604	28271	4667	4	0.22155	2042.0	S	2.0	681.0						different gene	2021-12	2021	12
26107	27507	1400	4	0.22112	715.0	ORF3a	1.0	239.0	114.0	ORF7a	3.0	38.0		different gene	2021-12	2021	12
27507	26107	1400	4	0.22112	114.0	ORF7a	3.0	38.0	715.0	ORF3a	1.0	239.0		different gene	2021-12	2021	12
23075	23055	20	4	0.21595	1513.0	S	1.0	505.0	1493.0	S	2.0	498.0	7.0	same gene	2021-12	2021	12
23055	23075	20	4	0.21595	1493.0	S	2.0	498.0	1513.0	S	1.0	505.0	7.0	same gene	2021-12	2021	12
17040	7851	9189	4	0.20655	3573.0	ORF1ab	3.0	1191.0	7586.0	ORF1ab	2.0	2529.0	1338.0	same gene	2021-12	2021	12
7851	17040	9189	4	0.20655	7586.0	ORF1ab	2.0	2529.0	3573.0	ORF1ab	3.0	1191.0	1338.0	same gene	2021-12	2021	12
23048	23055	7	4	0.20168	1486.0	S	1.0	496.0	1493.0	S	2.0	498.0	2.0	same gene	2021-12	2021	12
23055	23048	7	4	0.20168	1493.0	S	2.0	498.0	1486.0	S	1.0	496.0	2.0	same gene	2021-12	2021	12
11456	29050	17594	4	0.20015	11191.0	ORF1ab	1.0	3731.0	777.0	N	3.0	259.0		different gene	2021-12	2021	12
29050	11456	17594	4	0.20015	777.0	N	3.0	259.0	11191.0	ORF1ab	1.0	3731.0		different gene	2021-12	2021	12
21761	23604	1843	4	0.19872	199.0	S	1.0	67.0	2042.0	S	2.0	681.0	614.0	same gene	2021-12	2021	12
23604	21761	1843	4	0.19872	2042.0	S	2.0	681.0	199.0	S	1.0	67.0	614.0	same gene	2021-12	2021	12
29050	29509	459	4	0.19147	777.0	N	3.0	259.0	1236.0	N	3.0	412.0	153.0	same gene	2021-12	2021	12
29509	29050	459	4	0.19147	1236.0	N	3.0	412.0	777.0	N	3.0	259.0	153.0	same gene	2021-12	2021	12
14014	7926	6088	4	0.18877	547.0	ORF1ab	1.0	183.0	7661.0	ORF1ab	2.0	2554.0	2371.0	same gene	2021-12	2021	12
7926	14014	6088	4	0.18877	7661.0	ORF1ab	2.0	2554.0	547.0	ORF1ab	1.0	183.0	2371.0	same gene	2021-12	2021	12
27972	28048	76	4	0.1868	79.0	ORF8	1.0	27.0	155.0	ORF8	2.0	52.0	25.0	same gene	2021-12	2021	12
28048	27972	76	4	0.1868	155.0	ORF8	2.0	52.0	79.0	ORF8	1.0	27.0	25.0	same gene	2021-12	2021	12
16176	23271	7095	4	0.18564	2709.0	ORF1ab	3.0	903.0	1709.0	S	2.0	570.0		different gene	2021-12	2021	12
23271	16176	7095	4	0.18564	1709.0	S	2.0	570.0	2709.0	ORF1ab	3.0	903.0		different gene	2021-12	2021	12
24506	23271	1235	4	0.18545	2944.0	S	1.0	982.0	1709.0	S	2.0	570.0	412.0	same gene	2021-12	2021	12
23271	24506	1235	4	0.18545	1709.0	S	2.0	570.0	2944.0	S	1.0	982.0	412.0	same gene	2021-12	2021	12
16176	28977	12801	4	0.18531	2709.0	ORF1ab	3.0	903.0	704.0	N	2.0	235.0		different gene	2021-12	2021	12
28977	16176	12801	4	0.18531	704.0	N	2.0	235.0	2709.0	ORF1ab	3.0	903.0		different gene	2021-12	2021	12
5388	16176	10788	4	0.18527	5123.0	ORF1ab	2.0	1708.0	2709.0	ORF1ab	3.0	903.0	805.0	same gene	2021-12	2021	12
16176	5388	10788	4	0.18527	2709.0	ORF1ab	3.0	903.0	5123.0	ORF1ab	2.0	1708.0	805.0	same gene	2021-12	2021	12
16176	24914	8738	4	0.18495	2709.0	ORF1ab	3.0	903.0	3352.0	S	1.0	1118.0		different gene	2021-12	2021	12
24914	16176	8738	4	0.18495	3352.0	S	1.0	1118.0	2709.0	ORF1ab	3.0	903.0		different gene	2021-12	2021	12
28111	16176	11935	4	0.18438	218.0	ORF8	2.0	73.0	2709.0	ORF1ab	3.0	903.0		different gene	2021-12	2021	12
16176	28111	11935	4	0.18438	2709.0	ORF1ab	3.0	903.0	218.0	ORF8	2.0	73.0		different gene	2021-12	2021	12
28281	28111	170	4	0.1842	8.0	N	2.0	3.0	218.0	ORF8	2.0	73.0		different gene	2021-12	2021	12
28111	28281	170	4	0.1842	218.0	ORF8	2.0	73.0	8.0	N	2.0	3.0		different gene	2021-12	2021	12
6954	23271	16317	4	0.18401	6689.0	ORF1ab	2.0	2230.0	1709.0	S	2.0	570.0		different gene	2021-12	2021	12
23271	6954	16317	4	0.18401	1709.0	S	2.0	570.0	6689.0	ORF1ab	2.0	2230.0		different gene	2021-12	2021	12
24506	28281	3775	4	0.18397	2944.0	S	1.0	982.0	8.0	N	2.0	3.0		different gene	2021-12	2021	12
28281	24506	3775	4	0.18397	8.0	N	2.0	3.0	2944.0	S	1.0	982.0		different gene	2021-12	2021	12
23271	15279	7992	4	0.18392	1709.0	S	2.0	570.0	1812.0	ORF1ab	3.0	604.0		different gene	2021-12	2021	12
15279	23271	7992	4	0.18392	1812.0	ORF1ab	3.0	604.0	1709.0	S	2.0	570.0		different gene	2021-12	2021	12
28111	27972	139	4	0.18377	218.0	ORF8	2.0	73.0	79.0	ORF8	1.0	27.0	46.0	same gene	2021-12	2021	12
27972	28111	139	4	0.18377	79.0	ORF8	1.0	27.0	218.0	ORF8	2.0	73.0	46.0	same gene	2021-12	2021	12
3267	23271	20004	4	0.18325	3002.0	ORF1ab	2.0	1001.0	1709.0	S	2.0	570.0		different gene	2021-12	2021	12
23271	3267	20004	4	0.18325	1709.0	S	2.0	570.0	3002.0	ORF1ab	2.0	1001.0		different gene	2021-12	2021	12
913	23271	22358	4	0.18293	648.0	ORF1ab	3.0	216.0	1709.0	S	2.0	570.0		different gene	2021-12	2021	12
23271	913	22358	4	0.18293	1709.0	S	2.0	570.0	648.0	ORF1ab	3.0	216.0		different gene	2021-12	2021	12
23709	24506	797	4	0.18195	2147.0	S	2.0	716.0	2944.0	S	1.0	982.0	266.0	same gene	2021-12	2021	12
24506	23709	797	4	0.18195	2944.0	S	1.0	982.0	2147.0	S	2.0	716.0	266.0	same gene	2021-12	2021	12
11418	9891	1527	4	0.18183	11153.0	ORF1ab	2.0	3718.0	9626.0	ORF1ab	2.0	3209.0	509.0	same gene	2021-12	2021	12
9891	11418	1527	4	0.18183	9626.0	ORF1ab	2.0	3209.0	11153.0	ORF1ab	2.0	3718.0	509.0	same gene	2021-12	2021	12
23271	14676	8595	4	0.18045	1709.0	S	2.0	570.0	1209.0	ORF1ab	3.0	403.0		different gene	2021-12	2021	12
14676	23271	8595	4	0.18045	1209.0	ORF1ab	3.0	403.0	1709.0	S	2.0	570.0		different gene	2021-12	2021	12
16176	5986	10190	4	0.17861	2709.0	ORF1ab	3.0	903.0	5721.0	ORF1ab	3.0	1907.0	1004.0	same gene	2021-12	2021	12
5986	16176	10190	4	0.17861	5721.0	ORF1ab	3.0	1907.0	2709.0	ORF1ab	3.0	903.0	1004.0	same gene	2021-12	2021	12
22679	22674	5	4	0.17757	1117.0	S	1.0	373.0	1112.0	S	2.0	371.0	2.0	same gene	2021-12	2021	12
22674	22679	5	4	0.17757	1112.0	S	2.0	371.0	1117.0	S	1.0	373.0	2.0	same gene	2021-12	2021	12
22679	22686	7	4	0.17487	1117.0	S	1.0	373.0	1124.0	S	2.0	375.0	2.0	same gene	2021-12	2021	12
22686	22679	7	4	0.17487	1124.0	S	2.0	375.0	1117.0	S	1.0	373.0	2.0	same gene	2021-12	2021	12
5184	11418	6234	4	0.17482	4919.0	ORF1ab	2.0	1640.0	11153.0	ORF1ab	2.0	3718.0	2078.0	same gene	2021-12	2021	12
11418	5184	6234	4	0.17482	11153.0	ORF1ab	2.0	3718.0	4919.0	ORF1ab	2.0	1640.0	2078.0	same gene	2021-12	2021	12
28359	28364	5	4	0.16997	86.0	N	2.0	29.0	91.0	N	1.0	31.0	2.0	same gene	2021-12	2021	12
28364	28359	5	4	0.16997	91.0	N	1.0	31.0	86.0	N	2.0	29.0	2.0	same gene	2021-12	2021	12
28360	28364	4	4	0.16989	87.0	N	3.0	29.0	91.0	N	1.0	31.0	2.0	same gene	2021-12	2021	12
28364	28360	4	4	0.16989	91.0	N	1.0	31.0	87.0	N	3.0	29.0	2.0	same gene	2021-12	2021	12
28365	28359	6	4	0.16986	92.0	N	2.0	31.0	86.0	N	2.0	29.0	2.0	same gene	2021-12	2021	12
28359	28365	6	4	0.16986	86.0	N	2.0	29.0	92.0	N	2.0	31.0	2.0	same gene	2021-12	2021	12
28359	28366	7	4	0.16985	86.0	N	2.0	29.0	93.0	N	3.0	31.0	2.0	same gene	2021-12	2021	12
28366	28359	7	4	0.16985	93.0	N	3.0	31.0	86.0	N	2.0	29.0	2.0	same gene	2021-12	2021	12
28367	28359	8	4	0.16981	94.0	N	1.0	32.0	86.0	N	2.0	29.0	3.0	same gene	2021-12	2021	12
28359	28367	8	4	0.16981	86.0	N	2.0	29.0	94.0	N	1.0	32.0	3.0	same gene	2021-12	2021	12
26577	26709	132	4	0.16887	55.0	M	1.0	19.0	187.0	M	1.0	63.0	44.0	same gene	2021-12	2021	12
26709	26577	132	4	0.16887	187.0	M	1.0	63.0	55.0	M	1.0	19.0	44.0	same gene	2021-12	2021	12
21995	25614	3619	4	0.16853	433.0	S	1.0	145.0	222.0	ORF3a	3.0	74.0		different gene	2021-12	2021	12
25614	21995	3619	4	0.16853	222.0	ORF3a	3.0	74.0	433.0	S	1.0	145.0		different gene	2021-12	2021	12
22197	22192	5	4	0.16816	635.0	S	2.0	212.0	630.0	S	3.0	210.0	2.0	same gene	2021-12	2021	12
22192	22197	5	4	0.16816	630.0	S	3.0	210.0	635.0	S	2.0	212.0	2.0	same gene	2021-12	2021	12
28369	28359	10	4	0.16799	96.0	N	3.0	32.0	86.0	N	2.0	29.0	3.0	same gene	2021-12	2021	12
28359	28369	10	4	0.16799	86.0	N	2.0	29.0	96.0	N	3.0	32.0	3.0	same gene	2021-12	2021	12
24469	24424	45	4	0.16727	2907.0	S	3.0	969.0	2862.0	S	3.0	954.0	15.0	same gene	2021-12	2021	12
24424	24469	45	4	0.16727	2862.0	S	3.0	954.0	2907.0	S	3.0	969.0	15.0	same gene	2021-12	2021	12
27259	23599	3660	4	0.16726	58.0	ORF6	1.0	20.0	2037.0	S	3.0	679.0		different gene	2021-12	2021	12
23599	27259	3660	4	0.16726	2037.0	S	3.0	679.0	58.0	ORF6	1.0	20.0		different gene	2021-12	2021	12
11364	11359	5	4	0.16719	11099.0	ORF1ab	2.0	3700.0	11094.0	ORF1ab	3.0	3698.0	2.0	same gene	2021-12	2021	12
11361	11366	5	4	0.16719	11096.0	ORF1ab	2.0	3699.0	11101.0	ORF1ab	1.0	3701.0	2.0	same gene	2021-12	2021	12
11363	11359	4	4	0.16719	11098.0	ORF1ab	1.0	3700.0	11094.0	ORF1ab	3.0	3698.0	2.0	same gene	2021-12	2021	12
11359	11364	5	4	0.16719	11094.0	ORF1ab	3.0	3698.0	11099.0	ORF1ab	2.0	3700.0	2.0	same gene	2021-12	2021	12
11359	11363	4	4	0.16719	11094.0	ORF1ab	3.0	3698.0	11098.0	ORF1ab	1.0	3700.0	2.0	same gene	2021-12	2021	12
11359	11366	7	4	0.16719	11094.0	ORF1ab	3.0	3698.0	11101.0	ORF1ab	1.0	3701.0	3.0	same gene	2021-12	2021	12
11360	11366	6	4	0.16719	11095.0	ORF1ab	1.0	3699.0	11101.0	ORF1ab	1.0	3701.0	2.0	same gene	2021-12	2021	12
11366	11359	7	4	0.16719	11101.0	ORF1ab	1.0	3701.0	11094.0	ORF1ab	3.0	3698.0	3.0	same gene	2021-12	2021	12
11366	11360	6	4	0.16719	11101.0	ORF1ab	1.0	3701.0	11095.0	ORF1ab	1.0	3699.0	2.0	same gene	2021-12	2021	12
11366	11361	5	4	0.16719	11101.0	ORF1ab	1.0	3701.0	11096.0	ORF1ab	2.0	3699.0	2.0	same gene	2021-12	2021	12
24424	23599	825	4	0.16691	2862.0	S	3.0	954.0	2037.0	S	3.0	679.0	275.0	same gene	2021-12	2021	12
23599	24424	825	4	0.16691	2037.0	S	3.0	679.0	2862.0	S	3.0	954.0	275.0	same gene	2021-12	2021	12
23055	23063	8	4	0.16581	1493.0	S	2.0	498.0	1501.0	S	1.0	501.0	3.0	same gene	2021-12	2021	12
23063	23055	8	4	0.16581	1501.0	S	1.0	501.0	1493.0	S	2.0	498.0	3.0	same gene	2021-12	2021	12
28364	27259	1105	4	0.16525	91.0	N	1.0	31.0	58.0	ORF6	1.0	20.0		different gene	2021-12	2021	12
27259	28364	1105	4	0.16525	58.0	ORF6	1.0	20.0	91.0	N	1.0	31.0		different gene	2021-12	2021	12
26270	26577	307	4	0.16511	26.0	E	2.0	9.0	55.0	M	1.0	19.0		different gene	2021-12	2021	12
26577	26270	307	4	0.16511	55.0	M	1.0	19.0	26.0	E	2.0	9.0		different gene	2021-12	2021	12
24130	5386	18744	4	0.16485	2568.0	S	3.0	856.0	5121.0	ORF1ab	3.0	1707.0		different gene	2021-12	2021	12
5386	24130	18744	4	0.16485	5121.0	ORF1ab	3.0	1707.0	2568.0	S	3.0	856.0		different gene	2021-12	2021	12
22882	22898	16	4	0.1647	1320.0	S	3.0	440.0	1336.0	S	1.0	446.0	6.0	same gene	2021-12	2021	12
22898	22882	16	4	0.1647	1336.0	S	1.0	446.0	1320.0	S	3.0	440.0	6.0	same gene	2021-12	2021	12
27807	27259	548	4	0.16435	52.0	ORF7b	1.0	18.0	58.0	ORF6	1.0	20.0		different gene	2021-12	2021	12
27259	27807	548	4	0.16435	58.0	ORF6	1.0	20.0	52.0	ORF7b	1.0	18.0		different gene	2021-12	2021	12
22578	22674	96	4	0.16401	1016.0	S	2.0	339.0	1112.0	S	2.0	371.0	32.0	same gene	2021-12	2021	12
22674	22578	96	4	0.16401	1112.0	S	2.0	371.0	1016.0	S	2.0	339.0	32.0	same gene	2021-12	2021	12
13195	8393	4802	4	0.16368	12930.0	ORF1ab	3.0	4310.0	8128.0	ORF1ab	1.0	2710.0	1600.0	same gene	2021-12	2021	12
8393	13195	4802	4	0.16368	8128.0	ORF1ab	1.0	2710.0	12930.0	ORF1ab	3.0	4310.0	1600.0	same gene	2021-12	2021	12
28358	28376	18	4	0.16364	85.0	N	1.0	29.0	103.0	N	1.0	35.0	6.0	same gene	2021-12	2021	12
28376	28358	18	4	0.16364	103.0	N	1.0	35.0	85.0	N	1.0	29.0	6.0	same gene	2021-12	2021	12
11369	11363	6	4	0.16359	11104.0	ORF1ab	1.0	3702.0	11098.0	ORF1ab	1.0	3700.0	2.0	same gene	2021-12	2021	12
11364	11369	5	4	0.16359	11099.0	ORF1ab	2.0	3700.0	11104.0	ORF1ab	1.0	3702.0	2.0	same gene	2021-12	2021	12
11370	11363	7	4	0.16359	11105.0	ORF1ab	2.0	3702.0	11098.0	ORF1ab	1.0	3700.0	2.0	same gene	2021-12	2021	12
11364	11370	6	4	0.16359	11099.0	ORF1ab	2.0	3700.0	11105.0	ORF1ab	2.0	3702.0	2.0	same gene	2021-12	2021	12
11369	11364	5	4	0.16359	11104.0	ORF1ab	1.0	3702.0	11099.0	ORF1ab	2.0	3700.0	2.0	same gene	2021-12	2021	12
11363	11370	7	4	0.16359	11098.0	ORF1ab	1.0	3700.0	11105.0	ORF1ab	2.0	3702.0	2.0	same gene	2021-12	2021	12
11363	11369	6	4	0.16359	11098.0	ORF1ab	1.0	3700.0	11104.0	ORF1ab	1.0	3702.0	2.0	same gene	2021-12	2021	12
11370	11364	6	4	0.16359	11105.0	ORF1ab	2.0	3702.0	11099.0	ORF1ab	2.0	3700.0	2.0	same gene	2021-12	2021	12
27259	23948	3311	4	0.16342	58.0	ORF6	1.0	20.0	2386.0	S	1.0	796.0		different gene	2021-12	2021	12
23948	27259	3311	4	0.16342	2386.0	S	1.0	796.0	58.0	ORF6	1.0	20.0		different gene	2021-12	2021	12
26270	25000	1270	4	0.16325	26.0	E	2.0	9.0	3438.0	S	3.0	1146.0		different gene	2021-12	2021	12
25000	26270	1270	4	0.16325	3438.0	S	3.0	1146.0	26.0	E	2.0	9.0		different gene	2021-12	2021	12
28358	28364	6	4	0.16305	85.0	N	1.0	29.0	91.0	N	1.0	31.0	2.0	same gene	2021-12	2021	12
28364	28358	6	4	0.16305	91.0	N	1.0	31.0	85.0	N	1.0	29.0	2.0	same gene	2021-12	2021	12
11537	13195	1658	4	0.16288	11272.0	ORF1ab	1.0	3758.0	12930.0	ORF1ab	3.0	4310.0	552.0	same gene	2021-12	2021	12
13195	11537	1658	4	0.16288	12930.0	ORF1ab	3.0	4310.0	11272.0	ORF1ab	1.0	3758.0	552.0	same gene	2021-12	2021	12
27259	26709	550	4	0.16286	58.0	ORF6	1.0	20.0	187.0	M	1.0	63.0		different gene	2021-12	2021	12
26709	27259	550	4	0.16286	187.0	M	1.0	63.0	58.0	ORF6	1.0	20.0		different gene	2021-12	2021	12
24503	24130	373	4	0.16248	2941.0	S	1.0	981.0	2568.0	S	3.0	856.0	125.0	same gene	2021-12	2021	12
24130	24503	373	4	0.16248	2568.0	S	3.0	856.0	2941.0	S	1.0	981.0	125.0	same gene	2021-12	2021	12
27259	23854	3405	4	0.16225	58.0	ORF6	1.0	20.0	2292.0	S	3.0	764.0		different gene	2021-12	2021	12
23854	27259	3405	4	0.16225	2292.0	S	3.0	764.0	58.0	ORF6	1.0	20.0		different gene	2021-12	2021	12
8393	23202	14809	4	0.16214	8128.0	ORF1ab	1.0	2710.0	1640.0	S	2.0	547.0		different gene	2021-12	2021	12
23202	8393	14809	4	0.16214	1640.0	S	2.0	547.0	8128.0	ORF1ab	1.0	2710.0		different gene	2021-12	2021	12
8393	5386	3007	4	0.16201	8128.0	ORF1ab	1.0	2710.0	5121.0	ORF1ab	3.0	1707.0	1003.0	same gene	2021-12	2021	12
5386	8393	3007	4	0.16201	5121.0	ORF1ab	3.0	1707.0	8128.0	ORF1ab	1.0	2710.0	1003.0	same gene	2021-12	2021	12
5584	11514	5930	4	0.16123	5319.0	ORF1ab	3.0	1773.0	11249.0	ORF1ab	2.0	3750.0	1977.0	same gene	2021-12	2021	12
11514	5584	5930	4	0.16123	11249.0	ORF1ab	2.0	3750.0	5319.0	ORF1ab	3.0	1773.0	1977.0	same gene	2021-12	2021	12
10449	26270	15821	4	0.16058	10184.0	ORF1ab	2.0	3395.0	26.0	E	2.0	9.0		different gene	2021-12	2021	12
26270	10449	15821	4	0.16058	26.0	E	2.0	9.0	10184.0	ORF1ab	2.0	3395.0		different gene	2021-12	2021	12
23055	23040	15	4	0.16054	1493.0	S	2.0	498.0	1478.0	S	2.0	493.0	5.0	same gene	2021-12	2021	12
23040	23055	15	4	0.16054	1478.0	S	2.0	493.0	1493.0	S	2.0	498.0	5.0	same gene	2021-12	2021	12
5386	27259	21873	4	0.16048	5121.0	ORF1ab	3.0	1707.0	58.0	ORF6	1.0	20.0		different gene	2021-12	2021	12
27259	5386	21873	4	0.16048	58.0	ORF6	1.0	20.0	5121.0	ORF1ab	3.0	1707.0		different gene	2021-12	2021	12
28364	28311	53	4	0.16041	91.0	N	1.0	31.0	38.0	N	2.0	13.0	18.0	same gene	2021-12	2021	12
28359	28311	48	4	0.16041	86.0	N	2.0	29.0	38.0	N	2.0	13.0	16.0	same gene	2021-12	2021	12
28311	28364	53	4	0.16041	38.0	N	2.0	13.0	91.0	N	1.0	31.0	18.0	same gene	2021-12	2021	12
28311	28359	48	4	0.16041	38.0	N	2.0	13.0	86.0	N	2.0	29.0	16.0	same gene	2021-12	2021	12
27259	28271	1012	4	0.16009	58.0	ORF6	1.0	20.0						different gene	2021-12	2021	12
28271	27259	1012	4	0.16009					58.0	ORF6	1.0	20.0		different gene	2021-12	2021	12
21929	21904	25	4	0.15967	367.0	S	1.0	123.0	342.0	S	3.0	114.0	9.0	same gene	2021-12	2021	12
21904	21929	25	4	0.15967	342.0	S	3.0	114.0	367.0	S	1.0	123.0	9.0	same gene	2021-12	2021	12
13195	26270	13075	4	0.15954	12930.0	ORF1ab	3.0	4310.0	26.0	E	2.0	9.0		different gene	2021-12	2021	12
26270	13195	13075	4	0.15954	26.0	E	2.0	9.0	12930.0	ORF1ab	3.0	4310.0		different gene	2021-12	2021	12
27259	22674	4585	4	0.15952	58.0	ORF6	1.0	20.0	1112.0	S	2.0	371.0		different gene	2021-12	2021	12
22674	27259	4585	4	0.15952	1112.0	S	2.0	371.0	58.0	ORF6	1.0	20.0		different gene	2021-12	2021	12
11371	11357	14	4	0.15938	11106.0	ORF1ab	3.0	3702.0	11092.0	ORF1ab	1.0	3698.0	4.0	same gene	2021-12	2021	12
11357	11371	14	4	0.15938	11092.0	ORF1ab	1.0	3698.0	11106.0	ORF1ab	3.0	3702.0	4.0	same gene	2021-12	2021	12
24469	24503	34	4	0.15917	2907.0	S	3.0	969.0	2941.0	S	1.0	981.0	12.0	same gene	2021-12	2021	12
24503	24469	34	4	0.15917	2941.0	S	1.0	981.0	2907.0	S	3.0	969.0	12.0	same gene	2021-12	2021	12
25584	27259	1675	4	0.15867	192.0	ORF3a	3.0	64.0	58.0	ORF6	1.0	20.0		different gene	2021-12	2021	12
27259	25584	1675	4	0.15867	58.0	ORF6	1.0	20.0	192.0	ORF3a	3.0	64.0		different gene	2021-12	2021	12
26709	18163	8546	4	0.15812	187.0	M	1.0	63.0	4696.0	ORF1ab	1.0	1566.0		different gene	2021-12	2021	12
18163	26709	8546	4	0.15812	4696.0	ORF1ab	1.0	1566.0	187.0	M	1.0	63.0		different gene	2021-12	2021	12
8393	22673	14280	4	0.15786	8128.0	ORF1ab	1.0	2710.0	1111.0	S	1.0	371.0		different gene	2021-12	2021	12
22673	8393	14280	4	0.15786	1111.0	S	1.0	371.0	8128.0	ORF1ab	1.0	2710.0		different gene	2021-12	2021	12
11281	8393	2888	4	0.1576	11016.0	ORF1ab	3.0	3672.0	8128.0	ORF1ab	1.0	2710.0	962.0	same gene	2021-12	2021	12
8393	11281	2888	4	0.1576	8128.0	ORF1ab	1.0	2710.0	11016.0	ORF1ab	3.0	3672.0	962.0	same gene	2021-12	2021	12
13195	2832	10363	4	0.15757	12930.0	ORF1ab	3.0	4310.0	2567.0	ORF1ab	2.0	856.0	3454.0	same gene	2021-12	2021	12
2832	13195	10363	4	0.15757	2567.0	ORF1ab	2.0	856.0	12930.0	ORF1ab	3.0	4310.0	3454.0	same gene	2021-12	2021	12
6515	8393	1878	4	0.15747	6250.0	ORF1ab	1.0	2084.0	8128.0	ORF1ab	1.0	2710.0	626.0	same gene	2021-12	2021	12
8393	6515	1878	4	0.15747	8128.0	ORF1ab	1.0	2710.0	6250.0	ORF1ab	1.0	2084.0	626.0	same gene	2021-12	2021	12
23040	23013	27	4	0.15629	1478.0	S	2.0	493.0	1451.0	S	2.0	484.0	9.0	same gene	2021-12	2021	12
23013	23040	27	4	0.15629	1451.0	S	2.0	484.0	1478.0	S	2.0	493.0	9.0	same gene	2021-12	2021	12
27259	22200	5059	4	0.15609	58.0	ORF6	1.0	20.0	638.0	S	2.0	213.0		different gene	2021-12	2021	12
22200	27259	5059	4	0.15609	638.0	S	2.0	213.0	58.0	ORF6	1.0	20.0		different gene	2021-12	2021	12
28281	11301	16980	4	0.15526	8.0	N	2.0	3.0	11036.0	ORF1ab	2.0	3679.0		different gene	2021-12	2021	12
11301	28281	16980	4	0.15526	11036.0	ORF1ab	2.0	3679.0	8.0	N	2.0	3.0		different gene	2021-12	2021	12
23013	22992	21	4	0.15491	1451.0	S	2.0	484.0	1430.0	S	2.0	477.0	7.0	same gene	2021-12	2021	12
22992	23013	21	4	0.15491	1430.0	S	2.0	477.0	1451.0	S	2.0	484.0	7.0	same gene	2021-12	2021	12
22202	5386	16816	4	0.15298	640.0	S	1.0	214.0	5121.0	ORF1ab	3.0	1707.0		different gene	2021-12	2021	12
5386	22202	16816	4	0.15298	5121.0	ORF1ab	3.0	1707.0	640.0	S	1.0	214.0		different gene	2021-12	2021	12
26530	13195	13335	4	0.15271	8.0	M	2.0	3.0	12930.0	ORF1ab	3.0	4310.0		different gene	2021-12	2021	12
13195	26530	13335	4	0.15271	12930.0	ORF1ab	3.0	4310.0	8.0	M	2.0	3.0		different gene	2021-12	2021	12
28271	23525	4746	4	0.15075					1963.0	S	1.0	655.0		different gene	2021-12	2021	12
23525	28271	4746	4	0.15075	1963.0	S	1.0	655.0						different gene	2021-12	2021	12
22674	23040	366	4	0.15009	1112.0	S	2.0	371.0	1478.0	S	2.0	493.0	122.0	same gene	2021-12	2021	12
23040	22674	366	4	0.15009	1478.0	S	2.0	493.0	1112.0	S	2.0	371.0	122.0	same gene	2021-12	2021	12
22995	11298	11697	4	0.14687	1433.0	S	2.0	478.0	11033.0	ORF1ab	2.0	3678.0		different gene	2021-12	2021	12
11298	22995	11697	4	0.14687	11033.0	ORF1ab	2.0	3678.0	1433.0	S	2.0	478.0		different gene	2021-12	2021	12
22882	22813	69	4	0.14638	1320.0	S	3.0	440.0	1251.0	S	3.0	417.0	23.0	same gene	2021-12	2021	12
22813	22882	69	4	0.14638	1251.0	S	3.0	417.0	1320.0	S	3.0	440.0	23.0	same gene	2021-12	2021	12
523	517	6	4	0.14581	258.0	ORF1ab	3.0	86.0	252.0	ORF1ab	3.0	84.0	2.0	same gene	2021-12	2021	12
517	523	6	4	0.14581	252.0	ORF1ab	3.0	84.0	258.0	ORF1ab	3.0	86.0	2.0	same gene	2021-12	2021	12
22882	23854	972	4	0.14557	1320.0	S	3.0	440.0	2292.0	S	3.0	764.0	324.0	same gene	2021-12	2021	12
23854	22882	972	4	0.14557	2292.0	S	3.0	764.0	1320.0	S	3.0	440.0	324.0	same gene	2021-12	2021	12
22000	24424	2424	4	0.14478	438.0	S	3.0	146.0	2862.0	S	3.0	954.0	808.0	same gene	2021-12	2021	12
24424	22000	2424	4	0.14478	2862.0	S	3.0	954.0	438.0	S	3.0	146.0	808.0	same gene	2021-12	2021	12
23284	25339	2055	4	0.14449	1722.0	S	3.0	574.0	3777.0	S	3.0	1259.0	685.0	same gene	2021-12	2021	12
25339	23284	2055	4	0.14449	3777.0	S	3.0	1259.0	1722.0	S	3.0	574.0	685.0	same gene	2021-12	2021	12
5584	11418	5834	4	0.14414	5319.0	ORF1ab	3.0	1773.0	11153.0	ORF1ab	2.0	3718.0	1945.0	same gene	2021-12	2021	12
11418	5584	5834	4	0.14414	11153.0	ORF1ab	2.0	3718.0	5319.0	ORF1ab	3.0	1773.0	1945.0	same gene	2021-12	2021	12
8393	22898	14505	4	0.14284	8128.0	ORF1ab	1.0	2710.0	1336.0	S	1.0	446.0		different gene	2021-12	2021	12
22898	8393	14505	4	0.14284	1336.0	S	1.0	446.0	8128.0	ORF1ab	1.0	2710.0		different gene	2021-12	2021	12
5584	13019	7435	4	0.142	5319.0	ORF1ab	3.0	1773.0	12754.0	ORF1ab	1.0	4252.0	2479.0	same gene	2021-12	2021	12
13019	5584	7435	4	0.142	12754.0	ORF1ab	1.0	4252.0	5319.0	ORF1ab	3.0	1773.0	2479.0	same gene	2021-12	2021	12
28073	6638	21435	4	0.13728	180.0	ORF8	3.0	60.0	6373.0	ORF1ab	1.0	2125.0		different gene	2021-12	2021	12
6638	28073	21435	4	0.13728	6373.0	ORF1ab	1.0	2125.0	180.0	ORF8	3.0	60.0		different gene	2021-12	2021	12
15952	28299	12347	4	0.13558	2485.0	ORF1ab	1.0	829.0	26.0	N	2.0	9.0		different gene	2021-12	2021	12
28299	15952	12347	4	0.13558	26.0	N	2.0	9.0	2485.0	ORF1ab	1.0	829.0		different gene	2021-12	2021	12
28007	9559	18448	4	0.13288	114.0	ORF8	3.0	38.0	9294.0	ORF1ab	3.0	3098.0		different gene	2021-12	2021	12
9559	28007	18448	4	0.13288	9294.0	ORF1ab	3.0	3098.0	114.0	ORF8	3.0	38.0		different gene	2021-12	2021	12
23709	23063	646	4	0.13107	2147.0	S	2.0	716.0	1501.0	S	1.0	501.0	215.0	same gene	2021-12	2021	12
23063	23709	646	4	0.13107	1501.0	S	1.0	501.0	2147.0	S	2.0	716.0	215.0	same gene	2021-12	2021	12
28073	16726	11347	3	0.12578	180.0	ORF8	3.0	60.0	3259.0	ORF1ab	1.0	1087.0		different gene	2021-12	2021	12
16726	28073	11347	3	0.12578	3259.0	ORF1ab	1.0	1087.0	180.0	ORF8	3.0	60.0		different gene	2021-12	2021	12
21995	22227	232	3	0.12412	433.0	S	1.0	145.0	665.0	S	2.0	222.0	77.0	same gene	2021-12	2021	12
22227	21995	232	3	0.12412	665.0	S	2.0	222.0	433.0	S	1.0	145.0	77.0	same gene	2021-12	2021	12
11456	23284	11828	3	0.11601	11191.0	ORF1ab	1.0	3731.0	1722.0	S	3.0	574.0		different gene	2021-12	2021	12
23284	11456	11828	3	0.11601	1722.0	S	3.0	574.0	11191.0	ORF1ab	1.0	3731.0		different gene	2021-12	2021	12
15240	24130	8890	3	0.11302	1773.0	ORF1ab	3.0	591.0	2568.0	S	3.0	856.0		different gene	2021-12	2021	12
24130	15240	8890	3	0.11302	2568.0	S	3.0	856.0	1773.0	ORF1ab	3.0	591.0		different gene	2021-12	2021	12
28007	17122	10885	3	0.11287	114.0	ORF8	3.0	38.0	3655.0	ORF1ab	1.0	1219.0		different gene	2021-12	2021	12
17122	28007	10885	3	0.11287	3655.0	ORF1ab	1.0	1219.0	114.0	ORF8	3.0	38.0		different gene	2021-12	2021	12
19349	19366	17	3	0.11178	5882.0	ORF1ab	2.0	1961.0	5899.0	ORF1ab	1.0	1967.0	6.0	same gene	2021-12	2021	12
19366	19349	17	3	0.11178	5899.0	ORF1ab	1.0	1967.0	5882.0	ORF1ab	2.0	1961.0	6.0	same gene	2021-12	2021	12
22000	21984	16	3	0.11162	438.0	S	3.0	146.0	422.0	S	2.0	141.0	5.0	same gene	2021-12	2021	12
21984	22000	16	3	0.11162	422.0	S	2.0	141.0	438.0	S	3.0	146.0	5.0	same gene	2021-12	2021	12
19466	19519	53	3	0.11131	5999.0	ORF1ab	2.0	2000.0	6052.0	ORF1ab	1.0	2018.0	18.0	same gene	2021-12	2021	12
19519	19466	53	3	0.11131	6052.0	ORF1ab	1.0	2018.0	5999.0	ORF1ab	2.0	2000.0	18.0	same gene	2021-12	2021	12
19473	19514	41	3	0.11088	6006.0	ORF1ab	3.0	2002.0	6047.0	ORF1ab	2.0	2016.0	14.0	same gene	2021-12	2021	12
19514	19473	41	3	0.11088	6047.0	ORF1ab	2.0	2016.0	6006.0	ORF1ab	3.0	2002.0	14.0	same gene	2021-12	2021	12
7085	7080	5	3	0.11049	6820.0	ORF1ab	1.0	2274.0	6815.0	ORF1ab	2.0	2272.0	2.0	same gene	2021-12	2021	12
7080	7085	5	3	0.11049	6815.0	ORF1ab	2.0	2272.0	6820.0	ORF1ab	1.0	2274.0	2.0	same gene	2021-12	2021	12
10029	9891	138	3	0.10805	9764.0	ORF1ab	2.0	3255.0	9626.0	ORF1ab	2.0	3209.0	46.0	same gene	2021-12	2021	12
9891	10029	138	3	0.10805	9626.0	ORF1ab	2.0	3209.0	9764.0	ORF1ab	2.0	3255.0	46.0	same gene	2021-12	2021	12
7028	7015	13	3	0.10547	6763.0	ORF1ab	1.0	2255.0	6750.0	ORF1ab	3.0	2250.0	5.0	same gene	2021-12	2021	12
7015	7028	13	3	0.10547	6750.0	ORF1ab	3.0	2250.0	6763.0	ORF1ab	1.0	2255.0	5.0	same gene	2021-12	2021	12
21836	21874	38	3	0.10527	274.0	S	1.0	92.0	312.0	S	3.0	104.0	12.0	same gene	2021-12	2021	12
21874	21836	38	3	0.10527	312.0	S	3.0	104.0	274.0	S	1.0	92.0	12.0	same gene	2021-12	2021	12
21794	21883	89	3	0.10495	232.0	S	1.0	78.0	321.0	S	3.0	107.0	29.0	same gene	2021-12	2021	12
21794	21885	91	3	0.10495	232.0	S	1.0	78.0	323.0	S	2.0	108.0	30.0	same gene	2021-12	2021	12
21883	21794	89	3	0.10495	321.0	S	3.0	107.0	232.0	S	1.0	78.0	29.0	same gene	2021-12	2021	12
21885	21794	91	3	0.10495	323.0	S	2.0	108.0	232.0	S	1.0	78.0	30.0	same gene	2021-12	2021	12
21835	21876	41	3	0.10492	273.0	S	3.0	91.0	314.0	S	2.0	105.0	14.0	same gene	2021-12	2021	12
21876	21835	41	3	0.10492	314.0	S	2.0	105.0	273.0	S	3.0	91.0	14.0	same gene	2021-12	2021	12
18133	18128	5	3	0.10491	4666.0	ORF1ab	1.0	1556.0	4661.0	ORF1ab	2.0	1554.0	2.0	same gene	2021-12	2021	12
18128	18133	5	3	0.10491	4661.0	ORF1ab	2.0	1554.0	4666.0	ORF1ab	1.0	1556.0	2.0	same gene	2021-12	2021	12
7926	28073	20147	3	0.1035	7661.0	ORF1ab	2.0	2554.0	180.0	ORF8	3.0	60.0		different gene	2021-12	2021	12
28073	7926	20147	3	0.1035	180.0	ORF8	3.0	60.0	7661.0	ORF1ab	2.0	2554.0		different gene	2021-12	2021	12
18128	18134	6	3	0.10304	4661.0	ORF1ab	2.0	1554.0	4667.0	ORF1ab	2.0	1556.0	2.0	same gene	2021-12	2021	12
18134	18128	6	3	0.10304	4667.0	ORF1ab	2.0	1556.0	4661.0	ORF1ab	2.0	1554.0	2.0	same gene	2021-12	2021	12
21905	21791	114	3	0.10291	343.0	S	1.0	115.0	229.0	S	1.0	77.0	38.0	same gene	2021-12	2021	12
21791	21905	114	3	0.10291	229.0	S	1.0	77.0	343.0	S	1.0	115.0	38.0	same gene	2021-12	2021	12
21779	21758	21	3	0.10165	217.0	S	1.0	73.0	196.0	S	1.0	66.0	7.0	same gene	2021-12	2021	12
21758	21779	21	3	0.10165	196.0	S	1.0	66.0	217.0	S	1.0	73.0	7.0	same gene	2021-12	2021	12
21780	21750	30	3	0.10159	218.0	S	2.0	73.0	188.0	S	2.0	63.0	10.0	same gene	2021-12	2021	12
21750	21780	30	3	0.10159	188.0	S	2.0	63.0	218.0	S	2.0	73.0	10.0	same gene	2021-12	2021	12
267	273	6	3	0.10063	2.0	ORF1ab	2.0	1.0	8.0	ORF1ab	2.0	3.0	2.0	same gene	2021-12	2021	12
268	273	5	3	0.10063	3.0	ORF1ab	3.0	1.0	8.0	ORF1ab	2.0	3.0	2.0	same gene	2021-12	2021	12
273	268	5	3	0.10063	8.0	ORF1ab	2.0	3.0	3.0	ORF1ab	3.0	1.0	2.0	same gene	2021-12	2021	12
273	267	6	3	0.10063	8.0	ORF1ab	2.0	3.0	2.0	ORF1ab	2.0	1.0	2.0	same gene	2021-12	2021	12
18152	18145	7	3	0.10002	4685.0	ORF1ab	2.0	1562.0	4678.0	ORF1ab	1.0	1560.0	2.0	same gene	2021-12	2021	12
18145	18152	7	3	0.10002	4678.0	ORF1ab	1.0	1560.0	4685.0	ORF1ab	2.0	1562.0	2.0	same gene	2021-12	2021	12
25614	17040	8574	3	0.09954	222.0	ORF3a	3.0	74.0	3573.0	ORF1ab	3.0	1191.0		different gene	2021-12	2021	12
17040	25614	8574	3	0.09954	3573.0	ORF1ab	3.0	1191.0	222.0	ORF3a	3.0	74.0		different gene	2021-12	2021	12
29658	29673	15	3	0.09946	101.0	ORF10	2.0	34.0	116.0	ORF10	2.0	39.0	5.0	same gene	2021-12	2021	12
29673	29658	15	3	0.09946	116.0	ORF10	2.0	39.0	101.0	ORF10	2.0	34.0	5.0	same gene	2021-12	2021	12
22837	22841	4	3	0.09888	1275.0	S	3.0	425.0	1279.0	S	1.0	427.0	2.0	same gene	2021-12	2021	12
22837	22842	5	3	0.09888	1275.0	S	3.0	425.0	1280.0	S	2.0	427.0	2.0	same gene	2021-12	2021	12
22842	22837	5	3	0.09888	1280.0	S	2.0	427.0	1275.0	S	3.0	425.0	2.0	same gene	2021-12	2021	12
22841	22837	4	3	0.09888	1279.0	S	1.0	427.0	1275.0	S	3.0	425.0	2.0	same gene	2021-12	2021	12
18169	18165	4	3	0.09849	4702.0	ORF1ab	1.0	1568.0	4698.0	ORF1ab	3.0	1566.0	2.0	same gene	2021-12	2021	12
18165	18169	4	3	0.09849	4698.0	ORF1ab	3.0	1566.0	4702.0	ORF1ab	1.0	1568.0	2.0	same gene	2021-12	2021	12
22837	22843	6	3	0.09848	1275.0	S	3.0	425.0	1281.0	S	3.0	427.0	2.0	same gene	2021-12	2021	12
22843	22837	6	3	0.09848	1281.0	S	3.0	427.0	1275.0	S	3.0	425.0	2.0	same gene	2021-12	2021	12
18160	18154	6	3	0.09819	4693.0	ORF1ab	1.0	1565.0	4687.0	ORF1ab	1.0	1563.0	2.0	same gene	2021-12	2021	12
18154	18160	6	3	0.09819	4687.0	ORF1ab	1.0	1563.0	4693.0	ORF1ab	1.0	1565.0	2.0	same gene	2021-12	2021	12
18161	18168	7	3	0.0981	4694.0	ORF1ab	2.0	1565.0	4701.0	ORF1ab	3.0	1567.0	2.0	same gene	2021-12	2021	12
18168	18161	7	3	0.0981	4701.0	ORF1ab	3.0	1567.0	4694.0	ORF1ab	2.0	1565.0	2.0	same gene	2021-12	2021	12
29646	29652	6	3	0.09794	89.0	ORF10	2.0	30.0	95.0	ORF10	2.0	32.0	2.0	same gene	2021-12	2021	12
29652	29646	6	3	0.09794	95.0	ORF10	2.0	32.0	89.0	ORF10	2.0	30.0	2.0	same gene	2021-12	2021	12
18172	18168	4	3	0.09739	4705.0	ORF1ab	1.0	1569.0	4701.0	ORF1ab	3.0	1567.0	2.0	same gene	2021-12	2021	12
18172	18165	7	3	0.09739	4705.0	ORF1ab	1.0	1569.0	4698.0	ORF1ab	3.0	1566.0	3.0	same gene	2021-12	2021	12
18165	18172	7	3	0.09739	4698.0	ORF1ab	3.0	1566.0	4705.0	ORF1ab	1.0	1569.0	3.0	same gene	2021-12	2021	12
18168	18172	4	3	0.09739	4701.0	ORF1ab	3.0	1567.0	4705.0	ORF1ab	1.0	1569.0	2.0	same gene	2021-12	2021	12
6975	6982	7	3	0.0966	6710.0	ORF1ab	2.0	2237.0	6717.0	ORF1ab	3.0	2239.0	2.0	same gene	2021-12	2021	12
6982	6975	7	3	0.0966	6717.0	ORF1ab	3.0	2239.0	6710.0	ORF1ab	2.0	2237.0	2.0	same gene	2021-12	2021	12
5584	22227	16643	3	0.09599	5319.0	ORF1ab	3.0	1773.0	665.0	S	2.0	222.0		different gene	2021-12	2021	12
22227	5584	16643	3	0.09599	665.0	S	2.0	222.0	5319.0	ORF1ab	3.0	1773.0		different gene	2021-12	2021	12
22808	22804	4	3	0.09595	1246.0	S	1.0	416.0	1242.0	S	3.0	414.0	2.0	same gene	2021-12	2021	12
22804	22808	4	3	0.09595	1242.0	S	3.0	414.0	1246.0	S	1.0	416.0	2.0	same gene	2021-12	2021	12
26993	26998	5	3	0.09486	471.0	M	3.0	157.0	476.0	M	2.0	159.0	2.0	same gene	2021-12	2021	12
26993	26997	4	3	0.09486	471.0	M	3.0	157.0	475.0	M	1.0	159.0	2.0	same gene	2021-12	2021	12
26997	26993	4	3	0.09486	475.0	M	1.0	159.0	471.0	M	3.0	157.0	2.0	same gene	2021-12	2021	12
26998	26993	5	3	0.09486	476.0	M	2.0	159.0	471.0	M	3.0	157.0	2.0	same gene	2021-12	2021	12
22810	22814	4	3	0.09466	1248.0	S	3.0	416.0	1252.0	S	1.0	418.0	2.0	same gene	2021-12	2021	12
22814	22810	4	3	0.09466	1252.0	S	1.0	418.0	1248.0	S	3.0	416.0	2.0	same gene	2021-12	2021	12
18174	18178	4	3	0.09463	4707.0	ORF1ab	3.0	1569.0	4711.0	ORF1ab	1.0	1571.0	2.0	same gene	2021-12	2021	12
18178	18174	4	3	0.09463	4711.0	ORF1ab	1.0	1571.0	4707.0	ORF1ab	3.0	1569.0	2.0	same gene	2021-12	2021	12
18179	18174	5	3	0.09462	4712.0	ORF1ab	2.0	1571.0	4707.0	ORF1ab	3.0	1569.0	2.0	same gene	2021-12	2021	12
18174	18179	5	3	0.09462	4707.0	ORF1ab	3.0	1569.0	4712.0	ORF1ab	2.0	1571.0	2.0	same gene	2021-12	2021	12
18180	18174	6	3	0.09448	4713.0	ORF1ab	3.0	1571.0	4707.0	ORF1ab	3.0	1569.0	2.0	same gene	2021-12	2021	12
18174	18180	6	3	0.09448	4707.0	ORF1ab	3.0	1569.0	4713.0	ORF1ab	3.0	1571.0	2.0	same gene	2021-12	2021	12
27039	27034	5	3	0.09442	517.0	M	1.0	173.0	512.0	M	2.0	171.0	2.0	same gene	2021-12	2021	12
27034	27039	5	3	0.09442	512.0	M	2.0	171.0	517.0	M	1.0	173.0	2.0	same gene	2021-12	2021	12
18173	18178	5	3	0.09408	4706.0	ORF1ab	2.0	1569.0	4711.0	ORF1ab	1.0	1571.0	2.0	same gene	2021-12	2021	12
18178	18173	5	3	0.09408	4711.0	ORF1ab	1.0	1571.0	4706.0	ORF1ab	2.0	1569.0	2.0	same gene	2021-12	2021	12
18120	18125	5	3	0.09402	4653.0	ORF1ab	3.0	1551.0	4658.0	ORF1ab	2.0	1553.0	2.0	same gene	2021-12	2021	12
18120	18124	4	3	0.09402	4653.0	ORF1ab	3.0	1551.0	4657.0	ORF1ab	1.0	1553.0	2.0	same gene	2021-12	2021	12
18124	18120	4	3	0.09402	4657.0	ORF1ab	1.0	1553.0	4653.0	ORF1ab	3.0	1551.0	2.0	same gene	2021-12	2021	12
18125	18120	5	3	0.09402	4658.0	ORF1ab	2.0	1553.0	4653.0	ORF1ab	3.0	1551.0	2.0	same gene	2021-12	2021	12
18181	18177	4	3	0.09379	4714.0	ORF1ab	1.0	1572.0	4710.0	ORF1ab	3.0	1570.0	2.0	same gene	2021-12	2021	12
18181	18174	7	3	0.09379	4714.0	ORF1ab	1.0	1572.0	4707.0	ORF1ab	3.0	1569.0	3.0	same gene	2021-12	2021	12
18174	18181	7	3	0.09379	4707.0	ORF1ab	3.0	1569.0	4714.0	ORF1ab	1.0	1572.0	3.0	same gene	2021-12	2021	12
18177	18181	4	3	0.09379	4710.0	ORF1ab	3.0	1570.0	4714.0	ORF1ab	1.0	1572.0	2.0	same gene	2021-12	2021	12
6916	6910	6	3	0.09355	6651.0	ORF1ab	3.0	2217.0	6645.0	ORF1ab	3.0	2215.0	2.0	same gene	2021-12	2021	12
6910	6916	6	3	0.09355	6645.0	ORF1ab	3.0	2215.0	6651.0	ORF1ab	3.0	2217.0	2.0	same gene	2021-12	2021	12
22852	22844	8	3	0.09353	1290.0	S	3.0	430.0	1282.0	S	1.0	428.0	2.0	same gene	2021-12	2021	12
22844	22852	8	3	0.09353	1282.0	S	1.0	428.0	1290.0	S	3.0	430.0	2.0	same gene	2021-12	2021	12
6957	6952	5	3	0.09287	6692.0	ORF1ab	2.0	2231.0	6687.0	ORF1ab	3.0	2229.0	2.0	same gene	2021-12	2021	12
6952	6957	5	3	0.09287	6687.0	ORF1ab	3.0	2229.0	6692.0	ORF1ab	2.0	2231.0	2.0	same gene	2021-12	2021	12
18190	18181	9	3	0.09286	4723.0	ORF1ab	1.0	1575.0	4714.0	ORF1ab	1.0	1572.0	3.0	same gene	2021-12	2021	12
18191	18181	10	3	0.09286	4724.0	ORF1ab	2.0	1575.0	4714.0	ORF1ab	1.0	1572.0	3.0	same gene	2021-12	2021	12
18181	18191	10	3	0.09286	4714.0	ORF1ab	1.0	1572.0	4724.0	ORF1ab	2.0	1575.0	3.0	same gene	2021-12	2021	12
18181	18190	9	3	0.09286	4714.0	ORF1ab	1.0	1572.0	4723.0	ORF1ab	1.0	1575.0	3.0	same gene	2021-12	2021	12
29644	29638	6	3	0.09215	87.0	ORF10	3.0	29.0	81.0	ORF10	3.0	27.0	2.0	same gene	2021-12	2021	12
29638	29644	6	3	0.09215	81.0	ORF10	3.0	27.0	87.0	ORF10	3.0	29.0	2.0	same gene	2021-12	2021	12
22836	22821	15	3	0.09195	1274.0	S	2.0	425.0	1259.0	S	2.0	420.0	5.0	same gene	2021-12	2021	12
22836	22822	14	3	0.09195	1274.0	S	2.0	425.0	1260.0	S	3.0	420.0	5.0	same gene	2021-12	2021	12
22836	22823	13	3	0.09195	1274.0	S	2.0	425.0	1261.0	S	1.0	421.0	4.0	same gene	2021-12	2021	12
22836	22824	12	3	0.09195	1274.0	S	2.0	425.0	1262.0	S	2.0	421.0	4.0	same gene	2021-12	2021	12
22823	22836	13	3	0.09195	1261.0	S	1.0	421.0	1274.0	S	2.0	425.0	4.0	same gene	2021-12	2021	12
22824	22836	12	3	0.09195	1262.0	S	2.0	421.0	1274.0	S	2.0	425.0	4.0	same gene	2021-12	2021	12
22821	22836	15	3	0.09195	1259.0	S	2.0	420.0	1274.0	S	2.0	425.0	5.0	same gene	2021-12	2021	12
22822	22836	14	3	0.09195	1260.0	S	3.0	420.0	1274.0	S	2.0	425.0	5.0	same gene	2021-12	2021	12
26991	26987	4	3	0.09175	469.0	M	1.0	157.0	465.0	M	3.0	155.0	2.0	same gene	2021-12	2021	12
26987	26991	4	3	0.09175	465.0	M	3.0	155.0	469.0	M	1.0	157.0	2.0	same gene	2021-12	2021	12
24208	27291	3083	3	0.09171	2646.0	S	3.0	882.0	90.0	ORF6	3.0	30.0		different gene	2021-12	2021	12
27291	24208	3083	3	0.09171	90.0	ORF6	3.0	30.0	2646.0	S	3.0	882.0		different gene	2021-12	2021	12
18211	18207	4	3	0.09104	4744.0	ORF1ab	1.0	1582.0	4740.0	ORF1ab	3.0	1580.0	2.0	same gene	2021-12	2021	12
18212	18205	7	3	0.09104	4745.0	ORF1ab	2.0	1582.0	4738.0	ORF1ab	1.0	1580.0	2.0	same gene	2021-12	2021	12
18207	18212	5	3	0.09104	4740.0	ORF1ab	3.0	1580.0	4745.0	ORF1ab	2.0	1582.0	2.0	same gene	2021-12	2021	12
18207	18211	4	3	0.09104	4740.0	ORF1ab	3.0	1580.0	4744.0	ORF1ab	1.0	1582.0	2.0	same gene	2021-12	2021	12
18211	18205	6	3	0.09104	4744.0	ORF1ab	1.0	1582.0	4738.0	ORF1ab	1.0	1580.0	2.0	same gene	2021-12	2021	12
18205	18212	7	3	0.09104	4738.0	ORF1ab	1.0	1580.0	4745.0	ORF1ab	2.0	1582.0	2.0	same gene	2021-12	2021	12
18205	18211	6	3	0.09104	4738.0	ORF1ab	1.0	1580.0	4744.0	ORF1ab	1.0	1582.0	2.0	same gene	2021-12	2021	12
18212	18207	5	3	0.09104	4745.0	ORF1ab	2.0	1582.0	4740.0	ORF1ab	3.0	1580.0	2.0	same gene	2021-12	2021	12
18206	18211	5	3	0.09103	4739.0	ORF1ab	2.0	1580.0	4744.0	ORF1ab	1.0	1582.0	2.0	same gene	2021-12	2021	12
18211	18206	5	3	0.09103	4744.0	ORF1ab	1.0	1582.0	4739.0	ORF1ab	2.0	1580.0	2.0	same gene	2021-12	2021	12
18212	18206	6	3	0.09103	4745.0	ORF1ab	2.0	1582.0	4739.0	ORF1ab	2.0	1580.0	2.0	same gene	2021-12	2021	12
18206	18212	6	3	0.09103	4739.0	ORF1ab	2.0	1580.0	4745.0	ORF1ab	2.0	1582.0	2.0	same gene	2021-12	2021	12
22847	22815	32	3	0.09102	1285.0	S	1.0	429.0	1253.0	S	2.0	418.0	11.0	same gene	2021-12	2021	12
22848	22815	33	3	0.09102	1286.0	S	2.0	429.0	1253.0	S	2.0	418.0	11.0	same gene	2021-12	2021	12
18211	18204	7	3	0.09102	4744.0	ORF1ab	1.0	1582.0	4737.0	ORF1ab	3.0	1579.0	3.0	same gene	2021-12	2021	12
18208	18204	4	3	0.09102	4741.0	ORF1ab	1.0	1581.0	4737.0	ORF1ab	3.0	1579.0	2.0	same gene	2021-12	2021	12
18212	18204	8	3	0.09102	4745.0	ORF1ab	2.0	1582.0	4737.0	ORF1ab	3.0	1579.0	3.0	same gene	2021-12	2021	12
18204	18211	7	3	0.09102	4737.0	ORF1ab	3.0	1579.0	4744.0	ORF1ab	1.0	1582.0	3.0	same gene	2021-12	2021	12
22815	22848	33	3	0.09102	1253.0	S	2.0	418.0	1286.0	S	2.0	429.0	11.0	same gene	2021-12	2021	12
22815	22847	32	3	0.09102	1253.0	S	2.0	418.0	1285.0	S	1.0	429.0	11.0	same gene	2021-12	2021	12
18204	18212	8	3	0.09102	4737.0	ORF1ab	3.0	1579.0	4745.0	ORF1ab	2.0	1582.0	3.0	same gene	2021-12	2021	12
18204	18208	4	3	0.09102	4737.0	ORF1ab	3.0	1579.0	4741.0	ORF1ab	1.0	1581.0	2.0	same gene	2021-12	2021	12
22819	22839	20	3	0.09078	1257.0	S	3.0	419.0	1277.0	S	2.0	426.0	7.0	same gene	2021-12	2021	12
22839	22819	20	3	0.09078	1277.0	S	2.0	426.0	1257.0	S	3.0	419.0	7.0	same gene	2021-12	2021	12
18070	18065	5	3	0.0906	4603.0	ORF1ab	1.0	1535.0	4598.0	ORF1ab	2.0	1533.0	2.0	same gene	2021-12	2021	12
18070	18066	4	3	0.0906	4603.0	ORF1ab	1.0	1535.0	4599.0	ORF1ab	3.0	1533.0	2.0	same gene	2021-12	2021	12
18066	18071	5	3	0.0906	4599.0	ORF1ab	3.0	1533.0	4604.0	ORF1ab	2.0	1535.0	2.0	same gene	2021-12	2021	12
18066	18070	4	3	0.0906	4599.0	ORF1ab	3.0	1533.0	4603.0	ORF1ab	1.0	1535.0	2.0	same gene	2021-12	2021	12
18071	18065	6	3	0.0906	4604.0	ORF1ab	2.0	1535.0	4598.0	ORF1ab	2.0	1533.0	2.0	same gene	2021-12	2021	12
18071	18066	5	3	0.0906	4604.0	ORF1ab	2.0	1535.0	4599.0	ORF1ab	3.0	1533.0	2.0	same gene	2021-12	2021	12
18065	18071	6	3	0.0906	4598.0	ORF1ab	2.0	1533.0	4604.0	ORF1ab	2.0	1535.0	2.0	same gene	2021-12	2021	12
18065	18070	5	3	0.0906	4598.0	ORF1ab	2.0	1533.0	4603.0	ORF1ab	1.0	1535.0	2.0	same gene	2021-12	2021	12
18073	18068	5	3	0.09059	4606.0	ORF1ab	1.0	1536.0	4601.0	ORF1ab	2.0	1534.0	2.0	same gene	2021-12	2021	12
18065	18073	8	3	0.09059	4598.0	ORF1ab	2.0	1533.0	4606.0	ORF1ab	1.0	1536.0	3.0	same gene	2021-12	2021	12
18066	18073	7	3	0.09059	4599.0	ORF1ab	3.0	1533.0	4606.0	ORF1ab	1.0	1536.0	3.0	same gene	2021-12	2021	12
18067	18073	6	3	0.09059	4600.0	ORF1ab	1.0	1534.0	4606.0	ORF1ab	1.0	1536.0	2.0	same gene	2021-12	2021	12
18068	18073	5	3	0.09059	4601.0	ORF1ab	2.0	1534.0	4606.0	ORF1ab	1.0	1536.0	2.0	same gene	2021-12	2021	12
18073	18066	7	3	0.09059	4606.0	ORF1ab	1.0	1536.0	4599.0	ORF1ab	3.0	1533.0	3.0	same gene	2021-12	2021	12
18073	18067	6	3	0.09059	4606.0	ORF1ab	1.0	1536.0	4600.0	ORF1ab	1.0	1534.0	2.0	same gene	2021-12	2021	12
18073	18065	8	3	0.09059	4606.0	ORF1ab	1.0	1536.0	4598.0	ORF1ab	2.0	1533.0	3.0	same gene	2021-12	2021	12
18084	18057	27	3	0.09056	4617.0	ORF1ab	3.0	1539.0	4590.0	ORF1ab	3.0	1530.0	9.0	same gene	2021-12	2021	12
18057	18084	27	3	0.09056	4590.0	ORF1ab	3.0	1530.0	4617.0	ORF1ab	3.0	1539.0	9.0	same gene	2021-12	2021	12
18072	18066	6	3	0.09052	4605.0	ORF1ab	3.0	1535.0	4599.0	ORF1ab	3.0	1533.0	2.0	same gene	2021-12	2021	12
18066	18072	6	3	0.09052	4599.0	ORF1ab	3.0	1533.0	4605.0	ORF1ab	3.0	1535.0	2.0	same gene	2021-12	2021	12
18072	18065	7	3	0.09052	4605.0	ORF1ab	3.0	1535.0	4598.0	ORF1ab	2.0	1533.0	2.0	same gene	2021-12	2021	12
18065	18072	7	3	0.09052	4598.0	ORF1ab	2.0	1533.0	4605.0	ORF1ab	3.0	1535.0	2.0	same gene	2021-12	2021	12
27073	27079	6	3	0.09026	551.0	M	2.0	184.0	557.0	M	2.0	186.0	2.0	same gene	2021-12	2021	12
27079	27073	6	3	0.09026	557.0	M	2.0	186.0	551.0	M	2.0	184.0	2.0	same gene	2021-12	2021	12
18050	18056	6	3	0.09025	4583.0	ORF1ab	2.0	1528.0	4589.0	ORF1ab	2.0	1530.0	2.0	same gene	2021-12	2021	12
18056	18050	6	3	0.09025	4589.0	ORF1ab	2.0	1530.0	4583.0	ORF1ab	2.0	1528.0	2.0	same gene	2021-12	2021	12
18050	18055	5	3	0.09023	4583.0	ORF1ab	2.0	1528.0	4588.0	ORF1ab	1.0	1530.0	2.0	same gene	2021-12	2021	12
18055	18050	5	3	0.09023	4588.0	ORF1ab	1.0	1530.0	4583.0	ORF1ab	2.0	1528.0	2.0	same gene	2021-12	2021	12
18052	18074	22	3	0.09022	4585.0	ORF1ab	1.0	1529.0	4607.0	ORF1ab	2.0	1536.0	7.0	same gene	2021-12	2021	12
18056	18074	18	3	0.09022	4589.0	ORF1ab	2.0	1530.0	4607.0	ORF1ab	2.0	1536.0	6.0	same gene	2021-12	2021	12
18074	18050	24	3	0.09022	4607.0	ORF1ab	2.0	1536.0	4583.0	ORF1ab	2.0	1528.0	8.0	same gene	2021-12	2021	12
18074	18052	22	3	0.09022	4607.0	ORF1ab	2.0	1536.0	4585.0	ORF1ab	1.0	1529.0	7.0	same gene	2021-12	2021	12
18074	18054	20	3	0.09022	4607.0	ORF1ab	2.0	1536.0	4587.0	ORF1ab	3.0	1529.0	7.0	same gene	2021-12	2021	12
18074	18056	18	3	0.09022	4607.0	ORF1ab	2.0	1536.0	4589.0	ORF1ab	2.0	1530.0	6.0	same gene	2021-12	2021	12
18050	18074	24	3	0.09022	4583.0	ORF1ab	2.0	1528.0	4607.0	ORF1ab	2.0	1536.0	8.0	same gene	2021-12	2021	12
18054	18074	20	3	0.09022	4587.0	ORF1ab	3.0	1529.0	4607.0	ORF1ab	2.0	1536.0	7.0	same gene	2021-12	2021	12
18081	18085	4	3	0.09017	4614.0	ORF1ab	3.0	1538.0	4618.0	ORF1ab	1.0	1540.0	2.0	same gene	2021-12	2021	12
18080	18085	5	3	0.09017	4613.0	ORF1ab	2.0	1538.0	4618.0	ORF1ab	1.0	1540.0	2.0	same gene	2021-12	2021	12
18085	18081	4	3	0.09017	4618.0	ORF1ab	1.0	1540.0	4614.0	ORF1ab	3.0	1538.0	2.0	same gene	2021-12	2021	12
18085	18080	5	3	0.09017	4618.0	ORF1ab	1.0	1540.0	4613.0	ORF1ab	2.0	1538.0	2.0	same gene	2021-12	2021	12
18051	18056	5	3	0.09016	4584.0	ORF1ab	3.0	1528.0	4589.0	ORF1ab	2.0	1530.0	2.0	same gene	2021-12	2021	12
18056	18051	5	3	0.09016	4589.0	ORF1ab	2.0	1530.0	4584.0	ORF1ab	3.0	1528.0	2.0	same gene	2021-12	2021	12
18075	18081	6	3	0.09015	4608.0	ORF1ab	3.0	1536.0	4614.0	ORF1ab	3.0	1538.0	2.0	same gene	2021-12	2021	12
18081	18075	6	3	0.09015	4614.0	ORF1ab	3.0	1538.0	4608.0	ORF1ab	3.0	1536.0	2.0	same gene	2021-12	2021	12
18076	18085	9	3	0.09015	4609.0	ORF1ab	1.0	1537.0	4618.0	ORF1ab	1.0	1540.0	3.0	same gene	2021-12	2021	12
18080	18075	5	3	0.09015	4613.0	ORF1ab	2.0	1538.0	4608.0	ORF1ab	3.0	1536.0	2.0	same gene	2021-12	2021	12
18075	18080	5	3	0.09015	4608.0	ORF1ab	3.0	1536.0	4613.0	ORF1ab	2.0	1538.0	2.0	same gene	2021-12	2021	12
18085	18076	9	3	0.09015	4618.0	ORF1ab	1.0	1540.0	4609.0	ORF1ab	1.0	1537.0	3.0	same gene	2021-12	2021	12
18057	18050	7	3	0.09014	4590.0	ORF1ab	3.0	1530.0	4583.0	ORF1ab	2.0	1528.0	2.0	same gene	2021-12	2021	12
18050	18057	7	3	0.09014	4583.0	ORF1ab	2.0	1528.0	4590.0	ORF1ab	3.0	1530.0	2.0	same gene	2021-12	2021	12
18100	18094	6	3	0.09009	4633.0	ORF1ab	1.0	1545.0	4627.0	ORF1ab	1.0	1543.0	2.0	same gene	2021-12	2021	12
18101	18095	6	3	0.09009	4634.0	ORF1ab	2.0	1545.0	4628.0	ORF1ab	2.0	1543.0	2.0	same gene	2021-12	2021	12
18101	18094	7	3	0.09009	4634.0	ORF1ab	2.0	1545.0	4627.0	ORF1ab	1.0	1543.0	2.0	same gene	2021-12	2021	12
18100	18095	5	3	0.09009	4633.0	ORF1ab	1.0	1545.0	4628.0	ORF1ab	2.0	1543.0	2.0	same gene	2021-12	2021	12
18094	18100	6	3	0.09009	4627.0	ORF1ab	1.0	1543.0	4633.0	ORF1ab	1.0	1545.0	2.0	same gene	2021-12	2021	12
18094	18101	7	3	0.09009	4627.0	ORF1ab	1.0	1543.0	4634.0	ORF1ab	2.0	1545.0	2.0	same gene	2021-12	2021	12
18095	18100	5	3	0.09009	4628.0	ORF1ab	2.0	1543.0	4633.0	ORF1ab	1.0	1545.0	2.0	same gene	2021-12	2021	12
18095	18101	6	3	0.09009	4628.0	ORF1ab	2.0	1543.0	4634.0	ORF1ab	2.0	1545.0	2.0	same gene	2021-12	2021	12
18046	18038	8	3	0.09008	4579.0	ORF1ab	1.0	1527.0	4571.0	ORF1ab	2.0	1524.0	3.0	same gene	2021-12	2021	12
18041	18046	5	3	0.09008	4574.0	ORF1ab	2.0	1525.0	4579.0	ORF1ab	1.0	1527.0	2.0	same gene	2021-12	2021	12
18046	18034	12	3	0.09008	4579.0	ORF1ab	1.0	1527.0	4567.0	ORF1ab	1.0	1523.0	4.0	same gene	2021-12	2021	12
18046	18041	5	3	0.09008	4579.0	ORF1ab	1.0	1527.0	4574.0	ORF1ab	2.0	1525.0	2.0	same gene	2021-12	2021	12
18046	18035	11	3	0.09008	4579.0	ORF1ab	1.0	1527.0	4568.0	ORF1ab	2.0	1523.0	4.0	same gene	2021-12	2021	12
18045	18038	7	3	0.09008	4578.0	ORF1ab	3.0	1526.0	4571.0	ORF1ab	2.0	1524.0	2.0	same gene	2021-12	2021	12
18045	18034	11	3	0.09008	4578.0	ORF1ab	3.0	1526.0	4567.0	ORF1ab	1.0	1523.0	3.0	same gene	2021-12	2021	12
18045	18037	8	3	0.09008	4578.0	ORF1ab	3.0	1526.0	4570.0	ORF1ab	1.0	1524.0	2.0	same gene	2021-12	2021	12
18046	18036	10	3	0.09008	4579.0	ORF1ab	1.0	1527.0	4569.0	ORF1ab	3.0	1523.0	4.0	same gene	2021-12	2021	12
18041	18034	7	3	0.09008	4574.0	ORF1ab	2.0	1525.0	4567.0	ORF1ab	1.0	1523.0	2.0	same gene	2021-12	2021	12
18045	18036	9	3	0.09008	4578.0	ORF1ab	3.0	1526.0	4569.0	ORF1ab	3.0	1523.0	3.0	same gene	2021-12	2021	12
18041	18036	5	3	0.09008	4574.0	ORF1ab	2.0	1525.0	4569.0	ORF1ab	3.0	1523.0	2.0	same gene	2021-12	2021	12
18046	18037	9	3	0.09008	4579.0	ORF1ab	1.0	1527.0	4570.0	ORF1ab	1.0	1524.0	3.0	same gene	2021-12	2021	12
18036	18045	9	3	0.09008	4569.0	ORF1ab	3.0	1523.0	4578.0	ORF1ab	3.0	1526.0	3.0	same gene	2021-12	2021	12
18045	18035	10	3	0.09008	4578.0	ORF1ab	3.0	1526.0	4568.0	ORF1ab	2.0	1523.0	3.0	same gene	2021-12	2021	12
18038	18046	8	3	0.09008	4571.0	ORF1ab	2.0	1524.0	4579.0	ORF1ab	1.0	1527.0	3.0	same gene	2021-12	2021	12
18038	18045	7	3	0.09008	4571.0	ORF1ab	2.0	1524.0	4578.0	ORF1ab	3.0	1526.0	2.0	same gene	2021-12	2021	12
18034	18045	11	3	0.09008	4567.0	ORF1ab	1.0	1523.0	4578.0	ORF1ab	3.0	1526.0	3.0	same gene	2021-12	2021	12
18037	18046	9	3	0.09008	4570.0	ORF1ab	1.0	1524.0	4579.0	ORF1ab	1.0	1527.0	3.0	same gene	2021-12	2021	12
18037	18045	8	3	0.09008	4570.0	ORF1ab	1.0	1524.0	4578.0	ORF1ab	3.0	1526.0	2.0	same gene	2021-12	2021	12
18034	18041	7	3	0.09008	4567.0	ORF1ab	1.0	1523.0	4574.0	ORF1ab	2.0	1525.0	2.0	same gene	2021-12	2021	12
18034	18046	12	3	0.09008	4567.0	ORF1ab	1.0	1523.0	4579.0	ORF1ab	1.0	1527.0	4.0	same gene	2021-12	2021	12
18036	18046	10	3	0.09008	4569.0	ORF1ab	3.0	1523.0	4579.0	ORF1ab	1.0	1527.0	4.0	same gene	2021-12	2021	12
18035	18041	6	3	0.09008	4568.0	ORF1ab	2.0	1523.0	4574.0	ORF1ab	2.0	1525.0	2.0	same gene	2021-12	2021	12
18041	18035	6	3	0.09008	4574.0	ORF1ab	2.0	1525.0	4568.0	ORF1ab	2.0	1523.0	2.0	same gene	2021-12	2021	12
18036	18041	5	3	0.09008	4569.0	ORF1ab	3.0	1523.0	4574.0	ORF1ab	2.0	1525.0	2.0	same gene	2021-12	2021	12
18035	18046	11	3	0.09008	4568.0	ORF1ab	2.0	1523.0	4579.0	ORF1ab	1.0	1527.0	4.0	same gene	2021-12	2021	12
18035	18045	10	3	0.09008	4568.0	ORF1ab	2.0	1523.0	4578.0	ORF1ab	3.0	1526.0	3.0	same gene	2021-12	2021	12
18047	18035	12	3	0.09007	4580.0	ORF1ab	2.0	1527.0	4568.0	ORF1ab	2.0	1523.0	4.0	same gene	2021-12	2021	12
18047	18041	6	3	0.09007	4580.0	ORF1ab	2.0	1527.0	4574.0	ORF1ab	2.0	1525.0	2.0	same gene	2021-12	2021	12
18047	18038	9	3	0.09007	4580.0	ORF1ab	2.0	1527.0	4571.0	ORF1ab	2.0	1524.0	3.0	same gene	2021-12	2021	12
18047	18036	11	3	0.09007	4580.0	ORF1ab	2.0	1527.0	4569.0	ORF1ab	3.0	1523.0	4.0	same gene	2021-12	2021	12
18047	18037	10	3	0.09007	4580.0	ORF1ab	2.0	1527.0	4570.0	ORF1ab	1.0	1524.0	3.0	same gene	2021-12	2021	12
18041	18047	6	3	0.09007	4574.0	ORF1ab	2.0	1525.0	4580.0	ORF1ab	2.0	1527.0	2.0	same gene	2021-12	2021	12
18034	18047	13	3	0.09007	4567.0	ORF1ab	1.0	1523.0	4580.0	ORF1ab	2.0	1527.0	4.0	same gene	2021-12	2021	12
18047	18034	13	3	0.09007	4580.0	ORF1ab	2.0	1527.0	4567.0	ORF1ab	1.0	1523.0	4.0	same gene	2021-12	2021	12
18035	18047	12	3	0.09007	4568.0	ORF1ab	2.0	1523.0	4580.0	ORF1ab	2.0	1527.0	4.0	same gene	2021-12	2021	12
18036	18047	11	3	0.09007	4569.0	ORF1ab	3.0	1523.0	4580.0	ORF1ab	2.0	1527.0	4.0	same gene	2021-12	2021	12
18037	18047	10	3	0.09007	4570.0	ORF1ab	1.0	1524.0	4580.0	ORF1ab	2.0	1527.0	3.0	same gene	2021-12	2021	12
18038	18047	9	3	0.09007	4571.0	ORF1ab	2.0	1524.0	4580.0	ORF1ab	2.0	1527.0	3.0	same gene	2021-12	2021	12
18045	18039	6	3	0.09006	4578.0	ORF1ab	3.0	1526.0	4572.0	ORF1ab	3.0	1524.0	2.0	same gene	2021-12	2021	12
18049	18035	14	3	0.09006	4582.0	ORF1ab	1.0	1528.0	4568.0	ORF1ab	2.0	1523.0	5.0	same gene	2021-12	2021	12
18041	18049	8	3	0.09006	4574.0	ORF1ab	2.0	1525.0	4582.0	ORF1ab	1.0	1528.0	3.0	same gene	2021-12	2021	12
18049	18036	13	3	0.09006	4582.0	ORF1ab	1.0	1528.0	4569.0	ORF1ab	3.0	1523.0	5.0	same gene	2021-12	2021	12
18049	18037	12	3	0.09006	4582.0	ORF1ab	1.0	1528.0	4570.0	ORF1ab	1.0	1524.0	4.0	same gene	2021-12	2021	12
18049	18038	11	3	0.09006	4582.0	ORF1ab	1.0	1528.0	4571.0	ORF1ab	2.0	1524.0	4.0	same gene	2021-12	2021	12
18045	18049	4	3	0.09006	4578.0	ORF1ab	3.0	1526.0	4582.0	ORF1ab	1.0	1528.0	2.0	same gene	2021-12	2021	12
18049	18034	15	3	0.09006	4582.0	ORF1ab	1.0	1528.0	4567.0	ORF1ab	1.0	1523.0	5.0	same gene	2021-12	2021	12
18046	18039	7	3	0.09006	4579.0	ORF1ab	1.0	1527.0	4572.0	ORF1ab	3.0	1524.0	3.0	same gene	2021-12	2021	12
18039	18046	7	3	0.09006	4572.0	ORF1ab	3.0	1524.0	4579.0	ORF1ab	1.0	1527.0	3.0	same gene	2021-12	2021	12
18037	18049	12	3	0.09006	4570.0	ORF1ab	1.0	1524.0	4582.0	ORF1ab	1.0	1528.0	4.0	same gene	2021-12	2021	12
18036	18049	13	3	0.09006	4569.0	ORF1ab	3.0	1523.0	4582.0	ORF1ab	1.0	1528.0	5.0	same gene	2021-12	2021	12
18034	18049	15	3	0.09006	4567.0	ORF1ab	1.0	1523.0	4582.0	ORF1ab	1.0	1528.0	5.0	same gene	2021-12	2021	12
18035	18049	14	3	0.09006	4568.0	ORF1ab	2.0	1523.0	4582.0	ORF1ab	1.0	1528.0	5.0	same gene	2021-12	2021	12
18049	18041	8	3	0.09006	4582.0	ORF1ab	1.0	1528.0	4574.0	ORF1ab	2.0	1525.0	3.0	same gene	2021-12	2021	12
18049	18045	4	3	0.09006	4582.0	ORF1ab	1.0	1528.0	4578.0	ORF1ab	3.0	1526.0	2.0	same gene	2021-12	2021	12
18039	18045	6	3	0.09006	4572.0	ORF1ab	3.0	1524.0	4578.0	ORF1ab	3.0	1526.0	2.0	same gene	2021-12	2021	12
18038	18049	11	3	0.09006	4571.0	ORF1ab	2.0	1524.0	4582.0	ORF1ab	1.0	1528.0	4.0	same gene	2021-12	2021	12
18203	18208	5	3	0.09004	4736.0	ORF1ab	2.0	1579.0	4741.0	ORF1ab	1.0	1581.0	2.0	same gene	2021-12	2021	12
18200	18207	7	3	0.09004	4733.0	ORF1ab	2.0	1578.0	4740.0	ORF1ab	3.0	1580.0	2.0	same gene	2021-12	2021	12
18200	18208	8	3	0.09004	4733.0	ORF1ab	2.0	1578.0	4741.0	ORF1ab	1.0	1581.0	3.0	same gene	2021-12	2021	12
18200	18211	11	3	0.09004	4733.0	ORF1ab	2.0	1578.0	4744.0	ORF1ab	1.0	1582.0	4.0	same gene	2021-12	2021	12
18211	18203	8	3	0.09004	4744.0	ORF1ab	1.0	1582.0	4736.0	ORF1ab	2.0	1579.0	3.0	same gene	2021-12	2021	12
18200	18212	12	3	0.09004	4733.0	ORF1ab	2.0	1578.0	4745.0	ORF1ab	2.0	1582.0	4.0	same gene	2021-12	2021	12
18205	18200	5	3	0.09004	4738.0	ORF1ab	1.0	1580.0	4733.0	ORF1ab	2.0	1578.0	2.0	same gene	2021-12	2021	12
18203	18211	8	3	0.09004	4736.0	ORF1ab	2.0	1579.0	4744.0	ORF1ab	1.0	1582.0	3.0	same gene	2021-12	2021	12
18203	18212	9	3	0.09004	4736.0	ORF1ab	2.0	1579.0	4745.0	ORF1ab	2.0	1582.0	3.0	same gene	2021-12	2021	12
18206	18200	6	3	0.09004	4739.0	ORF1ab	2.0	1580.0	4733.0	ORF1ab	2.0	1578.0	2.0	same gene	2021-12	2021	12
18208	18203	5	3	0.09004	4741.0	ORF1ab	1.0	1581.0	4736.0	ORF1ab	2.0	1579.0	2.0	same gene	2021-12	2021	12
18212	18200	12	3	0.09004	4745.0	ORF1ab	2.0	1582.0	4733.0	ORF1ab	2.0	1578.0	4.0	same gene	2021-12	2021	12
18207	18200	7	3	0.09004	4740.0	ORF1ab	3.0	1580.0	4733.0	ORF1ab	2.0	1578.0	2.0	same gene	2021-12	2021	12
18211	18200	11	3	0.09004	4744.0	ORF1ab	1.0	1582.0	4733.0	ORF1ab	2.0	1578.0	4.0	same gene	2021-12	2021	12
18200	18206	6	3	0.09004	4733.0	ORF1ab	2.0	1578.0	4739.0	ORF1ab	2.0	1580.0	2.0	same gene	2021-12	2021	12
18208	18200	8	3	0.09004	4741.0	ORF1ab	1.0	1581.0	4733.0	ORF1ab	2.0	1578.0	3.0	same gene	2021-12	2021	12
18200	18205	5	3	0.09004	4733.0	ORF1ab	2.0	1578.0	4738.0	ORF1ab	1.0	1580.0	2.0	same gene	2021-12	2021	12
18212	18203	9	3	0.09004	4745.0	ORF1ab	2.0	1582.0	4736.0	ORF1ab	2.0	1579.0	3.0	same gene	2021-12	2021	12
18037	18043	6	3	0.09003	4570.0	ORF1ab	1.0	1524.0	4576.0	ORF1ab	1.0	1526.0	2.0	same gene	2021-12	2021	12
18043	18035	8	3	0.09003	4576.0	ORF1ab	1.0	1526.0	4568.0	ORF1ab	2.0	1523.0	3.0	same gene	2021-12	2021	12
18035	18043	8	3	0.09003	4568.0	ORF1ab	2.0	1523.0	4576.0	ORF1ab	1.0	1526.0	3.0	same gene	2021-12	2021	12
18043	18034	9	3	0.09003	4576.0	ORF1ab	1.0	1526.0	4567.0	ORF1ab	1.0	1523.0	3.0	same gene	2021-12	2021	12
18043	18037	6	3	0.09003	4576.0	ORF1ab	1.0	1526.0	4570.0	ORF1ab	1.0	1524.0	2.0	same gene	2021-12	2021	12
18038	18043	5	3	0.09003	4571.0	ORF1ab	2.0	1524.0	4576.0	ORF1ab	1.0	1526.0	2.0	same gene	2021-12	2021	12
18034	18043	9	3	0.09003	4567.0	ORF1ab	1.0	1523.0	4576.0	ORF1ab	1.0	1526.0	3.0	same gene	2021-12	2021	12
18036	18043	7	3	0.09003	4569.0	ORF1ab	3.0	1523.0	4576.0	ORF1ab	1.0	1526.0	3.0	same gene	2021-12	2021	12
18043	18036	7	3	0.09003	4576.0	ORF1ab	1.0	1526.0	4569.0	ORF1ab	3.0	1523.0	3.0	same gene	2021-12	2021	12
18043	18038	5	3	0.09003	4576.0	ORF1ab	1.0	1526.0	4571.0	ORF1ab	2.0	1524.0	2.0	same gene	2021-12	2021	12
18094	18102	8	3	0.08998	4627.0	ORF1ab	1.0	1543.0	4635.0	ORF1ab	3.0	1545.0	2.0	same gene	2021-12	2021	12
18095	18102	7	3	0.08998	4628.0	ORF1ab	2.0	1543.0	4635.0	ORF1ab	3.0	1545.0	2.0	same gene	2021-12	2021	12
18102	18094	8	3	0.08998	4635.0	ORF1ab	3.0	1545.0	4627.0	ORF1ab	1.0	1543.0	2.0	same gene	2021-12	2021	12
18102	18095	7	3	0.08998	4635.0	ORF1ab	3.0	1545.0	4628.0	ORF1ab	2.0	1543.0	2.0	same gene	2021-12	2021	12
18100	18096	4	3	0.08998	4633.0	ORF1ab	1.0	1545.0	4629.0	ORF1ab	3.0	1543.0	2.0	same gene	2021-12	2021	12
18101	18096	5	3	0.08998	4634.0	ORF1ab	2.0	1545.0	4629.0	ORF1ab	3.0	1543.0	2.0	same gene	2021-12	2021	12
18096	18101	5	3	0.08998	4629.0	ORF1ab	3.0	1543.0	4634.0	ORF1ab	2.0	1545.0	2.0	same gene	2021-12	2021	12
18096	18100	4	3	0.08998	4629.0	ORF1ab	3.0	1543.0	4633.0	ORF1ab	1.0	1545.0	2.0	same gene	2021-12	2021	12
18034	18042	8	3	0.08997	4567.0	ORF1ab	1.0	1523.0	4575.0	ORF1ab	3.0	1525.0	2.0	same gene	2021-12	2021	12
18046	18042	4	3	0.08997	4579.0	ORF1ab	1.0	1527.0	4575.0	ORF1ab	3.0	1525.0	2.0	same gene	2021-12	2021	12
18035	18042	7	3	0.08997	4568.0	ORF1ab	2.0	1523.0	4575.0	ORF1ab	3.0	1525.0	2.0	same gene	2021-12	2021	12
18087	18081	6	3	0.08997	4620.0	ORF1ab	3.0	1540.0	4614.0	ORF1ab	3.0	1538.0	2.0	same gene	2021-12	2021	12
18080	18087	7	3	0.08997	4613.0	ORF1ab	2.0	1538.0	4620.0	ORF1ab	3.0	1540.0	2.0	same gene	2021-12	2021	12
18036	18042	6	3	0.08997	4569.0	ORF1ab	3.0	1523.0	4575.0	ORF1ab	3.0	1525.0	2.0	same gene	2021-12	2021	12
18081	18087	6	3	0.08997	4614.0	ORF1ab	3.0	1538.0	4620.0	ORF1ab	3.0	1540.0	2.0	same gene	2021-12	2021	12
18087	18080	7	3	0.08997	4620.0	ORF1ab	3.0	1540.0	4613.0	ORF1ab	2.0	1538.0	2.0	same gene	2021-12	2021	12
18042	18035	7	3	0.08997	4575.0	ORF1ab	3.0	1525.0	4568.0	ORF1ab	2.0	1523.0	2.0	same gene	2021-12	2021	12
18042	18046	4	3	0.08997	4575.0	ORF1ab	3.0	1525.0	4579.0	ORF1ab	1.0	1527.0	2.0	same gene	2021-12	2021	12
18042	18036	6	3	0.08997	4575.0	ORF1ab	3.0	1525.0	4569.0	ORF1ab	3.0	1523.0	2.0	same gene	2021-12	2021	12
18042	18034	8	3	0.08997	4575.0	ORF1ab	3.0	1525.0	4567.0	ORF1ab	1.0	1523.0	2.0	same gene	2021-12	2021	12
27075	27069	6	3	0.08995	553.0	M	1.0	185.0	547.0	M	1.0	183.0	2.0	same gene	2021-12	2021	12
27070	27075	5	3	0.08995	548.0	M	2.0	183.0	553.0	M	1.0	185.0	2.0	same gene	2021-12	2021	12
27076	27070	6	3	0.08995	554.0	M	2.0	185.0	548.0	M	2.0	183.0	2.0	same gene	2021-12	2021	12
27070	27076	6	3	0.08995	548.0	M	2.0	183.0	554.0	M	2.0	185.0	2.0	same gene	2021-12	2021	12
27069	27075	6	3	0.08995	547.0	M	1.0	183.0	553.0	M	1.0	185.0	2.0	same gene	2021-12	2021	12
27069	27076	7	3	0.08995	547.0	M	1.0	183.0	554.0	M	2.0	185.0	2.0	same gene	2021-12	2021	12
27076	27069	7	3	0.08995	554.0	M	2.0	185.0	547.0	M	1.0	183.0	2.0	same gene	2021-12	2021	12
27075	27070	5	3	0.08995	553.0	M	1.0	185.0	548.0	M	2.0	183.0	2.0	same gene	2021-12	2021	12
18034	18048	14	3	0.08993	4567.0	ORF1ab	1.0	1523.0	4581.0	ORF1ab	3.0	1527.0	4.0	same gene	2021-12	2021	12
18048	18037	11	3	0.08993	4581.0	ORF1ab	3.0	1527.0	4570.0	ORF1ab	1.0	1524.0	3.0	same gene	2021-12	2021	12
18036	18048	12	3	0.08993	4569.0	ORF1ab	3.0	1523.0	4581.0	ORF1ab	3.0	1527.0	4.0	same gene	2021-12	2021	12
18048	18038	10	3	0.08993	4581.0	ORF1ab	3.0	1527.0	4571.0	ORF1ab	2.0	1524.0	3.0	same gene	2021-12	2021	12
18041	18048	7	3	0.08993	4574.0	ORF1ab	2.0	1525.0	4581.0	ORF1ab	3.0	1527.0	2.0	same gene	2021-12	2021	12
18037	18048	11	3	0.08993	4570.0	ORF1ab	1.0	1524.0	4581.0	ORF1ab	3.0	1527.0	3.0	same gene	2021-12	2021	12
18035	18048	13	3	0.08993	4568.0	ORF1ab	2.0	1523.0	4581.0	ORF1ab	3.0	1527.0	4.0	same gene	2021-12	2021	12
18048	18035	13	3	0.08993	4581.0	ORF1ab	3.0	1527.0	4568.0	ORF1ab	2.0	1523.0	4.0	same gene	2021-12	2021	12
18038	18048	10	3	0.08993	4571.0	ORF1ab	2.0	1524.0	4581.0	ORF1ab	3.0	1527.0	3.0	same gene	2021-12	2021	12
18048	18034	14	3	0.08993	4581.0	ORF1ab	3.0	1527.0	4567.0	ORF1ab	1.0	1523.0	4.0	same gene	2021-12	2021	12
18048	18036	12	3	0.08993	4581.0	ORF1ab	3.0	1527.0	4569.0	ORF1ab	3.0	1523.0	4.0	same gene	2021-12	2021	12
18048	18041	7	3	0.08993	4581.0	ORF1ab	3.0	1527.0	4574.0	ORF1ab	2.0	1525.0	2.0	same gene	2021-12	2021	12
18040	18036	4	3	0.08988	4573.0	ORF1ab	1.0	1525.0	4569.0	ORF1ab	3.0	1523.0	2.0	same gene	2021-12	2021	12
18035	18040	5	3	0.08988	4568.0	ORF1ab	2.0	1523.0	4573.0	ORF1ab	1.0	1525.0	2.0	same gene	2021-12	2021	12
18046	18040	6	3	0.08988	4579.0	ORF1ab	1.0	1527.0	4573.0	ORF1ab	1.0	1525.0	2.0	same gene	2021-12	2021	12
18040	18046	6	3	0.08988	4573.0	ORF1ab	1.0	1525.0	4579.0	ORF1ab	1.0	1527.0	2.0	same gene	2021-12	2021	12
18036	18040	4	3	0.08988	4569.0	ORF1ab	3.0	1523.0	4573.0	ORF1ab	1.0	1525.0	2.0	same gene	2021-12	2021	12
18034	18040	6	3	0.08988	4567.0	ORF1ab	1.0	1523.0	4573.0	ORF1ab	1.0	1525.0	2.0	same gene	2021-12	2021	12
18040	18035	5	3	0.08988	4573.0	ORF1ab	1.0	1525.0	4568.0	ORF1ab	2.0	1523.0	2.0	same gene	2021-12	2021	12
18040	18034	6	3	0.08988	4573.0	ORF1ab	1.0	1525.0	4567.0	ORF1ab	1.0	1523.0	2.0	same gene	2021-12	2021	12
18036	18052	16	3	0.08982	4569.0	ORF1ab	3.0	1523.0	4585.0	ORF1ab	1.0	1529.0	6.0	same gene	2021-12	2021	12
18038	18052	14	3	0.08982	4571.0	ORF1ab	2.0	1524.0	4585.0	ORF1ab	1.0	1529.0	5.0	same gene	2021-12	2021	12
18037	18056	19	3	0.08982	4570.0	ORF1ab	1.0	1524.0	4589.0	ORF1ab	2.0	1530.0	6.0	same gene	2021-12	2021	12
18037	18052	15	3	0.08982	4570.0	ORF1ab	1.0	1524.0	4585.0	ORF1ab	1.0	1529.0	5.0	same gene	2021-12	2021	12
18036	18056	20	3	0.08982	4569.0	ORF1ab	3.0	1523.0	4589.0	ORF1ab	2.0	1530.0	7.0	same gene	2021-12	2021	12
18037	18050	13	3	0.08982	4570.0	ORF1ab	1.0	1524.0	4583.0	ORF1ab	2.0	1528.0	4.0	same gene	2021-12	2021	12
18056	18035	21	3	0.08982	4589.0	ORF1ab	2.0	1530.0	4568.0	ORF1ab	2.0	1523.0	7.0	same gene	2021-12	2021	12
18036	18050	14	3	0.08982	4569.0	ORF1ab	3.0	1523.0	4583.0	ORF1ab	2.0	1528.0	5.0	same gene	2021-12	2021	12
18038	18050	12	3	0.08982	4571.0	ORF1ab	2.0	1524.0	4583.0	ORF1ab	2.0	1528.0	4.0	same gene	2021-12	2021	12
18041	18056	15	3	0.08982	4574.0	ORF1ab	2.0	1525.0	4589.0	ORF1ab	2.0	1530.0	5.0	same gene	2021-12	2021	12
18035	18056	21	3	0.08982	4568.0	ORF1ab	2.0	1523.0	4589.0	ORF1ab	2.0	1530.0	7.0	same gene	2021-12	2021	12
18035	18052	17	3	0.08982	4568.0	ORF1ab	2.0	1523.0	4585.0	ORF1ab	1.0	1529.0	6.0	same gene	2021-12	2021	12
18052	18035	17	3	0.08982	4585.0	ORF1ab	1.0	1529.0	4568.0	ORF1ab	2.0	1523.0	6.0	same gene	2021-12	2021	12
18050	18035	15	3	0.08982	4583.0	ORF1ab	2.0	1528.0	4568.0	ORF1ab	2.0	1523.0	5.0	same gene	2021-12	2021	12
18045	18056	11	3	0.08982	4578.0	ORF1ab	3.0	1526.0	4589.0	ORF1ab	2.0	1530.0	4.0	same gene	2021-12	2021	12
18046	18052	6	3	0.08982	4579.0	ORF1ab	1.0	1527.0	4585.0	ORF1ab	1.0	1529.0	2.0	same gene	2021-12	2021	12
18034	18050	16	3	0.08982	4567.0	ORF1ab	1.0	1523.0	4583.0	ORF1ab	2.0	1528.0	5.0	same gene	2021-12	2021	12
18046	18056	10	3	0.08982	4579.0	ORF1ab	1.0	1527.0	4589.0	ORF1ab	2.0	1530.0	3.0	same gene	2021-12	2021	12
18035	18050	15	3	0.08982	4568.0	ORF1ab	2.0	1523.0	4583.0	ORF1ab	2.0	1528.0	5.0	same gene	2021-12	2021	12
18056	18034	22	3	0.08982	4589.0	ORF1ab	2.0	1530.0	4567.0	ORF1ab	1.0	1523.0	7.0	same gene	2021-12	2021	12
18034	18052	18	3	0.08982	4567.0	ORF1ab	1.0	1523.0	4585.0	ORF1ab	1.0	1529.0	6.0	same gene	2021-12	2021	12
18052	18034	18	3	0.08982	4585.0	ORF1ab	1.0	1529.0	4567.0	ORF1ab	1.0	1523.0	6.0	same gene	2021-12	2021	12
18041	18052	11	3	0.08982	4574.0	ORF1ab	2.0	1525.0	4585.0	ORF1ab	1.0	1529.0	4.0	same gene	2021-12	2021	12
18041	18050	9	3	0.08982	4574.0	ORF1ab	2.0	1525.0	4583.0	ORF1ab	2.0	1528.0	3.0	same gene	2021-12	2021	12
18034	18056	22	3	0.08982	4567.0	ORF1ab	1.0	1523.0	4589.0	ORF1ab	2.0	1530.0	7.0	same gene	2021-12	2021	12
18052	18038	14	3	0.08982	4585.0	ORF1ab	1.0	1529.0	4571.0	ORF1ab	2.0	1524.0	5.0	same gene	2021-12	2021	12
18052	18046	6	3	0.08982	4585.0	ORF1ab	1.0	1529.0	4579.0	ORF1ab	1.0	1527.0	2.0	same gene	2021-12	2021	12
18056	18045	11	3	0.08982	4589.0	ORF1ab	2.0	1530.0	4578.0	ORF1ab	3.0	1526.0	4.0	same gene	2021-12	2021	12
18052	18045	7	3	0.08982	4585.0	ORF1ab	1.0	1529.0	4578.0	ORF1ab	3.0	1526.0	3.0	same gene	2021-12	2021	12
18050	18045	5	3	0.08982	4583.0	ORF1ab	2.0	1528.0	4578.0	ORF1ab	3.0	1526.0	2.0	same gene	2021-12	2021	12
18050	18034	16	3	0.08982	4583.0	ORF1ab	2.0	1528.0	4567.0	ORF1ab	1.0	1523.0	5.0	same gene	2021-12	2021	12
18050	18037	13	3	0.08982	4583.0	ORF1ab	2.0	1528.0	4570.0	ORF1ab	1.0	1524.0	4.0	same gene	2021-12	2021	12
18056	18041	15	3	0.08982	4589.0	ORF1ab	2.0	1530.0	4574.0	ORF1ab	2.0	1525.0	5.0	same gene	2021-12	2021	12
18052	18041	11	3	0.08982	4585.0	ORF1ab	1.0	1529.0	4574.0	ORF1ab	2.0	1525.0	4.0	same gene	2021-12	2021	12
18050	18041	9	3	0.08982	4583.0	ORF1ab	2.0	1528.0	4574.0	ORF1ab	2.0	1525.0	3.0	same gene	2021-12	2021	12
18056	18038	18	3	0.08982	4589.0	ORF1ab	2.0	1530.0	4571.0	ORF1ab	2.0	1524.0	6.0	same gene	2021-12	2021	12
18052	18037	15	3	0.08982	4585.0	ORF1ab	1.0	1529.0	4570.0	ORF1ab	1.0	1524.0	5.0	same gene	2021-12	2021	12
18045	18052	7	3	0.08982	4578.0	ORF1ab	3.0	1526.0	4585.0	ORF1ab	1.0	1529.0	3.0	same gene	2021-12	2021	12
18056	18036	20	3	0.08982	4589.0	ORF1ab	2.0	1530.0	4569.0	ORF1ab	3.0	1523.0	7.0	same gene	2021-12	2021	12
18045	18050	5	3	0.08982	4578.0	ORF1ab	3.0	1526.0	4583.0	ORF1ab	2.0	1528.0	2.0	same gene	2021-12	2021	12
18038	18056	18	3	0.08982	4571.0	ORF1ab	2.0	1524.0	4589.0	ORF1ab	2.0	1530.0	6.0	same gene	2021-12	2021	12
18050	18038	12	3	0.08982	4583.0	ORF1ab	2.0	1528.0	4571.0	ORF1ab	2.0	1524.0	4.0	same gene	2021-12	2021	12
18052	18036	16	3	0.08982	4585.0	ORF1ab	1.0	1529.0	4569.0	ORF1ab	3.0	1523.0	6.0	same gene	2021-12	2021	12
18050	18036	14	3	0.08982	4583.0	ORF1ab	2.0	1528.0	4569.0	ORF1ab	3.0	1523.0	5.0	same gene	2021-12	2021	12
18056	18037	19	3	0.08982	4589.0	ORF1ab	2.0	1530.0	4570.0	ORF1ab	1.0	1524.0	6.0	same gene	2021-12	2021	12
18056	18046	10	3	0.08982	4589.0	ORF1ab	2.0	1530.0	4579.0	ORF1ab	1.0	1527.0	3.0	same gene	2021-12	2021	12
22849	22833	16	3	0.08977	1287.0	S	3.0	429.0	1271.0	S	2.0	424.0	5.0	same gene	2021-12	2021	12
22833	22849	16	3	0.08977	1271.0	S	2.0	424.0	1287.0	S	3.0	429.0	5.0	same gene	2021-12	2021	12
18080	18089	9	3	0.08976	4613.0	ORF1ab	2.0	1538.0	4622.0	ORF1ab	2.0	1541.0	3.0	same gene	2021-12	2021	12
18089	18080	9	3	0.08976	4622.0	ORF1ab	2.0	1541.0	4613.0	ORF1ab	2.0	1538.0	3.0	same gene	2021-12	2021	12
18089	18081	8	3	0.08976	4622.0	ORF1ab	2.0	1541.0	4614.0	ORF1ab	3.0	1538.0	3.0	same gene	2021-12	2021	12
18081	18089	8	3	0.08976	4614.0	ORF1ab	3.0	1538.0	4622.0	ORF1ab	2.0	1541.0	3.0	same gene	2021-12	2021	12
18031	18046	15	3	0.08969	4564.0	ORF1ab	1.0	1522.0	4579.0	ORF1ab	1.0	1527.0	5.0	same gene	2021-12	2021	12
18038	18031	7	3	0.08969	4571.0	ORF1ab	2.0	1524.0	4564.0	ORF1ab	1.0	1522.0	2.0	same gene	2021-12	2021	12
18037	18031	6	3	0.08969	4570.0	ORF1ab	1.0	1524.0	4564.0	ORF1ab	1.0	1522.0	2.0	same gene	2021-12	2021	12
18031	18037	6	3	0.08969	4564.0	ORF1ab	1.0	1522.0	4570.0	ORF1ab	1.0	1524.0	2.0	same gene	2021-12	2021	12
18031	18038	7	3	0.08969	4564.0	ORF1ab	1.0	1522.0	4571.0	ORF1ab	2.0	1524.0	2.0	same gene	2021-12	2021	12
18046	18031	15	3	0.08969	4579.0	ORF1ab	1.0	1527.0	4564.0	ORF1ab	1.0	1522.0	5.0	same gene	2021-12	2021	12
18031	18041	10	3	0.08969	4564.0	ORF1ab	1.0	1522.0	4574.0	ORF1ab	2.0	1525.0	3.0	same gene	2021-12	2021	12
18031	18045	14	3	0.08969	4564.0	ORF1ab	1.0	1522.0	4578.0	ORF1ab	3.0	1526.0	4.0	same gene	2021-12	2021	12
18045	18031	14	3	0.08969	4578.0	ORF1ab	3.0	1526.0	4564.0	ORF1ab	1.0	1522.0	4.0	same gene	2021-12	2021	12
18041	18031	10	3	0.08969	4574.0	ORF1ab	2.0	1525.0	4564.0	ORF1ab	1.0	1522.0	3.0	same gene	2021-12	2021	12
18229	18224	5	3	0.08964	4762.0	ORF1ab	1.0	1588.0	4757.0	ORF1ab	2.0	1586.0	2.0	same gene	2021-12	2021	12
18224	18229	5	3	0.08964	4757.0	ORF1ab	2.0	1586.0	4762.0	ORF1ab	1.0	1588.0	2.0	same gene	2021-12	2021	12
18220	18215	5	3	0.08953	4753.0	ORF1ab	1.0	1585.0	4748.0	ORF1ab	2.0	1583.0	2.0	same gene	2021-12	2021	12
18215	18220	5	3	0.08953	4748.0	ORF1ab	2.0	1583.0	4753.0	ORF1ab	1.0	1585.0	2.0	same gene	2021-12	2021	12
18048	18028	20	3	0.08952	4581.0	ORF1ab	3.0	1527.0	4561.0	ORF1ab	1.0	1521.0	6.0	same gene	2021-12	2021	12
18028	18048	20	3	0.08952	4561.0	ORF1ab	1.0	1521.0	4581.0	ORF1ab	3.0	1527.0	6.0	same gene	2021-12	2021	12
18101	18092	9	3	0.0895	4634.0	ORF1ab	2.0	1545.0	4625.0	ORF1ab	2.0	1542.0	3.0	same gene	2021-12	2021	12
18229	18225	4	3	0.0895	4762.0	ORF1ab	1.0	1588.0	4758.0	ORF1ab	3.0	1586.0	2.0	same gene	2021-12	2021	12
18100	18092	8	3	0.0895	4633.0	ORF1ab	1.0	1545.0	4625.0	ORF1ab	2.0	1542.0	3.0	same gene	2021-12	2021	12
18092	18101	9	3	0.0895	4625.0	ORF1ab	2.0	1542.0	4634.0	ORF1ab	2.0	1545.0	3.0	same gene	2021-12	2021	12
18232	18226	6	3	0.0895	4765.0	ORF1ab	1.0	1589.0	4759.0	ORF1ab	1.0	1587.0	2.0	same gene	2021-12	2021	12
18225	18229	4	3	0.0895	4758.0	ORF1ab	3.0	1586.0	4762.0	ORF1ab	1.0	1588.0	2.0	same gene	2021-12	2021	12
18092	18100	8	3	0.0895	4625.0	ORF1ab	2.0	1542.0	4633.0	ORF1ab	1.0	1545.0	3.0	same gene	2021-12	2021	12
18226	18232	6	3	0.0895	4759.0	ORF1ab	1.0	1587.0	4765.0	ORF1ab	1.0	1589.0	2.0	same gene	2021-12	2021	12
18092	18098	6	3	0.0895	4625.0	ORF1ab	2.0	1542.0	4631.0	ORF1ab	2.0	1544.0	2.0	same gene	2021-12	2021	12
18092	18097	5	3	0.0895	4625.0	ORF1ab	2.0	1542.0	4630.0	ORF1ab	1.0	1544.0	2.0	same gene	2021-12	2021	12
18097	18092	5	3	0.0895	4630.0	ORF1ab	1.0	1544.0	4625.0	ORF1ab	2.0	1542.0	2.0	same gene	2021-12	2021	12
18098	18092	6	3	0.0895	4631.0	ORF1ab	2.0	1544.0	4625.0	ORF1ab	2.0	1542.0	2.0	same gene	2021-12	2021	12
18229	18223	6	3	0.08949	4762.0	ORF1ab	1.0	1588.0	4756.0	ORF1ab	1.0	1586.0	2.0	same gene	2021-12	2021	12
18223	18229	6	3	0.08949	4756.0	ORF1ab	1.0	1586.0	4762.0	ORF1ab	1.0	1588.0	2.0	same gene	2021-12	2021	12
18017	18022	5	3	0.08948	4550.0	ORF1ab	2.0	1517.0	4555.0	ORF1ab	1.0	1519.0	2.0	same gene	2021-12	2021	12
18022	18017	5	3	0.08948	4555.0	ORF1ab	1.0	1519.0	4550.0	ORF1ab	2.0	1517.0	2.0	same gene	2021-12	2021	12
18016	18022	6	3	0.08947	4549.0	ORF1ab	1.0	1517.0	4555.0	ORF1ab	1.0	1519.0	2.0	same gene	2021-12	2021	12
18022	18016	6	3	0.08947	4555.0	ORF1ab	1.0	1519.0	4549.0	ORF1ab	1.0	1517.0	2.0	same gene	2021-12	2021	12
18015	18019	4	3	0.08944	4548.0	ORF1ab	3.0	1516.0	4552.0	ORF1ab	1.0	1518.0	2.0	same gene	2021-12	2021	12
18022	18015	7	3	0.08944	4555.0	ORF1ab	1.0	1519.0	4548.0	ORF1ab	3.0	1516.0	3.0	same gene	2021-12	2021	12
18015	18022	7	3	0.08944	4548.0	ORF1ab	3.0	1516.0	4555.0	ORF1ab	1.0	1519.0	3.0	same gene	2021-12	2021	12
18019	18015	4	3	0.08944	4552.0	ORF1ab	1.0	1518.0	4548.0	ORF1ab	3.0	1516.0	2.0	same gene	2021-12	2021	12
18214	18220	6	3	0.08942	4747.0	ORF1ab	1.0	1583.0	4753.0	ORF1ab	1.0	1585.0	2.0	same gene	2021-12	2021	12
18112	18107	5	3	0.08942	4645.0	ORF1ab	1.0	1549.0	4640.0	ORF1ab	2.0	1547.0	2.0	same gene	2021-12	2021	12
18220	18214	6	3	0.08942	4753.0	ORF1ab	1.0	1585.0	4747.0	ORF1ab	1.0	1583.0	2.0	same gene	2021-12	2021	12
18107	18112	5	3	0.08942	4640.0	ORF1ab	2.0	1547.0	4645.0	ORF1ab	1.0	1549.0	2.0	same gene	2021-12	2021	12
18103	18094	9	3	0.08939	4636.0	ORF1ab	1.0	1546.0	4627.0	ORF1ab	1.0	1543.0	3.0	same gene	2021-12	2021	12
18103	18098	5	3	0.08939	4636.0	ORF1ab	1.0	1546.0	4631.0	ORF1ab	2.0	1544.0	2.0	same gene	2021-12	2021	12
18094	18103	9	3	0.08939	4627.0	ORF1ab	1.0	1543.0	4636.0	ORF1ab	1.0	1546.0	3.0	same gene	2021-12	2021	12
18018	18022	4	3	0.08939	4551.0	ORF1ab	3.0	1517.0	4555.0	ORF1ab	1.0	1519.0	2.0	same gene	2021-12	2021	12
18098	18103	5	3	0.08939	4631.0	ORF1ab	2.0	1544.0	4636.0	ORF1ab	1.0	1546.0	2.0	same gene	2021-12	2021	12
18022	18018	4	3	0.08939	4555.0	ORF1ab	1.0	1519.0	4551.0	ORF1ab	3.0	1517.0	2.0	same gene	2021-12	2021	12
18095	18103	8	3	0.08939	4628.0	ORF1ab	2.0	1543.0	4636.0	ORF1ab	1.0	1546.0	3.0	same gene	2021-12	2021	12
18103	18095	8	3	0.08939	4636.0	ORF1ab	1.0	1546.0	4628.0	ORF1ab	2.0	1543.0	3.0	same gene	2021-12	2021	12
18103	18097	6	3	0.08939	4636.0	ORF1ab	1.0	1546.0	4630.0	ORF1ab	1.0	1544.0	2.0	same gene	2021-12	2021	12
18097	18103	6	3	0.08939	4630.0	ORF1ab	1.0	1544.0	4636.0	ORF1ab	1.0	1546.0	2.0	same gene	2021-12	2021	12
18079	18075	4	3	0.08932	4612.0	ORF1ab	1.0	1538.0	4608.0	ORF1ab	3.0	1536.0	2.0	same gene	2021-12	2021	12
18075	18079	4	3	0.08932	4608.0	ORF1ab	3.0	1536.0	4612.0	ORF1ab	1.0	1538.0	2.0	same gene	2021-12	2021	12
18213	18217	4	3	0.08929	4746.0	ORF1ab	3.0	1582.0	4750.0	ORF1ab	1.0	1584.0	2.0	same gene	2021-12	2021	12
18217	18213	4	3	0.08929	4750.0	ORF1ab	1.0	1584.0	4746.0	ORF1ab	3.0	1582.0	2.0	same gene	2021-12	2021	12
18080	18103	23	3	0.08912	4613.0	ORF1ab	2.0	1538.0	4636.0	ORF1ab	1.0	1546.0	8.0	same gene	2021-12	2021	12
18081	18103	22	3	0.08912	4614.0	ORF1ab	3.0	1538.0	4636.0	ORF1ab	1.0	1546.0	8.0	same gene	2021-12	2021	12
18085	18103	18	3	0.08912	4618.0	ORF1ab	1.0	1540.0	4636.0	ORF1ab	1.0	1546.0	6.0	same gene	2021-12	2021	12
18103	18085	18	3	0.08912	4636.0	ORF1ab	1.0	1546.0	4618.0	ORF1ab	1.0	1540.0	6.0	same gene	2021-12	2021	12
18103	18081	22	3	0.08912	4636.0	ORF1ab	1.0	1546.0	4614.0	ORF1ab	3.0	1538.0	8.0	same gene	2021-12	2021	12
18103	18080	23	3	0.08912	4636.0	ORF1ab	1.0	1546.0	4613.0	ORF1ab	2.0	1538.0	8.0	same gene	2021-12	2021	12
18014	18022	8	3	0.08874	4547.0	ORF1ab	2.0	1516.0	4555.0	ORF1ab	1.0	1519.0	3.0	same gene	2021-12	2021	12
18022	18014	8	3	0.08874	4555.0	ORF1ab	1.0	1519.0	4547.0	ORF1ab	2.0	1516.0	3.0	same gene	2021-12	2021	12
18019	18014	5	3	0.08874	4552.0	ORF1ab	1.0	1518.0	4547.0	ORF1ab	2.0	1516.0	2.0	same gene	2021-12	2021	12
18014	18019	5	3	0.08874	4547.0	ORF1ab	2.0	1516.0	4552.0	ORF1ab	1.0	1518.0	2.0	same gene	2021-12	2021	12
18104	18109	5	3	0.08859	4637.0	ORF1ab	2.0	1546.0	4642.0	ORF1ab	1.0	1548.0	2.0	same gene	2021-12	2021	12
18109	18104	5	3	0.08859	4642.0	ORF1ab	1.0	1548.0	4637.0	ORF1ab	2.0	1546.0	2.0	same gene	2021-12	2021	12
22849	22808	41	3	0.08857	1287.0	S	3.0	429.0	1246.0	S	1.0	416.0	13.0	same gene	2021-12	2021	12
22849	22806	43	3	0.08857	1287.0	S	3.0	429.0	1244.0	S	2.0	415.0	14.0	same gene	2021-12	2021	12
22808	22849	41	3	0.08857	1246.0	S	1.0	416.0	1287.0	S	3.0	429.0	13.0	same gene	2021-12	2021	12
22806	22849	43	3	0.08857	1244.0	S	2.0	415.0	1287.0	S	3.0	429.0	14.0	same gene	2021-12	2021	12
18017	18025	8	3	0.08856	4550.0	ORF1ab	2.0	1517.0	4558.0	ORF1ab	1.0	1520.0	3.0	same gene	2021-12	2021	12
18025	18019	6	3	0.08856	4558.0	ORF1ab	1.0	1520.0	4552.0	ORF1ab	1.0	1518.0	2.0	same gene	2021-12	2021	12
18019	18025	6	3	0.08856	4552.0	ORF1ab	1.0	1518.0	4558.0	ORF1ab	1.0	1520.0	2.0	same gene	2021-12	2021	12
18025	18017	8	3	0.08856	4558.0	ORF1ab	1.0	1520.0	4550.0	ORF1ab	2.0	1517.0	3.0	same gene	2021-12	2021	12
18059	18064	5	3	0.08854	4592.0	ORF1ab	2.0	1531.0	4597.0	ORF1ab	1.0	1533.0	2.0	same gene	2021-12	2021	12
18064	18058	6	3	0.08854	4597.0	ORF1ab	1.0	1533.0	4591.0	ORF1ab	1.0	1531.0	2.0	same gene	2021-12	2021	12
18058	18064	6	3	0.08854	4591.0	ORF1ab	1.0	1531.0	4597.0	ORF1ab	1.0	1533.0	2.0	same gene	2021-12	2021	12
18064	18059	5	3	0.08854	4597.0	ORF1ab	1.0	1533.0	4592.0	ORF1ab	2.0	1531.0	2.0	same gene	2021-12	2021	12
18257	18265	8	3	0.08836	4790.0	ORF1ab	2.0	1597.0	4798.0	ORF1ab	1.0	1600.0	3.0	same gene	2021-12	2021	12
18265	18257	8	3	0.08836	4798.0	ORF1ab	1.0	1600.0	4790.0	ORF1ab	2.0	1597.0	3.0	same gene	2021-12	2021	12
18257	18262	5	3	0.08835	4790.0	ORF1ab	2.0	1597.0	4795.0	ORF1ab	1.0	1599.0	2.0	same gene	2021-12	2021	12
18262	18257	5	3	0.08835	4795.0	ORF1ab	1.0	1599.0	4790.0	ORF1ab	2.0	1597.0	2.0	same gene	2021-12	2021	12
18263	18257	6	3	0.08819	4796.0	ORF1ab	2.0	1599.0	4790.0	ORF1ab	2.0	1597.0	2.0	same gene	2021-12	2021	12
18257	18263	6	3	0.08819	4790.0	ORF1ab	2.0	1597.0	4796.0	ORF1ab	2.0	1599.0	2.0	same gene	2021-12	2021	12
18256	18252	4	3	0.08805	4789.0	ORF1ab	1.0	1597.0	4785.0	ORF1ab	3.0	1595.0	2.0	same gene	2021-12	2021	12
18252	18256	4	3	0.08805	4785.0	ORF1ab	3.0	1595.0	4789.0	ORF1ab	1.0	1597.0	2.0	same gene	2021-12	2021	12
18068	18062	6	3	0.08792	4601.0	ORF1ab	2.0	1534.0	4595.0	ORF1ab	2.0	1532.0	2.0	same gene	2021-12	2021	12
18067	18062	5	3	0.08792	4600.0	ORF1ab	1.0	1534.0	4595.0	ORF1ab	2.0	1532.0	2.0	same gene	2021-12	2021	12
18073	18062	11	3	0.08792	4606.0	ORF1ab	1.0	1536.0	4595.0	ORF1ab	2.0	1532.0	4.0	same gene	2021-12	2021	12
18073	18061	12	3	0.08792	4606.0	ORF1ab	1.0	1536.0	4594.0	ORF1ab	1.0	1532.0	4.0	same gene	2021-12	2021	12
18070	18061	9	3	0.08792	4603.0	ORF1ab	1.0	1535.0	4594.0	ORF1ab	1.0	1532.0	3.0	same gene	2021-12	2021	12
18068	18061	7	3	0.08792	4601.0	ORF1ab	2.0	1534.0	4594.0	ORF1ab	1.0	1532.0	2.0	same gene	2021-12	2021	12
18067	18061	6	3	0.08792	4600.0	ORF1ab	1.0	1534.0	4594.0	ORF1ab	1.0	1532.0	2.0	same gene	2021-12	2021	12
18071	18062	9	3	0.08792	4604.0	ORF1ab	2.0	1535.0	4595.0	ORF1ab	2.0	1532.0	3.0	same gene	2021-12	2021	12
18071	18061	10	3	0.08792	4604.0	ORF1ab	2.0	1535.0	4594.0	ORF1ab	1.0	1532.0	3.0	same gene	2021-12	2021	12
18067	18063	4	3	0.08792	4600.0	ORF1ab	1.0	1534.0	4596.0	ORF1ab	3.0	1532.0	2.0	same gene	2021-12	2021	12
18068	18063	5	3	0.08792	4601.0	ORF1ab	2.0	1534.0	4596.0	ORF1ab	3.0	1532.0	2.0	same gene	2021-12	2021	12
18064	18071	7	3	0.08792	4597.0	ORF1ab	1.0	1533.0	4604.0	ORF1ab	2.0	1535.0	2.0	same gene	2021-12	2021	12
18064	18070	6	3	0.08792	4597.0	ORF1ab	1.0	1533.0	4603.0	ORF1ab	1.0	1535.0	2.0	same gene	2021-12	2021	12
18063	18073	10	3	0.08792	4596.0	ORF1ab	3.0	1532.0	4606.0	ORF1ab	1.0	1536.0	4.0	same gene	2021-12	2021	12
18063	18071	8	3	0.08792	4596.0	ORF1ab	3.0	1532.0	4604.0	ORF1ab	2.0	1535.0	3.0	same gene	2021-12	2021	12
18063	18070	7	3	0.08792	4596.0	ORF1ab	3.0	1532.0	4603.0	ORF1ab	1.0	1535.0	3.0	same gene	2021-12	2021	12
18063	18068	5	3	0.08792	4596.0	ORF1ab	3.0	1532.0	4601.0	ORF1ab	2.0	1534.0	2.0	same gene	2021-12	2021	12
18063	18067	4	3	0.08792	4596.0	ORF1ab	3.0	1532.0	4600.0	ORF1ab	1.0	1534.0	2.0	same gene	2021-12	2021	12
18062	18073	11	3	0.08792	4595.0	ORF1ab	2.0	1532.0	4606.0	ORF1ab	1.0	1536.0	4.0	same gene	2021-12	2021	12
18062	18071	9	3	0.08792	4595.0	ORF1ab	2.0	1532.0	4604.0	ORF1ab	2.0	1535.0	3.0	same gene	2021-12	2021	12
18062	18070	8	3	0.08792	4595.0	ORF1ab	2.0	1532.0	4603.0	ORF1ab	1.0	1535.0	3.0	same gene	2021-12	2021	12
18062	18068	6	3	0.08792	4595.0	ORF1ab	2.0	1532.0	4601.0	ORF1ab	2.0	1534.0	2.0	same gene	2021-12	2021	12
18062	18067	5	3	0.08792	4595.0	ORF1ab	2.0	1532.0	4600.0	ORF1ab	1.0	1534.0	2.0	same gene	2021-12	2021	12
18061	18073	12	3	0.08792	4594.0	ORF1ab	1.0	1532.0	4606.0	ORF1ab	1.0	1536.0	4.0	same gene	2021-12	2021	12
18061	18071	10	3	0.08792	4594.0	ORF1ab	1.0	1532.0	4604.0	ORF1ab	2.0	1535.0	3.0	same gene	2021-12	2021	12
18061	18070	9	3	0.08792	4594.0	ORF1ab	1.0	1532.0	4603.0	ORF1ab	1.0	1535.0	3.0	same gene	2021-12	2021	12
18061	18068	7	3	0.08792	4594.0	ORF1ab	1.0	1532.0	4601.0	ORF1ab	2.0	1534.0	2.0	same gene	2021-12	2021	12
18061	18067	6	3	0.08792	4594.0	ORF1ab	1.0	1532.0	4600.0	ORF1ab	1.0	1534.0	2.0	same gene	2021-12	2021	12
18064	18073	9	3	0.08792	4597.0	ORF1ab	1.0	1533.0	4606.0	ORF1ab	1.0	1536.0	3.0	same gene	2021-12	2021	12
18070	18062	8	3	0.08792	4603.0	ORF1ab	1.0	1535.0	4595.0	ORF1ab	2.0	1532.0	3.0	same gene	2021-12	2021	12
18070	18063	7	3	0.08792	4603.0	ORF1ab	1.0	1535.0	4596.0	ORF1ab	3.0	1532.0	3.0	same gene	2021-12	2021	12
18071	18063	8	3	0.08792	4604.0	ORF1ab	2.0	1535.0	4596.0	ORF1ab	3.0	1532.0	3.0	same gene	2021-12	2021	12
18073	18063	10	3	0.08792	4606.0	ORF1ab	1.0	1536.0	4596.0	ORF1ab	3.0	1532.0	4.0	same gene	2021-12	2021	12
18070	18064	6	3	0.08792	4603.0	ORF1ab	1.0	1535.0	4597.0	ORF1ab	1.0	1533.0	2.0	same gene	2021-12	2021	12
18071	18064	7	3	0.08792	4604.0	ORF1ab	2.0	1535.0	4597.0	ORF1ab	1.0	1533.0	2.0	same gene	2021-12	2021	12
18073	18064	9	3	0.08792	4606.0	ORF1ab	1.0	1536.0	4597.0	ORF1ab	1.0	1533.0	3.0	same gene	2021-12	2021	12
18264	18257	7	3	0.08781	4797.0	ORF1ab	3.0	1599.0	4790.0	ORF1ab	2.0	1597.0	2.0	same gene	2021-12	2021	12
18257	18264	7	3	0.08781	4790.0	ORF1ab	2.0	1597.0	4797.0	ORF1ab	3.0	1599.0	2.0	same gene	2021-12	2021	12
18251	18256	5	3	0.08778	4784.0	ORF1ab	2.0	1595.0	4789.0	ORF1ab	1.0	1597.0	2.0	same gene	2021-12	2021	12
18256	18251	5	3	0.08778	4789.0	ORF1ab	1.0	1597.0	4784.0	ORF1ab	2.0	1595.0	2.0	same gene	2021-12	2021	12
18219	18212	7	3	0.08775	4752.0	ORF1ab	3.0	1584.0	4745.0	ORF1ab	2.0	1582.0	2.0	same gene	2021-12	2021	12
18207	18220	13	3	0.08775	4740.0	ORF1ab	3.0	1580.0	4753.0	ORF1ab	1.0	1585.0	5.0	same gene	2021-12	2021	12
18207	18219	12	3	0.08775	4740.0	ORF1ab	3.0	1580.0	4752.0	ORF1ab	3.0	1584.0	4.0	same gene	2021-12	2021	12
18207	18218	11	3	0.08775	4740.0	ORF1ab	3.0	1580.0	4751.0	ORF1ab	2.0	1584.0	4.0	same gene	2021-12	2021	12
18207	18217	10	3	0.08775	4740.0	ORF1ab	3.0	1580.0	4750.0	ORF1ab	1.0	1584.0	4.0	same gene	2021-12	2021	12
18218	18212	6	3	0.08775	4751.0	ORF1ab	2.0	1584.0	4745.0	ORF1ab	2.0	1582.0	2.0	same gene	2021-12	2021	12
18205	18218	13	3	0.08775	4738.0	ORF1ab	1.0	1580.0	4751.0	ORF1ab	2.0	1584.0	4.0	same gene	2021-12	2021	12
18207	18215	8	3	0.08775	4740.0	ORF1ab	3.0	1580.0	4748.0	ORF1ab	2.0	1583.0	3.0	same gene	2021-12	2021	12
18205	18220	15	3	0.08775	4738.0	ORF1ab	1.0	1580.0	4753.0	ORF1ab	1.0	1585.0	5.0	same gene	2021-12	2021	12
18205	18219	14	3	0.08775	4738.0	ORF1ab	1.0	1580.0	4752.0	ORF1ab	3.0	1584.0	4.0	same gene	2021-12	2021	12
18219	18207	12	3	0.08775	4752.0	ORF1ab	3.0	1584.0	4740.0	ORF1ab	3.0	1580.0	4.0	same gene	2021-12	2021	12
18205	18217	12	3	0.08775	4738.0	ORF1ab	1.0	1580.0	4750.0	ORF1ab	1.0	1584.0	4.0	same gene	2021-12	2021	12
18205	18215	10	3	0.08775	4738.0	ORF1ab	1.0	1580.0	4748.0	ORF1ab	2.0	1583.0	3.0	same gene	2021-12	2021	12
18220	18212	8	3	0.08775	4753.0	ORF1ab	1.0	1585.0	4745.0	ORF1ab	2.0	1582.0	3.0	same gene	2021-12	2021	12
18215	18205	10	3	0.08775	4748.0	ORF1ab	2.0	1583.0	4738.0	ORF1ab	1.0	1580.0	3.0	same gene	2021-12	2021	12
18208	18217	9	3	0.08775	4741.0	ORF1ab	1.0	1581.0	4750.0	ORF1ab	1.0	1584.0	3.0	same gene	2021-12	2021	12
18217	18212	5	3	0.08775	4750.0	ORF1ab	1.0	1584.0	4745.0	ORF1ab	2.0	1582.0	2.0	same gene	2021-12	2021	12
18217	18211	6	3	0.08775	4750.0	ORF1ab	1.0	1584.0	4744.0	ORF1ab	1.0	1582.0	2.0	same gene	2021-12	2021	12
18208	18218	10	3	0.08775	4741.0	ORF1ab	1.0	1581.0	4751.0	ORF1ab	2.0	1584.0	3.0	same gene	2021-12	2021	12
18208	18219	11	3	0.08775	4741.0	ORF1ab	1.0	1581.0	4752.0	ORF1ab	3.0	1584.0	3.0	same gene	2021-12	2021	12
18208	18220	12	3	0.08775	4741.0	ORF1ab	1.0	1581.0	4753.0	ORF1ab	1.0	1585.0	4.0	same gene	2021-12	2021	12
18211	18217	6	3	0.08775	4744.0	ORF1ab	1.0	1582.0	4750.0	ORF1ab	1.0	1584.0	2.0	same gene	2021-12	2021	12
18218	18207	11	3	0.08775	4751.0	ORF1ab	2.0	1584.0	4740.0	ORF1ab	3.0	1580.0	4.0	same gene	2021-12	2021	12
18212	18217	5	3	0.08775	4745.0	ORF1ab	2.0	1582.0	4750.0	ORF1ab	1.0	1584.0	2.0	same gene	2021-12	2021	12
18212	18218	6	3	0.08775	4745.0	ORF1ab	2.0	1582.0	4751.0	ORF1ab	2.0	1584.0	2.0	same gene	2021-12	2021	12
18212	18219	7	3	0.08775	4745.0	ORF1ab	2.0	1582.0	4752.0	ORF1ab	3.0	1584.0	2.0	same gene	2021-12	2021	12
18217	18207	10	3	0.08775	4750.0	ORF1ab	1.0	1584.0	4740.0	ORF1ab	3.0	1580.0	4.0	same gene	2021-12	2021	12
18212	18220	8	3	0.08775	4745.0	ORF1ab	2.0	1582.0	4753.0	ORF1ab	1.0	1585.0	3.0	same gene	2021-12	2021	12
18215	18207	8	3	0.08775	4748.0	ORF1ab	2.0	1583.0	4740.0	ORF1ab	3.0	1580.0	3.0	same gene	2021-12	2021	12
18220	18205	15	3	0.08775	4753.0	ORF1ab	1.0	1585.0	4738.0	ORF1ab	1.0	1580.0	5.0	same gene	2021-12	2021	12
18208	18215	7	3	0.08775	4741.0	ORF1ab	1.0	1581.0	4748.0	ORF1ab	2.0	1583.0	2.0	same gene	2021-12	2021	12
18219	18205	14	3	0.08775	4752.0	ORF1ab	3.0	1584.0	4738.0	ORF1ab	1.0	1580.0	4.0	same gene	2021-12	2021	12
18218	18205	13	3	0.08775	4751.0	ORF1ab	2.0	1584.0	4738.0	ORF1ab	1.0	1580.0	4.0	same gene	2021-12	2021	12
18217	18205	12	3	0.08775	4750.0	ORF1ab	1.0	1584.0	4738.0	ORF1ab	1.0	1580.0	4.0	same gene	2021-12	2021	12
18215	18208	7	3	0.08775	4748.0	ORF1ab	2.0	1583.0	4741.0	ORF1ab	1.0	1581.0	2.0	same gene	2021-12	2021	12
18217	18208	9	3	0.08775	4750.0	ORF1ab	1.0	1584.0	4741.0	ORF1ab	1.0	1581.0	3.0	same gene	2021-12	2021	12
18218	18208	10	3	0.08775	4751.0	ORF1ab	2.0	1584.0	4741.0	ORF1ab	1.0	1581.0	3.0	same gene	2021-12	2021	12
18219	18208	11	3	0.08775	4752.0	ORF1ab	3.0	1584.0	4741.0	ORF1ab	1.0	1581.0	3.0	same gene	2021-12	2021	12
18220	18208	12	3	0.08775	4753.0	ORF1ab	1.0	1585.0	4741.0	ORF1ab	1.0	1581.0	4.0	same gene	2021-12	2021	12
18220	18207	13	3	0.08775	4753.0	ORF1ab	1.0	1585.0	4740.0	ORF1ab	3.0	1580.0	5.0	same gene	2021-12	2021	12
18269	18257	12	3	0.08767	4802.0	ORF1ab	2.0	1601.0	4790.0	ORF1ab	2.0	1597.0	4.0	same gene	2021-12	2021	12
18257	18269	12	3	0.08767	4790.0	ORF1ab	2.0	1597.0	4802.0	ORF1ab	2.0	1601.0	4.0	same gene	2021-12	2021	12
18257	18268	11	3	0.08767	4790.0	ORF1ab	2.0	1597.0	4801.0	ORF1ab	1.0	1601.0	4.0	same gene	2021-12	2021	12
18268	18257	11	3	0.08767	4801.0	ORF1ab	1.0	1601.0	4790.0	ORF1ab	2.0	1597.0	4.0	same gene	2021-12	2021	12
3948	11562	7614	3	0.08762	3683.0	ORF1ab	2.0	1228.0	11297.0	ORF1ab	2.0	3766.0	2538.0	same gene	2021-12	2021	12
11562	3948	7614	3	0.08762	11297.0	ORF1ab	2.0	3766.0	3683.0	ORF1ab	2.0	1228.0	2538.0	same gene	2021-12	2021	12
18058	18074	16	3	0.08757	4591.0	ORF1ab	1.0	1531.0	4607.0	ORF1ab	2.0	1536.0	5.0	same gene	2021-12	2021	12
18059	18074	15	3	0.08757	4592.0	ORF1ab	2.0	1531.0	4607.0	ORF1ab	2.0	1536.0	5.0	same gene	2021-12	2021	12
18074	18059	15	3	0.08757	4607.0	ORF1ab	2.0	1536.0	4592.0	ORF1ab	2.0	1531.0	5.0	same gene	2021-12	2021	12
18074	18058	16	3	0.08757	4607.0	ORF1ab	2.0	1536.0	4591.0	ORF1ab	1.0	1531.0	5.0	same gene	2021-12	2021	12
27113	27118	5	3	0.08728	591.0	M	3.0	197.0	596.0	M	2.0	199.0	2.0	same gene	2021-12	2021	12
27113	27117	4	3	0.08728	591.0	M	3.0	197.0	595.0	M	1.0	199.0	2.0	same gene	2021-12	2021	12
27117	27113	4	3	0.08728	595.0	M	1.0	199.0	591.0	M	3.0	197.0	2.0	same gene	2021-12	2021	12
27118	27113	5	3	0.08728	596.0	M	2.0	199.0	591.0	M	3.0	197.0	2.0	same gene	2021-12	2021	12
15521	7851	7670	3	0.08703	2054.0	ORF1ab	2.0	685.0	7586.0	ORF1ab	2.0	2529.0	1844.0	same gene	2021-12	2021	12
7851	15521	7670	3	0.08703	7586.0	ORF1ab	2.0	2529.0	2054.0	ORF1ab	2.0	685.0	1844.0	same gene	2021-12	2021	12
27112	27117	5	3	0.08698	590.0	M	2.0	197.0	595.0	M	1.0	199.0	2.0	same gene	2021-12	2021	12
27117	27112	5	3	0.08698	595.0	M	1.0	199.0	590.0	M	2.0	197.0	2.0	same gene	2021-12	2021	12
27112	27118	6	3	0.08698	590.0	M	2.0	197.0	596.0	M	2.0	199.0	2.0	same gene	2021-12	2021	12
27118	27112	6	3	0.08698	596.0	M	2.0	199.0	590.0	M	2.0	197.0	2.0	same gene	2021-12	2021	12
28007	15240	12767	3	0.08659	114.0	ORF8	3.0	38.0	1773.0	ORF1ab	3.0	591.0		different gene	2021-12	2021	12
15240	28007	12767	3	0.08659	1773.0	ORF1ab	3.0	591.0	114.0	ORF8	3.0	38.0		different gene	2021-12	2021	12
27111	27117	6	3	0.08643	589.0	M	1.0	197.0	595.0	M	1.0	199.0	2.0	same gene	2021-12	2021	12
27118	27111	7	3	0.08643	596.0	M	2.0	199.0	589.0	M	1.0	197.0	2.0	same gene	2021-12	2021	12
27117	27111	6	3	0.08643	595.0	M	1.0	199.0	589.0	M	1.0	197.0	2.0	same gene	2021-12	2021	12
27111	27118	7	3	0.08643	589.0	M	1.0	197.0	596.0	M	2.0	199.0	2.0	same gene	2021-12	2021	12
17998	17994	4	3	0.08587	4531.0	ORF1ab	1.0	1511.0	4527.0	ORF1ab	3.0	1509.0	2.0	same gene	2021-12	2021	12
17994	17998	4	3	0.08587	4527.0	ORF1ab	3.0	1509.0	4531.0	ORF1ab	1.0	1511.0	2.0	same gene	2021-12	2021	12
17996	18001	5	3	0.08578	4529.0	ORF1ab	2.0	1510.0	4534.0	ORF1ab	1.0	1512.0	2.0	same gene	2021-12	2021	12
17994	18000	6	3	0.08578	4527.0	ORF1ab	3.0	1509.0	4533.0	ORF1ab	3.0	1511.0	2.0	same gene	2021-12	2021	12
18000	17994	6	3	0.08578	4533.0	ORF1ab	3.0	1511.0	4527.0	ORF1ab	3.0	1509.0	2.0	same gene	2021-12	2021	12
18001	17994	7	3	0.08578	4534.0	ORF1ab	1.0	1512.0	4527.0	ORF1ab	3.0	1509.0	3.0	same gene	2021-12	2021	12
18001	17996	5	3	0.08578	4534.0	ORF1ab	1.0	1512.0	4529.0	ORF1ab	2.0	1510.0	2.0	same gene	2021-12	2021	12
17994	18001	7	3	0.08578	4527.0	ORF1ab	3.0	1509.0	4534.0	ORF1ab	1.0	1512.0	3.0	same gene	2021-12	2021	12
27120	27115	5	3	0.08577	598.0	M	1.0	200.0	593.0	M	2.0	198.0	2.0	same gene	2021-12	2021	12
27120	27114	6	3	0.08577	598.0	M	1.0	200.0	592.0	M	1.0	198.0	2.0	same gene	2021-12	2021	12
27115	27120	5	3	0.08577	593.0	M	2.0	198.0	598.0	M	1.0	200.0	2.0	same gene	2021-12	2021	12
27114	27120	6	3	0.08577	592.0	M	1.0	198.0	598.0	M	1.0	200.0	2.0	same gene	2021-12	2021	12
17999	17994	5	3	0.08569	4532.0	ORF1ab	2.0	1511.0	4527.0	ORF1ab	3.0	1509.0	2.0	same gene	2021-12	2021	12
17994	17999	5	3	0.08569	4527.0	ORF1ab	3.0	1509.0	4532.0	ORF1ab	2.0	1511.0	2.0	same gene	2021-12	2021	12
22792	22786	6	3	0.08548	1230.0	S	3.0	410.0	1224.0	S	3.0	408.0	2.0	same gene	2021-12	2021	12
22786	22792	6	3	0.08548	1224.0	S	3.0	408.0	1230.0	S	3.0	410.0	2.0	same gene	2021-12	2021	12
27066	27072	6	3	0.085	544.0	M	1.0	182.0	550.0	M	1.0	184.0	2.0	same gene	2021-12	2021	12
27072	27066	6	3	0.085	550.0	M	1.0	184.0	544.0	M	1.0	182.0	2.0	same gene	2021-12	2021	12
18040	18008	32	3	0.08488	4573.0	ORF1ab	1.0	1525.0	4541.0	ORF1ab	2.0	1514.0	11.0	same gene	2021-12	2021	12
18008	18040	32	3	0.08488	4541.0	ORF1ab	2.0	1514.0	4573.0	ORF1ab	1.0	1525.0	11.0	same gene	2021-12	2021	12
18251	18232	19	3	0.08473	4784.0	ORF1ab	2.0	1595.0	4765.0	ORF1ab	1.0	1589.0	6.0	same gene	2021-12	2021	12
18232	18251	19	3	0.08473	4765.0	ORF1ab	1.0	1589.0	4784.0	ORF1ab	2.0	1595.0	6.0	same gene	2021-12	2021	12
15952	18744	2792	3	0.08471	2485.0	ORF1ab	1.0	829.0	5277.0	ORF1ab	3.0	1759.0	930.0	same gene	2021-12	2021	12
18744	15952	2792	3	0.08471	5277.0	ORF1ab	3.0	1759.0	2485.0	ORF1ab	1.0	829.0	930.0	same gene	2021-12	2021	12
23068	23073	5	3	0.08351	1506.0	S	3.0	502.0	1511.0	S	2.0	504.0	2.0	same gene	2021-12	2021	12
23073	23068	5	3	0.08351	1511.0	S	2.0	504.0	1506.0	S	3.0	502.0	2.0	same gene	2021-12	2021	12
27035	27000	35	3	0.08332	513.0	M	3.0	171.0	478.0	M	1.0	160.0	11.0	same gene	2021-12	2021	12
27000	27035	35	3	0.08332	478.0	M	1.0	160.0	513.0	M	3.0	171.0	11.0	same gene	2021-12	2021	12
27079	27048	31	3	0.08207	557.0	M	2.0	186.0	526.0	M	1.0	176.0	10.0	same gene	2021-12	2021	12
27048	27079	31	3	0.08207	526.0	M	1.0	176.0	557.0	M	2.0	186.0	10.0	same gene	2021-12	2021	12
29634	29629	5	3	0.0802	77.0	ORF10	2.0	26.0	72.0	ORF10	3.0	24.0	2.0	same gene	2021-12	2021	12
29634	29626	8	3	0.0802	77.0	ORF10	2.0	26.0	69.0	ORF10	3.0	23.0	3.0	same gene	2021-12	2021	12
29626	29634	8	3	0.0802	69.0	ORF10	3.0	23.0	77.0	ORF10	2.0	26.0	3.0	same gene	2021-12	2021	12
29629	29634	5	3	0.0802	72.0	ORF10	3.0	24.0	77.0	ORF10	2.0	26.0	2.0	same gene	2021-12	2021	12
29626	29630	4	3	0.08004	69.0	ORF10	3.0	23.0	73.0	ORF10	1.0	25.0	2.0	same gene	2021-12	2021	12
29630	29626	4	3	0.08004	73.0	ORF10	1.0	25.0	69.0	ORF10	3.0	23.0	2.0	same gene	2021-12	2021	12
29635	29628	7	3	0.08003	78.0	ORF10	3.0	26.0	71.0	ORF10	2.0	24.0	2.0	same gene	2021-12	2021	12
29628	29635	7	3	0.08003	71.0	ORF10	2.0	24.0	78.0	ORF10	3.0	26.0	2.0	same gene	2021-12	2021	12
27089	27105	16	3	0.07874	567.0	M	3.0	189.0	583.0	M	1.0	195.0	6.0	same gene	2021-12	2021	12
27105	27089	16	3	0.07874	583.0	M	1.0	195.0	567.0	M	3.0	189.0	6.0	same gene	2021-12	2021	12
28881	25563	3318	3	0.07801	608.0	N	2.0	203.0	171.0	ORF3a	3.0	57.0		different gene	2021-12	2021	12
25563	28881	3318	3	0.07801	171.0	ORF3a	3.0	57.0	608.0	N	2.0	203.0		different gene	2021-12	2021	12
10029	21846	11817	3	0.07719	9764.0	ORF1ab	2.0	3255.0	284.0	S	2.0	95.0		different gene	2021-12	2021	12
21846	10029	11817	3	0.07719	284.0	S	2.0	95.0	9764.0	ORF1ab	2.0	3255.0		different gene	2021-12	2021	12
27028	27016	12	3	0.07691	506.0	M	2.0	169.0	494.0	M	2.0	165.0	4.0	same gene	2021-12	2021	12
27016	27028	12	3	0.07691	494.0	M	2.0	165.0	506.0	M	2.0	169.0	4.0	same gene	2021-12	2021	12
29629	29622	7	3	0.0762	72.0	ORF10	3.0	24.0	65.0	ORF10	2.0	22.0	2.0	same gene	2021-12	2021	12
29622	29629	7	3	0.0762	65.0	ORF10	2.0	22.0	72.0	ORF10	3.0	24.0	2.0	same gene	2021-12	2021	12
29618	29609	9	3	0.07506	61.0	ORF10	1.0	21.0	52.0	ORF10	1.0	18.0	3.0	same gene	2021-12	2021	12
29609	29618	9	3	0.07506	52.0	ORF10	1.0	18.0	61.0	ORF10	1.0	21.0	3.0	same gene	2021-12	2021	12
27108	27083	25	3	0.07504	586.0	M	1.0	196.0	561.0	M	3.0	187.0	9.0	same gene	2021-12	2021	12
27109	27083	26	3	0.07504	587.0	M	2.0	196.0	561.0	M	3.0	187.0	9.0	same gene	2021-12	2021	12
27083	27108	25	3	0.07504	561.0	M	3.0	187.0	586.0	M	1.0	196.0	9.0	same gene	2021-12	2021	12
27083	27109	26	3	0.07504	561.0	M	3.0	187.0	587.0	M	2.0	196.0	9.0	same gene	2021-12	2021	12
27147	27153	6	3	0.07467	625.0	M	1.0	209.0	631.0	M	1.0	211.0	2.0	same gene	2021-12	2021	12
27153	27147	6	3	0.07467	631.0	M	1.0	211.0	625.0	M	1.0	209.0	2.0	same gene	2021-12	2021	12
29609	29621	12	3	0.07466	52.0	ORF10	1.0	18.0	64.0	ORF10	1.0	22.0	4.0	same gene	2021-12	2021	12
29621	29609	12	3	0.07466	64.0	ORF10	1.0	22.0	52.0	ORF10	1.0	18.0	4.0	same gene	2021-12	2021	12
27149	27153	4	3	0.07463	627.0	M	3.0	209.0	631.0	M	1.0	211.0	2.0	same gene	2021-12	2021	12
27153	27149	4	3	0.07463	631.0	M	1.0	211.0	627.0	M	3.0	209.0	2.0	same gene	2021-12	2021	12
4407	4398	9	3	0.07426	4142.0	ORF1ab	2.0	1381.0	4133.0	ORF1ab	2.0	1378.0	3.0	same gene	2021-12	2021	12
4401	4409	8	3	0.07426	4136.0	ORF1ab	2.0	1379.0	4144.0	ORF1ab	1.0	1382.0	3.0	same gene	2021-12	2021	12
4409	4398	11	3	0.07426	4144.0	ORF1ab	1.0	1382.0	4133.0	ORF1ab	2.0	1378.0	4.0	same gene	2021-12	2021	12
4398	4407	9	3	0.07426	4133.0	ORF1ab	2.0	1378.0	4142.0	ORF1ab	2.0	1381.0	3.0	same gene	2021-12	2021	12
4398	4409	11	3	0.07426	4133.0	ORF1ab	2.0	1378.0	4144.0	ORF1ab	1.0	1382.0	4.0	same gene	2021-12	2021	12
4407	4400	7	3	0.07426	4142.0	ORF1ab	2.0	1381.0	4135.0	ORF1ab	1.0	1379.0	2.0	same gene	2021-12	2021	12
4409	4400	9	3	0.07426	4144.0	ORF1ab	1.0	1382.0	4135.0	ORF1ab	1.0	1379.0	3.0	same gene	2021-12	2021	12
4407	4401	6	3	0.07426	4142.0	ORF1ab	2.0	1381.0	4136.0	ORF1ab	2.0	1379.0	2.0	same gene	2021-12	2021	12
4409	4401	8	3	0.07426	4144.0	ORF1ab	1.0	1382.0	4136.0	ORF1ab	2.0	1379.0	3.0	same gene	2021-12	2021	12
4401	4407	6	3	0.07426	4136.0	ORF1ab	2.0	1379.0	4142.0	ORF1ab	2.0	1381.0	2.0	same gene	2021-12	2021	12
4400	4409	9	3	0.07426	4135.0	ORF1ab	1.0	1379.0	4144.0	ORF1ab	1.0	1382.0	3.0	same gene	2021-12	2021	12
4400	4407	7	3	0.07426	4135.0	ORF1ab	1.0	1379.0	4142.0	ORF1ab	2.0	1381.0	2.0	same gene	2021-12	2021	12
4398	4412	14	3	0.07425	4133.0	ORF1ab	2.0	1378.0	4147.0	ORF1ab	1.0	1383.0	5.0	same gene	2021-12	2021	12
4412	4400	12	3	0.07425	4147.0	ORF1ab	1.0	1383.0	4135.0	ORF1ab	1.0	1379.0	4.0	same gene	2021-12	2021	12
4412	4407	5	3	0.07425	4147.0	ORF1ab	1.0	1383.0	4142.0	ORF1ab	2.0	1381.0	2.0	same gene	2021-12	2021	12
4400	4412	12	3	0.07425	4135.0	ORF1ab	1.0	1379.0	4147.0	ORF1ab	1.0	1383.0	4.0	same gene	2021-12	2021	12
4412	4398	14	3	0.07425	4147.0	ORF1ab	1.0	1383.0	4133.0	ORF1ab	2.0	1378.0	5.0	same gene	2021-12	2021	12
4407	4412	5	3	0.07425	4142.0	ORF1ab	2.0	1381.0	4147.0	ORF1ab	1.0	1383.0	2.0	same gene	2021-12	2021	12
4401	4412	11	3	0.07425	4136.0	ORF1ab	2.0	1379.0	4147.0	ORF1ab	1.0	1383.0	4.0	same gene	2021-12	2021	12
4412	4401	11	3	0.07425	4147.0	ORF1ab	1.0	1383.0	4136.0	ORF1ab	2.0	1379.0	4.0	same gene	2021-12	2021	12
4398	4406	8	3	0.07424	4133.0	ORF1ab	2.0	1378.0	4141.0	ORF1ab	1.0	1381.0	3.0	same gene	2021-12	2021	12
4405	4409	4	3	0.07424	4140.0	ORF1ab	3.0	1380.0	4144.0	ORF1ab	1.0	1382.0	2.0	same gene	2021-12	2021	12
4408	4398	10	3	0.07424	4143.0	ORF1ab	3.0	1381.0	4133.0	ORF1ab	2.0	1378.0	3.0	same gene	2021-12	2021	12
4406	4398	8	3	0.07424	4141.0	ORF1ab	1.0	1381.0	4133.0	ORF1ab	2.0	1378.0	3.0	same gene	2021-12	2021	12
4405	4398	7	3	0.07424	4140.0	ORF1ab	3.0	1380.0	4133.0	ORF1ab	2.0	1378.0	2.0	same gene	2021-12	2021	12
4398	4405	7	3	0.07424	4133.0	ORF1ab	2.0	1378.0	4140.0	ORF1ab	3.0	1380.0	2.0	same gene	2021-12	2021	12
4401	4406	5	3	0.07424	4136.0	ORF1ab	2.0	1379.0	4141.0	ORF1ab	1.0	1381.0	2.0	same gene	2021-12	2021	12
4406	4400	6	3	0.07424	4141.0	ORF1ab	1.0	1381.0	4135.0	ORF1ab	1.0	1379.0	2.0	same gene	2021-12	2021	12
4400	4408	8	3	0.07424	4135.0	ORF1ab	1.0	1379.0	4143.0	ORF1ab	3.0	1381.0	2.0	same gene	2021-12	2021	12
4398	4408	10	3	0.07424	4133.0	ORF1ab	2.0	1378.0	4143.0	ORF1ab	3.0	1381.0	3.0	same gene	2021-12	2021	12
4409	4405	4	3	0.07424	4144.0	ORF1ab	1.0	1382.0	4140.0	ORF1ab	3.0	1380.0	2.0	same gene	2021-12	2021	12
4408	4400	8	3	0.07424	4143.0	ORF1ab	3.0	1381.0	4135.0	ORF1ab	1.0	1379.0	2.0	same gene	2021-12	2021	12
4400	4406	6	3	0.07424	4135.0	ORF1ab	1.0	1379.0	4141.0	ORF1ab	1.0	1381.0	2.0	same gene	2021-12	2021	12
4406	4401	5	3	0.07424	4141.0	ORF1ab	1.0	1381.0	4136.0	ORF1ab	2.0	1379.0	2.0	same gene	2021-12	2021	12
4408	4401	7	3	0.07424	4143.0	ORF1ab	3.0	1381.0	4136.0	ORF1ab	2.0	1379.0	2.0	same gene	2021-12	2021	12
4401	4408	7	3	0.07424	4136.0	ORF1ab	2.0	1379.0	4143.0	ORF1ab	3.0	1381.0	2.0	same gene	2021-12	2021	12
4398	4410	12	3	0.07423	4133.0	ORF1ab	2.0	1378.0	4145.0	ORF1ab	2.0	1382.0	4.0	same gene	2021-12	2021	12
4401	4410	9	3	0.07423	4136.0	ORF1ab	2.0	1379.0	4145.0	ORF1ab	2.0	1382.0	3.0	same gene	2021-12	2021	12
4400	4410	10	3	0.07423	4135.0	ORF1ab	1.0	1379.0	4145.0	ORF1ab	2.0	1382.0	3.0	same gene	2021-12	2021	12
4410	4400	10	3	0.07423	4145.0	ORF1ab	2.0	1382.0	4135.0	ORF1ab	1.0	1379.0	3.0	same gene	2021-12	2021	12
4410	4398	12	3	0.07423	4145.0	ORF1ab	2.0	1382.0	4133.0	ORF1ab	2.0	1378.0	4.0	same gene	2021-12	2021	12
4410	4401	9	3	0.07423	4145.0	ORF1ab	2.0	1382.0	4136.0	ORF1ab	2.0	1379.0	3.0	same gene	2021-12	2021	12
4404	4409	5	3	0.07421	4139.0	ORF1ab	2.0	1380.0	4144.0	ORF1ab	1.0	1382.0	2.0	same gene	2021-12	2021	12
4409	4404	5	3	0.07421	4144.0	ORF1ab	1.0	1382.0	4139.0	ORF1ab	2.0	1380.0	2.0	same gene	2021-12	2021	12
4398	4404	6	3	0.07421	4133.0	ORF1ab	2.0	1378.0	4139.0	ORF1ab	2.0	1380.0	2.0	same gene	2021-12	2021	12
4404	4398	6	3	0.07421	4139.0	ORF1ab	2.0	1380.0	4133.0	ORF1ab	2.0	1378.0	2.0	same gene	2021-12	2021	12
4401	4411	10	3	0.07417	4136.0	ORF1ab	2.0	1379.0	4146.0	ORF1ab	3.0	1382.0	3.0	same gene	2021-12	2021	12
4411	4400	11	3	0.07417	4146.0	ORF1ab	3.0	1382.0	4135.0	ORF1ab	1.0	1379.0	3.0	same gene	2021-12	2021	12
4400	4411	11	3	0.07417	4135.0	ORF1ab	1.0	1379.0	4146.0	ORF1ab	3.0	1382.0	3.0	same gene	2021-12	2021	12
4411	4401	10	3	0.07417	4146.0	ORF1ab	3.0	1382.0	4136.0	ORF1ab	2.0	1379.0	3.0	same gene	2021-12	2021	12
4411	4398	13	3	0.07417	4146.0	ORF1ab	3.0	1382.0	4133.0	ORF1ab	2.0	1378.0	4.0	same gene	2021-12	2021	12
4398	4411	13	3	0.07417	4133.0	ORF1ab	2.0	1378.0	4146.0	ORF1ab	3.0	1382.0	4.0	same gene	2021-12	2021	12
25563	1059	24504	3	0.07415	171.0	ORF3a	3.0	57.0	794.0	ORF1ab	2.0	265.0		different gene	2021-12	2021	12
1059	25563	24504	3	0.07415	794.0	ORF1ab	2.0	265.0	171.0	ORF3a	3.0	57.0		different gene	2021-12	2021	12
4403	4409	6	3	0.07408	4138.0	ORF1ab	1.0	1380.0	4144.0	ORF1ab	1.0	1382.0	2.0	same gene	2021-12	2021	12
4403	4398	5	3	0.07408	4138.0	ORF1ab	1.0	1380.0	4133.0	ORF1ab	2.0	1378.0	2.0	same gene	2021-12	2021	12
4398	4403	5	3	0.07408	4133.0	ORF1ab	2.0	1378.0	4138.0	ORF1ab	1.0	1380.0	2.0	same gene	2021-12	2021	12
4409	4403	6	3	0.07408	4144.0	ORF1ab	1.0	1382.0	4138.0	ORF1ab	1.0	1380.0	2.0	same gene	2021-12	2021	12
4399	4409	10	3	0.07402	4134.0	ORF1ab	3.0	1378.0	4144.0	ORF1ab	1.0	1382.0	4.0	same gene	2021-12	2021	12
4399	4407	8	3	0.07402	4134.0	ORF1ab	3.0	1378.0	4142.0	ORF1ab	2.0	1381.0	3.0	same gene	2021-12	2021	12
4407	4399	8	3	0.07402	4142.0	ORF1ab	2.0	1381.0	4134.0	ORF1ab	3.0	1378.0	3.0	same gene	2021-12	2021	12
4409	4399	10	3	0.07402	4144.0	ORF1ab	1.0	1382.0	4134.0	ORF1ab	3.0	1378.0	4.0	same gene	2021-12	2021	12
4417	4422	5	3	0.07371	4152.0	ORF1ab	3.0	1384.0	4157.0	ORF1ab	2.0	1386.0	2.0	same gene	2021-12	2021	12
4422	4415	7	3	0.07371	4157.0	ORF1ab	2.0	1386.0	4150.0	ORF1ab	1.0	1384.0	2.0	same gene	2021-12	2021	12
4422	4417	5	3	0.07371	4157.0	ORF1ab	2.0	1386.0	4152.0	ORF1ab	3.0	1384.0	2.0	same gene	2021-12	2021	12
4415	4422	7	3	0.07371	4150.0	ORF1ab	1.0	1384.0	4157.0	ORF1ab	2.0	1386.0	2.0	same gene	2021-12	2021	12
4415	4421	6	3	0.07364	4150.0	ORF1ab	1.0	1384.0	4156.0	ORF1ab	1.0	1386.0	2.0	same gene	2021-12	2021	12
4421	4415	6	3	0.07364	4156.0	ORF1ab	1.0	1386.0	4150.0	ORF1ab	1.0	1384.0	2.0	same gene	2021-12	2021	12
4421	4417	4	3	0.07364	4156.0	ORF1ab	1.0	1386.0	4152.0	ORF1ab	3.0	1384.0	2.0	same gene	2021-12	2021	12
4417	4421	4	3	0.07364	4152.0	ORF1ab	3.0	1384.0	4156.0	ORF1ab	1.0	1386.0	2.0	same gene	2021-12	2021	12
8804	8786	18	3	0.07343	8539.0	ORF1ab	1.0	2847.0	8521.0	ORF1ab	1.0	2841.0	6.0	same gene	2021-12	2021	12
8786	8804	18	3	0.07343	8521.0	ORF1ab	1.0	2841.0	8539.0	ORF1ab	1.0	2847.0	6.0	same gene	2021-12	2021	12
27156	27150	6	3	0.07342	634.0	M	1.0	212.0	628.0	M	1.0	210.0	2.0	same gene	2021-12	2021	12
27150	27156	6	3	0.07342	628.0	M	1.0	210.0	634.0	M	1.0	212.0	2.0	same gene	2021-12	2021	12
4419	4412	7	3	0.0733	4154.0	ORF1ab	2.0	1385.0	4147.0	ORF1ab	1.0	1383.0	2.0	same gene	2021-12	2021	12
4414	4419	5	3	0.0733	4149.0	ORF1ab	3.0	1383.0	4154.0	ORF1ab	2.0	1385.0	2.0	same gene	2021-12	2021	12
4418	4412	6	3	0.0733	4153.0	ORF1ab	1.0	1385.0	4147.0	ORF1ab	1.0	1383.0	2.0	same gene	2021-12	2021	12
4414	4418	4	3	0.0733	4149.0	ORF1ab	3.0	1383.0	4153.0	ORF1ab	1.0	1385.0	2.0	same gene	2021-12	2021	12
4418	4414	4	3	0.0733	4153.0	ORF1ab	1.0	1385.0	4149.0	ORF1ab	3.0	1383.0	2.0	same gene	2021-12	2021	12
4419	4414	5	3	0.0733	4154.0	ORF1ab	2.0	1385.0	4149.0	ORF1ab	3.0	1383.0	2.0	same gene	2021-12	2021	12
4412	4418	6	3	0.0733	4147.0	ORF1ab	1.0	1383.0	4153.0	ORF1ab	1.0	1385.0	2.0	same gene	2021-12	2021	12
4412	4419	7	3	0.0733	4147.0	ORF1ab	1.0	1383.0	4154.0	ORF1ab	2.0	1385.0	2.0	same gene	2021-12	2021	12
27604	21372	6232	3	0.07317	211.0	ORF7a	1.0	71.0	7905.0	ORF1ab	3.0	2635.0		different gene	2021-12	2021	12
21372	27604	6232	3	0.07317	7905.0	ORF1ab	3.0	2635.0	211.0	ORF7a	1.0	71.0		different gene	2021-12	2021	12
6647	6643	4	3	0.07304	6382.0	ORF1ab	1.0	2128.0	6378.0	ORF1ab	3.0	2126.0	2.0	same gene	2021-12	2021	12
6643	6647	4	3	0.07304	6378.0	ORF1ab	3.0	2126.0	6382.0	ORF1ab	1.0	2128.0	2.0	same gene	2021-12	2021	12
8801	8793	8	3	0.07285	8536.0	ORF1ab	1.0	2846.0	8528.0	ORF1ab	2.0	2843.0	3.0	same gene	2021-12	2021	12
8798	8793	5	3	0.07285	8533.0	ORF1ab	1.0	2845.0	8528.0	ORF1ab	2.0	2843.0	2.0	same gene	2021-12	2021	12
8793	8801	8	3	0.07285	8528.0	ORF1ab	2.0	2843.0	8536.0	ORF1ab	1.0	2846.0	3.0	same gene	2021-12	2021	12
8793	8798	5	3	0.07285	8528.0	ORF1ab	2.0	2843.0	8533.0	ORF1ab	1.0	2845.0	2.0	same gene	2021-12	2021	12
8791	8798	7	3	0.07282	8526.0	ORF1ab	3.0	2842.0	8533.0	ORF1ab	1.0	2845.0	3.0	same gene	2021-12	2021	12
8791	8801	10	3	0.07282	8526.0	ORF1ab	3.0	2842.0	8536.0	ORF1ab	1.0	2846.0	4.0	same gene	2021-12	2021	12
8798	8791	7	3	0.07282	8533.0	ORF1ab	1.0	2845.0	8526.0	ORF1ab	3.0	2842.0	3.0	same gene	2021-12	2021	12
8801	8791	10	3	0.07282	8536.0	ORF1ab	1.0	2846.0	8526.0	ORF1ab	3.0	2842.0	4.0	same gene	2021-12	2021	12
8799	8793	6	3	0.07276	8534.0	ORF1ab	2.0	2845.0	8528.0	ORF1ab	2.0	2843.0	2.0	same gene	2021-12	2021	12
8793	8799	6	3	0.07276	8528.0	ORF1ab	2.0	2843.0	8534.0	ORF1ab	2.0	2845.0	2.0	same gene	2021-12	2021	12
4064	4070	6	3	0.0727	3799.0	ORF1ab	1.0	1267.0	3805.0	ORF1ab	1.0	1269.0	2.0	same gene	2021-12	2021	12
4065	4070	5	3	0.0727	3800.0	ORF1ab	2.0	1267.0	3805.0	ORF1ab	1.0	1269.0	2.0	same gene	2021-12	2021	12
4070	4065	5	3	0.0727	3805.0	ORF1ab	1.0	1269.0	3800.0	ORF1ab	2.0	1267.0	2.0	same gene	2021-12	2021	12
4070	4062	8	3	0.0727	3805.0	ORF1ab	1.0	1269.0	3797.0	ORF1ab	2.0	1266.0	3.0	same gene	2021-12	2021	12
4070	4064	6	3	0.0727	3805.0	ORF1ab	1.0	1269.0	3799.0	ORF1ab	1.0	1267.0	2.0	same gene	2021-12	2021	12
4062	4070	8	3	0.0727	3797.0	ORF1ab	2.0	1266.0	3805.0	ORF1ab	1.0	1269.0	3.0	same gene	2021-12	2021	12
4064	4072	8	3	0.07268	3799.0	ORF1ab	1.0	1267.0	3807.0	ORF1ab	3.0	1269.0	2.0	same gene	2021-12	2021	12
4072	4064	8	3	0.07268	3807.0	ORF1ab	3.0	1269.0	3799.0	ORF1ab	1.0	1267.0	2.0	same gene	2021-12	2021	12
4072	4065	7	3	0.07268	3807.0	ORF1ab	3.0	1269.0	3800.0	ORF1ab	2.0	1267.0	2.0	same gene	2021-12	2021	12
4065	4072	7	3	0.07268	3800.0	ORF1ab	2.0	1267.0	3807.0	ORF1ab	3.0	1269.0	2.0	same gene	2021-12	2021	12
4072	4062	10	3	0.07268	3807.0	ORF1ab	3.0	1269.0	3797.0	ORF1ab	2.0	1266.0	3.0	same gene	2021-12	2021	12
4062	4072	10	3	0.07268	3797.0	ORF1ab	2.0	1266.0	3807.0	ORF1ab	3.0	1269.0	3.0	same gene	2021-12	2021	12
6648	6643	5	3	0.07267	6383.0	ORF1ab	2.0	2128.0	6378.0	ORF1ab	3.0	2126.0	2.0	same gene	2021-12	2021	12
6643	6648	5	3	0.07267	6378.0	ORF1ab	3.0	2126.0	6383.0	ORF1ab	2.0	2128.0	2.0	same gene	2021-12	2021	12
4062	4067	5	3	0.07266	3797.0	ORF1ab	2.0	1266.0	3802.0	ORF1ab	1.0	1268.0	2.0	same gene	2021-12	2021	12
4067	4062	5	3	0.07266	3802.0	ORF1ab	1.0	1268.0	3797.0	ORF1ab	2.0	1266.0	2.0	same gene	2021-12	2021	12
4062	4069	7	3	0.07261	3797.0	ORF1ab	2.0	1266.0	3804.0	ORF1ab	3.0	1268.0	2.0	same gene	2021-12	2021	12
4069	4062	7	3	0.07261	3804.0	ORF1ab	3.0	1268.0	3797.0	ORF1ab	2.0	1266.0	2.0	same gene	2021-12	2021	12
4065	4073	8	3	0.07259	3800.0	ORF1ab	2.0	1267.0	3808.0	ORF1ab	1.0	1270.0	3.0	same gene	2021-12	2021	12
4073	4064	9	3	0.07259	3808.0	ORF1ab	1.0	1270.0	3799.0	ORF1ab	1.0	1267.0	3.0	same gene	2021-12	2021	12
4073	4062	11	3	0.07259	3808.0	ORF1ab	1.0	1270.0	3797.0	ORF1ab	2.0	1266.0	4.0	same gene	2021-12	2021	12
4064	4073	9	3	0.07259	3799.0	ORF1ab	1.0	1267.0	3808.0	ORF1ab	1.0	1270.0	3.0	same gene	2021-12	2021	12
4073	4065	8	3	0.07259	3808.0	ORF1ab	1.0	1270.0	3800.0	ORF1ab	2.0	1267.0	3.0	same gene	2021-12	2021	12
4062	4073	11	3	0.07259	3797.0	ORF1ab	2.0	1266.0	3808.0	ORF1ab	1.0	1270.0	4.0	same gene	2021-12	2021	12
8801	8792	9	3	0.07258	8536.0	ORF1ab	1.0	2846.0	8527.0	ORF1ab	1.0	2843.0	3.0	same gene	2021-12	2021	12
8792	8801	9	3	0.07258	8527.0	ORF1ab	1.0	2843.0	8536.0	ORF1ab	1.0	2846.0	3.0	same gene	2021-12	2021	12
8798	8792	6	3	0.07258	8533.0	ORF1ab	1.0	2845.0	8527.0	ORF1ab	1.0	2843.0	2.0	same gene	2021-12	2021	12
8792	8798	6	3	0.07258	8527.0	ORF1ab	1.0	2843.0	8533.0	ORF1ab	1.0	2845.0	2.0	same gene	2021-12	2021	12
4065	4071	6	3	0.07254	3800.0	ORF1ab	2.0	1267.0	3806.0	ORF1ab	2.0	1269.0	2.0	same gene	2021-12	2021	12
4071	4064	7	3	0.07254	3806.0	ORF1ab	2.0	1269.0	3799.0	ORF1ab	1.0	1267.0	2.0	same gene	2021-12	2021	12
4071	4062	9	3	0.07254	3806.0	ORF1ab	2.0	1269.0	3797.0	ORF1ab	2.0	1266.0	3.0	same gene	2021-12	2021	12
4071	4065	6	3	0.07254	3806.0	ORF1ab	2.0	1269.0	3800.0	ORF1ab	2.0	1267.0	2.0	same gene	2021-12	2021	12
4064	4071	7	3	0.07254	3799.0	ORF1ab	1.0	1267.0	3806.0	ORF1ab	2.0	1269.0	2.0	same gene	2021-12	2021	12
4062	4071	9	3	0.07254	3797.0	ORF1ab	2.0	1266.0	3806.0	ORF1ab	2.0	1269.0	3.0	same gene	2021-12	2021	12
8797	8801	4	3	0.07252	8532.0	ORF1ab	3.0	2844.0	8536.0	ORF1ab	1.0	2846.0	2.0	same gene	2021-12	2021	12
8801	8797	4	3	0.07252	8536.0	ORF1ab	1.0	2846.0	8532.0	ORF1ab	3.0	2844.0	2.0	same gene	2021-12	2021	12
21148	21144	4	3	0.07235	7681.0	ORF1ab	1.0	2561.0	7677.0	ORF1ab	3.0	2559.0	2.0	same gene	2021-12	2021	12
21144	21148	4	3	0.07235	7677.0	ORF1ab	3.0	2559.0	7681.0	ORF1ab	1.0	2561.0	2.0	same gene	2021-12	2021	12
21144	21152	8	3	0.07235	7677.0	ORF1ab	3.0	2559.0	7685.0	ORF1ab	2.0	2562.0	3.0	same gene	2021-12	2021	12
21152	21144	8	3	0.07235	7685.0	ORF1ab	2.0	2562.0	7677.0	ORF1ab	3.0	2559.0	3.0	same gene	2021-12	2021	12
6649	6643	6	3	0.07234	6384.0	ORF1ab	3.0	2128.0	6378.0	ORF1ab	3.0	2126.0	2.0	same gene	2021-12	2021	12
6643	6649	6	3	0.07234	6378.0	ORF1ab	3.0	2126.0	6384.0	ORF1ab	3.0	2128.0	2.0	same gene	2021-12	2021	12
4068	4062	6	3	0.07229	3803.0	ORF1ab	2.0	1268.0	3797.0	ORF1ab	2.0	1266.0	2.0	same gene	2021-12	2021	12
4062	4068	6	3	0.07229	3797.0	ORF1ab	2.0	1266.0	3803.0	ORF1ab	2.0	1268.0	2.0	same gene	2021-12	2021	12
21152	21147	5	3	0.07226	7685.0	ORF1ab	2.0	2562.0	7680.0	ORF1ab	3.0	2560.0	2.0	same gene	2021-12	2021	12
21147	21152	5	3	0.07226	7680.0	ORF1ab	3.0	2560.0	7685.0	ORF1ab	2.0	2562.0	2.0	same gene	2021-12	2021	12
6642	6637	5	3	0.07205	6377.0	ORF1ab	2.0	2126.0	6372.0	ORF1ab	3.0	2124.0	2.0	same gene	2021-12	2021	12
6637	6642	5	3	0.07205	6372.0	ORF1ab	3.0	2124.0	6377.0	ORF1ab	2.0	2126.0	2.0	same gene	2021-12	2021	12
6637	6641	4	3	0.07205	6372.0	ORF1ab	3.0	2124.0	6376.0	ORF1ab	1.0	2126.0	2.0	same gene	2021-12	2021	12
6641	6637	4	3	0.07205	6376.0	ORF1ab	1.0	2126.0	6372.0	ORF1ab	3.0	2124.0	2.0	same gene	2021-12	2021	12
27507	21897	5610	3	0.07203	114.0	ORF7a	3.0	38.0	335.0	S	2.0	112.0		different gene	2021-12	2021	12
21897	27507	5610	3	0.07203	335.0	S	2.0	112.0	114.0	ORF7a	3.0	38.0		different gene	2021-12	2021	12
8798	8804	6	2	0.0717	8533.0	ORF1ab	1.0	2845.0	8539.0	ORF1ab	1.0	2847.0	2.0	same gene	2021-12	2021	12
8793	8804	11	2	0.0717	8528.0	ORF1ab	2.0	2843.0	8539.0	ORF1ab	1.0	2847.0	4.0	same gene	2021-12	2021	12
8804	8798	6	2	0.0717	8539.0	ORF1ab	1.0	2847.0	8533.0	ORF1ab	1.0	2845.0	2.0	same gene	2021-12	2021	12
8804	8793	11	2	0.0717	8539.0	ORF1ab	1.0	2847.0	8528.0	ORF1ab	2.0	2843.0	4.0	same gene	2021-12	2021	12
4074	4064	10	2	0.07167	3809.0	ORF1ab	2.0	1270.0	3799.0	ORF1ab	1.0	1267.0	3.0	same gene	2021-12	2021	12
4074	4065	9	2	0.07167	3809.0	ORF1ab	2.0	1270.0	3800.0	ORF1ab	2.0	1267.0	3.0	same gene	2021-12	2021	12
4062	4074	12	2	0.07167	3797.0	ORF1ab	2.0	1266.0	3809.0	ORF1ab	2.0	1270.0	4.0	same gene	2021-12	2021	12
4064	4074	10	2	0.07167	3799.0	ORF1ab	1.0	1267.0	3809.0	ORF1ab	2.0	1270.0	3.0	same gene	2021-12	2021	12
4074	4062	12	2	0.07167	3809.0	ORF1ab	2.0	1270.0	3797.0	ORF1ab	2.0	1266.0	4.0	same gene	2021-12	2021	12
4065	4074	9	2	0.07167	3800.0	ORF1ab	2.0	1267.0	3809.0	ORF1ab	2.0	1270.0	3.0	same gene	2021-12	2021	12
4799	4793	6	2	0.0715	4534.0	ORF1ab	1.0	1512.0	4528.0	ORF1ab	1.0	1510.0	2.0	same gene	2021-12	2021	12
4791	4799	8	2	0.0715	4526.0	ORF1ab	2.0	1509.0	4534.0	ORF1ab	1.0	1512.0	3.0	same gene	2021-12	2021	12
4793	4803	10	2	0.0715	4528.0	ORF1ab	1.0	1510.0	4538.0	ORF1ab	2.0	1513.0	3.0	same gene	2021-12	2021	12
4791	4803	12	2	0.0715	4526.0	ORF1ab	2.0	1509.0	4538.0	ORF1ab	2.0	1513.0	4.0	same gene	2021-12	2021	12
4796	4803	7	2	0.0715	4531.0	ORF1ab	1.0	1511.0	4538.0	ORF1ab	2.0	1513.0	2.0	same gene	2021-12	2021	12
4803	4796	7	2	0.0715	4538.0	ORF1ab	2.0	1513.0	4531.0	ORF1ab	1.0	1511.0	2.0	same gene	2021-12	2021	12
4803	4791	12	2	0.0715	4538.0	ORF1ab	2.0	1513.0	4526.0	ORF1ab	2.0	1509.0	4.0	same gene	2021-12	2021	12
4791	4796	5	2	0.0715	4526.0	ORF1ab	2.0	1509.0	4531.0	ORF1ab	1.0	1511.0	2.0	same gene	2021-12	2021	12
4803	4793	10	2	0.0715	4538.0	ORF1ab	2.0	1513.0	4528.0	ORF1ab	1.0	1510.0	3.0	same gene	2021-12	2021	12
4799	4791	8	2	0.0715	4534.0	ORF1ab	1.0	1512.0	4526.0	ORF1ab	2.0	1509.0	3.0	same gene	2021-12	2021	12
4796	4791	5	2	0.0715	4531.0	ORF1ab	1.0	1511.0	4526.0	ORF1ab	2.0	1509.0	2.0	same gene	2021-12	2021	12
4793	4799	6	2	0.0715	4528.0	ORF1ab	1.0	1510.0	4534.0	ORF1ab	1.0	1512.0	2.0	same gene	2021-12	2021	12
4803	4797	6	2	0.07149	4538.0	ORF1ab	2.0	1513.0	4532.0	ORF1ab	2.0	1511.0	2.0	same gene	2021-12	2021	12
4797	4791	6	2	0.07149	4532.0	ORF1ab	2.0	1511.0	4526.0	ORF1ab	2.0	1509.0	2.0	same gene	2021-12	2021	12
4791	4797	6	2	0.07149	4526.0	ORF1ab	2.0	1509.0	4532.0	ORF1ab	2.0	1511.0	2.0	same gene	2021-12	2021	12
4797	4803	6	2	0.07149	4532.0	ORF1ab	2.0	1511.0	4538.0	ORF1ab	2.0	1513.0	2.0	same gene	2021-12	2021	12
4793	4801	8	2	0.07148	4528.0	ORF1ab	1.0	1510.0	4536.0	ORF1ab	3.0	1512.0	2.0	same gene	2021-12	2021	12
4801	4793	8	2	0.07148	4536.0	ORF1ab	3.0	1512.0	4528.0	ORF1ab	1.0	1510.0	2.0	same gene	2021-12	2021	12
4791	4801	10	2	0.07148	4526.0	ORF1ab	2.0	1509.0	4536.0	ORF1ab	3.0	1512.0	3.0	same gene	2021-12	2021	12
4801	4791	10	2	0.07148	4536.0	ORF1ab	3.0	1512.0	4526.0	ORF1ab	2.0	1509.0	3.0	same gene	2021-12	2021	12
4791	4804	13	2	0.07147	4526.0	ORF1ab	2.0	1509.0	4539.0	ORF1ab	3.0	1513.0	4.0	same gene	2021-12	2021	12
4793	4804	11	2	0.07147	4528.0	ORF1ab	1.0	1510.0	4539.0	ORF1ab	3.0	1513.0	3.0	same gene	2021-12	2021	12
4796	4804	8	2	0.07147	4531.0	ORF1ab	1.0	1511.0	4539.0	ORF1ab	3.0	1513.0	2.0	same gene	2021-12	2021	12
4804	4796	8	2	0.07147	4539.0	ORF1ab	3.0	1513.0	4531.0	ORF1ab	1.0	1511.0	2.0	same gene	2021-12	2021	12
4804	4793	11	2	0.07147	4539.0	ORF1ab	3.0	1513.0	4528.0	ORF1ab	1.0	1510.0	3.0	same gene	2021-12	2021	12
4804	4791	13	2	0.07147	4539.0	ORF1ab	3.0	1513.0	4526.0	ORF1ab	2.0	1509.0	4.0	same gene	2021-12	2021	12
4791	4800	9	2	0.07144	4526.0	ORF1ab	2.0	1509.0	4535.0	ORF1ab	2.0	1512.0	3.0	same gene	2021-12	2021	12
4800	4791	9	2	0.07144	4535.0	ORF1ab	2.0	1512.0	4526.0	ORF1ab	2.0	1509.0	3.0	same gene	2021-12	2021	12
4793	4800	7	2	0.07144	4528.0	ORF1ab	1.0	1510.0	4535.0	ORF1ab	2.0	1512.0	2.0	same gene	2021-12	2021	12
4800	4793	7	2	0.07144	4535.0	ORF1ab	2.0	1512.0	4528.0	ORF1ab	1.0	1510.0	2.0	same gene	2021-12	2021	12
7124	7851	727	2	0.07143	6859.0	ORF1ab	1.0	2287.0	7586.0	ORF1ab	2.0	2529.0	242.0	same gene	2021-12	2021	12
7851	7124	727	2	0.07143	7586.0	ORF1ab	2.0	2529.0	6859.0	ORF1ab	1.0	2287.0	242.0	same gene	2021-12	2021	12
4798	4791	7	2	0.07142	4533.0	ORF1ab	3.0	1511.0	4526.0	ORF1ab	2.0	1509.0	2.0	same gene	2021-12	2021	12
4798	4803	5	2	0.07142	4533.0	ORF1ab	3.0	1511.0	4538.0	ORF1ab	2.0	1513.0	2.0	same gene	2021-12	2021	12
4791	4798	7	2	0.07142	4526.0	ORF1ab	2.0	1509.0	4533.0	ORF1ab	3.0	1511.0	2.0	same gene	2021-12	2021	12
4803	4798	5	2	0.07142	4538.0	ORF1ab	2.0	1513.0	4533.0	ORF1ab	3.0	1511.0	2.0	same gene	2021-12	2021	12
4802	4791	11	2	0.07141	4537.0	ORF1ab	1.0	1513.0	4526.0	ORF1ab	2.0	1509.0	4.0	same gene	2021-12	2021	12
4802	4793	9	2	0.07141	4537.0	ORF1ab	1.0	1513.0	4528.0	ORF1ab	1.0	1510.0	3.0	same gene	2021-12	2021	12
4791	4802	11	2	0.07141	4526.0	ORF1ab	2.0	1509.0	4537.0	ORF1ab	1.0	1513.0	4.0	same gene	2021-12	2021	12
4793	4802	9	2	0.07141	4528.0	ORF1ab	1.0	1510.0	4537.0	ORF1ab	1.0	1513.0	3.0	same gene	2021-12	2021	12
4802	4796	6	2	0.07141	4537.0	ORF1ab	1.0	1513.0	4531.0	ORF1ab	1.0	1511.0	2.0	same gene	2021-12	2021	12
4796	4802	6	2	0.07141	4531.0	ORF1ab	1.0	1511.0	4537.0	ORF1ab	1.0	1513.0	2.0	same gene	2021-12	2021	12
4803	4792	11	2	0.07137	4538.0	ORF1ab	2.0	1513.0	4527.0	ORF1ab	3.0	1509.0	4.0	same gene	2021-12	2021	12
4799	4792	7	2	0.07137	4534.0	ORF1ab	1.0	1512.0	4527.0	ORF1ab	3.0	1509.0	3.0	same gene	2021-12	2021	12
4792	4799	7	2	0.07137	4527.0	ORF1ab	3.0	1509.0	4534.0	ORF1ab	1.0	1512.0	3.0	same gene	2021-12	2021	12
4796	4792	4	2	0.07137	4531.0	ORF1ab	1.0	1511.0	4527.0	ORF1ab	3.0	1509.0	2.0	same gene	2021-12	2021	12
4792	4803	11	2	0.07137	4527.0	ORF1ab	3.0	1509.0	4538.0	ORF1ab	2.0	1513.0	4.0	same gene	2021-12	2021	12
4792	4796	4	2	0.07137	4527.0	ORF1ab	3.0	1509.0	4531.0	ORF1ab	1.0	1511.0	2.0	same gene	2021-12	2021	12
5189	5185	4	2	0.07125	4924.0	ORF1ab	1.0	1642.0	4920.0	ORF1ab	3.0	1640.0	2.0	same gene	2021-12	2021	12
4799	4794	5	2	0.07125	4534.0	ORF1ab	1.0	1512.0	4529.0	ORF1ab	2.0	1510.0	2.0	same gene	2021-12	2021	12
5193	5185	8	2	0.07125	4928.0	ORF1ab	2.0	1643.0	4920.0	ORF1ab	3.0	1640.0	3.0	same gene	2021-12	2021	12
5188	5193	5	2	0.07125	4923.0	ORF1ab	3.0	1641.0	4928.0	ORF1ab	2.0	1643.0	2.0	same gene	2021-12	2021	12
5187	5193	6	2	0.07125	4922.0	ORF1ab	2.0	1641.0	4928.0	ORF1ab	2.0	1643.0	2.0	same gene	2021-12	2021	12
5193	5188	5	2	0.07125	4928.0	ORF1ab	2.0	1643.0	4923.0	ORF1ab	3.0	1641.0	2.0	same gene	2021-12	2021	12
5193	5187	6	2	0.07125	4928.0	ORF1ab	2.0	1643.0	4922.0	ORF1ab	2.0	1641.0	2.0	same gene	2021-12	2021	12
4794	4803	9	2	0.07125	4529.0	ORF1ab	2.0	1510.0	4538.0	ORF1ab	2.0	1513.0	3.0	same gene	2021-12	2021	12
5186	5193	7	2	0.07125	4921.0	ORF1ab	1.0	1641.0	4928.0	ORF1ab	2.0	1643.0	2.0	same gene	2021-12	2021	12
5193	5186	7	2	0.07125	4928.0	ORF1ab	2.0	1643.0	4921.0	ORF1ab	1.0	1641.0	2.0	same gene	2021-12	2021	12
5185	5193	8	2	0.07125	4920.0	ORF1ab	3.0	1640.0	4928.0	ORF1ab	2.0	1643.0	3.0	same gene	2021-12	2021	12
5185	5191	6	2	0.07125	4920.0	ORF1ab	3.0	1640.0	4926.0	ORF1ab	3.0	1642.0	2.0	same gene	2021-12	2021	12
5185	5189	4	2	0.07125	4920.0	ORF1ab	3.0	1640.0	4924.0	ORF1ab	1.0	1642.0	2.0	same gene	2021-12	2021	12
4794	4799	5	2	0.07125	4529.0	ORF1ab	2.0	1510.0	4534.0	ORF1ab	1.0	1512.0	2.0	same gene	2021-12	2021	12
4803	4794	9	2	0.07125	4538.0	ORF1ab	2.0	1513.0	4529.0	ORF1ab	2.0	1510.0	3.0	same gene	2021-12	2021	12
5191	5185	6	2	0.07125	4926.0	ORF1ab	3.0	1642.0	4920.0	ORF1ab	3.0	1640.0	2.0	same gene	2021-12	2021	12
4061	4052	9	2	0.07112	3796.0	ORF1ab	1.0	1266.0	3787.0	ORF1ab	1.0	1263.0	3.0	same gene	2021-12	2021	12
4061	4053	8	2	0.07112	3796.0	ORF1ab	1.0	1266.0	3788.0	ORF1ab	2.0	1263.0	3.0	same gene	2021-12	2021	12
4056	4061	5	2	0.07112	3791.0	ORF1ab	2.0	1264.0	3796.0	ORF1ab	1.0	1266.0	2.0	same gene	2021-12	2021	12
4053	4061	8	2	0.07112	3788.0	ORF1ab	2.0	1263.0	3796.0	ORF1ab	1.0	1266.0	3.0	same gene	2021-12	2021	12
4052	4061	9	2	0.07112	3787.0	ORF1ab	1.0	1263.0	3796.0	ORF1ab	1.0	1266.0	3.0	same gene	2021-12	2021	12
4061	4056	5	2	0.07112	3796.0	ORF1ab	1.0	1266.0	3791.0	ORF1ab	2.0	1264.0	2.0	same gene	2021-12	2021	12
4061	4051	10	2	0.0711	3796.0	ORF1ab	1.0	1266.0	3786.0	ORF1ab	3.0	1262.0	4.0	same gene	2021-12	2021	12
4051	4061	10	2	0.0711	3786.0	ORF1ab	3.0	1262.0	3796.0	ORF1ab	1.0	1266.0	4.0	same gene	2021-12	2021	12
4051	4056	5	2	0.0711	3786.0	ORF1ab	3.0	1262.0	3791.0	ORF1ab	2.0	1264.0	2.0	same gene	2021-12	2021	12
4056	4051	5	2	0.0711	3791.0	ORF1ab	2.0	1264.0	3786.0	ORF1ab	3.0	1262.0	2.0	same gene	2021-12	2021	12
4055	4061	6	2	0.07109	3790.0	ORF1ab	1.0	1264.0	3796.0	ORF1ab	1.0	1266.0	2.0	same gene	2021-12	2021	12
4061	4055	6	2	0.07109	3796.0	ORF1ab	1.0	1266.0	3790.0	ORF1ab	1.0	1264.0	2.0	same gene	2021-12	2021	12
4047	4053	6	2	0.07108	3782.0	ORF1ab	2.0	1261.0	3788.0	ORF1ab	2.0	1263.0	2.0	same gene	2021-12	2021	12
4053	4047	6	2	0.07108	3788.0	ORF1ab	2.0	1263.0	3782.0	ORF1ab	2.0	1261.0	2.0	same gene	2021-12	2021	12
5188	5195	7	2	0.07104	4923.0	ORF1ab	3.0	1641.0	4930.0	ORF1ab	1.0	1644.0	3.0	same gene	2021-12	2021	12
5187	5195	8	2	0.07104	4922.0	ORF1ab	2.0	1641.0	4930.0	ORF1ab	1.0	1644.0	3.0	same gene	2021-12	2021	12
5186	5195	9	2	0.07104	4921.0	ORF1ab	1.0	1641.0	4930.0	ORF1ab	1.0	1644.0	3.0	same gene	2021-12	2021	12
5189	5195	6	2	0.07104	4924.0	ORF1ab	1.0	1642.0	4930.0	ORF1ab	1.0	1644.0	2.0	same gene	2021-12	2021	12
5191	5195	4	2	0.07104	4926.0	ORF1ab	3.0	1642.0	4930.0	ORF1ab	1.0	1644.0	2.0	same gene	2021-12	2021	12
5195	5187	8	2	0.07104	4930.0	ORF1ab	1.0	1644.0	4922.0	ORF1ab	2.0	1641.0	3.0	same gene	2021-12	2021	12
5195	5188	7	2	0.07104	4930.0	ORF1ab	1.0	1644.0	4923.0	ORF1ab	3.0	1641.0	3.0	same gene	2021-12	2021	12
5195	5189	6	2	0.07104	4930.0	ORF1ab	1.0	1644.0	4924.0	ORF1ab	1.0	1642.0	2.0	same gene	2021-12	2021	12
5195	5191	4	2	0.07104	4930.0	ORF1ab	1.0	1644.0	4926.0	ORF1ab	3.0	1642.0	2.0	same gene	2021-12	2021	12
5195	5186	9	2	0.07104	4930.0	ORF1ab	1.0	1644.0	4921.0	ORF1ab	1.0	1641.0	3.0	same gene	2021-12	2021	12
5196	5185	11	2	0.07103	4931.0	ORF1ab	2.0	1644.0	4920.0	ORF1ab	3.0	1640.0	4.0	same gene	2021-12	2021	12
5185	5196	11	2	0.07103	4920.0	ORF1ab	3.0	1640.0	4931.0	ORF1ab	2.0	1644.0	4.0	same gene	2021-12	2021	12
4059	4052	7	2	0.071	3794.0	ORF1ab	2.0	1265.0	3787.0	ORF1ab	1.0	1263.0	2.0	same gene	2021-12	2021	12
4053	4059	6	2	0.071	3788.0	ORF1ab	2.0	1263.0	3794.0	ORF1ab	2.0	1265.0	2.0	same gene	2021-12	2021	12
4059	4053	6	2	0.071	3794.0	ORF1ab	2.0	1265.0	3788.0	ORF1ab	2.0	1263.0	2.0	same gene	2021-12	2021	12
4052	4059	7	2	0.071	3787.0	ORF1ab	1.0	1263.0	3794.0	ORF1ab	2.0	1265.0	2.0	same gene	2021-12	2021	12
4060	4053	7	2	0.07099	3795.0	ORF1ab	3.0	1265.0	3788.0	ORF1ab	2.0	1263.0	2.0	same gene	2021-12	2021	12
4060	4052	8	2	0.07099	3795.0	ORF1ab	3.0	1265.0	3787.0	ORF1ab	1.0	1263.0	2.0	same gene	2021-12	2021	12
4053	4060	7	2	0.07099	3788.0	ORF1ab	2.0	1263.0	3795.0	ORF1ab	3.0	1265.0	2.0	same gene	2021-12	2021	12
4052	4060	8	2	0.07099	3787.0	ORF1ab	1.0	1263.0	3795.0	ORF1ab	3.0	1265.0	2.0	same gene	2021-12	2021	12
4058	4053	5	2	0.07097	3793.0	ORF1ab	1.0	1265.0	3788.0	ORF1ab	2.0	1263.0	2.0	same gene	2021-12	2021	12
4053	4058	5	2	0.07097	3788.0	ORF1ab	2.0	1263.0	3793.0	ORF1ab	1.0	1265.0	2.0	same gene	2021-12	2021	12
4058	4052	6	2	0.07097	3793.0	ORF1ab	1.0	1265.0	3787.0	ORF1ab	1.0	1263.0	2.0	same gene	2021-12	2021	12
4052	4058	6	2	0.07097	3787.0	ORF1ab	1.0	1263.0	3793.0	ORF1ab	1.0	1265.0	2.0	same gene	2021-12	2021	12
4057	4061	4	2	0.07095	3792.0	ORF1ab	3.0	1264.0	3796.0	ORF1ab	1.0	1266.0	2.0	same gene	2021-12	2021	12
4061	4057	4	2	0.07095	3796.0	ORF1ab	1.0	1266.0	3792.0	ORF1ab	3.0	1264.0	2.0	same gene	2021-12	2021	12
4061	4054	7	2	0.07088	3796.0	ORF1ab	1.0	1266.0	3789.0	ORF1ab	3.0	1263.0	3.0	same gene	2021-12	2021	12
4054	4061	7	2	0.07088	3789.0	ORF1ab	3.0	1263.0	3796.0	ORF1ab	1.0	1266.0	3.0	same gene	2021-12	2021	12
7741	7733	8	2	0.07086	7476.0	ORF1ab	3.0	2492.0	7468.0	ORF1ab	1.0	2490.0	2.0	same gene	2021-12	2021	12
7733	7741	8	2	0.07086	7468.0	ORF1ab	1.0	2490.0	7476.0	ORF1ab	3.0	2492.0	2.0	same gene	2021-12	2021	12
28048	28095	47	2	0.0708	155.0	ORF8	2.0	52.0	202.0	ORF8	1.0	68.0	16.0	same gene	2021-12	2021	12
28095	28048	47	2	0.0708	202.0	ORF8	1.0	68.0	155.0	ORF8	2.0	52.0	16.0	same gene	2021-12	2021	12
7739	7733	6	2	0.07076	7474.0	ORF1ab	1.0	2492.0	7468.0	ORF1ab	1.0	2490.0	2.0	same gene	2021-12	2021	12
7733	7739	6	2	0.07076	7468.0	ORF1ab	1.0	2490.0	7474.0	ORF1ab	1.0	2492.0	2.0	same gene	2021-12	2021	12
7733	7740	7	2	0.07072	7468.0	ORF1ab	1.0	2490.0	7475.0	ORF1ab	2.0	2492.0	2.0	same gene	2021-12	2021	12
7740	7733	7	2	0.07072	7475.0	ORF1ab	2.0	2492.0	7468.0	ORF1ab	1.0	2490.0	2.0	same gene	2021-12	2021	12
7510	7524	14	2	0.07069	7245.0	ORF1ab	3.0	2415.0	7259.0	ORF1ab	2.0	2420.0	5.0	same gene	2021-12	2021	12
7514	7510	4	2	0.07069	7249.0	ORF1ab	1.0	2417.0	7245.0	ORF1ab	3.0	2415.0	2.0	same gene	2021-12	2021	12
7514	7524	10	2	0.07069	7249.0	ORF1ab	1.0	2417.0	7259.0	ORF1ab	2.0	2420.0	3.0	same gene	2021-12	2021	12
7514	7523	9	2	0.07069	7249.0	ORF1ab	1.0	2417.0	7258.0	ORF1ab	1.0	2420.0	3.0	same gene	2021-12	2021	12
7510	7517	7	2	0.07069	7245.0	ORF1ab	3.0	2415.0	7252.0	ORF1ab	1.0	2418.0	3.0	same gene	2021-12	2021	12
7510	7523	13	2	0.07069	7245.0	ORF1ab	3.0	2415.0	7258.0	ORF1ab	1.0	2420.0	5.0	same gene	2021-12	2021	12
7510	7514	4	2	0.07069	7245.0	ORF1ab	3.0	2415.0	7249.0	ORF1ab	1.0	2417.0	2.0	same gene	2021-12	2021	12
7515	7523	8	2	0.07069	7250.0	ORF1ab	2.0	2417.0	7258.0	ORF1ab	1.0	2420.0	3.0	same gene	2021-12	2021	12
7524	7511	13	2	0.07069	7259.0	ORF1ab	2.0	2420.0	7246.0	ORF1ab	1.0	2416.0	4.0	same gene	2021-12	2021	12
7517	7511	6	2	0.07069	7252.0	ORF1ab	1.0	2418.0	7246.0	ORF1ab	1.0	2416.0	2.0	same gene	2021-12	2021	12
7511	7517	6	2	0.07069	7246.0	ORF1ab	1.0	2416.0	7252.0	ORF1ab	1.0	2418.0	2.0	same gene	2021-12	2021	12
7511	7523	12	2	0.07069	7246.0	ORF1ab	1.0	2416.0	7258.0	ORF1ab	1.0	2420.0	4.0	same gene	2021-12	2021	12
7511	7524	13	2	0.07069	7246.0	ORF1ab	1.0	2416.0	7259.0	ORF1ab	2.0	2420.0	4.0	same gene	2021-12	2021	12
7515	7510	5	2	0.07069	7250.0	ORF1ab	2.0	2417.0	7245.0	ORF1ab	3.0	2415.0	2.0	same gene	2021-12	2021	12
7523	7514	9	2	0.07069	7258.0	ORF1ab	1.0	2420.0	7249.0	ORF1ab	1.0	2417.0	3.0	same gene	2021-12	2021	12
7515	7524	9	2	0.07069	7250.0	ORF1ab	2.0	2417.0	7259.0	ORF1ab	2.0	2420.0	3.0	same gene	2021-12	2021	12
7523	7511	12	2	0.07069	7258.0	ORF1ab	1.0	2420.0	7246.0	ORF1ab	1.0	2416.0	4.0	same gene	2021-12	2021	12
7517	7510	7	2	0.07069	7252.0	ORF1ab	1.0	2418.0	7245.0	ORF1ab	3.0	2415.0	3.0	same gene	2021-12	2021	12
7517	7523	6	2	0.07069	7252.0	ORF1ab	1.0	2418.0	7258.0	ORF1ab	1.0	2420.0	2.0	same gene	2021-12	2021	12
7524	7514	10	2	0.07069	7259.0	ORF1ab	2.0	2420.0	7249.0	ORF1ab	1.0	2417.0	3.0	same gene	2021-12	2021	12
7517	7524	7	2	0.07069	7252.0	ORF1ab	1.0	2418.0	7259.0	ORF1ab	2.0	2420.0	2.0	same gene	2021-12	2021	12
7510	7515	5	2	0.07069	7245.0	ORF1ab	3.0	2415.0	7250.0	ORF1ab	2.0	2417.0	2.0	same gene	2021-12	2021	12
7523	7510	13	2	0.07069	7258.0	ORF1ab	1.0	2420.0	7245.0	ORF1ab	3.0	2415.0	5.0	same gene	2021-12	2021	12
7524	7510	14	2	0.07069	7259.0	ORF1ab	2.0	2420.0	7245.0	ORF1ab	3.0	2415.0	5.0	same gene	2021-12	2021	12
7523	7515	8	2	0.07069	7258.0	ORF1ab	1.0	2420.0	7250.0	ORF1ab	2.0	2417.0	3.0	same gene	2021-12	2021	12
7524	7517	7	2	0.07069	7259.0	ORF1ab	2.0	2420.0	7252.0	ORF1ab	1.0	2418.0	2.0	same gene	2021-12	2021	12
7523	7517	6	2	0.07069	7258.0	ORF1ab	1.0	2420.0	7252.0	ORF1ab	1.0	2418.0	2.0	same gene	2021-12	2021	12
7524	7515	9	2	0.07069	7259.0	ORF1ab	2.0	2420.0	7250.0	ORF1ab	2.0	2417.0	3.0	same gene	2021-12	2021	12
7513	7523	10	2	0.07068	7248.0	ORF1ab	3.0	2416.0	7258.0	ORF1ab	1.0	2420.0	4.0	same gene	2021-12	2021	12
7523	7513	10	2	0.07068	7258.0	ORF1ab	1.0	2420.0	7248.0	ORF1ab	3.0	2416.0	4.0	same gene	2021-12	2021	12
7513	7524	11	2	0.07068	7248.0	ORF1ab	3.0	2416.0	7259.0	ORF1ab	2.0	2420.0	4.0	same gene	2021-12	2021	12
7517	7513	4	2	0.07068	7252.0	ORF1ab	1.0	2418.0	7248.0	ORF1ab	3.0	2416.0	2.0	same gene	2021-12	2021	12
7524	7513	11	2	0.07068	7259.0	ORF1ab	2.0	2420.0	7248.0	ORF1ab	3.0	2416.0	4.0	same gene	2021-12	2021	12
7513	7517	4	2	0.07068	7248.0	ORF1ab	3.0	2416.0	7252.0	ORF1ab	1.0	2418.0	2.0	same gene	2021-12	2021	12
7512	7523	11	2	0.07067	7247.0	ORF1ab	2.0	2416.0	7258.0	ORF1ab	1.0	2420.0	4.0	same gene	2021-12	2021	12
7512	7517	5	2	0.07067	7247.0	ORF1ab	2.0	2416.0	7252.0	ORF1ab	1.0	2418.0	2.0	same gene	2021-12	2021	12
7508	7503	5	2	0.07067	7243.0	ORF1ab	1.0	2415.0	7238.0	ORF1ab	2.0	2413.0	2.0	same gene	2021-12	2021	12
7512	7524	12	2	0.07067	7247.0	ORF1ab	2.0	2416.0	7259.0	ORF1ab	2.0	2420.0	4.0	same gene	2021-12	2021	12
7509	7503	6	2	0.07067	7244.0	ORF1ab	2.0	2415.0	7238.0	ORF1ab	2.0	2413.0	2.0	same gene	2021-12	2021	12
7502	7509	7	2	0.07067	7237.0	ORF1ab	1.0	2413.0	7244.0	ORF1ab	2.0	2415.0	2.0	same gene	2021-12	2021	12
7503	7509	6	2	0.07067	7238.0	ORF1ab	2.0	2413.0	7244.0	ORF1ab	2.0	2415.0	2.0	same gene	2021-12	2021	12
7517	7512	5	2	0.07067	7252.0	ORF1ab	1.0	2418.0	7247.0	ORF1ab	2.0	2416.0	2.0	same gene	2021-12	2021	12
7523	7512	11	2	0.07067	7258.0	ORF1ab	1.0	2420.0	7247.0	ORF1ab	2.0	2416.0	4.0	same gene	2021-12	2021	12
7524	7512	12	2	0.07067	7259.0	ORF1ab	2.0	2420.0	7247.0	ORF1ab	2.0	2416.0	4.0	same gene	2021-12	2021	12
7509	7502	7	2	0.07067	7244.0	ORF1ab	2.0	2415.0	7237.0	ORF1ab	1.0	2413.0	2.0	same gene	2021-12	2021	12
7503	7508	5	2	0.07067	7238.0	ORF1ab	2.0	2413.0	7243.0	ORF1ab	1.0	2415.0	2.0	same gene	2021-12	2021	12
7502	7508	6	2	0.07067	7237.0	ORF1ab	1.0	2413.0	7243.0	ORF1ab	1.0	2415.0	2.0	same gene	2021-12	2021	12
7508	7502	6	2	0.07067	7243.0	ORF1ab	1.0	2415.0	7237.0	ORF1ab	1.0	2413.0	2.0	same gene	2021-12	2021	12
7527	7510	17	2	0.07066	7262.0	ORF1ab	2.0	2421.0	7245.0	ORF1ab	3.0	2415.0	6.0	same gene	2021-12	2021	12
4795	4803	8	2	0.07066	4530.0	ORF1ab	3.0	1510.0	4538.0	ORF1ab	2.0	1513.0	3.0	same gene	2021-12	2021	12
4799	4795	4	2	0.07066	4534.0	ORF1ab	1.0	1512.0	4530.0	ORF1ab	3.0	1510.0	2.0	same gene	2021-12	2021	12
7511	7527	16	2	0.07066	7246.0	ORF1ab	1.0	2416.0	7262.0	ORF1ab	2.0	2421.0	5.0	same gene	2021-12	2021	12
4795	4799	4	2	0.07066	4530.0	ORF1ab	3.0	1510.0	4534.0	ORF1ab	1.0	1512.0	2.0	same gene	2021-12	2021	12
7527	7513	14	2	0.07066	7262.0	ORF1ab	2.0	2421.0	7248.0	ORF1ab	3.0	2416.0	5.0	same gene	2021-12	2021	12
7527	7517	10	2	0.07066	7262.0	ORF1ab	2.0	2421.0	7252.0	ORF1ab	1.0	2418.0	3.0	same gene	2021-12	2021	12
7527	7515	12	2	0.07066	7262.0	ORF1ab	2.0	2421.0	7250.0	ORF1ab	2.0	2417.0	4.0	same gene	2021-12	2021	12
7527	7514	13	2	0.07066	7262.0	ORF1ab	2.0	2421.0	7249.0	ORF1ab	1.0	2417.0	4.0	same gene	2021-12	2021	12
7517	7527	10	2	0.07066	7252.0	ORF1ab	1.0	2418.0	7262.0	ORF1ab	2.0	2421.0	3.0	same gene	2021-12	2021	12
7515	7527	12	2	0.07066	7250.0	ORF1ab	2.0	2417.0	7262.0	ORF1ab	2.0	2421.0	4.0	same gene	2021-12	2021	12
7514	7527	13	2	0.07066	7249.0	ORF1ab	1.0	2417.0	7262.0	ORF1ab	2.0	2421.0	4.0	same gene	2021-12	2021	12
7513	7527	14	2	0.07066	7248.0	ORF1ab	3.0	2416.0	7262.0	ORF1ab	2.0	2421.0	5.0	same gene	2021-12	2021	12
7527	7511	16	2	0.07066	7262.0	ORF1ab	2.0	2421.0	7246.0	ORF1ab	1.0	2416.0	5.0	same gene	2021-12	2021	12
7510	7527	17	2	0.07066	7245.0	ORF1ab	3.0	2415.0	7262.0	ORF1ab	2.0	2421.0	6.0	same gene	2021-12	2021	12
4803	4795	8	2	0.07066	4538.0	ORF1ab	2.0	1513.0	4530.0	ORF1ab	3.0	1510.0	3.0	same gene	2021-12	2021	12
7503	7523	20	2	0.07065	7238.0	ORF1ab	2.0	2413.0	7258.0	ORF1ab	1.0	2420.0	7.0	same gene	2021-12	2021	12
7505	7513	8	2	0.07065	7240.0	ORF1ab	1.0	2414.0	7248.0	ORF1ab	3.0	2416.0	2.0	same gene	2021-12	2021	12
7503	7517	14	2	0.07065	7238.0	ORF1ab	2.0	2413.0	7252.0	ORF1ab	1.0	2418.0	5.0	same gene	2021-12	2021	12
7503	7524	21	2	0.07065	7238.0	ORF1ab	2.0	2413.0	7259.0	ORF1ab	2.0	2420.0	7.0	same gene	2021-12	2021	12
7505	7511	6	2	0.07065	7240.0	ORF1ab	1.0	2414.0	7246.0	ORF1ab	1.0	2416.0	2.0	same gene	2021-12	2021	12
7505	7514	9	2	0.07065	7240.0	ORF1ab	1.0	2414.0	7249.0	ORF1ab	1.0	2417.0	3.0	same gene	2021-12	2021	12
7503	7510	7	2	0.07065	7238.0	ORF1ab	2.0	2413.0	7245.0	ORF1ab	3.0	2415.0	2.0	same gene	2021-12	2021	12
7503	7515	12	2	0.07065	7238.0	ORF1ab	2.0	2413.0	7250.0	ORF1ab	2.0	2417.0	4.0	same gene	2021-12	2021	12
7503	7514	11	2	0.07065	7238.0	ORF1ab	2.0	2413.0	7249.0	ORF1ab	1.0	2417.0	4.0	same gene	2021-12	2021	12
7503	7513	10	2	0.07065	7238.0	ORF1ab	2.0	2413.0	7248.0	ORF1ab	3.0	2416.0	3.0	same gene	2021-12	2021	12
7503	7511	8	2	0.07065	7238.0	ORF1ab	2.0	2413.0	7246.0	ORF1ab	1.0	2416.0	3.0	same gene	2021-12	2021	12
7524	7509	15	2	0.07065	7259.0	ORF1ab	2.0	2420.0	7244.0	ORF1ab	2.0	2415.0	5.0	same gene	2021-12	2021	12
7523	7509	14	2	0.07065	7258.0	ORF1ab	1.0	2420.0	7244.0	ORF1ab	2.0	2415.0	5.0	same gene	2021-12	2021	12
7517	7509	8	2	0.07065	7252.0	ORF1ab	1.0	2418.0	7244.0	ORF1ab	2.0	2415.0	3.0	same gene	2021-12	2021	12
7515	7509	6	2	0.07065	7250.0	ORF1ab	2.0	2417.0	7244.0	ORF1ab	2.0	2415.0	2.0	same gene	2021-12	2021	12
7514	7509	5	2	0.07065	7249.0	ORF1ab	1.0	2417.0	7244.0	ORF1ab	2.0	2415.0	2.0	same gene	2021-12	2021	12
7524	7508	16	2	0.07065	7259.0	ORF1ab	2.0	2420.0	7243.0	ORF1ab	1.0	2415.0	5.0	same gene	2021-12	2021	12
7505	7517	12	2	0.07065	7240.0	ORF1ab	1.0	2414.0	7252.0	ORF1ab	1.0	2418.0	4.0	same gene	2021-12	2021	12
7505	7515	10	2	0.07065	7240.0	ORF1ab	1.0	2414.0	7250.0	ORF1ab	2.0	2417.0	3.0	same gene	2021-12	2021	12
7509	7517	8	2	0.07065	7244.0	ORF1ab	2.0	2415.0	7252.0	ORF1ab	1.0	2418.0	3.0	same gene	2021-12	2021	12
7505	7523	18	2	0.07065	7240.0	ORF1ab	1.0	2414.0	7258.0	ORF1ab	1.0	2420.0	6.0	same gene	2021-12	2021	12
7507	7523	16	2	0.07065	7242.0	ORF1ab	3.0	2414.0	7258.0	ORF1ab	1.0	2420.0	6.0	same gene	2021-12	2021	12
7509	7524	15	2	0.07065	7244.0	ORF1ab	2.0	2415.0	7259.0	ORF1ab	2.0	2420.0	5.0	same gene	2021-12	2021	12
7509	7523	14	2	0.07065	7244.0	ORF1ab	2.0	2415.0	7258.0	ORF1ab	1.0	2420.0	5.0	same gene	2021-12	2021	12
7517	7508	9	2	0.07065	7252.0	ORF1ab	1.0	2418.0	7243.0	ORF1ab	1.0	2415.0	3.0	same gene	2021-12	2021	12
7509	7515	6	2	0.07065	7244.0	ORF1ab	2.0	2415.0	7250.0	ORF1ab	2.0	2417.0	2.0	same gene	2021-12	2021	12
7509	7514	5	2	0.07065	7244.0	ORF1ab	2.0	2415.0	7249.0	ORF1ab	1.0	2417.0	2.0	same gene	2021-12	2021	12
7508	7524	16	2	0.07065	7243.0	ORF1ab	1.0	2415.0	7259.0	ORF1ab	2.0	2420.0	5.0	same gene	2021-12	2021	12
7508	7523	15	2	0.07065	7243.0	ORF1ab	1.0	2415.0	7258.0	ORF1ab	1.0	2420.0	5.0	same gene	2021-12	2021	12
7508	7517	9	2	0.07065	7243.0	ORF1ab	1.0	2415.0	7252.0	ORF1ab	1.0	2418.0	3.0	same gene	2021-12	2021	12
7508	7515	7	2	0.07065	7243.0	ORF1ab	1.0	2415.0	7250.0	ORF1ab	2.0	2417.0	2.0	same gene	2021-12	2021	12
7508	7514	6	2	0.07065	7243.0	ORF1ab	1.0	2415.0	7249.0	ORF1ab	1.0	2417.0	2.0	same gene	2021-12	2021	12
7507	7524	17	2	0.07065	7242.0	ORF1ab	3.0	2414.0	7259.0	ORF1ab	2.0	2420.0	6.0	same gene	2021-12	2021	12
7507	7517	10	2	0.07065	7242.0	ORF1ab	3.0	2414.0	7252.0	ORF1ab	1.0	2418.0	4.0	same gene	2021-12	2021	12
7505	7524	19	2	0.07065	7240.0	ORF1ab	1.0	2414.0	7259.0	ORF1ab	2.0	2420.0	6.0	same gene	2021-12	2021	12
7507	7515	8	2	0.07065	7242.0	ORF1ab	3.0	2414.0	7250.0	ORF1ab	2.0	2417.0	3.0	same gene	2021-12	2021	12
7507	7514	7	2	0.07065	7242.0	ORF1ab	3.0	2414.0	7249.0	ORF1ab	1.0	2417.0	3.0	same gene	2021-12	2021	12
7507	7513	6	2	0.07065	7242.0	ORF1ab	3.0	2414.0	7248.0	ORF1ab	3.0	2416.0	2.0	same gene	2021-12	2021	12
7507	7511	4	2	0.07065	7242.0	ORF1ab	3.0	2414.0	7246.0	ORF1ab	1.0	2416.0	2.0	same gene	2021-12	2021	12
7506	7524	18	2	0.07065	7241.0	ORF1ab	2.0	2414.0	7259.0	ORF1ab	2.0	2420.0	6.0	same gene	2021-12	2021	12
7506	7523	17	2	0.07065	7241.0	ORF1ab	2.0	2414.0	7258.0	ORF1ab	1.0	2420.0	6.0	same gene	2021-12	2021	12
7506	7517	11	2	0.07065	7241.0	ORF1ab	2.0	2414.0	7252.0	ORF1ab	1.0	2418.0	4.0	same gene	2021-12	2021	12
7506	7515	9	2	0.07065	7241.0	ORF1ab	2.0	2414.0	7250.0	ORF1ab	2.0	2417.0	3.0	same gene	2021-12	2021	12
7506	7514	8	2	0.07065	7241.0	ORF1ab	2.0	2414.0	7249.0	ORF1ab	1.0	2417.0	3.0	same gene	2021-12	2021	12
7506	7513	7	2	0.07065	7241.0	ORF1ab	2.0	2414.0	7248.0	ORF1ab	3.0	2416.0	2.0	same gene	2021-12	2021	12
7506	7511	5	2	0.07065	7241.0	ORF1ab	2.0	2414.0	7246.0	ORF1ab	1.0	2416.0	2.0	same gene	2021-12	2021	12
7523	7508	15	2	0.07065	7258.0	ORF1ab	1.0	2420.0	7243.0	ORF1ab	1.0	2415.0	5.0	same gene	2021-12	2021	12
7511	7506	5	2	0.07065	7246.0	ORF1ab	1.0	2416.0	7241.0	ORF1ab	2.0	2414.0	2.0	same gene	2021-12	2021	12
7511	7505	6	2	0.07065	7246.0	ORF1ab	1.0	2416.0	7240.0	ORF1ab	1.0	2414.0	2.0	same gene	2021-12	2021	12
7523	7505	18	2	0.07065	7258.0	ORF1ab	1.0	2420.0	7240.0	ORF1ab	1.0	2414.0	6.0	same gene	2021-12	2021	12
7511	7502	9	2	0.07065	7246.0	ORF1ab	1.0	2416.0	7237.0	ORF1ab	1.0	2413.0	3.0	same gene	2021-12	2021	12
7524	7506	18	2	0.07065	7259.0	ORF1ab	2.0	2420.0	7241.0	ORF1ab	2.0	2414.0	6.0	same gene	2021-12	2021	12
7523	7506	17	2	0.07065	7258.0	ORF1ab	1.0	2420.0	7241.0	ORF1ab	2.0	2414.0	6.0	same gene	2021-12	2021	12
7513	7502	11	2	0.07065	7248.0	ORF1ab	3.0	2416.0	7237.0	ORF1ab	1.0	2413.0	3.0	same gene	2021-12	2021	12
7517	7506	11	2	0.07065	7252.0	ORF1ab	1.0	2418.0	7241.0	ORF1ab	2.0	2414.0	4.0	same gene	2021-12	2021	12
7515	7506	9	2	0.07065	7250.0	ORF1ab	2.0	2417.0	7241.0	ORF1ab	2.0	2414.0	3.0	same gene	2021-12	2021	12
7514	7506	8	2	0.07065	7249.0	ORF1ab	1.0	2417.0	7241.0	ORF1ab	2.0	2414.0	3.0	same gene	2021-12	2021	12
7513	7506	7	2	0.07065	7248.0	ORF1ab	3.0	2416.0	7241.0	ORF1ab	2.0	2414.0	2.0	same gene	2021-12	2021	12
7514	7502	12	2	0.07065	7249.0	ORF1ab	1.0	2417.0	7237.0	ORF1ab	1.0	2413.0	4.0	same gene	2021-12	2021	12
7515	7502	13	2	0.07065	7250.0	ORF1ab	2.0	2417.0	7237.0	ORF1ab	1.0	2413.0	4.0	same gene	2021-12	2021	12
7517	7502	15	2	0.07065	7252.0	ORF1ab	1.0	2418.0	7237.0	ORF1ab	1.0	2413.0	5.0	same gene	2021-12	2021	12
7524	7505	19	2	0.07065	7259.0	ORF1ab	2.0	2420.0	7240.0	ORF1ab	1.0	2414.0	6.0	same gene	2021-12	2021	12
7517	7505	12	2	0.07065	7252.0	ORF1ab	1.0	2418.0	7240.0	ORF1ab	1.0	2414.0	4.0	same gene	2021-12	2021	12
7511	7507	4	2	0.07065	7246.0	ORF1ab	1.0	2416.0	7242.0	ORF1ab	3.0	2414.0	2.0	same gene	2021-12	2021	12
7515	7505	10	2	0.07065	7250.0	ORF1ab	2.0	2417.0	7240.0	ORF1ab	1.0	2414.0	3.0	same gene	2021-12	2021	12
7514	7505	9	2	0.07065	7249.0	ORF1ab	1.0	2417.0	7240.0	ORF1ab	1.0	2414.0	3.0	same gene	2021-12	2021	12
7523	7502	21	2	0.07065	7258.0	ORF1ab	1.0	2420.0	7237.0	ORF1ab	1.0	2413.0	7.0	same gene	2021-12	2021	12
7524	7502	22	2	0.07065	7259.0	ORF1ab	2.0	2420.0	7237.0	ORF1ab	1.0	2413.0	7.0	same gene	2021-12	2021	12
7510	7503	7	2	0.07065	7245.0	ORF1ab	3.0	2415.0	7238.0	ORF1ab	2.0	2413.0	2.0	same gene	2021-12	2021	12
7511	7503	8	2	0.07065	7246.0	ORF1ab	1.0	2416.0	7238.0	ORF1ab	2.0	2413.0	3.0	same gene	2021-12	2021	12
7513	7503	10	2	0.07065	7248.0	ORF1ab	3.0	2416.0	7238.0	ORF1ab	2.0	2413.0	3.0	same gene	2021-12	2021	12
7514	7503	11	2	0.07065	7249.0	ORF1ab	1.0	2417.0	7238.0	ORF1ab	2.0	2413.0	4.0	same gene	2021-12	2021	12
7515	7503	12	2	0.07065	7250.0	ORF1ab	2.0	2417.0	7238.0	ORF1ab	2.0	2413.0	4.0	same gene	2021-12	2021	12
7517	7503	14	2	0.07065	7252.0	ORF1ab	1.0	2418.0	7238.0	ORF1ab	2.0	2413.0	5.0	same gene	2021-12	2021	12
7523	7503	20	2	0.07065	7258.0	ORF1ab	1.0	2420.0	7238.0	ORF1ab	2.0	2413.0	7.0	same gene	2021-12	2021	12
7524	7503	21	2	0.07065	7259.0	ORF1ab	2.0	2420.0	7238.0	ORF1ab	2.0	2413.0	7.0	same gene	2021-12	2021	12
7515	7508	7	2	0.07065	7250.0	ORF1ab	2.0	2417.0	7243.0	ORF1ab	1.0	2415.0	2.0	same gene	2021-12	2021	12
7510	7502	8	2	0.07065	7245.0	ORF1ab	3.0	2415.0	7237.0	ORF1ab	1.0	2413.0	2.0	same gene	2021-12	2021	12
7513	7507	6	2	0.07065	7248.0	ORF1ab	3.0	2416.0	7242.0	ORF1ab	3.0	2414.0	2.0	same gene	2021-12	2021	12
7514	7507	7	2	0.07065	7249.0	ORF1ab	1.0	2417.0	7242.0	ORF1ab	3.0	2414.0	3.0	same gene	2021-12	2021	12
7514	7508	6	2	0.07065	7249.0	ORF1ab	1.0	2417.0	7243.0	ORF1ab	1.0	2415.0	2.0	same gene	2021-12	2021	12
7524	7507	17	2	0.07065	7259.0	ORF1ab	2.0	2420.0	7242.0	ORF1ab	3.0	2414.0	6.0	same gene	2021-12	2021	12
7523	7507	16	2	0.07065	7258.0	ORF1ab	1.0	2420.0	7242.0	ORF1ab	3.0	2414.0	6.0	same gene	2021-12	2021	12
7517	7507	10	2	0.07065	7252.0	ORF1ab	1.0	2418.0	7242.0	ORF1ab	3.0	2414.0	4.0	same gene	2021-12	2021	12
7502	7524	22	2	0.07065	7237.0	ORF1ab	1.0	2413.0	7259.0	ORF1ab	2.0	2420.0	7.0	same gene	2021-12	2021	12
7502	7523	21	2	0.07065	7237.0	ORF1ab	1.0	2413.0	7258.0	ORF1ab	1.0	2420.0	7.0	same gene	2021-12	2021	12
7502	7517	15	2	0.07065	7237.0	ORF1ab	1.0	2413.0	7252.0	ORF1ab	1.0	2418.0	5.0	same gene	2021-12	2021	12
7502	7515	13	2	0.07065	7237.0	ORF1ab	1.0	2413.0	7250.0	ORF1ab	2.0	2417.0	4.0	same gene	2021-12	2021	12
7502	7513	11	2	0.07065	7237.0	ORF1ab	1.0	2413.0	7248.0	ORF1ab	3.0	2416.0	3.0	same gene	2021-12	2021	12
7502	7511	9	2	0.07065	7237.0	ORF1ab	1.0	2413.0	7246.0	ORF1ab	1.0	2416.0	3.0	same gene	2021-12	2021	12
7515	7507	8	2	0.07065	7250.0	ORF1ab	2.0	2417.0	7242.0	ORF1ab	3.0	2414.0	3.0	same gene	2021-12	2021	12
7502	7514	12	2	0.07065	7237.0	ORF1ab	1.0	2413.0	7249.0	ORF1ab	1.0	2417.0	4.0	same gene	2021-12	2021	12
7502	7510	8	2	0.07065	7237.0	ORF1ab	1.0	2413.0	7245.0	ORF1ab	3.0	2415.0	2.0	same gene	2021-12	2021	12
7513	7505	8	2	0.07065	7248.0	ORF1ab	3.0	2416.0	7240.0	ORF1ab	1.0	2414.0	2.0	same gene	2021-12	2021	12
7504	7509	5	2	0.07063	7239.0	ORF1ab	3.0	2413.0	7244.0	ORF1ab	2.0	2415.0	2.0	same gene	2021-12	2021	12
7504	7508	4	2	0.07063	7239.0	ORF1ab	3.0	2413.0	7243.0	ORF1ab	1.0	2415.0	2.0	same gene	2021-12	2021	12
7508	7504	4	2	0.07063	7243.0	ORF1ab	1.0	2415.0	7239.0	ORF1ab	3.0	2413.0	2.0	same gene	2021-12	2021	12
7509	7504	5	2	0.07063	7244.0	ORF1ab	2.0	2415.0	7239.0	ORF1ab	3.0	2413.0	2.0	same gene	2021-12	2021	12
7737	7745	8	2	0.07062	7472.0	ORF1ab	2.0	2491.0	7480.0	ORF1ab	1.0	2494.0	3.0	same gene	2021-12	2021	12
7733	7745	12	2	0.07062	7468.0	ORF1ab	1.0	2490.0	7480.0	ORF1ab	1.0	2494.0	4.0	same gene	2021-12	2021	12
7745	7733	12	2	0.07062	7480.0	ORF1ab	1.0	2494.0	7468.0	ORF1ab	1.0	2490.0	4.0	same gene	2021-12	2021	12
7745	7737	8	2	0.07062	7480.0	ORF1ab	1.0	2494.0	7472.0	ORF1ab	2.0	2491.0	3.0	same gene	2021-12	2021	12
7511	7522	11	2	0.07061	7246.0	ORF1ab	1.0	2416.0	7257.0	ORF1ab	3.0	2419.0	3.0	same gene	2021-12	2021	12
7514	7522	8	2	0.07061	7249.0	ORF1ab	1.0	2417.0	7257.0	ORF1ab	3.0	2419.0	2.0	same gene	2021-12	2021	12
7522	7511	11	2	0.07061	7257.0	ORF1ab	3.0	2419.0	7246.0	ORF1ab	1.0	2416.0	3.0	same gene	2021-12	2021	12
7522	7514	8	2	0.07061	7257.0	ORF1ab	3.0	2419.0	7249.0	ORF1ab	1.0	2417.0	2.0	same gene	2021-12	2021	12
7522	7515	7	2	0.07061	7257.0	ORF1ab	3.0	2419.0	7250.0	ORF1ab	2.0	2417.0	2.0	same gene	2021-12	2021	12
7510	7522	12	2	0.07061	7245.0	ORF1ab	3.0	2415.0	7257.0	ORF1ab	3.0	2419.0	4.0	same gene	2021-12	2021	12
7515	7522	7	2	0.07061	7250.0	ORF1ab	2.0	2417.0	7257.0	ORF1ab	3.0	2419.0	2.0	same gene	2021-12	2021	12
7522	7510	12	2	0.07061	7257.0	ORF1ab	3.0	2419.0	7245.0	ORF1ab	3.0	2415.0	4.0	same gene	2021-12	2021	12
7523	7516	7	2	0.07058	7258.0	ORF1ab	1.0	2420.0	7251.0	ORF1ab	3.0	2417.0	3.0	same gene	2021-12	2021	12
7516	7523	7	2	0.07058	7251.0	ORF1ab	3.0	2417.0	7258.0	ORF1ab	1.0	2420.0	3.0	same gene	2021-12	2021	12
7510	7516	6	2	0.07058	7245.0	ORF1ab	3.0	2415.0	7251.0	ORF1ab	3.0	2417.0	2.0	same gene	2021-12	2021	12
7524	7516	8	2	0.07058	7259.0	ORF1ab	2.0	2420.0	7251.0	ORF1ab	3.0	2417.0	3.0	same gene	2021-12	2021	12
7516	7510	6	2	0.07058	7251.0	ORF1ab	3.0	2417.0	7245.0	ORF1ab	3.0	2415.0	2.0	same gene	2021-12	2021	12
7516	7524	8	2	0.07058	7251.0	ORF1ab	3.0	2417.0	7259.0	ORF1ab	2.0	2420.0	3.0	same gene	2021-12	2021	12
4419	4424	5	2	0.07036	4154.0	ORF1ab	2.0	1385.0	4159.0	ORF1ab	1.0	1387.0	2.0	same gene	2021-12	2021	12
4424	4419	5	2	0.07036	4159.0	ORF1ab	1.0	1387.0	4154.0	ORF1ab	2.0	1385.0	2.0	same gene	2021-12	2021	12
4424	4418	6	2	0.07036	4159.0	ORF1ab	1.0	1387.0	4153.0	ORF1ab	1.0	1385.0	2.0	same gene	2021-12	2021	12
4424	4415	9	2	0.07036	4159.0	ORF1ab	1.0	1387.0	4150.0	ORF1ab	1.0	1384.0	3.0	same gene	2021-12	2021	12
4418	4424	6	2	0.07036	4153.0	ORF1ab	1.0	1385.0	4159.0	ORF1ab	1.0	1387.0	2.0	same gene	2021-12	2021	12
4415	4424	9	2	0.07036	4150.0	ORF1ab	1.0	1384.0	4159.0	ORF1ab	1.0	1387.0	3.0	same gene	2021-12	2021	12
5443	5433	10	2	0.07031	5178.0	ORF1ab	3.0	1726.0	5168.0	ORF1ab	2.0	1723.0	3.0	same gene	2021-12	2021	12
5445	5439	6	2	0.07031	5180.0	ORF1ab	2.0	1727.0	5174.0	ORF1ab	2.0	1725.0	2.0	same gene	2021-12	2021	12
5432	5443	11	2	0.07031	5167.0	ORF1ab	1.0	1723.0	5178.0	ORF1ab	3.0	1726.0	3.0	same gene	2021-12	2021	12
5432	5439	7	2	0.07031	5167.0	ORF1ab	1.0	1723.0	5174.0	ORF1ab	2.0	1725.0	2.0	same gene	2021-12	2021	12
5439	5433	6	2	0.07031	5174.0	ORF1ab	2.0	1725.0	5168.0	ORF1ab	2.0	1723.0	2.0	same gene	2021-12	2021	12
5444	5432	12	2	0.07031	5179.0	ORF1ab	1.0	1727.0	5167.0	ORF1ab	1.0	1723.0	4.0	same gene	2021-12	2021	12
5432	5444	12	2	0.07031	5167.0	ORF1ab	1.0	1723.0	5179.0	ORF1ab	1.0	1727.0	4.0	same gene	2021-12	2021	12
5444	5433	11	2	0.07031	5179.0	ORF1ab	1.0	1727.0	5168.0	ORF1ab	2.0	1723.0	4.0	same gene	2021-12	2021	12
5445	5433	12	2	0.07031	5180.0	ORF1ab	2.0	1727.0	5168.0	ORF1ab	2.0	1723.0	4.0	same gene	2021-12	2021	12
5443	5435	8	2	0.07031	5178.0	ORF1ab	3.0	1726.0	5170.0	ORF1ab	1.0	1724.0	2.0	same gene	2021-12	2021	12
5444	5435	9	2	0.07031	5179.0	ORF1ab	1.0	1727.0	5170.0	ORF1ab	1.0	1724.0	3.0	same gene	2021-12	2021	12
5445	5435	10	2	0.07031	5180.0	ORF1ab	2.0	1727.0	5170.0	ORF1ab	1.0	1724.0	3.0	same gene	2021-12	2021	12
5443	5432	11	2	0.07031	5178.0	ORF1ab	3.0	1726.0	5167.0	ORF1ab	1.0	1723.0	3.0	same gene	2021-12	2021	12
5444	5439	5	2	0.07031	5179.0	ORF1ab	1.0	1727.0	5174.0	ORF1ab	2.0	1725.0	2.0	same gene	2021-12	2021	12
5439	5445	6	2	0.07031	5174.0	ORF1ab	2.0	1725.0	5180.0	ORF1ab	2.0	1727.0	2.0	same gene	2021-12	2021	12
5432	5445	13	2	0.07031	5167.0	ORF1ab	1.0	1723.0	5180.0	ORF1ab	2.0	1727.0	4.0	same gene	2021-12	2021	12
5433	5443	10	2	0.07031	5168.0	ORF1ab	2.0	1723.0	5178.0	ORF1ab	3.0	1726.0	3.0	same gene	2021-12	2021	12
5433	5444	11	2	0.07031	5168.0	ORF1ab	2.0	1723.0	5179.0	ORF1ab	1.0	1727.0	4.0	same gene	2021-12	2021	12
5433	5445	12	2	0.07031	5168.0	ORF1ab	2.0	1723.0	5180.0	ORF1ab	2.0	1727.0	4.0	same gene	2021-12	2021	12
5445	5432	13	2	0.07031	5180.0	ORF1ab	2.0	1727.0	5167.0	ORF1ab	1.0	1723.0	4.0	same gene	2021-12	2021	12
5439	5432	7	2	0.07031	5174.0	ORF1ab	2.0	1725.0	5167.0	ORF1ab	1.0	1723.0	2.0	same gene	2021-12	2021	12
5435	5443	8	2	0.07031	5170.0	ORF1ab	1.0	1724.0	5178.0	ORF1ab	3.0	1726.0	2.0	same gene	2021-12	2021	12
5435	5444	9	2	0.07031	5170.0	ORF1ab	1.0	1724.0	5179.0	ORF1ab	1.0	1727.0	3.0	same gene	2021-12	2021	12
5435	5445	10	2	0.07031	5170.0	ORF1ab	1.0	1724.0	5180.0	ORF1ab	2.0	1727.0	3.0	same gene	2021-12	2021	12
5439	5444	5	2	0.07031	5174.0	ORF1ab	2.0	1725.0	5179.0	ORF1ab	1.0	1727.0	2.0	same gene	2021-12	2021	12
5433	5439	6	2	0.07031	5168.0	ORF1ab	2.0	1723.0	5174.0	ORF1ab	2.0	1725.0	2.0	same gene	2021-12	2021	12
5444	5430	14	2	0.0703	5179.0	ORF1ab	1.0	1727.0	5165.0	ORF1ab	2.0	1722.0	5.0	same gene	2021-12	2021	12
5448	5440	8	2	0.0703	5183.0	ORF1ab	2.0	1728.0	5175.0	ORF1ab	3.0	1725.0	3.0	same gene	2021-12	2021	12
5443	5430	13	2	0.0703	5178.0	ORF1ab	3.0	1726.0	5165.0	ORF1ab	2.0	1722.0	4.0	same gene	2021-12	2021	12
5444	5423	21	2	0.0703	5179.0	ORF1ab	1.0	1727.0	5158.0	ORF1ab	1.0	1720.0	7.0	same gene	2021-12	2021	12
5448	5442	6	2	0.0703	5183.0	ORF1ab	2.0	1728.0	5177.0	ORF1ab	2.0	1726.0	2.0	same gene	2021-12	2021	12
5448	5430	18	2	0.0703	5183.0	ORF1ab	2.0	1728.0	5165.0	ORF1ab	2.0	1722.0	6.0	same gene	2021-12	2021	12
5445	5430	15	2	0.0703	5180.0	ORF1ab	2.0	1727.0	5165.0	ORF1ab	2.0	1722.0	5.0	same gene	2021-12	2021	12
5445	5438	7	2	0.0703	5180.0	ORF1ab	2.0	1727.0	5173.0	ORF1ab	1.0	1725.0	2.0	same gene	2021-12	2021	12
5445	5423	22	2	0.0703	5180.0	ORF1ab	2.0	1727.0	5158.0	ORF1ab	1.0	1720.0	7.0	same gene	2021-12	2021	12
5445	5440	5	2	0.0703	5180.0	ORF1ab	2.0	1727.0	5175.0	ORF1ab	3.0	1725.0	2.0	same gene	2021-12	2021	12
5444	5440	4	2	0.0703	5179.0	ORF1ab	1.0	1727.0	5175.0	ORF1ab	3.0	1725.0	2.0	same gene	2021-12	2021	12
5448	5439	9	2	0.0703	5183.0	ORF1ab	2.0	1728.0	5174.0	ORF1ab	2.0	1725.0	3.0	same gene	2021-12	2021	12
5448	5443	5	2	0.0703	5183.0	ORF1ab	2.0	1728.0	5178.0	ORF1ab	3.0	1726.0	2.0	same gene	2021-12	2021	12
5438	5432	6	2	0.0703	5173.0	ORF1ab	1.0	1725.0	5167.0	ORF1ab	1.0	1723.0	2.0	same gene	2021-12	2021	12
5443	5423	20	2	0.0703	5178.0	ORF1ab	3.0	1726.0	5158.0	ORF1ab	1.0	1720.0	6.0	same gene	2021-12	2021	12
5448	5423	25	2	0.0703	5183.0	ORF1ab	2.0	1728.0	5158.0	ORF1ab	1.0	1720.0	8.0	same gene	2021-12	2021	12
5444	5438	6	2	0.0703	5179.0	ORF1ab	1.0	1727.0	5173.0	ORF1ab	1.0	1725.0	2.0	same gene	2021-12	2021	12
5442	5423	19	2	0.0703	5177.0	ORF1ab	2.0	1726.0	5158.0	ORF1ab	1.0	1720.0	6.0	same gene	2021-12	2021	12
5435	5430	5	2	0.0703	5170.0	ORF1ab	1.0	1724.0	5165.0	ORF1ab	2.0	1722.0	2.0	same gene	2021-12	2021	12
5439	5430	9	2	0.0703	5174.0	ORF1ab	2.0	1725.0	5165.0	ORF1ab	2.0	1722.0	3.0	same gene	2021-12	2021	12
5442	5432	10	2	0.0703	5177.0	ORF1ab	2.0	1726.0	5167.0	ORF1ab	1.0	1723.0	3.0	same gene	2021-12	2021	12
5440	5430	10	2	0.0703	5175.0	ORF1ab	3.0	1725.0	5165.0	ORF1ab	2.0	1722.0	3.0	same gene	2021-12	2021	12
5432	5423	9	2	0.0703	5167.0	ORF1ab	1.0	1723.0	5158.0	ORF1ab	1.0	1720.0	3.0	same gene	2021-12	2021	12
5448	5432	16	2	0.0703	5183.0	ORF1ab	2.0	1728.0	5167.0	ORF1ab	1.0	1723.0	5.0	same gene	2021-12	2021	12
5438	5433	5	2	0.0703	5173.0	ORF1ab	1.0	1725.0	5168.0	ORF1ab	2.0	1723.0	2.0	same gene	2021-12	2021	12
5440	5433	7	2	0.0703	5175.0	ORF1ab	3.0	1725.0	5168.0	ORF1ab	2.0	1723.0	2.0	same gene	2021-12	2021	12
5433	5423	10	2	0.0703	5168.0	ORF1ab	2.0	1723.0	5158.0	ORF1ab	1.0	1720.0	3.0	same gene	2021-12	2021	12
5442	5433	9	2	0.0703	5177.0	ORF1ab	2.0	1726.0	5168.0	ORF1ab	2.0	1723.0	3.0	same gene	2021-12	2021	12
5442	5430	12	2	0.0703	5177.0	ORF1ab	2.0	1726.0	5165.0	ORF1ab	2.0	1722.0	4.0	same gene	2021-12	2021	12
5435	5423	12	2	0.0703	5170.0	ORF1ab	1.0	1724.0	5158.0	ORF1ab	1.0	1720.0	4.0	same gene	2021-12	2021	12
5439	5423	16	2	0.0703	5174.0	ORF1ab	2.0	1725.0	5158.0	ORF1ab	1.0	1720.0	5.0	same gene	2021-12	2021	12
5440	5423	17	2	0.0703	5175.0	ORF1ab	3.0	1725.0	5158.0	ORF1ab	1.0	1720.0	5.0	same gene	2021-12	2021	12
5448	5433	15	2	0.0703	5183.0	ORF1ab	2.0	1728.0	5168.0	ORF1ab	2.0	1723.0	5.0	same gene	2021-12	2021	12
5442	5435	7	2	0.0703	5177.0	ORF1ab	2.0	1726.0	5170.0	ORF1ab	1.0	1724.0	2.0	same gene	2021-12	2021	12
5448	5435	13	2	0.0703	5183.0	ORF1ab	2.0	1728.0	5170.0	ORF1ab	1.0	1724.0	4.0	same gene	2021-12	2021	12
5448	5438	10	2	0.0703	5183.0	ORF1ab	2.0	1728.0	5173.0	ORF1ab	1.0	1725.0	3.0	same gene	2021-12	2021	12
5440	5432	8	2	0.0703	5175.0	ORF1ab	3.0	1725.0	5167.0	ORF1ab	1.0	1723.0	2.0	same gene	2021-12	2021	12
5430	5448	18	2	0.0703	5165.0	ORF1ab	2.0	1722.0	5183.0	ORF1ab	2.0	1728.0	6.0	same gene	2021-12	2021	12
5430	5442	12	2	0.0703	5165.0	ORF1ab	2.0	1722.0	5177.0	ORF1ab	2.0	1726.0	4.0	same gene	2021-12	2021	12
5430	5444	14	2	0.0703	5165.0	ORF1ab	2.0	1722.0	5179.0	ORF1ab	1.0	1727.0	5.0	same gene	2021-12	2021	12
5430	5445	15	2	0.0703	5165.0	ORF1ab	2.0	1722.0	5180.0	ORF1ab	2.0	1727.0	5.0	same gene	2021-12	2021	12
5433	5438	5	2	0.0703	5168.0	ORF1ab	2.0	1723.0	5173.0	ORF1ab	1.0	1725.0	2.0	same gene	2021-12	2021	12
5423	5443	20	2	0.0703	5158.0	ORF1ab	1.0	1720.0	5178.0	ORF1ab	3.0	1726.0	6.0	same gene	2021-12	2021	12
5432	5438	6	2	0.0703	5167.0	ORF1ab	1.0	1723.0	5173.0	ORF1ab	1.0	1725.0	2.0	same gene	2021-12	2021	12
5432	5440	8	2	0.0703	5167.0	ORF1ab	1.0	1723.0	5175.0	ORF1ab	3.0	1725.0	2.0	same gene	2021-12	2021	12
5432	5442	10	2	0.0703	5167.0	ORF1ab	1.0	1723.0	5177.0	ORF1ab	2.0	1726.0	3.0	same gene	2021-12	2021	12
5423	5442	19	2	0.0703	5158.0	ORF1ab	1.0	1720.0	5177.0	ORF1ab	2.0	1726.0	6.0	same gene	2021-12	2021	12
5432	5448	16	2	0.0703	5167.0	ORF1ab	1.0	1723.0	5183.0	ORF1ab	2.0	1728.0	5.0	same gene	2021-12	2021	12
5423	5440	17	2	0.0703	5158.0	ORF1ab	1.0	1720.0	5175.0	ORF1ab	3.0	1725.0	5.0	same gene	2021-12	2021	12
5423	5439	16	2	0.0703	5158.0	ORF1ab	1.0	1720.0	5174.0	ORF1ab	2.0	1725.0	5.0	same gene	2021-12	2021	12
5438	5444	6	2	0.0703	5173.0	ORF1ab	1.0	1725.0	5179.0	ORF1ab	1.0	1727.0	2.0	same gene	2021-12	2021	12
5423	5435	12	2	0.0703	5158.0	ORF1ab	1.0	1720.0	5170.0	ORF1ab	1.0	1724.0	4.0	same gene	2021-12	2021	12
5423	5433	10	2	0.0703	5158.0	ORF1ab	1.0	1720.0	5168.0	ORF1ab	2.0	1723.0	3.0	same gene	2021-12	2021	12
5423	5432	9	2	0.0703	5158.0	ORF1ab	1.0	1720.0	5167.0	ORF1ab	1.0	1723.0	3.0	same gene	2021-12	2021	12
5435	5448	13	2	0.0703	5170.0	ORF1ab	1.0	1724.0	5183.0	ORF1ab	2.0	1728.0	4.0	same gene	2021-12	2021	12
5435	5442	7	2	0.0703	5170.0	ORF1ab	1.0	1724.0	5177.0	ORF1ab	2.0	1726.0	2.0	same gene	2021-12	2021	12
5433	5448	15	2	0.0703	5168.0	ORF1ab	2.0	1723.0	5183.0	ORF1ab	2.0	1728.0	5.0	same gene	2021-12	2021	12
5433	5442	9	2	0.0703	5168.0	ORF1ab	2.0	1723.0	5177.0	ORF1ab	2.0	1726.0	3.0	same gene	2021-12	2021	12
5430	5443	13	2	0.0703	5165.0	ORF1ab	2.0	1722.0	5178.0	ORF1ab	3.0	1726.0	4.0	same gene	2021-12	2021	12
5433	5440	7	2	0.0703	5168.0	ORF1ab	2.0	1723.0	5175.0	ORF1ab	3.0	1725.0	2.0	same gene	2021-12	2021	12
5430	5440	10	2	0.0703	5165.0	ORF1ab	2.0	1722.0	5175.0	ORF1ab	3.0	1725.0	3.0	same gene	2021-12	2021	12
5442	5448	6	2	0.0703	5177.0	ORF1ab	2.0	1726.0	5183.0	ORF1ab	2.0	1728.0	2.0	same gene	2021-12	2021	12
5440	5445	5	2	0.0703	5175.0	ORF1ab	3.0	1725.0	5180.0	ORF1ab	2.0	1727.0	2.0	same gene	2021-12	2021	12
5430	5439	9	2	0.0703	5165.0	ORF1ab	2.0	1722.0	5174.0	ORF1ab	2.0	1725.0	3.0	same gene	2021-12	2021	12
5439	5448	9	2	0.0703	5174.0	ORF1ab	2.0	1725.0	5183.0	ORF1ab	2.0	1728.0	3.0	same gene	2021-12	2021	12
5440	5448	8	2	0.0703	5175.0	ORF1ab	3.0	1725.0	5183.0	ORF1ab	2.0	1728.0	3.0	same gene	2021-12	2021	12
5423	5448	25	2	0.0703	5158.0	ORF1ab	1.0	1720.0	5183.0	ORF1ab	2.0	1728.0	8.0	same gene	2021-12	2021	12
5423	5445	22	2	0.0703	5158.0	ORF1ab	1.0	1720.0	5180.0	ORF1ab	2.0	1727.0	7.0	same gene	2021-12	2021	12
5443	5448	5	2	0.0703	5178.0	ORF1ab	3.0	1726.0	5183.0	ORF1ab	2.0	1728.0	2.0	same gene	2021-12	2021	12
5440	5444	4	2	0.0703	5175.0	ORF1ab	3.0	1725.0	5179.0	ORF1ab	1.0	1727.0	2.0	same gene	2021-12	2021	12
5438	5448	10	2	0.0703	5173.0	ORF1ab	1.0	1725.0	5183.0	ORF1ab	2.0	1728.0	3.0	same gene	2021-12	2021	12
5430	5435	5	2	0.0703	5165.0	ORF1ab	2.0	1722.0	5170.0	ORF1ab	1.0	1724.0	2.0	same gene	2021-12	2021	12
5438	5445	7	2	0.0703	5173.0	ORF1ab	1.0	1725.0	5180.0	ORF1ab	2.0	1727.0	2.0	same gene	2021-12	2021	12
5423	5444	21	2	0.0703	5158.0	ORF1ab	1.0	1720.0	5179.0	ORF1ab	1.0	1727.0	7.0	same gene	2021-12	2021	12
5445	5424	21	2	0.07029	5180.0	ORF1ab	2.0	1727.0	5159.0	ORF1ab	2.0	1720.0	7.0	same gene	2021-12	2021	12
5439	5424	15	2	0.07029	5174.0	ORF1ab	2.0	1725.0	5159.0	ORF1ab	2.0	1720.0	5.0	same gene	2021-12	2021	12
5435	5424	11	2	0.07029	5170.0	ORF1ab	1.0	1724.0	5159.0	ORF1ab	2.0	1720.0	4.0	same gene	2021-12	2021	12
5433	5424	9	2	0.07029	5168.0	ORF1ab	2.0	1723.0	5159.0	ORF1ab	2.0	1720.0	3.0	same gene	2021-12	2021	12
5432	5424	8	2	0.07029	5167.0	ORF1ab	1.0	1723.0	5159.0	ORF1ab	2.0	1720.0	3.0	same gene	2021-12	2021	12
5443	5424	19	2	0.07029	5178.0	ORF1ab	3.0	1726.0	5159.0	ORF1ab	2.0	1720.0	6.0	same gene	2021-12	2021	12
5424	5432	8	2	0.07029	5159.0	ORF1ab	2.0	1720.0	5167.0	ORF1ab	1.0	1723.0	3.0	same gene	2021-12	2021	12
5424	5433	9	2	0.07029	5159.0	ORF1ab	2.0	1720.0	5168.0	ORF1ab	2.0	1723.0	3.0	same gene	2021-12	2021	12
5424	5435	11	2	0.07029	5159.0	ORF1ab	2.0	1720.0	5170.0	ORF1ab	1.0	1724.0	4.0	same gene	2021-12	2021	12
5424	5439	15	2	0.07029	5159.0	ORF1ab	2.0	1720.0	5174.0	ORF1ab	2.0	1725.0	5.0	same gene	2021-12	2021	12
5424	5443	19	2	0.07029	5159.0	ORF1ab	2.0	1720.0	5178.0	ORF1ab	3.0	1726.0	6.0	same gene	2021-12	2021	12
5424	5444	20	2	0.07029	5159.0	ORF1ab	2.0	1720.0	5179.0	ORF1ab	1.0	1727.0	7.0	same gene	2021-12	2021	12
5424	5445	21	2	0.07029	5159.0	ORF1ab	2.0	1720.0	5180.0	ORF1ab	2.0	1727.0	7.0	same gene	2021-12	2021	12
5444	5424	20	2	0.07029	5179.0	ORF1ab	1.0	1727.0	5159.0	ORF1ab	2.0	1720.0	7.0	same gene	2021-12	2021	12
5421	5442	21	2	0.07028	5156.0	ORF1ab	2.0	1719.0	5177.0	ORF1ab	2.0	1726.0	7.0	same gene	2021-12	2021	12
5421	5440	19	2	0.07028	5156.0	ORF1ab	2.0	1719.0	5175.0	ORF1ab	3.0	1725.0	6.0	same gene	2021-12	2021	12
5442	5421	21	2	0.07028	5177.0	ORF1ab	2.0	1726.0	5156.0	ORF1ab	2.0	1719.0	7.0	same gene	2021-12	2021	12
5440	5421	19	2	0.07028	5175.0	ORF1ab	3.0	1725.0	5156.0	ORF1ab	2.0	1719.0	6.0	same gene	2021-12	2021	12
5429	5445	16	2	0.07027	5164.0	ORF1ab	1.0	1722.0	5180.0	ORF1ab	2.0	1727.0	5.0	same gene	2021-12	2021	12
5429	5448	19	2	0.07027	5164.0	ORF1ab	1.0	1722.0	5183.0	ORF1ab	2.0	1728.0	6.0	same gene	2021-12	2021	12
5429	5442	13	2	0.07027	5164.0	ORF1ab	1.0	1722.0	5177.0	ORF1ab	2.0	1726.0	4.0	same gene	2021-12	2021	12
5429	5435	6	2	0.07027	5164.0	ORF1ab	1.0	1722.0	5170.0	ORF1ab	1.0	1724.0	2.0	same gene	2021-12	2021	12
5435	5429	6	2	0.07027	5170.0	ORF1ab	1.0	1724.0	5164.0	ORF1ab	1.0	1722.0	2.0	same gene	2021-12	2021	12
5429	5440	11	2	0.07027	5164.0	ORF1ab	1.0	1722.0	5175.0	ORF1ab	3.0	1725.0	3.0	same gene	2021-12	2021	12
5439	5429	10	2	0.07027	5174.0	ORF1ab	2.0	1725.0	5164.0	ORF1ab	1.0	1722.0	3.0	same gene	2021-12	2021	12
5429	5443	14	2	0.07027	5164.0	ORF1ab	1.0	1722.0	5178.0	ORF1ab	3.0	1726.0	4.0	same gene	2021-12	2021	12
5440	5429	11	2	0.07027	5175.0	ORF1ab	3.0	1725.0	5164.0	ORF1ab	1.0	1722.0	3.0	same gene	2021-12	2021	12
5442	5429	13	2	0.07027	5177.0	ORF1ab	2.0	1726.0	5164.0	ORF1ab	1.0	1722.0	4.0	same gene	2021-12	2021	12
5429	5439	10	2	0.07027	5164.0	ORF1ab	1.0	1722.0	5174.0	ORF1ab	2.0	1725.0	3.0	same gene	2021-12	2021	12
5443	5429	14	2	0.07027	5178.0	ORF1ab	3.0	1726.0	5164.0	ORF1ab	1.0	1722.0	4.0	same gene	2021-12	2021	12
5444	5429	15	2	0.07027	5179.0	ORF1ab	1.0	1727.0	5164.0	ORF1ab	1.0	1722.0	5.0	same gene	2021-12	2021	12
5445	5429	16	2	0.07027	5180.0	ORF1ab	2.0	1727.0	5164.0	ORF1ab	1.0	1722.0	5.0	same gene	2021-12	2021	12
5429	5444	15	2	0.07027	5164.0	ORF1ab	1.0	1722.0	5179.0	ORF1ab	1.0	1727.0	5.0	same gene	2021-12	2021	12
5448	5429	19	2	0.07027	5183.0	ORF1ab	2.0	1728.0	5164.0	ORF1ab	1.0	1722.0	6.0	same gene	2021-12	2021	12
5444	5450	6	2	0.07024	5179.0	ORF1ab	1.0	1727.0	5185.0	ORF1ab	1.0	1729.0	2.0	same gene	2021-12	2021	12
5444	5451	7	2	0.07024	5179.0	ORF1ab	1.0	1727.0	5186.0	ORF1ab	2.0	1729.0	2.0	same gene	2021-12	2021	12
5443	5451	8	2	0.07024	5178.0	ORF1ab	3.0	1726.0	5186.0	ORF1ab	2.0	1729.0	3.0	same gene	2021-12	2021	12
5445	5451	6	2	0.07024	5180.0	ORF1ab	2.0	1727.0	5186.0	ORF1ab	2.0	1729.0	2.0	same gene	2021-12	2021	12
5443	5450	7	2	0.07024	5178.0	ORF1ab	3.0	1726.0	5185.0	ORF1ab	1.0	1729.0	3.0	same gene	2021-12	2021	12
5450	5433	17	2	0.07024	5185.0	ORF1ab	1.0	1729.0	5168.0	ORF1ab	2.0	1723.0	6.0	same gene	2021-12	2021	12
5450	5443	7	2	0.07024	5185.0	ORF1ab	1.0	1729.0	5178.0	ORF1ab	3.0	1726.0	3.0	same gene	2021-12	2021	12
5445	5450	5	2	0.07024	5180.0	ORF1ab	2.0	1727.0	5185.0	ORF1ab	1.0	1729.0	2.0	same gene	2021-12	2021	12
5451	5443	8	2	0.07024	5186.0	ORF1ab	2.0	1729.0	5178.0	ORF1ab	3.0	1726.0	3.0	same gene	2021-12	2021	12
5451	5433	18	2	0.07024	5186.0	ORF1ab	2.0	1729.0	5168.0	ORF1ab	2.0	1723.0	6.0	same gene	2021-12	2021	12
5450	5439	11	2	0.07024	5185.0	ORF1ab	1.0	1729.0	5174.0	ORF1ab	2.0	1725.0	4.0	same gene	2021-12	2021	12
5432	5450	18	2	0.07024	5167.0	ORF1ab	1.0	1723.0	5185.0	ORF1ab	1.0	1729.0	6.0	same gene	2021-12	2021	12
5450	5444	6	2	0.07024	5185.0	ORF1ab	1.0	1729.0	5179.0	ORF1ab	1.0	1727.0	2.0	same gene	2021-12	2021	12
5451	5444	7	2	0.07024	5186.0	ORF1ab	2.0	1729.0	5179.0	ORF1ab	1.0	1727.0	2.0	same gene	2021-12	2021	12
5450	5445	5	2	0.07024	5185.0	ORF1ab	1.0	1729.0	5180.0	ORF1ab	2.0	1727.0	2.0	same gene	2021-12	2021	12
5451	5445	6	2	0.07024	5186.0	ORF1ab	2.0	1729.0	5180.0	ORF1ab	2.0	1727.0	2.0	same gene	2021-12	2021	12
5435	5450	15	2	0.07024	5170.0	ORF1ab	1.0	1724.0	5185.0	ORF1ab	1.0	1729.0	5.0	same gene	2021-12	2021	12
5451	5439	12	2	0.07024	5186.0	ORF1ab	2.0	1729.0	5174.0	ORF1ab	2.0	1725.0	4.0	same gene	2021-12	2021	12
5435	5451	16	2	0.07024	5170.0	ORF1ab	1.0	1724.0	5186.0	ORF1ab	2.0	1729.0	5.0	same gene	2021-12	2021	12
5433	5451	18	2	0.07024	5168.0	ORF1ab	2.0	1723.0	5186.0	ORF1ab	2.0	1729.0	6.0	same gene	2021-12	2021	12
5439	5450	11	2	0.07024	5174.0	ORF1ab	2.0	1725.0	5185.0	ORF1ab	1.0	1729.0	4.0	same gene	2021-12	2021	12
5450	5432	18	2	0.07024	5185.0	ORF1ab	1.0	1729.0	5167.0	ORF1ab	1.0	1723.0	6.0	same gene	2021-12	2021	12
5450	5435	15	2	0.07024	5185.0	ORF1ab	1.0	1729.0	5170.0	ORF1ab	1.0	1724.0	5.0	same gene	2021-12	2021	12
5432	5451	19	2	0.07024	5167.0	ORF1ab	1.0	1723.0	5186.0	ORF1ab	2.0	1729.0	6.0	same gene	2021-12	2021	12
5451	5435	16	2	0.07024	5186.0	ORF1ab	2.0	1729.0	5170.0	ORF1ab	1.0	1724.0	5.0	same gene	2021-12	2021	12
5439	5451	12	2	0.07024	5174.0	ORF1ab	2.0	1725.0	5186.0	ORF1ab	2.0	1729.0	4.0	same gene	2021-12	2021	12
5451	5432	19	2	0.07024	5186.0	ORF1ab	2.0	1729.0	5167.0	ORF1ab	1.0	1723.0	6.0	same gene	2021-12	2021	12
5433	5450	17	2	0.07024	5168.0	ORF1ab	2.0	1723.0	5185.0	ORF1ab	1.0	1729.0	6.0	same gene	2021-12	2021	12
5428	5444	16	2	0.07023	5163.0	ORF1ab	3.0	1721.0	5179.0	ORF1ab	1.0	1727.0	6.0	same gene	2021-12	2021	12
5428	5435	7	2	0.07023	5163.0	ORF1ab	3.0	1721.0	5170.0	ORF1ab	1.0	1724.0	3.0	same gene	2021-12	2021	12
5428	5433	5	2	0.07023	5163.0	ORF1ab	3.0	1721.0	5168.0	ORF1ab	2.0	1723.0	2.0	same gene	2021-12	2021	12
5428	5432	4	2	0.07023	5163.0	ORF1ab	3.0	1721.0	5167.0	ORF1ab	1.0	1723.0	2.0	same gene	2021-12	2021	12
5428	5439	11	2	0.07023	5163.0	ORF1ab	3.0	1721.0	5174.0	ORF1ab	2.0	1725.0	4.0	same gene	2021-12	2021	12
5432	5428	4	2	0.07023	5167.0	ORF1ab	1.0	1723.0	5163.0	ORF1ab	3.0	1721.0	2.0	same gene	2021-12	2021	12
5445	5428	17	2	0.07023	5180.0	ORF1ab	2.0	1727.0	5163.0	ORF1ab	3.0	1721.0	6.0	same gene	2021-12	2021	12
5433	5428	5	2	0.07023	5168.0	ORF1ab	2.0	1723.0	5163.0	ORF1ab	3.0	1721.0	2.0	same gene	2021-12	2021	12
5435	5428	7	2	0.07023	5170.0	ORF1ab	1.0	1724.0	5163.0	ORF1ab	3.0	1721.0	3.0	same gene	2021-12	2021	12
5439	5428	11	2	0.07023	5174.0	ORF1ab	2.0	1725.0	5163.0	ORF1ab	3.0	1721.0	4.0	same gene	2021-12	2021	12
5443	5428	15	2	0.07023	5178.0	ORF1ab	3.0	1726.0	5163.0	ORF1ab	3.0	1721.0	5.0	same gene	2021-12	2021	12
5444	5428	16	2	0.07023	5179.0	ORF1ab	1.0	1727.0	5163.0	ORF1ab	3.0	1721.0	6.0	same gene	2021-12	2021	12
5428	5445	17	2	0.07023	5163.0	ORF1ab	3.0	1721.0	5180.0	ORF1ab	2.0	1727.0	6.0	same gene	2021-12	2021	12
5428	5443	15	2	0.07023	5163.0	ORF1ab	3.0	1721.0	5178.0	ORF1ab	3.0	1726.0	5.0	same gene	2021-12	2021	12
5443	5447	4	2	0.07022	5178.0	ORF1ab	3.0	1726.0	5182.0	ORF1ab	1.0	1728.0	2.0	same gene	2021-12	2021	12
5439	5434	5	2	0.07022	5174.0	ORF1ab	2.0	1725.0	5169.0	ORF1ab	3.0	1723.0	2.0	same gene	2021-12	2021	12
5432	5447	15	2	0.07022	5167.0	ORF1ab	1.0	1723.0	5182.0	ORF1ab	1.0	1728.0	5.0	same gene	2021-12	2021	12
5447	5432	15	2	0.07022	5182.0	ORF1ab	1.0	1728.0	5167.0	ORF1ab	1.0	1723.0	5.0	same gene	2021-12	2021	12
5442	5447	5	2	0.07022	5177.0	ORF1ab	2.0	1726.0	5182.0	ORF1ab	1.0	1728.0	2.0	same gene	2021-12	2021	12
5438	5447	9	2	0.07022	5173.0	ORF1ab	1.0	1725.0	5182.0	ORF1ab	1.0	1728.0	3.0	same gene	2021-12	2021	12
5430	5447	17	2	0.07022	5165.0	ORF1ab	2.0	1722.0	5182.0	ORF1ab	1.0	1728.0	6.0	same gene	2021-12	2021	12
5439	5447	8	2	0.07022	5174.0	ORF1ab	2.0	1725.0	5182.0	ORF1ab	1.0	1728.0	3.0	same gene	2021-12	2021	12
5438	5434	4	2	0.07022	5173.0	ORF1ab	1.0	1725.0	5169.0	ORF1ab	3.0	1723.0	2.0	same gene	2021-12	2021	12
5440	5447	7	2	0.07022	5175.0	ORF1ab	3.0	1725.0	5182.0	ORF1ab	1.0	1728.0	3.0	same gene	2021-12	2021	12
5447	5430	17	2	0.07022	5182.0	ORF1ab	1.0	1728.0	5165.0	ORF1ab	2.0	1722.0	6.0	same gene	2021-12	2021	12
5447	5433	14	2	0.07022	5182.0	ORF1ab	1.0	1728.0	5168.0	ORF1ab	2.0	1723.0	5.0	same gene	2021-12	2021	12
5423	5447	24	2	0.07022	5158.0	ORF1ab	1.0	1720.0	5182.0	ORF1ab	1.0	1728.0	8.0	same gene	2021-12	2021	12
5440	5434	6	2	0.07022	5175.0	ORF1ab	3.0	1725.0	5169.0	ORF1ab	3.0	1723.0	2.0	same gene	2021-12	2021	12
5447	5435	12	2	0.07022	5182.0	ORF1ab	1.0	1728.0	5170.0	ORF1ab	1.0	1724.0	4.0	same gene	2021-12	2021	12
5433	5447	14	2	0.07022	5168.0	ORF1ab	2.0	1723.0	5182.0	ORF1ab	1.0	1728.0	5.0	same gene	2021-12	2021	12
5447	5438	9	2	0.07022	5182.0	ORF1ab	1.0	1728.0	5173.0	ORF1ab	1.0	1725.0	3.0	same gene	2021-12	2021	12
5434	5438	4	2	0.07022	5169.0	ORF1ab	3.0	1723.0	5173.0	ORF1ab	1.0	1725.0	2.0	same gene	2021-12	2021	12
5434	5439	5	2	0.07022	5169.0	ORF1ab	3.0	1723.0	5174.0	ORF1ab	2.0	1725.0	2.0	same gene	2021-12	2021	12
5434	5440	6	2	0.07022	5169.0	ORF1ab	3.0	1723.0	5175.0	ORF1ab	3.0	1725.0	2.0	same gene	2021-12	2021	12
5447	5423	24	2	0.07022	5182.0	ORF1ab	1.0	1728.0	5158.0	ORF1ab	1.0	1720.0	8.0	same gene	2021-12	2021	12
5447	5439	8	2	0.07022	5182.0	ORF1ab	1.0	1728.0	5174.0	ORF1ab	2.0	1725.0	3.0	same gene	2021-12	2021	12
5442	5434	8	2	0.07022	5177.0	ORF1ab	2.0	1726.0	5169.0	ORF1ab	3.0	1723.0	3.0	same gene	2021-12	2021	12
5434	5423	11	2	0.07022	5169.0	ORF1ab	3.0	1723.0	5158.0	ORF1ab	1.0	1720.0	3.0	same gene	2021-12	2021	12
5447	5440	7	2	0.07022	5182.0	ORF1ab	1.0	1728.0	5175.0	ORF1ab	3.0	1725.0	3.0	same gene	2021-12	2021	12
5444	5434	10	2	0.07022	5179.0	ORF1ab	1.0	1727.0	5169.0	ORF1ab	3.0	1723.0	4.0	same gene	2021-12	2021	12
5447	5442	5	2	0.07022	5182.0	ORF1ab	1.0	1728.0	5177.0	ORF1ab	2.0	1726.0	2.0	same gene	2021-12	2021	12
5447	5443	4	2	0.07022	5182.0	ORF1ab	1.0	1728.0	5178.0	ORF1ab	3.0	1726.0	2.0	same gene	2021-12	2021	12
5434	5442	8	2	0.07022	5169.0	ORF1ab	3.0	1723.0	5177.0	ORF1ab	2.0	1726.0	3.0	same gene	2021-12	2021	12
5434	5443	9	2	0.07022	5169.0	ORF1ab	3.0	1723.0	5178.0	ORF1ab	3.0	1726.0	3.0	same gene	2021-12	2021	12
5448	5434	14	2	0.07022	5183.0	ORF1ab	2.0	1728.0	5169.0	ORF1ab	3.0	1723.0	5.0	same gene	2021-12	2021	12
5434	5444	10	2	0.07022	5169.0	ORF1ab	3.0	1723.0	5179.0	ORF1ab	1.0	1727.0	4.0	same gene	2021-12	2021	12
5434	5445	11	2	0.07022	5169.0	ORF1ab	3.0	1723.0	5180.0	ORF1ab	2.0	1727.0	4.0	same gene	2021-12	2021	12
5434	5448	14	2	0.07022	5169.0	ORF1ab	3.0	1723.0	5183.0	ORF1ab	2.0	1728.0	5.0	same gene	2021-12	2021	12
5435	5447	12	2	0.07022	5170.0	ORF1ab	1.0	1724.0	5182.0	ORF1ab	1.0	1728.0	4.0	same gene	2021-12	2021	12
5445	5434	11	2	0.07022	5180.0	ORF1ab	2.0	1727.0	5169.0	ORF1ab	3.0	1723.0	4.0	same gene	2021-12	2021	12
5423	5434	11	2	0.07022	5158.0	ORF1ab	1.0	1720.0	5169.0	ORF1ab	3.0	1723.0	3.0	same gene	2021-12	2021	12
5443	5434	9	2	0.07022	5178.0	ORF1ab	3.0	1726.0	5169.0	ORF1ab	3.0	1723.0	3.0	same gene	2021-12	2021	12
5449	5432	17	2	0.07021	5184.0	ORF1ab	3.0	1728.0	5167.0	ORF1ab	1.0	1723.0	5.0	same gene	2021-12	2021	12
5423	5449	26	2	0.07021	5158.0	ORF1ab	1.0	1720.0	5184.0	ORF1ab	3.0	1728.0	8.0	same gene	2021-12	2021	12
5449	5435	14	2	0.07021	5184.0	ORF1ab	3.0	1728.0	5170.0	ORF1ab	1.0	1724.0	4.0	same gene	2021-12	2021	12
5439	5449	10	2	0.07021	5174.0	ORF1ab	2.0	1725.0	5184.0	ORF1ab	3.0	1728.0	3.0	same gene	2021-12	2021	12
5449	5439	10	2	0.07021	5184.0	ORF1ab	3.0	1728.0	5174.0	ORF1ab	2.0	1725.0	3.0	same gene	2021-12	2021	12
5433	5449	16	2	0.07021	5168.0	ORF1ab	2.0	1723.0	5184.0	ORF1ab	3.0	1728.0	5.0	same gene	2021-12	2021	12
5449	5438	11	2	0.07021	5184.0	ORF1ab	3.0	1728.0	5173.0	ORF1ab	1.0	1725.0	3.0	same gene	2021-12	2021	12
5449	5433	16	2	0.07021	5184.0	ORF1ab	3.0	1728.0	5168.0	ORF1ab	2.0	1723.0	5.0	same gene	2021-12	2021	12
5449	5440	9	2	0.07021	5184.0	ORF1ab	3.0	1728.0	5175.0	ORF1ab	3.0	1725.0	3.0	same gene	2021-12	2021	12
5449	5442	7	2	0.07021	5184.0	ORF1ab	3.0	1728.0	5177.0	ORF1ab	2.0	1726.0	2.0	same gene	2021-12	2021	12
5438	5449	11	2	0.07021	5173.0	ORF1ab	1.0	1725.0	5184.0	ORF1ab	3.0	1728.0	3.0	same gene	2021-12	2021	12
5449	5443	6	2	0.07021	5184.0	ORF1ab	3.0	1728.0	5178.0	ORF1ab	3.0	1726.0	2.0	same gene	2021-12	2021	12
5430	5449	19	2	0.07021	5165.0	ORF1ab	2.0	1722.0	5184.0	ORF1ab	3.0	1728.0	6.0	same gene	2021-12	2021	12
5432	5449	17	2	0.07021	5167.0	ORF1ab	1.0	1723.0	5184.0	ORF1ab	3.0	1728.0	5.0	same gene	2021-12	2021	12
5435	5449	14	2	0.07021	5170.0	ORF1ab	1.0	1724.0	5184.0	ORF1ab	3.0	1728.0	4.0	same gene	2021-12	2021	12
5449	5430	19	2	0.07021	5184.0	ORF1ab	3.0	1728.0	5165.0	ORF1ab	2.0	1722.0	6.0	same gene	2021-12	2021	12
5443	5449	6	2	0.07021	5178.0	ORF1ab	3.0	1726.0	5184.0	ORF1ab	3.0	1728.0	2.0	same gene	2021-12	2021	12
5442	5449	7	2	0.07021	5177.0	ORF1ab	2.0	1726.0	5184.0	ORF1ab	3.0	1728.0	2.0	same gene	2021-12	2021	12
5449	5423	26	2	0.07021	5184.0	ORF1ab	3.0	1728.0	5158.0	ORF1ab	1.0	1720.0	8.0	same gene	2021-12	2021	12
5440	5449	9	2	0.07021	5175.0	ORF1ab	3.0	1725.0	5184.0	ORF1ab	3.0	1728.0	3.0	same gene	2021-12	2021	12
5426	5445	19	2	0.0702	5161.0	ORF1ab	1.0	1721.0	5180.0	ORF1ab	2.0	1727.0	6.0	same gene	2021-12	2021	12
5433	5426	7	2	0.0702	5168.0	ORF1ab	2.0	1723.0	5161.0	ORF1ab	1.0	1721.0	2.0	same gene	2021-12	2021	12
5427	5433	6	2	0.0702	5162.0	ORF1ab	2.0	1721.0	5168.0	ORF1ab	2.0	1723.0	2.0	same gene	2021-12	2021	12
5427	5435	8	2	0.0702	5162.0	ORF1ab	2.0	1721.0	5170.0	ORF1ab	1.0	1724.0	3.0	same gene	2021-12	2021	12
5425	5435	10	2	0.0702	5160.0	ORF1ab	3.0	1720.0	5170.0	ORF1ab	1.0	1724.0	4.0	same gene	2021-12	2021	12
5425	5433	8	2	0.0702	5160.0	ORF1ab	3.0	1720.0	5168.0	ORF1ab	2.0	1723.0	3.0	same gene	2021-12	2021	12
5425	5432	7	2	0.0702	5160.0	ORF1ab	3.0	1720.0	5167.0	ORF1ab	1.0	1723.0	3.0	same gene	2021-12	2021	12
5427	5439	12	2	0.0702	5162.0	ORF1ab	2.0	1721.0	5174.0	ORF1ab	2.0	1725.0	4.0	same gene	2021-12	2021	12
5427	5440	13	2	0.0702	5162.0	ORF1ab	2.0	1721.0	5175.0	ORF1ab	3.0	1725.0	4.0	same gene	2021-12	2021	12
5435	5426	9	2	0.0702	5170.0	ORF1ab	1.0	1724.0	5161.0	ORF1ab	1.0	1721.0	3.0	same gene	2021-12	2021	12
5425	5439	14	2	0.0702	5160.0	ORF1ab	3.0	1720.0	5174.0	ORF1ab	2.0	1725.0	5.0	same gene	2021-12	2021	12
5439	5426	13	2	0.0702	5174.0	ORF1ab	2.0	1725.0	5161.0	ORF1ab	1.0	1721.0	4.0	same gene	2021-12	2021	12
5427	5442	15	2	0.0702	5162.0	ORF1ab	2.0	1721.0	5177.0	ORF1ab	2.0	1726.0	5.0	same gene	2021-12	2021	12
5427	5443	16	2	0.0702	5162.0	ORF1ab	2.0	1721.0	5178.0	ORF1ab	3.0	1726.0	5.0	same gene	2021-12	2021	12
5440	5426	14	2	0.0702	5175.0	ORF1ab	3.0	1725.0	5161.0	ORF1ab	1.0	1721.0	4.0	same gene	2021-12	2021	12
5427	5444	17	2	0.0702	5162.0	ORF1ab	2.0	1721.0	5179.0	ORF1ab	1.0	1727.0	6.0	same gene	2021-12	2021	12
5427	5432	5	2	0.0702	5162.0	ORF1ab	2.0	1721.0	5167.0	ORF1ab	1.0	1723.0	2.0	same gene	2021-12	2021	12
5426	5448	22	2	0.0702	5161.0	ORF1ab	1.0	1721.0	5183.0	ORF1ab	2.0	1728.0	7.0	same gene	2021-12	2021	12
5425	5443	18	2	0.0702	5160.0	ORF1ab	3.0	1720.0	5178.0	ORF1ab	3.0	1726.0	6.0	same gene	2021-12	2021	12
5443	5426	17	2	0.0702	5178.0	ORF1ab	3.0	1726.0	5161.0	ORF1ab	1.0	1721.0	5.0	same gene	2021-12	2021	12
5426	5432	6	2	0.0702	5161.0	ORF1ab	1.0	1721.0	5167.0	ORF1ab	1.0	1723.0	2.0	same gene	2021-12	2021	12
5426	5433	7	2	0.0702	5161.0	ORF1ab	1.0	1721.0	5168.0	ORF1ab	2.0	1723.0	2.0	same gene	2021-12	2021	12
5426	5435	9	2	0.0702	5161.0	ORF1ab	1.0	1721.0	5170.0	ORF1ab	1.0	1724.0	3.0	same gene	2021-12	2021	12
5426	5439	13	2	0.0702	5161.0	ORF1ab	1.0	1721.0	5174.0	ORF1ab	2.0	1725.0	4.0	same gene	2021-12	2021	12
5426	5440	14	2	0.0702	5161.0	ORF1ab	1.0	1721.0	5175.0	ORF1ab	3.0	1725.0	4.0	same gene	2021-12	2021	12
5426	5442	16	2	0.0702	5161.0	ORF1ab	1.0	1721.0	5177.0	ORF1ab	2.0	1726.0	5.0	same gene	2021-12	2021	12
5426	5443	17	2	0.0702	5161.0	ORF1ab	1.0	1721.0	5178.0	ORF1ab	3.0	1726.0	5.0	same gene	2021-12	2021	12
5432	5425	7	2	0.0702	5167.0	ORF1ab	1.0	1723.0	5160.0	ORF1ab	3.0	1720.0	3.0	same gene	2021-12	2021	12
5433	5425	8	2	0.0702	5168.0	ORF1ab	2.0	1723.0	5160.0	ORF1ab	3.0	1720.0	3.0	same gene	2021-12	2021	12
5435	5425	10	2	0.0702	5170.0	ORF1ab	1.0	1724.0	5160.0	ORF1ab	3.0	1720.0	4.0	same gene	2021-12	2021	12
5439	5425	14	2	0.0702	5174.0	ORF1ab	2.0	1725.0	5160.0	ORF1ab	3.0	1720.0	5.0	same gene	2021-12	2021	12
5443	5425	18	2	0.0702	5178.0	ORF1ab	3.0	1726.0	5160.0	ORF1ab	3.0	1720.0	6.0	same gene	2021-12	2021	12
5444	5425	19	2	0.0702	5179.0	ORF1ab	1.0	1727.0	5160.0	ORF1ab	3.0	1720.0	7.0	same gene	2021-12	2021	12
5445	5425	20	2	0.0702	5180.0	ORF1ab	2.0	1727.0	5160.0	ORF1ab	3.0	1720.0	7.0	same gene	2021-12	2021	12
5432	5426	6	2	0.0702	5167.0	ORF1ab	1.0	1723.0	5161.0	ORF1ab	1.0	1721.0	2.0	same gene	2021-12	2021	12
5426	5444	18	2	0.0702	5161.0	ORF1ab	1.0	1721.0	5179.0	ORF1ab	1.0	1727.0	6.0	same gene	2021-12	2021	12
5425	5444	19	2	0.0702	5160.0	ORF1ab	3.0	1720.0	5179.0	ORF1ab	1.0	1727.0	7.0	same gene	2021-12	2021	12
5442	5426	16	2	0.0702	5177.0	ORF1ab	2.0	1726.0	5161.0	ORF1ab	1.0	1721.0	5.0	same gene	2021-12	2021	12
5425	5445	20	2	0.0702	5160.0	ORF1ab	3.0	1720.0	5180.0	ORF1ab	2.0	1727.0	7.0	same gene	2021-12	2021	12
5444	5426	18	2	0.0702	5179.0	ORF1ab	1.0	1727.0	5161.0	ORF1ab	1.0	1721.0	6.0	same gene	2021-12	2021	12
5427	5448	21	2	0.0702	5162.0	ORF1ab	2.0	1721.0	5183.0	ORF1ab	2.0	1728.0	7.0	same gene	2021-12	2021	12
5448	5427	21	2	0.0702	5183.0	ORF1ab	2.0	1728.0	5162.0	ORF1ab	2.0	1721.0	7.0	same gene	2021-12	2021	12
5445	5427	18	2	0.0702	5180.0	ORF1ab	2.0	1727.0	5162.0	ORF1ab	2.0	1721.0	6.0	same gene	2021-12	2021	12
5444	5427	17	2	0.0702	5179.0	ORF1ab	1.0	1727.0	5162.0	ORF1ab	2.0	1721.0	6.0	same gene	2021-12	2021	12
5443	5427	16	2	0.0702	5178.0	ORF1ab	3.0	1726.0	5162.0	ORF1ab	2.0	1721.0	5.0	same gene	2021-12	2021	12
5440	5427	13	2	0.0702	5175.0	ORF1ab	3.0	1725.0	5162.0	ORF1ab	2.0	1721.0	4.0	same gene	2021-12	2021	12
5439	5427	12	2	0.0702	5174.0	ORF1ab	2.0	1725.0	5162.0	ORF1ab	2.0	1721.0	4.0	same gene	2021-12	2021	12
5435	5427	8	2	0.0702	5170.0	ORF1ab	1.0	1724.0	5162.0	ORF1ab	2.0	1721.0	3.0	same gene	2021-12	2021	12
5433	5427	6	2	0.0702	5168.0	ORF1ab	2.0	1723.0	5162.0	ORF1ab	2.0	1721.0	2.0	same gene	2021-12	2021	12
5432	5427	5	2	0.0702	5167.0	ORF1ab	1.0	1723.0	5162.0	ORF1ab	2.0	1721.0	2.0	same gene	2021-12	2021	12
5442	5427	15	2	0.0702	5177.0	ORF1ab	2.0	1726.0	5162.0	ORF1ab	2.0	1721.0	5.0	same gene	2021-12	2021	12
5448	5426	22	2	0.0702	5183.0	ORF1ab	2.0	1728.0	5161.0	ORF1ab	1.0	1721.0	7.0	same gene	2021-12	2021	12
5427	5445	18	2	0.0702	5162.0	ORF1ab	2.0	1721.0	5180.0	ORF1ab	2.0	1727.0	6.0	same gene	2021-12	2021	12
5445	5426	19	2	0.0702	5180.0	ORF1ab	2.0	1727.0	5161.0	ORF1ab	1.0	1721.0	6.0	same gene	2021-12	2021	12
5446	5435	11	2	0.07018	5181.0	ORF1ab	3.0	1727.0	5170.0	ORF1ab	1.0	1724.0	3.0	same gene	2021-12	2021	12
5439	5446	7	2	0.07018	5174.0	ORF1ab	2.0	1725.0	5181.0	ORF1ab	3.0	1727.0	2.0	same gene	2021-12	2021	12
5435	5446	11	2	0.07018	5170.0	ORF1ab	1.0	1724.0	5181.0	ORF1ab	3.0	1727.0	3.0	same gene	2021-12	2021	12
5440	5446	6	2	0.07018	5175.0	ORF1ab	3.0	1725.0	5181.0	ORF1ab	3.0	1727.0	2.0	same gene	2021-12	2021	12
5433	5446	13	2	0.07018	5168.0	ORF1ab	2.0	1723.0	5181.0	ORF1ab	3.0	1727.0	4.0	same gene	2021-12	2021	12
5446	5439	7	2	0.07018	5181.0	ORF1ab	3.0	1727.0	5174.0	ORF1ab	2.0	1725.0	2.0	same gene	2021-12	2021	12
5432	5446	14	2	0.07018	5167.0	ORF1ab	1.0	1723.0	5181.0	ORF1ab	3.0	1727.0	4.0	same gene	2021-12	2021	12
5446	5432	14	2	0.07018	5181.0	ORF1ab	3.0	1727.0	5167.0	ORF1ab	1.0	1723.0	4.0	same gene	2021-12	2021	12
5446	5433	13	2	0.07018	5181.0	ORF1ab	3.0	1727.0	5168.0	ORF1ab	2.0	1723.0	4.0	same gene	2021-12	2021	12
5446	5440	6	2	0.07018	5181.0	ORF1ab	3.0	1727.0	5175.0	ORF1ab	3.0	1725.0	2.0	same gene	2021-12	2021	12
5431	5438	7	2	0.07016	5166.0	ORF1ab	3.0	1722.0	5173.0	ORF1ab	1.0	1725.0	3.0	same gene	2021-12	2021	12
5431	5439	8	2	0.07016	5166.0	ORF1ab	3.0	1722.0	5174.0	ORF1ab	2.0	1725.0	3.0	same gene	2021-12	2021	12
5431	5435	4	2	0.07016	5166.0	ORF1ab	3.0	1722.0	5170.0	ORF1ab	1.0	1724.0	2.0	same gene	2021-12	2021	12
5439	5431	8	2	0.07016	5174.0	ORF1ab	2.0	1725.0	5166.0	ORF1ab	3.0	1722.0	3.0	same gene	2021-12	2021	12
5431	5440	9	2	0.07016	5166.0	ORF1ab	3.0	1722.0	5175.0	ORF1ab	3.0	1725.0	3.0	same gene	2021-12	2021	12
5440	5431	9	2	0.07016	5175.0	ORF1ab	3.0	1725.0	5166.0	ORF1ab	3.0	1722.0	3.0	same gene	2021-12	2021	12
5431	5442	11	2	0.07016	5166.0	ORF1ab	3.0	1722.0	5177.0	ORF1ab	2.0	1726.0	4.0	same gene	2021-12	2021	12
5431	5444	13	2	0.07016	5166.0	ORF1ab	3.0	1722.0	5179.0	ORF1ab	1.0	1727.0	5.0	same gene	2021-12	2021	12
5431	5423	8	2	0.07016	5166.0	ORF1ab	3.0	1722.0	5158.0	ORF1ab	1.0	1720.0	2.0	same gene	2021-12	2021	12
5431	5443	12	2	0.07016	5166.0	ORF1ab	3.0	1722.0	5178.0	ORF1ab	3.0	1726.0	4.0	same gene	2021-12	2021	12
5435	5431	4	2	0.07016	5170.0	ORF1ab	1.0	1724.0	5166.0	ORF1ab	3.0	1722.0	2.0	same gene	2021-12	2021	12
5431	5445	14	2	0.07016	5166.0	ORF1ab	3.0	1722.0	5180.0	ORF1ab	2.0	1727.0	5.0	same gene	2021-12	2021	12
5442	5431	11	2	0.07016	5177.0	ORF1ab	2.0	1726.0	5166.0	ORF1ab	3.0	1722.0	4.0	same gene	2021-12	2021	12
5443	5431	12	2	0.07016	5178.0	ORF1ab	3.0	1726.0	5166.0	ORF1ab	3.0	1722.0	4.0	same gene	2021-12	2021	12
5431	5448	17	2	0.07016	5166.0	ORF1ab	3.0	1722.0	5183.0	ORF1ab	2.0	1728.0	6.0	same gene	2021-12	2021	12
5438	5431	7	2	0.07016	5173.0	ORF1ab	1.0	1725.0	5166.0	ORF1ab	3.0	1722.0	3.0	same gene	2021-12	2021	12
5444	5431	13	2	0.07016	5179.0	ORF1ab	1.0	1727.0	5166.0	ORF1ab	3.0	1722.0	5.0	same gene	2021-12	2021	12
5445	5431	14	2	0.07016	5180.0	ORF1ab	2.0	1727.0	5166.0	ORF1ab	3.0	1722.0	5.0	same gene	2021-12	2021	12
5423	5431	8	2	0.07016	5158.0	ORF1ab	1.0	1720.0	5166.0	ORF1ab	3.0	1722.0	2.0	same gene	2021-12	2021	12
5448	5431	17	2	0.07016	5183.0	ORF1ab	2.0	1728.0	5166.0	ORF1ab	3.0	1722.0	6.0	same gene	2021-12	2021	12
5442	5436	6	2	0.07015	5177.0	ORF1ab	2.0	1726.0	5171.0	ORF1ab	2.0	1724.0	2.0	same gene	2021-12	2021	12
5436	5423	13	2	0.07015	5171.0	ORF1ab	2.0	1724.0	5158.0	ORF1ab	1.0	1720.0	4.0	same gene	2021-12	2021	12
5436	5430	6	2	0.07015	5171.0	ORF1ab	2.0	1724.0	5165.0	ORF1ab	2.0	1722.0	2.0	same gene	2021-12	2021	12
5448	5436	12	2	0.07015	5183.0	ORF1ab	2.0	1728.0	5171.0	ORF1ab	2.0	1724.0	4.0	same gene	2021-12	2021	12
5443	5436	7	2	0.07015	5178.0	ORF1ab	3.0	1726.0	5171.0	ORF1ab	2.0	1724.0	2.0	same gene	2021-12	2021	12
5445	5436	9	2	0.07015	5180.0	ORF1ab	2.0	1727.0	5171.0	ORF1ab	2.0	1724.0	3.0	same gene	2021-12	2021	12
5444	5436	8	2	0.07015	5179.0	ORF1ab	1.0	1727.0	5171.0	ORF1ab	2.0	1724.0	3.0	same gene	2021-12	2021	12
5423	5436	13	2	0.07015	5158.0	ORF1ab	1.0	1720.0	5171.0	ORF1ab	2.0	1724.0	4.0	same gene	2021-12	2021	12
5436	5442	6	2	0.07015	5171.0	ORF1ab	2.0	1724.0	5177.0	ORF1ab	2.0	1726.0	2.0	same gene	2021-12	2021	12
5436	5443	7	2	0.07015	5171.0	ORF1ab	2.0	1724.0	5178.0	ORF1ab	3.0	1726.0	2.0	same gene	2021-12	2021	12
5436	5444	8	2	0.07015	5171.0	ORF1ab	2.0	1724.0	5179.0	ORF1ab	1.0	1727.0	3.0	same gene	2021-12	2021	12
5436	5445	9	2	0.07015	5171.0	ORF1ab	2.0	1724.0	5180.0	ORF1ab	2.0	1727.0	3.0	same gene	2021-12	2021	12
5430	5436	6	2	0.07015	5165.0	ORF1ab	2.0	1722.0	5171.0	ORF1ab	2.0	1724.0	2.0	same gene	2021-12	2021	12
5436	5448	12	2	0.07015	5171.0	ORF1ab	2.0	1724.0	5183.0	ORF1ab	2.0	1728.0	4.0	same gene	2021-12	2021	12
5422	5433	11	2	0.07013	5157.0	ORF1ab	3.0	1719.0	5168.0	ORF1ab	2.0	1723.0	4.0	same gene	2021-12	2021	12
5422	5448	26	2	0.07013	5157.0	ORF1ab	3.0	1719.0	5183.0	ORF1ab	2.0	1728.0	9.0	same gene	2021-12	2021	12
5422	5445	23	2	0.07013	5157.0	ORF1ab	3.0	1719.0	5180.0	ORF1ab	2.0	1727.0	8.0	same gene	2021-12	2021	12
5422	5444	22	2	0.07013	5157.0	ORF1ab	3.0	1719.0	5179.0	ORF1ab	1.0	1727.0	8.0	same gene	2021-12	2021	12
5422	5443	21	2	0.07013	5157.0	ORF1ab	3.0	1719.0	5178.0	ORF1ab	3.0	1726.0	7.0	same gene	2021-12	2021	12
5422	5442	20	2	0.07013	5157.0	ORF1ab	3.0	1719.0	5177.0	ORF1ab	2.0	1726.0	7.0	same gene	2021-12	2021	12
5422	5440	18	2	0.07013	5157.0	ORF1ab	3.0	1719.0	5175.0	ORF1ab	3.0	1725.0	6.0	same gene	2021-12	2021	12
5422	5439	17	2	0.07013	5157.0	ORF1ab	3.0	1719.0	5174.0	ORF1ab	2.0	1725.0	6.0	same gene	2021-12	2021	12
5422	5435	13	2	0.07013	5157.0	ORF1ab	3.0	1719.0	5170.0	ORF1ab	1.0	1724.0	5.0	same gene	2021-12	2021	12
5422	5432	10	2	0.07013	5157.0	ORF1ab	3.0	1719.0	5167.0	ORF1ab	1.0	1723.0	4.0	same gene	2021-12	2021	12
5433	5422	11	2	0.07013	5168.0	ORF1ab	2.0	1723.0	5157.0	ORF1ab	3.0	1719.0	4.0	same gene	2021-12	2021	12
5432	5422	10	2	0.07013	5167.0	ORF1ab	1.0	1723.0	5157.0	ORF1ab	3.0	1719.0	4.0	same gene	2021-12	2021	12
5435	5422	13	2	0.07013	5170.0	ORF1ab	1.0	1724.0	5157.0	ORF1ab	3.0	1719.0	5.0	same gene	2021-12	2021	12
5448	5422	26	2	0.07013	5183.0	ORF1ab	2.0	1728.0	5157.0	ORF1ab	3.0	1719.0	9.0	same gene	2021-12	2021	12
5445	5422	23	2	0.07013	5180.0	ORF1ab	2.0	1727.0	5157.0	ORF1ab	3.0	1719.0	8.0	same gene	2021-12	2021	12
5444	5422	22	2	0.07013	5179.0	ORF1ab	1.0	1727.0	5157.0	ORF1ab	3.0	1719.0	8.0	same gene	2021-12	2021	12
5443	5422	21	2	0.07013	5178.0	ORF1ab	3.0	1726.0	5157.0	ORF1ab	3.0	1719.0	7.0	same gene	2021-12	2021	12
5439	5422	17	2	0.07013	5174.0	ORF1ab	2.0	1725.0	5157.0	ORF1ab	3.0	1719.0	6.0	same gene	2021-12	2021	12
5442	5422	20	2	0.07013	5177.0	ORF1ab	2.0	1726.0	5157.0	ORF1ab	3.0	1719.0	7.0	same gene	2021-12	2021	12
5440	5422	18	2	0.07013	5175.0	ORF1ab	3.0	1725.0	5157.0	ORF1ab	3.0	1719.0	6.0	same gene	2021-12	2021	12
5435	5441	6	2	0.07012	5170.0	ORF1ab	1.0	1724.0	5176.0	ORF1ab	1.0	1726.0	2.0	same gene	2021-12	2021	12
5433	5441	8	2	0.07012	5168.0	ORF1ab	2.0	1723.0	5176.0	ORF1ab	1.0	1726.0	3.0	same gene	2021-12	2021	12
5441	5432	9	2	0.07012	5176.0	ORF1ab	1.0	1726.0	5167.0	ORF1ab	1.0	1723.0	3.0	same gene	2021-12	2021	12
5441	5435	6	2	0.07012	5176.0	ORF1ab	1.0	1726.0	5170.0	ORF1ab	1.0	1724.0	2.0	same gene	2021-12	2021	12
5441	5433	8	2	0.07012	5176.0	ORF1ab	1.0	1726.0	5168.0	ORF1ab	2.0	1723.0	3.0	same gene	2021-12	2021	12
5432	5441	9	2	0.07012	5167.0	ORF1ab	1.0	1723.0	5176.0	ORF1ab	1.0	1726.0	3.0	same gene	2021-12	2021	12
1739	1731	8	2	0.07009	1474.0	ORF1ab	1.0	492.0	1466.0	ORF1ab	2.0	489.0	3.0	same gene	2021-12	2021	12
1733	1739	6	2	0.07009	1468.0	ORF1ab	1.0	490.0	1474.0	ORF1ab	1.0	492.0	2.0	same gene	2021-12	2021	12
1737	1731	6	2	0.07009	1472.0	ORF1ab	2.0	491.0	1466.0	ORF1ab	2.0	489.0	2.0	same gene	2021-12	2021	12
1739	1749	10	2	0.07009	1474.0	ORF1ab	1.0	492.0	1484.0	ORF1ab	2.0	495.0	3.0	same gene	2021-12	2021	12
1739	1733	6	2	0.07009	1474.0	ORF1ab	1.0	492.0	1468.0	ORF1ab	1.0	490.0	2.0	same gene	2021-12	2021	12
1749	1739	10	2	0.07009	1484.0	ORF1ab	2.0	495.0	1474.0	ORF1ab	1.0	492.0	3.0	same gene	2021-12	2021	12
1749	1733	16	2	0.07009	1484.0	ORF1ab	2.0	495.0	1468.0	ORF1ab	1.0	490.0	5.0	same gene	2021-12	2021	12
1749	1737	12	2	0.07009	1484.0	ORF1ab	2.0	495.0	1472.0	ORF1ab	2.0	491.0	4.0	same gene	2021-12	2021	12
1737	1749	12	2	0.07009	1472.0	ORF1ab	2.0	491.0	1484.0	ORF1ab	2.0	495.0	4.0	same gene	2021-12	2021	12
1731	1739	8	2	0.07009	1466.0	ORF1ab	2.0	489.0	1474.0	ORF1ab	1.0	492.0	3.0	same gene	2021-12	2021	12
1731	1749	18	2	0.07009	1466.0	ORF1ab	2.0	489.0	1484.0	ORF1ab	2.0	495.0	6.0	same gene	2021-12	2021	12
1749	1731	18	2	0.07009	1484.0	ORF1ab	2.0	495.0	1466.0	ORF1ab	2.0	489.0	6.0	same gene	2021-12	2021	12
1733	1749	16	2	0.07009	1468.0	ORF1ab	1.0	490.0	1484.0	ORF1ab	2.0	495.0	5.0	same gene	2021-12	2021	12
1731	1737	6	2	0.07009	1466.0	ORF1ab	2.0	489.0	1472.0	ORF1ab	2.0	491.0	2.0	same gene	2021-12	2021	12
1750	1731	19	2	0.07008	1485.0	ORF1ab	3.0	495.0	1466.0	ORF1ab	2.0	489.0	6.0	same gene	2021-12	2021	12
1731	1750	19	2	0.07008	1466.0	ORF1ab	2.0	489.0	1485.0	ORF1ab	3.0	495.0	6.0	same gene	2021-12	2021	12
1736	1731	5	2	0.07008	1471.0	ORF1ab	1.0	491.0	1466.0	ORF1ab	2.0	489.0	2.0	same gene	2021-12	2021	12
1733	1750	17	2	0.07008	1468.0	ORF1ab	1.0	490.0	1485.0	ORF1ab	3.0	495.0	5.0	same gene	2021-12	2021	12
1749	1736	13	2	0.07008	1484.0	ORF1ab	2.0	495.0	1471.0	ORF1ab	1.0	491.0	4.0	same gene	2021-12	2021	12
1739	1750	11	2	0.07008	1474.0	ORF1ab	1.0	492.0	1485.0	ORF1ab	3.0	495.0	3.0	same gene	2021-12	2021	12
1750	1736	14	2	0.07008	1485.0	ORF1ab	3.0	495.0	1471.0	ORF1ab	1.0	491.0	4.0	same gene	2021-12	2021	12
1736	1749	13	2	0.07008	1471.0	ORF1ab	1.0	491.0	1484.0	ORF1ab	2.0	495.0	4.0	same gene	2021-12	2021	12
1737	1750	13	2	0.07008	1472.0	ORF1ab	2.0	491.0	1485.0	ORF1ab	3.0	495.0	4.0	same gene	2021-12	2021	12
1736	1750	14	2	0.07008	1471.0	ORF1ab	1.0	491.0	1485.0	ORF1ab	3.0	495.0	4.0	same gene	2021-12	2021	12
1750	1737	13	2	0.07008	1485.0	ORF1ab	3.0	495.0	1472.0	ORF1ab	2.0	491.0	4.0	same gene	2021-12	2021	12
1750	1733	17	2	0.07008	1485.0	ORF1ab	3.0	495.0	1468.0	ORF1ab	1.0	490.0	5.0	same gene	2021-12	2021	12
1750	1739	11	2	0.07008	1485.0	ORF1ab	3.0	495.0	1474.0	ORF1ab	1.0	492.0	3.0	same gene	2021-12	2021	12
1731	1736	5	2	0.07008	1466.0	ORF1ab	2.0	489.0	1471.0	ORF1ab	1.0	491.0	2.0	same gene	2021-12	2021	12
1739	1754	15	2	0.07006	1474.0	ORF1ab	1.0	492.0	1489.0	ORF1ab	1.0	497.0	5.0	same gene	2021-12	2021	12
1751	1733	18	2	0.07006	1486.0	ORF1ab	1.0	496.0	1468.0	ORF1ab	1.0	490.0	6.0	same gene	2021-12	2021	12
1731	1746	15	2	0.07006	1466.0	ORF1ab	2.0	489.0	1481.0	ORF1ab	2.0	494.0	5.0	same gene	2021-12	2021	12
1733	1746	13	2	0.07006	1468.0	ORF1ab	1.0	490.0	1481.0	ORF1ab	2.0	494.0	4.0	same gene	2021-12	2021	12
1736	1746	10	2	0.07006	1471.0	ORF1ab	1.0	491.0	1481.0	ORF1ab	2.0	494.0	3.0	same gene	2021-12	2021	12
1754	1749	5	2	0.07006	1489.0	ORF1ab	1.0	497.0	1484.0	ORF1ab	2.0	495.0	2.0	same gene	2021-12	2021	12
1751	1731	20	2	0.07006	1486.0	ORF1ab	1.0	496.0	1466.0	ORF1ab	2.0	489.0	7.0	same gene	2021-12	2021	12
1754	1731	23	2	0.07006	1489.0	ORF1ab	1.0	497.0	1466.0	ORF1ab	2.0	489.0	8.0	same gene	2021-12	2021	12
1739	1746	7	2	0.07006	1474.0	ORF1ab	1.0	492.0	1481.0	ORF1ab	2.0	494.0	2.0	same gene	2021-12	2021	12
1733	1751	18	2	0.07006	1468.0	ORF1ab	1.0	490.0	1486.0	ORF1ab	1.0	496.0	6.0	same gene	2021-12	2021	12
1733	1754	21	2	0.07006	1468.0	ORF1ab	1.0	490.0	1489.0	ORF1ab	1.0	497.0	7.0	same gene	2021-12	2021	12
1746	1733	13	2	0.07006	1481.0	ORF1ab	2.0	494.0	1468.0	ORF1ab	1.0	490.0	4.0	same gene	2021-12	2021	12
1754	1733	21	2	0.07006	1489.0	ORF1ab	1.0	497.0	1468.0	ORF1ab	1.0	490.0	7.0	same gene	2021-12	2021	12
1737	1746	9	2	0.07006	1472.0	ORF1ab	2.0	491.0	1481.0	ORF1ab	2.0	494.0	3.0	same gene	2021-12	2021	12
1754	1739	15	2	0.07006	1489.0	ORF1ab	1.0	497.0	1474.0	ORF1ab	1.0	492.0	5.0	same gene	2021-12	2021	12
1746	1736	10	2	0.07006	1481.0	ORF1ab	2.0	494.0	1471.0	ORF1ab	1.0	491.0	3.0	same gene	2021-12	2021	12
1751	1736	15	2	0.07006	1486.0	ORF1ab	1.0	496.0	1471.0	ORF1ab	1.0	491.0	5.0	same gene	2021-12	2021	12
1754	1736	18	2	0.07006	1489.0	ORF1ab	1.0	497.0	1471.0	ORF1ab	1.0	491.0	6.0	same gene	2021-12	2021	12
1746	1737	9	2	0.07006	1481.0	ORF1ab	2.0	494.0	1472.0	ORF1ab	2.0	491.0	3.0	same gene	2021-12	2021	12
1737	1751	14	2	0.07006	1472.0	ORF1ab	2.0	491.0	1486.0	ORF1ab	1.0	496.0	5.0	same gene	2021-12	2021	12
1751	1737	14	2	0.07006	1486.0	ORF1ab	1.0	496.0	1472.0	ORF1ab	2.0	491.0	5.0	same gene	2021-12	2021	12
1754	1737	17	2	0.07006	1489.0	ORF1ab	1.0	497.0	1472.0	ORF1ab	2.0	491.0	6.0	same gene	2021-12	2021	12
1751	1739	12	2	0.07006	1486.0	ORF1ab	1.0	496.0	1474.0	ORF1ab	1.0	492.0	4.0	same gene	2021-12	2021	12
1746	1739	7	2	0.07006	1481.0	ORF1ab	2.0	494.0	1474.0	ORF1ab	1.0	492.0	2.0	same gene	2021-12	2021	12
1737	1754	17	2	0.07006	1472.0	ORF1ab	2.0	491.0	1489.0	ORF1ab	1.0	497.0	6.0	same gene	2021-12	2021	12
1739	1751	12	2	0.07006	1474.0	ORF1ab	1.0	492.0	1486.0	ORF1ab	1.0	496.0	4.0	same gene	2021-12	2021	12
1746	1731	15	2	0.07006	1481.0	ORF1ab	2.0	494.0	1466.0	ORF1ab	2.0	489.0	5.0	same gene	2021-12	2021	12
1749	1754	5	2	0.07006	1484.0	ORF1ab	2.0	495.0	1489.0	ORF1ab	1.0	497.0	2.0	same gene	2021-12	2021	12
1731	1754	23	2	0.07006	1466.0	ORF1ab	2.0	489.0	1489.0	ORF1ab	1.0	497.0	8.0	same gene	2021-12	2021	12
1731	1751	20	2	0.07006	1466.0	ORF1ab	2.0	489.0	1486.0	ORF1ab	1.0	496.0	7.0	same gene	2021-12	2021	12
1736	1751	15	2	0.07006	1471.0	ORF1ab	1.0	491.0	1486.0	ORF1ab	1.0	496.0	5.0	same gene	2021-12	2021	12
1736	1754	18	2	0.07006	1471.0	ORF1ab	1.0	491.0	1489.0	ORF1ab	1.0	497.0	6.0	same gene	2021-12	2021	12
1745	1737	8	2	0.07002	1480.0	ORF1ab	1.0	494.0	1472.0	ORF1ab	2.0	491.0	3.0	same gene	2021-12	2021	12
1736	1745	9	2	0.07002	1471.0	ORF1ab	1.0	491.0	1480.0	ORF1ab	1.0	494.0	3.0	same gene	2021-12	2021	12
1745	1736	9	2	0.07002	1480.0	ORF1ab	1.0	494.0	1471.0	ORF1ab	1.0	491.0	3.0	same gene	2021-12	2021	12
1737	1745	8	2	0.07002	1472.0	ORF1ab	2.0	491.0	1480.0	ORF1ab	1.0	494.0	3.0	same gene	2021-12	2021	12
1739	1745	6	2	0.07002	1474.0	ORF1ab	1.0	492.0	1480.0	ORF1ab	1.0	494.0	2.0	same gene	2021-12	2021	12
1745	1731	14	2	0.07002	1480.0	ORF1ab	1.0	494.0	1466.0	ORF1ab	2.0	489.0	5.0	same gene	2021-12	2021	12
1731	1745	14	2	0.07002	1466.0	ORF1ab	2.0	489.0	1480.0	ORF1ab	1.0	494.0	5.0	same gene	2021-12	2021	12
1745	1739	6	2	0.07002	1480.0	ORF1ab	1.0	494.0	1474.0	ORF1ab	1.0	492.0	2.0	same gene	2021-12	2021	12
1733	1745	12	2	0.07002	1468.0	ORF1ab	1.0	490.0	1480.0	ORF1ab	1.0	494.0	4.0	same gene	2021-12	2021	12
1745	1733	12	2	0.07002	1480.0	ORF1ab	1.0	494.0	1468.0	ORF1ab	1.0	490.0	4.0	same gene	2021-12	2021	12
27148	27093	55	2	0.06999	626.0	M	2.0	209.0	571.0	M	1.0	191.0	18.0	same gene	2021-12	2021	12
27093	27148	55	2	0.06999	571.0	M	1.0	191.0	626.0	M	2.0	209.0	18.0	same gene	2021-12	2021	12
1739	1734	5	2	0.06999	1474.0	ORF1ab	1.0	492.0	1469.0	ORF1ab	2.0	490.0	2.0	same gene	2021-12	2021	12
1734	1749	15	2	0.06999	1469.0	ORF1ab	2.0	490.0	1484.0	ORF1ab	2.0	495.0	5.0	same gene	2021-12	2021	12
1734	1739	5	2	0.06999	1469.0	ORF1ab	2.0	490.0	1474.0	ORF1ab	1.0	492.0	2.0	same gene	2021-12	2021	12
1750	1734	16	2	0.06999	1485.0	ORF1ab	3.0	495.0	1469.0	ORF1ab	2.0	490.0	5.0	same gene	2021-12	2021	12
1749	1734	15	2	0.06999	1484.0	ORF1ab	2.0	495.0	1469.0	ORF1ab	2.0	490.0	5.0	same gene	2021-12	2021	12
1734	1750	16	2	0.06999	1469.0	ORF1ab	2.0	490.0	1485.0	ORF1ab	3.0	495.0	5.0	same gene	2021-12	2021	12
7501	7520	19	2	0.06998	7236.0	ORF1ab	3.0	2412.0	7255.0	ORF1ab	1.0	2419.0	7.0	same gene	2021-12	2021	12
5437	5423	14	2	0.06998	5172.0	ORF1ab	3.0	1724.0	5158.0	ORF1ab	1.0	1720.0	4.0	same gene	2021-12	2021	12
1737	1742	5	2	0.06998	1472.0	ORF1ab	2.0	491.0	1477.0	ORF1ab	1.0	493.0	2.0	same gene	2021-12	2021	12
5437	5443	6	2	0.06998	5172.0	ORF1ab	3.0	1724.0	5178.0	ORF1ab	3.0	1726.0	2.0	same gene	2021-12	2021	12
5437	5442	5	2	0.06998	5172.0	ORF1ab	3.0	1724.0	5177.0	ORF1ab	2.0	1726.0	2.0	same gene	2021-12	2021	12
5430	5437	7	2	0.06998	5165.0	ORF1ab	2.0	1722.0	5172.0	ORF1ab	3.0	1724.0	2.0	same gene	2021-12	2021	12
1742	1736	6	2	0.06998	1477.0	ORF1ab	1.0	493.0	1471.0	ORF1ab	1.0	491.0	2.0	same gene	2021-12	2021	12
1730	1736	6	2	0.06998	1465.0	ORF1ab	1.0	489.0	1471.0	ORF1ab	1.0	491.0	2.0	same gene	2021-12	2021	12
7500	7520	20	2	0.06998	7235.0	ORF1ab	2.0	2412.0	7255.0	ORF1ab	1.0	2419.0	7.0	same gene	2021-12	2021	12
1742	1737	5	2	0.06998	1477.0	ORF1ab	1.0	493.0	1472.0	ORF1ab	2.0	491.0	2.0	same gene	2021-12	2021	12
1742	1750	8	2	0.06998	1477.0	ORF1ab	1.0	493.0	1485.0	ORF1ab	3.0	495.0	2.0	same gene	2021-12	2021	12
1742	1749	7	2	0.06998	1477.0	ORF1ab	1.0	493.0	1484.0	ORF1ab	2.0	495.0	2.0	same gene	2021-12	2021	12
7520	7500	20	2	0.06998	7255.0	ORF1ab	1.0	2419.0	7235.0	ORF1ab	2.0	2412.0	7.0	same gene	2021-12	2021	12
7520	7501	19	2	0.06998	7255.0	ORF1ab	1.0	2419.0	7236.0	ORF1ab	3.0	2412.0	7.0	same gene	2021-12	2021	12
5423	5437	14	2	0.06998	5158.0	ORF1ab	1.0	1720.0	5172.0	ORF1ab	3.0	1724.0	4.0	same gene	2021-12	2021	12
5437	5448	11	2	0.06998	5172.0	ORF1ab	3.0	1724.0	5183.0	ORF1ab	2.0	1728.0	4.0	same gene	2021-12	2021	12
5437	5445	8	2	0.06998	5172.0	ORF1ab	3.0	1724.0	5180.0	ORF1ab	2.0	1727.0	3.0	same gene	2021-12	2021	12
5442	5437	5	2	0.06998	5177.0	ORF1ab	2.0	1726.0	5172.0	ORF1ab	3.0	1724.0	2.0	same gene	2021-12	2021	12
1742	1733	9	2	0.06998	1477.0	ORF1ab	1.0	493.0	1468.0	ORF1ab	1.0	490.0	3.0	same gene	2021-12	2021	12
1749	1742	7	2	0.06998	1484.0	ORF1ab	2.0	495.0	1477.0	ORF1ab	1.0	493.0	2.0	same gene	2021-12	2021	12
1750	1730	20	2	0.06998	1485.0	ORF1ab	3.0	495.0	1465.0	ORF1ab	1.0	489.0	6.0	same gene	2021-12	2021	12
1749	1730	19	2	0.06998	1484.0	ORF1ab	2.0	495.0	1465.0	ORF1ab	1.0	489.0	6.0	same gene	2021-12	2021	12
1739	1730	9	2	0.06998	1474.0	ORF1ab	1.0	492.0	1465.0	ORF1ab	1.0	489.0	3.0	same gene	2021-12	2021	12
1737	1730	7	2	0.06998	1472.0	ORF1ab	2.0	491.0	1465.0	ORF1ab	1.0	489.0	2.0	same gene	2021-12	2021	12
1736	1730	6	2	0.06998	1471.0	ORF1ab	1.0	491.0	1465.0	ORF1ab	1.0	489.0	2.0	same gene	2021-12	2021	12
1742	1731	11	2	0.06998	1477.0	ORF1ab	1.0	493.0	1466.0	ORF1ab	2.0	489.0	4.0	same gene	2021-12	2021	12
5437	5430	7	2	0.06998	5172.0	ORF1ab	3.0	1724.0	5165.0	ORF1ab	2.0	1722.0	2.0	same gene	2021-12	2021	12
5444	5437	7	2	0.06998	5179.0	ORF1ab	1.0	1727.0	5172.0	ORF1ab	3.0	1724.0	3.0	same gene	2021-12	2021	12
1736	1742	6	2	0.06998	1471.0	ORF1ab	1.0	491.0	1477.0	ORF1ab	1.0	493.0	2.0	same gene	2021-12	2021	12
1733	1742	9	2	0.06998	1468.0	ORF1ab	1.0	490.0	1477.0	ORF1ab	1.0	493.0	3.0	same gene	2021-12	2021	12
5437	5444	7	2	0.06998	5172.0	ORF1ab	3.0	1724.0	5179.0	ORF1ab	1.0	1727.0	3.0	same gene	2021-12	2021	12
5443	5437	6	2	0.06998	5178.0	ORF1ab	3.0	1726.0	5172.0	ORF1ab	3.0	1724.0	2.0	same gene	2021-12	2021	12
1730	1750	20	2	0.06998	1465.0	ORF1ab	1.0	489.0	1485.0	ORF1ab	3.0	495.0	6.0	same gene	2021-12	2021	12
1730	1749	19	2	0.06998	1465.0	ORF1ab	1.0	489.0	1484.0	ORF1ab	2.0	495.0	6.0	same gene	2021-12	2021	12
1730	1739	9	2	0.06998	1465.0	ORF1ab	1.0	489.0	1474.0	ORF1ab	1.0	492.0	3.0	same gene	2021-12	2021	12
1750	1742	8	2	0.06998	1485.0	ORF1ab	3.0	495.0	1477.0	ORF1ab	1.0	493.0	2.0	same gene	2021-12	2021	12
5445	5437	8	2	0.06998	5180.0	ORF1ab	2.0	1727.0	5172.0	ORF1ab	3.0	1724.0	3.0	same gene	2021-12	2021	12
1730	1737	7	2	0.06998	1465.0	ORF1ab	1.0	489.0	1472.0	ORF1ab	2.0	491.0	2.0	same gene	2021-12	2021	12
5448	5437	11	2	0.06998	5183.0	ORF1ab	2.0	1728.0	5172.0	ORF1ab	3.0	1724.0	4.0	same gene	2021-12	2021	12
1731	1742	11	2	0.06998	1466.0	ORF1ab	2.0	489.0	1477.0	ORF1ab	1.0	493.0	4.0	same gene	2021-12	2021	12
1740	1749	9	2	0.06996	1475.0	ORF1ab	2.0	492.0	1484.0	ORF1ab	2.0	495.0	3.0	same gene	2021-12	2021	12
1740	1750	10	2	0.06996	1475.0	ORF1ab	2.0	492.0	1485.0	ORF1ab	3.0	495.0	3.0	same gene	2021-12	2021	12
1731	1740	9	2	0.06996	1466.0	ORF1ab	2.0	489.0	1475.0	ORF1ab	2.0	492.0	3.0	same gene	2021-12	2021	12
1740	1733	7	2	0.06996	1475.0	ORF1ab	2.0	492.0	1468.0	ORF1ab	1.0	490.0	2.0	same gene	2021-12	2021	12
1733	1740	7	2	0.06996	1468.0	ORF1ab	1.0	490.0	1475.0	ORF1ab	2.0	492.0	2.0	same gene	2021-12	2021	12
1740	1731	9	2	0.06996	1475.0	ORF1ab	2.0	492.0	1466.0	ORF1ab	2.0	489.0	3.0	same gene	2021-12	2021	12
1750	1740	10	2	0.06996	1485.0	ORF1ab	3.0	495.0	1475.0	ORF1ab	2.0	492.0	3.0	same gene	2021-12	2021	12
1749	1740	9	2	0.06996	1484.0	ORF1ab	2.0	495.0	1475.0	ORF1ab	2.0	492.0	3.0	same gene	2021-12	2021	12
1731	1744	13	2	0.06995	1466.0	ORF1ab	2.0	489.0	1479.0	ORF1ab	3.0	493.0	4.0	same gene	2021-12	2021	12
1749	1744	5	2	0.06995	1484.0	ORF1ab	2.0	495.0	1479.0	ORF1ab	3.0	493.0	2.0	same gene	2021-12	2021	12
1733	1744	11	2	0.06995	1468.0	ORF1ab	1.0	490.0	1479.0	ORF1ab	3.0	493.0	3.0	same gene	2021-12	2021	12
1744	1731	13	2	0.06995	1479.0	ORF1ab	3.0	493.0	1466.0	ORF1ab	2.0	489.0	4.0	same gene	2021-12	2021	12
1744	1736	8	2	0.06995	1479.0	ORF1ab	3.0	493.0	1471.0	ORF1ab	1.0	491.0	2.0	same gene	2021-12	2021	12
1750	1744	6	2	0.06995	1485.0	ORF1ab	3.0	495.0	1479.0	ORF1ab	3.0	493.0	2.0	same gene	2021-12	2021	12
1736	1744	8	2	0.06995	1471.0	ORF1ab	1.0	491.0	1479.0	ORF1ab	3.0	493.0	2.0	same gene	2021-12	2021	12
1744	1749	5	2	0.06995	1479.0	ORF1ab	3.0	493.0	1484.0	ORF1ab	2.0	495.0	2.0	same gene	2021-12	2021	12
1744	1750	6	2	0.06995	1479.0	ORF1ab	3.0	493.0	1485.0	ORF1ab	3.0	495.0	2.0	same gene	2021-12	2021	12
1744	1737	7	2	0.06995	1479.0	ORF1ab	3.0	493.0	1472.0	ORF1ab	2.0	491.0	2.0	same gene	2021-12	2021	12
1744	1733	11	2	0.06995	1479.0	ORF1ab	3.0	493.0	1468.0	ORF1ab	1.0	490.0	3.0	same gene	2021-12	2021	12
1737	1744	7	2	0.06995	1472.0	ORF1ab	2.0	491.0	1479.0	ORF1ab	3.0	493.0	2.0	same gene	2021-12	2021	12
1735	1750	15	2	0.06991	1470.0	ORF1ab	3.0	490.0	1485.0	ORF1ab	3.0	495.0	5.0	same gene	2021-12	2021	12
1735	1739	4	2	0.06991	1470.0	ORF1ab	3.0	490.0	1474.0	ORF1ab	1.0	492.0	2.0	same gene	2021-12	2021	12
1750	1735	15	2	0.06991	1485.0	ORF1ab	3.0	495.0	1470.0	ORF1ab	3.0	490.0	5.0	same gene	2021-12	2021	12
1749	1735	14	2	0.06991	1484.0	ORF1ab	2.0	495.0	1470.0	ORF1ab	3.0	490.0	5.0	same gene	2021-12	2021	12
1739	1735	4	2	0.06991	1474.0	ORF1ab	1.0	492.0	1470.0	ORF1ab	3.0	490.0	2.0	same gene	2021-12	2021	12
1735	1749	14	2	0.06991	1470.0	ORF1ab	3.0	490.0	1484.0	ORF1ab	2.0	495.0	5.0	same gene	2021-12	2021	12
1732	1739	7	2	0.06988	1467.0	ORF1ab	3.0	489.0	1474.0	ORF1ab	1.0	492.0	3.0	same gene	2021-12	2021	12
1732	1737	5	2	0.06988	1467.0	ORF1ab	3.0	489.0	1472.0	ORF1ab	2.0	491.0	2.0	same gene	2021-12	2021	12
1749	1732	17	2	0.06988	1484.0	ORF1ab	2.0	495.0	1467.0	ORF1ab	3.0	489.0	6.0	same gene	2021-12	2021	12
1739	1732	7	2	0.06988	1474.0	ORF1ab	1.0	492.0	1467.0	ORF1ab	3.0	489.0	3.0	same gene	2021-12	2021	12
1737	1732	5	2	0.06988	1472.0	ORF1ab	2.0	491.0	1467.0	ORF1ab	3.0	489.0	2.0	same gene	2021-12	2021	12
1732	1749	17	2	0.06988	1467.0	ORF1ab	3.0	489.0	1484.0	ORF1ab	2.0	495.0	6.0	same gene	2021-12	2021	12
1733	1741	8	2	0.06985	1468.0	ORF1ab	1.0	490.0	1476.0	ORF1ab	3.0	492.0	2.0	same gene	2021-12	2021	12
1741	1749	8	2	0.06985	1476.0	ORF1ab	3.0	492.0	1484.0	ORF1ab	2.0	495.0	3.0	same gene	2021-12	2021	12
1731	1741	10	2	0.06985	1466.0	ORF1ab	2.0	489.0	1476.0	ORF1ab	3.0	492.0	3.0	same gene	2021-12	2021	12
1741	1731	10	2	0.06985	1476.0	ORF1ab	3.0	492.0	1466.0	ORF1ab	2.0	489.0	3.0	same gene	2021-12	2021	12
1741	1733	8	2	0.06985	1476.0	ORF1ab	3.0	492.0	1468.0	ORF1ab	1.0	490.0	2.0	same gene	2021-12	2021	12
1749	1741	8	2	0.06985	1484.0	ORF1ab	2.0	495.0	1476.0	ORF1ab	3.0	492.0	3.0	same gene	2021-12	2021	12
27151	27129	22	2	0.06979	629.0	M	2.0	210.0	607.0	M	1.0	203.0	7.0	same gene	2021-12	2021	12
27129	27151	22	2	0.06979	607.0	M	1.0	203.0	629.0	M	2.0	210.0	7.0	same gene	2021-12	2021	12
1754	7499	5745	2	0.06979	1489.0	ORF1ab	1.0	497.0	7234.0	ORF1ab	1.0	2412.0	1915.0	same gene	2021-12	2021	12
7498	1751	5747	2	0.06979	7233.0	ORF1ab	3.0	2411.0	1486.0	ORF1ab	1.0	496.0	1915.0	same gene	2021-12	2021	12
1751	7498	5747	2	0.06979	1486.0	ORF1ab	1.0	496.0	7233.0	ORF1ab	3.0	2411.0	1915.0	same gene	2021-12	2021	12
7499	1754	5745	2	0.06979	7234.0	ORF1ab	1.0	2412.0	1489.0	ORF1ab	1.0	497.0	1915.0	same gene	2021-12	2021	12
7498	1754	5744	2	0.06979	7233.0	ORF1ab	3.0	2411.0	1489.0	ORF1ab	1.0	497.0	1914.0	same gene	2021-12	2021	12
7499	1751	5748	2	0.06979	7234.0	ORF1ab	1.0	2412.0	1486.0	ORF1ab	1.0	496.0	1916.0	same gene	2021-12	2021	12
1751	7499	5748	2	0.06979	1486.0	ORF1ab	1.0	496.0	7234.0	ORF1ab	1.0	2412.0	1916.0	same gene	2021-12	2021	12
1754	7498	5744	2	0.06979	1489.0	ORF1ab	1.0	497.0	7233.0	ORF1ab	3.0	2411.0	1914.0	same gene	2021-12	2021	12
1729	1749	20	2	0.06978	1464.0	ORF1ab	3.0	488.0	1484.0	ORF1ab	2.0	495.0	7.0	same gene	2021-12	2021	12
1729	1750	21	2	0.06978	1464.0	ORF1ab	3.0	488.0	1485.0	ORF1ab	3.0	495.0	7.0	same gene	2021-12	2021	12
1736	1729	7	2	0.06978	1471.0	ORF1ab	1.0	491.0	1464.0	ORF1ab	3.0	488.0	3.0	same gene	2021-12	2021	12
1729	1739	10	2	0.06978	1464.0	ORF1ab	3.0	488.0	1474.0	ORF1ab	1.0	492.0	4.0	same gene	2021-12	2021	12
1729	1737	8	2	0.06978	1464.0	ORF1ab	3.0	488.0	1472.0	ORF1ab	2.0	491.0	3.0	same gene	2021-12	2021	12
1729	1736	7	2	0.06978	1464.0	ORF1ab	3.0	488.0	1471.0	ORF1ab	1.0	491.0	3.0	same gene	2021-12	2021	12
1729	1733	4	2	0.06978	1464.0	ORF1ab	3.0	488.0	1468.0	ORF1ab	1.0	490.0	2.0	same gene	2021-12	2021	12
1733	1729	4	2	0.06978	1468.0	ORF1ab	1.0	490.0	1464.0	ORF1ab	3.0	488.0	2.0	same gene	2021-12	2021	12
1737	1729	8	2	0.06978	1472.0	ORF1ab	2.0	491.0	1464.0	ORF1ab	3.0	488.0	3.0	same gene	2021-12	2021	12
1739	1729	10	2	0.06978	1474.0	ORF1ab	1.0	492.0	1464.0	ORF1ab	3.0	488.0	4.0	same gene	2021-12	2021	12
1749	1729	20	2	0.06978	1484.0	ORF1ab	2.0	495.0	1464.0	ORF1ab	3.0	488.0	7.0	same gene	2021-12	2021	12
1750	1729	21	2	0.06978	1485.0	ORF1ab	3.0	495.0	1464.0	ORF1ab	3.0	488.0	7.0	same gene	2021-12	2021	12
1731	1738	7	2	0.06977	1466.0	ORF1ab	2.0	489.0	1473.0	ORF1ab	3.0	491.0	2.0	same gene	2021-12	2021	12
1749	1738	11	2	0.06977	1484.0	ORF1ab	2.0	495.0	1473.0	ORF1ab	3.0	491.0	4.0	same gene	2021-12	2021	12
1738	1731	7	2	0.06977	1473.0	ORF1ab	3.0	491.0	1466.0	ORF1ab	2.0	489.0	2.0	same gene	2021-12	2021	12
1738	1749	11	2	0.06977	1473.0	ORF1ab	3.0	491.0	1484.0	ORF1ab	2.0	495.0	4.0	same gene	2021-12	2021	12
1748	1731	17	2	0.06967	1483.0	ORF1ab	1.0	495.0	1466.0	ORF1ab	2.0	489.0	6.0	same gene	2021-12	2021	12
1736	1748	12	2	0.06967	1471.0	ORF1ab	1.0	491.0	1483.0	ORF1ab	1.0	495.0	4.0	same gene	2021-12	2021	12
1739	1748	9	2	0.06967	1474.0	ORF1ab	1.0	492.0	1483.0	ORF1ab	1.0	495.0	3.0	same gene	2021-12	2021	12
1748	1737	11	2	0.06967	1483.0	ORF1ab	1.0	495.0	1472.0	ORF1ab	2.0	491.0	4.0	same gene	2021-12	2021	12
1748	1739	9	2	0.06967	1483.0	ORF1ab	1.0	495.0	1474.0	ORF1ab	1.0	492.0	3.0	same gene	2021-12	2021	12
1748	1736	12	2	0.06967	1483.0	ORF1ab	1.0	495.0	1471.0	ORF1ab	1.0	491.0	4.0	same gene	2021-12	2021	12
1731	1748	17	2	0.06967	1466.0	ORF1ab	2.0	489.0	1483.0	ORF1ab	1.0	495.0	6.0	same gene	2021-12	2021	12
1748	1733	15	2	0.06967	1483.0	ORF1ab	1.0	495.0	1468.0	ORF1ab	1.0	490.0	5.0	same gene	2021-12	2021	12
1737	1748	11	2	0.06967	1472.0	ORF1ab	2.0	491.0	1483.0	ORF1ab	1.0	495.0	4.0	same gene	2021-12	2021	12
1733	1748	15	2	0.06967	1468.0	ORF1ab	1.0	490.0	1483.0	ORF1ab	1.0	495.0	5.0	same gene	2021-12	2021	12
1728	1733	5	2	0.06957	1463.0	ORF1ab	2.0	488.0	1468.0	ORF1ab	1.0	490.0	2.0	same gene	2021-12	2021	12
1728	1750	22	2	0.06957	1463.0	ORF1ab	2.0	488.0	1485.0	ORF1ab	3.0	495.0	7.0	same gene	2021-12	2021	12
1728	1749	21	2	0.06957	1463.0	ORF1ab	2.0	488.0	1484.0	ORF1ab	2.0	495.0	7.0	same gene	2021-12	2021	12
1733	1728	5	2	0.06957	1468.0	ORF1ab	1.0	490.0	1463.0	ORF1ab	2.0	488.0	2.0	same gene	2021-12	2021	12
1728	1736	8	2	0.06957	1463.0	ORF1ab	2.0	488.0	1471.0	ORF1ab	1.0	491.0	3.0	same gene	2021-12	2021	12
1736	1728	8	2	0.06957	1471.0	ORF1ab	1.0	491.0	1463.0	ORF1ab	2.0	488.0	3.0	same gene	2021-12	2021	12
1737	1728	9	2	0.06957	1472.0	ORF1ab	2.0	491.0	1463.0	ORF1ab	2.0	488.0	3.0	same gene	2021-12	2021	12
1739	1728	11	2	0.06957	1474.0	ORF1ab	1.0	492.0	1463.0	ORF1ab	2.0	488.0	4.0	same gene	2021-12	2021	12
1749	1728	21	2	0.06957	1484.0	ORF1ab	2.0	495.0	1463.0	ORF1ab	2.0	488.0	7.0	same gene	2021-12	2021	12
1728	1739	11	2	0.06957	1463.0	ORF1ab	2.0	488.0	1474.0	ORF1ab	1.0	492.0	4.0	same gene	2021-12	2021	12
1750	1728	22	2	0.06957	1485.0	ORF1ab	3.0	495.0	1463.0	ORF1ab	2.0	488.0	7.0	same gene	2021-12	2021	12
1728	1737	9	2	0.06957	1463.0	ORF1ab	2.0	488.0	1472.0	ORF1ab	2.0	491.0	3.0	same gene	2021-12	2021	12
7498	5451	2047	2	0.06954	7233.0	ORF1ab	3.0	2411.0	5186.0	ORF1ab	2.0	1729.0	682.0	same gene	2021-12	2021	12
5450	7499	2049	2	0.06954	5185.0	ORF1ab	1.0	1729.0	7234.0	ORF1ab	1.0	2412.0	683.0	same gene	2021-12	2021	12
7499	5451	2048	2	0.06954	7234.0	ORF1ab	1.0	2412.0	5186.0	ORF1ab	2.0	1729.0	683.0	same gene	2021-12	2021	12
5451	7498	2047	2	0.06954	5186.0	ORF1ab	2.0	1729.0	7233.0	ORF1ab	3.0	2411.0	682.0	same gene	2021-12	2021	12
5451	7499	2048	2	0.06954	5186.0	ORF1ab	2.0	1729.0	7234.0	ORF1ab	1.0	2412.0	683.0	same gene	2021-12	2021	12
7499	5450	2049	2	0.06954	7234.0	ORF1ab	1.0	2412.0	5185.0	ORF1ab	1.0	1729.0	683.0	same gene	2021-12	2021	12
1747	1733	14	2	0.06948	1482.0	ORF1ab	3.0	494.0	1468.0	ORF1ab	1.0	490.0	4.0	same gene	2021-12	2021	12
1737	1747	10	2	0.06948	1472.0	ORF1ab	2.0	491.0	1482.0	ORF1ab	3.0	494.0	3.0	same gene	2021-12	2021	12
1747	1731	16	2	0.06948	1482.0	ORF1ab	3.0	494.0	1466.0	ORF1ab	2.0	489.0	5.0	same gene	2021-12	2021	12
1747	1739	8	2	0.06948	1482.0	ORF1ab	3.0	494.0	1474.0	ORF1ab	1.0	492.0	2.0	same gene	2021-12	2021	12
1739	1747	8	2	0.06948	1474.0	ORF1ab	1.0	492.0	1482.0	ORF1ab	3.0	494.0	2.0	same gene	2021-12	2021	12
1747	1737	10	2	0.06948	1482.0	ORF1ab	3.0	494.0	1472.0	ORF1ab	2.0	491.0	3.0	same gene	2021-12	2021	12
1731	1747	16	2	0.06948	1466.0	ORF1ab	2.0	489.0	1482.0	ORF1ab	3.0	494.0	5.0	same gene	2021-12	2021	12
1733	1747	14	2	0.06948	1468.0	ORF1ab	1.0	490.0	1482.0	ORF1ab	3.0	494.0	4.0	same gene	2021-12	2021	12
4062	4052	10	2	0.06942	3797.0	ORF1ab	2.0	1266.0	3787.0	ORF1ab	1.0	1263.0	3.0	same gene	2021-12	2021	12
4052	4064	12	2	0.06942	3787.0	ORF1ab	1.0	1263.0	3799.0	ORF1ab	1.0	1267.0	4.0	same gene	2021-12	2021	12
4052	4062	10	2	0.06942	3787.0	ORF1ab	1.0	1263.0	3797.0	ORF1ab	2.0	1266.0	3.0	same gene	2021-12	2021	12
4064	4052	12	2	0.06942	3799.0	ORF1ab	1.0	1267.0	3787.0	ORF1ab	1.0	1263.0	4.0	same gene	2021-12	2021	12
4065	4052	13	2	0.06942	3800.0	ORF1ab	2.0	1267.0	3787.0	ORF1ab	1.0	1263.0	4.0	same gene	2021-12	2021	12
4052	4065	13	2	0.06942	3787.0	ORF1ab	1.0	1263.0	3800.0	ORF1ab	2.0	1267.0	4.0	same gene	2021-12	2021	12
4064	4056	8	2	0.06942	3799.0	ORF1ab	1.0	1267.0	3791.0	ORF1ab	2.0	1264.0	3.0	same gene	2021-12	2021	12
4062	4056	6	2	0.06942	3797.0	ORF1ab	2.0	1266.0	3791.0	ORF1ab	2.0	1264.0	2.0	same gene	2021-12	2021	12
4062	4053	9	2	0.06942	3797.0	ORF1ab	2.0	1266.0	3788.0	ORF1ab	2.0	1263.0	3.0	same gene	2021-12	2021	12
4064	4053	11	2	0.06942	3799.0	ORF1ab	1.0	1267.0	3788.0	ORF1ab	2.0	1263.0	4.0	same gene	2021-12	2021	12
4065	4053	12	2	0.06942	3800.0	ORF1ab	2.0	1267.0	3788.0	ORF1ab	2.0	1263.0	4.0	same gene	2021-12	2021	12
4065	4056	9	2	0.06942	3800.0	ORF1ab	2.0	1267.0	3791.0	ORF1ab	2.0	1264.0	3.0	same gene	2021-12	2021	12
4053	4064	11	2	0.06942	3788.0	ORF1ab	2.0	1263.0	3799.0	ORF1ab	1.0	1267.0	4.0	same gene	2021-12	2021	12
4053	4065	12	2	0.06942	3788.0	ORF1ab	2.0	1263.0	3800.0	ORF1ab	2.0	1267.0	4.0	same gene	2021-12	2021	12
4056	4062	6	2	0.06942	3791.0	ORF1ab	2.0	1264.0	3797.0	ORF1ab	2.0	1266.0	2.0	same gene	2021-12	2021	12
4053	4062	9	2	0.06942	3788.0	ORF1ab	2.0	1263.0	3797.0	ORF1ab	2.0	1266.0	3.0	same gene	2021-12	2021	12
4056	4064	8	2	0.06942	3791.0	ORF1ab	2.0	1264.0	3799.0	ORF1ab	1.0	1267.0	3.0	same gene	2021-12	2021	12
4056	4065	9	2	0.06942	3791.0	ORF1ab	2.0	1264.0	3800.0	ORF1ab	2.0	1267.0	3.0	same gene	2021-12	2021	12
5189	5184	5	2	0.06941	4924.0	ORF1ab	1.0	1642.0	4919.0	ORF1ab	2.0	1640.0	2.0	same gene	2021-12	2021	12
5184	5189	5	2	0.06941	4919.0	ORF1ab	2.0	1640.0	4924.0	ORF1ab	1.0	1642.0	2.0	same gene	2021-12	2021	12
5191	5184	7	2	0.06941	4926.0	ORF1ab	3.0	1642.0	4919.0	ORF1ab	2.0	1640.0	2.0	same gene	2021-12	2021	12
5184	5191	7	2	0.06941	4919.0	ORF1ab	2.0	1640.0	4926.0	ORF1ab	3.0	1642.0	2.0	same gene	2021-12	2021	12
5184	5193	9	2	0.06941	4919.0	ORF1ab	2.0	1640.0	4928.0	ORF1ab	2.0	1643.0	3.0	same gene	2021-12	2021	12
5193	5184	9	2	0.06941	4928.0	ORF1ab	2.0	1643.0	4919.0	ORF1ab	2.0	1640.0	3.0	same gene	2021-12	2021	12
1743	1731	12	2	0.06939	1478.0	ORF1ab	2.0	493.0	1466.0	ORF1ab	2.0	489.0	4.0	same gene	2021-12	2021	12
[truncated: 1,539 more rows]
