# Supplementary material for: Real-time identification of epistatic interactions in SARS-CoV-2 from large genome collections
Source: Genome Biol. 2024 Aug 22;25:228. doi: 10.1186/s13059-024-03355-y (PMC11342480; doi:10.1186/s13059-024-03355-y)
Supplement: Supplementary file 10 — Additional file 10. Table S9: enrichment of known interactions in each time subset. For each month between March 2020 and March 2023 the enrichment value for the actual dataset is reported, as well as the average values for 1,000 randomized RBD interaction networks. [file 13059_2024_3355_MOESM10_ESM.xlsx]

## Sheet: enrichment_time
name	year	month	set	odds-ratio	95% CI (low)	95% CI (high)
2020-03	2020	3	actual	5.63938	3.94024	8.49178
2020-03	2020	3	random	3.88544
2020-04	2020	4	actual	5.16575	2.18737	9.8475
2020-04	2020	4	random	3.56903
2020-05	2020	5	actual	0.387028	0	2.2742
2020-05	2020	5	random	0.442551
2020-06	2020	6	actual	0.466343	0	3.11404
2020-06	2020	6	random	0.634162
2020-07	2020	7	actual	6.14448	0	25.3793
2020-07	2020	7	random	2.59097
2020-08	2020	8	actual	4.96604	0	16.606
2020-08	2020	8	random	2.64736
2020-09	2020	9	actual	2.47114	0	11.902
2020-09	2020	9	random	2.74547
2020-10	2020	10	actual	8.05438	0	28.5835
2020-10	2020	10	random	2.91119
2020-11	2020	11	actual	2.78295	0.904344	7.92079
2020-11	2020	11	random	3.08273
2020-12	2020	12	actual	0.814711	0	5.19193
2020-12	2020	12	random	2.30264
2021-01	2021	1	actual	1.43186	0	7.67944
2021-01	2021	1	random	2.14397
2021-02	2021	2	actual	6.11373	1.44982	15.0802
2021-02	2021	2	random	2.11518
2021-03	2021	3	actual	23.4841	6.84042	76.2069
2021-03	2021	3	random	3.42578
2021-04	2021	4	actual	11.6832	0	53.3295
2021-04	2021	4	random	3.36125
2021-05	2021	5	actual	28.29	12.4083	61.9719
2021-05	2021	5	random	3.90159
2021-06	2021	6	actual	38.8481	15.8812	84.9615
2021-06	2021	6	random	4.14712
2021-07	2021	7	actual	80.2277	29.4964	229.211
2021-07	2021	7	random	4.25831
2021-08	2021	8	actual	209.629	67.4452	1216
2021-08	2021	8	random	4.48237
2021-09	2021	9	actual	94.4311	14.5413	419.293
2021-09	2021	9	random	4.19517
2021-10	2021	10	actual	116.918	0
2021-10	2021	10	random	4.13474
2021-11	2021	11	actual	78.6893	12.925	279.517
2021-11	2021	11	random	3.13547
2021-12	2021	12	actual	38.4887	16.2651	80.181
2021-12	2021	12	random	2.75474
2022-01	2022	1	actual	34.3607	14.7385	78.8914
2022-01	2022	1	random	2.78049
2022-02	2022	2	actual	54.4052	24.6921	115.743
2022-02	2022	2	random	2.69945
2022-03	2022	3	actual	41.8983	14.6721	98.2061
2022-03	2022	3	random	2.75866
2022-04	2022	4	actual	64.014	28.223	144.696
2022-04	2022	4	random	2.70809
2022-05	2022	5	actual	98.9552	39.522	229.211
2022-05	2022	5	random	2.56164
2022-06	2022	6	actual	90.7052	37.0503	200.551
2022-06	2022	6	random	2.55117
2022-07	2022	7	actual	98.9552	39.522	229.211
2022-07	2022	7	random	2.49866
2022-08	2022	8	actual	98.9552	29.4964	229.211
2022-08	2022	8	random	2.50521
2022-09	2022	9	actual	64.1743	24.836	160.428
2022-09	2022	9	random	2.47386
2022-10	2022	10	actual	43.5152	15.7223	98.3887
2022-10	2022	10	random	2.30244
2022-11	2022	11	actual	45.3302	21.1611	91.3609
2022-11	2022	11	random	2.5181
2022-12	2022	12	actual	39.9015	14.0846	106.93
2022-12	2022	12	random	2.42515
2023-01	2023	1	actual	39.9015	14.0846	92.0644
2023-01	2023	1	random	2.35252
2023-02	2023	2	actual	38.0862	13.5424	86.6453
2023-02	2023	2	random	2.2601
2023-03	2023	3	actual	31.0268	11.3558	66.9394
2023-03	2023	3	random	2.11947
