# Supplementary material for: Real-time identification of epistatic interactions in SARS-CoV-2 from large genome collections
Source: Genome Biol. 2024 Aug 22;25:228. doi: 10.1186/s13059-024-03355-y (PMC11342480; doi:10.1186/s13059-024-03355-y)
Supplement: Supplementary file 11 — Additional file 11. Table S10: infectivity and antibody neutralization data for a selected number of mutants. [file 13059_2024_3355_MOESM11_ESM.xlsx]

## Sheet: infectivity
mutant	replicate	ffu/well	count	ffu/ml	normalized	fc	kind
WT	rep1	1	1509	10	15090	0.0320087	WT
WT	rep1	3	484	30	14520	-0.0235427	WT
WT	rep1	9	176	90	15840	0.101988	WT
WT	rep1	1	1584	10	15840	0.101988	WT
WT	rep1	3	486	30	14580	-0.0175934	WT
WT	rep1	9	121	90	10890	-0.43858	WT
WT	rep1	1	1586	10	15860	0.103809	WT
WT	rep1	3	512	30	15360	0.0575941	WT
WT	rep1	9	165	90	14850	0.00887882	WT
G446S	rep1	1	921	10	9210	-0.680311	single
G446S	rep1	3	278	30	8340	-0.823465	single
G446S	rep1	9	90	90	8100	-0.86559	single
G446S	rep1	1	913	10	9130	-0.692897	single
G446S	rep1	3	296	30	8880	-0.732953	single
G446S	rep1	9	82	90	7380	-0.999891	single
G446S	rep1	1	939	10	9390	-0.652387	single
G446S	rep1	3	362	30	10860	-0.44256	single
G446S	rep1	9	91	90	8190	-0.849649	single
L452Q	rep1	9	934	90	84060	2.50984	single
L452Q	rep1	27	352	270	95040	2.68695	single
L452Q	rep1	81	110	810	89100	2.59384	single
L452Q	rep1	9	927	90	83430	2.49898	single
L452Q	rep1	27	329	270	88830	2.58946	single
L452Q	rep1	81	131	810	106110	2.8459	single
L452Q	rep1	9	918	90	82620	2.48491	single
L452Q	rep1	27	321	270	86670	2.55395	single
L452Q	rep1	81	120	810	97200	2.71937	single
L452R	rep1	1	1010	10	10100	-0.547229	single
L452R	rep1	3	327	30	9810	-0.589259	single
L452R	rep1	9	99	90	8910	-0.728087	single
L452R	rep1	1	1070	10	10700	-0.463973	single
L452R	rep1	3	330	30	9900	-0.576084	single
L452R	rep1	9	113	90	10170	-0.537264	single
L452R	rep1	1	980	10	9800	-0.59073	single
L452R	rep1	3	332	30	9960	-0.567366	single
L452R	rep1	9	101	90	9090	-0.699232	single
N460H	rep1	3	996	30	29880	1.0176	single
N460H	rep1	9	309	90	27810	0.91402	single
N460H	rep1	27	88	270	23760	0.686951	single
N460H	rep1	3	936	30	28080	0.927959	single
N460H	rep1	9	309	90	27810	0.91402	single
N460H	rep1	27	108	270	29160	0.982407	single
N460H	rep1	3	953	30	28590	0.953927	single
N460H	rep1	9	313	90	28170	0.932575	single
N460H	rep1	27	89	270	24030	0.703253	single
F486I	rep1	1	980	10	9800	-0.59073	single
F486I	rep1	3	422	30	12660	-0.221307	single
F486I	rep1	9	126	90	11340	-0.380163	single
F486I	rep1	1	1027	10	10270	-0.523148	single
F486I	rep1	3	381	30	11430	-0.368759	single
F486I	rep1	9	155	90	13950	-0.081319	single
F486I	rep1	1	882	10	8820	-0.742734	single
F486I	rep1	3	349	30	10470	-0.495323	single
F486I	rep1	9	114	90	10260	-0.524553	single
F486S	rep1	1	1011	10	10110	-0.545801	single
F486S	rep1	3	410	30	12300	-0.262926	single
F486S	rep1	9	137	90	12330	-0.259411	single
F486S	rep1	1	1029	10	10290	-0.520341	single
F486S	rep1	3	385	30	11550	-0.353691	single
F486S	rep1	9	140	90	12600	-0.22816	single
F486S	rep1	1	1006	10	10060	-0.552954	single
F486S	rep1	3	423	30	12690	-0.217892	single
F486S	rep1	9	154	90	13860	-0.0906569	single
F486V	rep1	1	954	10	9540	-0.629523	single
F486V	rep1	3	331	30	9930	-0.571718	single
F486V	rep1	9	110	90	9900	-0.576084	single
F486V	rep1	1	1068	10	10680	-0.466672	single
F486V	rep1	3	304	30	9120	-0.694478	single
F486V	rep1	9	117	90	10530	-0.487079	single
F486V	rep1	1	1013	10	10130	-0.54295	single
F486V	rep1	3	370	30	11100	-0.411024	single
F486V	rep1	9	145	90	13050	-0.177534	single
F490S	rep1	3	1009	30	30270	1.0363	single
F490S	rep1	9	335	90	30150	1.03057	single
F490S	rep1	27	120	270	32400	1.13441	single
F490S	rep1	3	1096	30	32880	1.15563	single
F490S	rep1	9	346	90	31140	1.07718	single
F490S	rep1	27	136	270	36720	1.31498	single
F490S	rep1	3	1052	30	31560	1.09651	single
F490S	rep1	9	385	90	34650	1.23127	single
F490S	rep1	27	114	270	30780	1.06041	single
F490P	rep1	3	1092	30	32760	1.15035	single
F490P	rep1	9	410	90	36900	1.32204	single
F490P	rep1	27	117	270	31590	1.09788	single
F490P	rep1	3	1090	30	32700	1.14771	single
F490P	rep1	9	365	90	32850	1.15431	single
F490P	rep1	27	142	270	38340	1.37727	single
F490P	rep1	3	1224	30	36720	1.31498	single
F490P	rep1	9	318	90	28620	0.95544	single
F490P	rep1	27	92	270	24840	0.751081	single
Q498R	rep1	9	883	90	79470	2.42883	single
Q498R	rep1	27	355	270	95850	2.69919	single
Q498R	rep1	81	133	810	107730	2.86776	single
Q498R	rep1	9	902	90	81180	2.45954	single
Q498R	rep1	27	299	270	80730	2.45152	single
Q498R	rep1	81	135	810	109350	2.8893	single
Q498R	rep1	9	834	90	75060	2.34646	single
Q498R	rep1	27	289	270	78030	2.40244	single
Q498R	rep1	81	113	810	91530	2.63266	single
N501Y	rep1	1	63	10	630	-4.55009	single
N501Y	rep1	3	69	30	2070	-2.83388	single
N501Y	rep1	9	24	90	2160	-2.77248	single
N501Y	rep1	1	77	10	770	-4.26058	single
N501Y	rep1	3	57	30	1710	-3.10952	single
N501Y	rep1	9	20	90	1800	-3.03552	single
N501Y	rep1	1	81	10	810	-4.18752	single
N501Y	rep1	3	48	30	1440	-3.35744	single
N501Y	rep1	9	16	90	1440	-3.35744	single
Q498R N501Y	rep1	1	944	10	9440	-0.644725	double
Q498R N501Y	rep1	3	291	30	8730	-0.757531	double
Q498R N501Y	rep1	9	111	90	9990	-0.563028	double
Q498R N501Y	rep1	1	892	10	8920	-0.726468	double
Q498R N501Y	rep1	3	237	30	7110	-1.05366	double
Q498R N501Y	rep1	9	55	90	4950	-1.57608	double
Q498R N501Y	rep1	1	829	10	8290	-0.83214	double
Q498R N501Y	rep1	3	237	30	7110	-1.05366	double
Q498R N501Y	rep1	9	79	90	7110	-1.05366	double
G446S N460H	rep1	3	905	30	27150	0.879368	double
G446S N460H	rep1	9	274	90	24660	0.740589	double
G446S N460H	rep1	27	109	270	29430	0.995703	double
G446S N460H	rep1	3	927	30	27810	0.91402	double
G446S N460H	rep1	9	298	90	26820	0.861725	double
G446S N460H	rep1	27	73	270	19710	0.417344	double
G446S N460H	rep1	3	924	30	27720	0.909343	double
G446S N460H	rep1	9	259	90	23310	0.659365	double
G446S N460H	rep1	27	108	270	29160	0.982407	double
G446S F486I	rep1	1	845	10	8450	-0.804561	double
G446S F486I	rep1	3	386	30	11580	-0.349949	double
G446S F486I	rep1	9	109	90	9810	-0.589259	double
G446S F486I	rep1	1	828	10	8280	-0.833881	double
G446S F486I	rep1	3	349	30	10470	-0.495323	double
G446S F486I	rep1	9	91	90	8190	-0.849649	double
G446S F486I	rep1	1	944	10	9440	-0.644725	double
G446S F486I	rep1	3	347	30	10410	-0.503614	double
G446S F486I	rep1	9	103	90	9270	-0.670943	double
G446S F486S	rep1	1	47	10	470	-4.97278	double
G446S F486S	rep1	3	7	30	210	-6.13505	double
G446S F486S	rep1	9	4	90	360	-5.35744	double
G446S F486S	rep1	1	13	10	130	-6.82693	double
G446S F486S	rep1	3	6	30	180	-6.35744	double
G446S F486S	rep1	9	3	90	270	-5.77248	double
G446S F486S	rep1	1	104	10	1040	-3.82693	double
G446S F486S	rep1	3	4	30	120	-6.94241	double
G446S F486S	rep1	9	3	90	270	-5.77248	double
G446S F486V	rep1	1	670	10	6700	-1.13935	double
G446S F486V	rep1	3	355	30	10650	-0.470731	double
G446S F486V	rep1	9	92	90	8280	-0.833881	double
G446S F486V	rep1	1	827	10	8270	-0.835625	double
G446S F486V	rep1	3	377	30	11310	-0.383985	double
G446S F486V	rep1	9	128	90	11520	-0.357443	double
G446S F486V	rep1	1	780	10	7800	-0.920038	double
G446S F486V	rep1	3	301	30	9030	-0.708786	double
G446S F486V	rep1	9	113	90	10170	-0.537264	double
L452Q F490S	rep1	3	979	30	29370	0.992759	double
L452Q F490S	rep1	9	304	90	27360	0.890484	double
L452Q F490S	rep1	27	104	270	28080	0.927959	double
L452Q F490S	rep1	3	1016	30	30480	1.04628	double
L452Q F490S	rep1	9	269	90	24210	0.714019	double
L452Q F490S	rep1	27	93	270	25110	0.766678	double
L452Q F490S	rep1	3	908	30	27240	0.884143	double
L452Q F490S	rep1	9	304	90	27360	0.890484	double
L452Q F490S	rep1	27	94	270	25380	0.782108	double
L452R F490S	rep1	1	768	10	7680	-0.942406	double
L452R F490S	rep1	3	245	30	7350	-1.00577	double
L452R F490S	rep1	9	70	90	6300	-1.22816	double
L452R F490S	rep1	1	759	10	7590	-0.959412	double
L452R F490S	rep1	3	246	30	7380	-0.999891	double
L452R F490S	rep1	9	92	90	8280	-0.833881	double
L452R F490S	rep1	1	822	10	8220	-0.844374	double
L452R F490S	rep1	3	239	30	7170	-1.04154	double
L452R F490S	rep1	9	72	90	6480	-1.18752	double
L452R F490P	rep1	9	859	90	77310	2.38907	double
L452R F490P	rep1	27	310	270	83700	2.50364	double
L452R F490P	rep1	81	82	810	66420	2.17003	double
L452R F490P	rep1	9	895	90	80550	2.4483	double
L452R F490P	rep1	27	255	270	68850	2.22187	double
L452R F490P	rep1	81	118	810	95580	2.69512	double
L452R F490P	rep1	9	775	90	69750	2.24061	double
L452R F490P	rep1	27	264	270	71280	2.27191	double
L452R F490P	rep1	81	95	810	76950	2.38234	double
G446S N460H Q498R N501Y	rep1	1	76	10	760	-4.27944	quadruple
G446S N460H Q498R N501Y	rep1	3	40	30	1200	-3.62048	quadruple
G446S N460H Q498R N501Y	rep1	9	14	90	1260	-3.55009	quadruple
G446S N460H Q498R N501Y	rep1	1	78	10	780	-4.24197	quadruple
G446S N460H Q498R N501Y	rep1	3	26	30	780	-4.24197	quadruple
G446S N460H Q498R N501Y	rep1	9	5	90	450	-5.03552	quadruple
G446S N460H Q498R N501Y	rep1	1	92	10	920	-4.00381	quadruple
G446S N460H Q498R N501Y	rep1	3	36	30	1080	-3.77248	quadruple
G446S N460H Q498R N501Y	rep1	9	17	90	1530	-3.26998	quadruple
G446S F486I Q498R N501Y	rep1	1	95	10	950	-3.95751	quadruple
G446S F486I Q498R N501Y	rep1	3	23	30	690	-4.41884	quadruple
G446S F486I Q498R N501Y	rep1	9	3	90	270	-5.77248	quadruple
G446S F486I Q498R N501Y	rep1	1	92	10	920	-4.00381	quadruple
G446S F486I Q498R N501Y	rep1	3	32	30	960	-3.94241	quadruple
G446S F486I Q498R N501Y	rep1	9	9	90	810	-4.18752	quadruple
G446S F486I Q498R N501Y	rep1	1	80	10	800	-4.20544	quadruple
G446S F486I Q498R N501Y	rep1	3	33	30	990	-3.89801	quadruple
G446S F486I Q498R N501Y	rep1	9	12	90	1080	-3.77248	quadruple
G446S F486V Q498R N501Y	rep1	1	99	10	990	-3.89801	quadruple
G446S F486V Q498R N501Y	rep1	3	32	30	960	-3.94241	quadruple
G446S F486V Q498R N501Y	rep1	9	7	90	630	-4.55009	quadruple
G446S F486V Q498R N501Y	rep1	1	115	10	1150	-3.68188	quadruple
G446S F486V Q498R N501Y	rep1	3	39	30	1170	-3.657	quadruple
G446S F486V Q498R N501Y	rep1	9	9	90	810	-4.18752	quadruple
G446S F486V Q498R N501Y	rep1	1	122	10	1220	-3.59663	quadruple
G446S F486V Q498R N501Y	rep1	3	44	30	1320	-3.48297	quadruple
G446S F486V Q498R N501Y	rep1	9	10	90	900	-4.03552	quadruple
F486V Q498R N501Y	rep1	27	1888	270	509760	5.11016	triple
F486V Q498R N501Y	rep1	81	822	810	665820	5.49548	triple
F486V Q498R N501Y	rep1	243	333	2430	809190	5.77682	triple
F486V Q498R N501Y	rep1	27	1814	270	489780	5.05248	triple
F486V Q498R N501Y	rep1	81	743	810	601830	5.3497	triple
F486V Q498R N501Y	rep1	243	331	2430	804330	5.76813	triple
F486V Q498R N501Y	rep1	27	1772	270	478440	5.01868	triple
F486V Q498R N501Y	rep1	81	718	810	581580	5.30032	triple
F486V Q498R N501Y	rep1	243	288	2430	699840	5.56737	triple
G446S F486S Q498R N501Y	rep1	1	28	10	280	-5.72001	quadruple
G446S F486S Q498R N501Y	rep1	3	21	30	630	-4.55009	quadruple
G446S F486S Q498R N501Y	rep1	9	9	90	810	-4.18752	quadruple
G446S F486S Q498R N501Y	rep1	1	21	10	210	-6.13505	quadruple
G446S F486S Q498R N501Y	rep1	3	23	30	690	-4.41884	quadruple
G446S F486S Q498R N501Y	rep1	9	9	90	810	-4.18752	quadruple
G446S F486S Q498R N501Y	rep1	1	28	10	280	-5.72001	quadruple
G446S F486S Q498R N501Y	rep1	3	19	30	570	-4.69448	quadruple
G446S F486S Q498R N501Y	rep1	9	5	90	450	-5.03552	quadruple
L452Q F490S Q498R N501Y	rep1	27	767	270	207090	3.8106	quadruple
L452Q F490S Q498R N501Y	rep1	81	284	810	230040	3.96223	quadruple
L452Q F490S Q498R N501Y	rep1	243	128	2430	311040	4.39744	quadruple
L452Q F490S Q498R N501Y	rep1	27	775	270	209250	3.82557	quadruple
L452Q F490S Q498R N501Y	rep1	81	249	810	201690	3.77248	quadruple
L452Q F490S Q498R N501Y	rep1	243	124	2430	301320	4.35164	quadruple
L452Q F490S Q498R N501Y	rep1	27	813	270	219510	3.89463	quadruple
L452Q F490S Q498R N501Y	rep1	81	254	810	205740	3.80117	quadruple
L452Q F490S Q498R N501Y	rep1	243	126	2430	306180	4.37472	quadruple
L452R F490S Q498R N501Y	rep1	9	1906	90	171540	3.53889	quadruple
L452R F490S Q498R N501Y	rep1	27	716	270	193320	3.71133	quadruple
L452R F490S Q498R N501Y	rep1	81	228	810	184680	3.64537	quadruple
L452R F490S Q498R N501Y	rep1	9	1884	90	169560	3.52214	quadruple
L452R F490S Q498R N501Y	rep1	27	741	270	200070	3.76085	quadruple
L452R F490S Q498R N501Y	rep1	81	265	810	214650	3.86233	quadruple
L452R F490S Q498R N501Y	rep1	9	1965	90	176850	3.58287	quadruple
L452R F490S Q498R N501Y	rep1	27	720	270	194400	3.71937	quadruple
L452R F490S Q498R N501Y	rep1	81	253	810	204930	3.79548	quadruple
L452R Q498R N501Y	rep1	9	1834	90	165060	3.48333	triple
L452R Q498R N501Y	rep1	27	717	270	193590	3.71335	triple
L452R Q498R N501Y	rep1	81	217	810	175770	3.57403	triple
L452R Q498R N501Y	rep1	9	1733	90	155970	3.40161	triple
L452R Q498R N501Y	rep1	27	597	270	161190	3.44911	triple
L452R Q498R N501Y	rep1	81	241	810	195210	3.72537	triple
L452R Q498R N501Y	rep1	9	1760	90	158400	3.42392	triple
L452R Q498R N501Y	rep1	27	640	270	172800	3.54945	triple
L452R Q498R N501Y	rep1	81	207	810	167670	3.50597	triple
L452R F490P Q498R N501Y	rep1	9	1799	90	161910	3.45554	quadruple
L452R F490P Q498R N501Y	rep1	27	610	270	164700	3.48018	quadruple
L452R F490P Q498R N501Y	rep1	81	162	810	131220	3.15233	quadruple
L452R F490P Q498R N501Y	rep1	9	1937	90	174330	3.56216	quadruple
L452R F490P Q498R N501Y	rep1	27	657	270	177390	3.58727	quadruple
L452R F490P Q498R N501Y	rep1	81	233	810	188730	3.67667	quadruple
L452R F490P Q498R N501Y	rep1	9	1912	90	172080	3.54342	quadruple
L452R F490P Q498R N501Y	rep1	27	649	270	175230	3.56959	quadruple
L452R F490P Q498R N501Y	rep1	81	253	810	204930	3.79548	quadruple
F490P Q498R N501Y	rep1	27	833	270	224910	3.92969	triple
F490P Q498R N501Y	rep1	81	280	810	226800	3.94176	triple
F490P Q498R N501Y	rep1	243	96	2430	233280	3.98241	triple
F490P Q498R N501Y	rep1	27	811	270	218970	3.89108	triple
F490P Q498R N501Y	rep1	81	262	810	212220	3.8459	triple
F490P Q498R N501Y	rep1	243	98	2430	238140	4.01215	triple
F490P Q498R N501Y	rep1	27	689	270	186030	3.65588	triple
F490P Q498R N501Y	rep1	81	182	810	147420	3.32028	triple
F490P Q498R N501Y	rep1	243	45	2430	109350	2.8893	triple
WT	rep2	1	1501	10	15010	0.131163	WT
WT	rep2	3	452	30	13560	-0.0154036	WT
WT	rep2	9	176	90	15840	0.208812	WT
WT	rep2	1	1518	10	15180	0.147411	WT
WT	rep2	3	425	30	12750	-0.104264	WT
WT	rep2	9	131	90	11790	-0.217197	WT
WT	rep2	1	1405	10	14050	0.0358093	WT
WT	rep2	3	467	30	14010	0.0316961	WT
WT	rep2	9	124	90	11160	-0.296424	WT
G446S	rep2	1	758	10	7580	-0.854491	single
G446S	rep2	3	233	30	6990	-0.971396	single
G446S	rep2	9	85	90	7650	-0.841229	single
G446S	rep2	1	688	10	6880	-0.99428	single
G446S	rep2	3	242	30	7260	-0.916719	single
G446S	rep2	9	74	90	6660	-1.04117	single
G446S	rep2	1	708	10	7080	-0.95294	single
G446S	rep2	3	231	30	6930	-0.983834	single
G446S	rep2	9	84	90	7560	-0.858303	single
L452Q	rep2	9	957	90	86130	2.65176	single
L452Q	rep2	27	411	270	110970	3.01734	single
L452Q	rep2	81	144	810	116640	3.08923	single
L452Q	rep2	9	812	90	73080	2.41472	single
L452Q	rep2	27	330	270	89100	2.70066	single
L452Q	rep2	81	123	810	99630	2.86182	single
L452Q	rep2	9	930	90	83700	2.61047	single
L452Q	rep2	27	343	270	92610	2.75641	single
L452Q	rep2	81	119	810	96390	2.81412	single
L452R	rep2	1	759	10	7590	-0.852589	single
L452R	rep2	3	204	30	6120	-1.16316	single
L452R	rep2	9	84	90	7560	-0.858303	single
L452R	rep2	1	732	10	7320	-0.904845	single
L452R	rep2	3	185	30	5550	-1.3042	single
L452R	rep2	9	62	90	5580	-1.29642	single
L452R	rep2	1	707	10	7070	-0.954979	single
L452R	rep2	3	234	30	7020	-0.965218	single
L452R	rep2	9	90	90	8100	-0.758767	single
N460H	rep2	1	1821	10	18210	0.40997	single
N460H	rep2	3	657	30	19710	0.524167	single
N460H	rep2	9	235	90	21150	0.625897	single
N460H	rep2	1	1813	10	18130	0.403618	single
N460H	rep2	3	699	30	20970	0.613566	single
N460H	rep2	9	222	90	19980	0.543796	single
N460H	rep2	1	1695	10	16950	0.306524	single
N460H	rep2	3	645	30	19350	0.497573	single
N460H	rep2	9	210	90	18900	0.463625	single
F486I	rep2	1	556	10	5560	-1.3016	single
F486I	rep2	3	253	30	7590	-0.852589	single
F486I	rep2	9	67	90	6030	-1.18453	single
F486I	rep2	1	521	10	5210	-1.39541	single
F486I	rep2	3	203	30	6090	-1.17025	single
F486I	rep2	9	54	90	4860	-1.49573	single
F486I	rep2	1	518	10	5180	-1.40374	single
F486I	rep2	3	265	30	7950	-0.785734	single
F486I	rep2	9	89	90	8010	-0.774887	single
F486S	rep2	1	509	10	5090	-1.42902	single
F486S	rep2	3	190	30	5700	-1.26573	single
F486S	rep2	9	75	90	6750	-1.0218	single
F486S	rep2	1	470	10	4700	-1.54403	single
F486S	rep2	3	232	30	6960	-0.977602	single
F486S	rep2	9	61	90	5490	-1.31988	single
F486S	rep2	1	665	10	6650	-1.04333	single
F486S	rep2	3	227	30	6810	-1.00903	single
F486S	rep2	9	61	90	5490	-1.31988	single
F486V	rep2	1	708	10	7080	-0.95294	single
F486V	rep2	3	260	30	7800	-0.813215	single
F486V	rep2	9	84	90	7560	-0.858303	single
F486V	rep2	1	719	10	7190	-0.930697	single
F486V	rep2	3	263	30	7890	-0.796664	single
F486V	rep2	9	91	90	8190	-0.742825	single
F486V	rep2	1	750	10	7500	-0.869798	single
F486V	rep2	3	277	30	8310	-0.72184	single
F486V	rep2	9	96	90	8640	-0.665658	single
F490S	rep2	1	1835	10	18350	0.421019	single
F490S	rep2	3	650	30	19500	0.508713	single
F490S	rep2	9	205	90	18450	0.42886	single
F490S	rep2	1	1635	10	16350	0.25453	single
F490S	rep2	3	719	30	21570	0.654265	single
F490S	rep2	9	155	90	13950	0.0255043	single
F490S	rep2	1	1682	10	16820	0.295417	single
F490S	rep2	3	634	30	19020	0.472756	single
F490S	rep2	9	199	90	17910	0.386005	single
F490P	rep2	1	1267	10	12670	-0.113344	single
F490P	rep2	3	742	30	22260	0.699693	single
F490P	rep2	9	188	90	16920	0.303969	single
F490P	rep2	1	1368	10	13680	-0.00269258	single
F490P	rep2	3	679	30	20370	0.571685	single
F490P	rep2	9	201	90	18090	0.400432	single
F490P	rep2	1	1304	10	13040	-0.0718169	single
F490P	rep2	3	676	30	20280	0.565297	single
F490P	rep2	9	212	90	19080	0.4773	single
Q498R	rep2	9	714	90	64260	2.22916	single
Q498R	rep2	27	273	270	73710	2.4271	single
Q498R	rep2	81	95	810	76950	2.48916	single
Q498R	rep2	9	730	90	65700	2.26113	single
Q498R	rep2	27	265	270	71550	2.38419	single
Q498R	rep2	81	97	810	78570	2.51922	single
Q498R	rep2	9	734	90	66060	2.26902	single
Q498R	rep2	27	270	270	72900	2.41116	single
Q498R	rep2	81	96	810	77760	2.50427	single
N501Y	rep2	1	70	10	700	-4.29126	single
N501Y	rep2	3	30	30	900	-3.92869	single
N501Y	rep2	9	7	90	630	-4.44327	single
N501Y	rep2	1	89	10	890	-3.94481	single
N501Y	rep2	3	31	30	930	-3.88139	single
N501Y	rep2	9	10	90	900	-3.92869	single
N501Y	rep2	1	58	10	580	-4.56256	single
N501Y	rep2	3	15	30	450	-4.92869	single
N501Y	rep2	9	6	90	540	-4.66566	single
Q498R N501Y	rep2	1	852	10	8520	-0.685835	double
Q498R N501Y	rep2	3	292	30	8760	-0.645758	double
Q498R N501Y	rep2	9	94	90	8460	-0.696031	double
Q498R N501Y	rep2	1	822	10	8220	-0.737551	double
Q498R N501Y	rep2	3	277	30	8310	-0.72184	double
Q498R N501Y	rep2	9	91	90	8190	-0.742825	double
Q498R N501Y	rep2	1	745	10	7450	-0.879448	double
Q498R N501Y	rep2	3	254	30	7620	-0.846898	double
Q498R N501Y	rep2	9	81	90	7290	-0.91077	double
G446S N460H	rep2	1	1442	10	14420	0.0733104	double
G446S N460H	rep2	3	790	30	23700	0.790126	double
G446S N460H	rep2	9	238	90	21420	0.644198	double
G446S N460H	rep2	1	1561	10	15610	0.18771	double
G446S N460H	rep2	3	758	30	22740	0.730471	double
G446S N460H	rep2	9	278	90	25020	0.868321	double
G446S N460H	rep2	1	1470	10	14700	0.101055	double
G446S N460H	rep2	3	732	30	21960	0.680117	double
G446S N460H	rep2	9	230	90	20700	0.59487	double
G446S F486I	rep2	1	594	10	5940	-1.20623	double
G446S F486I	rep2	3	238	30	7140	-0.940765	double
G446S F486I	rep2	9	70	90	6300	-1.12134	double
G446S F486I	rep2	1	598	10	5980	-1.19654	double
G446S F486I	rep2	3	229	30	6870	-0.996379	double
G446S F486I	rep2	9	70	90	6300	-1.12134	double
G446S F486I	rep2	1	558	10	5580	-1.29642	double
G446S F486I	rep2	3	184	30	5520	-1.31202	double
G446S F486I	rep2	9	75	90	6750	-1.0218	double
G446S F486S	rep2	1	40	10	400	-5.09862	double
G446S F486S	rep2	3	4	30	120	-6.83558	double
G446S F486S	rep2	9	0	90	0	-inf	double
G446S F486S	rep2	1	65	10	650	-4.39818	double
G446S F486S	rep2	3	3	30	90	-7.25062	double
G446S F486S	rep2	9	3	90	270	-5.66566	double
G446S F486S	rep2	1	87	10	870	-3.9776	double
G446S F486S	rep2	3	4	30	120	-6.83558	double
G446S F486S	rep2	9	4	90	360	-5.25062	double
G446S F486V	rep2	1	562	10	5620	-1.28612	double
G446S F486V	rep2	3	213	30	6390	-1.10087	double
G446S F486V	rep2	9	65	90	5850	-1.22825	double
G446S F486V	rep2	1	531	10	5310	-1.36798	double
G446S F486V	rep2	3	228	30	6840	-1.00269	double
G446S F486V	rep2	9	72	90	6480	-1.0807	double
G446S F486V	rep2	1	447	10	4470	-1.61641	double
G446S F486V	rep2	3	215	30	6450	-1.08739	double
G446S F486V	rep2	9	73	90	6570	-1.0608	double
L452Q F490S	rep2	1	1419	10	14190	0.0501138	double
L452Q F490S	rep2	3	643	30	19290	0.493092	double
L452Q F490S	rep2	9	163	90	14670	0.0981081	double
L452Q F490S	rep2	1	1671	10	16710	0.285951	double
L452Q F490S	rep2	3	698	30	20940	0.611501	double
L452Q F490S	rep2	9	237	90	21330	0.638123	double
L452Q F490S	rep2	1	1483	10	14830	0.113758	double
L452Q F490S	rep2	3	745	30	22350	0.705514	double
L452Q F490S	rep2	9	197	90	17730	0.371432	double
L452R F490S	rep2	1	482	10	4820	-1.50766	double
L452R F490S	rep2	3	139	30	4170	-1.71664	double
L452R F490S	rep2	9	47	90	4230	-1.69603	double
L452R F490S	rep2	1	518	10	5180	-1.40374	double
L452R F490S	rep2	3	163	30	4890	-1.48685	double
L452R F490S	rep2	9	54	90	4860	-1.49573	double
L452R F490S	rep2	1	509	10	5090	-1.42902	double
L452R F490S	rep2	3	171	30	5130	-1.41773	double
L452R F490S	rep2	9	66	90	5940	-1.20623	double
L452R F490P	rep2	3	1485	30	44550	1.70066	double
L452R F490P	rep2	9	497	90	44730	1.70648	double
L452R F490P	rep2	27	157	270	42390	1.62896	double
L452R F490P	rep2	3	1666	30	49980	1.86659	double
L452R F490P	rep2	9	541	90	48690	1.82886	double
L452R F490P	rep2	27	185	270	49950	1.86572	double
L452R F490P	rep2	3	1712	30	51360	1.90588	double
L452R F490P	rep2	9	509	90	45810	1.7409	double
L452R F490P	rep2	27	155	270	41850	1.61047	double
G446S N460H Q498R N501Y	rep2	1	58	10	580	-4.56256	quadruple
G446S N460H Q498R N501Y	rep2	3	19	30	570	-4.58766	quadruple
G446S N460H Q498R N501Y	rep2	9	5	90	450	-4.92869	quadruple
G446S N460H Q498R N501Y	rep2	1	85	10	850	-4.01115	quadruple
G446S N460H Q498R N501Y	rep2	3	39	30	1170	-3.55018	quadruple
G446S N460H Q498R N501Y	rep2	9	12	90	1080	-3.66566	quadruple
G446S N460H Q498R N501Y	rep2	1	66	10	660	-4.37615	quadruple
G446S N460H Q498R N501Y	rep2	3	32	30	960	-3.83558	quadruple
G446S N460H Q498R N501Y	rep2	9	3	90	270	-5.66566	quadruple
G446S F486I Q498R N501Y	rep2	1	63	10	630	-4.44327	quadruple
G446S F486I Q498R N501Y	rep2	3	29	30	870	-3.9776	quadruple
G446S F486I Q498R N501Y	rep2	9	8	90	720	-4.25062	quadruple
G446S F486I Q498R N501Y	rep2	1	71	10	710	-4.2708	quadruple
G446S F486I Q498R N501Y	rep2	3	30	30	900	-3.92869	quadruple
G446S F486I Q498R N501Y	rep2	9	7	90	630	-4.44327	quadruple
G446S F486I Q498R N501Y	rep2	1	70	10	700	-4.29126	quadruple
G446S F486I Q498R N501Y	rep2	3	27	30	810	-4.0807	quadruple
G446S F486I Q498R N501Y	rep2	9	3	90	270	-5.66566	quadruple
G446S F486V Q498R N501Y	rep2	1	93	10	930	-3.88139	quadruple
G446S F486V Q498R N501Y	rep2	3	47	30	1410	-3.28099	quadruple
G446S F486V Q498R N501Y	rep2	9	11	90	990	-3.79119	quadruple
G446S F486V Q498R N501Y	rep2	1	105	10	1050	-3.7063	quadruple
G446S F486V Q498R N501Y	rep2	3	20	30	600	-4.51365	quadruple
G446S F486V Q498R N501Y	rep2	9	11	90	990	-3.79119	quadruple
G446S F486V Q498R N501Y	rep2	1	72	10	720	-4.25062	quadruple
G446S F486V Q498R N501Y	rep2	3	34	30	1020	-3.74812	quadruple
G446S F486V Q498R N501Y	rep2	9	9	90	810	-4.0807	quadruple
F486V Q498R N501Y	rep2	9	1852	90	166680	3.60425	triple
F486V Q498R N501Y	rep2	27	603	270	162810	3.57036	triple
F486V Q498R N501Y	rep2	81	195	810	157950	3.52664	triple
F486V Q498R N501Y	rep2	9	1935	90	174150	3.6675	triple
F486V Q498R N501Y	rep2	27	646	270	174420	3.66973	triple
F486V Q498R N501Y	rep2	81	242	810	196020	3.83817	triple
F486V Q498R N501Y	rep2	9	1661	90	149490	3.44722	triple
F486V Q498R N501Y	rep2	27	658	270	177660	3.69629	triple
F486V Q498R N501Y	rep2	81	193	810	156330	3.51176	triple
G446S F486S Q498R N501Y	rep2	1	21	10	210	-6.02823	quadruple
G446S F486S Q498R N501Y	rep2	3	20	30	600	-4.51365	quadruple
G446S F486S Q498R N501Y	rep2	9	8	90	720	-4.25062	quadruple
G446S F486S Q498R N501Y	rep2	1	23	10	230	-5.89698	quadruple
G446S F486S Q498R N501Y	rep2	3	17	30	510	-4.74812	quadruple
G446S F486S Q498R N501Y	rep2	9	5	90	450	-4.92869	quadruple
G446S F486S Q498R N501Y	rep2	1	15	10	150	-6.51365	quadruple
G446S F486S Q498R N501Y	rep2	3	18	30	540	-4.66566	quadruple
G446S F486S Q498R N501Y	rep2	9	12	90	1080	-3.66566	quadruple
L452Q F490S Q498R N501Y	rep2	9	1491	90	134190	3.29144	quadruple
L452Q F490S Q498R N501Y	rep2	27	517	270	139590	3.34836	quadruple
L452Q F490S Q498R N501Y	rep2	81	207	810	167670	3.61279	quadruple
L452Q F490S Q498R N501Y	rep2	9	1722	90	154980	3.49925	quadruple
L452Q F490S Q498R N501Y	rep2	27	623	270	168210	3.61743	quadruple
L452Q F490S Q498R N501Y	rep2	81	207	810	167670	3.61279	quadruple
L452Q F490S Q498R N501Y	rep2	9	1556	90	140040	3.35301	quadruple
L452Q F490S Q498R N501Y	rep2	27	570	270	153900	3.48916	quadruple
L452Q F490S Q498R N501Y	rep2	81	212	810	171720	3.64723	quadruple
L452R F490S Q498R N501Y	rep2	9	1289	90	116010	3.08142	quadruple
L452R F490S Q498R N501Y	rep2	27	460	270	124200	3.17983	quadruple
L452R F490S Q498R N501Y	rep2	81	146	810	118260	3.10913	quadruple
L452R F490S Q498R N501Y	rep2	9	1061	90	95490	2.80059	quadruple
L452R F490S Q498R N501Y	rep2	27	351	270	94770	2.78967	quadruple
L452R F490S Q498R N501Y	rep2	81	138	810	111780	3.02783	quadruple
L452R F490S Q498R N501Y	rep2	9	1067	90	96030	2.80872	quadruple
L452R F490S Q498R N501Y	rep2	27	398	270	107460	2.97097	quadruple
L452R F490S Q498R N501Y	rep2	81	110	810	89100	2.70066	quadruple
L452R Q498R N501Y	rep2	9	1259	90	113310	3.04744	triple
L452R Q498R N501Y	rep2	27	363	270	98010	2.83817	triple
L452R Q498R N501Y	rep2	81	144	810	116640	3.08923	triple
L452R Q498R N501Y	rep2	9	1172	90	105480	2.94414	triple
L452R Q498R N501Y	rep2	27	358	270	96660	2.81816	triple
L452R Q498R N501Y	rep2	81	128	810	103680	2.9193	triple
L452R Q498R N501Y	rep2	9	891	90	80190	2.54866	triple
L452R Q498R N501Y	rep2	27	360	270	97200	2.8262	triple
L452R Q498R N501Y	rep2	81	127	810	102870	2.90799	triple
L452R F490P Q498R N501Y	rep2	9	1122	90	100980	2.88124	quadruple
L452R F490P Q498R N501Y	rep2	27	355	270	95850	2.80602	quadruple
L452R F490P Q498R N501Y	rep2	81	130	810	105300	2.94167	quadruple
L452R F490P Q498R N501Y	rep2	9	1153	90	103770	2.92056	quadruple
L452R F490P Q498R N501Y	rep2	27	356	270	96120	2.81008	quadruple
L452R F490P Q498R N501Y	rep2	81	126	810	102060	2.89658	quadruple
L452R F490P Q498R N501Y	rep2	9	1244	90	111960	3.03015	quadruple
L452R F490P Q498R N501Y	rep2	27	393	270	106110	2.95273	quadruple
L452R F490P Q498R N501Y	rep2	81	118	810	95580	2.80195	quadruple
F490P Q498R N501Y	rep2	9	1447	90	130230	3.24823	triple
F490P Q498R N501Y	rep2	27	479	270	129330	3.23822	triple
F490P Q498R N501Y	rep2	81	161	810	130410	3.25022	triple
F490P Q498R N501Y	rep2	9	1330	90	119700	3.12659	triple
F490P Q498R N501Y	rep2	27	504	270	136080	3.31162	triple
F490P Q498R N501Y	rep2	81	198	810	160380	3.54866	triple
F490P Q498R N501Y	rep2	9	1330	90	119700	3.12659	triple
F490P Q498R N501Y	rep2	27	363	270	98010	2.83817	triple
F490P Q498R N501Y	rep2	81	177	810	143370	3.38691	triple
WT	rep3	1	1304	10	13040	0.0610158	WT
WT	rep3	3	439	30	13170	0.0753273	WT
WT	rep3	9	113	90	10170	-0.297608	WT
WT	rep3	1	1302	10	13020	0.0588014	WT
WT	rep3	3	406	30	12180	-0.037414	WT
WT	rep3	9	132	90	11880	-0.0733933	WT
WT	rep3	1	1294	10	12940	0.0499095	WT
WT	rep3	3	432	30	12960	0.0521376	WT
WT	rep3	9	146	90	13140	0.0720372	WT
G446S	rep3	1	735	10	7350	-0.766112	single
G446S	rep3	3	237	30	7110	-0.814007	single
G446S	rep3	9	73	90	6570	-0.927963	single
G446S	rep3	1	709	10	7090	-0.818071	single
G446S	rep3	3	228	30	6840	-0.86986	single
G446S	rep3	9	71	90	6390	-0.96804	single
G446S	rep3	1	711	10	7110	-0.814007	single
G446S	rep3	3	235	30	7050	-0.826233	single
G446S	rep3	9	71	90	6390	-0.96804	single
L452Q	rep3	9	1108	90	99720	2.99595	single
L452Q	rep3	27	377	270	101790	3.0256	single
L452Q	rep3	81	112	810	90720	2.85949	single
L452Q	rep3	9	1098	90	98820	2.98287	single
L452Q	rep3	27	381	270	102870	3.04082	single
L452Q	rep3	81	145	810	117450	3.23205	single
L452Q	rep3	9	1009	90	90810	2.86092	single
L452Q	rep3	27	375	270	101250	3.01792	single
L452Q	rep3	81	129	810	104490	3.06336	single
L452R	rep3	1	717	10	7170	-0.801883	single
L452R	rep3	3	211	30	6330	-0.981651	single
L452R	rep3	9	78	90	7020	-0.832385	single
L452R	rep3	1	839	10	8390	-0.575185	single
L452R	rep3	3	275	30	8250	-0.599462	single
L452R	rep3	9	89	90	8010	-0.642054	single
L452R	rep3	1	869	10	8690	-0.5245	single
L452R	rep3	3	230	30	6900	-0.85726	single
L452R	rep3	9	74	90	6660	-0.908334	single
N460H	rep3	3	1212	30	36360	1.54042	single
N460H	rep3	9	409	90	36810	1.55817	single
N460H	rep3	27	105	270	28350	1.18142	single
N460H	rep3	3	1266	30	37980	1.60331	single
N460H	rep3	9	376	90	33840	1.4368	single
N460H	rep3	27	129	270	34830	1.4784	single
N460H	rep3	3	1121	30	33630	1.42782	single
N460H	rep3	9	368	90	33120	1.40577	single
N460H	rep3	27	108	270	29160	1.22206	single
F486I	rep3	1	714	10	7140	-0.807932	single
F486I	rep3	3	268	30	8040	-0.636661	single
F486I	rep3	9	88	90	7920	-0.658356	single
F486I	rep3	1	728	10	7280	-0.779918	single
F486I	rep3	3	253	30	7590	-0.719756	single
F486I	rep3	9	82	90	7380	-0.760235	single
F486I	rep3	1	691	10	6910	-0.85517	single
F486I	rep3	3	289	30	8670	-0.527824	single
F486I	rep3	9	65	90	5850	-1.09542	single
F486S	rep3	1	781	10	7810	-0.678534	single
F486S	rep3	3	280	30	8400	-0.573467	single
F486S	rep3	9	112	90	10080	-0.310432	single
F486S	rep3	1	791	10	7910	-0.660178	single
F486S	rep3	3	263	30	7890	-0.663831	single
F486S	rep3	9	103	90	9270	-0.431287	single
F486S	rep3	1	717	10	7170	-0.801883	single
F486S	rep3	3	284	30	8520	-0.553003	single
F486S	rep3	9	77	90	6930	-0.851001	single
F486V	rep3	1	670	10	6700	-0.899695	single
F486V	rep3	3	254	30	7620	-0.714065	single
F486V	rep3	9	84	90	7560	-0.72547	single
F486V	rep3	1	733	10	7330	-0.770043	single
F486V	rep3	3	253	30	7590	-0.719756	single
F486V	rep3	9	89	90	8010	-0.642054	single
F486V	rep3	1	755	10	7550	-0.72738	single
F486V	rep3	3	231	30	6930	-0.851001	single
F486V	rep3	9	92	90	8280	-0.594225	single
F490S	rep3	3	848	30	25440	1.02517	single
F490S	rep3	9	272	90	24480	0.969675	single
F490S	rep3	27	108	270	29160	1.22206	single
F490S	rep3	3	812	30	24360	0.962586	single
F490S	rep3	9	251	90	22590	0.853756	single
F490S	rep3	27	80	270	21600	0.789103	single
F490S	rep3	3	1053	30	31590	1.33754	single
F490S	rep3	9	287	90	25830	1.04712	single
F490S	rep3	27	100	270	27000	1.11103	single
F490P	rep3	1	1571	10	15710	0.329755	single
F490P	rep3	3	935	30	28050	1.16607	single
F490P	rep3	9	329	90	29610	1.24416	single
F490P	rep3	1	1685	10	16850	0.43082	single
F490P	rep3	3	832	30	24960	0.99769	single
F490P	rep3	9	282	90	25380	1.02176	single
F490P	rep3	1	1727	10	17270	0.46634	single
F490P	rep3	3	911	30	27330	1.12856	single
F490P	rep3	9	306	90	27540	1.1396	single
Q498R	rep3	9	914	90	82260	2.71826	single
Q498R	rep3	27	317	270	85590	2.77551	single
Q498R	rep3	81	117	810	94770	2.9225	single
Q498R	rep3	9	827	90	74430	2.57396	single
Q498R	rep3	27	306	270	82620	2.72456	single
Q498R	rep3	81	72	810	58320	2.22206	single
Q498R	rep3	9	806	90	72540	2.53685	single
Q498R	rep3	27	282	270	76140	2.60673	single
Q498R	rep3	81	90	810	72900	2.54399	single
N501Y	rep3	1	83	10	830	-3.91267	single
N501Y	rep3	3	36	30	1080	-3.53282	single
N501Y	rep3	9	8	90	720	-4.11779	single
N501Y	rep3	1	86	10	860	-3.86145	single
N501Y	rep3	3	29	30	870	-3.84477	single
N501Y	rep3	9	5	90	450	-4.79586	single
N501Y	rep3	1	86	10	860	-3.86145	single
N501Y	rep3	3	30	30	900	-3.79586	single
N501Y	rep3	9	6	90	540	-4.53282	single
Q498R N501Y	rep3	1	751	10	7510	-0.735043	double
Q498R N501Y	rep3	3	301	30	9030	-0.46913	double
Q498R N501Y	rep3	9	100	90	9000	-0.473931	double
Q498R N501Y	rep3	1	739	10	7390	-0.758282	double
Q498R N501Y	rep3	3	311	30	9330	-0.421979	double
Q498R N501Y	rep3	9	87	90	7830	-0.674844	double
Q498R N501Y	rep3	1	774	10	7740	-0.691523	double
Q498R N501Y	rep3	3	359	30	10770	-0.21491	double
Q498R N501Y	rep3	9	96	90	8640	-0.532825	double
G446S N460H	rep3	3	872	30	26160	1.06543	double
G446S N460H	rep3	9	298	90	26820	1.10138	double
G446S N460H	rep3	27	105	270	28350	1.18142	double
G446S N460H	rep3	3	916	30	27480	1.13645	double
G446S N460H	rep3	9	273	90	24570	0.97497	double
G446S N460H	rep3	27	98	270	26460	1.08188	double
G446S N460H	rep3	3	901	30	27030	1.11263	double
G446S N460H	rep3	9	284	90	25560	1.03196	double
G446S N460H	rep3	27	101	270	27270	1.12539	double
G446S F486I	rep3	1	759	10	7590	-0.719756	double
G446S F486I	rep3	3	306	30	9180	-0.445362	double
G446S F486I	rep3	9	113	90	10170	-0.297608	double
G446S F486I	rep3	1	816	10	8160	-0.615287	double
G446S F486I	rep3	3	318	30	9540	-0.389867	double
G446S F486I	rep3	9	99	90	8910	-0.488431	double
G446S F486I	rep3	1	760	10	7600	-0.717857	double
G446S F486I	rep3	3	281	30	8430	-0.568324	double
G446S F486I	rep3	9	100	90	9000	-0.473931	double
G446S F486S	rep3	1	197	10	1970	-2.66566	double
G446S F486S	rep3	3	5	30	150	-6.38082	double
G446S F486S	rep3	9	2	90	180	-6.11779	double
G446S F486S	rep3	1	191	10	1910	-2.71028	double
G446S F486S	rep3	3	1	30	30	-8.70275	double
G446S F486S	rep3	9	3	90	270	-5.53282	double
G446S F486S	rep3	1	195	10	1950	-2.68038	double
G446S F486S	rep3	3	6	30	180	-6.11779	double
G446S F486S	rep3	9	2	90	180	-6.11779	double
G446S F486V	rep3	1	689	10	6890	-0.859352	double
G446S F486V	rep3	3	274	30	8220	-0.604718	double
G446S F486V	rep3	9	93	90	8370	-0.578629	double
G446S F486V	rep3	1	658	10	6580	-0.925769	double
G446S F486V	rep3	3	280	30	8400	-0.573467	double
G446S F486V	rep3	9	90	90	8100	-0.625934	double
G446S F486V	rep3	1	577	10	5770	-1.11528	double
G446S F486V	rep3	3	259	30	7770	-0.685942	double
G446S F486V	rep3	9	93	90	8370	-0.578629	double
L452Q F490S	rep3	3	841	30	25230	1.01321	double
L452Q F490S	rep3	9	247	90	22230	0.83058	double
L452Q F490S	rep3	27	120	270	32400	1.37407	double
L452Q F490S	rep3	3	790	30	23700	0.922959	double
L452Q F490S	rep3	9	267	90	24030	0.942909	double
L452Q F490S	rep3	27	93	270	25110	1.00633	double
L452Q F490S	rep3	3	937	30	28110	1.16916	double
L452Q F490S	rep3	9	262	90	23580	0.915636	double
L452Q F490S	rep3	27	91	270	24570	0.97497	double
L452R F490S	rep3	1	861	10	8610	-0.537843	double
L452R F490S	rep3	3	297	30	8910	-0.488431	double
L452R F490S	rep3	9	98	90	8820	-0.503078	double
L452R F490S	rep3	1	791	10	7910	-0.660178	double
L452R F490S	rep3	3	317	30	9510	-0.394411	double
L452R F490S	rep3	9	107	90	9630	-0.37632	double
L452R F490S	rep3	1	889	10	8890	-0.491673	double
L452R F490S	rep3	3	294	30	8820	-0.503078	double
L452R F490S	rep3	9	107	90	9630	-0.37632	double
L452R F490P	rep3	9	728	90	65520	2.39001	double
L452R F490P	rep3	27	238	270	64260	2.36199	double
L452R F490P	rep3	81	82	810	66420	2.40969	double
L452R F490P	rep3	9	758	90	68220	2.44827	double
L452R F490P	rep3	27	250	270	67500	2.43296	double
L452R F490P	rep3	81	106	810	85860	2.78006	double
L452R F490P	rep3	9	755	90	67950	2.44255	double
L452R F490P	rep3	27	252	270	68040	2.44446	double
L452R F490P	rep3	81	82	810	66420	2.40969	double
G446S N460H Q498R N501Y	rep3	1	59	10	590	-4.40507	quadruple
G446S N460H Q498R N501Y	rep3	3	30	30	900	-3.79586	quadruple
G446S N460H Q498R N501Y	rep3	9	14	90	1260	-3.31043	quadruple
G446S N460H Q498R N501Y	rep3	1	82	10	820	-3.93016	quadruple
G446S N460H Q498R N501Y	rep3	3	29	30	870	-3.84477	quadruple
G446S N460H Q498R N501Y	rep3	9	7	90	630	-4.31043	quadruple
G446S N460H Q498R N501Y	rep3	1	60	10	600	-4.38082	quadruple
G446S N460H Q498R N501Y	rep3	3	35	30	1050	-3.57347	quadruple
G446S N460H Q498R N501Y	rep3	9	9	90	810	-3.94786	quadruple
G446S F486I Q498R N501Y	rep3	1	62	10	620	-4.33352	quadruple
G446S F486I Q498R N501Y	rep3	3	25	30	750	-4.05889	quadruple
G446S F486I Q498R N501Y	rep3	9	8	90	720	-4.11779	quadruple
G446S F486I Q498R N501Y	rep3	1	50	10	500	-4.64386	quadruple
G446S F486I Q498R N501Y	rep3	3	24	30	720	-4.11779	quadruple
G446S F486I Q498R N501Y	rep3	9	14	90	1260	-3.31043	quadruple
G446S F486I Q498R N501Y	rep3	1	65	10	650	-4.26534	quadruple
G446S F486I Q498R N501Y	rep3	3	29	30	870	-3.84477	quadruple
G446S F486I Q498R N501Y	rep3	9	7	90	630	-4.31043	quadruple
G446S F486V Q498R N501Y	rep3	1	77	10	770	-4.02093	quadruple
G446S F486V Q498R N501Y	rep3	3	42	30	1260	-3.31043	quadruple
G446S F486V Q498R N501Y	rep3	9	8	90	720	-4.11779	quadruple
G446S F486V Q498R N501Y	rep3	1	90	10	900	-3.79586	quadruple
G446S F486V Q498R N501Y	rep3	3	27	30	810	-3.94786	quadruple
G446S F486V Q498R N501Y	rep3	9	8	90	720	-4.11779	quadruple
G446S F486V Q498R N501Y	rep3	1	92	10	920	-3.76415	quadruple
G446S F486V Q498R N501Y	rep3	3	17	30	510	-4.61529	quadruple
G446S F486V Q498R N501Y	rep3	9	10	90	900	-3.79586	quadruple
F486V Q498R N501Y	rep3	27	652	270	176040	3.8159	triple
F486V Q498R N501Y	rep3	81	207	810	167670	3.74562	triple
F486V Q498R N501Y	rep3	243	96	2430	233280	4.22206	triple
F486V Q498R N501Y	rep3	27	660	270	178200	3.8335	triple
F486V Q498R N501Y	rep3	81	269	810	217890	4.1236	triple
F486V Q498R N501Y	rep3	243	111	2430	269730	4.43152	triple
F486V Q498R N501Y	rep3	27	745	270	201150	4.00827	triple
F486V Q498R N501Y	rep3	81	268	810	217080	4.11823	triple
F486V Q498R N501Y	rep3	243	113	2430	274590	4.45728	triple
G446S F486S Q498R N501Y	rep3	1	30	10	300	-5.38082	quadruple
G446S F486S Q498R N501Y	rep3	3	11	30	330	-5.24332	quadruple
G446S F486S Q498R N501Y	rep3	9	9	90	810	-3.94786	quadruple
G446S F486S Q498R N501Y	rep3	1	25	10	250	-5.64386	quadruple
G446S F486S Q498R N501Y	rep3	3	19	30	570	-4.45482	quadruple
G446S F486S Q498R N501Y	rep3	9	11	90	990	-3.65836	quadruple
G446S F486S Q498R N501Y	rep3	1	29	10	290	-5.42973	quadruple
G446S F486S Q498R N501Y	rep3	3	12	30	360	-5.11779	quadruple
G446S F486S Q498R N501Y	rep3	9	6	90	540	-4.53282	quadruple
L452Q F490S Q498R N501Y	rep3	9	1945	90	175050	3.80777	quadruple
L452Q F490S Q498R N501Y	rep3	27	685	270	184950	3.88714	quadruple
L452Q F490S Q498R N501Y	rep3	81	243	810	196830	3.97695	quadruple
L452Q F490S Q498R N501Y	rep3	9	1872	90	168480	3.75258	quadruple
L452Q F490S Q498R N501Y	rep3	27	602	270	162540	3.70079	quadruple
L452Q F490S Q498R N501Y	rep3	81	243	810	196830	3.97695	quadruple
L452Q F490S Q498R N501Y	rep3	9	1998	90	179820	3.84655	quadruple
L452Q F490S Q498R N501Y	rep3	27	685	270	184950	3.88714	quadruple
L452Q F490S Q498R N501Y	rep3	81	268	810	217080	4.11823	quadruple
L452R F490S Q498R N501Y	rep3	9	1427	90	128430	3.36098	quadruple
L452R F490S Q498R N501Y	rep3	27	619	270	167130	3.74097	quadruple
L452R F490S Q498R N501Y	rep3	81	197	810	159570	3.67419	quadruple
L452R F490S Q498R N501Y	rep3	9	1551	90	139590	3.4812	quadruple
L452R F490S Q498R N501Y	rep3	27	498	270	134460	3.42718	quadruple
L452R F490S Q498R N501Y	rep3	81	154	810	124740	3.31892	quadruple
L452R F490S Q498R N501Y	rep3	9	1508	90	135720	3.44063	quadruple
L452R F490S Q498R N501Y	rep3	27	517	270	139590	3.4812	quadruple
L452R F490S Q498R N501Y	rep3	81	194	810	157140	3.65205	quadruple
L452R Q498R N501Y	rep3	9	1461	90	131490	3.39495	triple
L452R Q498R N501Y	rep3	27	552	270	149040	3.5757	triple
L452R Q498R N501Y	rep3	81	180	810	145800	3.54399	triple
L452R Q498R N501Y	rep3	9	1171	90	105390	3.07574	triple
L452R Q498R N501Y	rep3	27	434	270	117180	3.22873	triple
L452R Q498R N501Y	rep3	81	151	810	122310	3.29054	triple
L452R Q498R N501Y	rep3	9	1226	90	110340	3.14196	triple
L452R Q498R N501Y	rep3	27	480	270	129600	3.37407	triple
L452R Q498R N501Y	rep3	81	183	810	148230	3.56784	triple
L452R F490P Q498R N501Y	rep3	9	1440	90	129600	3.37407	quadruple
L452R F490P Q498R N501Y	rep3	27	542	270	146340	3.54932	quadruple
L452R F490P Q498R N501Y	rep3	81	174	810	140940	3.49508	quadruple
L452R F490P Q498R N501Y	rep3	9	1580	90	142200	3.50792	quadruple
L452R F490P Q498R N501Y	rep3	27	572	270	154440	3.62705	quadruple
L452R F490P Q498R N501Y	rep3	81	183	810	148230	3.56784	quadruple
L452R F490P Q498R N501Y	rep3	9	1353	90	121770	3.28416	quadruple
L452R F490P Q498R N501Y	rep3	27	508	270	137160	3.45586	quadruple
L452R F490P Q498R N501Y	rep3	81	216	810	174960	3.80703	quadruple
F490P Q498R N501Y	rep3	9	1651	90	148590	3.57134	triple
F490P Q498R N501Y	rep3	27	649	270	175230	3.80925	triple
F490P Q498R N501Y	rep3	81	224	810	181440	3.85949	triple
F490P Q498R N501Y	rep3	9	1711	90	153990	3.62284	triple
F490P Q498R N501Y	rep3	27	602	270	162540	3.70079	triple
F490P Q498R N501Y	rep3	81	209	810	169290	3.7595	triple
F490P Q498R N501Y	rep3	9	1704	90	153360	3.61692	triple
F490P Q498R N501Y	rep3	27	611	270	164970	3.7222	triple
F490P Q498R N501Y	rep3	81	236	810	191160	3.93478	triple

## Sheet: neutralization
mutant	replicate	[mAb]	infectivity
WT	rep1	2000	1
WT	rep1	666.7	9
WT	rep1	222.2	29
WT	rep1	74	47
WT	rep1	24.7	94
WT	rep1	8.2	146
WT	rep1	2.7	217
WT	rep1	0.9	344
WT	rep1	0.3	400
WT	rep1	0.1	398
WT	rep1	0.03	441
WT	rep1	0.01	371
WT	rep1	2000	0
WT	rep1	666.7	5
WT	rep1	222.2	23
WT	rep1	74	49
WT	rep1	24.7	98
WT	rep1	8.2	164
WT	rep1	2.7	292
WT	rep1	0.9	335
WT	rep1	0.3	452
WT	rep1	0.1	473
WT	rep1	0.03	383
WT	rep1	0.01	427
WT	rep1	2000	4
WT	rep1	666.7	7
WT	rep1	222.2	21
WT	rep1	74	43
WT	rep1	24.7	97
WT	rep1	8.2	138
WT	rep1	2.7	281
WT	rep1	0.9	342
WT	rep1	0.3	330
WT	rep1	0.1	442
WT	rep1	0.03	434
WT	rep1	0.01	441
G446S	rep1	2000	126
G446S	rep1	666.7	175
G446S	rep1	222.2	221
G446S	rep1	74	234
G446S	rep1	24.7	252
G446S	rep1	8.2	252
G446S	rep1	2.7	241
G446S	rep1	0.9	235
G446S	rep1	0.3	224
G446S	rep1	0.1	273
G446S	rep1	0.03	243
G446S	rep1	0.01	238
G446S	rep1	2000	90
G446S	rep1	666.7	139
G446S	rep1	222.2	195
G446S	rep1	74	242
G446S	rep1	24.7	231
G446S	rep1	8.2	210
G446S	rep1	2.7	231
G446S	rep1	0.9	233
G446S	rep1	0.3	223
G446S	rep1	0.1	223
G446S	rep1	0.03	248
G446S	rep1	0.01	249
G446S	rep1	2000	131
G446S	rep1	666.7	169
G446S	rep1	222.2	187
G446S	rep1	74	218
G446S	rep1	24.7	243
G446S	rep1	8.2	243
G446S	rep1	2.7	185
G446S	rep1	0.9	226
G446S	rep1	0.3	238
G446S	rep1	0.1	210
G446S	rep1	0.03	228
G446S	rep1	0.01	253
L452Q	rep1	2000	35
L452Q	rep1	666.7	131
L452Q	rep1	222.2	296
L452Q	rep1	74	620
L452Q	rep1	24.7	942
L452Q	rep1	8.2	1522
L452Q	rep1	2.7	2073
L452Q	rep1	0.9	2353
L452Q	rep1	0.3	2458
L452Q	rep1	0.1	2518
L452Q	rep1	0.03	2407
L452Q	rep1	0.01	2572
L452Q	rep1	2000	52
L452Q	rep1	666.7	124
L452Q	rep1	222.2	293
L452Q	rep1	74	613
L452Q	rep1	24.7	1178
L452Q	rep1	8.2	1738
L452Q	rep1	2.7	2203
L452Q	rep1	0.9	2658
L452Q	rep1	0.3	2595
L452Q	rep1	0.1	2620
L452Q	rep1	0.03	2654
L452Q	rep1	0.01	2391
L452Q	rep1	2000	52
L452Q	rep1	666.7	156
L452Q	rep1	222.2	322
L452Q	rep1	74	651
L452Q	rep1	24.7	1174
L452Q	rep1	8.2	1973
L452Q	rep1	2.7	2432
L452Q	rep1	0.9	2713
L452Q	rep1	0.3	2877
L452Q	rep1	0.1	2816
L452Q	rep1	0.03	2499
L452Q	rep1	0.01	2389
L452R	rep1	2000	3
L452R	rep1	666.7	9
L452R	rep1	222.2	30
L452R	rep1	74	37
L452R	rep1	24.7	63
L452R	rep1	8.2	106
L452R	rep1	2.7	175
L452R	rep1	0.9	214
L452R	rep1	0.3	228
L452R	rep1	0.1	244
L452R	rep1	0.03	253
L452R	rep1	0.01	223
L452R	rep1	2000	4
L452R	rep1	666.7	5
L452R	rep1	222.2	23
L452R	rep1	74	32
L452R	rep1	24.7	62
L452R	rep1	8.2	95
L452R	rep1	2.7	158
L452R	rep1	0.9	193
L452R	rep1	0.3	216
L452R	rep1	0.1	219
L452R	rep1	0.03	236
L452R	rep1	0.01	243
L452R	rep1	2000	2
L452R	rep1	666.7	10
L452R	rep1	222.2	14
L452R	rep1	74	57
L452R	rep1	24.7	58
L452R	rep1	8.2	102
L452R	rep1	2.7	171
L452R	rep1	0.9	212
L452R	rep1	0.3	233
L452R	rep1	0.1	253
L452R	rep1	0.03	216
L452R	rep1	0.01	274
N460H	rep1	2000	2
N460H	rep1	666.7	4
N460H	rep1	222.2	9
N460H	rep1	74	44
N460H	rep1	24.7	109
N460H	rep1	8.2	196
N460H	rep1	2.7	462
N460H	rep1	0.9	600
N460H	rep1	0.3	615
N460H	rep1	0.1	678
N460H	rep1	0.03	710
N460H	rep1	0.01	700
N460H	rep1	2000	0
N460H	rep1	666.7	8
N460H	rep1	222.2	15
N460H	rep1	74	41
N460H	rep1	24.7	125
N460H	rep1	8.2	249
N460H	rep1	2.7	446
N460H	rep1	0.9	596
N460H	rep1	0.3	637
N460H	rep1	0.1	704
N460H	rep1	0.03	781
N460H	rep1	0.01	712
N460H	rep1	2000	1
N460H	rep1	666.7	5
N460H	rep1	222.2	18
N460H	rep1	74	38
N460H	rep1	24.7	119
N460H	rep1	8.2	247
N460H	rep1	2.7	490
N460H	rep1	0.9	608
N460H	rep1	0.3	722
N460H	rep1	0.1	701
N460H	rep1	0.03	813
N460H	rep1	0.01	790
F486I	rep1	2000	2
F486I	rep1	666.7	1
F486I	rep1	222.2	2
F486I	rep1	74	11
F486I	rep1	24.7	28
F486I	rep1	8.2	68
F486I	rep1	2.7	141
F486I	rep1	0.9	237
F486I	rep1	0.3	258
F486I	rep1	0.1	262
F486I	rep1	0.03	245
F486I	rep1	0.01	277
F486I	rep1	2000	0
F486I	rep1	666.7	2
F486I	rep1	222.2	8
F486I	rep1	74	14
F486I	rep1	24.7	31
F486I	rep1	8.2	82
F486I	rep1	2.7	161
F486I	rep1	0.9	217
F486I	rep1	0.3	253
F486I	rep1	0.1	293
F486I	rep1	0.03	277
F486I	rep1	0.01	278
F486I	rep1	2000	0
F486I	rep1	666.7	5
F486I	rep1	222.2	2
F486I	rep1	74	6
F486I	rep1	24.7	31
F486I	rep1	8.2	82
F486I	rep1	2.7	129
F486I	rep1	0.9	227
F486I	rep1	0.3	261
F486I	rep1	0.1	264
F486I	rep1	0.03	266
F486I	rep1	0.01	250
F486S	rep1	2000	1
F486S	rep1	666.7	1
F486S	rep1	222.2	3
F486S	rep1	74	5
F486S	rep1	24.7	27
F486S	rep1	8.2	58
F486S	rep1	2.7	140
F486S	rep1	0.9	234
F486S	rep1	0.3	244
F486S	rep1	0.1	236
F486S	rep1	0.03	264
F486S	rep1	0.01	238
F486S	rep1	2000	1
F486S	rep1	666.7	2
F486S	rep1	222.2	2
F486S	rep1	74	9
F486S	rep1	24.7	20
F486S	rep1	8.2	67
F486S	rep1	2.7	146
F486S	rep1	0.9	185
F486S	rep1	0.3	228
F486S	rep1	0.1	261
F486S	rep1	0.03	264
F486S	rep1	0.01	235
F486S	rep1	2000	1
F486S	rep1	666.7	0
F486S	rep1	222.2	4
F486S	rep1	74	7
F486S	rep1	24.7	24
F486S	rep1	8.2	61
F486S	rep1	2.7	152
F486S	rep1	0.9	221
F486S	rep1	0.3	254
F486S	rep1	0.1	240
F486S	rep1	0.03	298
F486S	rep1	0.01	232
F486V	rep1	2000	2
F486V	rep1	666.7	0
F486V	rep1	222.2	3
F486V	rep1	74	9
F486V	rep1	24.7	26
F486V	rep1	8.2	66
F486V	rep1	2.7	106
F486V	rep1	0.9	181
F486V	rep1	0.3	198
F486V	rep1	0.1	197
F486V	rep1	0.03	220
F486V	rep1	0.01	218
F486V	rep1	2000	0
F486V	rep1	666.7	0
F486V	rep1	222.2	2
F486V	rep1	74	2
F486V	rep1	24.7	19
F486V	rep1	8.2	67
F486V	rep1	2.7	120
F486V	rep1	0.9	166
F486V	rep1	0.3	212
F486V	rep1	0.1	205
F486V	rep1	0.03	227
F486V	rep1	0.01	202
F486V	rep1	2000	1
F486V	rep1	666.7	3
F486V	rep1	222.2	7
F486V	rep1	74	12
F486V	rep1	24.7	29
F486V	rep1	8.2	62
F486V	rep1	2.7	118
F486V	rep1	0.9	158
F486V	rep1	0.3	175
F486V	rep1	0.1	201
F486V	rep1	0.03	209
F486V	rep1	0.01	224
F490S	rep1	2000	1
F490S	rep1	666.7	6
F490S	rep1	222.2	25
F490S	rep1	74	54
F490S	rep1	24.7	123
F490S	rep1	8.2	301
F490S	rep1	2.7	526
F490S	rep1	0.9	511
F490S	rep1	0.3	785
F490S	rep1	0.1	908
F490S	rep1	0.03	876
F490S	rep1	0.01	892
F490S	rep1	2000	4
F490S	rep1	666.7	6
F490S	rep1	222.2	14
F490S	rep1	74	59
F490S	rep1	24.7	128
F490S	rep1	8.2	321
F490S	rep1	2.7	553
F490S	rep1	0.9	631
F490S	rep1	0.3	858
F490S	rep1	0.1	941
F490S	rep1	0.03	951
F490S	rep1	0.01	912
F490S	rep1	2000	1
F490S	rep1	666.7	9
F490S	rep1	222.2	18
F490S	rep1	74	49
F490S	rep1	24.7	157
F490S	rep1	8.2	337
F490S	rep1	2.7	619
F490S	rep1	0.9	602
F490S	rep1	0.3	892
F490S	rep1	0.1	981
F490S	rep1	0.03	986
F490S	rep1	0.01	1040
F490P	rep1	2000	2
F490P	rep1	666.7	5
F490P	rep1	222.2	23
F490P	rep1	74	34
F490P	rep1	24.7	120
F490P	rep1	8.2	330
F490P	rep1	2.7	586
F490P	rep1	0.9	796
F490P	rep1	0.3	953
F490P	rep1	0.1	922
F490P	rep1	0.03	932
F490P	rep1	0.01	911
F490P	rep1	2000	0
F490P	rep1	666.7	5
F490P	rep1	222.2	17
F490P	rep1	74	45
F490P	rep1	24.7	128
F490P	rep1	8.2	298
F490P	rep1	2.7	547
F490P	rep1	0.9	759
F490P	rep1	0.3	866
F490P	rep1	0.1	839
F490P	rep1	0.03	801
F490P	rep1	0.01	602
F490P	rep1	2000	0
F490P	rep1	666.7	3
F490P	rep1	222.2	12
F490P	rep1	74	43
F490P	rep1	24.7	122
F490P	rep1	8.2	324
F490P	rep1	2.7	553
F490P	rep1	0.9	698
F490P	rep1	0.3	893
F490P	rep1	0.1	891
F490P	rep1	0.03	727
F490P	rep1	0.01	830
Q498R	rep1	2000	10
Q498R	rep1	666.7	30
Q498R	rep1	222.2	106
Q498R	rep1	74	230
Q498R	rep1	24.7	474
Q498R	rep1	8.2	1082
Q498R	rep1	2.7	1762
Q498R	rep1	0.9	2033
Q498R	rep1	0.3	2255
Q498R	rep1	0.1	2152
Q498R	rep1	0.03	2454
Q498R	rep1	0.01	2395
Q498R	rep1	2000	18
Q498R	rep1	666.7	49
Q498R	rep1	222.2	105
Q498R	rep1	74	272
Q498R	rep1	24.7	544
Q498R	rep1	8.2	1128
Q498R	rep1	2.7	1789
Q498R	rep1	0.9	2007
Q498R	rep1	0.3	2381
Q498R	rep1	0.1	2255
Q498R	rep1	0.03	2515
Q498R	rep1	0.01	2363
Q498R	rep1	2000	5
Q498R	rep1	666.7	47
Q498R	rep1	222.2	106
Q498R	rep1	74	261
Q498R	rep1	24.7	591
Q498R	rep1	8.2	1222
Q498R	rep1	2.7	1837
Q498R	rep1	0.9	2198
Q498R	rep1	0.3	2330
Q498R	rep1	0.1	2281
Q498R	rep1	0.03	2436
Q498R	rep1	0.01	2574
N501Y	rep1	2000	0
N501Y	rep1	666.7	0
N501Y	rep1	222.2	1
N501Y	rep1	74	1
N501Y	rep1	24.7	1
N501Y	rep1	8.2	9
N501Y	rep1	2.7	16
N501Y	rep1	0.9	22
N501Y	rep1	0.3	27
N501Y	rep1	0.1	31
N501Y	rep1	0.03	38
N501Y	rep1	0.01	36
N501Y	rep1	2000	0
N501Y	rep1	666.7	0
N501Y	rep1	222.2	0
N501Y	rep1	74	2
N501Y	rep1	24.7	5
N501Y	rep1	8.2	3
N501Y	rep1	2.7	8
N501Y	rep1	0.9	41
N501Y	rep1	0.3	34
N501Y	rep1	0.1	30
N501Y	rep1	0.03	34
N501Y	rep1	0.01	24
N501Y	rep1	2000	0
N501Y	rep1	666.7	0
N501Y	rep1	222.2	1
N501Y	rep1	74	1
N501Y	rep1	24.7	3
N501Y	rep1	8.2	7
N501Y	rep1	2.7	14
N501Y	rep1	0.9	17
N501Y	rep1	0.3	34
N501Y	rep1	0.1	26
N501Y	rep1	0.03	27
N501Y	rep1	0.01	31
Q498R N501Y	rep1	2000	5
Q498R N501Y	rep1	666.7	18
Q498R N501Y	rep1	222.2	16
Q498R N501Y	rep1	74	39
Q498R N501Y	rep1	24.7	66
Q498R N501Y	rep1	8.2	96
Q498R N501Y	rep1	2.7	185
Q498R N501Y	rep1	0.9	221
Q498R N501Y	rep1	0.3	244
Q498R N501Y	rep1	0.1	309
Q498R N501Y	rep1	0.03	291
Q498R N501Y	rep1	0.01	306
Q498R N501Y	rep1	2000	6
Q498R N501Y	rep1	666.7	10
Q498R N501Y	rep1	222.2	20
Q498R N501Y	rep1	74	47
Q498R N501Y	rep1	24.7	65
Q498R N501Y	rep1	8.2	120
Q498R N501Y	rep1	2.7	187
Q498R N501Y	rep1	0.9	237
Q498R N501Y	rep1	0.3	314
Q498R N501Y	rep1	0.1	319
Q498R N501Y	rep1	0.03	298
Q498R N501Y	rep1	0.01	265
Q498R N501Y	rep1	2000	1
Q498R N501Y	rep1	666.7	12
Q498R N501Y	rep1	222.2	23
Q498R N501Y	rep1	74	42
Q498R N501Y	rep1	24.7	58
Q498R N501Y	rep1	8.2	117
Q498R N501Y	rep1	2.7	163
Q498R N501Y	rep1	0.9	288
Q498R N501Y	rep1	0.3	298
Q498R N501Y	rep1	0.1	303
Q498R N501Y	rep1	0.03	315
Q498R N501Y	rep1	0.01	277
G446S N460H	rep1	2000	233
G446S N460H	rep1	666.7	352
G446S N460H	rep1	222.2	411
G446S N460H	rep1	74	485
G446S N460H	rep1	24.7	550
G446S N460H	rep1	8.2	587
G446S N460H	rep1	2.7	571
G446S N460H	rep1	0.9	594
G446S N460H	rep1	0.3	596
G446S N460H	rep1	0.1	607
G446S N460H	rep1	0.03	551
G446S N460H	rep1	0.01	606
G446S N460H	rep1	2000	206
G446S N460H	rep1	666.7	317
G446S N460H	rep1	222.2	414
G446S N460H	rep1	74	542
G446S N460H	rep1	24.7	553
G446S N460H	rep1	8.2	539
G446S N460H	rep1	2.7	540
G446S N460H	rep1	0.9	524
G446S N460H	rep1	0.3	523
G446S N460H	rep1	0.1	604
G446S N460H	rep1	0.03	548
G446S N460H	rep1	0.01	559
G446S N460H	rep1	2000	195
G446S N460H	rep1	666.7	339
G446S N460H	rep1	222.2	437
G446S N460H	rep1	74	474
G446S N460H	rep1	24.7	534
G446S N460H	rep1	8.2	507
G446S N460H	rep1	2.7	541
G446S N460H	rep1	0.9	542
G446S N460H	rep1	0.3	542
G446S N460H	rep1	0.1	542
G446S N460H	rep1	0.03	572
G446S N460H	rep1	0.01	536
G446S F486I	rep1	2000	70
G446S F486I	rep1	666.7	143
G446S F486I	rep1	222.2	168
G446S F486I	rep1	74	223
G446S F486I	rep1	24.7	211
G446S F486I	rep1	8.2	242
G446S F486I	rep1	2.7	231
G446S F486I	rep1	0.9	203
G446S F486I	rep1	0.3	208
G446S F486I	rep1	0.1	234
G446S F486I	rep1	0.03	219
G446S F486I	rep1	0.01	189
G446S F486I	rep1	2000	77
G446S F486I	rep1	666.7	137
G446S F486I	rep1	222.2	193
G446S F486I	rep1	74	199
G446S F486I	rep1	24.7	215
G446S F486I	rep1	8.2	199
G446S F486I	rep1	2.7	211
G446S F486I	rep1	0.9	229
G446S F486I	rep1	0.3	237
G446S F486I	rep1	0.1	223
G446S F486I	rep1	0.03	210
G446S F486I	rep1	0.01	180
G446S F486I	rep1	2000	70
G446S F486I	rep1	666.7	112
G446S F486I	rep1	222.2	216
G446S F486I	rep1	74	222
G446S F486I	rep1	24.7	225
G446S F486I	rep1	8.2	226
G446S F486I	rep1	2.7	253
G446S F486I	rep1	0.9	244
G446S F486I	rep1	0.3	198
G446S F486I	rep1	0.1	234
G446S F486I	rep1	0.03	234
G446S F486I	rep1	0.01	158
G446S F486V	rep1	2000	49
G446S F486V	rep1	666.7	115
G446S F486V	rep1	222.2	178
G446S F486V	rep1	74	170
G446S F486V	rep1	24.7	170
G446S F486V	rep1	8.2	217
G446S F486V	rep1	2.7	200
G446S F486V	rep1	0.9	178
G446S F486V	rep1	0.3	189
G446S F486V	rep1	0.1	189
G446S F486V	rep1	0.03	167
G446S F486V	rep1	0.01	181
G446S F486V	rep1	2000	72
G446S F486V	rep1	666.7	146
G446S F486V	rep1	222.2	170
G446S F486V	rep1	74	155
G446S F486V	rep1	24.7	201
G446S F486V	rep1	8.2	183
G446S F486V	rep1	2.7	172
G446S F486V	rep1	0.9	154
G446S F486V	rep1	0.3	150
G446S F486V	rep1	0.1	199
G446S F486V	rep1	0.03	189
G446S F486V	rep1	0.01	153
G446S F486V	rep1	2000	38
G446S F486V	rep1	666.7	104
G446S F486V	rep1	222.2	174
G446S F486V	rep1	74	206
G446S F486V	rep1	24.7	195
G446S F486V	rep1	8.2	183
G446S F486V	rep1	2.7	210
G446S F486V	rep1	0.9	154
G446S F486V	rep1	0.3	123
G446S F486V	rep1	0.1	134
G446S F486V	rep1	0.03	164
G446S F486V	rep1	0.01	192
L452Q F490S	rep1	2000	6
L452Q F490S	rep1	666.7	18
L452Q F490S	rep1	222.2	58
L452Q F490S	rep1	74	134
L452Q F490S	rep1	24.7	273
L452Q F490S	rep1	8.2	475
L452Q F490S	rep1	2.7	739
L452Q F490S	rep1	0.9	768
L452Q F490S	rep1	0.3	784
L452Q F490S	rep1	0.1	896
L452Q F490S	rep1	0.03	938
L452Q F490S	rep1	0.01	927
L452Q F490S	rep1	2000	5
L452Q F490S	rep1	666.7	16
L452Q F490S	rep1	222.2	65
L452Q F490S	rep1	74	149
L452Q F490S	rep1	24.7	267
L452Q F490S	rep1	8.2	487
L452Q F490S	rep1	2.7	672
L452Q F490S	rep1	0.9	821
L452Q F490S	rep1	0.3	728
L452Q F490S	rep1	0.1	923
L452Q F490S	rep1	0.03	866
L452Q F490S	rep1	0.01	1073
L452Q F490S	rep1	2000	4
L452Q F490S	rep1	666.7	22
L452Q F490S	rep1	222.2	61
L452Q F490S	rep1	74	141
L452Q F490S	rep1	24.7	282
L452Q F490S	rep1	8.2	422
L452Q F490S	rep1	2.7	686
L452Q F490S	rep1	0.9	617
L452Q F490S	rep1	0.3	701
L452Q F490S	rep1	0.1	822
L452Q F490S	rep1	0.03	869
L452Q F490S	rep1	0.01	970
L452R F490S	rep1	2000	1
L452R F490S	rep1	666.7	2
L452R F490S	rep1	222.2	11
L452R F490S	rep1	74	26
L452R F490S	rep1	24.7	50
L452R F490S	rep1	8.2	80
L452R F490S	rep1	2.7	122
L452R F490S	rep1	0.9	166
L452R F490S	rep1	0.3	193
L452R F490S	rep1	0.1	214
L452R F490S	rep1	0.03	223
L452R F490S	rep1	0.01	245
L452R F490S	rep1	2000	1
L452R F490S	rep1	666.7	4
L452R F490S	rep1	222.2	18
L452R F490S	rep1	74	34
L452R F490S	rep1	24.7	52
L452R F490S	rep1	8.2	107
L452R F490S	rep1	2.7	159
L452R F490S	rep1	0.9	186
L452R F490S	rep1	0.3	220
L452R F490S	rep1	0.1	257
L452R F490S	rep1	0.03	253
L452R F490S	rep1	0.01	186
L452R F490S	rep1	2000	5
L452R F490S	rep1	666.7	7
L452R F490S	rep1	222.2	21
L452R F490S	rep1	74	33
L452R F490S	rep1	24.7	54
L452R F490S	rep1	8.2	98
L452R F490S	rep1	2.7	136
L452R F490S	rep1	0.9	168
L452R F490S	rep1	0.3	214
L452R F490S	rep1	0.1	225
L452R F490S	rep1	0.03	219
L452R F490S	rep1	0.01	204
L452R F490P	rep1	2000	8
L452R F490P	rep1	666.7	34
L452R F490P	rep1	222.2	94
L452R F490P	rep1	74	191
L452R F490P	rep1	24.7	430
L452R F490P	rep1	8.2	744
L452R F490P	rep1	2.7	1284
L452R F490P	rep1	0.9	1392
L452R F490P	rep1	0.3	1693
L452R F490P	rep1	0.1	1702
L452R F490P	rep1	0.03	1767
L452R F490P	rep1	0.01	1536
L452R F490P	rep1	2000	3
L452R F490P	rep1	666.7	33
L452R F490P	rep1	222.2	97
L452R F490P	rep1	74	226
L452R F490P	rep1	24.7	450
L452R F490P	rep1	8.2	838
L452R F490P	rep1	2.7	1318
L452R F490P	rep1	0.9	1362
L452R F490P	rep1	0.3	1678
L452R F490P	rep1	0.1	1781
L452R F490P	rep1	0.03	1714
L452R F490P	rep1	0.01	1545
L452R F490P	rep1	2000	12
L452R F490P	rep1	666.7	24
L452R F490P	rep1	222.2	97
L452R F490P	rep1	74	185
L452R F490P	rep1	24.7	440
L452R F490P	rep1	8.2	850
L452R F490P	rep1	2.7	1418
L452R F490P	rep1	0.9	1472
L452R F490P	rep1	0.3	1625
L452R F490P	rep1	0.1	1812
L452R F490P	rep1	0.03	1732
L452R F490P	rep1	0.01	1594
G446S N460H Q498R N501Y	rep1	2000	21
G446S N460H Q498R N501Y	rep1	666.7	20
G446S N460H Q498R N501Y	rep1	222.2	24
G446S N460H Q498R N501Y	rep1	74	34
G446S N460H Q498R N501Y	rep1	24.7	31
G446S N460H Q498R N501Y	rep1	8.2	36
G446S N460H Q498R N501Y	rep1	2.7	29
G446S N460H Q498R N501Y	rep1	0.9	29
G446S N460H Q498R N501Y	rep1	0.3	25
G446S N460H Q498R N501Y	rep1	0.1	39
G446S N460H Q498R N501Y	rep1	0.03	49
G446S N460H Q498R N501Y	rep1	0.01	27
G446S N460H Q498R N501Y	rep1	2000	14
G446S N460H Q498R N501Y	rep1	666.7	19
G446S N460H Q498R N501Y	rep1	222.2	29
G446S N460H Q498R N501Y	rep1	74	32
G446S N460H Q498R N501Y	rep1	24.7	37
G446S N460H Q498R N501Y	rep1	8.2	30
G446S N460H Q498R N501Y	rep1	2.7	33
G446S N460H Q498R N501Y	rep1	0.9	32
G446S N460H Q498R N501Y	rep1	0.3	34
G446S N460H Q498R N501Y	rep1	0.1	41
G446S N460H Q498R N501Y	rep1	0.03	37
G446S N460H Q498R N501Y	rep1	0.01	37
G446S N460H Q498R N501Y	rep1	2000	19
G446S N460H Q498R N501Y	rep1	666.7	17
G446S N460H Q498R N501Y	rep1	222.2	29
G446S N460H Q498R N501Y	rep1	74	43
G446S N460H Q498R N501Y	rep1	24.7	39
G446S N460H Q498R N501Y	rep1	8.2	33
G446S N460H Q498R N501Y	rep1	2.7	29
G446S N460H Q498R N501Y	rep1	0.9	32
G446S N460H Q498R N501Y	rep1	0.3	27
G446S N460H Q498R N501Y	rep1	0.1	34
G446S N460H Q498R N501Y	rep1	0.03	33
G446S N460H Q498R N501Y	rep1	0.01	46
G446S F486I Q498R N501Y	rep1	2000	19
G446S F486I Q498R N501Y	rep1	666.7	39
G446S F486I Q498R N501Y	rep1	222.2	35
G446S F486I Q498R N501Y	rep1	74	38
G446S F486I Q498R N501Y	rep1	24.7	28
G446S F486I Q498R N501Y	rep1	8.2	41
G446S F486I Q498R N501Y	rep1	2.7	26
G446S F486I Q498R N501Y	rep1	0.9	38
G446S F486I Q498R N501Y	rep1	0.3	43
G446S F486I Q498R N501Y	rep1	0.1	43
G446S F486I Q498R N501Y	rep1	0.03	47
G446S F486I Q498R N501Y	rep1	0.01	48
G446S F486I Q498R N501Y	rep1	2000	8
G446S F486I Q498R N501Y	rep1	666.7	27
G446S F486I Q498R N501Y	rep1	222.2	39
G446S F486I Q498R N501Y	rep1	74	31
G446S F486I Q498R N501Y	rep1	24.7	41
G446S F486I Q498R N501Y	rep1	8.2	38
G446S F486I Q498R N501Y	rep1	2.7	28
G446S F486I Q498R N501Y	rep1	0.9	30
G446S F486I Q498R N501Y	rep1	0.3	25
G446S F486I Q498R N501Y	rep1	0.1	30
G446S F486I Q498R N501Y	rep1	0.03	47
G446S F486I Q498R N501Y	rep1	0.01	45
G446S F486I Q498R N501Y	rep1	2000	18
G446S F486I Q498R N501Y	rep1	666.7	29
G446S F486I Q498R N501Y	rep1	222.2	27
G446S F486I Q498R N501Y	rep1	74	33
G446S F486I Q498R N501Y	rep1	24.7	29
G446S F486I Q498R N501Y	rep1	8.2	33
G446S F486I Q498R N501Y	rep1	2.7	35
G446S F486I Q498R N501Y	rep1	0.9	47
G446S F486I Q498R N501Y	rep1	0.3	31
G446S F486I Q498R N501Y	rep1	0.1	31
G446S F486I Q498R N501Y	rep1	0.03	24
G446S F486I Q498R N501Y	rep1	0.01	35
G446S F486V Q498R N501Y	rep1	2000	23
G446S F486V Q498R N501Y	rep1	666.7	27
G446S F486V Q498R N501Y	rep1	222.2	27
G446S F486V Q498R N501Y	rep1	74	29
G446S F486V Q498R N501Y	rep1	24.7	23
G446S F486V Q498R N501Y	rep1	8.2	30
G446S F486V Q498R N501Y	rep1	2.7	36
G446S F486V Q498R N501Y	rep1	0.9	29
G446S F486V Q498R N501Y	rep1	0.3	43
G446S F486V Q498R N501Y	rep1	0.1	33
G446S F486V Q498R N501Y	rep1	0.03	28
G446S F486V Q498R N501Y	rep1	0.01	25
G446S F486V Q498R N501Y	rep1	2000	24
G446S F486V Q498R N501Y	rep1	666.7	20
G446S F486V Q498R N501Y	rep1	222.2	31
G446S F486V Q498R N501Y	rep1	74	22
G446S F486V Q498R N501Y	rep1	24.7	26
G446S F486V Q498R N501Y	rep1	8.2	37
G446S F486V Q498R N501Y	rep1	2.7	32
G446S F486V Q498R N501Y	rep1	0.9	35
G446S F486V Q498R N501Y	rep1	0.3	40
G446S F486V Q498R N501Y	rep1	0.1	36
G446S F486V Q498R N501Y	rep1	0.03	28
G446S F486V Q498R N501Y	rep1	0.01	41
G446S F486V Q498R N501Y	rep1	2000	22
G446S F486V Q498R N501Y	rep1	666.7	17
G446S F486V Q498R N501Y	rep1	222.2	27
G446S F486V Q498R N501Y	rep1	74	28
G446S F486V Q498R N501Y	rep1	24.7	40
G446S F486V Q498R N501Y	rep1	8.2	30
G446S F486V Q498R N501Y	rep1	2.7	37
G446S F486V Q498R N501Y	rep1	0.9	41
G446S F486V Q498R N501Y	rep1	0.3	25
G446S F486V Q498R N501Y	rep1	0.1	28
G446S F486V Q498R N501Y	rep1	0.03	29
G446S F486V Q498R N501Y	rep1	0.01	37
F486V Q498R N501Y	rep1	2000	94
F486V Q498R N501Y	rep1	666.7	195
F486V Q498R N501Y	rep1	222.2	418
F486V Q498R N501Y	rep1	74	685
F486V Q498R N501Y	rep1	24.7	1284
F486V Q498R N501Y	rep1	8.2	2325
F486V Q498R N501Y	rep1	2.7	3509
F486V Q498R N501Y	rep1	0.9	4118
F486V Q498R N501Y	rep1	0.3	4254
F486V Q498R N501Y	rep1	0.1	4319
F486V Q498R N501Y	rep1	0.03	4434
F486V Q498R N501Y	rep1	0.01	4435
F486V Q498R N501Y	rep1	2000	87
F486V Q498R N501Y	rep1	666.7	199
F486V Q498R N501Y	rep1	222.2	427
F486V Q498R N501Y	rep1	74	690
F486V Q498R N501Y	rep1	24.7	1273
F486V Q498R N501Y	rep1	8.2	2388
F486V Q498R N501Y	rep1	2.7	3589
F486V Q498R N501Y	rep1	0.9	4185
F486V Q498R N501Y	rep1	0.3	4268
F486V Q498R N501Y	rep1	0.1	4278
F486V Q498R N501Y	rep1	0.03	4404
F486V Q498R N501Y	rep1	0.01	4428
F486V Q498R N501Y	rep1	2000	85
F486V Q498R N501Y	rep1	666.7	178
F486V Q498R N501Y	rep1	222.2	426
F486V Q498R N501Y	rep1	74	676
F486V Q498R N501Y	rep1	24.7	1289
F486V Q498R N501Y	rep1	8.2	2391
F486V Q498R N501Y	rep1	2.7	3501
F486V Q498R N501Y	rep1	0.9	4101
F486V Q498R N501Y	rep1	0.3	4266
F486V Q498R N501Y	rep1	0.1	4316
F486V Q498R N501Y	rep1	0.03	4415
F486V Q498R N501Y	rep1	0.01	4424
L452Q F490S Q498R N501Y	rep1	2000	132
L452Q F490S Q498R N501Y	rep1	666.7	280
L452Q F490S Q498R N501Y	rep1	222.2	712
L452Q F490S Q498R N501Y	rep1	74	1007
L452Q F490S Q498R N501Y	rep1	24.7	1682
L452Q F490S Q498R N501Y	rep1	8.2	2738
L452Q F490S Q498R N501Y	rep1	2.7	3471
L452Q F490S Q498R N501Y	rep1	0.9	3777
L452Q F490S Q498R N501Y	rep1	0.3	4394
L452Q F490S Q498R N501Y	rep1	0.1	4430
L452Q F490S Q498R N501Y	rep1	0.03	4025
L452Q F490S Q498R N501Y	rep1	0.01	3569
L452Q F490S Q498R N501Y	rep1	2000	151
L452Q F490S Q498R N501Y	rep1	666.7	310
L452Q F490S Q498R N501Y	rep1	222.2	649
L452Q F490S Q498R N501Y	rep1	74	1005
L452Q F490S Q498R N501Y	rep1	24.7	1834
L452Q F490S Q498R N501Y	rep1	8.2	2761
L452Q F490S Q498R N501Y	rep1	2.7	3588
L452Q F490S Q498R N501Y	rep1	0.9	3768
L452Q F490S Q498R N501Y	rep1	0.3	4472
L452Q F490S Q498R N501Y	rep1	0.1	4517
L452Q F490S Q498R N501Y	rep1	0.03	4095
L452Q F490S Q498R N501Y	rep1	0.01	4087
L452Q F490S Q498R N501Y	rep1	2000	149
L452Q F490S Q498R N501Y	rep1	666.7	301
L452Q F490S Q498R N501Y	rep1	222.2	654
L452Q F490S Q498R N501Y	rep1	74	934
L452Q F490S Q498R N501Y	rep1	24.7	1631
L452Q F490S Q498R N501Y	rep1	8.2	2649
L452Q F490S Q498R N501Y	rep1	2.7	3685
L452Q F490S Q498R N501Y	rep1	0.9	3625
L452Q F490S Q498R N501Y	rep1	0.3	4214
L452Q F490S Q498R N501Y	rep1	0.1	4277
L452Q F490S Q498R N501Y	rep1	0.03	4110
L452Q F490S Q498R N501Y	rep1	0.01	4132
L452R F490S Q498R N501Y	rep1	2000	120
L452R F490S Q498R N501Y	rep1	666.7	210
L452R F490S Q498R N501Y	rep1	222.2	495
L452R F490S Q498R N501Y	rep1	74	803
L452R F490S Q498R N501Y	rep1	24.7	1233
L452R F490S Q498R N501Y	rep1	8.2	2278
L452R F490S Q498R N501Y	rep1	2.7	2928
L452R F490S Q498R N501Y	rep1	0.9	3696
L452R F490S Q498R N501Y	rep1	0.3	4052
L452R F490S Q498R N501Y	rep1	0.1	4191
L452R F490S Q498R N501Y	rep1	0.03	3930
L452R F490S Q498R N501Y	rep1	0.01	3781
L452R F490S Q498R N501Y	rep1	2000	118
L452R F490S Q498R N501Y	rep1	666.7	259
L452R F490S Q498R N501Y	rep1	222.2	504
L452R F490S Q498R N501Y	rep1	74	808
L452R F490S Q498R N501Y	rep1	24.7	1223
L452R F490S Q498R N501Y	rep1	8.2	2122
L452R F490S Q498R N501Y	rep1	2.7	2801
L452R F490S Q498R N501Y	rep1	0.9	3501
L452R F490S Q498R N501Y	rep1	0.3	3675
L452R F490S Q498R N501Y	rep1	0.1	3920
L452R F490S Q498R N501Y	rep1	0.03	3677
L452R F490S Q498R N501Y	rep1	0.01	3523
L452R F490S Q498R N501Y	rep1	2000	104
L452R F490S Q498R N501Y	rep1	666.7	242
L452R F490S Q498R N501Y	rep1	222.2	515
L452R F490S Q498R N501Y	rep1	74	852
L452R F490S Q498R N501Y	rep1	24.7	1325
L452R F490S Q498R N501Y	rep1	8.2	2075
L452R F490S Q498R N501Y	rep1	2.7	3006
L452R F490S Q498R N501Y	rep1	0.9	3617
L452R F490S Q498R N501Y	rep1	0.3	3707
L452R F490S Q498R N501Y	rep1	0.1	3986
L452R F490S Q498R N501Y	rep1	0.03	3662
L452R F490S Q498R N501Y	rep1	0.01	3455
L452R Q498R N501Y	rep1	2000	142
L452R Q498R N501Y	rep1	666.7	294
L452R Q498R N501Y	rep1	222.2	485
L452R Q498R N501Y	rep1	74	800
L452R Q498R N501Y	rep1	24.7	1282
L452R Q498R N501Y	rep1	8.2	2192
L452R Q498R N501Y	rep1	2.7	2705
L452R Q498R N501Y	rep1	0.9	3282
L452R Q498R N501Y	rep1	0.3	3646
L452R Q498R N501Y	rep1	0.1	3645
L452R Q498R N501Y	rep1	0.03	3474
L452R Q498R N501Y	rep1	0.01	3420
L452R Q498R N501Y	rep1	2000	145
L452R Q498R N501Y	rep1	666.7	263
L452R Q498R N501Y	rep1	222.2	506
L452R Q498R N501Y	rep1	74	898
L452R Q498R N501Y	rep1	24.7	1294
L452R Q498R N501Y	rep1	8.2	2201
L452R Q498R N501Y	rep1	2.7	2664
L452R Q498R N501Y	rep1	0.9	3347
L452R Q498R N501Y	rep1	0.3	3554
L452R Q498R N501Y	rep1	0.1	3806
L452R Q498R N501Y	rep1	0.03	3689
L452R Q498R N501Y	rep1	0.01	3508
L452R Q498R N501Y	rep1	2000	144
L452R Q498R N501Y	rep1	666.7	268
L452R Q498R N501Y	rep1	222.2	513
L452R Q498R N501Y	rep1	74	844
L452R Q498R N501Y	rep1	24.7	1334
L452R Q498R N501Y	rep1	8.2	2236
L452R Q498R N501Y	rep1	2.7	2631
L452R Q498R N501Y	rep1	0.9	3075
L452R Q498R N501Y	rep1	0.3	3681
L452R Q498R N501Y	rep1	0.1	3611
L452R Q498R N501Y	rep1	0.03	3716
L452R Q498R N501Y	rep1	0.01	3510
L452R F490P Q498R N501Y	rep1	2000	100
L452R F490P Q498R N501Y	rep1	666.7	216
L452R F490P Q498R N501Y	rep1	222.2	427
L452R F490P Q498R N501Y	rep1	74	737
L452R F490P Q498R N501Y	rep1	24.7	1219
L452R F490P Q498R N501Y	rep1	8.2	2138
L452R F490P Q498R N501Y	rep1	2.7	3024
L452R F490P Q498R N501Y	rep1	0.9	3593
L452R F490P Q498R N501Y	rep1	0.3	3899
L452R F490P Q498R N501Y	rep1	0.1	3941
L452R F490P Q498R N501Y	rep1	0.03	3680
L452R F490P Q498R N501Y	rep1	0.01	3937
L452R F490P Q498R N501Y	rep1	2000	89
L452R F490P Q498R N501Y	rep1	666.7	220
L452R F490P Q498R N501Y	rep1	222.2	463
L452R F490P Q498R N501Y	rep1	74	802
L452R F490P Q498R N501Y	rep1	24.7	1206
L452R F490P Q498R N501Y	rep1	8.2	2071
L452R F490P Q498R N501Y	rep1	2.7	3065
L452R F490P Q498R N501Y	rep1	0.9	3699
L452R F490P Q498R N501Y	rep1	0.3	3517
L452R F490P Q498R N501Y	rep1	0.1	3680
L452R F490P Q498R N501Y	rep1	0.03	3495
L452R F490P Q498R N501Y	rep1	0.01	3432
L452R F490P Q498R N501Y	rep1	2000	110
L452R F490P Q498R N501Y	rep1	666.7	218
L452R F490P Q498R N501Y	rep1	222.2	484
L452R F490P Q498R N501Y	rep1	74	868
L452R F490P Q498R N501Y	rep1	24.7	1280
L452R F490P Q498R N501Y	rep1	8.2	2137
L452R F490P Q498R N501Y	rep1	2.7	2870
L452R F490P Q498R N501Y	rep1	0.9	3489
L452R F490P Q498R N501Y	rep1	0.3	3762
L452R F490P Q498R N501Y	rep1	0.1	3853
L452R F490P Q498R N501Y	rep1	0.03	3643
L452R F490P Q498R N501Y	rep1	0.01	3833
F490P Q498R N501Y	rep1	2000	69
F490P Q498R N501Y	rep1	666.7	195
F490P Q498R N501Y	rep1	222.2	425
F490P Q498R N501Y	rep1	74	776
F490P Q498R N501Y	rep1	24.7	1121
F490P Q498R N501Y	rep1	8.2	2148
F490P Q498R N501Y	rep1	2.7	3053
F490P Q498R N501Y	rep1	0.9	3579
F490P Q498R N501Y	rep1	0.3	3784
F490P Q498R N501Y	rep1	0.1	4010
F490P Q498R N501Y	rep1	0.03	3651
F490P Q498R N501Y	rep1	0.01	3677
F490P Q498R N501Y	rep1	2000	78
F490P Q498R N501Y	rep1	666.7	194
F490P Q498R N501Y	rep1	222.2	483
F490P Q498R N501Y	rep1	74	733
F490P Q498R N501Y	rep1	24.7	1428
F490P Q498R N501Y	rep1	8.2	2365
F490P Q498R N501Y	rep1	2.7	3263
F490P Q498R N501Y	rep1	0.9	3946
F490P Q498R N501Y	rep1	0.3	4115
F490P Q498R N501Y	rep1	0.1	4200
F490P Q498R N501Y	rep1	0.03	3920
F490P Q498R N501Y	rep1	0.01	3783
F490P Q498R N501Y	rep1	2000	67
F490P Q498R N501Y	rep1	666.7	209
F490P Q498R N501Y	rep1	222.2	431
F490P Q498R N501Y	rep1	74	802
F490P Q498R N501Y	rep1	24.7	1419
F490P Q498R N501Y	rep1	8.2	2348
F490P Q498R N501Y	rep1	2.7	3286
F490P Q498R N501Y	rep1	0.9	3755
F490P Q498R N501Y	rep1	0.3	3977
F490P Q498R N501Y	rep1	0.1	4165
F490P Q498R N501Y	rep1	0.03	3919
F490P Q498R N501Y	rep1	0.01	4003
WT	rep2	2000	0
WT	rep2	666.7	6
WT	rep2	222.2	29
WT	rep2	74	61
WT	rep2	24.7	125
WT	rep2	8.2	243
WT	rep2	2.7	380
WT	rep2	0.9	470
WT	rep2	0.3	524
WT	rep2	0.1	571
WT	rep2	0.03	531
WT	rep2	0.01	648
WT	rep2	2000	0
WT	rep2	666.7	5
WT	rep2	222.2	25
WT	rep2	74	67
WT	rep2	24.7	113
WT	rep2	8.2	228
WT	rep2	2.7	339
WT	rep2	0.9	441
WT	rep2	0.3	512
WT	rep2	0.1	514
WT	rep2	0.03	539
WT	rep2	0.01	542
WT	rep2	2000	0
WT	rep2	666.7	6
WT	rep2	222.2	29
WT	rep2	74	51
WT	rep2	24.7	102
WT	rep2	8.2	222
WT	rep2	2.7	351
WT	rep2	0.9	426
WT	rep2	0.3	471
WT	rep2	0.1	486
WT	rep2	0.03	521
WT	rep2	0.01	591
G446S	rep2	2000	167
G446S	rep2	666.7	222
G446S	rep2	222.2	241
G446S	rep2	74	291
G446S	rep2	24.7	287
G446S	rep2	8.2	306
G446S	rep2	2.7	288
G446S	rep2	0.9	279
G446S	rep2	0.3	280
G446S	rep2	0.1	276
G446S	rep2	0.03	272
G446S	rep2	0.01	310
G446S	rep2	2000	144
G446S	rep2	666.7	223
G446S	rep2	222.2	253
G446S	rep2	74	249
G446S	rep2	24.7	258
G446S	rep2	8.2	209
G446S	rep2	2.7	245
G446S	rep2	0.9	266
G446S	rep2	0.3	269
G446S	rep2	0.1	267
G446S	rep2	0.03	235
G446S	rep2	0.01	290
G446S	rep2	2000	141
G446S	rep2	666.7	209
G446S	rep2	222.2	268
G446S	rep2	74	260
G446S	rep2	24.7	269
G446S	rep2	8.2	263
G446S	rep2	2.7	260
G446S	rep2	0.9	265
G446S	rep2	0.3	288
G446S	rep2	0.1	280
G446S	rep2	0.03	261
G446S	rep2	0.01	267
L452Q	rep2	2000	58
L452Q	rep2	666.7	192
L452Q	rep2	222.2	349
L452Q	rep2	74	706
L452Q	rep2	24.7	1101
L452Q	rep2	8.2	1569
L452Q	rep2	2.7	2055
L452Q	rep2	0.9	2341
L452Q	rep2	0.3	2523
L452Q	rep2	0.1	2541
L452Q	rep2	0.03	2487
L452Q	rep2	0.01	2600
L452Q	rep2	2000	66
L452Q	rep2	666.7	165
L452Q	rep2	222.2	352
L452Q	rep2	74	659
L452Q	rep2	24.7	1191
L452Q	rep2	8.2	1693
L452Q	rep2	2.7	2108
L452Q	rep2	0.9	2441
L452Q	rep2	0.3	2604
L452Q	rep2	0.1	2545
L452Q	rep2	0.03	2687
L452Q	rep2	0.01	2716
L452Q	rep2	2000	66
L452Q	rep2	666.7	201
L452Q	rep2	222.2	351
L452Q	rep2	74	749
L452Q	rep2	24.7	1183
L452Q	rep2	8.2	1709
L452Q	rep2	2.7	2172
L452Q	rep2	0.9	2489
L452Q	rep2	0.3	2746
L452Q	rep2	0.1	2723
L452Q	rep2	0.03	2753
L452Q	rep2	0.01	2828
L452R	rep2	2000	6
L452R	rep2	666.7	14
L452R	rep2	222.2	17
L452R	rep2	74	36
L452R	rep2	24.7	92
L452R	rep2	8.2	118
L452R	rep2	2.7	196
L452R	rep2	0.9	216
L452R	rep2	0.3	240
L452R	rep2	0.1	221
L452R	rep2	0.03	237
L452R	rep2	0.01	234
L452R	rep2	2000	1
L452R	rep2	666.7	9
L452R	rep2	222.2	23
L452R	rep2	74	45
L452R	rep2	24.7	76
L452R	rep2	8.2	120
L452R	rep2	2.7	174
L452R	rep2	0.9	180
L452R	rep2	0.3	203
L452R	rep2	0.1	217
L452R	rep2	0.03	245
L452R	rep2	0.01	257
L452R	rep2	2000	2
L452R	rep2	666.7	8
L452R	rep2	222.2	15
L452R	rep2	74	42
L452R	rep2	24.7	72
L452R	rep2	8.2	114
L452R	rep2	2.7	183
L452R	rep2	0.9	178
L452R	rep2	0.3	218
L452R	rep2	0.1	226
L452R	rep2	0.03	236
L452R	rep2	0.01	280
N460H	rep2	2000	0
N460H	rep2	666.7	14
N460H	rep2	222.2	35
N460H	rep2	74	64
N460H	rep2	24.7	140
N460H	rep2	8.2	319
N460H	rep2	2.7	535
N460H	rep2	0.9	711
N460H	rep2	0.3	816
N460H	rep2	0.1	790
N460H	rep2	0.03	768
N460H	rep2	0.01	821
N460H	rep2	2000	3
N460H	rep2	666.7	6
N460H	rep2	222.2	28
N460H	rep2	74	78
N460H	rep2	24.7	154
N460H	rep2	8.2	367
N460H	rep2	2.7	580
N460H	rep2	0.9	682
N460H	rep2	0.3	777
N460H	rep2	0.1	743
N460H	rep2	0.03	802
N460H	rep2	0.01	893
N460H	rep2	2000	2
N460H	rep2	666.7	11
N460H	rep2	222.2	28
N460H	rep2	74	82
N460H	rep2	24.7	149
N460H	rep2	8.2	349
N460H	rep2	2.7	593
N460H	rep2	0.9	723
N460H	rep2	0.3	861
N460H	rep2	0.1	859
N460H	rep2	0.03	824
N460H	rep2	0.01	888
F486I	rep2	2000	4
F486I	rep2	666.7	3
F486I	rep2	222.2	5
F486I	rep2	74	16
F486I	rep2	24.7	38
F486I	rep2	8.2	83
F486I	rep2	2.7	171
F486I	rep2	0.9	240
F486I	rep2	0.3	187
F486I	rep2	0.1	208
F486I	rep2	0.03	281
F486I	rep2	0.01	253
F486I	rep2	2000	0
F486I	rep2	666.7	0
F486I	rep2	222.2	9
F486I	rep2	74	15
F486I	rep2	24.7	24
F486I	rep2	8.2	89
F486I	rep2	2.7	196
F486I	rep2	0.9	218
F486I	rep2	0.3	244
F486I	rep2	0.1	289
F486I	rep2	0.03	240
F486I	rep2	0.01	264
F486I	rep2	2000	1
F486I	rep2	666.7	4
F486I	rep2	222.2	8
F486I	rep2	74	10
F486I	rep2	24.7	37
F486I	rep2	8.2	71
F486I	rep2	2.7	197
F486I	rep2	0.9	249
F486I	rep2	0.3	179
F486I	rep2	0.1	230
F486I	rep2	0.03	260
F486I	rep2	0.01	301
F486S	rep2	2000	1
F486S	rep2	666.7	1
F486S	rep2	222.2	7
F486S	rep2	74	4
F486S	rep2	24.7	20
F486S	rep2	8.2	86
F486S	rep2	2.7	164
F486S	rep2	0.9	230
F486S	rep2	0.3	275
F486S	rep2	0.1	280
F486S	rep2	0.03	296
F486S	rep2	0.01	271
F486S	rep2	2000	1
F486S	rep2	666.7	2
F486S	rep2	222.2	3
F486S	rep2	74	16
F486S	rep2	24.7	23
F486S	rep2	8.2	82
F486S	rep2	2.7	163
F486S	rep2	0.9	264
F486S	rep2	0.3	272
F486S	rep2	0.1	339
F486S	rep2	0.03	274
F486S	rep2	0.01	296
F486S	rep2	2000	1
F486S	rep2	666.7	2
F486S	rep2	222.2	6
F486S	rep2	74	8
F486S	rep2	24.7	32
F486S	rep2	8.2	99
F486S	rep2	2.7	188
F486S	rep2	0.9	276
F486S	rep2	0.3	270
F486S	rep2	0.1	311
F486S	rep2	0.03	286
F486S	rep2	0.01	304
F486V	rep2	2000	2
F486V	rep2	666.7	1
F486V	rep2	222.2	4
F486V	rep2	74	13
F486V	rep2	24.7	44
F486V	rep2	8.2	99
F486V	rep2	2.7	158
F486V	rep2	0.9	202
F486V	rep2	0.3	232
F486V	rep2	0.1	266
F486V	rep2	0.03	246
F486V	rep2	0.01	281
F486V	rep2	2000	1
F486V	rep2	666.7	4
F486V	rep2	222.2	7
F486V	rep2	74	9
F486V	rep2	24.7	28
F486V	rep2	8.2	99
F486V	rep2	2.7	150
F486V	rep2	0.9	171
F486V	rep2	0.3	225
F486V	rep2	0.1	249
F486V	rep2	0.03	244
F486V	rep2	0.01	295
F486V	rep2	2000	1
F486V	rep2	666.7	4
F486V	rep2	222.2	3
F486V	rep2	74	14
F486V	rep2	24.7	28
F486V	rep2	8.2	76
F486V	rep2	2.7	137
F486V	rep2	0.9	175
F486V	rep2	0.3	249
F486V	rep2	0.1	255
F486V	rep2	0.03	232
F486V	rep2	0.01	272
F490S	rep2	2000	2
F490S	rep2	666.7	5
F490S	rep2	222.2	21
F490S	rep2	74	51
F490S	rep2	24.7	154
F490S	rep2	8.2	318
F490S	rep2	2.7	497
F490S	rep2	0.9	694
F490S	rep2	0.3	777
F490S	rep2	0.1	878
F490S	rep2	0.03	852
F490S	rep2	0.01	960
F490S	rep2	2000	4
F490S	rep2	666.7	9
F490S	rep2	222.2	27
F490S	rep2	74	45
F490S	rep2	24.7	121
F490S	rep2	8.2	276
F490S	rep2	2.7	488
F490S	rep2	0.9	671
F490S	rep2	0.3	791
F490S	rep2	0.1	889
F490S	rep2	0.03	909
F490S	rep2	0.01	889
F490S	rep2	2000	3
F490S	rep2	666.7	4
F490S	rep2	222.2	18
F490S	rep2	74	37
F490S	rep2	24.7	141
F490S	rep2	8.2	292
F490S	rep2	2.7	568
F490S	rep2	0.9	740
F490S	rep2	0.3	881
F490S	rep2	0.1	918
F490S	rep2	0.03	924
F490S	rep2	0.01	978
F490P	rep2	2000	6
F490P	rep2	666.7	5
F490P	rep2	222.2	18
F490P	rep2	74	68
F490P	rep2	24.7	115
F490P	rep2	8.2	394
F490P	rep2	2.7	664
F490P	rep2	0.9	768
F490P	rep2	0.3	899
F490P	rep2	0.1	895
F490P	rep2	0.03	974
F490P	rep2	0.01	938
F490P	rep2	2000	0
F490P	rep2	666.7	7
F490P	rep2	222.2	17
F490P	rep2	74	52
F490P	rep2	24.7	87
F490P	rep2	8.2	308
F490P	rep2	2.7	543
F490P	rep2	0.9	704
F490P	rep2	0.3	809
F490P	rep2	0.1	866
F490P	rep2	0.03	913
F490P	rep2	0.01	964
F490P	rep2	2000	3
F490P	rep2	666.7	4
F490P	rep2	222.2	21
F490P	rep2	74	44
F490P	rep2	24.7	89
F490P	rep2	8.2	313
F490P	rep2	2.7	553
F490P	rep2	0.9	687
F490P	rep2	0.3	798
F490P	rep2	0.1	898
F490P	rep2	0.03	912
F490P	rep2	0.01	972
Q498R	rep2	2000	15
Q498R	rep2	666.7	56
Q498R	rep2	222.2	123
Q498R	rep2	74	247
Q498R	rep2	24.7	595
Q498R	rep2	8.2	1056
Q498R	rep2	2.7	1472
Q498R	rep2	0.9	2177
Q498R	rep2	0.3	2059
Q498R	rep2	0.1	2272
Q498R	rep2	0.03	2448
Q498R	rep2	0.01	2767
Q498R	rep2	2000	17
Q498R	rep2	666.7	39
Q498R	rep2	222.2	129
Q498R	rep2	74	283
Q498R	rep2	24.7	652
Q498R	rep2	8.2	1145
Q498R	rep2	2.7	1590
Q498R	rep2	0.9	2215
Q498R	rep2	0.3	2153
Q498R	rep2	0.1	2129
Q498R	rep2	0.03	2304
Q498R	rep2	0.01	2571
Q498R	rep2	2000	15
Q498R	rep2	666.7	52
Q498R	rep2	222.2	115
Q498R	rep2	74	276
Q498R	rep2	24.7	630
Q498R	rep2	8.2	1096
Q498R	rep2	2.7	1546
Q498R	rep2	0.9	2371
Q498R	rep2	0.3	2214
Q498R	rep2	0.1	2310
Q498R	rep2	0.03	2462
Q498R	rep2	0.01	2684
N501Y	rep2	2000	0
N501Y	rep2	666.7	0
N501Y	rep2	222.2	0
N501Y	rep2	74	1
N501Y	rep2	24.7	1
N501Y	rep2	8.2	7
N501Y	rep2	2.7	18
N501Y	rep2	0.9	27
N501Y	rep2	0.3	29
N501Y	rep2	0.1	25
N501Y	rep2	0.03	29
N501Y	rep2	0.01	49
N501Y	rep2	2000	0
N501Y	rep2	666.7	0
N501Y	rep2	222.2	0
N501Y	rep2	74	2
N501Y	rep2	24.7	5
N501Y	rep2	8.2	13
N501Y	rep2	2.7	15
N501Y	rep2	0.9	23
N501Y	rep2	0.3	18
N501Y	rep2	0.1	25
N501Y	rep2	0.03	29
N501Y	rep2	0.01	60
N501Y	rep2	2000	0
N501Y	rep2	666.7	0
N501Y	rep2	222.2	0
N501Y	rep2	74	1
N501Y	rep2	24.7	3
N501Y	rep2	8.2	7
N501Y	rep2	2.7	18
N501Y	rep2	0.9	20
N501Y	rep2	0.3	21
N501Y	rep2	0.1	34
N501Y	rep2	0.03	32
N501Y	rep2	0.01	47
Q498R N501Y	rep2	2000	6
Q498R N501Y	rep2	666.7	14
Q498R N501Y	rep2	222.2	30
Q498R N501Y	rep2	74	56
Q498R N501Y	rep2	24.7	95
Q498R N501Y	rep2	8.2	147
Q498R N501Y	rep2	2.7	227
Q498R N501Y	rep2	0.9	345
Q498R N501Y	rep2	0.3	323
Q498R N501Y	rep2	0.1	347
Q498R N501Y	rep2	0.03	383
Q498R N501Y	rep2	0.01	374
Q498R N501Y	rep2	2000	14
Q498R N501Y	rep2	666.7	9
Q498R N501Y	rep2	222.2	37
Q498R N501Y	rep2	74	35
Q498R N501Y	rep2	24.7	62
Q498R N501Y	rep2	8.2	126
Q498R N501Y	rep2	2.7	200
Q498R N501Y	rep2	0.9	312
Q498R N501Y	rep2	0.3	355
Q498R N501Y	rep2	0.1	345
Q498R N501Y	rep2	0.03	381
Q498R N501Y	rep2	0.01	383
Q498R N501Y	rep2	2000	11
Q498R N501Y	rep2	666.7	16
Q498R N501Y	rep2	222.2	22
Q498R N501Y	rep2	74	60
Q498R N501Y	rep2	24.7	74
Q498R N501Y	rep2	8.2	148
Q498R N501Y	rep2	2.7	212
Q498R N501Y	rep2	0.9	292
Q498R N501Y	rep2	0.3	336
Q498R N501Y	rep2	0.1	384
Q498R N501Y	rep2	0.03	372
Q498R N501Y	rep2	0.01	424
G446S F486I	rep2	2000	83
G446S F486I	rep2	666.7	170
G446S F486I	rep2	222.2	235
G446S F486I	rep2	74	268
G446S F486I	rep2	24.7	240
G446S F486I	rep2	8.2	265
G446S F486I	rep2	2.7	281
G446S F486I	rep2	0.9	288
G446S F486I	rep2	0.3	313
G446S F486I	rep2	0.1	282
G446S F486I	rep2	0.03	302
G446S F486I	rep2	0.01	275
G446S F486I	rep2	2000	100
G446S F486I	rep2	666.7	187
G446S F486I	rep2	222.2	258
G446S F486I	rep2	74	239
G446S F486I	rep2	24.7	259
G446S F486I	rep2	8.2	243
G446S F486I	rep2	2.7	250
G446S F486I	rep2	0.9	282
G446S F486I	rep2	0.3	263
G446S F486I	rep2	0.1	256
G446S F486I	rep2	0.03	280
G446S F486I	rep2	0.01	246
G446S F486I	rep2	2000	90
G446S F486I	rep2	666.7	162
G446S F486I	rep2	222.2	232
G446S F486I	rep2	74	229
G446S F486I	rep2	24.7	257
G446S F486I	rep2	8.2	257
G446S F486I	rep2	2.7	276
G446S F486I	rep2	0.9	286
G446S F486I	rep2	0.3	269
G446S F486I	rep2	0.1	233
G446S F486I	rep2	0.03	251
G446S F486I	rep2	0.01	265
G446S F486V	rep2	2000	120
G446S F486V	rep2	666.7	172
G446S F486V	rep2	222.2	242
G446S F486V	rep2	74	255
G446S F486V	rep2	24.7	242
G446S F486V	rep2	8.2	296
G446S F486V	rep2	2.7	243
G446S F486V	rep2	0.9	278
G446S F486V	rep2	0.3	255
G446S F486V	rep2	0.1	249
G446S F486V	rep2	0.03	267
G446S F486V	rep2	0.01	255
G446S F486V	rep2	2000	122
G446S F486V	rep2	666.7	165
G446S F486V	rep2	222.2	231
G446S F486V	rep2	74	281
G446S F486V	rep2	24.7	265
G446S F486V	rep2	8.2	256
G446S F486V	rep2	2.7	257
G446S F486V	rep2	0.9	295
G446S F486V	rep2	0.3	259
G446S F486V	rep2	0.1	303
G446S F486V	rep2	0.03	246
G446S F486V	rep2	0.01	234
G446S F486V	rep2	2000	102
G446S F486V	rep2	666.7	196
G446S F486V	rep2	222.2	255
G446S F486V	rep2	74	278
G446S F486V	rep2	24.7	277
G446S F486V	rep2	8.2	283
G446S F486V	rep2	2.7	272
G446S F486V	rep2	0.9	244
G446S F486V	rep2	0.3	228
G446S F486V	rep2	0.1	215
G446S F486V	rep2	0.03	292
G446S F486V	rep2	0.01	275
L452Q F490S	rep2	2000	13
L452Q F490S	rep2	666.7	29
L452Q F490S	rep2	222.2	89
L452Q F490S	rep2	74	205
L452Q F490S	rep2	24.7	302
L452Q F490S	rep2	8.2	579
L452Q F490S	rep2	2.7	761
L452Q F490S	rep2	0.9	897
L452Q F490S	rep2	0.3	998
L452Q F490S	rep2	0.1	991
L452Q F490S	rep2	0.03	1068
L452Q F490S	rep2	0.01	1027
L452Q F490S	rep2	2000	12
L452Q F490S	rep2	666.7	31
L452Q F490S	rep2	222.2	98
L452Q F490S	rep2	74	189
L452Q F490S	rep2	24.7	181
L452Q F490S	rep2	8.2	618
L452Q F490S	rep2	2.7	755
L452Q F490S	rep2	0.9	820
L452Q F490S	rep2	0.3	901
L452Q F490S	rep2	0.1	933
L452Q F490S	rep2	0.03	1026
L452Q F490S	rep2	0.01	956
L452Q F490S	rep2	2000	10
L452Q F490S	rep2	666.7	38
L452Q F490S	rep2	222.2	77
L452Q F490S	rep2	74	173
L452Q F490S	rep2	24.7	171
L452Q F490S	rep2	8.2	504
L452Q F490S	rep2	2.7	751
L452Q F490S	rep2	0.9	747
L452Q F490S	rep2	0.3	957
L452Q F490S	rep2	0.1	927
L452Q F490S	rep2	0.03	1014
L452Q F490S	rep2	0.01	984
L452R F490S	rep2	2000	2
L452R F490S	rep2	666.7	2
L452R F490S	rep2	222.2	16
L452R F490S	rep2	74	39
L452R F490S	rep2	24.7	77
L452R F490S	rep2	8.2	124
L452R F490S	rep2	2.7	157
L452R F490S	rep2	0.9	208
L452R F490S	rep2	0.3	223
L452R F490S	rep2	0.1	261
L452R F490S	rep2	0.03	245
L452R F490S	rep2	0.01	239
L452R F490S	rep2	2000	5
L452R F490S	rep2	666.7	14
L452R F490S	rep2	222.2	18
L452R F490S	rep2	74	33
L452R F490S	rep2	24.7	59
L452R F490S	rep2	8.2	116
L452R F490S	rep2	2.7	184
L452R F490S	rep2	0.9	213
L452R F490S	rep2	0.3	217
L452R F490S	rep2	0.1	272
L452R F490S	rep2	0.03	252
L452R F490S	rep2	0.01	212
L452R F490S	rep2	2000	3
L452R F490S	rep2	666.7	7
L452R F490S	rep2	222.2	12
L452R F490S	rep2	74	28
L452R F490S	rep2	24.7	56
L452R F490S	rep2	8.2	98
L452R F490S	rep2	2.7	158
L452R F490S	rep2	0.9	236
L452R F490S	rep2	0.3	257
L452R F490S	rep2	0.1	223
L452R F490S	rep2	0.03	259
L452R F490S	rep2	0.01	244
L452R F490P	rep2	2000	13
L452R F490P	rep2	666.7	43
L452R F490P	rep2	222.2	123
L452R F490P	rep2	74	274
L452R F490P	rep2	24.7	680
L452R F490P	rep2	8.2	1298
L452R F490P	rep2	2.7	1560
L452R F490P	rep2	0.9	2054
L452R F490P	rep2	0.3	2096
L452R F490P	rep2	0.1	2203
L452R F490P	rep2	0.03	2273
L452R F490P	rep2	0.01	2225
L452R F490P	rep2	2000	15
L452R F490P	rep2	666.7	47
L452R F490P	rep2	222.2	140
L452R F490P	rep2	74	373
L452R F490P	rep2	24.7	689
L452R F490P	rep2	8.2	1185
L452R F490P	rep2	2.7	1651
L452R F490P	rep2	0.9	1952
L452R F490P	rep2	0.3	1970
L452R F490P	rep2	0.1	2081
L452R F490P	rep2	0.03	2170
L452R F490P	rep2	0.01	2136
L452R F490P	rep2	2000	10
L452R F490P	rep2	666.7	36
L452R F490P	rep2	222.2	159
L452R F490P	rep2	74	337
L452R F490P	rep2	24.7	637
L452R F490P	rep2	8.2	1112
L452R F490P	rep2	2.7	1553
L452R F490P	rep2	0.9	1855
L452R F490P	rep2	0.3	2255
L452R F490P	rep2	0.1	2162
L452R F490P	rep2	0.03	2120
L452R F490P	rep2	0.01	2187
G446S N460H Q498R N501Y	rep2	2000	30
G446S N460H Q498R N501Y	rep2	666.7	21
G446S N460H Q498R N501Y	rep2	222.2	29
G446S N460H Q498R N501Y	rep2	74	26
G446S N460H Q498R N501Y	rep2	24.7	43
G446S N460H Q498R N501Y	rep2	8.2	45
G446S N460H Q498R N501Y	rep2	2.7	36
G446S N460H Q498R N501Y	rep2	0.9	42
G446S N460H Q498R N501Y	rep2	0.3	32
G446S N460H Q498R N501Y	rep2	0.1	42
G446S N460H Q498R N501Y	rep2	0.03	33
G446S N460H Q498R N501Y	rep2	0.01	30
G446S N460H Q498R N501Y	rep2	2000	37
G446S N460H Q498R N501Y	rep2	666.7	27
G446S N460H Q498R N501Y	rep2	222.2	25
G446S N460H Q498R N501Y	rep2	74	35
G446S N460H Q498R N501Y	rep2	24.7	38
G446S N460H Q498R N501Y	rep2	8.2	34
G446S N460H Q498R N501Y	rep2	2.7	29
G446S N460H Q498R N501Y	rep2	0.9	41
G446S N460H Q498R N501Y	rep2	0.3	32
G446S N460H Q498R N501Y	rep2	0.1	42
G446S N460H Q498R N501Y	rep2	0.03	41
G446S N460H Q498R N501Y	rep2	0.01	34
G446S N460H Q498R N501Y	rep2	2000	28
G446S N460H Q498R N501Y	rep2	666.7	28
G446S N460H Q498R N501Y	rep2	222.2	29
G446S N460H Q498R N501Y	rep2	74	26
G446S N460H Q498R N501Y	rep2	24.7	37
G446S N460H Q498R N501Y	rep2	8.2	34
G446S N460H Q498R N501Y	rep2	2.7	32
G446S N460H Q498R N501Y	rep2	0.9	34
G446S N460H Q498R N501Y	rep2	0.3	43
G446S N460H Q498R N501Y	rep2	0.1	39
G446S N460H Q498R N501Y	rep2	0.03	42
G446S N460H Q498R N501Y	rep2	0.01	31
G446S F486I Q498R N501Y	rep2	2000	21
G446S F486I Q498R N501Y	rep2	666.7	25
G446S F486I Q498R N501Y	rep2	222.2	33
G446S F486I Q498R N501Y	rep2	74	29
G446S F486I Q498R N501Y	rep2	24.7	33
G446S F486I Q498R N501Y	rep2	8.2	32
G446S F486I Q498R N501Y	rep2	2.7	38
G446S F486I Q498R N501Y	rep2	0.9	29
G446S F486I Q498R N501Y	rep2	0.3	43
G446S F486I Q498R N501Y	rep2	0.1	29
G446S F486I Q498R N501Y	rep2	0.03	26
G446S F486I Q498R N501Y	rep2	0.01	51
G446S F486I Q498R N501Y	rep2	2000	27
G446S F486I Q498R N501Y	rep2	666.7	41
G446S F486I Q498R N501Y	rep2	222.2	52
G446S F486I Q498R N501Y	rep2	74	36
G446S F486I Q498R N501Y	rep2	24.7	40
G446S F486I Q498R N501Y	rep2	8.2	43
G446S F486I Q498R N501Y	rep2	2.7	51
G446S F486I Q498R N501Y	rep2	0.9	50
G446S F486I Q498R N501Y	rep2	0.3	46
G446S F486I Q498R N501Y	rep2	0.1	50
G446S F486I Q498R N501Y	rep2	0.03	45
G446S F486I Q498R N501Y	rep2	0.01	50
G446S F486I Q498R N501Y	rep2	2000	23
G446S F486I Q498R N501Y	rep2	666.7	18
G446S F486I Q498R N501Y	rep2	222.2	21
G446S F486I Q498R N501Y	rep2	74	18
G446S F486I Q498R N501Y	rep2	24.7	18
G446S F486I Q498R N501Y	rep2	8.2	22
G446S F486I Q498R N501Y	rep2	2.7	16
G446S F486I Q498R N501Y	rep2	0.9	29
G446S F486I Q498R N501Y	rep2	0.3	19
G446S F486I Q498R N501Y	rep2	0.1	17
G446S F486I Q498R N501Y	rep2	0.03	21
G446S F486I Q498R N501Y	rep2	0.01	26
G446S F486V Q498R N501Y	rep2	2000	23
G446S F486V Q498R N501Y	rep2	666.7	18
G446S F486V Q498R N501Y	rep2	222.2	39
G446S F486V Q498R N501Y	rep2	74	41
G446S F486V Q498R N501Y	rep2	24.7	21
G446S F486V Q498R N501Y	rep2	8.2	32
G446S F486V Q498R N501Y	rep2	2.7	34
G446S F486V Q498R N501Y	rep2	0.9	26
G446S F486V Q498R N501Y	rep2	0.3	44
G446S F486V Q498R N501Y	rep2	0.1	41
G446S F486V Q498R N501Y	rep2	0.03	41
G446S F486V Q498R N501Y	rep2	0.01	34
G446S F486V Q498R N501Y	rep2	2000	26
G446S F486V Q498R N501Y	rep2	666.7	33
G446S F486V Q498R N501Y	rep2	222.2	28
G446S F486V Q498R N501Y	rep2	74	33
G446S F486V Q498R N501Y	rep2	24.7	35
G446S F486V Q498R N501Y	rep2	8.2	39
G446S F486V Q498R N501Y	rep2	2.7	34
G446S F486V Q498R N501Y	rep2	0.9	45
G446S F486V Q498R N501Y	rep2	0.3	32
G446S F486V Q498R N501Y	rep2	0.1	37
G446S F486V Q498R N501Y	rep2	0.03	39
G446S F486V Q498R N501Y	rep2	0.01	45
G446S F486V Q498R N501Y	rep2	2000	29
G446S F486V Q498R N501Y	rep2	666.7	35
G446S F486V Q498R N501Y	rep2	222.2	36
G446S F486V Q498R N501Y	rep2	74	43
G446S F486V Q498R N501Y	rep2	24.7	35
G446S F486V Q498R N501Y	rep2	8.2	36
G446S F486V Q498R N501Y	rep2	2.7	34
G446S F486V Q498R N501Y	rep2	0.9	40
G446S F486V Q498R N501Y	rep2	0.3	42
G446S F486V Q498R N501Y	rep2	0.1	47
G446S F486V Q498R N501Y	rep2	0.03	51
G446S F486V Q498R N501Y	rep2	0.01	34
F486V Q498R N501Y	rep2	2000	64
F486V Q498R N501Y	rep2	666.7	150
F486V Q498R N501Y	rep2	222.2	318
F486V Q498R N501Y	rep2	74	667
F486V Q498R N501Y	rep2	24.7	1244
F486V Q498R N501Y	rep2	8.2	2205
F486V Q498R N501Y	rep2	2.7	3501
F486V Q498R N501Y	rep2	0.9	4018
F486V Q498R N501Y	rep2	0.3	4286
F486V Q498R N501Y	rep2	0.1	4319
F486V Q498R N501Y	rep2	0.03	4354
F486V Q498R N501Y	rep2	0.01	4335
F486V Q498R N501Y	rep2	2000	57
F486V Q498R N501Y	rep2	666.7	129
F486V Q498R N501Y	rep2	222.2	327
F486V Q498R N501Y	rep2	74	690
F486V Q498R N501Y	rep2	24.7	1293
F486V Q498R N501Y	rep2	8.2	2481
F486V Q498R N501Y	rep2	2.7	3694
F486V Q498R N501Y	rep2	0.9	4085
F486V Q498R N501Y	rep2	0.3	4286
F486V Q498R N501Y	rep2	0.1	4378
F486V Q498R N501Y	rep2	0.03	4446
F486V Q498R N501Y	rep2	0.01	4398
F486V Q498R N501Y	rep2	2000	65
F486V Q498R N501Y	rep2	666.7	139
F486V Q498R N501Y	rep2	222.2	326
F486V Q498R N501Y	rep2	74	635
F486V Q498R N501Y	rep2	24.7	1279
F486V Q498R N501Y	rep2	8.2	2291
F486V Q498R N501Y	rep2	2.7	3411
F486V Q498R N501Y	rep2	0.9	3901
F486V Q498R N501Y	rep2	0.3	4066
F486V Q498R N501Y	rep2	0.1	3816
F486V Q498R N501Y	rep2	0.03	4035
F486V Q498R N501Y	rep2	0.01	4414
L452Q F490S Q498R N501Y	rep2	2000	143
L452Q F490S Q498R N501Y	rep2	666.7	348
L452Q F490S Q498R N501Y	rep2	222.2	655
L452Q F490S Q498R N501Y	rep2	74	1087
L452Q F490S Q498R N501Y	rep2	24.7	1748
L452Q F490S Q498R N501Y	rep2	8.2	2585
L452Q F490S Q498R N501Y	rep2	2.7	3140
L452Q F490S Q498R N501Y	rep2	0.9	4063
L452Q F490S Q498R N501Y	rep2	0.3	4147
L452Q F490S Q498R N501Y	rep2	0.1	4375
L452Q F490S Q498R N501Y	rep2	0.03	4343
L452Q F490S Q498R N501Y	rep2	0.01	3735
L452Q F490S Q498R N501Y	rep2	2000	177
L452Q F490S Q498R N501Y	rep2	666.7	344
L452Q F490S Q498R N501Y	rep2	222.2	713
L452Q F490S Q498R N501Y	rep2	74	1182
L452Q F490S Q498R N501Y	rep2	24.7	1912
L452Q F490S Q498R N501Y	rep2	8.2	2805
L452Q F490S Q498R N501Y	rep2	2.7	3413
L452Q F490S Q498R N501Y	rep2	0.9	4225
L452Q F490S Q498R N501Y	rep2	0.3	4297
L452Q F490S Q498R N501Y	rep2	0.1	4378
L452Q F490S Q498R N501Y	rep2	0.03	4392
L452Q F490S Q498R N501Y	rep2	0.01	4138
L452Q F490S Q498R N501Y	rep2	2000	165
L452Q F490S Q498R N501Y	rep2	666.7	384
L452Q F490S Q498R N501Y	rep2	222.2	759
L452Q F490S Q498R N501Y	rep2	74	1182
L452Q F490S Q498R N501Y	rep2	24.7	1850
L452Q F490S Q498R N501Y	rep2	8.2	2859
L452Q F490S Q498R N501Y	rep2	2.7	3575
L452Q F490S Q498R N501Y	rep2	0.9	4261
L452Q F490S Q498R N501Y	rep2	0.3	4522
L452Q F490S Q498R N501Y	rep2	0.1	4433
L452Q F490S Q498R N501Y	rep2	0.03	4537
L452Q F490S Q498R N501Y	rep2	0.01	4251
L452R F490S Q498R N501Y	rep2	2000	170
L452R F490S Q498R N501Y	rep2	666.7	286
L452R F490S Q498R N501Y	rep2	222.2	552
L452R F490S Q498R N501Y	rep2	74	1045
L452R F490S Q498R N501Y	rep2	24.7	1465
L452R F490S Q498R N501Y	rep2	8.2	2404
L452R F490S Q498R N501Y	rep2	2.7	3136
L452R F490S Q498R N501Y	rep2	0.9	3333
L452R F490S Q498R N501Y	rep2	0.3	3866
L452R F490S Q498R N501Y	rep2	0.1	4037
L452R F490S Q498R N501Y	rep2	0.03	3925
L452R F490S Q498R N501Y	rep2	0.01	3719
L452R F490S Q498R N501Y	rep2	2000	151
L452R F490S Q498R N501Y	rep2	666.7	250
L452R F490S Q498R N501Y	rep2	222.2	552
L452R F490S Q498R N501Y	rep2	74	837
L452R F490S Q498R N501Y	rep2	24.7	1410
L452R F490S Q498R N501Y	rep2	8.2	2226
L452R F490S Q498R N501Y	rep2	2.7	2992
L452R F490S Q498R N501Y	rep2	0.9	3384
L452R F490S Q498R N501Y	rep2	0.3	3567
L452R F490S Q498R N501Y	rep2	0.1	3630
L452R F490S Q498R N501Y	rep2	0.03	3553
L452R F490S Q498R N501Y	rep2	0.01	3557
L452R F490S Q498R N501Y	rep2	2000	160
L452R F490S Q498R N501Y	rep2	666.7	270
L452R F490S Q498R N501Y	rep2	222.2	535
L452R F490S Q498R N501Y	rep2	74	854
L452R F490S Q498R N501Y	rep2	24.7	1453
L452R F490S Q498R N501Y	rep2	8.2	2286
L452R F490S Q498R N501Y	rep2	2.7	2986
L452R F490S Q498R N501Y	rep2	0.9	3230
L452R F490S Q498R N501Y	rep2	0.3	3543
L452R F490S Q498R N501Y	rep2	0.1	3665
L452R F490S Q498R N501Y	rep2	0.03	3861
L452R F490S Q498R N501Y	rep2	0.01	3366
L452R Q498R N501Y	rep2	2000	141
L452R Q498R N501Y	rep2	666.7	291
L452R Q498R N501Y	rep2	222.2	532
L452R Q498R N501Y	rep2	74	777
L452R Q498R N501Y	rep2	24.7	1227
L452R Q498R N501Y	rep2	8.2	1884
L452R Q498R N501Y	rep2	2.7	2726
L452R Q498R N501Y	rep2	0.9	3069
L452R Q498R N501Y	rep2	0.3	3465
L452R Q498R N501Y	rep2	0.1	3391
L452R Q498R N501Y	rep2	0.03	3534
L452R Q498R N501Y	rep2	0.01	3013
L452R Q498R N501Y	rep2	2000	175
L452R Q498R N501Y	rep2	666.7	309
L452R Q498R N501Y	rep2	222.2	551
L452R Q498R N501Y	rep2	74	780
L452R Q498R N501Y	rep2	24.7	1387
L452R Q498R N501Y	rep2	8.2	1970
L452R Q498R N501Y	rep2	2.7	2695
L452R Q498R N501Y	rep2	0.9	3313
L452R Q498R N501Y	rep2	0.3	3510
L452R Q498R N501Y	rep2	0.1	3491
L452R Q498R N501Y	rep2	0.03	3826
L452R Q498R N501Y	rep2	0.01	3376
L452R Q498R N501Y	rep2	2000	165
L452R Q498R N501Y	rep2	666.7	322
L452R Q498R N501Y	rep2	222.2	584
L452R Q498R N501Y	rep2	74	840
L452R Q498R N501Y	rep2	24.7	1305
L452R Q498R N501Y	rep2	8.2	1936
L452R Q498R N501Y	rep2	2.7	2966
L452R Q498R N501Y	rep2	0.9	3427
L452R Q498R N501Y	rep2	0.3	3682
L452R Q498R N501Y	rep2	0.1	3683
L452R Q498R N501Y	rep2	0.03	3765
L452R Q498R N501Y	rep2	0.01	3658
L452R F490P Q498R N501Y	rep2	2000	110
L452R F490P Q498R N501Y	rep2	666.7	243
L452R F490P Q498R N501Y	rep2	222.2	553
L452R F490P Q498R N501Y	rep2	74	795
L452R F490P Q498R N501Y	rep2	24.7	1246
L452R F490P Q498R N501Y	rep2	8.2	2049
L452R F490P Q498R N501Y	rep2	2.7	2871
L452R F490P Q498R N501Y	rep2	0.9	3204
L452R F490P Q498R N501Y	rep2	0.3	3586
L452R F490P Q498R N501Y	rep2	0.1	3745
L452R F490P Q498R N501Y	rep2	0.03	3837
L452R F490P Q498R N501Y	rep2	0.01	3375
L452R F490P Q498R N501Y	rep2	2000	102
L452R F490P Q498R N501Y	rep2	666.7	243
L452R F490P Q498R N501Y	rep2	222.2	465
L452R F490P Q498R N501Y	rep2	74	759
L452R F490P Q498R N501Y	rep2	24.7	1173
L452R F490P Q498R N501Y	rep2	8.2	1803
L452R F490P Q498R N501Y	rep2	2.7	2546
L452R F490P Q498R N501Y	rep2	0.9	3216
L452R F490P Q498R N501Y	rep2	0.3	3303
L452R F490P Q498R N501Y	rep2	0.1	3477
L452R F490P Q498R N501Y	rep2	0.03	3504
L452R F490P Q498R N501Y	rep2	0.01	3348
L452R F490P Q498R N501Y	rep2	2000	96
L452R F490P Q498R N501Y	rep2	666.7	253
L452R F490P Q498R N501Y	rep2	222.2	501
L452R F490P Q498R N501Y	rep2	74	812
L452R F490P Q498R N501Y	rep2	24.7	1270
L452R F490P Q498R N501Y	rep2	8.2	1859
L452R F490P Q498R N501Y	rep2	2.7	2679
L452R F490P Q498R N501Y	rep2	0.9	3158
L452R F490P Q498R N501Y	rep2	0.3	3449
L452R F490P Q498R N501Y	rep2	0.1	3687
L452R F490P Q498R N501Y	rep2	0.03	3716
L452R F490P Q498R N501Y	rep2	0.01	3395
F490P Q498R N501Y	rep2	2000	88
F490P Q498R N501Y	rep2	666.7	218
F490P Q498R N501Y	rep2	222.2	462
F490P Q498R N501Y	rep2	74	768
F490P Q498R N501Y	rep2	24.7	1258
F490P Q498R N501Y	rep2	8.2	2163
F490P Q498R N501Y	rep2	2.7	3024
F490P Q498R N501Y	rep2	0.9	3575
F490P Q498R N501Y	rep2	0.3	3732
F490P Q498R N501Y	rep2	0.1	3781
F490P Q498R N501Y	rep2	0.03	3942
F490P Q498R N501Y	rep2	0.01	4017
F490P Q498R N501Y	rep2	2000	99
F490P Q498R N501Y	rep2	666.7	206
F490P Q498R N501Y	rep2	222.2	505
F490P Q498R N501Y	rep2	74	801
F490P Q498R N501Y	rep2	24.7	1352
F490P Q498R N501Y	rep2	8.2	2301
F490P Q498R N501Y	rep2	2.7	3083
F490P Q498R N501Y	rep2	0.9	3578
F490P Q498R N501Y	rep2	0.3	3832
F490P Q498R N501Y	rep2	0.1	3855
F490P Q498R N501Y	rep2	0.03	4004
F490P Q498R N501Y	rep2	0.01	3921
F490P Q498R N501Y	rep2	2000	88
F490P Q498R N501Y	rep2	666.7	208
F490P Q498R N501Y	rep2	222.2	427
F490P Q498R N501Y	rep2	74	745
F490P Q498R N501Y	rep2	24.7	1076
F490P Q498R N501Y	rep2	8.2	2120
F490P Q498R N501Y	rep2	2.7	3211
F490P Q498R N501Y	rep2	0.9	3576
F490P Q498R N501Y	rep2	0.3	3857
F490P Q498R N501Y	rep2	0.1	3729
F490P Q498R N501Y	rep2	0.03	4035
F490P Q498R N501Y	rep2	0.01	3809
WT	rep3	2000	1
WT	rep3	666.7	8
WT	rep3	222.2	23
WT	rep3	74	46
WT	rep3	24.7	66
WT	rep3	8.2	153
WT	rep3	2.7	226
WT	rep3	0.9	335
WT	rep3	0.3	340
WT	rep3	0.1	391
WT	rep3	0.03	370
WT	rep3	0.01	419
WT	rep3	2000	0
WT	rep3	666.7	8
WT	rep3	222.2	23
WT	rep3	74	52
WT	rep3	24.7	97
WT	rep3	8.2	148
WT	rep3	2.7	278
[truncated: 953 more rows]

## Sheet: neutralization_auc
mutant	replicate	kind	auc	fc
F486I	rep1	single	0.731232	0.731232
F486S	rep1	single	0.7067	0.7067
F486V	rep1	single	0.722038	0.722038
F486V Q498R N501Y	rep1	triple	0.85007	0.85007
F490P	rep1	single	0.740412	0.740412
F490P Q498R N501Y	rep1	triple	0.852151	0.852151
F490S	rep1	single	0.743946	0.743946
G446S	rep1	single	0.965605	0.965605
G446S F486I	rep1	double	0.963189	0.963189
G446S F486I Q498R N501Y	rep1	quadruple	0.945005	0.945005
G446S F486V	rep1	double	0.956253	0.956253
G446S F486V Q498R N501Y	rep1	quadruple	0.946165	0.946165
G446S N460H	rep1	double	0.969374	0.969374
G446S N460H Q498R N501Y	rep1	quadruple	0.93177	0.93177
L452Q	rep1	single	0.855773	0.855773
L452Q F490S	rep1	double	0.800455	0.800455
L452Q F490S Q498R N501Y	rep1	quadruple	0.869864	0.869864
L452R	rep1	single	0.816888	0.816888
L452R F490P	rep1	double	0.806598	0.806598
L452R F490P Q498R N501Y	rep1	quadruple	0.859256	0.859256
L452R F490S	rep1	double	0.797017	0.797017
L452R F490S Q498R N501Y	rep1	quadruple	0.855405	0.855405
L452R Q498R N501Y	rep1	triple	0.868686	0.868686
N460H	rep1	single	0.74531	0.74531
N501Y	rep1	single	0.660224	0.660224
Q498R	rep1	single	0.79797	0.79797
Q498R N501Y	rep1	double	0.817339	0.817339
WT	rep1	WT	0.785205	0.785205
F486I	rep2	single	0.74074	0.74074
F486S	rep2	single	0.722736	0.722736
F486V	rep2	single	0.742633	0.742633
F486V Q498R N501Y	rep2	triple	0.837763	0.837763
F490P	rep2	single	0.7493	0.7493
F490P Q498R N501Y	rep2	triple	0.857288	0.857288
F490S	rep2	single	0.750893	0.750893
G446S	rep2	single	0.971795	0.971795
G446S F486I	rep2	double	0.961923	0.961923
G446S F486I Q498R N501Y	rep2	quadruple	0.921968	0.921968
G446S F486V	rep2	double	0.967715	0.967715
G446S F486V Q498R N501Y	rep2	quadruple	0.946458	0.946458
G446S N460H Q498R N501Y	rep2	quadruple	0.958477	0.958477
L452Q	rep2	single	0.867197	0.867197
L452Q F490S	rep2	double	0.82955	0.82955
L452Q F490S Q498R N501Y	rep2	quadruple	0.878023	0.878023
L452R	rep2	single	0.818676	0.818676
L452R F490P	rep2	double	0.820821	0.820821
L452R F490P Q498R N501Y	rep2	quadruple	0.85956	0.85956
L452R F490S	rep2	double	0.812149	0.812149
L452R F490S Q498R N501Y	rep2	quadruple	0.867599	0.867599
L452R Q498R N501Y	rep2	triple	0.868719	0.868719
N460H	rep2	single	0.777703	0.777703
N501Y	rep2	single	0.595774	0.595774
Q498R	rep2	single	0.794459	0.794459
Q498R N501Y	rep2	double	0.810509	0.810509
WT	rep2	WT	0.764208	0.764208
F486I	rep3	single	0.723658	0.723658
F486S	rep3	single	0.721659	0.721659
F486V	rep3	single	0.704934	0.704934
F486V Q498R N501Y	rep3	triple	0.846263	0.846263
F490P	rep3	single	0.732147	0.732147
F490P Q498R N501Y	rep3	triple	0.851311	0.851311
F490S	rep3	single	0.745444	0.745444
G446S	rep3	single	0.967089	0.967089
G446S F486I	rep3	double	0.96823	0.96823
G446S F486I Q498R N501Y	rep3	quadruple	0.960969	0.960969
G446S F486V	rep3	double	0.97192	0.97192
G446S F486V Q498R N501Y	rep3	quadruple	0.941344	0.941344
G446S N460H Q498R N501Y	rep3	quadruple	0.937381	0.937381
L452Q	rep3	single	0.855695	0.855695
L452Q F490S	rep3	double	0.832454	0.832454
L452Q F490S Q498R N501Y	rep3	quadruple	0.876262	0.876262
L452R	rep3	single	0.827356	0.827356
L452R F490P	rep3	double	0.811657	0.811657
L452R F490P Q498R N501Y	rep3	quadruple	0.864185	0.864185
L452R F490S	rep3	double	0.79861	0.79861
L452R F490S Q498R N501Y	rep3	quadruple	0.865961	0.865961
L452R Q498R N501Y	rep3	triple	0.872634	0.872634
N460H	rep3	single	0.754944	0.754944
N501Y	rep3	single	0.628926	0.628926
Q498R	rep3	single	0.788403	0.788403
Q498R N501Y	rep3	double	0.805141	0.805141
WT	rep3	WT	0.764036	0.764036
