# Supplementary material for: Real-time identification of epistatic interactions in SARS-CoV-2 from large genome collections
Source: Genome Biol. 2024 Aug 22;25:228. doi: 10.1186/s13059-024-03355-y (PMC11342480; doi:10.1186/s13059-024-03355-y)
Supplement: Supplementary file 12 — Additional file 12. Table S11: list of mutants and primers used in this study. [file 13059_2024_3355_MOESM12_ESM.xlsx]

## Sheet: Tabelle1
				Mutagenic primer pair 1				Mutagenic primer pair 2
ID	AA mutations	Template	Template ID	FWD ID	FWD Seq	REV ID	REV Seq	FWD ID	FWD Seq	REV ID	REV Seq
epi-01	G446S	-	-	-	-	-	-	-	-	-	-
epi-02	L452Q	-	-	-	-	-	-	-	-	-	-
epi-03	L452R	-	-	-	-	-	-	-	-	-	-
epi-04	N460H	Index	HJP007	HJPR067	CCGGAAGTCCcatCTGAAGCCCT	HJPR068	AACAGCCGGTACAGGTAATTG	-	-	-	-
epi-05	F486I	Index	HJP007	HJPR069	CGTGGAAGGCatcAACTGCTACTTC	HJPR070	CCGTTACAAGGGGTG	-	-	-	-
epi-06	F486S	Index	HJP007	HJPR071	CGTGGAAGGCtccAACTGCTACT	HJPR072	CCGTTACAAGGGGTG	-	-	-	-
epi-07	F486V	-	-	-	-	-	-	-	-	-	-
epi-08	F490S	Index	HJP007	HJPR073	CAACTGCTACtccCCACTGCAGTC	HJPR074	AAGCCTTCCACGCCG	-	-	-	-
epi-09	F490P	Index	HJP007	HJPR081	CAACTGCTACcccCCACTGCAGTCC	HJPR082	AAGCCTTCCACGCCG	-	-	-	-
epi-10	Q498R	-	-	-	-	-	-	-	-	-	-
epi-11	N501Y	-	-	-	-	-	-	-	-	-	-
epi-12	Q498R N501Y	N501Y	MKP041	HJPR075	CTACGGCTTTcgcCCCACATACG	HJPR076	GACTGCAGTGGGAAG	-	-	-	-
epi-13	G446S N460H	G446S	MKP047	HJPR067	CCGGAAGTCCcatCTGAAGCCCT	HJPR068	AACAGCCGGTACAGGTAATTG	-	-	-	-
epi-14	G446S F486I	G446S	MKP047	HJPR069	CGTGGAAGGCatcAACTGCTACTTC	HJPR070	CCGTTACAAGGGGTG	-	-	-	-
epi-15	G446S F486S	G446S	MKP047	HJPR071	CGTGGAAGGCtccAACTGCTACT	HJPR072	CCGTTACAAGGGGTG	-	-	-	-
epi-16	G446S F486V	G446S	MKP047	HJPR083	CGTGGAAGGCgtcAACTGCTACT	HJPR084	CCGTTACAAGGGGTG	-	-	-	-
epi-17	L452Q F490S	L452Q	MKP054	HJPR073	CAACTGCTACtccCCACTGCAGTC	HJPR074	AAGCCTTCCACGCCG	-	-	-	-
epi-18	L452R F490S	L452R	MKP046	HJPR073	CAACTGCTACtccCCACTGCAGTC	HJPR074	AAGCCTTCCACGCCG	-	-	-	-
epi-19	L452R F490P	L452R	MKP046	HJPR081	CAACTGCTACcccCCACTGCAGTCC	HJPR082	AAGCCTTCCACGCCG	-	-	-	-
epi-20	G446S N460H Q498R N501Y	epi-13	HJP082	HJPR091	CTACGGCTTTcgcCCCACAAATG	HJPR092	GACTGCAGTGGGAAG	HJPR093	TCGCCCCACAtatGGCGTGGGCT	HJPR094	AAGCCGTAGGACTGCAGTGGG
epi-21	G446S F486I Q498R N501Y	epi-14	HJP084	HJPR091	CTACGGCTTTcgcCCCACAAATG	HJPR092	GACTGCAGTGGGAAG	HJPR093	TCGCCCCACAtatGGCGTGGGCT	HJPR094	AAGCCGTAGGACTGCAGTGGG
epi-22	G446S F486V Q498R N501Y	epi-16	RFP027	HJPR091	CTACGGCTTTcgcCCCACAAATG	HJPR092	GACTGCAGTGGGAAG	HJPR093	TCGCCCCACAtatGGCGTGGGCT	HJPR094	AAGCCGTAGGACTGCAGTGGG
epi-23	F486V Q498R N501Y	F486V	MKP057	HJPR085	GGCTTTCGGCCCACAtatGGCG	HJPR087	GTAGGACTGCAGTGGGAAGTAGCAGTTGAcGC	-	-	-	-
epi-24	G446S F486S Q498R N501Y	epi-15	RFS021	HJPR091	CTACGGCTTTcgcCCCACAAATG	HJPR092	GACTGCAGTGGGAAG	HJPR093	TCGCCCCACAtatGGCGTGGGCT	HJPR094	AAGCCGTAGGACTGCAGTGGG
epi-25	L452Q F490S Q498R N501Y	epi-17	epi-17 (RF)	HJPR091	CTACGGCTTTcgcCCCACAAATG	HJPR095	GACTGCAGTGGGGAG	HJPR093	TCGCCCCACAtatGGCGTGGGCT	HJPR094	AAGCCGTAGGACTGCAGTGGG
epi-26	L452R F490S Q498R N501Y	epi-18	HJP089	HJPR091	CTACGGCTTTcgcCCCACAAATG	HJPR095	GACTGCAGTGGGGAG	HJPR093	TCGCCCCACAtatGGCGTGGGCT	HJPR094	AAGCCGTAGGACTGCAGTGGG
epi-27	L452R Q498R N501Y	L452R	MKP046	HJPR091	CTACGGCTTTcgcCCCACAAATG	HJPR092	GACTGCAGTGGGAAG	HJPR093	TCGCCCCACAtatGGCGTGGGCT	HJPR094	AAGCCGTAGGACTGCAGTGGG
epi-28	L452R F490P Q498R N501Y	epi-19	RFS010	HJPR091	CTACGGCTTTcgcCCCACAAATG	HJPR097	GACTGCAGTGGGGGG	HJPR093	TCGCCCCACAtatGGCGTGGGCT	HJPR094	AAGCCGTAGGACTGCAGTGGG
epi-29	F490P Q498R N501Y	epi-09	RFP003	HJPR091	CTACGGCTTTcgcCCCACAAATG	HJPR097	GACTGCAGTGGGGGG	HJPR093	TCGCCCCACAtatGGCGTGGGCT	HJPR094	AAGCCGTAGGACTGCAGTGGG
